# Supplementary material for: HIVprotI: an integrated web based platform for prediction and design of HIV proteins inhibitors
Source: J Cheminform. 2018 Mar 9;10:12. doi: 10.1186/s13321-018-0266-y (PMC5845081; doi:10.1186/s13321-018-0266-y)
Supplement: Supplementary file 2 — Additional file 2. Source code of HIVProtI web server. [file 13321_2018_266_MOESM2_ESM.zip]

Archive with 4,357 entries (3,987 files):
- HIVprotI_Source-code/
- HIVprotI_Source-code/.DS_Store
- HIVprotI_Source-code/hivprotI/
- HIVprotI_Source-code/hivprotI/.DS_Store
- HIVprotI_Source-code/hivprotI/algo.php
- HIVprotI_Source-code/hivprotI/analog.php
- HIVprotI_Source-code/hivprotI/analog_for_loop.php
- HIVprotI_Source-code/hivprotI/arff/
- HIVprotI_Source-code/hivprotI/arff/.DS_Store
- HIVprotI_Source-code/hivprotI/arff/INT_reduced.arff
- HIVprotI_Source-code/hivprotI/arff/list1_arff
- HIVprotI_Source-code/hivprotI/arff/list2_arff
- HIVprotI_Source-code/hivprotI/arff/old/
- HIVprotI_Source-code/hivprotI/arff/old/General_reduced.arff
- HIVprotI_Source-code/hivprotI/arff/old/HBV_reduced.arff
- HIVprotI_Source-code/hivprotI/arff/old/HCV_reduced.arff
- HIVprotI_Source-code/hivprotI/arff/old/HHV_reduced.arff
- HIVprotI_Source-code/hivprotI/arff/old/HIV_reduced.arff
- HIVprotI_Source-code/hivprotI/arff/old/INT_reduced.arff
- HIVprotI_Source-code/hivprotI/arff/old/PR_reduced.arff
- HIVprotI_Source-code/hivprotI/arff/old/RT_reduced.arff
- HIVprotI_Source-code/hivprotI/arff/PR_reduced.arff
- HIVprotI_Source-code/hivprotI/arff/RT_reduced.arff
- HIVprotI_Source-code/hivprotI/batch.php
- HIVprotI_Source-code/hivprotI/bottom
- HIVprotI_Source-code/hivprotI/bottom1
- HIVprotI_Source-code/hivprotI/calc_desc.php
- HIVprotI_Source-code/hivprotI/calc_desc_analog.php
- HIVprotI_Source-code/hivprotI/calc_desc_batch.php
- HIVprotI_Source-code/hivprotI/cdw/
- HIVprotI_Source-code/hivprotI/cdw/.DS_Store
- HIVprotI_Source-code/hivprotI/cdw/c6.mol
- HIVprotI_Source-code/hivprotI/cdw/COPYING.txt
- HIVprotI_Source-code/hivprotI/cdw/data/
- HIVprotI_Source-code/hivprotI/cdw/data/.DS_Store
- __MACOSX/
- __MACOSX/HIVprotI_Source-code/
- __MACOSX/HIVprotI_Source-code/hivprotI/
- __MACOSX/HIVprotI_Source-code/hivprotI/cdw/
- __MACOSX/HIVprotI_Source-code/hivprotI/cdw/data/
- __MACOSX/HIVprotI_Source-code/hivprotI/cdw/data/._.DS_Store
- HIVprotI_Source-code/hivprotI/cdw/data/molecules/
- HIVprotI_Source-code/hivprotI/cdw/data/molecules/11224c1.cif
- HIVprotI_Source-code/hivprotI/cdw/data/molecules/1BNA.js
- HIVprotI_Source-code/hivprotI/cdw/data/molecules/1BNA.pdb
- HIVprotI_Source-code/hivprotI/cdw/data/molecules/1CRN.pdb
- HIVprotI_Source-code/hivprotI/cdw/data/molecules/1FFY.js
- HIVprotI_Source-code/hivprotI/cdw/data/molecules/1FFY.pdb
- HIVprotI_Source-code/hivprotI/cdw/data/molecules/1lcd.cif
- HIVprotI_Source-code/hivprotI/cdw/data/molecules/1MBO.pdb
- HIVprotI_Source-code/hivprotI/cdw/data/molecules/1TRZ.pdb
- HIVprotI_Source-code/hivprotI/cdw/data/molecules/1XBR.js
- HIVprotI_Source-code/hivprotI/cdw/data/molecules/1XBR.pdb
- HIVprotI_Source-code/hivprotI/cdw/data/molecules/2G36.pdb
- HIVprotI_Source-code/hivprotI/cdw/data/molecules/2OEY.js
- HIVprotI_Source-code/hivprotI/cdw/data/molecules/2OEY.pdb
- HIVprotI_Source-code/hivprotI/cdw/data/molecules/2XKU.pdb
- HIVprotI_Source-code/hivprotI/cdw/data/molecules/2XYC.pdb
- HIVprotI_Source-code/hivprotI/cdw/data/molecules/3CC2.js
- HIVprotI_Source-code/hivprotI/cdw/data/molecules/3d.mol
- HIVprotI_Source-code/hivprotI/cdw/data/molecules/3KGV.js
- HIVprotI_Source-code/hivprotI/cdw/data/molecules/3LQ5.pdb
- HIVprotI_Source-code/hivprotI/cdw/data/molecules/3MJ9.pdb
- HIVprotI_Source-code/hivprotI/cdw/data/molecules/3N4B.js
- HIVprotI_Source-code/hivprotI/cdw/data/molecules/3N4B.pdb
- HIVprotI_Source-code/hivprotI/cdw/data/molecules/3Q0D.pdb
- HIVprotI_Source-code/hivprotI/cdw/data/molecules/409686.cif
- HIVprotI_Source-code/hivprotI/cdw/data/molecules/4TRA.pdb
- HIVprotI_Source-code/hivprotI/cdw/data/molecules/Al2O3.cif
- HIVprotI_Source-code/hivprotI/cdw/data/molecules/allOrganicElementsPresent.mol
- HIVprotI_Source-code/hivprotI/cdw/data/molecules/AMS_DATA.cif
- HIVprotI_Source-code/hivprotI/cdw/data/molecules/aspirin.mol
- HIVprotI_Source-code/hivprotI/cdw/data/molecules/benzene.mol
- HIVprotI_Source-code/hivprotI/cdw/data/molecules/benzene_3D.mol
- HIVprotI_Source-code/hivprotI/cdw/data/molecules/caffeine.mol
- HIVprotI_Source-code/hivprotI/cdw/data/molecules/caffeine_3D.mol
- HIVprotI_Source-code/hivprotI/cdw/data/molecules/chargeTest.mol
- HIVprotI_Source-code/hivprotI/cdw/data/molecules/CID_5991.sdf
- HIVprotI_Source-code/hivprotI/cdw/data/molecules/cubane.mol
- HIVprotI_Source-code/hivprotI/cdw/data/molecules/cyclobutadiene.mol
- HIVprotI_Source-code/hivprotI/cdw/data/molecules/cyclohexane.mol
- HIVprotI_Source-code/hivprotI/cdw/data/molecules/cyclohexane_3D.mol
- HIVprotI_Source-code/hivprotI/cdw/data/molecules/cyclohexaneNoHydrogens.mol
- HIVprotI_Source-code/hivprotI/cdw/data/molecules/cyclopentadiene.mol
- HIVprotI_Source-code/hivprotI/cdw/data/molecules/ddt_3D.mol
- HIVprotI_Source-code/hivprotI/cdw/data/molecules/dna.mol
- HIVprotI_Source-code/hivprotI/cdw/data/molecules/faujasite.cif
- HIVprotI_Source-code/hivprotI/cdw/data/molecules/furan.mol
- HIVprotI_Source-code/hivprotI/cdw/data/molecules/GaAs.cif
- HIVprotI_Source-code/hivprotI/cdw/data/molecules/gold.cif
- HIVprotI_Source-code/hivprotI/cdw/data/molecules/graphite.cif
- HIVprotI_Source-code/hivprotI/cdw/data/molecules/hanserExample.mol
- HIVprotI_Source-code/hivprotI/cdw/data/molecules/hexane.mol
- HIVprotI_Source-code/hivprotI/cdw/data/molecules/larger.mol
- HIVprotI_Source-code/hivprotI/cdw/data/molecules/LiB13.cif
- HIVprotI_Source-code/hivprotI/cdw/data/molecules/LTA.cif
- HIVprotI_Source-code/hivprotI/cdw/data/molecules/maleic.cif
- HIVprotI_Source-code/hivprotI/cdw/data/molecules/mannitol.mol
- HIVprotI_Source-code/hivprotI/cdw/data/molecules/massNumbers.mol
- HIVprotI_Source-code/hivprotI/cdw/data/molecules/methane_3D.mol
- HIVprotI_Source-code/hivprotI/cdw/data/molecules/molecularHydrogen.mol
- HIVprotI_Source-code/hivprotI/cdw/data/molecules/morphine.mol
- HIVprotI_Source-code/hivprotI/cdw/data/molecules/morphine3D.mol
- HIVprotI_Source-code/hivprotI/cdw/data/molecules/napthalene.mol
- HIVprotI_Source-code/hivprotI/cdw/data/molecules/napthalene1NonAromatic.mol
- HIVprotI_Source-code/hivprotI/cdw/data/molecules/oxylate_3D.mol
- HIVprotI_Source-code/hivprotI/cdw/data/molecules/phenol.mol
- HIVprotI_Source-code/hivprotI/cdw/data/molecules/planar1.mol
- HIVprotI_Source-code/hivprotI/cdw/data/molecules/planar2.mol
- HIVprotI_Source-code/hivprotI/cdw/data/molecules/planar3.mol
- HIVprotI_Source-code/hivprotI/cdw/data/molecules/pyridine.mol
- HIVprotI_Source-code/hivprotI/cdw/data/molecules/pyrrole.mol
- HIVprotI_Source-code/hivprotI/cdw/data/molecules/quartz.cif
- HIVprotI_Source-code/hivprotI/cdw/data/molecules/reaction1_1.mol
- HIVprotI_Source-code/hivprotI/cdw/data/molecules/reaction1_2.mol
- HIVprotI_Source-code/hivprotI/cdw/data/molecules/reaction2_1.mol
- HIVprotI_Source-code/hivprotI/cdw/data/molecules/reaction2_2.mol
- HIVprotI_Source-code/hivprotI/cdw/data/molecules/reaction2_3.mol
- HIVprotI_Source-code/hivprotI/cdw/data/molecules/reaction2_4.mol
- HIVprotI_Source-code/hivprotI/cdw/data/molecules/reaction3_1.mol
- HIVprotI_Source-code/hivprotI/cdw/data/molecules/reaction3_2.mol
- HIVprotI_Source-code/hivprotI/cdw/data/molecules/ringSystem1.mol
- HIVprotI_Source-code/hivprotI/cdw/data/molecules/ringSystem2.mol
- HIVprotI_Source-code/hivprotI/cdw/data/molecules/se.cif
- HIVprotI_Source-code/hivprotI/cdw/data/molecules/sebi0105c.ccdc.cif
- HIVprotI_Source-code/hivprotI/cdw/data/molecules/strychnine.mol
- HIVprotI_Source-code/hivprotI/cdw/data/molecules/sucrose.cif
- HIVprotI_Source-code/hivprotI/cdw/data/molecules/t.cif
- HIVprotI_Source-code/hivprotI/cdw/data/molecules/testBondOrders.mol
- HIVprotI_Source-code/hivprotI/cdw/data/molecules/thiophene.mol
- HIVprotI_Source-code/hivprotI/cdw/data/molecules/xlogp2test1.mol
- HIVprotI_Source-code/hivprotI/cdw/data/molecules/y1237.cif
- HIVprotI_Source-code/hivprotI/cdw/data/spectra/
- HIVprotI_Source-code/hivprotI/cdw/data/spectra/BRUKAFFN.DX
- HIVprotI_Source-code/hivprotI/cdw/data/spectra/BRUKDIF.DX
- HIVprotI_Source-code/hivprotI/cdw/data/spectra/BRUKPAC.DX
- HIVprotI_Source-code/hivprotI/cdw/data/spectra/BRUKSQZ.DX
- HIVprotI_Source-code/hivprotI/cdw/data/spectra/c13nmr_ACD.jdx
- HIVprotI_Source-code/hivprotI/cdw/data/spectra/dietanil.jdx
- HIVprotI_Source-code/hivprotI/cdw/data/spectra/ea_01_01.jdx
- HIVprotI_Source-code/hivprotI/cdw/data/spectra/h1_methyl_crotonate.jdx
- HIVprotI_Source-code/hivprotI/cdw/data/spectra/Hnmr_ACD.jdx
- HIVprotI_Source-code/hivprotI/cdw/data/spectra/ib_01_01.jdx
- HIVprotI_Source-code/hivprotI/cdw/data/spectra/ib_03_01.jdx
- HIVprotI_Source-code/hivprotI/cdw/data/spectra/ib_03_04.jdx
- HIVprotI_Source-code/hivprotI/cdw/data/spectra/iChemLabsInternalChloroethane.jdx
- HIVprotI_Source-code/hivprotI/cdw/data/spectra/ir_ACD.jdx
- HIVprotI_Source-code/hivprotI/cdw/data/spectra/ISAS_MS1.DX
- HIVprotI_Source-code/hivprotI/cdw/data/spectra/mass_ACD.jdx
- HIVprotI_Source-code/hivprotI/cdw/data/spectra/MassFromLuc.jdx
- HIVprotI_Source-code/hivprotI/cdw/data/spectra/pa_01_01.jdx
- HIVprotI_Source-code/hivprotI/cdw/data/spectra/PE1800.DX
- HIVprotI_Source-code/hivprotI/cdw/data/spectra/SPECFILE.DX
- HIVprotI_Source-code/hivprotI/cdw/data/spectra/strychnine1r_jcamp5.dx
- HIVprotI_Source-code/hivprotI/cdw/data/spectra/uv_ACD.jdx
- HIVprotI_Source-code/hivprotI/cdw/htc.html
- HIVprotI_Source-code/hivprotI/cdw/html.html
- HIVprotI_Source-code/hivprotI/cdw/index1.php
- HIVprotI_Source-code/hivprotI/cdw/install/
- HIVprotI_Source-code/hivprotI/cdw/install/.DS_Store
- __MACOSX/HIVprotI_Source-code/hivprotI/cdw/install/
- __MACOSX/HIVprotI_Source-code/hivprotI/cdw/install/._.DS_Store
- HIVprotI_Source-code/hivprotI/cdw/install/ChemDoodleWeb.css
- HIVprotI_Source-code/hivprotI/cdw/install/ChemDoodleWeb.js
- HIVprotI_Source-code/hivprotI/cdw/install/uis/
- HIVprotI_Source-code/hivprotI/cdw/install/uis/.DS_Store
- __MACOSX/HIVprotI_Source-code/hivprotI/cdw/install/uis/
- __MACOSX/HIVprotI_Source-code/hivprotI/cdw/install/uis/._.DS_Store
- HIVprotI_Source-code/hivprotI/cdw/install/uis/ChemDoodleWeb-uis.js
- HIVprotI_Source-code/hivprotI/cdw/install/uis/images/
- HIVprotI_Source-code/hivprotI/cdw/install/uis/images/animated-overlay.gif
- HIVprotI_Source-code/hivprotI/cdw/install/uis/images/ui-bg_flat_0_aaaaaa_40x100.png
- HIVprotI_Source-code/hivprotI/cdw/install/uis/images/ui-bg_flat_0_eeeeee_40x100.png
- HIVprotI_Source-code/hivprotI/cdw/install/uis/images/ui-bg_flat_55_c0402a_40x100.png
- HIVprotI_Source-code/hivprotI/cdw/install/uis/images/ui-bg_flat_55_eeeeee_40x100.png
- HIVprotI_Source-code/hivprotI/cdw/install/uis/images/ui-bg_glass_100_f8f8f8_1x400.png
- HIVprotI_Source-code/hivprotI/cdw/install/uis/images/ui-bg_glass_35_dddddd_1x400.png
- HIVprotI_Source-code/hivprotI/cdw/install/uis/images/ui-bg_glass_60_eeeeee_1x400.png
- HIVprotI_Source-code/hivprotI/cdw/install/uis/images/ui-bg_inset-hard_75_999999_1x100.png
- HIVprotI_Source-code/hivprotI/cdw/install/uis/images/ui-bg_inset-soft_50_c9c9c9_1x100.png
- HIVprotI_Source-code/hivprotI/cdw/install/uis/images/ui-icons_3383bb_256x240.png
- HIVprotI_Source-code/hivprotI/cdw/install/uis/images/ui-icons_454545_256x240.png
- HIVprotI_Source-code/hivprotI/cdw/install/uis/images/ui-icons_70b2e1_256x240.png
- HIVprotI_Source-code/hivprotI/cdw/install/uis/images/ui-icons_999999_256x240.png
- HIVprotI_Source-code/hivprotI/cdw/install/uis/images/ui-icons_fbc856_256x240.png
- HIVprotI_Source-code/hivprotI/cdw/install/uis/jquery-ui-1.10.3.custom.css
- HIVprotI_Source-code/hivprotI/cdw/README.txt
- HIVprotI_Source-code/hivprotI/cdw/samples/
- HIVprotI_Source-code/hivprotI/cdw/samples/index.html
- HIVprotI_Source-code/hivprotI/cdw/samples/periodicTable.html
- HIVprotI_Source-code/hivprotI/cdw/samples/rotator_2D_ballnstick.html
- HIVprotI_Source-code/hivprotI/cdw/samples/sketcher_2D_full.html
- HIVprotI_Source-code/hivprotI/cdw/samples/sketcher_2D_single_molecule.html
- HIVprotI_Source-code/hivprotI/cdw/samples/spectrum_mass_styled.html
- HIVprotI_Source-code/hivprotI/cdw/samples/transformer_morphine_2D_wireframe.html
- HIVprotI_Source-code/hivprotI/cdw/samples/viewer_caffeine_2D_acs1996.html
- HIVprotI_Source-code/hivprotI/cdw/samples/webgl_transformer_1CRN_3D_Ribbon.html
- HIVprotI_Source-code/hivprotI/cdw/samples/webgl_transformer_2OEY_3D_NucleicAcid.html
- HIVprotI_Source-code/hivprotI/cdw/samples/webgl_transformer_DDT_3D_ballnstick.html
- HIVprotI_Source-code/hivprotI/cdw/samples/webgl_transformer_MAZ_3D_Crystal.html
- HIVprotI_Source-code/hivprotI/cdw/src/
- HIVprotI_Source-code/hivprotI/cdw/src/ChemDoodleWeb-uis-unpacked.js
- HIVprotI_Source-code/hivprotI/cdw/src/ChemDoodleWeb-unpacked.js
- HIVprotI_Source-code/hivprotI/cdw/tests/
- HIVprotI_Source-code/hivprotI/cdw/tests/ChemDoodleWeb-tests.js
- HIVprotI_Source-code/hivprotI/colors_graph
- HIVprotI_Source-code/hivprotI/connection.php
- HIVprotI_Source-code/hivprotI/contact.php
- HIVprotI_Source-code/hivprotI/css/
- HIVprotI_Source-code/hivprotI/css/ddsmoothmenu.css
- HIVprotI_Source-code/hivprotI/css/slider_style.css
- HIVprotI_Source-code/hivprotI/css/templatemo_style.css
- HIVprotI_Source-code/hivprotI/css_pirobox/
- HIVprotI_Source-code/hivprotI/css_pirobox/.DS_Store
- HIVprotI_Source-code/hivprotI/css_pirobox/bg_tms.jpg
- HIVprotI_Source-code/hivprotI/css_pirobox/black/
- HIVprotI_Source-code/hivprotI/css_pirobox/black/ajax-loader_b.gif
- HIVprotI_Source-code/hivprotI/css_pirobox/black/b_c.png
- HIVprotI_Source-code/hivprotI/css_pirobox/black/b_l.png
- HIVprotI_Source-code/hivprotI/css_pirobox/black/b_r.png
- HIVprotI_Source-code/hivprotI/css_pirobox/black/bg_load.gif
- HIVprotI_Source-code/hivprotI/css_pirobox/black/bg_load.png
- HIVprotI_Source-code/hivprotI/css_pirobox/black/c.png
- HIVprotI_Source-code/hivprotI/css_pirobox/black/c_l.png
- HIVprotI_Source-code/hivprotI/css_pirobox/black/c_r.png
- HIVprotI_Source-code/hivprotI/css_pirobox/black/close_btn3.png
- HIVprotI_Source-code/hivprotI/css_pirobox/black/img_bg.png
- HIVprotI_Source-code/hivprotI/css_pirobox/black/link_out.gif
- HIVprotI_Source-code/hivprotI/css_pirobox/black/link_out.png
- HIVprotI_Source-code/hivprotI/css_pirobox/black/link_out_h.gif
- HIVprotI_Source-code/hivprotI/css_pirobox/black/link_out_h.png
- HIVprotI_Source-code/hivprotI/css_pirobox/black/next.png
- HIVprotI_Source-code/hivprotI/css_pirobox/black/next_h.png
- HIVprotI_Source-code/hivprotI/css_pirobox/black/nextoutside.png
- HIVprotI_Source-code/hivprotI/css_pirobox/black/nextoutside_h.png
- HIVprotI_Source-code/hivprotI/css_pirobox/black/pause.png
- HIVprotI_Source-code/hivprotI/css_pirobox/black/pause_h.png
- HIVprotI_Source-code/hivprotI/css_pirobox/black/play.png
- HIVprotI_Source-code/hivprotI/css_pirobox/black/play_h.png
- HIVprotI_Source-code/hivprotI/css_pirobox/black/prev.png
- HIVprotI_Source-code/hivprotI/css_pirobox/black/prev_h.png
- HIVprotI_Source-code/hivprotI/css_pirobox/black/prevoutside.png
- HIVprotI_Source-code/hivprotI/css_pirobox/black/prevoutside_h.png
- HIVprotI_Source-code/hivprotI/css_pirobox/black/style.css
- HIVprotI_Source-code/hivprotI/css_pirobox/black/t_c.png
- HIVprotI_Source-code/hivprotI/css_pirobox/black/t_l.png
- HIVprotI_Source-code/hivprotI/css_pirobox/black/t_r.png
- HIVprotI_Source-code/hivprotI/css_pirobox/css_page.css
- HIVprotI_Source-code/hivprotI/css_pirobox/shad_bg.jpg
- HIVprotI_Source-code/hivprotI/css_pirobox/shadow/
- HIVprotI_Source-code/hivprotI/css_pirobox/shadow/ajax-loader_b.gif
- HIVprotI_Source-code/hivprotI/css_pirobox/shadow/b_c.png
- HIVprotI_Source-code/hivprotI/css_pirobox/shadow/b_l.png
- HIVprotI_Source-code/hivprotI/css_pirobox/shadow/b_r.png
- HIVprotI_Source-code/hivprotI/css_pirobox/shadow/bg_load.gif
- HIVprotI_Source-code/hivprotI/css_pirobox/shadow/bg_load.png
- HIVprotI_Source-code/hivprotI/css_pirobox/shadow/c_l.png
- HIVprotI_Source-code/hivprotI/css_pirobox/shadow/c_r.png
- HIVprotI_Source-code/hivprotI/css_pirobox/shadow/close_btn3.png
- HIVprotI_Source-code/hivprotI/css_pirobox/shadow/img_bg.png
- HIVprotI_Source-code/hivprotI/css_pirobox/shadow/link_out.gif
- HIVprotI_Source-code/hivprotI/css_pirobox/shadow/link_out.png
- HIVprotI_Source-code/hivprotI/css_pirobox/shadow/link_out_h.gif
- HIVprotI_Source-code/hivprotI/css_pirobox/shadow/link_out_h.png
- HIVprotI_Source-code/hivprotI/css_pirobox/shadow/next.png
- HIVprotI_Source-code/hivprotI/css_pirobox/shadow/next_h.png
- HIVprotI_Source-code/hivprotI/css_pirobox/shadow/nextoutside.png
- HIVprotI_Source-code/hivprotI/css_pirobox/shadow/nextoutside_h.png
- HIVprotI_Source-code/hivprotI/css_pirobox/shadow/pause.png
- HIVprotI_Source-code/hivprotI/css_pirobox/shadow/pause_h.png
- HIVprotI_Source-code/hivprotI/css_pirobox/shadow/play.png
- HIVprotI_Source-code/hivprotI/css_pirobox/shadow/play_h.png
- HIVprotI_Source-code/hivprotI/css_pirobox/shadow/prev.png
- HIVprotI_Source-code/hivprotI/css_pirobox/shadow/prev_h.png
- HIVprotI_Source-code/hivprotI/css_pirobox/shadow/prevoutside.png
- HIVprotI_Source-code/hivprotI/css_pirobox/shadow/prevoutside_h.png
- HIVprotI_Source-code/hivprotI/css_pirobox/shadow/style.css
- HIVprotI_Source-code/hivprotI/css_pirobox/shadow/t_c.png
- HIVprotI_Source-code/hivprotI/css_pirobox/shadow/t_l.png
- HIVprotI_Source-code/hivprotI/css_pirobox/shadow/t_r.png
- HIVprotI_Source-code/hivprotI/css_pirobox/white/
- HIVprotI_Source-code/hivprotI/css_pirobox/white/ajax-loader_b.gif
- HIVprotI_Source-code/hivprotI/css_pirobox/white/ajax-loader_w.gif
- HIVprotI_Source-code/hivprotI/css_pirobox/white/b_c.png
- HIVprotI_Source-code/hivprotI/css_pirobox/white/b_l.png
- HIVprotI_Source-code/hivprotI/css_pirobox/white/b_r.png
- HIVprotI_Source-code/hivprotI/css_pirobox/white/bg_load.gif
- HIVprotI_Source-code/hivprotI/css_pirobox/white/bg_load.png
- HIVprotI_Source-code/hivprotI/css_pirobox/white/bg_load_w.png
- HIVprotI_Source-code/hivprotI/css_pirobox/white/c.png
- HIVprotI_Source-code/hivprotI/css_pirobox/white/c_l.png
- HIVprotI_Source-code/hivprotI/css_pirobox/white/c_r.png
- HIVprotI_Source-code/hivprotI/css_pirobox/white/close_btn3.png
- HIVprotI_Source-code/hivprotI/css_pirobox/white/credits_bg.png
- HIVprotI_Source-code/hivprotI/css_pirobox/white/img_bg.png
- HIVprotI_Source-code/hivprotI/css_pirobox/white/link_out.gif
- HIVprotI_Source-code/hivprotI/css_pirobox/white/link_out.png
- HIVprotI_Source-code/hivprotI/css_pirobox/white/link_out_h.gif
- HIVprotI_Source-code/hivprotI/css_pirobox/white/link_out_h.png
- HIVprotI_Source-code/hivprotI/css_pirobox/white/next.png
[truncated: 4,057 more entries]
