# Supplementary material for: HIVprotI: an integrated web based platform for prediction and design of HIV proteins inhibitors
Source: J Cheminform. 2018 Mar 9;10:12. doi: 10.1186/s13321-018-0266-y (PMC5845081; doi:10.1186/s13321-018-0266-y)
Supplement: Supplementary file 2 — Additional file 2. Source code of HIVProtI web server. [file 13321_2018_266_MOESM2_ESM.zip › HIVprotI_Source-code/hivprotI/analog.php]

<?include "head.php"; ?>


<script language="javascript">
function checkAll(){
        for (var i=0;i<document.forms[0].elements.length;i++)
        {
                var e=document.forms[0].elements[i];
                if ((e.name != 'allbox') && (e.type=='checkbox'))
                {
                        e.checked=document.forms[0].allbox.checked;
                }
        }
}</script>
<script type="text/javascript" src="tool_tip.js"></script>


<body bgcolor=white>
   <!--?php include("start.html");?-->


<!-- option 1 -->
<script typ='text/javascript'>
function paste_example()
 {
document.example.scaff.value = "C1=NC(=CC2=NC=NC(=C12)NC3=CC=CC(=C3)Br)NC[R1]\n[C]1=NC(=[C][C]=C1C(=O)O[H])C2=N[C]=C([C]=[C]2)[R1]";
}
function pep_optn(model){
if(model == 'whole_comp'){
document.example.prot_len.disabled = false;
}
else if(model == '10mer' || model == '16mer'){
document.example.prot_len.disabled = true;
}
}
function restrict(){
var value = document.example.scaff.value;
if(value == ''){
alert('Paste/Enter amino acid sequence of  protein in single letter code');
return false;
}
}
</script>
<!-- option 1 end -->
<script typ='text/javascript'>
function paste_example2()
 {
document.example.bblocks.value = "C1(C=NC=N1)C[A]\nC(=O)O[H][A]";
}
function pep_optn(model){
if(model == 'whole_comp'){
document.example.prot_len.disabled = false;
}
else if(model == '10mer' || model == '16mer'){
document.example.prot_len.disabled = true;
}
}
function restrict(){
var value = document.example.bblocks.value;
if(value == ''){
alert('Paste/Enter amino acid sequence of  protein in single letter code');
return false;
}
}
</script>
<!-- option 2 end -->
<script typ='text/javascript'>
function paste_example3()
 {
document.example.linkers.value = "[A][R1]\n[A]O[R1]";
}
function pep_optn(model){
if(model == 'whole_comp'){
document.example.prot_len.disabled = false;
}
else if(model == '10mer' || model == '16mer'){
document.example.prot_len.disabled = true;
}
}
function restrict(){
var value = document.example.linkers.value;
if(value == ''){
alert('Paste/Enter amino acid sequence of  protein in single letter code');
return false;
}
}
</script>
<!-- option 3 end -->
<br><br>
<table  class="background" cellpadding=10><tr><td align="left"><h4>Design Analogs</h4> </td></tr>

<tr><td align="center"><p style="text-align: justify"><font size="2">This tool allows users to generate analogs from scaffold, building blocks and linkers using <a href="http://onlinelibrary.wiley.com/doi/10.1002/qsar.200630101/abstract">SmiLib</a>.
Users can select the HIV proteins on which they want to test the query structures. For details <a href="http://gecco.org.chemie.uni-frankfurt.de/smilib/SmiLib_v2.0.pdf">click here</a>.</font></p></td></tr>

</table>
<br><br>
<form name="example" action="sub_test.php" method="post" enctype="multipart/form-data" target="_parent"\>
<table align=left><tr><td width="55%">
<table CELLSPACING="5" CELLPADDING=15 align="center" border="0" width=650px;>

<tr><td width=40px><font size="4" color="black">Paste Scaffold structure</font>:<span class="tip" onmouseover="tooltip('<b>Please enter or paste scaffold structure in SMILE format</b>');" onmouseout="exit();"></span></b><input type="button" value="Example" onClick="paste_example()"></td>
<td><TEXTAREA ROWS="4" COLS="65" NAME="scaff" style="background:#fff"></TEXTAREA></td></tr>

<tr><td><font size="4" color="black">Paste Building Blocks structure:</font><span class="tip" onmouseover="tooltip('<b>Please enter or paste scaffold structure in SMILE format</b>');" onmouseout="exit();"></span></b><input type="button" value="Example" onClick="paste_example2()"></td>
<td><TEXTAREA ROWS="4" COLS="65" NAME="bblocks" style="background:#fff"></TEXTAREA></td></tr>

<tr><td><font size="4" color="black">Paste linkers </font>:<span class="tip" onmouseover="tooltip('<b>Please enter or paste scaffold structure in SMILE format</b>');" onmouseout="exit();"></span></b><input type="button" value="Example" onClick="paste_example3()"></td>
<td><TEXTAREA ROWS="4" COLS="65" NAME="linkers" style="background:#fff"></TEXTAREA></td></tr>

</table>
<br><br>
 <!--<h6>Choose Prediction Model:&nbsp&nbsp&nbsp&nbsp</h6><br>
&nbsp;&nbsp;&nbsp;&nbsp;&nbsp;&nbsp;&nbsp;&nbsp;&nbsp;&nbsp;
<input type="radio" name="model" value="pi">Percent inhibition<br>
&nbsp;&nbsp;&nbsp;&nbsp;&nbsp;&nbsp;&nbsp;&nbsp;&nbsp;&nbsp;
<input type="radio" name="model" value="ic">IC50<br>
&nbsp;&nbsp;&nbsp;&nbsp;&nbsp;&nbsp;&nbsp;&nbsp;&nbsp;&nbsp;-->
<table><tr><td><h5>Select protein:</h5></td></tr></table>
       <table border='0' align=center cellspacing='0' style='border-collapse: collapse' width=500 >

        <tr>
       <td><input type=checkbox name=rt value='RT' checked> </td>
        <td>&nbsp;Reverse transcriptase</td>
        <td><input type=checkbox name=pr value='PR' checked> </td>
        <td>&nbsp;Protease</td>
        <td><input type=checkbox name=int value='INT' ></td>
        <td>&nbsp;Integrase</td>
<!--</tr><tr>
        <td><input type=checkbox name=hhv value='HHV' ></td>
        <td>&nbsp;HHV</td>
        <td><input type=checkbox name=General value='General' ></td>
        <td>&nbsp;General</td>-->
      
     
      
        <td><input type=checkbox name=allbox value='all' onclick="checkAll();"/></td><td>CHECK ALL</td>
</tr>
</table>

<!--
<table align=center><tr><td>Please provide IC50 cut-off (Default value = 0): <input type="text"  name="ic" size="2"  value=0 /></td>
<td></td><td><span class="tip" onmouseover="tooltip('<b>User defined cut-off value divided the cell lines into sensitive (blue) and resistant class (red) (default value is 0). </b>');" onmouseout="exit();"><b><img src='images/help.gif'></b></span>
</td></tr></table>
<br>
<table align=center><tr><td>Email Address (Optional): <input type="text"  name="email" size="33"  /></td></tr></table>
-->

<br>
<table align=center><tr><td width="70%">
<tr>        <td align="left">
                    <input id='buttonID' type="submit" name="run" value="Submit" onClick="return getMolFile()"/>&nbsp;
                    <input type="reset" value="Clear" name="clear" />
            </td>
        </tr>
</table>
<br><br>
</td></tr></table>
</table>
</form>

<table align=right><tr><td><div id="load">  Loading... <span style="background-color: yellow">Please wait</span> (2-5 min) <br> <img src="loading.gif"/></div>
</td></tr></table>
<br>
<script>
       $(document).ready(function (){
  //This line below would hide the div when the page load by default
  $('#load').hide();

  //This would display when the user clicks the button
  $('#buttonID').click(function (){
    $('#load').show();
  });
});
</script>

<br><br><br><br><br><br><br><br><br><br>


<font color=red><b><i>Note</b>: The prediction will take 2-5 minutes........</i></font>
<br><br>
<?include "foot.php"; ?>
