# Supplementary material for: HIVprotI: an integrated web based platform for prediction and design of HIV proteins inhibitors
Source: J Cheminform. 2018 Mar 9;10:12. doi: 10.1186/s13321-018-0266-y (PMC5845081; doi:10.1186/s13321-018-0266-y)
Supplement: Supplementary file 2 — Additional file 2. Source code of HIVProtI web server. [file 13321_2018_266_MOESM2_ESM.zip › HIVprotI_Source-code/hivprotI/analog_for_loop.php]

<?php include("head.php");?>

<script language="javascript">
function checkAll(){
        for (var i=0;i<document.forms[0].elements.length;i++)
        {
                var e=document.forms[0].elements[i];
                if ((e.name != 'allbox') && (e.type=='checkbox'))
                {
                        e.checked=document.forms[0].allbox.checked;
                }
        }
}</script>
<script type="text/javascript" src="tool_tip.js"></script>
</head>

<body bgcolor=white>
   
<br>
<?
$scaf=$_REQUEST['scaf'];
$block=$_REQUEST['block'];
$link=$_REQUEST['link'];
?>
<br>
<table width=1300 class="background" cellpadding=10><tr><td align="left"><h4>Design Analogs</h4> </td></tr>

<tr><td align="center"><p style="text-align: justify"><font size="2">This tool allow users to generate analogs from scaffold, building blocks and linkers and subsequent prediction of drug percentage inhibition.
User can further click on any of the<br> analog generated to generate their further analogs. User can choose the HIV proteins on which they want to test their chemical compound.</font></p></td></tr>

</table>
<br><br>
<form name="example" action="sub_test.php" method="post" enctype="multipart/form-data" target="_parent"\>
<table align=left><tr><td width="55%">
<table CELLSPACING="5" CELLPADDING=15 align="center" border="0" width=650px;>

<tr><td width=40px><font size="4" color="black">Paste Scaffold structure</font>:</td>
<td><TEXTAREA ROWS="4" COLS="65" NAME="scaff" style="background:#fff"><?php echo $scaf;?></TEXTAREA></td></tr>

<tr><td><font size="4" color="black">Paste Building Blocks structure:</font></td>
<td><TEXTAREA ROWS="4" COLS="65" NAME="bblocks" style="background:#fff"><?php echo $block;?></TEXTAREA></td></tr>

<tr><td><font size="4" color="black">Paste linkers </font>:</td>
<td><TEXTAREA ROWS="4" COLS="65" NAME="linkers" style="background:#fff"><?php echo $link;?></TEXTAREA></td></tr>

</table>
<br><br>

<table border='0' align=center cellspacing='0' style='border-collapse: collapse' width=500 >

        <tr>
       <td><input type=checkbox name=rt value='RT' checked> </td>
        <td>&nbsp;Reverse transcriptase</td>
        <td><input type=checkbox name=pr value='PR' checked> </td>
        <td>&nbsp;Protease</td>
        <td><input type=checkbox name=int value='INT' ></td>
        <td>&nbsp;Integrase</td>
<!--</tr><tr>
        <td><input type=checkbox name=hhv value='HHV' ></td>
        <td>&nbsp;HHV</td>
        <td><input type=checkbox name=General value='General' ></td>
        <td>&nbsp;General</td>-->
      
        <td><input type=checkbox name=allbox value='all' onclick="checkAll();"/></td><td>CHECK ALL</td>
</tr>
</table>
<br>
<br>
<table align=center><tr><td width="70%">
<tr>        <td align="left">
                    <input type="submit" name="run" value="Submit" onClick="return getMolFile()"/>&nbsp;
                    <input type="reset" value="Clear" name="clear" />
            </td>
        </tr>
</table>
<br><br>
</td></tr></table>
</table>
</form>
<br><br>

<?include "foot.php"; ?>
