# Supplementary material for: HIVprotI: an integrated web based platform for prediction and design of HIV proteins inhibitors
Source: J Cheminform. 2018 Mar 9;10:12. doi: 10.1186/s13321-018-0266-y (PMC5845081; doi:10.1186/s13321-018-0266-y)
Supplement: Supplementary file 2 — Additional file 2. Source code of HIVProtI web server. [file 13321_2018_266_MOESM2_ESM.zip › HIVprotI_Source-code/hivprotI/arff/INT_reduced.arff]

@relation 'int-desc-weka.filters.unsupervised.attribute.RemoveUseless-M99.0-weka.filters.unsupervised.attribute.Remove-V-R68,79,188,277,324,335,901,1993,2575,2700,2821,3070,3888,5999'

@attribute SC-5 numeric
@attribute VPC-6 numeric
@attribute SsssN numeric
@attribute maxHother numeric
@attribute ETA_dEpsilon_B numeric
@attribute ETA_Beta_s numeric
@attribute FP465 numeric
@attribute ExtFP535 numeric
@attribute GraphFP101 numeric
@attribute GraphFP252 numeric
@attribute GraphFP387 numeric
@attribute GraphFP660 numeric
@attribute PubchemFP639 numeric
@attribute class numeric

@data
0.496011,0.148481,0,0,0,6,0,0,0,1,0,0,1,0
0.824751,1.485811,0,0,0,8,0,0,0,1,1,0,1,18.7
0.19245,0.39635,0,0.591695,0.07937,7.25,0,1,0,0,1,0,0,10.2
0.19245,0.783594,0,0.565837,0.07488,8.5,0,1,0,0,0,0,0,0
0.166667,0.387579,0,0.680584,0.10859,7.5,0,0,0,0,1,0,0,0
0.19245,0.380205,0,0.604612,0.07436,7.75,0,0,0,0,1,1,1,2.6
0.19245,0.42984,0,0.603733,0.08156,8.5,0,1,0,0,1,0,0,25
0.164266,1.237697,1.380482,0.572337,0.03074,11.25,1,0,0,0,0,0,0,30.3
0.117851,0.485517,1.481481,0.53747,0.04688,9.5,0,0,0,0,0,0,0,25
0.19245,0.379393,0,0.593617,0.04125,10,0,0,0,0,1,1,1,17.7
0.136083,1.529489,2.477105,0.566076,0.04138,14,0,0,0,0,0,0,0,30.6
0.615857,1.96126,0,0.734957,0.06875,16,0,0,0,1,1,1,1,29.6
0.235702,0.914581,0,0.610922,0.07708,12.25,0,0,0,0,1,0,0,19.1
0.235702,0.751314,0,0.595521,0.08948,13,0,0,0,0,1,0,0,17.6
0.136083,1.446024,2.422479,0.600893,0.03992,13.5,0,0,1,0,0,0,0,27.6
0.3849,0.882536,0,0.745549,0.055,21.5,0,0,0,0,0,0,1,28.4
0.724344,2.171529,0,0.766521,0.04692,20.25,0,0,1,0,1,0,0,30
0.19245,1.17554,4.819151,0,0,18,0,0,0,0,0,0,0,20.8
0.540411,1.228836,0,0.796806,0.15064,11,0,0,1,0,1,0,1,46.9
0.3849,1.71774,0,0.55247,0.06224,13,0,0,0,0,1,0,0,32.8
0.896757,1.286089,0,0.866231,0.13033,19,0,1,1,1,0,0,1,28
0.712621,1.467335,0,0.774755,0.10325,19,0,1,0,1,0,1,1,20
0.2476,2.174442,0,0.556107,0.07108,15.5,0,0,0,1,0,1,0,5
0.327721,1.10744,0,0.764874,0.09923,19.5,0,1,0,1,1,1,1,23.7
0.448784,2.264434,0,0.576194,0.0683,15.5,1,0,0,1,1,1,0,5
0.399969,2.362655,0,0.57282,0.0625,16.25,0,0,0,1,0,1,0,5
0.838453,3.276628,0,0.639081,0.0649,16.5,0,0,0,0,1,1,1,34.8
0.519765,2.49368,0,0.601424,0.0649,17,1,0,0,1,1,1,1,5
0.2476,2.082125,0,0.550899,0.06774,14.75,0,0,0,1,0,1,0,5
0.333333,2.277452,0,0.565707,0.05409,15.5,1,0,0,1,1,0,0,5
0.745258,5.088523,0,0.607383,0.07119,19.75,1,0,0,1,1,1,1,5
0.319036,2.282358,0,0.557186,0.05409,15.5,0,0,0,1,1,0,0,5
0.2476,2.184393,0,0.557097,0.07108,15.5,1,0,0,1,1,1,0,5
0.2476,2.244112,0,0.547097,0.05986,15.5,1,0,0,1,1,1,0,5
0.750356,5.115221,0,0.607383,0.07119,19.75,0,0,0,1,1,1,1,5
0.2476,2.141844,0,0.540899,0.05697,14.75,0,0,0,1,0,1,0,5
0.563423,1.393946,0,0.75689,0.10325,19,0,1,0,1,1,1,1,25.9
0.688891,5.235706,0,0.598654,0.06538,20.5,1,0,0,1,1,1,1,5
0.327721,0.912941,0,0.739603,0.09444,18,0,1,0,1,0,1,1,7.4
0.703381,3.60538,0,0.894879,0.06343,22.5,0,1,0,0,0,1,1,7.2
0.2476,2.234161,0,0.546107,0.05986,15.5,0,0,0,1,0,1,0,5
0.365451,2.455969,0,0.57134,0.05752,17,0,0,0,1,0,1,0,5
0.333333,2.319539,0,0.553988,0.05554,15.5,1,0,0,0,1,1,0,5
0.790213,5.004921,0,0.623008,0.07796,19,1,0,0,1,1,1,1,5
0.688891,5.235706,0,0.598654,0.06538,20.5,1,0,0,1,1,1,1,5
0.745258,5.088523,0,0.607383,0.07119,19.75,1,0,0,1,1,1,1,5
0.327721,1.08193,0,0.758736,0.09923,19.5,0,1,0,1,0,1,1,29.9
0.365451,2.819158,0,0.550932,0.05097,16.5,0,0,0,0,0,0,0,5
0.284518,2.375672,0,0.555707,0.05015,16.25,0,0,0,1,1,0,0,5
0.319036,2.324445,0,0.545467,0.05554,15.5,0,0,0,0,0,1,0,5
0.414266,2.720938,0,0.560932,0.0551,15.75,1,0,0,0,1,0,0,5
0.284518,2.417759,0,0.543988,0.05132,16.25,0,0,0,0,0,1,0,5
0,0.644569,0,0.680507,0.07533,16.5,0,1,0,0,0,0,0,50
0.166667,1.222578,0,0.67173,0.06586,20.5,0,0,0,0,0,1,1,16.8
0.824698,2.862554,0,0.806337,0.07674,17.25,0,1,0,0,1,1,1,45.3
0.166667,1.222578,0,0.660044,0.06167,21,0,0,0,1,0,1,0,6.3
0.494388,1.690271,0,0.772612,0.07625,24,0,1,0,1,0,1,1,0
0.350159,0.672296,0,0.700486,0.08517,11.75,0,0,0,0,1,0,0,37
0.25,2.050397,0,0.659296,0.05752,22.5,0,1,0,0,0,1,0,19
0.750356,5.115221,0,0.607383,0.07119,19.75,0,0,0,1,1,1,1,5
0.851153,1.889609,0,0.700486,0.08908,15.25,0,0,0,0,1,0,0,34.7
0.824698,3.000222,0,0.750782,0.08072,20.75,1,0,0,0,1,1,1,4.3
0.166667,0.855791,0,0,0,12.5,0,0,0,0,0,0,1,50
0.496011,1.276612,1.308022,0,0,20.5,0,0,0,0,0,0,0,50
0.166667,1.962935,0,0.649684,0.05752,22.5,0,0,0,0,0,1,1,30.6
0.494388,0.603414,0,0,0,8.25,0,0,0,1,1,0,1,50
0,1.019528,0,0.39943,0.03849,12.5,0,1,0,0,0,1,0,50
0.414266,2.357749,0,0.58134,0.0625,16.25,1,0,0,1,1,1,0,37
0.834441,3.396819,3.833614,0.735916,0.0599,24.25,0,1,0,1,1,0,0,41.1
0.725548,1.958202,0,0,0,14.75,0,0,0,1,1,1,1,50
0,0.688964,0,0,0,11.5,0,0,0,0,0,0,1,50
0.843688,3.626614,0,0.726403,0.07803,20.75,0,1,0,1,1,1,1,43.4
0.414672,1.260203,0,0,0,10.75,0,0,0,1,1,0,1,50
0.414672,1.380402,0,0,0,10.75,0,0,0,1,1,0,1,50
0.166667,0.148546,0,0,0,8,0,0,1,0,0,0,1,50
0.166667,0.296496,0,0,0,9.5,0,0,0,0,1,0,0,50
0.414672,1.260203,0,0,0,10.75,0,0,0,1,1,0,1,50
0.414266,2.736968,0,0.578949,0.06206,20.5,1,1,0,1,1,0,0,5
0,0.650985,0,0.519047,0.05882,9.5,0,0,0,0,0,1,0,50
0,0.051031,0,0,0,10,0,0,0,0,0,0,0,50
0.365451,2.835188,0,0.568949,0.05848,21.25,0,1,0,1,1,0,0,5
0.284518,0.399134,0,0.688333,0.10442,7.25,0,0,0,1,1,0,0,58.6
0.25,2.050397,0,0.659296,0.05752,22.5,0,1,0,0,0,1,0,39.7
0,0,0,0,0,10,0,0,0,0,0,0,0,50
0.725548,1.892701,0,0.798753,0,14.75,0,0,0,1,1,1,1,50
0.686838,1.193167,0,0.72341,0.04683,14,0,1,1,1,1,0,1,50
0.757168,2.460014,0,0,0,14.25,0,0,0,1,1,0,1,50
1.153146,3.435507,0,0.754876,0.1104,30.5,0,0,1,1,1,0,0,32.5
0.829345,4.079229,0,0,0,15,0,0,1,1,1,0,1,50
0.919017,1.888448,0,0,0.02066,13.5,0,0,0,1,1,0,1,50
0.393803,1.721382,0,0.416209,0.02333,10,1,0,0,1,1,0,0,57.9
0.164266,2.285612,0,0,0,11.5,0,0,0,0,0,0,0,50
0.846268,4.164778,0,0.682062,0.09586,24.75,1,0,0,1,0,0,0,34.8
0.869202,2.141995,0,0,0,15.5,0,0,0,1,1,1,1,50
0.478011,2.898903,0,0.644512,0.05669,14.5,0,1,1,1,1,1,0,61.8
0.164266,0.707302,0,0.592395,0.03386,14.25,0,0,0,0,0,0,0,50
0.330933,0.979399,0,0.624377,0.05204,13,0,1,0,0,1,0,0,69.3
1.080472,1.253112,0,0.74458,0.0498,19,0,0,0,1,1,1,1,50
0.643951,3.589421,0,0.599383,0.09495,21.5,0,0,0,0,0,0,0,50
1.326933,5.135587,0,0,0.19035,21,0,0,0,0,0,0,0,71.2
0,0.494344,0,0.67682,0.048,20.5,0,1,0,0,0,1,1,50
0.95156,2.158167,0,0.704757,0.06165,15.5,0,0,0,1,1,1,1,59.7
1.388889,5.319984,0,0.689607,0.07349,15.5,0,0,0,1,1,1,1,70.6
0.448784,1.611913,0,0.597267,0.04998,21.75,0,1,0,0,1,0,0,50
0.282118,1.625294,0,0.639094,0.04274,18,0,0,0,0,0,1,0,50
0.772166,1.972499,0,0.693505,0.10895,13.5,0,0,0,0,1,0,0,64.9
0.762812,2.36392,0,0.7137,0.12444,13.5,0,0,0,0,1,0,0,73.8
0.581339,1.375163,0,0.415698,0.0058,18.5,0,0,0,1,1,1,1,50
1.438816,5.510032,0,0,0,27.5,0,0,0,1,1,1,1,50
0.19245,0.692902,0,0.64885,0.04522,11.75,0,0,0,0,1,1,1,77.4
0.962398,2.770748,1.018827,0,0,27.25,0,0,1,1,1,0,1,50
0.348462,1.868143,0,0.625501,0.04951,17.25,1,1,0,1,1,1,1,79.3
0.847638,3.42548,0,0.88071,0.10885,18.75,0,1,0,1,1,1,1,76.8
0.282118,2.125503,0,0.701411,0,22.5,0,0,0,0,0,0,0,50
0.390017,0.539299,0,0.718333,0.10885,8,0,0,0,1,1,0,1,86.3
1.438816,5.492152,0,0,0,0,0,0,0,1,1,1,1,50
0,0.378917,0,0.517739,0.04769,17,0,0,0,0,0,0,0,50
0.824698,2.813926,0,0.848004,0.07922,16.5,0,0,0,0,1,1,1,76.9
0.390017,1.323499,0,0.579928,0.06117,18.5,0,0,0,0,1,0,1,55.7
0.962531,2.9643,0,0.747657,0.11066,21.25,1,0,0,1,1,1,1,50
1.091978,11.272775,0,0.462966,0.0897,17,0,0,1,1,1,0,0,62.6
0,1.049296,0,0.497142,0.0468,22,0,0,0,0,0,0,0,50
0.635671,2.742343,0,0.792525,0.00758,32.5,0,0,1,0,1,0,0,50
0.620602,1.469007,0,0.609744,0.08546,19.5,0,0,0,0,1,0,0,57.5
0.768497,2.036319,0,0.885676,0.15426,16,0,0,0,0,1,0,1,84.2
0.333333,0.851372,0,0.670894,0.08205,18,0,0,0,1,1,1,0,67.6
0.402369,1.69385,0,0.664605,0.03978,28.75,0,0,0,0,0,1,0,50
1.193335,4.637178,0,0.714934,0.06601,21.25,1,0,0,1,1,1,1,63.4
0.310301,0.719596,0,0.69738,0.07941,11,0,0,0,1,1,0,1,92.4
0.626551,2.133251,0,0.708344,0.11539,12,1,0,0,1,0,1,1,93.1
1.75667,6.130298,0,0.611283,0.06467,15,1,0,0,1,1,1,1,89.9
0.333333,0.836993,0,0.699682,0.09724,17,0,1,0,0,1,1,0,83.4
0.333333,0.851372,0,0.682826,0.08908,17.5,0,0,0,0,1,1,1,81.2
1.417829,6.03576,0,0.716127,0.08263,21.5,0,1,0,1,1,1,1,79.2
0.333333,1.59173,0,0.66078,0.07513,19.5,0,0,0,0,1,1,1,73.3
0.776263,2.838142,0,0.865613,0.09538,16.75,0,1,0,1,1,1,1,88.9
0.917489,3.39977,0,0.857273,0.09538,16.5,0,1,0,1,1,1,1,87.5
0.681092,2.474695,0,0.602367,0.09387,16.75,0,1,0,0,1,0,0,72.5
0.788991,1.188138,0,0.79228,0.1301,14.5,0,0,0,1,1,0,1,89.5
0.569036,1.504481,0,0.676395,0.09379,19.75,0,1,0,0,1,1,0,64.9
0.333333,1.59173,0,0.66078,0.07513,19.5,0,0,0,0,1,1,1,80.7
0.858601,2.10432,0,0.771853,0.14638,17.5,0,0,0,0,0,0,0,92.7
0.436432,0.838301,0,0.720399,0.11733,12.75,0,0,0,0,1,0,1,91.4
0.941934,2.094849,0,0.826036,0.16761,17,0,0,0,0,0,0,0,90
0.576499,2.723253,0,0.734508,0.05534,20.5,1,1,0,1,1,1,1,80.2
0.3849,0.882536,0,0.76509,0.06947,20,0,0,0,0,0,0,1,90.2
0.416667,1.679191,0,0.670691,0.07513,19.5,0,1,0,0,1,1,0,81.7
0.464616,1.314716,0,0.618573,0.10505,12.5,0,0,0,0,1,0,1,93.1
0.416667,1.679191,0,0.670691,0.07513,19.5,0,1,0,0,1,1,0,80.2
0.701466,2.207222,0,0.602433,0.08326,13.5,0,0,0,0,0,0,1,89.9
0.548315,2.852131,0,0.752597,0.04868,20.5,1,1,0,1,1,1,1,79.5
0.861933,3.402432,0,0.883725,0.09975,21.75,0,1,0,1,1,1,1,89.7
0.72849,2.030469,0,0.793316,0.15061,14.5,0,0,0,0,1,0,1,92.1
0.471405,1.133765,1.068673,0,0,16.5,0,1,0,0,0,0,0,100
0.333333,1.565172,0,0.65395,0.07513,19.5,0,0,0,1,1,1,0,85.2
1.074915,2.558694,0,0.802298,0.09203,24.5,0,0,0,1,0,1,0,86.7
0.935843,6.945498,0,0.545764,0.11276,16,0,0,0,0,1,0,0,83.9
0.411792,2.365888,0,0.690287,0.05275,17.5,1,1,0,1,1,1,1,88.7
0.87501,3.667029,0,0.861451,0.09577,18.75,0,1,0,1,1,1,1,94.9
0.4976,2.166214,0,0.584556,0.07513,14.75,1,0,0,1,1,1,0,92
0.700318,1.569561,0,0.69719,0.11212,20,0,1,0,0,1,0,1,82.6
1.355404,4.431775,0,1.042574,0.16769,24,0,0,0,0,1,0,0,94.1
0.870997,3.802365,0,0.82218,0.08819,16,0,1,0,1,1,1,1,93.8
0.884945,3.544017,0,0.854773,0.08592,17.25,0,1,0,1,1,1,1,96
1.07144,3.658935,3.91571,0.679185,0.0786,28.5,1,1,1,0,1,0,0,74.8
1.050186,2.803091,0,0.728647,0.08175,23,0,1,0,1,1,1,1,85.6
0.333333,1.565172,0,0.65395,0.07513,19.5,0,0,0,1,1,1,0,90.3
0.235702,0.730185,0,0.747083,0.09495,14.75,0,0,0,0,1,0,1,100
0.949472,1.482723,0,0.721422,0.10325,19,0,1,0,1,1,1,1,100
0.661054,1.578977,0,0.63476,0.07185,21,0,1,0,1,1,1,1,94.5
0.661054,1.319065,0,0.784007,0.10317,21,0,1,0,1,1,1,1,100
0.896757,1.3682,0,0.772995,0.10325,19,0,1,0,1,1,0,1,97.2
1.107754,1.640957,0,0.808203,0.10585,20.5,0,1,0,1,1,0,1,100
0.661054,1.319065,0,0.784007,0.10317,21,0,1,0,1,1,1,1,96.9
0.5,1.003668,0,0.748293,0.10081,19,0,1,0,0,1,1,1,100
0.661054,1.504201,0,0.685711,0.08516,20,0,1,0,1,1,1,1,100
1.218866,4.240506,0,0.636393,0.08904,20.25,0,0,0,0,0,0,1,93.8
1.696536,4.862591,0,0.683268,0.09123,21,0,0,0,0,0,0,1,93.7
0.741727,4.726316,0,0.682722,0.09852,24,0,0,0,1,1,1,1,65.6
1.069407,3.48547,0,0.76213,0.11868,35.75,0,0,1,1,1,0,0,24.7
0.74843,3.089055,1.605047,0.675217,0.08859,21.5,0,1,0,0,1,0,0,95
1.14927,5.551244,0,0,0,0,0,0,0,0,1,0,1,72.1
0.57735,1.353583,0,0,0,0,0,1,0,0,1,1,0,100
2.19414,6.498546,0,0.775119,0.1281,46.25,0,1,0,0,1,0,0,50
0.853505,3.430278,0,0.774999,0.0982,36.5,0,1,0,1,1,1,1,22.8
0.686838,3.801484,0,0.763604,0.08436,39.5,0,1,0,1,0,1,1,16.7
