# Supplementary material for: HIVprotI: an integrated web based platform for prediction and design of HIV proteins inhibitors
Source: J Cheminform. 2018 Mar 9;10:12. doi: 10.1186/s13321-018-0266-y (PMC5845081; doi:10.1186/s13321-018-0266-y)
Supplement: Supplementary file 2 — Additional file 2. Source code of HIVProtI web server. [file 13321_2018_266_MOESM2_ESM.zip › HIVprotI_Source-code/hivprotI/arff/old/General_reduced.arff]

@relation
@attribute FP172 numeric
@attribute FP218 numeric
@attribute FP421 numeric
@attribute FP583 numeric
@attribute KRFPC3967 numeric
@attribute FP661 numeric
@attribute ExtFP64 numeric
@attribute ExtFP143 numeric
@attribute SHdNH numeric
@attribute ExtFP537 numeric
@attribute ExtFP595 numeric
@attribute ExtFP670 numeric
@attribute ExtFP843 numeric
@attribute SssssNp numeric
@attribute EStateFP23 numeric
@attribute GraphFP10 numeric
@attribute GraphFP177 numeric
@attribute GraphFP299 numeric
@attribute GraphFP313 numeric
@attribute GraphFP652 numeric
@attribute GraphFP1007 numeric
@attribute BCUTc-1l numeric
@attribute MACCSFP116 numeric
@attribute PubchemFP24 numeric
@attribute PubchemFP149 numeric
@attribute PubchemFP561 numeric
@attribute KRFP852 numeric
@attribute KRFP3967 numeric
@attribute class numeric
@data
