# Supplementary material for: HIVprotI: an integrated web based platform for prediction and design of HIV proteins inhibitors
Source: J Cheminform. 2018 Mar 9;10:12. doi: 10.1186/s13321-018-0266-y (PMC5845081; doi:10.1186/s13321-018-0266-y)
Supplement: Supplementary file 2 — Additional file 2. Source code of HIVProtI web server. [file 13321_2018_266_MOESM2_ESM.zip › HIVprotI_Source-code/hivprotI/arff/old/HCV_reduced.arff]

@relation
@attribute KRFP4633 numeric
@attribute KRFP4646 numeric
@attribute KRFP4647 numeric
@attribute SubFPC32 numeric
@attribute SubFPC48 numeric
@attribute SubFPC109 numeric
@attribute SubFPC197 numeric
@attribute KRFPC38 numeric
@attribute KRFPC56 numeric
@attribute KRFPC189 numeric
@attribute KRFPC312 numeric
@attribute KRFPC339 numeric
@attribute KRFPC352 numeric
@attribute KRFPC358 numeric
@attribute KRFPC370 numeric
@attribute KRFPC562 numeric
@attribute KRFPC790 numeric
@attribute KRFPC822 numeric
@attribute KRFPC826 numeric
@attribute KRFPC936 numeric
@attribute KRFPC1225 numeric
@attribute FP314 numeric
@attribute KRFPC1512 numeric
@attribute KRFPC1583 numeric
@attribute KRFPC1584 numeric
@attribute KRFPC1622 numeric
@attribute KRFPC1663 numeric
@attribute KRFPC2071 numeric
@attribute KRFPC2678 numeric
@attribute KRFPC2708 numeric
@attribute KRFPC3380 numeric
@attribute KRFPC3441 numeric
@attribute KRFPC3758 numeric
@attribute KRFPC3794 numeric
@attribute KRFPC3898 numeric
@attribute KRFPC4264 numeric
@attribute KRFPC4479 numeric
@attribute FP724 numeric
@attribute FP784 numeric
@attribute ExtFP132 numeric
@attribute SHdNH numeric
@attribute ATSc3 numeric
@attribute ExtFP822 numeric
@attribute ExtFP1010 numeric
@attribute ExtFP1014 numeric
@attribute GraphFP17 numeric
@attribute GraphFP55 numeric
@attribute GraphFP139 numeric
@attribute GraphFP140 numeric
@attribute GraphFP260 numeric
@attribute GraphFP310 numeric
@attribute GraphFP346 numeric
@attribute GraphFP360 numeric
@attribute GraphFP496 numeric
@attribute GraphFP547 numeric
@attribute minHdNH numeric
@attribute GraphFP825 numeric
@attribute GraphFP854 numeric
@attribute GraphFP855 numeric
@attribute GraphFP883 numeric
@attribute GraphFP962 numeric
@attribute GraphFP1006 numeric
@attribute GraphFP1018 numeric
@attribute GraphFP1020 numeric
@attribute MACCSFP20 numeric
@attribute PubchemFP11 numeric
@attribute PubchemFP38 numeric
@attribute PubchemFP196 numeric
@attribute PubchemFP202 numeric
@attribute PubchemFP209 numeric
@attribute PubchemFP561 numeric
@attribute maxHsOH numeric
@attribute PubchemFP743 numeric
@attribute SubFP32 numeric
@attribute SubFP48 numeric
@attribute SubFP120 numeric
@attribute SubFP197 numeric
@attribute KRFP34 numeric
@attribute KRFP56 numeric
@attribute KRFP189 numeric
@attribute KRFP312 numeric
@attribute KRFP339 numeric
@attribute KRFP344 numeric
@attribute KRFP375 numeric
@attribute KRFP562 numeric
@attribute KRFP604 numeric
@attribute KRFP822 numeric
@attribute KRFP936 numeric
@attribute KRFP1225 numeric
@attribute KRFP1508 numeric
@attribute KRFP1512 numeric
@attribute KRFP1583 numeric
@attribute KRFP1584 numeric
@attribute KRFP1592 numeric
@attribute KRFP1622 numeric
@attribute KRFP1633 numeric
@attribute nF12Ring numeric
@attribute KRFP1663 numeric
@attribute KRFP1672 numeric
@attribute nT12Ring numeric
@attribute KRFP2071 numeric
@attribute KRFP2101 numeric
@attribute KRFP2289 numeric
@attribute KRFP2550 numeric
@attribute KRFP2581 numeric
@attribute KRFP2676 numeric
@attribute KRFP2678 numeric
@attribute KRFP2708 numeric
@attribute KRFP3418 numeric
@attribute KRFP3441 numeric
@attribute KRFP3758 numeric
@attribute KRFP3794 numeric
@attribute KRFP3898 numeric
@attribute KRFP3932 numeric
@attribute KRFP3945 numeric
@attribute FP77 numeric
@attribute KRFP4076 numeric
@attribute KRFP4189 numeric
@attribute KRFP4191 numeric
@attribute KRFP4264 numeric
@attribute KRFP4281 numeric
@attribute KRFP4290 numeric
@attribute KRFP4479 numeric
@attribute KRFP4492 numeric
@attribute class numeric
@data
