# Supplementary material for: HIVprotI: an integrated web based platform for prediction and design of HIV proteins inhibitors
Source: J Cheminform. 2018 Mar 9;10:12. doi: 10.1186/s13321-018-0266-y (PMC5845081; doi:10.1186/s13321-018-0266-y)
Supplement: Supplementary file 2 — Additional file 2. Source code of HIVProtI web server. [file 13321_2018_266_MOESM2_ESM.zip › HIVprotI_Source-code/hivprotI/arff/old/HHV_reduced.arff]

@relation
@attribute FP155 numeric
@attribute KRFPC665 numeric
@attribute FP424 numeric
@attribute FP812 numeric
@attribute FP865 numeric
@attribute ExtFP100 numeric
@attribute ExtFP379 numeric
@attribute ExtFP460 numeric
@attribute ExtFP601 numeric
@attribute ExtFP611 numeric
@attribute SdS numeric
@attribute GraphFP435 numeric
@attribute GraphFP490 numeric
@attribute GraphFP805 numeric
@attribute GraphFP857 numeric
@attribute GraphFP967 numeric
@attribute GraphFP974 numeric
@attribute PubchemFP166 numeric
@attribute PubchemFP206 numeric
@attribute PubchemFP721 numeric
@attribute PubchemFP758 numeric
@attribute SubFP2 numeric
@attribute KRFP23 numeric
@attribute KRFP33 numeric
@attribute KRFP120 numeric
@attribute KRFP289 numeric
@attribute KRFP357 numeric
@attribute KRFP665 numeric
@attribute KRFP767 numeric
@attribute KRFP1945 numeric
@attribute KRFP2137 numeric
@attribute KRFP2306 numeric
@attribute KRFP3430 numeric
@attribute FP58 numeric
@attribute KRFP3885 numeric
@attribute KRFP4251 numeric
@attribute class numeric
@data
