# Supplementary material for: HIVprotI: an integrated web based platform for prediction and design of HIV proteins inhibitors
Source: J Cheminform. 2018 Mar 9;10:12. doi: 10.1186/s13321-018-0266-y (PMC5845081; doi:10.1186/s13321-018-0266-y)
Supplement: Supplementary file 2 — Additional file 2. Source code of HIVProtI web server. [file 13321_2018_266_MOESM2_ESM.zip › HIVprotI_Source-code/hivprotI/arff/old/HIV_reduced.arff]

@relation
@attribute KRFP4644 numeric
@attribute KRFP4818 numeric
@attribute SubFPC28 numeric
@attribute SubFPC48 numeric
@attribute FP165 numeric
@attribute SubFPC105 numeric
@attribute SubFPC129 numeric
@attribute SubFPC292 numeric
@attribute KRFPC57 numeric
@attribute KRFPC74 numeric
@attribute KRFPC76 numeric
@attribute KRFPC77 numeric
@attribute KRFPC189 numeric
@attribute KRFPC214 numeric
@attribute KRFPC223 numeric
@attribute KRFPC290 numeric
@attribute KRFPC291 numeric
@attribute KRFPC292 numeric
@attribute KRFPC412 numeric
@attribute KRFPC554 numeric
@attribute KRFPC657 numeric
@attribute KRFPC693 numeric
@attribute KRFPC779 numeric
@attribute KRFPC1195 numeric
@attribute KRFPC1474 numeric
@attribute KRFPC1672 numeric
@attribute KRFPC1767 numeric
@attribute KRFPC1822 numeric
@attribute KRFPC1926 numeric
@attribute KRFPC2037 numeric
@attribute KRFPC2576 numeric
@attribute KRFPC2886 numeric
@attribute KRFPC2950 numeric
@attribute KRFPC3582 numeric
@attribute KRFPC3597 numeric
@attribute FP592 numeric
@attribute KRFPC4127 numeric
@attribute KRFPC4174 numeric
@attribute KRFPC4177 numeric
@attribute KRFPC4470 numeric
@attribute KRFPC4492 numeric
@attribute KRFPC4644 numeric
@attribute KRFPC4858 numeric
@attribute nsOm numeric
@attribute FP996 numeric
@attribute ExtFP147 numeric
@attribute ExtFP249 numeric
@attribute ExtFP527 numeric
@attribute GraphFP55 numeric
@attribute GraphFP166 numeric
@attribute GraphFP178 numeric
@attribute GraphFP180 numeric
@attribute GraphFP199 numeric
@attribute GraphFP367 numeric
@attribute SsBr numeric
@attribute GraphFP385 numeric
@attribute GraphFP467 numeric
@attribute GraphFP477 numeric
@attribute GraphFP511 numeric
@attribute GraphFP516 numeric
@attribute GraphFP564 numeric
@attribute GraphFP577 numeric
@attribute GraphFP613 numeric
@attribute GraphFP618 numeric
@attribute GraphFP675 numeric
@attribute GraphFP687 numeric
@attribute GraphFP754 numeric
@attribute GraphFP793 numeric
@attribute GraphFP845 numeric
@attribute GraphFP967 numeric
@attribute PubchemFP25 numeric
@attribute PubchemFP115 numeric
@attribute PubchemFP202 numeric
@attribute PubchemFP363 numeric
@attribute PubchemFP644 numeric
@attribute SubFP28 numeric
@attribute SubFP125 numeric
@attribute KRFP67 numeric
@attribute KRFP98 numeric
@attribute KRFP99 numeric
@attribute maxsSH numeric
@attribute KRFP223 numeric
@attribute KRFP347 numeric
@attribute KRFP355 numeric
@attribute KRFP608 numeric
@attribute KRFP651 numeric
@attribute KRFP779 numeric
@attribute KRFP1195 numeric
@attribute SCH-4 numeric
@attribute KRFP1449 numeric
@attribute n3Ring numeric
@attribute VCH-4 numeric
@attribute KRFP1767 numeric
@attribute KRFP1822 numeric
@attribute KRFP1895 numeric
@attribute KRFP2037 numeric
@attribute KRFP2038 numeric
@attribute KRFP2263 numeric
@attribute KRFP2576 numeric
@attribute KRFP2886 numeric
@attribute KRFP3062 numeric
@attribute KRFP3223 numeric
@attribute KRFP3337 numeric
@attribute KRFP3356 numeric
@attribute KRFP3442 numeric
@attribute KRFP3582 numeric
@attribute KRFP3583 numeric
@attribute KRFP3587 numeric
@attribute KRFP3597 numeric
@attribute KRFP3698 numeric
@attribute KRFP4026 numeric
@attribute KRFP4046 numeric
@attribute KRFP4174 numeric
@attribute KRFP4177 numeric
@attribute KRFP4225 numeric
@attribute KRFP4470 numeric
@attribute KRFP4492 numeric
@attribute KRFP4500 numeric
@attribute class numeric
@data
