# Supplementary material for: HIVprotI: an integrated web based platform for prediction and design of HIV proteins inhibitors
Source: J Cheminform. 2018 Mar 9;10:12. doi: 10.1186/s13321-018-0266-y (PMC5845081; doi:10.1186/s13321-018-0266-y)
Supplement: Supplementary file 2 — Additional file 2. Source code of HIVProtI web server. [file 13321_2018_266_MOESM2_ESM.zip › HIVprotI_Source-code/hivprotI/arff/old/INT_reduced.arff]

@relation
@attribute FP170 numeric
@attribute FP256 numeric
@attribute FP301 numeric
@attribute FP344 numeric
@attribute FP358 numeric
@attribute FP550 numeric
@attribute FP587 numeric
@attribute FP663 numeric
@attribute FP704 numeric
@attribute FP732 numeric
@attribute FP785 numeric
@attribute ExtFP634 numeric
@attribute ExtFP763 numeric
@attribute ExtFP866 numeric
@attribute ExtFP919 numeric
@attribute WPOL numeric
@attribute SPC-5 numeric
@attribute class numeric
@data
