# Supplementary material for: HIVprotI: an integrated web based platform for prediction and design of HIV proteins inhibitors
Source: J Cheminform. 2018 Mar 9;10:12. doi: 10.1186/s13321-018-0266-y (PMC5845081; doi:10.1186/s13321-018-0266-y)
Supplement: Supplementary file 2 — Additional file 2. Source code of HIVProtI web server. [file 13321_2018_266_MOESM2_ESM.zip › HIVprotI_Source-code/hivprotI/arff/old/PR_reduced.arff]

@relation
@attribute FP186 numeric
@attribute FP234 numeric
@attribute nHBint4 numeric
@attribute FP748 numeric
@attribute FP793 numeric
@attribute ExtFP69 numeric
@attribute ExtFP581 numeric
@attribute ATSc4 numeric
@attribute ATSm3 numeric
@attribute ETA_EtaP_B numeric
@attribute FP28 numeric
@attribute class numeric
@data
