# Supplementary material for: HIVprotI: an integrated web based platform for prediction and design of HIV proteins inhibitors
Source: J Cheminform. 2018 Mar 9;10:12. doi: 10.1186/s13321-018-0266-y (PMC5845081; doi:10.1186/s13321-018-0266-y)
Supplement: Supplementary file 2 — Additional file 2. Source code of HIVProtI web server. [file 13321_2018_266_MOESM2_ESM.zip › HIVprotI_Source-code/hivprotI/arff/PR_reduced.arff]

@relation 'pr-desc-weka.filters.unsupervised.attribute.RemoveUseless-M99.0-weka.filters.unsupervised.attribute.Remove-V-R36,206,439,581,667,935,939,982,1212,1221,1258,1350,1362,1428,1599,1621,1624,1628,1664,1867,1873,1926,1941,2114,2662,2674,2708,2818,3344,3782,3914,6013'

@attribute BCUTc-1l numeric
@attribute SsCl numeric
@attribute WTPT-5 numeric
@attribute FP138 numeric
@attribute FP225 numeric
@attribute FP494 numeric
@attribute FP498 numeric
@attribute FP541 numeric
@attribute FP773 numeric
@attribute FP782 numeric
@attribute FP819 numeric
@attribute FP911 numeric
@attribute FP923 numeric
@attribute FP990 numeric
@attribute ExtFP137 numeric
@attribute ExtFP160 numeric
@attribute ExtFP163 numeric
@attribute ExtFP167 numeric
@attribute ExtFP204 numeric
@attribute ExtFP409 numeric
@attribute ExtFP415 numeric
@attribute ExtFP469 numeric
@attribute ExtFP484 numeric
@attribute ExtFP657 numeric
@attribute GraphFP199 numeric
@attribute GraphFP212 numeric
@attribute GraphFP251 numeric
@attribute GraphFP368 numeric
@attribute GraphFP944 numeric
@attribute PubchemFP497 numeric
@attribute PubchemFP638 numeric
@attribute class numeric

@data
-0.322378,0,5.084386,0,0,0,0,0,1,0,0,1,0,0,1,1,0,0,0,0,0,0,0,0,0,0,0,0,0,0,0,0
-0.362738,0,9.654433,0,0,0,0,0,0,0,1,1,1,0,1,0,0,1,1,1,0,0,0,0,0,0,1,0,0,1,0,10
-0.391266,0,9.207076,0,0,0,0,0,1,0,0,0,1,0,0,1,0,1,0,1,0,0,1,1,0,1,1,0,0,0,0,10
-0.391268,0,9.242138,0,0,0,0,0,1,0,0,0,1,0,0,1,0,1,0,1,0,0,1,1,0,0,1,0,0,0,0,20
-0.391425,0,0,0,0,0,1,0,0,0,1,0,0,0,1,1,1,1,1,1,1,1,0,0,0,0,0,0,1,0,0,0
-0.391266,0,9.207076,0,0,0,0,0,1,0,0,0,1,0,0,1,0,1,0,1,0,0,1,1,0,1,1,0,0,0,0,10
-0.383243,0,11.550281,0,0,0,0,0,0,0,0,0,1,0,0,0,0,0,0,1,0,0,0,0,0,0,0,0,0,0,0,20
-0.382068,0,9.346626,0,0,0,1,0,1,0,0,0,1,0,0,1,0,0,0,0,0,0,0,1,0,0,1,1,0,0,0,20
-0.391669,0,14.993686,0,0,0,0,0,1,0,0,0,1,0,0,1,0,0,0,0,0,0,0,1,0,0,0,0,0,0,1,23
-0.385669,0,9.385979,0,0,0,1,0,1,0,0,0,1,0,0,1,0,1,0,1,0,0,1,1,0,0,1,1,0,0,0,17
-0.382129,0,23.964089,0,1,0,1,0,1,0,1,0,1,1,0,1,0,1,1,0,1,1,1,1,1,0,1,1,1,0,1,14
-0.382133,0,23.956434,0,1,0,1,0,1,0,1,0,1,1,0,1,0,1,1,0,1,1,1,1,1,0,1,1,1,0,1,9
-0.359649,0,3.393679,1,1,1,1,0,1,1,0,0,1,1,1,0,0,0,0,1,1,1,0,0,1,0,0,0,1,0,0,10
-0.389688,0,9.474353,1,0,0,0,1,0,0,0,0,0,0,1,0,0,0,0,1,0,0,0,1,0,0,1,0,0,0,0,20
-0.385681,0,9.529106,0,0,0,1,0,1,0,0,0,1,0,0,1,0,1,0,1,0,0,1,1,0,0,1,1,0,0,0,18
-0.394315,0,19.860907,0,0,0,0,0,1,0,1,0,1,0,0,1,0,0,0,1,0,0,0,1,0,0,0,0,0,0,1,8
-0.385681,0,9.529604,0,0,0,1,0,1,0,0,0,1,0,0,1,1,1,0,1,0,0,1,1,0,0,1,1,0,0,0,13
-0.382176,0,33.023323,1,0,0,0,0,1,0,0,1,1,1,0,1,0,0,0,0,0,1,0,0,0,1,1,0,0,0,0,3
-0.371177,0,20.680311,0,1,1,1,0,1,0,0,1,1,0,0,0,0,1,0,1,1,1,0,1,0,0,0,0,0,0,1,20
-0.391158,0,19.912199,0,0,0,0,0,1,0,1,0,1,0,0,0,0,0,0,1,0,0,0,1,0,0,0,0,0,0,1,21
-0.294868,0,19.867022,0,0,0,0,0,1,0,0,0,1,0,0,0,0,0,0,1,0,0,0,0,0,0,0,0,0,0,0,15
-0.386162,0,16.944509,0,0,0,0,0,1,0,0,0,1,0,0,1,0,0,0,1,0,0,0,0,0,0,0,0,0,0,0,15
-0.30641,0.87508,19.786239,1,0,1,0,0,1,0,0,1,1,0,1,0,1,0,1,1,0,1,1,1,0,0,0,0,0,0,0,25
-0.330688,0,19.845835,0,0,0,0,0,1,0,0,0,1,0,0,0,0,0,0,1,0,0,0,0,0,0,0,0,0,0,0,7
-0.415714,0,27.269507,0,1,0,0,0,1,0,1,0,1,1,0,1,0,1,0,1,1,1,1,1,0,0,1,0,0,0,1,28
-0.330003,0,19.650198,0,1,1,0,1,0,0,0,1,1,0,1,0,1,0,1,1,1,1,1,1,0,0,0,0,1,0,0,26
-0.298605,0.876972,22.694162,1,0,1,0,1,1,0,0,1,1,1,1,0,1,1,1,1,1,0,1,1,0,1,0,0,0,0,0,19
-0.382181,0,33.056896,1,0,0,0,0,1,0,0,1,1,1,0,1,0,0,0,0,0,1,0,0,0,1,1,0,0,0,0,6
-0.303355,0,19.747009,0,1,1,0,1,0,0,0,1,1,0,1,0,1,0,1,1,1,1,1,1,0,0,0,0,1,0,0,27
-0.340898,0,11.037701,0,0,0,1,0,0,0,0,0,0,1,1,1,0,0,1,1,1,1,0,0,1,0,0,0,1,0,0,19
-0.330692,0,19.90746,0,0,0,0,0,1,0,0,0,1,0,0,0,0,0,0,1,0,0,0,0,0,1,0,0,0,0,0,12
-0.340573,0,3.454484,1,0,0,1,0,0,1,1,0,0,1,1,1,0,0,1,1,1,1,0,0,1,0,0,0,1,0,0,10
-0.38214,0,24.106428,0,1,0,1,0,1,0,1,0,1,1,0,1,0,1,1,0,1,1,1,1,1,0,1,1,1,0,1,11
-0.330691,0,19.970646,0,0,0,0,0,1,0,0,0,1,0,0,0,0,0,0,1,0,0,0,0,0,0,0,0,0,0,0,14
-0.330696,0,20.011176,0,0,0,0,0,1,0,0,0,1,0,0,0,0,0,0,1,0,0,0,0,0,0,0,0,0,0,0,13
-0.389083,0,7.07991,0,1,1,1,0,0,0,0,0,1,0,0,0,0,1,0,1,1,1,1,0,0,0,1,0,0,0,1,10
-0.389083,0,7.07991,0,1,1,1,0,0,0,0,0,1,0,0,0,0,1,0,1,1,1,1,0,0,0,1,0,0,0,1,15
-0.381913,0,23.953821,0,1,0,1,0,1,0,1,0,1,1,0,1,0,1,1,0,1,1,1,1,1,0,1,1,1,0,1,29
-0.340587,0,3.467959,1,0,0,1,0,0,1,1,0,0,1,1,1,0,0,1,1,1,1,0,0,1,0,0,0,1,0,0,10
-0.389083,0,7.07991,0,1,1,1,0,0,0,0,0,1,0,0,0,0,1,0,1,1,1,1,0,0,0,1,0,0,0,1,0
-0.330696,0,19.973381,0,0,0,0,0,1,1,0,0,1,0,0,1,0,0,1,1,0,0,0,0,0,1,0,0,0,0,0,10
-0.34058,0,3.51402,1,0,0,1,0,0,1,1,0,0,1,1,1,0,0,1,1,1,1,0,1,1,0,0,0,1,0,0,10
-0.340582,0,3.502981,1,0,0,1,0,0,1,1,0,0,1,1,1,0,0,1,1,1,1,0,0,1,0,0,0,1,0,0,10
-0.381851,0,9.344198,0,0,0,1,0,1,0,0,0,1,0,0,1,0,0,0,0,0,0,0,1,0,0,1,1,0,0,0,32
-0.37392,0,17.550953,0,0,1,1,0,1,1,0,0,1,1,0,0,0,1,0,0,1,1,0,0,0,0,0,0,0,0,1,28
-0.391175,0,9.050541,0,0,1,1,0,1,0,1,0,1,0,0,0,0,1,0,0,1,1,0,1,0,0,0,0,0,0,1,30
-0.361553,0,27.0105,1,1,0,1,0,1,0,1,0,1,1,0,0,0,1,1,1,1,1,1,1,1,0,1,1,1,0,1,12
-0.361551,0,27.010165,1,1,0,1,0,1,0,1,0,1,1,0,0,0,1,1,1,1,1,1,1,1,0,1,1,1,0,1,7
-0.381875,0,9.364641,0,0,0,1,0,1,0,1,0,1,0,1,1,0,1,1,0,1,0,0,1,0,0,1,1,0,0,0,32
-0.381877,0,9.365358,0,0,0,1,0,1,0,1,0,1,0,1,1,0,1,1,0,1,0,0,1,0,0,1,1,0,0,0,35
-0.391161,0,19.963179,0,0,0,0,1,1,0,1,0,1,0,0,0,0,0,0,1,0,0,0,1,0,0,0,0,0,0,1,29
-0.391957,0,21.227951,0,0,1,1,0,1,0,1,1,1,0,0,0,0,1,0,0,1,1,0,1,0,0,0,0,0,0,1,30
-0.385677,0,9.37737,0,0,0,1,0,1,0,0,0,1,0,0,1,0,1,0,1,0,0,0,1,0,0,1,1,0,0,0,36
-0.391206,0,14.546452,0,0,1,1,0,1,0,1,0,1,0,0,0,0,1,0,0,1,1,0,1,0,0,0,0,0,0,1,30
-0.381871,0,9.363749,0,0,1,1,0,1,0,0,0,1,0,0,1,0,1,1,0,0,0,0,1,0,0,1,1,0,0,0,38
-0.391218,0,26.07939,0,1,1,1,0,1,0,0,1,1,0,0,1,0,1,0,1,1,1,0,1,0,0,0,0,0,0,1,30
-0.389419,0,17.645278,0,0,1,1,0,1,0,1,1,1,0,1,1,0,1,1,0,0,1,0,0,0,0,0,0,0,1,1,35
-0.394466,0,38.444254,0,0,0,0,0,1,0,1,0,1,0,0,1,0,0,0,1,0,0,0,1,0,1,1,0,0,0,1,26
-0.415721,0,30.382699,0,0,0,0,0,1,0,1,0,1,1,0,1,0,1,0,1,1,1,1,1,1,0,0,1,0,0,1,28
-0.32055,0,19.404511,0,0,0,0,0,1,0,0,0,1,0,0,0,0,0,0,1,0,0,0,0,0,0,0,0,0,0,0,35
-0.390962,0,18.291615,0,0,0,1,1,1,0,1,1,1,0,0,1,0,1,0,1,1,1,1,1,0,1,0,0,1,0,1,36
-0.389182,0,24.071,0,0,0,0,0,1,0,1,0,1,1,0,1,0,0,0,0,0,0,1,1,0,0,0,0,0,0,1,33
-0.389419,0,17.645278,0,0,1,1,0,1,0,1,1,1,0,1,1,0,1,1,0,0,1,0,0,0,0,0,0,0,1,1,36
-0.388493,0,5.780307,0,0,0,0,0,0,0,1,0,0,0,1,1,0,1,0,1,0,0,1,0,0,0,0,0,0,0,0,40
-0.394469,0,41.562099,0,1,0,0,0,1,0,1,0,1,0,0,1,0,0,0,1,0,0,0,1,0,1,1,0,0,0,1,3.5
-0.391169,0,19.995884,0,0,0,0,0,1,0,1,0,1,0,0,0,0,0,0,1,0,0,0,1,0,0,0,0,0,0,1,30
-0.330692,0,19.982982,0,0,0,0,0,1,0,0,0,1,0,0,0,0,0,0,1,0,0,0,0,0,0,0,0,0,0,0,32
-0.391159,0,19.969258,1,0,0,0,0,1,0,1,0,1,0,0,0,0,0,0,1,0,0,0,1,0,0,0,0,0,0,1,36
-0.318029,0,21.113145,0,0,0,0,0,1,1,1,0,1,1,0,0,0,1,0,0,1,1,1,0,0,1,0,1,1,0,0,35
-0.389799,0,19.024505,0,0,1,1,1,1,1,1,1,1,0,1,1,0,1,0,1,0,0,0,0,0,0,1,0,1,0,1,37
-0.390971,0,18.588343,0,0,0,1,1,1,0,1,1,1,1,0,1,0,1,0,1,1,1,1,1,0,1,0,0,1,0,1,37
-0.390973,0,12.552005,0,0,1,1,0,1,0,1,0,1,1,0,0,0,1,1,0,1,0,1,1,0,1,1,0,0,0,1,37
-0.321969,0.878971,22.875404,1,0,1,0,1,1,0,0,1,1,1,1,0,1,1,1,1,1,0,1,1,0,1,0,0,0,0,0,19
-0.32197,0.882403,19.858427,1,0,1,0,0,1,0,0,1,1,0,1,0,1,0,1,1,0,0,1,1,0,0,0,0,0,0,0,17
-0.382179,0,33.032497,1,0,0,0,0,1,0,0,1,1,1,0,1,0,0,0,1,0,1,1,1,0,0,1,1,0,0,0,37
-0.391037,0,12.554274,0,0,1,1,0,1,0,1,0,1,1,0,0,0,1,1,0,1,0,1,1,0,1,1,0,0,0,1,38
-0.39447,0,41.571795,0,1,0,0,0,1,0,1,0,1,0,0,1,0,0,0,1,0,0,0,1,0,1,1,0,0,0,1,2.7
-0.388668,0,16.336921,0,1,1,0,1,0,0,0,1,1,1,1,0,1,0,1,1,1,1,1,1,0,0,0,0,1,0,1,20
-0.32197,0.878621,22.899988,1,0,1,0,1,1,0,0,1,1,1,1,0,1,1,1,1,1,0,1,1,0,1,0,0,0,0,0,15
-0.35522,0.871149,19.850927,1,0,1,0,0,1,0,0,1,1,1,1,0,1,0,1,1,0,0,1,1,0,0,1,0,0,0,0,25
-0.388671,0.825608,16.337296,0,1,1,0,1,0,0,0,1,1,1,1,0,1,0,1,1,1,1,1,1,0,0,0,0,1,0,1,26
-0.389721,0,18.963104,0,0,0,0,1,1,0,1,0,1,0,0,1,0,1,0,1,0,0,0,0,0,0,1,0,1,0,1,40
-0.382136,0,23.966072,1,1,0,0,0,1,0,1,0,1,1,0,1,0,1,1,1,1,1,1,1,1,0,1,1,1,0,1,41
-0.39447,0,41.565981,0,1,0,0,0,1,0,1,0,1,0,0,1,0,0,0,1,0,0,0,1,0,1,1,0,0,0,1,4.5
-0.390984,0,23.182026,0,0,0,0,0,1,0,1,1,1,0,0,1,0,0,0,0,0,0,0,1,0,0,0,0,0,0,1,40
-0.381924,0,24.113043,1,1,0,0,0,1,0,1,0,1,1,0,1,0,1,1,1,1,1,1,1,1,0,1,1,1,0,1,39
-0.394468,0,39.163075,0,1,0,0,0,1,0,1,0,1,0,0,1,0,0,0,1,0,0,0,1,0,1,1,0,0,0,1,0.8
-0.394469,0,39.170086,0,1,0,0,0,1,0,1,0,1,0,0,1,0,0,0,1,0,0,0,1,0,1,1,0,0,0,1,1.9
-0.39438,0,41.59524,0,1,0,0,0,1,0,1,0,1,0,0,1,0,0,0,1,0,0,0,1,0,1,1,0,0,0,1,3.3
-0.340902,0,12.31941,0,1,0,1,0,0,0,1,0,0,1,1,1,0,0,1,1,1,1,0,0,1,0,0,0,1,0,0,35
-0.39438,0,41.595365,0,1,0,0,0,1,0,1,0,1,0,0,1,0,0,0,1,0,0,0,1,0,1,1,0,0,0,1,3.3
-0.391957,0,41.610367,0,1,0,0,0,1,0,1,0,1,0,0,1,0,0,0,1,0,0,0,1,0,1,1,0,0,0,1,1.1
-0.39447,0,41.567974,0,1,0,0,0,1,0,1,0,1,0,0,1,0,0,0,1,0,0,0,1,0,1,1,0,0,0,1,1.6
-0.321969,0.882789,19.850927,1,0,1,0,0,1,0,0,1,1,0,1,0,1,0,1,1,0,0,1,1,0,0,0,0,0,0,0,28
-0.390962,0,18.347901,0,0,0,1,1,1,0,1,1,1,0,0,1,0,1,0,0,1,1,1,1,0,1,0,0,1,0,1,41
-0.390967,0,21.384605,0,0,1,0,1,1,0,1,1,1,1,0,1,0,1,0,0,1,1,1,1,0,1,0,0,1,0,1,41
-0.322143,0.882431,19.844943,1,0,1,0,0,1,0,0,1,1,0,1,0,1,0,1,1,0,0,1,1,0,0,0,0,0,0,0,28
-0.300074,0,25.931264,1,1,1,0,1,0,0,0,1,1,0,1,0,1,0,1,1,1,1,1,1,0,1,0,0,1,0,0,14
-0.30013,0,19.845655,0,1,1,0,1,0,0,0,1,1,0,1,0,1,0,1,1,1,1,1,1,0,0,0,0,1,0,0,22
-0.361549,0,27.006395,1,1,0,1,0,1,0,1,0,1,1,0,0,0,1,1,1,1,1,1,1,1,0,1,1,1,0,1,37
-0.300071,0,25.975065,0,1,1,0,1,0,0,0,1,1,0,1,0,1,0,1,1,1,1,1,1,0,1,0,0,1,0,0,25
-0.381871,0,9.363829,0,0,1,1,0,1,0,0,0,1,0,0,1,0,1,1,0,0,0,0,1,0,0,1,1,0,0,0,44
-0.300085,0,22.854045,1,1,1,0,1,0,0,1,1,1,0,1,0,1,0,1,1,1,1,1,1,0,0,0,0,1,0,0,12
-0.385668,0,9.383109,0,0,0,1,0,1,0,0,0,1,0,0,1,0,1,0,1,0,0,0,1,0,0,1,1,0,0,0,46
-0.38568,0,9.527943,0,0,0,1,0,1,0,0,0,1,0,0,1,0,1,0,1,0,0,1,1,0,0,1,1,0,0,0,43
-0.388983,0,11.39211,0,0,1,1,0,1,0,1,0,1,1,1,0,0,1,0,0,0,1,0,0,1,0,0,0,0,0,1,42
-0.390994,0,24.083556,0,0,0,0,0,1,0,1,0,1,1,0,1,0,0,0,0,0,0,1,1,0,0,0,0,0,0,1,43
-0.303417,0.87481,19.812598,1,0,1,0,1,1,0,0,1,1,0,1,0,1,0,1,1,0,1,1,1,0,0,0,0,0,0,0,41
-0.389721,0,21.937018,0,0,0,1,1,1,0,1,0,1,0,0,1,0,1,0,1,1,1,0,0,0,0,1,0,1,0,1,45
-0.38187,0,9.363561,0,0,1,1,0,1,0,0,0,1,0,0,1,0,1,1,0,0,0,0,1,0,0,1,1,0,0,0,48
-0.301138,0,16.361362,0,1,1,0,1,0,0,0,1,1,0,1,0,1,0,1,1,1,1,1,1,0,0,0,0,1,0,0,28
-0.391003,0,9.166326,1,1,0,1,1,0,0,1,0,0,0,0,0,0,1,1,0,1,1,0,1,0,0,1,0,1,0,1,43
-0.389752,0,19.005427,0,0,1,1,1,1,0,1,1,1,0,0,1,0,1,0,1,0,0,0,1,0,0,1,0,1,0,0,45
-0.390968,0,18.532428,0,0,0,1,1,1,0,1,1,1,0,0,1,0,1,0,1,1,1,1,1,0,1,0,0,1,0,1,44
-0.301284,0,22.991155,1,1,1,0,1,1,0,0,1,1,1,1,1,1,0,1,1,1,1,1,1,0,0,0,0,1,0,0,23
-0.398861,0,18.970547,0,0,1,1,1,1,1,1,1,1,0,0,1,0,1,0,1,0,0,0,0,0,0,1,0,1,0,1,44
-0.321981,0.868143,19.843825,1,0,1,0,1,1,1,1,1,1,0,1,0,1,0,1,1,0,1,1,1,0,0,0,0,1,0,0,29
-0.340862,0,9.226225,0,0,0,1,0,0,0,0,1,0,1,1,0,0,0,1,1,1,1,0,0,1,0,0,0,1,0,0,50
-0.390966,0,18.384707,0,0,0,0,1,1,0,1,1,1,0,0,1,0,1,0,1,1,1,1,1,0,1,0,0,1,0,1,43
-0.389976,0,14.33077,0,0,0,0,1,1,1,1,0,1,1,0,1,0,0,0,0,1,0,1,0,0,0,1,0,1,0,0,50
-0.389982,0,14.622772,0,0,0,0,1,1,1,1,0,1,1,0,1,0,1,0,0,1,0,1,0,0,0,1,0,1,0,0,50
-0.389982,0,14.551248,0,0,0,0,1,1,1,1,0,1,1,0,1,0,0,0,0,1,0,1,0,0,0,1,0,1,0,0,50
-0.389982,0,14.622772,0,0,0,0,1,1,1,1,0,1,1,0,1,0,1,0,0,1,0,1,0,0,0,1,0,1,0,0,50
-0.389976,0,14.33077,0,0,0,0,1,1,1,1,0,1,1,0,1,0,0,0,0,1,0,1,0,0,0,1,0,1,0,0,50
-0.321973,0.858196,22.903715,1,0,1,0,0,1,0,0,1,1,1,1,0,1,0,1,1,0,0,1,1,0,1,0,0,0,0,0,30
-0.321975,0.867728,19.848693,1,0,1,1,0,1,0,0,1,1,1,1,0,1,1,1,1,0,1,1,1,0,0,0,0,1,0,0,31
-0.390962,0,15.103429,0,0,0,1,1,1,0,1,1,1,1,0,1,0,1,0,1,0,1,0,1,0,0,0,0,1,0,1,48
-0.389989,0,14.84325,0,0,0,0,1,1,1,1,0,1,1,0,1,0,1,0,0,1,0,1,0,0,0,1,0,1,0,0,50
-0.391957,0,21.262643,0,1,1,1,0,1,0,1,1,1,0,0,0,0,1,0,1,1,1,0,1,0,0,0,0,0,0,1,45
-0.37225,0,19.861433,1,1,1,1,1,0,0,0,1,1,0,1,0,1,1,1,1,1,1,1,1,0,0,1,0,1,0,0,38
-0.388679,0,16.33864,0,1,1,0,1,0,0,0,1,1,1,1,0,1,0,1,1,1,1,1,1,0,0,0,0,1,0,1,34
-0.390993,0,9.119384,0,1,0,1,1,0,0,1,1,0,0,0,0,0,0,1,0,1,1,0,1,1,0,1,0,1,1,1,49
-0.300073,0,22.91036,1,1,1,0,1,0,0,1,1,1,0,1,0,1,0,1,1,1,1,1,1,0,1,0,0,1,0,0,36
-0.38972,0,25.135254,0,0,0,1,0,1,0,0,0,1,0,0,1,0,1,0,1,1,1,1,0,0,1,1,0,0,0,0,50
-0.398861,0,19.001156,0,0,1,1,1,1,0,1,1,1,0,0,1,0,1,0,1,0,0,0,0,0,0,1,0,0,0,0,49
-0.390966,0,18.362962,0,0,0,0,1,1,0,1,0,1,1,0,1,0,1,1,0,1,1,1,1,0,1,0,0,1,0,1,47
-0.390965,0,21.399617,0,0,0,0,1,1,0,1,1,1,0,0,1,0,1,0,1,1,1,1,1,0,1,0,0,0,0,1,48
-0.391167,0,20.008639,0,0,0,0,0,1,0,1,0,1,0,0,0,0,0,0,1,0,0,0,1,0,0,0,0,0,0,1,45
-0.390972,0,20.912824,0,0,0,0,1,1,0,1,1,1,0,0,0,0,1,0,1,1,1,1,1,0,1,0,0,1,0,1,48
-0.389726,0,22.028972,0,0,0,1,1,1,0,1,1,1,1,0,1,0,1,0,1,1,1,0,0,0,0,1,0,0,0,0,50
-0.381829,0,9.377297,0,0,0,1,0,1,0,0,0,1,0,0,1,0,0,0,1,0,0,0,1,0,0,1,1,0,0,0,52
-0.38972,0,25.135254,0,0,0,1,0,1,0,0,0,1,0,0,1,0,1,0,1,1,1,1,0,0,1,1,0,0,0,0,50
-0.390961,0,15.184501,0,0,0,1,1,1,0,1,1,1,0,0,1,0,1,0,1,0,1,0,1,0,0,0,0,1,0,1,50
-0.390972,0,18.407606,0,0,0,0,1,1,0,1,1,1,0,0,1,0,1,0,0,1,1,1,1,0,1,0,0,1,0,1,49
-0.389615,0,19.263689,0,0,0,0,0,1,0,0,0,0,0,1,1,0,1,1,1,1,0,1,0,1,0,1,0,0,0,0,48
-0.390966,0,18.556538,0,0,0,1,1,1,0,1,1,1,1,0,0,0,1,0,1,1,1,1,1,0,1,0,0,1,0,1,50
-0.390968,0,18.586997,0,0,0,1,1,1,0,1,1,1,1,0,0,0,1,0,1,1,1,1,1,0,1,0,0,1,0,1,44
-0.375187,0.870186,19.84195,1,1,1,0,1,1,0,1,1,1,0,1,0,1,0,1,1,1,1,1,1,0,0,0,0,1,0,0,41
-0.301252,0,22.964906,1,1,1,0,1,1,0,0,1,1,1,1,0,1,0,1,1,1,1,1,1,0,0,1,0,1,0,0,17
-0.342832,0,19.83354,0,1,1,1,1,0,0,0,1,1,0,1,0,1,1,1,1,1,1,1,1,0,0,0,0,1,0,0,29
-0.302521,0,19.775192,0,1,1,0,1,0,1,1,1,1,0,1,0,1,0,1,1,1,1,1,1,0,0,0,0,1,0,0,35
-0.38972,0,22.16134,0,0,0,1,0,1,0,0,0,1,0,0,1,0,1,0,1,1,0,1,0,0,1,1,0,0,0,0,50
-0.390969,0,21.372326,0,0,1,0,1,1,1,1,1,1,1,0,1,0,1,0,0,1,1,1,1,0,1,0,0,1,0,1,50
-0.390969,0,18.517761,0,0,0,1,1,1,0,1,1,1,0,0,1,0,1,0,1,1,1,1,1,0,1,0,0,1,0,1,50
-0.390964,0,18.520145,0,0,0,1,1,1,0,1,1,1,1,0,0,0,1,0,1,1,1,1,1,0,1,0,0,1,0,1,50
-0.389726,0,18.99299,0,0,0,0,1,1,0,1,1,1,0,0,1,0,0,0,1,0,0,0,0,0,0,1,0,0,0,0,50
-0.390974,0,17.677604,0,0,0,0,1,1,0,1,0,1,0,0,1,0,0,0,0,0,1,0,1,0,0,0,0,1,0,1,50
-0.390978,0,9.380879,0,1,0,0,1,1,0,1,0,1,0,0,0,0,0,0,0,1,1,0,1,0,0,1,0,1,0,1,50
-0.300087,0,19.816755,1,1,1,0,1,0,0,0,1,1,0,1,0,1,0,1,1,1,1,1,1,0,0,0,0,1,0,0,50
-0.390968,0,18.43163,0,0,0,1,1,1,0,1,1,1,0,0,1,0,1,0,1,1,1,1,1,0,1,0,0,1,0,1,50
-0.390989,0,8.638256,0,1,0,1,1,1,0,1,0,0,0,1,0,0,0,0,0,1,1,1,1,0,0,0,0,1,0,1,50
-0.391301,0,8.643399,0,1,0,1,1,0,0,1,1,0,0,0,0,0,0,0,0,1,1,1,1,0,0,0,0,1,0,1,50
-0.398862,0,19.034122,0,0,1,1,1,1,1,1,1,1,0,1,1,0,1,0,1,0,0,0,0,0,0,1,0,1,0,1,51
-0.391008,0,9.091784,0,1,0,1,1,0,0,1,0,0,0,0,0,0,1,1,0,1,1,0,1,0,0,1,0,1,0,1,50
-0.331909,0,19.960144,0,0,0,0,0,1,0,0,0,1,0,0,0,0,0,0,1,0,0,0,0,0,0,0,0,0,0,0,50
-0.300113,0,19.751936,0,1,1,0,1,0,0,0,1,1,0,1,0,1,0,1,1,1,1,1,1,0,0,0,0,1,0,0,51
-0.390965,0,18.194518,0,0,0,0,1,1,1,1,1,1,0,0,1,0,0,0,0,0,1,0,1,1,0,1,0,1,0,1,52
-0.390972,0,17.662946,0,0,0,0,1,1,0,1,0,1,0,0,1,0,0,0,0,0,1,0,1,0,0,0,0,1,0,1,52
-0.322308,0,19.858306,1,1,1,0,1,0,0,0,1,1,0,1,0,1,0,1,1,1,1,1,1,0,0,0,0,1,0,0,48
-0.381873,0,9.363206,0,0,0,1,0,1,0,1,0,1,0,0,1,0,1,1,0,1,0,0,1,0,0,1,1,0,0,0,56
-0.390965,0,18.398295,0,0,0,1,1,1,0,1,1,1,0,0,1,0,1,0,1,1,1,1,1,0,1,0,0,1,0,1,53
-0.390999,0,9.166326,0,1,0,1,1,0,0,1,0,0,0,0,0,0,1,1,0,1,1,0,1,0,0,1,0,1,0,1,53
-0.390971,0,17.663126,0,0,0,0,1,1,0,1,0,1,0,0,0,0,0,0,0,0,1,0,1,0,0,0,0,1,0,1,53
-0.390962,0,15.155665,0,0,0,0,1,1,1,1,1,1,0,0,1,0,1,0,1,0,1,0,1,1,0,1,0,1,0,1,54
-0.389901,0,19.056114,0,0,0,1,1,1,0,1,1,1,1,0,1,0,0,0,1,0,0,0,0,0,0,1,0,0,0,0,53
-0.388682,0.070107,16.338756,0,1,1,0,1,0,0,0,1,1,1,1,0,1,0,1,1,1,1,1,1,0,0,0,0,1,0,1,48
-0.39097,0,18.452028,0,0,0,0,1,1,0,1,1,1,0,0,0,0,1,0,1,1,1,1,1,0,1,0,0,1,0,1,52
-0.389902,0,19.056565,0,0,0,1,1,1,0,1,1,1,1,0,1,0,0,0,1,0,0,0,0,0,0,1,0,0,0,0,54
-0.390966,0,18.533116,0,0,0,1,1,1,0,1,1,1,1,0,0,0,1,0,1,1,1,1,1,0,1,0,0,1,0,1,54
-0.390978,0,18.386856,0,0,0,0,1,1,0,1,1,1,0,0,1,0,1,0,1,1,1,1,1,0,1,0,0,1,1,1,55
-0.391038,0,18.439852,0,0,1,1,1,1,0,1,1,1,0,0,1,0,1,0,1,1,1,1,1,0,1,0,0,1,0,1,54
-0.391004,0,18.396186,0,0,1,1,1,1,0,1,0,1,1,0,1,0,1,1,0,1,1,1,1,0,1,1,0,1,1,1,53
-0.405442,0,10.607338,0,0,1,1,0,1,0,0,0,1,0,1,0,0,1,1,1,1,0,1,0,1,0,1,0,0,0,0,53
-0.390951,0,12.551421,0,0,0,1,0,1,0,1,0,1,1,0,0,0,1,0,0,1,0,1,1,0,1,1,0,0,0,1,55
-0.389611,0,15.612725,0,0,0,0,0,1,0,0,0,0,0,1,0,0,1,1,1,1,0,1,0,1,0,1,0,0,0,0,56
-0.390964,0,18.351979,0,0,0,1,1,1,0,1,1,1,0,0,1,0,1,0,1,1,1,1,1,0,1,0,0,1,0,1,55
-0.390962,0,15.150902,0,0,1,0,1,1,0,1,1,1,0,0,1,0,1,0,1,0,1,0,1,1,0,1,0,1,0,1,56
-0.390962,0,18.395118,0,0,0,0,1,1,0,1,1,1,0,0,0,0,1,0,1,1,1,1,1,0,1,0,0,1,0,1,55
-0.390961,0,18.301586,0,0,0,1,1,1,0,1,1,1,0,0,1,0,1,0,1,1,1,0,1,0,1,0,0,1,0,1,56
-0.39096,0,15.151082,0,0,1,0,1,1,0,1,1,1,0,0,0,0,1,0,1,0,1,0,1,1,0,1,0,1,0,1,56
-0.390993,0,12.100231,0,1,0,0,1,0,0,1,1,0,0,0,0,0,0,1,0,1,1,0,1,1,0,1,0,1,1,1,56
-0.390965,0,15.145293,0,0,0,0,1,1,1,1,1,1,0,0,0,1,0,0,0,0,1,0,1,0,0,0,0,1,0,1,56
-0.405435,0,10.607338,0,0,1,1,0,1,0,0,0,1,0,1,1,0,1,1,1,1,0,1,0,1,0,1,0,0,0,0,55
-0.390974,0,20.912615,0,0,0,0,1,1,0,1,1,1,0,0,1,0,1,0,1,1,1,1,1,0,1,0,0,1,0,1,56
-0.390964,0,18.384915,0,0,0,0,1,1,0,1,1,1,0,0,0,0,1,0,1,1,1,1,1,0,1,0,0,1,0,1,56
-0.390973,0,9.530371,0,0,0,1,0,1,0,1,0,0,0,0,0,0,1,1,0,1,0,0,1,0,0,1,0,0,0,1,58
-0.390963,0,18.376416,0,0,0,1,1,1,0,1,1,1,0,0,1,0,1,0,1,1,1,1,1,0,1,0,0,1,0,1,57
-0.390982,0,8.649792,0,1,0,1,1,0,0,1,0,0,0,0,0,0,0,0,0,1,1,1,1,0,0,0,0,1,0,1,56
-0.390964,0,18.19424,0,0,1,0,1,1,0,1,1,1,0,0,0,0,0,0,0,0,1,0,1,1,0,1,0,1,0,1,58
-0.283714,0,15.68233,0,0,0,0,0,1,0,0,1,1,0,0,1,0,0,0,1,0,0,0,1,0,1,1,0,0,0,0,62
-0.318074,0,6.364779,0,0,0,0,1,0,0,0,0,1,0,0,0,0,0,1,1,0,0,0,0,0,0,1,0,0,0,0,63
-0.361551,0,27.006734,1,1,0,1,0,1,0,1,0,1,1,0,0,0,1,1,1,1,1,1,1,1,0,1,1,1,0,1,55
-0.390974,0,17.707028,0,0,0,0,1,1,1,1,1,1,0,0,1,0,0,0,0,0,1,0,1,1,0,1,0,1,0,1,57
-0.389726,0,25.234666,0,0,0,1,1,1,0,0,1,1,0,0,1,0,1,0,1,1,1,1,0,0,1,1,0,0,0,0,60
-0.38192,0,24.103815,0,1,0,1,0,1,0,1,0,1,1,0,1,0,1,1,0,1,1,1,1,1,0,1,1,1,0,1,57
-0.390974,0,15.123353,0,0,0,0,1,1,0,1,0,1,0,0,1,0,0,0,0,0,1,0,1,0,0,1,0,1,1,1,59
-0.390965,0,18.410561,0,0,0,1,1,1,0,1,1,1,0,0,1,0,1,0,1,1,1,1,1,0,1,0,0,1,0,1,58
-0.405436,0,13.613157,0,0,1,1,0,1,0,1,0,1,0,1,1,0,1,1,1,1,0,1,0,1,1,1,0,0,0,0,58
-0.39096,0,15.155839,0,0,0,0,1,1,1,1,1,1,0,0,0,0,1,0,1,0,1,0,1,1,0,1,0,1,0,1,59
-0.390966,0,18.194058,0,0,1,0,1,1,0,1,1,1,0,0,1,0,0,0,0,0,1,0,1,1,0,1,0,1,0,1,60
-0.390965,0,15.113653,1,0,0,1,1,1,1,1,1,1,0,1,0,1,0,0,1,0,1,0,1,0,0,0,0,1,0,1,59
-0.390963,0,21.399792,0,0,0,0,1,1,0,1,1,1,0,0,0,0,1,0,1,1,1,1,1,0,1,0,0,0,0,1,60
-0.390966,0,15.145114,0,0,0,0,1,1,1,1,1,1,0,0,1,1,0,0,0,0,1,0,1,0,0,0,0,1,0,1,59
-0.390959,0,15.184678,0,0,0,1,1,1,0,1,1,1,0,0,1,0,1,0,1,0,1,0,1,0,0,0,0,1,0,1,61
-0.390973,0,17.70721,0,0,0,0,1,1,1,1,1,1,0,0,0,0,0,0,0,0,1,0,1,1,0,1,0,1,0,1,59
-0.391002,0,8.649792,0,1,0,1,1,0,0,1,0,0,0,0,0,0,1,1,0,1,1,0,1,0,0,1,0,1,0,1,60
-0.389756,0,19.069002,0,0,1,1,1,1,0,1,1,1,1,0,1,0,1,0,1,0,0,0,1,0,0,1,0,1,0,0,60
-0.391004,0,18.427835,0,0,1,1,1,1,0,1,1,1,0,0,1,0,1,0,1,1,1,1,1,0,1,0,0,1,1,1,60
-0.280751,0,6.472604,0,0,0,0,1,0,0,0,0,1,0,0,0,0,0,0,1,0,0,0,0,0,0,1,0,0,0,0,63
-0.39098,0,18.421001,0,0,0,0,1,1,0,1,1,1,0,0,1,0,1,0,0,1,1,1,1,0,1,0,0,1,1,1,60
-0.39097,0,18.422694,0,0,0,1,1,1,0,1,1,1,0,0,1,0,1,0,1,1,1,1,1,0,1,0,0,1,0,1,60
-0.391003,0,18.428043,0,0,1,1,1,1,0,1,1,1,0,0,0,0,1,0,1,1,1,1,1,0,1,0,0,1,1,1,60
-0.381877,0,9.366075,0,0,0,1,0,1,0,1,0,1,0,1,1,0,1,1,0,1,0,0,1,0,0,1,1,0,0,0,62
-0.382184,0,33.066062,1,0,0,0,0,1,0,0,1,1,1,0,1,0,0,0,1,0,1,1,1,0,0,1,1,0,0,0,58
-0.390964,0,18.501727,0,0,0,1,1,1,0,1,1,1,1,0,0,0,1,0,1,1,1,1,1,0,1,0,0,1,0,1,57
-0.390966,0,18.352992,0,0,0,0,1,1,1,1,1,1,1,0,1,1,1,1,0,1,1,1,1,0,1,0,0,1,0,1,60
-0.39128,0,15.215306,0,0,0,1,1,1,1,1,1,1,0,0,1,0,0,0,1,0,1,0,1,0,0,0,0,1,0,1,61
-0.39099,0,6.13889,0,1,1,1,1,0,0,1,0,0,0,0,0,0,1,1,0,1,1,0,1,0,0,1,0,1,0,1,61
-0.300031,0,19.827076,1,1,1,0,1,0,0,0,1,1,0,1,0,1,0,1,1,1,1,1,1,0,0,0,0,1,0,0,55
-0.389727,0,19.055058,0,0,0,1,1,1,0,1,1,1,1,0,1,0,0,0,1,0,0,0,0,0,0,1,0,0,0,0,61
-0.35857,0,6.296024,0,0,0,0,0,1,0,0,0,1,0,0,0,0,0,0,0,0,0,0,0,0,0,1,0,0,0,0,65
-0.390964,0,15.18981,0,0,0,0,1,1,1,1,1,1,0,0,1,0,0,0,0,0,1,0,1,1,0,1,0,1,0,1,61
-0.391334,0,9.190394,0,1,0,1,1,0,0,1,0,0,0,0,0,0,1,1,0,1,1,0,1,0,0,1,0,1,1,1,61
-0.390972,0,15.123533,0,0,0,0,1,1,0,1,0,1,0,0,0,0,0,0,0,0,1,0,1,0,0,1,0,1,1,1,62
-0.358572,0,6.387194,0,0,0,0,0,0,0,0,0,1,0,0,0,0,0,0,0,0,0,0,0,0,0,1,0,0,0,0,65
-0.398862,0,19.064731,0,0,1,1,1,1,0,1,1,1,1,0,1,0,1,0,1,0,0,0,0,0,0,1,0,0,0,0,62
-0.299869,0.898816,16.350833,0,1,1,0,1,0,0,0,1,1,0,1,1,1,0,1,1,1,1,1,1,0,0,0,0,1,0,0,58
-0.38209,0,6.420071,0,0,0,0,0,1,0,0,0,1,0,0,1,0,0,1,0,0,0,0,0,0,0,1,0,0,0,0,66
-0.390967,0,18.384533,0,0,0,1,1,1,1,1,1,1,0,0,1,0,1,0,1,1,1,1,1,0,1,0,0,1,0,1,63
-0.39097,0,18.450214,0,0,0,0,1,1,0,1,1,1,0,0,1,0,1,0,1,1,1,1,1,0,1,0,0,1,0,1,62
-0.390968,0,15.184696,0,0,0,1,1,1,1,1,1,1,0,1,1,0,1,0,0,0,1,0,1,0,0,0,0,1,0,1,63
-0.390968,0,18.421001,0,0,0,1,1,1,0,1,1,1,0,0,1,0,1,0,1,1,1,1,1,0,1,0,0,1,0,1,63
-0.390969,0,12.496601,0,0,0,1,0,1,0,1,0,1,0,0,0,0,1,1,0,1,1,0,1,0,1,1,0,0,0,1,63
-0.390959,0,15.266214,1,1,1,0,0,0,1,1,1,0,0,1,0,0,0,0,1,0,1,1,1,1,0,1,0,1,0,1,61
-0.390965,0,15.181335,0,0,1,0,1,1,0,1,1,1,1,0,0,0,1,0,1,0,1,0,1,0,0,0,0,1,0,1,64
-0.390964,0,18.363169,0,0,0,0,1,1,0,1,0,1,1,0,1,0,1,1,0,1,1,1,1,0,1,0,0,1,0,1,63
-0.390968,0,12.519169,0,0,0,1,0,1,0,1,0,1,1,0,0,0,1,1,1,1,0,1,1,0,1,1,0,0,0,1,64
-0.390973,0,17.677784,0,0,0,0,1,1,0,1,0,1,0,0,0,0,0,0,0,0,1,0,1,0,0,0,0,1,0,1,63
-0.391038,0,15.202059,0,0,1,0,1,1,1,1,1,1,0,0,1,0,1,0,0,0,1,0,1,1,0,1,0,1,0,1,64
-0.405429,0,22.267191,0,0,1,1,1,1,0,0,1,1,0,0,1,0,1,0,1,1,0,1,0,0,1,1,0,0,0,0,63
-0.28075,0,6.423972,0,0,0,0,1,0,0,0,0,1,0,0,0,0,0,0,1,0,0,0,0,0,0,1,0,0,0,0,67
-0.390974,0,18.301788,0,0,0,0,1,1,0,1,1,1,0,0,0,0,1,0,0,1,1,1,1,0,1,0,0,0,1,1,64
-0.390967,0,18.440305,0,0,0,0,1,1,0,1,1,1,0,0,1,0,1,0,1,1,1,1,1,0,1,0,0,1,0,1,63
-0.390966,0,21.384815,0,0,1,0,1,1,0,1,1,1,1,0,0,0,1,0,0,1,1,1,1,0,1,0,0,1,0,1,64
-0.313956,0,15.778169,0,1,0,0,0,0,0,0,1,1,0,0,1,0,1,1,0,0,1,0,1,0,1,1,0,1,0,0,66
-0.34869,0,6.424695,0,0,0,0,0,1,0,0,0,1,0,0,0,0,0,0,1,1,0,0,0,0,0,1,0,0,0,0,68
-0.390968,0,18.180608,0,0,1,0,1,1,1,1,1,1,0,0,1,0,0,0,0,0,1,0,1,1,0,1,0,1,0,1,64
-0.389731,0,19.056565,0,0,0,1,1,1,0,1,1,1,1,0,1,0,0,0,1,0,0,0,0,0,0,1,0,0,0,0,64
-0.390989,0,15.388449,1,0,0,1,1,1,0,1,1,1,0,1,1,0,1,0,1,1,1,1,1,0,1,0,0,0,0,1,64
-0.391003,0,18.396393,0,0,1,1,1,1,0,1,0,1,1,0,1,0,1,1,0,1,1,1,1,0,1,1,0,1,1,1,64
-0.391003,0,8.914738,1,1,0,1,1,0,0,1,0,0,0,0,0,0,1,1,0,1,1,0,1,0,0,1,0,1,0,1,64
-0.390963,0,18.447157,0,0,0,1,1,1,0,1,1,1,0,0,1,0,1,0,1,1,1,0,1,0,1,0,0,1,0,1,65
-0.389911,0,10.568362,0,0,0,0,0,1,0,0,0,0,0,1,0,0,1,1,1,1,0,1,0,1,0,1,0,0,0,0,65
-0.31827,0,6.439128,0,0,0,0,0,0,0,0,0,1,0,0,0,0,0,1,0,1,1,0,0,0,0,1,0,1,0,0,67
-0.289539,0,15.670658,0,1,0,0,1,0,0,0,1,1,0,0,1,0,1,0,1,0,0,0,1,0,1,1,0,0,0,0,68
-0.405436,0,10.603793,0,0,1,1,0,1,0,0,1,1,0,1,0,0,1,1,1,1,0,1,0,1,0,1,0,0,0,0,64
-0.39096,0,18.479086,0,0,0,1,1,0,0,1,1,1,0,0,0,0,1,0,1,1,1,0,1,0,1,0,0,1,0,1,66
-0.390973,0,18.301788,0,0,0,0,1,1,0,1,1,1,0,0,0,0,1,0,1,1,1,1,1,0,1,0,0,1,1,1,66
-0.389737,0,25.384876,0,0,0,1,1,1,0,1,1,1,1,0,1,0,0,0,1,0,0,0,0,0,0,1,0,0,0,0,65
-0.390964,0,15.178881,0,0,0,0,1,1,1,1,1,1,0,0,0,0,0,0,0,0,1,0,1,0,0,0,0,1,0,1,65
-0.390964,0,18.156304,0,0,0,0,1,1,1,1,1,1,1,0,1,1,1,1,0,1,1,1,1,0,1,0,0,1,0,1,65
-0.390972,0,18.239985,0,0,0,0,1,1,0,1,1,1,0,0,1,0,0,0,0,0,1,0,1,0,0,1,0,1,0,1,66
-0.389611,0,15.62254,0,0,0,0,0,1,1,0,0,0,1,1,0,0,1,1,1,1,0,1,0,1,0,1,0,0,0,0,66
-0.317911,0,9.476199,0,0,0,0,0,1,0,0,0,1,0,0,0,0,0,0,0,1,1,0,0,0,0,1,0,0,0,0,68
-0.390972,0,18.45182,0,0,0,0,1,1,0,1,1,1,0,0,1,0,1,0,1,1,1,1,1,0,1,0,0,1,0,1,65
-0.389726,0,22.260752,0,0,0,1,1,1,0,0,1,1,0,0,1,0,1,0,1,1,0,1,0,0,1,1,0,0,0,0,66
-0.390966,0,18.386856,0,0,0,1,1,1,0,1,1,1,0,0,1,0,1,0,1,1,1,1,1,0,1,0,0,1,0,1,67
-0.389726,0,22.028972,0,0,0,1,1,1,0,1,1,1,1,0,1,0,1,0,1,1,1,0,0,0,0,1,0,0,0,0,67
-0.391038,0,15.232668,0,0,1,0,1,1,0,1,1,1,0,0,1,0,0,0,1,0,1,0,1,0,0,0,0,1,0,1,66
-0.390969,0,18.167429,0,0,1,0,1,1,1,1,1,1,0,0,1,0,0,0,0,0,1,0,1,0,0,0,0,1,0,1,66
-0.318072,0,6.331903,0,0,0,0,1,0,0,0,0,1,0,0,0,0,0,1,1,0,0,0,0,0,0,1,0,0,0,0,70
-0.405434,0,10.608513,0,0,1,1,0,1,0,0,0,1,0,1,0,0,1,1,1,1,0,1,0,1,0,1,0,0,0,0,66
-0.390969,0,12.551774,0,0,1,1,0,1,0,1,0,1,1,0,0,0,1,1,0,1,0,1,1,0,1,1,0,0,0,1,67
-0.390966,0,15.113475,1,0,0,1,1,1,1,1,1,1,0,1,1,1,0,0,1,0,1,0,1,0,0,0,0,1,0,1,67
-0.391,0,15.306481,0,1,0,1,1,0,0,1,0,1,0,0,0,0,1,1,0,1,1,0,1,0,0,1,0,1,0,1,67
-0.390968,0,21.372535,0,0,1,0,1,1,1,1,1,1,1,0,0,0,1,0,0,1,1,1,1,0,1,0,0,1,0,1,67
-0.390966,0,18.180791,0,0,1,0,1,1,1,1,1,1,0,0,0,0,0,0,0,0,1,0,1,1,0,1,0,1,0,1,67
-0.390972,0,15.201777,0,0,0,0,1,1,0,1,1,1,0,0,1,0,0,0,0,0,1,0,1,0,0,0,0,1,0,1,67
-0.389606,0,16.73327,0,0,0,0,0,1,0,0,0,1,1,1,1,0,1,1,1,1,0,1,0,1,0,1,0,0,0,0,66
-0.390964,0,18.353199,0,0,0,0,1,1,1,1,1,1,1,0,1,1,1,1,0,1,1,1,1,0,1,0,0,1,0,1,67
-0.32198,0.874811,19.850568,1,1,1,0,1,1,0,0,1,1,0,1,0,1,0,1,1,1,1,1,1,0,0,0,0,1,0,0,63
-0.348517,0,9.501772,0,0,0,0,0,0,0,0,0,1,0,0,0,0,0,0,0,1,1,0,0,0,0,1,0,0,0,0,69
-0.390966,0,18.384739,0,0,0,1,1,1,1,1,1,1,0,0,0,0,1,0,1,1,1,1,1,0,1,0,0,1,0,1,68
-0.390966,0,15.17508,0,0,0,1,1,1,1,1,1,1,0,1,1,0,1,0,0,0,1,0,1,0,0,0,0,1,0,1,68
-0.390969,0,18.426112,0,0,0,1,1,1,0,1,1,1,0,0,0,0,1,0,1,1,1,1,1,0,1,0,0,1,0,1,68
-0.389876,0,10.608407,0,0,1,1,0,1,0,0,0,1,0,1,1,0,1,1,1,1,0,1,0,1,0,1,0,0,0,0,67
-0.389876,0,10.60851,0,0,1,1,0,1,0,0,0,1,0,1,1,0,1,1,1,1,0,1,0,1,0,1,0,0,0,0,67
-0.405437,0,10.607637,0,0,1,1,0,1,0,0,0,1,0,1,1,0,1,1,1,1,0,1,0,1,0,1,0,0,0,0,67
-0.381917,0,23.963459,1,1,0,0,0,1,0,1,0,1,1,0,1,0,1,1,1,1,1,1,1,1,0,1,1,1,0,1,69
-0.39097,0,18.448257,0,0,0,1,1,1,1,1,1,1,0,1,0,0,1,0,1,1,1,1,1,0,1,0,0,1,0,1,68
-0.390967,0,15.179663,0,0,0,1,1,1,0,1,1,1,0,0,0,0,1,0,1,0,1,0,1,0,0,0,0,1,0,1,69
-0.280756,0,6.413608,0,0,0,0,0,1,0,0,0,1,0,0,0,0,0,0,0,0,0,0,0,0,0,1,0,0,0,0,71
-0.322302,0,19.848733,1,1,1,0,1,0,0,0,1,1,0,1,0,1,0,1,1,1,1,1,1,0,0,0,0,1,0,0,64
-0.357969,0,15.692956,0,1,0,0,0,0,0,0,1,1,0,0,1,0,1,0,0,0,0,0,1,0,1,1,0,0,0,0,71
-0.38977,0,19.073488,0,0,0,1,1,1,1,1,1,1,1,1,1,0,0,0,1,0,1,0,0,0,0,1,0,0,0,0,69
-0.405443,0,10.605366,1,0,1,1,0,1,0,0,0,1,0,1,1,0,1,1,1,1,0,1,0,1,0,1,0,0,0,0,68
-0.391037,0,18.44006,0,0,1,1,1,1,0,1,1,1,0,0,0,0,1,0,1,1,1,1,1,0,1,0,0,1,0,1,69
-0.389728,0,22.069381,0,0,0,1,1,1,0,1,1,1,1,0,1,0,0,1,1,0,0,0,0,0,1,1,0,0,0,0,69
-0.390968,0,18.180525,0,0,1,0,1,1,0,1,1,1,0,0,1,0,0,0,0,0,1,0,1,0,0,0,0,1,0,1,69
-0.385682,0,9.527364,0,0,0,1,0,1,0,0,0,1,0,0,1,0,1,0,1,0,0,1,1,0,0,1,1,0,0,0,70
-0.39096,0,18.301788,0,0,0,1,1,1,0,1,1,1,0,0,0,0,1,0,1,1,1,0,1,0,1,0,0,1,0,1,70
-0.390996,0,6.138602,0,1,0,1,1,0,0,1,0,0,0,0,0,0,1,1,0,1,1,0,1,0,0,1,0,1,0,1,69
-0.390964,0,18.189418,0,0,0,0,1,1,0,1,1,1,1,0,1,0,1,0,0,1,1,1,1,0,1,0,0,1,0,1,69
-0.390967,0,18.376596,0,0,0,1,1,1,0,1,1,1,0,0,1,0,1,0,1,1,1,1,1,0,1,0,0,1,0,1,69
-0.390966,0,15.155442,0,0,0,0,1,1,0,1,0,1,0,0,1,0,1,0,0,0,1,0,1,0,0,0,0,1,0,1,69
-0.31391,0,6.448608,0,0,0,0,1,0,0,0,0,1,0,0,0,0,0,0,1,0,1,0,0,0,0,1,0,1,0,0,71
-0.35796,0,6.3289,0,0,0,0,0,1,0,0,0,1,0,0,0,0,0,0,0,0,0,0,0,0,0,1,0,0,0,0,72
-0.390977,0,9.18412,0,1,0,0,1,1,0,1,0,1,0,0,0,0,0,0,0,1,1,0,1,0,0,0,0,1,0,1,69
-0.391037,0,15.232849,0,0,1,0,1,1,0,1,1,1,0,0,0,0,0,0,1,0,1,0,1,0,0,0,0,1,0,1,69
-0.317908,0,9.486952,0,0,0,0,1,0,0,0,0,1,0,0,0,0,0,0,1,1,1,0,0,0,0,1,0,0,0,0,71
-0.390966,0,18.440513,0,0,0,0,1,1,0,1,1,1,0,0,0,0,1,0,1,1,1,1,1,0,1,0,0,1,0,1,69
-0.390988,0,18.387058,0,0,0,0,1,1,0,1,1,1,0,0,0,0,1,0,0,1,1,1,1,0,1,1,0,0,1,1,70
-0.31791,0,9.527705,0,0,0,0,0,1,0,0,0,1,0,0,0,0,0,0,0,1,1,0,0,0,0,1,0,0,0,0,71
-0.391002,0,8.649792,0,1,0,1,1,0,0,1,0,0,0,0,0,0,1,1,0,1,1,0,1,0,0,1,0,1,0,1,70
-0.390964,0,18.398497,0,0,0,1,1,1,0,1,1,1,0,0,0,0,1,0,1,1,1,1,1,0,1,0,0,1,0,1,69
-0.390985,0,15.17508,0,0,1,1,1,1,0,1,0,1,0,0,1,0,1,0,0,0,1,0,1,0,0,0,0,1,0,1,70
-0.390968,0,18.167612,0,0,1,0,1,1,1,1,1,1,0,0,0,0,0,0,0,0,1,0,1,0,0,0,0,1,0,1,70
-0.390968,0,15.215306,0,0,0,1,1,1,0,1,1,1,1,0,1,0,0,0,1,0,1,0,1,0,0,0,0,1,0,1,70
-0.391266,0,12.551421,0,0,0,0,0,1,0,1,0,1,1,0,0,0,1,0,0,1,0,1,1,0,1,1,0,0,0,1,70
-0.390966,0,18.387058,0,0,0,1,1,1,0,1,1,1,0,0,0,0,1,0,1,1,1,1,1,0,1,0,0,0,0,1,71
-0.389731,0,22.294747,1,1,0,1,1,1,0,1,1,1,1,0,1,0,0,0,1,0,0,0,0,0,1,1,0,0,0,0,70
-0.289535,0,15.619941,0,1,0,0,0,1,0,0,1,1,0,0,1,0,1,0,0,0,0,0,1,0,1,1,0,0,0,0,74
-0.301349,0,16.350334,0,1,1,0,1,0,0,0,1,1,0,1,0,1,0,1,1,1,1,1,1,0,0,0,0,1,0,0,67
-0.390981,0,15.215306,0,0,0,1,1,1,0,1,1,1,1,0,1,0,0,0,0,0,1,1,1,0,0,0,0,1,1,1,71
-0.390968,0,18.422902,0,0,0,1,1,1,0,1,1,1,0,0,0,0,1,0,1,1,1,1,1,0,1,0,0,1,0,1,71
-0.391028,0,18.731696,0,0,0,0,1,1,0,1,1,1,0,0,1,0,0,0,0,0,1,0,1,0,0,1,0,1,0,1,70
-0.390999,0,12.267,0,1,0,1,1,0,0,1,0,0,0,0,0,0,1,1,0,1,1,0,1,0,0,1,0,1,0,1,71
-0.390967,0,15.184876,0,0,0,1,1,1,1,1,1,1,0,1,0,0,1,0,0,0,1,0,1,0,0,0,0,1,0,1,71
-0.390965,0,15.175259,0,0,0,1,1,1,1,1,1,1,0,1,0,0,1,0,0,0,1,0,1,0,0,0,0,1,0,1,71
-0.382064,0,9.348795,0,0,0,1,0,1,0,0,0,1,0,0,1,0,0,0,0,0,0,0,1,0,0,1,1,0,0,0,74
-0.390962,0,18.352188,0,0,0,1,1,1,0,1,1,1,0,0,0,0,1,0,1,1,1,1,1,0,1,0,0,1,0,1,72
-0.391026,0,18.697544,0,0,0,0,1,1,0,1,1,1,0,0,1,0,1,0,1,0,1,0,1,0,0,1,0,1,0,1,71
-0.390968,0,18.450422,0,0,0,0,1,1,0,1,1,1,0,0,0,0,1,0,1,1,1,1,1,0,1,0,0,1,0,1,71
-0.390991,0,12.17224,1,0,0,1,1,1,1,1,1,1,0,1,1,0,0,0,0,0,1,0,1,0,0,0,0,1,0,1,72
-0.390966,0,18.532629,0,0,0,1,1,1,0,1,1,1,0,0,0,0,1,0,1,1,1,1,1,0,1,0,0,1,0,1,72
-0.390966,0,18.431832,0,0,0,1,1,1,0,1,1,1,0,0,0,0,1,0,1,1,1,1,1,0,1,0,0,1,0,1,71
-0.280756,0,6.462239,0,0,0,0,0,1,0,0,0,1,0,0,0,0,0,0,1,0,0,0,0,0,0,1,0,0,0,0,74
-0.321979,0.875885,19.830701,1,1,1,0,1,1,0,0,1,1,0,1,0,1,0,1,1,1,1,1,1,0,0,0,0,0,0,0,69
-0.390967,0,15.215486,0,0,0,1,1,1,0,1,1,1,1,0,0,0,0,0,1,0,1,0,1,0,0,0,0,1,0,1,72
-0.391005,0,15.218387,0,0,1,1,1,1,1,1,1,1,0,0,1,0,0,0,1,0,1,0,1,1,0,1,0,1,1,1,72
-0.390968,0,15.17949,0,0,0,1,1,1,0,1,1,1,0,0,1,0,1,0,1,0,1,0,1,0,0,0,0,1,0,1,73
-0.396469,0,12.187684,0,0,1,1,1,1,0,1,0,1,0,0,1,0,1,0,0,0,0,0,1,0,0,0,0,0,0,1,71
-0.391037,0,15.202238,0,0,1,0,1,1,1,1,1,1,0,0,0,0,1,0,0,0,1,0,1,1,0,1,0,1,0,1,72
-0.390962,0,18.447359,0,0,0,1,1,1,0,1,1,1,0,0,0,0,1,0,1,1,1,0,1,0,1,0,0,1,0,1,73
-0.389728,0,22.058183,0,0,0,1,1,1,0,1,1,1,1,1,1,0,0,0,1,0,0,0,0,0,0,1,0,0,0,0,73
-0.390966,0,18.180707,0,0,1,0,1,1,0,1,1,1,0,0,0,0,0,0,0,0,1,0,1,0,0,0,0,1,0,1,73
-0.391028,0,18.697369,0,0,0,0,1,1,0,1,1,1,0,0,1,0,1,0,1,0,1,0,1,0,0,1,0,1,0,1,72
-0.280753,0,6.539143,0,0,0,0,1,0,0,0,0,1,0,0,0,0,0,0,1,0,0,0,0,0,0,1,0,0,0,0,75
-0.405432,0,10.57944,0,0,1,1,0,1,0,0,0,1,0,1,0,0,1,1,1,1,0,1,0,1,0,1,0,0,0,0,73
-0.381831,0,9.376924,0,0,0,1,0,1,0,0,0,1,0,0,1,0,1,0,1,0,0,0,1,0,0,1,1,0,0,0,75
-0.39096,0,15.103603,0,0,0,1,1,1,0,1,1,1,1,0,0,0,1,0,1,0,1,0,1,0,0,0,0,1,0,1,74
-0.390964,0,18.410769,0,0,0,1,1,1,0,1,1,1,0,0,0,0,1,0,1,1,1,1,1,0,1,0,0,1,0,1,73
-0.405442,0,10.605366,0,0,1,1,0,1,0,0,0,1,0,1,1,0,1,1,1,1,0,1,0,1,0,1,0,0,0,0,73
-0.357966,0,15.703729,0,1,0,0,1,0,0,0,1,1,0,0,1,0,1,0,1,0,0,0,1,0,1,1,0,0,0,0,76
-0.390978,0,12.546586,0,0,0,1,0,1,0,1,0,1,0,0,0,0,1,1,0,1,0,0,1,0,0,1,0,0,0,1,73
-0.357963,0,6.420071,0,0,0,0,0,1,0,0,0,1,0,0,0,0,0,0,0,0,0,0,0,0,0,1,0,0,0,0,76
-0.382072,0,9.356265,1,0,0,0,0,1,0,0,0,1,0,0,1,0,0,0,1,0,0,0,1,0,0,1,1,0,0,0,76
-0.390975,0,18.376618,0,0,0,0,1,1,0,1,1,1,0,0,0,0,1,0,1,1,1,1,1,0,1,0,0,1,1,1,75
-0.390971,0,15.241342,0,0,0,0,1,1,1,1,1,1,1,0,0,0,0,0,0,0,1,0,1,0,0,0,0,1,0,1,73
-0.398901,0,10.609257,0,0,1,1,0,1,0,1,0,1,0,1,1,0,1,1,1,1,0,1,0,1,0,1,0,0,0,0,72
-0.385683,0,9.525734,0,0,0,1,0,1,0,0,0,1,0,0,1,0,1,0,1,0,0,1,1,0,0,1,1,0,0,0,75
-0.389615,0,15.801414,1,0,0,0,0,1,0,0,0,0,1,1,1,0,1,1,1,1,0,1,0,1,0,1,0,0,0,0,73
-0.30289,0.873385,19.828127,1,0,1,0,1,1,0,0,1,1,0,1,0,1,0,1,1,1,1,1,1,0,0,0,0,0,0,0,73
-0.405454,0,10.607637,0,0,1,1,0,1,0,0,0,1,0,1,1,0,1,1,1,1,0,1,0,1,0,1,0,0,0,0,73
-0.39096,0,18.318036,0,0,0,1,1,1,0,1,1,1,0,0,0,0,1,0,1,1,1,1,1,0,1,0,0,1,0,1,75
-0.391003,0,15.218568,0,0,1,1,1,1,1,1,1,1,0,0,0,0,0,0,1,0,1,0,1,1,0,1,0,1,1,1,74
-0.405447,0,10.610104,0,0,1,1,0,1,0,0,0,1,0,1,1,0,1,1,1,1,0,1,1,1,0,1,0,1,0,0,73
-0.391004,0,8.641728,0,1,0,1,1,0,0,1,0,0,0,0,0,0,1,1,0,1,1,1,1,0,0,1,0,1,0,1,74
-0.390966,0,15.181161,0,0,0,1,1,1,0,1,1,1,1,0,1,0,1,0,1,0,1,0,1,0,0,0,0,1,0,1,75
-0.391024,0,6.139962,0,1,1,1,1,0,0,1,0,0,0,0,0,0,1,1,0,1,1,0,1,0,0,1,0,1,0,1,74
-0.390966,0,15.205689,0,0,0,1,1,1,0,1,1,1,1,0,1,0,0,0,1,0,1,0,1,0,0,0,0,1,0,1,75
-0.385958,0,9.378046,0,0,0,1,0,1,0,0,0,1,0,0,1,0,0,0,1,0,0,0,1,0,0,1,1,0,0,0,76
-0.381864,0,9.503421,1,0,0,0,0,1,0,0,0,1,0,0,1,0,1,0,1,0,0,1,1,0,0,1,1,0,0,0,76
-0.390962,0,18.376618,0,0,0,1,1,1,0,1,1,1,0,0,0,0,1,0,1,1,1,1,1,0,1,0,0,1,0,1,75
-0.39103,0,18.731514,0,0,0,0,1,1,0,1,1,1,0,0,1,0,0,0,0,0,1,0,1,0,0,1,0,1,0,1,73
-0.39097,0,15.201958,0,0,0,0,1,1,0,1,1,1,0,0,0,0,0,0,0,0,1,0,1,0,0,0,0,1,0,1,74
-0.35796,0,6.353531,0,0,0,0,0,1,0,0,0,1,0,0,0,0,0,0,0,0,0,0,0,0,0,1,0,0,0,0,78
-0.390973,0,15.532247,0,1,0,1,0,1,0,1,1,1,1,0,0,0,1,1,0,1,0,1,1,1,1,1,0,0,1,1,75
-0.378019,0.870511,19.844943,1,0,1,0,1,1,0,0,1,1,0,1,0,1,0,1,1,1,1,1,1,0,0,0,0,0,0,0,71
-0.381855,0,9.353837,1,0,0,0,0,1,0,0,0,1,0,0,1,0,0,0,1,0,0,0,1,0,0,1,1,0,0,0,78
-0.39099,0,12.172454,1,0,0,1,1,1,1,1,1,1,0,1,0,0,0,0,0,0,1,0,1,0,0,0,0,1,0,1,75
-0.30135,0,16.346055,0,1,1,0,1,0,0,0,1,1,0,1,0,1,0,1,1,1,1,1,1,0,0,0,0,1,0,0,70
-0.280767,0,6.397558,0,0,0,0,1,0,0,0,0,1,0,0,0,0,0,0,1,0,0,0,0,0,0,1,0,0,0,0,79
-0.390967,0,15.230445,0,0,0,0,1,1,1,1,1,1,1,0,1,0,0,0,0,0,1,0,1,0,0,0,0,1,0,1,76
-0.389617,0,19.262109,0,0,0,0,0,1,1,0,0,1,1,1,1,0,1,1,1,1,0,1,0,1,0,1,0,0,0,0,74
-0.390965,0,15.20587,0,0,0,1,1,1,0,1,1,1,1,0,0,0,0,0,1,0,1,0,1,0,0,0,0,1,0,1,76
-0.289551,0,15.813078,0,1,0,0,1,0,0,0,1,1,0,0,1,0,1,0,1,0,0,0,1,0,1,1,0,0,0,0,78
-0.391011,0,11.144961,0,1,0,1,1,0,0,1,0,0,0,0,0,0,1,1,0,1,1,1,1,0,0,1,0,1,0,1,76
-0.390984,0,15.175259,0,0,1,1,1,1,0,1,0,1,0,0,0,0,1,0,0,0,1,0,1,0,0,0,0,1,0,1,76
-0.391425,0,0,0,0,0,1,0,0,0,1,0,0,0,1,1,1,1,1,1,1,1,0,0,0,0,0,0,1,0,0,80.1
-0.405436,0,10.604779,0,0,1,1,0,1,0,0,0,1,0,1,0,0,1,1,1,1,0,1,0,1,0,1,0,0,0,0,75
-0.382081,0,9.505849,1,0,0,0,0,1,0,0,0,1,0,0,1,0,1,0,1,0,0,1,1,0,0,1,1,0,0,0,78
-0.390963,0,18.189633,0,0,0,0,1,1,0,1,1,1,1,0,0,0,1,0,0,1,1,1,1,0,1,0,0,1,0,1,76
-0.391026,0,9.556206,1,1,0,1,1,0,1,1,0,0,0,0,0,0,1,1,0,1,1,0,1,0,0,1,0,1,0,1,74
-0.405447,0,10.603793,0,0,1,1,0,1,0,0,0,1,0,1,0,0,1,1,1,1,1,1,0,1,0,1,0,0,0,0,76
-0.391425,0,0,0,0,0,1,0,0,0,1,0,0,0,1,1,1,1,1,1,1,1,0,0,0,0,0,0,1,0,0,83.9
-0.390972,0,15.241162,0,0,0,0,1,1,1,1,1,1,1,0,1,0,0,0,0,0,1,0,1,0,0,0,0,1,0,1,76
-0.390966,0,18.42121,0,0,0,1,1,1,0,1,1,1,0,0,0,0,1,0,1,1,1,1,1,0,1,0,0,1,0,1,78
-0.313948,0,15.738225,0,1,0,0,0,1,0,0,1,1,0,0,1,0,1,0,0,1,1,0,1,0,1,1,0,1,0,0,83
-0.389914,0,10.59626,0,0,0,0,0,1,0,0,0,0,0,1,1,0,1,1,1,1,0,1,0,1,0,1,0,0,0,0,76
-0.390964,0,18.387058,0,0,0,1,1,1,0,1,1,1,0,0,0,0,1,0,1,1,1,1,1,0,1,0,0,1,0,1,78
-0.381844,0,11.888747,0,0,0,1,0,1,1,0,0,1,0,0,1,0,1,0,1,0,0,0,1,0,0,1,1,0,0,0,81
-0.390989,0,12.18335,1,0,0,1,1,1,1,1,1,1,0,1,1,0,0,0,0,0,1,0,1,1,0,1,0,1,0,1,78
-0.381871,0,9.363468,0,0,1,1,0,1,0,1,0,1,0,0,1,0,1,1,0,1,0,0,1,0,0,1,1,0,0,0,82
-0.390973,0,18.513072,0,0,0,0,0,1,0,1,1,1,1,0,0,0,1,1,0,1,0,1,1,1,1,1,0,0,1,1,79
-0.32198,0.875535,19.838201,1,1,1,0,1,1,0,0,1,1,0,1,0,1,0,1,1,1,1,1,1,0,0,0,0,1,0,0,75
-0.391002,0,8.649792,0,1,0,1,1,0,0,1,0,0,0,0,0,0,1,1,0,1,1,0,1,0,0,1,0,1,0,1,78
-0.390964,0,18.387058,0,0,0,1,1,1,0,1,1,1,0,0,0,0,1,0,1,1,1,1,1,0,1,0,0,1,0,1,79
-0.385671,0,9.392746,1,0,0,1,0,1,0,0,0,1,0,0,1,0,1,0,1,0,0,0,1,0,0,1,1,0,0,0,84
-0.390966,0,15.230626,0,0,0,0,1,1,1,1,1,1,1,0,0,0,0,0,0,0,1,0,1,0,0,0,0,1,0,1,78
-0.321976,0.875896,19.837443,1,1,1,0,1,1,0,0,1,1,0,1,0,1,0,1,1,1,1,1,1,0,0,0,0,0,0,0,75
-0.390977,0,18.387058,0,0,0,0,1,1,0,1,1,1,0,0,0,0,1,0,1,1,1,1,1,0,1,0,0,1,1,1,80
-0.390965,0,15.181335,0,0,0,1,1,1,0,1,1,1,1,0,0,0,1,0,1,0,1,0,1,0,0,0,0,1,0,1,79
-0.390979,0,18.42121,0,0,0,0,1,1,0,1,1,1,0,0,0,0,1,0,0,1,1,1,1,0,1,0,0,1,1,1,79
-0.391003,0,15.184992,0,0,1,1,1,1,0,1,0,1,0,0,0,0,0,0,0,0,1,0,1,1,0,1,0,1,1,1,79
-0.391005,0,15.184813,0,0,1,1,1,1,0,1,0,1,0,0,1,0,0,0,0,0,1,0,1,1,0,1,0,1,1,1,79
-0.390973,0,18.318036,0,0,0,0,1,1,0,1,1,1,0,0,0,0,1,0,1,1,1,1,1,0,1,0,0,1,1,1,82
-0.357959,0,6.430435,0,0,0,0,1,0,0,0,0,1,0,0,0,0,0,0,1,0,0,0,0,0,0,1,0,0,0,0,86
-0.390974,0,12.767381,0,0,0,1,0,1,0,1,0,1,0,0,0,0,1,1,0,1,0,1,1,0,1,1,0,0,0,1,80
-0.317908,0,9.511639,0,0,0,0,1,0,0,0,0,1,0,0,0,0,0,0,1,1,1,0,0,0,0,1,0,0,0,0,86
-0.390965,0,15.155621,0,0,0,0,1,1,0,1,0,1,0,0,0,0,1,0,0,0,1,0,1,0,0,0,0,1,0,1,80
-0.391086,0,9.544992,0,1,1,1,1,0,0,1,0,0,0,0,0,0,1,1,0,1,1,0,1,0,0,1,0,1,0,1,77
-0.390966,0,15.178701,0,0,0,0,1,1,1,1,1,1,0,0,1,0,0,0,0,0,1,0,1,0,0,0,0,1,0,1,80
-0.389799,0,19.055115,0,0,1,1,1,1,0,1,1,1,1,0,1,0,1,0,1,0,0,0,0,0,0,1,0,0,0,0,82
-0.39097,0,18.407815,0,0,0,0,1,1,0,1,1,1,0,0,1,0,1,0,0,1,1,1,1,0,1,0,0,1,0,1,80
-0.39096,0,18.348109,0,0,0,1,1,1,0,1,1,1,0,0,0,0,1,0,0,1,1,1,1,0,1,0,0,1,0,1,82
-0.391121,0,6.138602,0,1,0,1,1,0,0,1,0,0,0,0,0,0,1,1,0,1,1,0,1,0,0,1,0,1,0,1,82
-0.348708,0,6.417198,0,0,0,0,0,1,0,0,0,1,0,0,0,0,0,0,0,1,1,0,1,0,0,1,0,1,0,0,87
-0.390978,0,18.387058,0,0,0,0,1,1,0,1,1,1,0,0,0,0,1,0,0,1,1,1,1,0,1,0,0,0,1,1,82
-0.390991,0,6.138797,0,1,1,1,1,0,0,1,0,0,0,0,0,0,1,1,0,1,1,0,1,0,0,1,0,1,0,1,84
-0.382144,0,24.115656,1,1,0,0,0,1,0,1,0,1,1,0,1,0,1,1,1,1,1,1,1,1,0,1,1,1,0,1,83
-0.390995,0,6.138602,0,1,0,1,1,0,0,1,0,0,0,0,0,0,1,1,0,1,1,0,1,0,0,1,0,1,0,1,82
-0.390971,0,12.551682,0,0,1,1,0,1,0,1,0,1,1,0,0,0,1,1,0,1,0,1,1,0,1,1,0,0,0,1,84
-0.39097,0,15.239667,0,0,0,0,1,1,1,1,1,1,1,0,1,0,0,0,0,0,1,0,1,0,0,0,0,1,0,1,81
-0.405431,0,10.658729,0,0,1,1,0,0,0,0,0,1,1,1,0,0,1,1,1,1,0,1,0,1,0,1,0,0,0,0,81
-0.382076,0,9.496621,0,0,0,1,0,1,0,0,0,1,0,0,1,0,1,0,0,0,0,1,1,0,0,1,1,0,0,0,87
-0.391011,0,6.139367,0,1,0,1,1,0,1,1,0,0,0,0,0,0,1,1,1,1,1,0,1,0,0,1,0,1,0,1,84
-0.320627,0.856353,19.844582,1,1,1,0,1,0,1,0,1,1,0,1,0,1,0,1,1,1,1,1,1,0,0,0,0,1,0,0,76
-0.390975,0,9.563647,0,0,0,1,1,1,0,1,0,1,0,0,0,0,1,1,0,1,1,0,1,1,0,1,0,0,0,1,85
-0.390969,0,15.239848,0,0,0,0,1,1,1,1,1,1,1,0,0,0,0,0,0,0,1,0,1,0,0,0,0,1,0,1,83
-0.322302,0.899761,19.848733,1,1,1,0,1,0,0,0,1,1,0,1,0,1,0,1,1,1,1,1,1,0,0,0,0,1,0,0,77
-0.390975,0,12.551486,0,0,0,1,0,1,0,1,0,1,1,0,0,0,1,1,0,1,0,1,1,0,1,1,0,0,0,1,85
-0.390984,0,18.407848,0,0,1,1,1,1,0,1,0,1,1,0,1,0,1,1,0,1,1,1,1,0,1,0,0,1,0,1,84
-0.390985,0,15.196858,0,0,1,1,1,1,0,1,0,1,0,0,0,0,1,0,1,0,1,0,1,0,0,0,0,1,0,1,83
-0.391021,0,12.240769,0,1,0,1,1,0,0,1,0,0,0,0,0,0,1,1,0,1,1,0,1,0,0,1,0,1,0,1,85
-0.390976,0,18.387058,0,0,0,1,1,1,0,1,1,1,0,0,0,0,1,0,1,1,1,1,1,0,1,1,0,0,1,1,86
-0.390985,0,18.407641,0,0,1,1,1,1,0,1,0,1,1,0,1,0,1,1,0,1,1,1,1,0,1,0,0,1,0,1,84
-0.321981,0.875186,19.84195,1,1,1,0,1,1,0,0,1,1,0,1,0,1,0,1,1,1,1,1,1,0,0,0,0,1,0,0,76
-0.390973,0,12.537221,0,0,0,1,0,1,0,1,0,1,1,0,0,0,1,1,1,1,0,1,1,0,1,1,0,0,0,1,87
-0.280754,0,6.423811,0,0,0,0,0,1,0,0,0,1,0,0,0,0,0,0,1,0,0,0,0,0,0,1,0,0,0,0,93
-0.391004,0.62021,8.641728,0,1,0,1,1,0,0,1,0,0,0,0,0,0,1,1,0,1,1,1,1,0,0,1,0,1,0,1,86
-0.390968,0,12.527882,0,0,0,1,0,1,0,1,0,1,1,0,0,0,1,1,1,1,0,1,1,0,1,1,0,0,0,1,87
-0.385679,0,9.387007,1,0,0,1,0,1,0,0,0,1,0,0,1,0,1,0,1,0,0,0,1,0,0,1,1,0,0,0,88
-0.390983,0,15.062668,0,0,0,1,0,1,0,1,0,1,1,0,0,0,1,1,0,1,0,1,1,0,1,1,0,0,0,1,86
-0.390979,0,15.215486,0,0,0,1,1,1,0,1,1,1,1,0,0,0,0,0,0,0,1,1,1,0,0,0,0,1,1,1,86
-0.38186,0,9.494193,0,0,0,1,0,1,0,0,0,1,0,0,1,0,1,0,0,0,0,1,1,0,0,1,1,0,0,0,88
-0.390971,1.227215,12.551421,0,0,0,1,0,1,0,1,0,1,1,0,0,0,1,1,0,1,0,1,1,0,1,1,0,0,0,1,87
-0.385679,0,9.387007,1,0,0,1,0,1,0,0,0,1,0,0,1,0,1,0,1,0,0,0,1,0,0,1,1,0,0,0,88
-0.322043,0,19.844582,1,1,1,0,1,1,0,0,1,1,0,1,0,1,0,1,1,1,1,1,1,0,0,0,0,1,0,0,80
-0.391279,0,15.215486,0,0,0,1,1,1,1,1,1,1,0,0,0,0,0,0,1,0,1,0,1,0,0,0,0,1,0,1,87
-0.313912,0,6.531647,0,0,0,0,1,0,0,0,0,1,0,0,0,0,0,0,1,0,1,0,1,0,0,1,0,1,0,0,92
-0.390973,0,9.526857,0,0,0,1,1,1,0,1,0,1,0,0,0,0,1,1,0,1,0,0,1,0,0,1,0,0,0,1,87
-0.300083,0,19.846173,1,1,1,0,1,0,0,0,1,1,0,1,0,1,0,1,1,1,1,1,1,0,0,0,0,1,0,0,81
-0.385632,0,3.08551,1,0,0,0,0,0,0,0,0,0,0,1,1,0,0,0,1,0,1,0,0,0,0,0,0,0,0,1,95
-0.385689,0,9.547536,1,0,0,1,0,1,0,0,0,1,0,0,1,1,1,1,1,1,0,1,1,0,0,1,1,0,0,0,88
-0.390969,0,9.526857,0,0,0,1,0,1,0,1,0,1,0,0,0,0,1,1,0,1,0,0,1,0,0,1,0,0,0,1,87
-0.390966,0,12.496917,0,0,0,1,0,1,0,1,0,1,1,0,0,0,1,1,1,1,0,1,1,0,1,1,0,0,0,1,93
-0.318268,0,6.449492,0,0,0,0,1,0,0,0,0,1,0,0,0,0,0,1,1,0,1,0,0,0,0,1,0,1,0,0,97
-0.391002,0,8.649679,0,1,0,1,1,0,0,1,0,0,0,0,0,0,1,1,0,1,1,1,1,0,0,1,0,1,0,1,87
-0.390993,0,6.138537,0,1,0,1,1,0,0,1,0,0,0,0,0,0,1,1,0,1,1,0,1,0,0,1,0,1,0,1,87
-0.381877,0,9.372843,1,0,0,1,0,1,0,1,0,1,0,0,1,0,1,1,1,1,0,0,1,0,0,1,1,0,0,0,96
-0.313954,0,15.788941,0,1,0,0,1,0,0,0,1,1,0,0,1,0,1,0,1,0,1,0,1,0,1,1,0,1,0,0,97
-0.341552,0,18.963857,1,1,0,1,0,1,1,1,1,0,1,0,1,0,0,0,1,1,0,0,1,0,0,0,0,0,0,0,98
-0.381877,0,9.372843,1,0,0,1,0,1,0,1,0,1,0,0,1,0,1,1,1,1,0,0,1,0,0,1,1,0,0,0,96
-0.395327,0,6.139962,0,1,0,1,1,0,0,1,0,0,1,0,0,0,1,1,0,1,1,0,1,0,0,1,0,1,0,1,88
-0.304136,0,18.963857,1,1,0,1,0,1,1,1,1,0,1,0,1,0,0,0,1,1,0,0,1,0,0,0,0,0,0,0,98
-0.391113,0,6.138548,0,1,0,1,1,0,0,1,0,0,0,0,0,0,1,1,0,1,1,0,1,0,0,1,0,1,0,1,92
-0.381335,0,18.869778,0,1,0,0,1,0,0,0,1,1,0,0,1,0,1,0,1,1,1,0,1,0,1,1,0,0,0,1,97
-0.390976,0,12.551486,0,0,0,1,0,1,0,1,0,1,1,0,0,0,1,1,0,1,0,1,1,0,1,1,0,0,0,1,90
-0.385684,0.664809,9.536591,1,0,0,1,0,1,0,0,0,1,0,0,1,0,1,0,1,0,0,1,1,0,0,1,1,0,0,0,95
-0.385684,0,9.536591,1,0,0,1,0,1,0,0,0,1,0,0,1,0,1,0,1,0,0,1,1,0,0,1,1,0,0,0,96
-0.390995,0,6.138537,0,1,0,1,1,0,0,1,0,0,0,0,0,0,1,1,0,1,1,0,1,0,0,1,0,1,0,1,91
-0.385684,0,9.536591,1,0,0,1,0,1,0,0,0,1,0,0,1,0,1,0,1,0,0,1,1,0,0,1,1,0,0,0,96
-0.390973,0,12.551421,0,0,0,1,0,1,0,1,0,1,1,0,0,0,1,1,0,1,0,1,1,0,1,1,0,0,0,1,93
-0.381881,0,15.757531,0,1,0,1,0,1,0,1,0,1,0,0,1,0,1,0,1,1,0,0,1,1,0,1,1,0,0,0,97
-0.39097,0,12.530295,0,0,0,1,0,1,0,1,0,1,1,0,0,0,1,1,1,1,0,1,1,0,1,1,0,0,0,1,97
-0.390971,0,12.496601,0,0,0,1,0,1,0,1,0,1,1,0,0,0,1,1,0,1,0,1,1,0,1,1,0,0,0,1,93
-0.389703,0,15.683324,0,0,1,1,0,1,0,0,0,1,0,1,1,0,1,1,1,1,0,1,0,1,0,1,0,0,0,0,88
-0.385753,0,19.847811,1,1,1,0,1,0,0,0,1,1,0,1,0,1,0,1,1,1,1,1,1,0,0,0,0,1,0,1,85
-0.378019,0.870511,19.844943,1,0,1,0,1,1,0,0,1,1,0,1,0,1,0,1,1,1,1,1,1,0,0,0,0,0,0,0,85
-0.385675,0,9.54233,1,0,0,1,0,1,0,0,0,1,0,0,1,0,1,0,1,0,0,1,1,0,0,1,1,0,0,0,97
-0.3819,0,15.459728,0,1,1,1,0,1,0,1,0,1,0,0,1,0,1,0,1,0,0,0,1,0,0,1,1,0,0,0,100
-0.322294,0,19.859776,1,1,1,0,1,0,0,0,1,1,0,1,0,1,0,1,1,1,1,1,1,0,0,0,0,1,0,0,86
-0.321977,0.876495,19.845865,1,1,1,0,1,1,0,0,1,1,0,1,0,1,0,1,1,1,1,1,1,0,0,0,0,1,0,0,86
-0.386516,0,6.171029,1,0,0,0,0,0,0,0,0,0,0,1,1,0,0,0,1,0,1,0,0,0,0,0,0,0,0,1,99
-0.381885,0,9.522427,1,0,0,1,0,1,0,1,0,1,0,0,1,0,1,1,1,1,0,1,1,0,0,1,1,0,0,0,98
-0.389624,0,21.941846,1,0,0,0,0,1,0,0,0,1,1,1,1,0,1,1,1,1,0,1,0,1,0,1,0,0,0,0,90
-0.390986,0,15.196679,0,0,1,1,1,1,0,1,0,1,0,0,1,0,1,0,1,0,1,0,1,0,0,0,0,1,0,1,96
-0.322236,1.854188,19.849556,1,1,1,0,1,0,0,0,1,1,0,1,0,1,0,1,1,1,1,1,1,0,0,0,0,1,0,0,86
-0.390977,0,12.538265,0,0,0,1,0,1,0,1,0,1,1,0,0,0,1,1,0,1,0,1,1,0,1,1,0,0,0,1,100
-0.322294,0,19.847811,1,1,1,0,1,0,0,0,1,1,0,1,0,1,0,1,1,1,1,1,1,0,0,0,0,1,0,0,87
-0.322172,1.802372,19.848325,1,1,1,0,1,0,0,0,1,1,0,1,0,1,0,1,1,1,1,1,1,0,1,0,0,1,0,0,89
-0.322237,0.880353,19.847811,1,1,1,0,1,0,0,0,1,1,0,1,0,1,0,1,1,1,1,1,1,0,0,0,0,1,0,0,93
-0.321978,0.875511,19.844943,1,1,1,0,1,1,0,0,1,1,0,1,0,1,0,1,1,1,1,1,1,0,0,0,0,1,0,0,94
-0.212022,0,6.148948,0,0,0,0,0,0,0,0,1,0,1,1,0,0,0,0,0,0,0,0,0,1,0,1,0,0,0,0,100
-0.386246,0,6.16943,0,0,0,0,0,0,0,0,0,0,1,1,0,0,0,0,0,0,0,0,0,1,0,1,0,0,0,1,100
-0.322034,0,19.844943,1,1,1,0,1,1,0,0,1,1,0,1,0,1,0,1,1,1,1,1,1,0,0,0,0,1,0,0,94
-0.306019,0,18.512957,1,0,0,0,0,1,1,1,1,0,0,1,1,1,0,0,0,0,1,0,0,0,0,0,0,0,0,0,83
