# Supplementary material for: HIVprotI: an integrated web based platform for prediction and design of HIV proteins inhibitors
Source: J Cheminform. 2018 Mar 9;10:12. doi: 10.1186/s13321-018-0266-y (PMC5845081; doi:10.1186/s13321-018-0266-y)
Supplement: Supplementary file 2 — Additional file 2. Source code of HIVProtI web server. [file 13321_2018_266_MOESM2_ESM.zip › HIVprotI_Source-code/hivprotI/batch.php]

<?include "head.php"; ?>
 
<script type="text/javascript" language="JavaScript">
	function paste_example()
	{
	document.form22.str.value = "Clc1cc(Nc2c3c(ncc2)cc(O[C@H]2CCOC2)c(NC(=O)/C=C\CN(C)C)c3)ccc1F";
	} 

</script>
<script language="javascript">
function checkAll(){
        for (var i=0;i<document.forms[0].elements.length;i++)
        {
                var e=document.forms[0].elements[i];
                if ((e.name != 'allbox') && (e.type=='checkbox'))
                {
                        e.checked=document.forms[0].allbox.checked;
                }
        }
}</script>
<script type="text/javascript" language="JavaScript">
        function paste_example()
        {
document.form2.str.value = "6505803\n  -OEChem-08061204363D\n\n 85 86  0     1  0  0  0  0  0999 V2000\n   -1.1329    3.5906   -1.2231 O   0  0  0  0  0  0  0  0  0  0  0  0\n    0.7438    1.2588   -1.6675 O   0  0  0  0  0  0  0  0  0  0  0  0\n    5.0437    0.9832   -0.4240 O   0  0  0  0  0  0  0  0  0  0  0  0\n    4.7659   -1.2528   -1.8611 O   0  0  0  0  0  0  0  0  0  0  0  0\n   -1.1878   -0.9137    2.2446 O   0  0  0  0  0  0  0  0  0  0  0  0\n   -5.3094   -1.7042   -0.9777 O   0  0  0  0  0  0  0  0  0  0  0  0\n   -1.3359   -4.5859   -1.1544 O   0  0  0  0  0  0  0  0  0  0  0  0\n    5.6806    1.7566    1.6486 O   0  0  0  0  0  0  0  0  0  0  0  0\n   -5.2227    0.7139    0.2561 N   0  0  0  0  0  0  0  0  0  0  0  0\n   -0.9927   -3.0042    0.5509 N   0  0  0  0  0  0  0  0  0  0  0  0\n    6.3800    2.7860   -0.2848 N   0  0  0  0  0  0  0  0  0  0  0  0\n   -0.1866    3.0556   -0.2857 C   0  0  1  0  0  0  0  0  0  0  0  0\n   -0.9311    1.9808    0.5253 C   0  0  0  0  0  0  0  0  0  0  0  0\n   -2.2439    2.4468    1.2056 C   0  0  1  0  0  0  0  0  0  0  0  0\n    1.0247    2.5425   -1.1017 C   0  0  1  0  0  0  0  0  0  0  0  0\n    2.4038    2.4677   -0.3938 C   0  0  2  0  0  0  0  0  0  0  0  0\n   -2.9024    1.3121    2.0339 C   0  0  0  0  0  0  0  0  0  0  0  0\n   -2.0223    3.6603    2.1141 C   0  0  0  0  0  0  0  0  0  0  0  0\n    2.4449    1.6002    0.8441 C   0  0  0  0  0  0  0  0  0  0  0  0\n   -3.1290    0.0328    1.2505 C   0  0  0  0  0  0  0  0  0  0  0  0\n    2.9216    3.8655   -0.0377 C   0  0  0  0  0  0  0  0  0  0  0  0\n    3.2146    0.5212    1.1036 C   0  0  0  0  0  0  0  0  0  0  0  0\n    4.2908   -0.0625    0.1985 C   0  0  1  0  0  0  0  0  0  0  0  0\n   -4.1967   -0.1677    0.4563 C   0  0  0  0  0  0  0  0  0  0  0  0\n   -2.0772   -1.0188    1.4024 C   0  0  0  0  0  0  0  0  0  0  0  0\n   -0.5403    4.5965   -2.0246 C   0  0  0  0  0  0  0  0  0  0  0  0\n    3.7411   -1.0060   -0.8904 C   0  0  2  0  0  0  0  0  0  0  0  0\n    3.0766   -0.1741    2.4372 C   0  0  0  0  0  0  0  0  0  0  0  0\n   -2.1037   -2.1863    0.4812 C   0  0  0  0  0  0  0  0  0  0  0  0\n   -4.3082   -1.4352   -0.3186 C   0  0  0  0  0  0  0  0  0  0  0  0\n   -3.1625   -2.3666   -0.3120 C   0  0  0  0  0  0  0  0  0  0  0  0\n    3.3332   -2.3432   -0.3374 C   0  0  0  0  0  0  0  0  0  0  0  0\n   -5.5818    1.2262   -1.0389 C   0  0  0  0  0  0  0  0  0  0  0  0\n    2.0915   -2.8513   -0.3851 C   0  0  0  0  0  0  0  0  0  0  0  0\n   -0.6861   -4.1068   -0.2316 C   0  0  0  0  0  0  0  0  0  0  0  0\n    5.6961    1.8299    0.4245 C   0  0  0  0  0  0  0  0  0  0  0  0\n    4.2899   -2.0842   -2.9051 C   0  0  0  0  0  0  0  0  0  0  0  0\n    0.5806   -4.7709    0.2030 C   0  0  0  0  0  0  0  0  0  0  0  0\n    1.7812   -4.1683    0.1364 C   0  0  0  0  0  0  0  0  0  0  0  0\n   -6.7372    2.1620   -0.8846 C   0  0  0  0  0  0  0  0  0  0  0  0\n    0.4089   -6.1752    0.7019 C   0  0  0  0  0  0  0  0  0  0  0  0\n   -7.9233    1.9886   -1.4789 C   0  0  0  0  0  0  0  0  0  0  0  0\n    0.1202    3.8696    0.3781 H   0  0  0  0  0  0  0  0  0  0  0  0\n   -1.1943    1.1677   -0.1602 H   0  0  0  0  0  0  0  0  0  0  0  0\n   -0.2744    1.5569    1.2878 H   0  0  0  0  0  0  0  0  0  0  0  0\n   -2.9528    2.7447    0.4221 H   0  0  0  0  0  0  0  0  0  0  0  0\n    1.2357    3.1617   -1.9741 H   0  0  0  0  0  0  0  0  0  0  0  0\n    3.0866    2.0513   -1.1414 H   0  0  0  0  0  0  0  0  0  0  0  0\n   -2.2909    1.1093    2.9224 H   0  0  0  0  0  0  0  0  0  0  0  0\n   -3.8553    1.6705    2.4439 H   0  0  0  0  0  0  0  0  0  0  0  0\n   -1.2496    3.4576    2.8635 H   0  0  0  0  0  0  0  0  0  0  0  0\n   -1.7194    4.5400    1.5383 H   0  0  0  0  0  0  0  0  0  0  0  0\n   -2.9450    3.9252    2.6417 H   0  0  0  0  0  0  0  0  0  0  0  0\n    1.7811    1.9330    1.6396 H   0  0  0  0  0  0  0  0  0  0  0  0\n    3.9130    3.8341    0.4191 H   0  0  0  0  0  0  0  0  0  0  0  0\n    2.9916    4.4904   -0.9347 H   0  0  0  0  0  0  0  0  0  0  0  0\n    2.2638    4.3756    0.6737 H   0  0  0  0  0  0  0  0  0  0  0  0\n   -0.0523    1.3529   -2.2182 H   0  0  0  0  0  0  0  0  0  0  0  0\n    5.0163   -0.6279    0.8015 H   0  0  0  0  0  0  0  0  0  0  0  0\n   -0.1828    4.1820   -2.9719 H   0  0  0  0  0  0  0  0  0  0  0  0\n    0.2389    5.1664   -1.5065 H   0  0  0  0  0  0  0  0  0  0  0  0\n   -1.3323    5.3057   -2.2877 H   0  0  0  0  0  0  0  0  0  0  0  0\n    2.9087   -0.5119   -1.4071 H   0  0  0  0  0  0  0  0  0  0  0  0\n    4.0268   -0.1509    2.9805 H   0  0  0  0  0  0  0  0  0  0  0  0\n    2.7818   -1.2183    2.2990 H   0  0  0  0  0  0  0  0  0  0  0  0\n    2.3217    0.2945    3.0778 H   0  0  0  0  0  0  0  0  0  0  0  0\n   -5.3407    1.3828    1.0130 H   0  0  0  0  0  0  0  0  0  0  0  0\n   -3.2573   -3.2101   -0.9845 H   0  0  0  0  0  0  0  0  0  0  0  0\n    4.1291   -2.9282    0.1223 H   0  0  0  0  0  0  0  0  0  0  0  0\n   -0.3187   -2.7393    1.2668 H   0  0  0  0  0  0  0  0  0  0  0  0\n   -5.8358    0.4342   -1.7490 H   0  0  0  0  0  0  0  0  0  0  0  0\n   -4.7378    1.7818   -1.4652 H   0  0  0  0  0  0  0  0  0  0  0  0\n    1.2965   -2.2728   -0.8444 H   0  0  0  0  0  0  0  0  0  0  0  0\n    5.0109   -2.0287   -3.7266 H   0  0  0  0  0  0  0  0  0  0  0  0\n    3.3227   -1.7440   -3.2901 H   0  0  0  0  0  0  0  0  0  0  0  0\n    4.2392   -3.1328   -2.5971 H   0  0  0  0  0  0  0  0  0  0  0  0\n    2.6430   -4.7342    0.4901 H   0  0  0  0  0  0  0  0  0  0  0  0\n   -6.5922    3.0449   -0.2665 H   0  0  0  0  0  0  0  0  0  0  0  0\n    0.0105   -6.8179   -0.0899 H   0  0  0  0  0  0  0  0  0  0  0  0\n   -0.2862   -6.1955    1.5479 H   0  0  0  0  0  0  0  0  0  0  0  0\n    1.3549   -6.6112    1.0398 H   0  0  0  0  0  0  0  0  0  0  0  0\n    6.9233    3.5034    0.1832 H   0  0  0  0  0  0  0  0  0  0  0  0\n    6.3597    2.8063   -1.2988 H   0  0  0  0  0  0  0  0  0  0  0  0\n   -8.1212    1.1319   -2.1135 H   0  0  0  0  0  0  0  0  0  0  0  0\n   -8.7201    2.7102   -1.3347 H   0  0  0  0  0  0  0  0  0  0  0  0\n  1 12  1  0  0  0  0\n  1 26  1  0  0  0  0\n  2 15  1  0  0  0  0\n  2 58  1  0  0  0  0\n  3 23  1  0  0  0  0\n  3 36  1  0  0  0  0\n  4 27  1  0  0  0  0\n  4 37  1  0  0  0  0\n  5 25  2  0  0  0  0\n  6 30  2  0  0  0  0\n  7 35  2  0  0  0  0\n  8 36  2  0  0  0  0\n  9 24  1  0  0  0  0\n  9 33  1  0  0  0  0\n  9 67  1  0  0  0  0\n 10 29  1  0  0  0  0\n 10 35  1  0  0  0  0\n 10 70  1  0  0  0  0\n 11 36  1  0  0  0  0\n 11 82  1  0  0  0  0\n 11 83  1  0  0  0  0\n 12 13  1  0  0  0  0\n 12 15  1  0  0  0  0\n 12 43  1  0  0  0  0\n 13 14  1  0  0  0  0\n 13 44  1  0  0  0  0\n 13 45  1  0  0  0  0\n 14 17  1  0  0  0  0\n 14 18  1  0  0  0  0\n 14 46  1  0  0  0  0\n 15 16  1  0  0  0  0\n 15 47  1  0  0  0  0\n 16 19  1  0  0  0  0\n 16 21  1  0  0  0  0\n 16 48  1  0  0  0  0\n 17 20  1  0  0  0  0\n 17 49  1  0  0  0  0\n 17 50  1  0  0  0  0\n 18 51  1  0  0  0  0\n 18 52  1  0  0  0  0\n 18 53  1  0  0  0  0\n 19 22  2  0  0  0  0\n 19 54  1  0  0  0  0\n 20 24  2  0  0  0  0\n 20 25  1  0  0  0  0\n 21 55  1  0  0  0  0\n 21 56  1  0  0  0  0\n 21 57  1  0  0  0  0\n 22 23  1  0  0  0  0\n 22 28  1  0  0  0  0\n 23 27  1  0  0  0  0\n 23 59  1  0  0  0  0\n 24 30  1  0  0  0  0\n 25 29  1  0  0  0  0\n 26 60  1  0  0  0  0\n 26 61  1  0  0  0  0\n 26 62  1  0  0  0  0\n 27 32  1  0  0  0  0\n 27 63  1  0  0  0  0\n 28 64  1  0  0  0  0\n 28 65  1  0  0  0  0\n 28 66  1  0  0  0  0\n 29 31  2  0  0  0  0\n 30 31  1  0  0  0  0\n 31 68  1  0  0  0  0\n 32 34  2  0  0  0  0\n 32 69  1  0  0  0  0\n 33 40  1  0  0  0  0\n 33 71  1  0  0  0  0\n 33 72  1  0  0  0  0\n 34 39  1  0  0  0  0\n 34 73  1  0  0  0  0\n 35 38  1  0  0  0  0\n 37 74  1  0  0  0  0\n 37 75  1  0  0  0  0\n 37 76  1  0  0  0  0\n 38 39  2  0  0  0  0\n 38 41  1  0  0  0  0\n 39 77  1  0  0  0  0\n 40 42  2  0  0  0  0\n 40 78  1  0  0  0  0\n 41 79  1  0  0  0  0\n 41 80  1  0  0  0  0\n 41 81  1  0  0  0  0\n 42 84  1  0  0  0  0\n 42 85  1  0  0  0  0\nM  END\n> <PUBCHEM_COMPOUND_CID>\n6505803\n\n> <PUBCHEM_CONFORMER_RMSD>\n1\n\n> <PUBCHEM_CONFORMER_DIVERSEORDER>\n1\n3\n2\n\n> <PUBCHEM_MMFF94_PARTIAL_CHARGES>\n51\n1 -0.56\n10 -0.54\n11 -0.8\n12 0.28\n15 0.28\n16 0.14\n17 0.14\n19 -0.29\n2 -0.68\n20 -0.12\n22 -0.28\n23 0.42\n24 0.11\n25 0.54\n26 0.28\n27 0.42\n28 0.14\n29 0.12\n3 -0.43\n30 0.54\n31 -0.14\n32 -0.29\n33 0.51\n34 -0.15\n35 0.62\n36 0.78\n37 0.28\n38 -0.12\n39 -0.15\n4 -0.56\n40 -0.29\n41 0.14\n42 -0.3\n5 -0.57\n54 0.15\n58 0.4\n6 -0.57\n67 0.4\n68 0.15\n69 0.15\n7 -0.57\n70 0.37\n73 0.15\n77 0.15\n78 0.15\n8 -0.57\n82 0.37\n83 0.37\n84 0.15\n85 0.15\n9 -0.87\n\n> <PUBCHEM_EFFECTIVE_ROTOR_COUNT>\n8.8\n\n> <PUBCHEM_PHARMACOPHORE_FEATURES>\n14\n1 1 acceptor\n1 10 donor\n1 11 donor\n1 2 acceptor\n1 2 donor\n1 4 acceptor\n1 42 hydrophobe\n1 5 acceptor\n1 6 acceptor\n1 7 acceptor\n1 8 acceptor\n1 9 cation\n1 9 donor\n6 20 24 25 29 30 31 rings\n\n> <PUBCHEM_HEAVY_ATOM_COUNT>\n42\n\n> <PUBCHEM_ATOM_DEF_STEREO_COUNT>\n6\n\n> <PUBCHEM_ATOM_UDEF_STEREO_COUNT>\n0\n\n> <PUBCHEM_BOND_DEF_STEREO_COUNT>\n3\n\n> <PUBCHEM_BOND_UDEF_STEREO_COUNT>\n0\n\n> <PUBCHEM_ISOTOPIC_ATOM_COUNT>\n0\n\n> <PUBCHEM_COMPONENT_COUNT>\n1\n\n> <PUBCHEM_CACTVS_TAUTO_COUNT>\n118\n\n> <PUBCHEM_CONFORMER_ID>\n0063454B00000001\n\n> <PUBCHEM_MMFF94_ENERGY>\n125.0355\n\n> <PUBCHEM_FEATURE_SELFOVERLAP>\n71.042\n\n> <PUBCHEM_SHAPE_FINGERPRINT>\n10049733 16 18050829054497077268\n10675989 125 18339645666933498891\n11093857 51 18127386025624201542\n11513181 2 17895181216988917670\n1361 2 18410579517428180457\n13636023 20 18188228536929372271\n14117953 113 18338806718424253270\n14725015 67 17984994948857831994\n15297060 5 18260828168128553683\n15781502 589 17985845944908085009\n20764821 26 18051693549160464706\n20775438 99 17260795078715208821\n21133410 38 18042955648755450969\n22121540 332 17533783703029666456\n23559900 14 18261397685135332993\n354706 109 18190765062704218984\n4017518 198 18335420162592087054\n4394409 98 18341616984219330533\n4403749 210 17683534940175575584\n45266715 3 18335704953167200581\n463206 1 17903914453016788923\n5265222 85 18341333275981295925\n6371009 1 18264496255105243442\n9961470 85 18409733967349168210\n\n> <PUBCHEM_SHAPE_MULTIPOLES>\n802.44\n13.43\n7.56\n2.01\n9.79\n7\n-0.02\n-8.27\n-4.37\n-2.32\n-0.98\n-0.41\n-0.75\n1.37\n\n> <PUBCHEM_SHAPE_SELFOVERLAP>\n1643.5\n\n> <PUBCHEM_SHAPE_VOLUME>\n457.1\n\n> <PUBCHEM_COORDINATE_TYPE>\n2\n5\n10\n\n$$$$\n10384072\n  -OEChem-08061204333D\n\n 37 41  0     0  0  0  0  0  0999 V2000\n   -3.0046   -0.6719   -2.5500 Cl  0  0  0  0  0  0  0  0  0  0  0  0\n    1.7715    3.0137   -0.0394 O   0  0  0  0  0  0  0  0  0  0  0  0\n   -2.7829    2.3725    0.0936 O   0  0  0  0  0  0  0  0  0  0  0  0\n    6.2449    0.8289   -0.0800 O   0  0  0  0  0  0  0  0  0  0  0  0\n    1.7202   -2.2526    0.1183 N   0  0  0  0  0  0  0  0  0  0  0  0\n   -0.5578    3.0675    0.0168 N   0  0  0  0  0  0  0  0  0  0  0  0\n    1.3171   -0.0542    0.0635 C   0  0  0  0  0  0  0  0  0  0  0  0\n    0.4363    1.0341    0.0528 C   0  0  0  0  0  0  0  0  0  0  0  0\n    0.7120   -1.3199    0.1159 C   0  0  0  0  0  0  0  0  0  0  0  0\n    2.7365   -0.2648    0.0354 C   0  0  0  0  0  0  0  0  0  0  0  0\n   -0.9446    0.8465    0.0928 C   0  0  0  0  0  0  0  0  0  0  0  0\n   -1.5276   -0.3997    0.1442 C   0  0  0  0  0  0  0  0  0  0  0  0\n    2.9506   -1.6454    0.0708 C   0  0  0  0  0  0  0  0  0  0  0  0\n   -0.6865   -1.5156    0.1565 C   0  0  0  0  0  0  0  0  0  0  0  0\n    0.6835    2.4744    0.0034 C   0  0  0  0  0  0  0  0  0  0  0  0\n   -1.5856    2.1600    0.0700 C   0  0  0  0  0  0  0  0  0  0  0  0\n   -2.9603   -0.5921    0.1856 C   0  0  0  0  0  0  0  0  0  0  0  0\n    3.8718    0.5736   -0.0163 C   0  0  0  0  0  0  0  0  0  0  0  0\n    4.2268   -2.2222    0.0574 C   0  0  0  0  0  0  0  0  0  0  0  0\n    5.1550    0.0121   -0.0303 C   0  0  0  0  0  0  0  0  0  0  0  0\n    5.3280   -1.3669    0.0061 C   0  0  0  0  0  0  0  0  0  0  0  0\n   -3.7227   -0.7272   -0.9776 C   0  0  0  0  0  0  0  0  0  0  0  0\n   -3.5872   -0.6439    1.4332 C   0  0  0  0  0  0  0  0  0  0  0  0\n   -5.1026   -0.9130   -0.8936 C   0  0  0  0  0  0  0  0  0  0  0  0\n   -4.9671   -0.8296    1.5171 C   0  0  0  0  0  0  0  0  0  0  0  0\n   -5.7248   -0.9641    0.3538 C   0  0  0  0  0  0  0  0  0  0  0  0\n   -1.0888   -2.5250    0.1960 H   0  0  0  0  0  0  0  0  0  0  0  0\n    1.5754   -3.2522    0.1512 H   0  0  0  0  0  0  0  0  0  0  0  0\n    3.7620    1.6518   -0.0451 H   0  0  0  0  0  0  0  0  0  0  0  0\n   -0.6981    4.0713   -0.0096 H   0  0  0  0  0  0  0  0  0  0  0  0\n    4.3593   -3.2988    0.0859 H   0  0  0  0  0  0  0  0  0  0  0  0\n    6.3291   -1.7911   -0.0052 H   0  0  0  0  0  0  0  0  0  0  0  0\n   -3.0144   -0.5408    2.3522 H   0  0  0  0  0  0  0  0  0  0  0  0\n   -5.7082   -1.0196   -1.7900 H   0  0  0  0  0  0  0  0  0  0  0  0\n   -5.4517   -0.8692    2.4882 H   0  0  0  0  0  0  0  0  0  0  0  0\n   -6.7992   -1.1086    0.4195 H   0  0  0  0  0  0  0  0  0  0  0  0\n    5.9463    1.7543   -0.1001 H   0  0  0  0  0  0  0  0  0  0  0  0\n  1 22  1  0  0  0  0\n  2 15  2  0  0  0  0\n  3 16  2  0  0  0  0\n  4 20  1  0  0  0  0\n  4 37  1  0  0  0  0\n  5  9  1  0  0  0  0\n  5 13  1  0  0  0  0\n  5 28  1  0  0  0  0\n  6 15  1  0  0  0  0\n  6 16  1  0  0  0  0\n  6 30  1  0  0  0  0\n  7  8  1  0  0  0  0\n  7  9  2  0  0  0  0\n  7 10  1  0  0  0  0\n  8 11  2  0  0  0  0\n  8 15  1  0  0  0  0\n  9 14  1  0  0  0  0\n 10 13  2  0  0  0  0\n 10 18  1  0  0  0  0\n 11 12  1  0  0  0  0\n 11 16  1  0  0  0  0\n 12 14  2  0  0  0  0\n 12 17  1  0  0  0  0\n 13 19  1  0  0  0  0\n 14 27  1  0  0  0  0\n 17 22  1  0  0  0  0\n 17 23  2  0  0  0  0\n 18 20  2  0  0  0  0\n 18 29  1  0  0  0  0\n 19 21  2  0  0  0  0\n 19 31  1  0  0  0  0\n 20 21  1  0  0  0  0\n 21 32  1  0  0  0  0\n 22 24  2  0  0  0  0\n 23 25  1  0  0  0  0\n 23 33  1  0  0  0  0\n 24 26  1  0  0  0  0\n 24 34  1  0  0  0  0\n 25 26  2  0  0  0  0\n 25 35  1  0  0  0  0\n 26 36  1  0  0  0  0\nM  END\n> <PUBCHEM_COMPOUND_CID>\n10384072\n\n> <PUBCHEM_CONFORMER_RMSD>\n0.6\n\n> <PUBCHEM_CONFORMER_DIVERSEORDER>\n2\n1\n\n> <PUBCHEM_MMFF94_PARTIAL_CHARGES>\n33\n1 -0.18\n11 0.09\n13 -0.15\n14 -0.15\n15 0.54\n16 0.54\n18 -0.15\n19 -0.15\n2 -0.57\n20 0.08\n21 -0.15\n22 0.18\n23 -0.15\n24 -0.15\n25 -0.15\n26 -0.15\n27 0.15\n28 0.27\n29 0.15\n3 -0.57\n30 0.37\n31 0.15\n32 0.15\n33 0.15\n34 0.15\n35 0.15\n36 0.15\n37 0.45\n4 -0.53\n5 0.03\n6 -0.49\n8 0.09\n9 -0.15\n\n> <PUBCHEM_EFFECTIVE_ROTOR_COUNT>\n1.2\n\n> <PUBCHEM_PHARMACOPHORE_FEATURES>\n11\n1 2 acceptor\n1 3 acceptor\n1 4 donor\n1 5 cation\n1 5 donor\n1 6 donor\n5 5 7 9 10 13 rings\n5 6 8 11 15 16 rings\n6 10 13 18 19 20 21 rings\n6 17 22 23 24 25 26 rings\n6 7 8 9 11 12 14 rings\n\n> <PUBCHEM_HEAVY_ATOM_COUNT>\n26\n\n> <PUBCHEM_ATOM_DEF_STEREO_COUNT>\n0\n\n> <PUBCHEM_ATOM_UDEF_STEREO_COUNT>\n0\n\n> <PUBCHEM_BOND_DEF_STEREO_COUNT>\n0\n\n> <PUBCHEM_BOND_UDEF_STEREO_COUNT>\n0\n\n> <PUBCHEM_ISOTOPIC_ATOM_COUNT>\n0\n\n> <PUBCHEM_COMPONENT_COUNT>\n1\n\n> <PUBCHEM_CACTVS_TAUTO_COUNT>\n66\n\n> <PUBCHEM_CONFORMER_ID>\n009E72C800000002\n\n> <PUBCHEM_MMFF94_ENERGY>\n75.3025\n\n> <PUBCHEM_FEATURE_SELFOVERLAP>\n56.083\n\n> <PUBCHEM_SHAPE_FINGERPRINT>\n10411042 1 18411135861436999051\n10670039 82 18271509997561577972\n10906281 52 18267282326989942754\n1100329 8 18267020553244737066\n12166972 35 17775563152670159798\n12236239 1 17749388135967796443\n12422481 6 17677601133164032863\n12516196 113 18409448072497103675\n12553582 1 18409177605395101930\n12788726 201 18343026635060595601\n13140716 1 18122902027910551738\n13544653 18 18413103978597388927\n13583140 156 5112007240028226415\n13690498 29 17973991049936662430\n13782708 43 17488741173741770787\n13862211 1 18410858758911439274\n13911987 19 18272089370610628534\n14347332 77 18118116099278456902\n14787075 74 18343861104631243690\n14790565 3 18410281497958410016\n14840074 17 18113900442098978102\n15196674 1 18339078302244034648\n15849732 13 17894911820156230823\n15927050 60 17687460162099435748\n16087824 20 18194683899031185397\n17349148 13 18131068268537564378\n17357779 13 18341625818787444141\n17492 89 18195528327644140690\n1813 80 18188195585333421127\n18222031 100 18335431148807122211\n19319366 153 18131352982168283338\n19489759 90 15410898469787231807\n200 152 18410860974998272655\n21029758 11 18410858754378763872\n21033648 29 17845671269251899621\n21236236 1 18337670918470165353\n21267235 1 18410847794329385426\n21641784 216 18058713806402615308\n21792934 111 18337966669886454808\n21792961 116 17988087797614896895\n22182313 1 18269297714635018525\n23175994 123 18343862212975340575\n23352939 185 18260544524246261552\n23402539 116 18335707173349021358\n23559900 14 18270122305463654393\n23569914 152 17112998793939023303\n24771293 8 18115315458415445392\n25147074 1 18336809945094845569\n314194 84 18409166597383509259\n329604 57 18272928328073298238\n335352 9 18410856582106604573\n34934 24 18195809789614026001\n350125 39 18410007736853745873\n46194498 28 17417813885587222053\n5104073 3 18338239396542083706\n5283173 99 17916595374170790565\n550186 7 14780092212487594235\n9709674 26 17830735718185971470\n9849439 229 15289817089174326035\n\n> <PUBCHEM_SHAPE_MULTIPOLES>\n509.37\n11.91\n2.73\n1.15\n4.02\n2.16\n-0.51\n-5.08\n0.42\n1.11\n0.07\n-1.95\n-0.37\n-0.12\n\n> <PUBCHEM_SHAPE_SELFOVERLAP>\n1173.913\n\n> <PUBCHEM_SHAPE_VOLUME>\n264.5\n\n> <PUBCHEM_COORDINATE_TYPE>\n2\n5\n10\n\n$$$$\n";
}

</script>
<script type="text/javascript" src="tool_tip.js"></script>


<script language=javascript>
function getMolFile() {
  var mol = document.JME.molFile();
  document.form2.file1.value = mol;
}

</script>

<br><br>
<h4>Predict compound inhibition in batch mode</h4>
<hr>
<br>This submission from allows users to submit one or more chemical compounds in SDF format at a time. 
User can choose the HIV proteins on which they want to virtually screen their chemical compounds. </br>

<form id="form" name="form2" method="post" enctype = "multipart/form-data" action="showmain_batch.php">

<br><h4>Select protein:</h4><br>
     
		<input type=checkbox name=rt value='RT' checked>
        &nbsp;Reverse transcriptase
        
        	
        <br><input type=checkbox name=pr value='PR' checked>
        &nbsp;Protease
       
       <br><input type=checkbox name=int value='INT' checked>
        &nbsp;Integrase
        <!--<br><input type=checkbox name=hbv value='HBV' > 
        &nbsp;Hepatitis B Virus (HBV)
        

        <br><input type=checkbox name=hhv value='HHV' >
        &nbsp;Human Herpes Virus (HHV)-->
        
        
        <br><input type=checkbox name=allbox value='all' onclick="checkAll();"/>
        &nbsp;CHECK ALL


<br><br>

 <table CELLSPACING="0" CELLPADDING=0 align="left" border="0">


<td width="" align="left" margin-left ="10">

<!--<FONT SIZE="3">-->
<b>Paste your structure(s) in SDF format 
</b>
<hr/>
<input type="button" value="Example" onClick="paste_example()"><br><br>
<TEXTAREA ROWS="10" COLS="70" NAME ="str" style="background:#fff"></TEXTAREA>  <br>
</td></tr>
<tr><td>
<br>
<font size="4" color="blue">OR</font><b>&nbsp;&nbsp;Upload File :</b>
&nbsp; <input type="file" name="file" value="" size="30"/> <a href ="example.sdf" target=new>Example</a>
</td></tr>
</table>


<!--
<table align=center><tr><td>Please provide IC50 cut-off (Default value = 0): <input type="text"  name="ic" size="2"  value=0></td>
<td></td><td><span class="tip" onmouseover="tooltip('<b>User defined cut-off value divided the cell lines into sensitive (blue) and resistant class (red) (default value is 0). </b>');" onmouseout="exit();"><b><img src='images/help.gif'></b></span>
</td></tr></table>-->
<br>

<br><br><br><br><br><br><br><br><br><br><br><br><br><br><br>
<table align=left><tr><td>Email Address (Optional): <input type="text"  name="email"  size="33"  /></td></tr></table>
<br>
<table align=left><tr><td>
<tr><td><br>
                    <input id='buttonID' type="submit" name="run" value="Submit" onClick="return getMolFile()"/>&nbsp;
                    <input type="reset" value="Clear" name="Clear query form" /> &nbsp;&nbsp;&nbsp;
            </td>
        </tr>
</table>
</form>


<table align=right><tr><td><div id="load">  Loading... <span style="background-color: yellow">Please wait</span> (2-5 min) <br> <img src="loading.gif"/></div>
</td></tr></table>
<br>
<script>
       $(document).ready(function (){
  //This line below would hide the div when the page load by default
  $('#load').hide();

  //This would display when the user clicks the button
  $('#buttonID').click(function (){
    $('#load').show();
  });
});
</script>

<br><br><br><br><br><br><br>

<font color=red><b><i>Note</b>: The prediction will take 2-5 minutes........</i></font>

<?include "foot.php"; ?>
