# Supplementary material for: HIVprotI: an integrated web based platform for prediction and design of HIV proteins inhibitors
Source: J Cheminform. 2018 Mar 9;10:12. doi: 10.1186/s13321-018-0266-y (PMC5845081; doi:10.1186/s13321-018-0266-y)
Supplement: Supplementary file 2 — Additional file 2. Source code of HIVProtI web server. [file 13321_2018_266_MOESM2_ESM.zip › HIVprotI_Source-code/hivprotI/bottom]

</tbody>
<tfoot>
	    <tr id="pagerTwo">
	        <td colspan="25">
		        <img src="images/first.png" class="first"/>
		        <img src="images/prev.png" class="prev"/>
		        <input type="text" value="1/1" class="pagedisplay"/>
		        <img src="images/next.png" class="next"/>
		        <img src="images/last.png" class="last"/>
		        <select class="pagesize">
			  <option selected="selected"  value="5">5</option>

			        <option value="10">10</option>
			        <option value="15">15</option>
			        <option value="20">20</option>

		        </select>
		    </td>
	    </tr>
	</tfoot>
</table>
    
</div>
