# Supplementary material for: HIVprotI: an integrated web based platform for prediction and design of HIV proteins inhibitors
Source: J Cheminform. 2018 Mar 9;10:12. doi: 10.1186/s13321-018-0266-y (PMC5845081; doi:10.1186/s13321-018-0266-y)
Supplement: Supplementary file 2 — Additional file 2. Source code of HIVProtI web server. [file 13321_2018_266_MOESM2_ESM.zip › HIVprotI_Source-code/hivprotI/calc_desc.php]

<?php include("head.php"); ?>
 <head>
<link href="stylep.css" rel="stylesheet" type="text/css" />
    <script src="js/jquery-1.2.6.min.js" type="text/javascript"></script>
    <script src="js/jquery.tablesorter-2.0.3.js" type="text/javascript"></script>
    <script src="js/jquery.tablesorter.filer.js" type="text/javascript"></script>
    <script src="js/jquery.tablesorter.pager.js" type="text/javascript"></script>

  <script type="text/javascript">
        $(document).ready(function() {
            $("#tableOne").tablesorter({ debug: false, sortList: [[0, 0]], widgets: ['zebra'] })
                        .tablesorterPager({ container: $("#pagerOne"), positionFixed: false })
                        .tablesorterFilter({ filterContainer: $("#filterBoxOne"),
                            filterClearContainer: $("#filterClearOne"),
                            filterColumns: [0, 1, 2, 3, 4, 5, 6],
                            filterCaseSensitive: false
                        });

            $("#tableTwo").tablesorter({ debug: false, sortList: [[0, 0]], widgets: ['zebra'] })
                .tablesorterPager({ container: $("#pagerTwo"), positionFixed: false })
                .tablesorterFilter({ filterContainer: $("#filterBoxTwo"),
                    filterClearContainer: $("#filterClearTwo"),
                    filterColumns: [0, 1, 2, 3, 4, 5, 6],
                    filterCaseSensitive: false
                });

            $("#tableTwo .header").click(function() {
                $("#tableTwo tfoot .first").click();
            });
        });    
        
             
    </script> 

</head>

<br><br><br>

   <?php
$ran=$_GET['ran'];
$dir="/home/gpsr/webserver/cgidocs/tmp/manojk/hivproti/first_$ran";
//$x=file_get_contents("$dir/input_min.sdf");
//echo"$x";
echo"<br><br>";
echo"<table><tr><td><b>Properties of Query Molecule:</b></td></tr></table>";
echo"<br><br><br>";
shell_exec("/usr/local/bin/filter-it --input=$dir/input_min.sdf --filter=/home/gpsr/webserver/cgidocs/manojk/hivproti/my.filter --tab >$dir/desc_filter");
shell_exec("perl desc_filter.pl $ran");
include("topkey4");
include("$dir/desc_filter2");
include("bottom1");
shell_exec("rm $dir/desc_filter2");
?>
<br><br><br><br>
<?php include "foot.php"; ?>
