# Supplementary material for: HIVprotI: an integrated web based platform for prediction and design of HIV proteins inhibitors
Source: J Cheminform. 2018 Mar 9;10:12. doi: 10.1186/s13321-018-0266-y (PMC5845081; doi:10.1186/s13321-018-0266-y)
Supplement: Supplementary file 2 — Additional file 2. Source code of HIVProtI web server. [file 13321_2018_266_MOESM2_ESM.zip › HIVprotI_Source-code/hivprotI/calc_desc_batch.php]

<?php 
$ran=$_GET['ran'];
$dir="/home/gpsr/webserver/cgidocs/tmp/manojk/hivproti/first_$ran";
//$x=file_get_contents("$dir/input_min.sdf");
//echo"$x";
echo"<br><br>";
echo"<table align=center cellpadding=10><tr><td><b>Properties of Query Molecules:</b></td></tr></table>";
echo"<br><br><br>";

include("topkey5");
include("$dir/desc_filter2");
include("bottom");

shell_exec("cat top_key_calc $dir/desc_filter1 > $dir/descriptors.txt");

echo "<br><a href=\"/tmp/manojk/hivproti/first_$ran/descriptors.txt\" target=\"_blank\" ><img src=\"img/download.jpg\" border=0 width=\"50\" height=\"50\"></a>";

?>
