# Supplementary material for: HIVprotI: an integrated web based platform for prediction and design of HIV proteins inhibitors
Source: J Cheminform. 2018 Mar 9;10:12. doi: 10.1186/s13321-018-0266-y (PMC5845081; doi:10.1186/s13321-018-0266-y)
Supplement: Supplementary file 2 — Additional file 2. Source code of HIVProtI web server. [file 13321_2018_266_MOESM2_ESM.zip › HIVprotI_Source-code/hivprotI/cdw/c6.mol]

'Molecule from ChemDoodle Web Components

http://www.ichemlabs.com
  6  6  0  0  0  0            999 V2000
    0.0000    1.0000    0.0000 C   0  0  0  0  0  0
    0.8660    0.5000    0.0000 C   0  0  0  0  0  0
    0.8660   -0.5000    0.0000 C   0  0  0  0  0  0
    0.0000   -1.0000    0.0000 C   0  0  0  0  0  0
   -0.8660   -0.5000    0.0000 C   0  0  0  0  0  0
   -0.8660    0.5000    0.0000 C   0  0  0  0  0  0
  1  21  0     0  0
  2  32  0     0  0
  3  41  0     0  0
  4  52  0     0  0
  5  61  0     0  0
  6  12  0     0  0
M  END'
