# Supplementary material for: HIVprotI: an integrated web based platform for prediction and design of HIV proteins inhibitors
Source: J Cheminform. 2018 Mar 9;10:12. doi: 10.1186/s13321-018-0266-y (PMC5845081; doi:10.1186/s13321-018-0266-y)
Supplement: Supplementary file 2 — Additional file 2. Source code of HIVProtI web server. [file 13321_2018_266_MOESM2_ESM.zip › HIVprotI_Source-code/hivprotI/cdw/data/molecules/11224c1.cif]

 
data_11224c1 
 
_audit_creation_method            SHELXL-97 
_chemical_name_systematic 
; 
 ? 
; 
_chemical_name_common             ? 
_chemical_melting_point           ? 
_chemical_formula_moiety          'C14 H18 Mo2 S4' 
_chemical_formula_sum 
 'C14 H18 Mo2 S4' 
_chemical_formula_weight          506.40 
 
loop_ 
 _atom_type_symbol 
 _atom_type_description 
 _atom_type_scat_dispersion_real 
 _atom_type_scat_dispersion_imag 
 _atom_type_scat_source 
 'C'  'C'   0.0033   0.0016 
 'International Tables Vol C Tables 4.2.6.8 and 6.1.1.4' 
 'H'  'H'   0.0000   0.0000 
 'International Tables Vol C Tables 4.2.6.8 and 6.1.1.4' 
 'S'  'S'   0.1246   0.1234 
 'International Tables Vol C Tables 4.2.6.8 and 6.1.1.4' 
 'Mo'  'Mo'  -1.6832   0.6857 
 'International Tables Vol C Tables 4.2.6.8 and 6.1.1.4' 
 
_symmetry_cell_setting            Orthorhombic 
_symmetry_space_group_name_H-M    Pca2(1) 
 
loop_ 
 _symmetry_equiv_pos_as_xyz 
 'x, y, z' 
 '-x, -y, z+1/2' 
 'x+1/2, -y, z' 
 '-x+1/2, y, z+1/2' 
 
_cell_length_a                    12.8065(16) 
_cell_length_b                    7.5694(10) 
_cell_length_c                    16.992(2) 
_cell_angle_alpha                 90.00 
_cell_angle_beta                  90.00 
_cell_angle_gamma                 90.00 
_cell_volume                      1647.2(4) 
_cell_formula_units_Z             4 
_cell_measurement_temperature     173(2) 
_cell_measurement_reflns_used     4056 
_cell_measurement_theta_min       2.40 
_cell_measurement_theta_max       27.08  
 
_exptl_crystal_description        plate 
_exptl_crystal_colour             orange 
_exptl_crystal_size_max           0.2 
_exptl_crystal_size_mid           0.2 
_exptl_crystal_size_min           0.02 
_exptl_crystal_density_meas       ? 
_exptl_crystal_density_diffrn     2.042 
_exptl_crystal_density_method     'not measured' 
_exptl_crystal_F_000              1000 
_exptl_absorpt_coefficient_mu     2.016 
_exptl_absorpt_correction_type    multi-scan 
_exptl_absorpt_correction_T_min   0.675 
_exptl_absorpt_correction_T_max   0.960 
_exptl_absorpt_process_details    'SADABS, R. Blessing, 1995' 
 
_exptl_special_details 
; 
 ? 
; 
 
_diffrn_ambient_temperature       173(2) 
_diffrn_radiation_wavelength      0.71073 
_diffrn_radiation_type            MoK\a 
_diffrn_radiation_source          'normal-focus sealed tube' 
_diffrn_radiation_monochromator   graphite 
_diffrn_measurement_device_type   ? 
_diffrn_measurement_method        ? 
_diffrn_detector_area_resol_mean  ? 
_diffrn_standards_number          ? 
_diffrn_standards_interval_count  ? 
_diffrn_standards_interval_time   ? 
_diffrn_standards_decay_%         ? 
_diffrn_reflns_number             15748 
_diffrn_reflns_av_R_equivalents   0.0797 
_diffrn_reflns_av_sigmaI/netI     0.0721 
_diffrn_reflns_limit_h_min        -16 
_diffrn_reflns_limit_h_max        16 
_diffrn_reflns_limit_k_min        -9 
_diffrn_reflns_limit_k_max        9 
_diffrn_reflns_limit_l_min        -21 
_diffrn_reflns_limit_l_max        21 
_diffrn_reflns_theta_min          2.40 
_diffrn_reflns_theta_max          27.48 
_reflns_number_total              3752 
_reflns_number_gt                 2826 
_reflns_threshold_expression      >2sigma(I) 
 
_computing_data_collection        'Bruker SMART' 
_computing_cell_refinement        'Bruker Saint' 
_computing_data_reduction         'Bruker SAINT' 
_computing_structure_solution     'SHELXS-97 (Sheldrick, 1990)' 
_computing_structure_refinement   'SHELXL-97 (Sheldrick, 1997)' 
_computing_molecular_graphics     'Bruker SHELXTL' 
_computing_publication_material   'Bruker SHELXTL' 
 
_refine_special_details 
; 
 Refinement of F^2^ against ALL reflections.  The weighted R-factor wR and 
 goodness of fit S are based on F^2^, conventional R-factors R are based 
 on F, with F set to zero for negative F^2^. The threshold expression of 
 F^2^ > 2sigma(F^2^) is used only for calculating R-factors(gt) etc. and is 
 not relevant to the choice of reflections for refinement.  R-factors based 
 on F^2^ are statistically about twice as large as those based on F, and R- 
 factors based on ALL data will be even larger. 
; 
 
_refine_ls_structure_factor_coef  Fsqd  
_refine_ls_matrix_type            full 
_refine_ls_weighting_scheme       calc  
_refine_ls_weighting_details 
 'calc w=1/[\s^2^(Fo^2^)+(0.0405P)^2^+0.0000P] where P=(Fo^2^+2Fc^2^)/3' 
_atom_sites_solution_primary      direct 
_atom_sites_solution_secondary    difmap 
_atom_sites_solution_hydrogens    geom 
_refine_ls_hydrogen_treatment     constr
_refine_ls_extinction_method      none 
_refine_ls_extinction_coef        ? 
_refine_ls_abs_structure_details 
 'Flack H D (1983), Acta Cryst. A39, 876-881' 
_refine_ls_abs_structure_Flack    0.06(8) 
_refine_ls_number_reflns          3752 
_refine_ls_number_parameters      151 
_refine_ls_number_restraints      11 
_refine_ls_R_factor_all           0.0727 
_refine_ls_R_factor_gt            0.0436 
_refine_ls_wR_factor_ref          0.0883 
_refine_ls_wR_factor_gt           0.0801 
_refine_ls_goodness_of_fit_ref    1.011 
_refine_ls_restrained_S_all       1.009 
_refine_ls_shift/su_max           0.000 
_refine_ls_shift/su_mean          0.000 
 
loop_ 
 _atom_site_label 
 _atom_site_type_symbol 
 _atom_site_fract_x 
 _atom_site_fract_y 
 _atom_site_fract_z 
 _atom_site_U_iso_or_equiv 
 _atom_site_adp_type 
 _atom_site_occupancy 
 _atom_site_symmetry_multiplicity 
 _atom_site_calc_flag 
 _atom_site_refinement_flags 
 _atom_site_disorder_assembly 
 _atom_site_disorder_group 
Mo1 Mo 0.88171(5) 0.18948(8) 0.38493(5) 0.01736(15) Uani 1 1 d . . . 
Mo2 Mo 0.95075(5) 0.31435(8) 0.51763(5) 0.01694(15) Uani 1 1 d . . . 
S1 S 0.93346(17) -0.0021(3) 0.49354(13) 0.0222(5) Uani 1 1 d . . . 
S2 S 0.76570(16) 0.2677(3) 0.49289(12) 0.0234(5) Uani 1 1 d . . . 
S3 S 1.06669(15) 0.2353(3) 0.40959(12) 0.0217(4) Uani 1 1 d . . . 
S4 S 0.89913(17) 0.5052(3) 0.40965(13) 0.0218(5) Uani 1 1 d . . . 
C1 C 0.8120(7) -0.0766(12) 0.5416(5) 0.038(2) Uani 1 1 d . . . 
H1A H 0.7838 -0.1792 0.5123 0.045 Uiso 1 1 calc R . . 
H1B H 0.8284 -0.1163 0.5957 0.045 Uiso 1 1 calc R . . 
C2 C 0.7304(7) 0.0637(11) 0.5454(5) 0.029(2) Uani 1 1 d . . . 
H2A H 0.7168 0.0927 0.6013 0.034 Uiso 1 1 calc R . . 
H2B H 0.6648 0.0167 0.5228 0.034 Uiso 1 1 calc R . . 
C3 C 1.1020(7) 0.4381(11) 0.3569(4) 0.030(2) Uani 1 1 d . . . 
H3C H 1.1684 0.4840 0.3786 0.036 Uiso 1 1 calc R . . 
H3A H 1.1139 0.4093 0.3008 0.036 Uiso 1 1 calc R . . 
C4 C 1.0196(7) 0.5813(11) 0.3624(5) 0.033(2) Uani 1 1 d . . . 
H4A H 1.0030 0.6240 0.3088 0.039 Uiso 1 1 calc R . . 
H4B H 1.0482 0.6821 0.3926 0.039 Uiso 1 1 calc R . . 
C5 C 0.7420(5) 0.0870(9) 0.3061(4) 0.0278(11) Uani 1 1 d D . . 
H5A H 0.6718 0.0800 0.3240 0.033 Uiso 1 1 calc R . . 
C6 C 0.8158(5) -0.0465(8) 0.3117(4) 0.0317(12) Uani 1 1 d D . . 
H6A H 0.8040 -0.1601 0.3338 0.038 Uiso 1 1 calc R . . 
C7 C 0.9106(5) 0.0128(9) 0.2797(5) 0.0313(12) Uani 1 1 d D . . 
H7A H 0.9741 -0.0518 0.2766 0.038 Uiso 1 1 calc R . . 
C8 C 0.8930(5) 0.1891(9) 0.2529(4) 0.0295(10) Uani 1 1 d D . . 
H8A H 0.9433 0.2630 0.2283 0.035 Uiso 1 1 calc R . . 
C9 C 0.7882(5) 0.2352(8) 0.2692(4) 0.0309(13) Uani 1 1 d D . . 
H9A H 0.7553 0.3446 0.2577 0.037 Uiso 1 1 calc R . . 
C10 C 1.0895(5) 0.4317(9) 0.5919(4) 0.0278(11) Uani 1 1 d D . . 
H10A H 1.1580 0.4474 0.5716 0.033 Uiso 1 1 calc R . . 
C11 C 1.0108(6) 0.5575(8) 0.5910(4) 0.0317(12) Uani 1 1 d D . . 
H11A H 1.0166 0.6731 0.5696 0.038 Uiso 1 1 calc R . . 
C12 C 0.9210(5) 0.4872(9) 0.6268(5) 0.0313(12) Uani 1 1 d D . . 
H12A H 0.8562 0.5457 0.6345 0.038 Uiso 1 1 calc R . . 
C13 C 0.9464(5) 0.3106(9) 0.6494(4) 0.0295(10) Uani 1 1 d D . . 
H13A H 0.9005 0.2297 0.6745 0.035 Uiso 1 1 calc R . . 
C14 C 1.0511(5) 0.2763(9) 0.6280(4) 0.0309(13) Uani 1 1 d D . . 
H14A H 1.0885 0.1695 0.6362 0.037 Uiso 1 1 calc R . . 
 
loop_ 
 _atom_site_aniso_label 
 _atom_site_aniso_U_11 
 _atom_site_aniso_U_22 
 _atom_site_aniso_U_33 
 _atom_site_aniso_U_23 
 _atom_site_aniso_U_13 
 _atom_site_aniso_U_12 
Mo1 0.0199(3) 0.0203(3) 0.0119(3) -0.0009(4) -0.0007(3) 0.0006(3) 
Mo2 0.0198(3) 0.0203(3) 0.0107(3) 0.0005(4) 0.0001(3) 0.0004(3) 
S1 0.0292(12) 0.0198(10) 0.0177(10) 0.0031(9) -0.0003(9) 0.0029(9) 
S2 0.0212(11) 0.0307(11) 0.0184(10) -0.0026(8) 0.0014(8) 0.0034(9) 
S3 0.0204(11) 0.0281(11) 0.0166(10) 0.0004(8) 0.0002(8) 0.0024(8) 
S4 0.0275(12) 0.0216(10) 0.0164(10) 0.0004(9) -0.0027(9) 0.0014(9) 
C1 0.038(6) 0.038(5) 0.036(5) 0.005(4) 0.013(4) -0.013(4) 
C2 0.028(5) 0.035(5) 0.023(4) 0.001(4) 0.005(4) -0.009(4) 
C3 0.030(5) 0.046(5) 0.015(4) 0.000(4) 0.005(4) -0.012(4) 
C4 0.045(6) 0.028(5) 0.025(5) 0.012(4) 0.006(4) -0.003(4) 
C5 0.026(3) 0.038(3) 0.019(2) -0.007(2) -0.001(2) -0.008(2) 
C6 0.048(3) 0.024(3) 0.023(2) -0.003(2) -0.011(2) -0.008(2) 
C7 0.032(3) 0.037(3) 0.025(3) -0.018(2) -0.008(2) 0.008(2) 
C8 0.036(3) 0.045(3) 0.0075(18) -0.003(2) 0.000(2) -0.013(3) 
C9 0.039(3) 0.034(3) 0.019(3) -0.001(2) -0.017(2) 0.007(2) 
C10 0.026(3) 0.038(3) 0.019(2) -0.007(2) -0.001(2) -0.008(2) 
C11 0.048(3) 0.024(3) 0.023(2) -0.003(2) -0.011(2) -0.008(2) 
C12 0.032(3) 0.037(3) 0.025(3) -0.018(2) -0.008(2) 0.008(2) 
C13 0.036(3) 0.045(3) 0.0075(18) -0.003(2) 0.000(2) -0.013(3) 
C14 0.039(3) 0.034(3) 0.019(3) -0.001(2) -0.017(2) 0.007(2) 
 
_geom_special_details 
; 
 All esds (except the esd in the dihedral angle between two l.s. planes) 
 are estimated using the full covariance matrix.  The cell esds are taken 
 into account individually in the estimation of esds in distances, angles 
 and torsion angles; correlations between esds in cell parameters are only 
 used when they are defined by crystal symmetry.  An approximate (isotropic) 
 treatment of cell esds is used for estimating esds involving l.s. planes. 
; 
 
loop_ 
 _geom_bond_atom_site_label_1 
 _geom_bond_atom_site_label_2 
 _geom_bond_distance 
 _geom_bond_site_symmetry_2 
 _geom_bond_publ_flag 
Mo1 C8 2.247(7) . ? 
Mo1 C7 2.263(8) . ? 
Mo1 C9 2.328(7) . ? 
Mo1 C6 2.335(7) . ? 
Mo1 C5 2.367(7) . ? 
Mo1 S3 2.431(2) . ? 
Mo1 S2 2.434(2) . ? 
Mo1 S4 2.437(2) . ? 
Mo1 S1 2.439(2) . ? 
Mo1 Mo2 2.6000(8) . ? 
Mo2 C13 2.240(7) . ? 
Mo2 C14 2.291(7) . ? 
Mo2 C12 2.302(7) . ? 
Mo2 C11 2.353(7) . ? 
Mo2 C10 2.354(7) . ? 
Mo2 S4 2.427(2) . ? 
Mo2 S2 2.433(2) . ? 
Mo2 S3 2.436(2) . ? 
Mo2 S1 2.440(2) . ? 
S1 C1 1.845(8) . ? 
S2 C2 1.840(8) . ? 
S3 C3 1.833(8) . ? 
S4 C4 1.832(8) . ? 
C1 C2 1.492(11) . ? 
C1 H1A 0.9900 . ? 
C1 H1B 0.9900 . ? 
C2 H2A 0.9900 . ? 
C2 H2B 0.9900 . ? 
C3 C4 1.516(11) . ? 
C3 H3C 0.9900 . ? 
C3 H3A 0.9900 . ? 
C4 H4A 0.9900 . ? 
C4 H4B 0.9900 . ? 
C5 C6 1.387(6) . ? 
C5 C9 1.415(7) . ? 
C5 H5A 0.9500 . ? 
C6 C7 1.405(7) . ? 
C6 H6A 0.9500 . ? 
C7 C8 1.428(6) . ? 
C7 H7A 0.9500 . ? 
C8 C9 1.414(7) . ? 
C8 H8A 0.9500 . ? 
C9 H9A 0.9500 . ? 
C10 C11 1.387(6) . ? 
C10 C14 1.415(7) . ? 
C10 H10A 0.9500 . ? 
C11 C12 1.405(7) . ? 
C11 H11A 0.9500 . ? 
C12 C13 1.428(6) . ? 
C12 H12A 0.9500 . ? 
C13 C14 1.414(7) . ? 
C13 H13A 0.9500 . ? 
C14 H14A 0.9500 . ? 
 
loop_ 
 _geom_angle_atom_site_label_1 
 _geom_angle_atom_site_label_2 
 _geom_angle_atom_site_label_3 
 _geom_angle 
 _geom_angle_site_symmetry_1 
 _geom_angle_site_symmetry_3 
 _geom_angle_publ_flag 
C8 Mo1 C7 36.92(18) . . ? 
C8 Mo1 C9 35.94(19) . . ? 
C7 Mo1 C9 60.3(2) . . ? 
C8 Mo1 C6 59.4(2) . . ? 
C7 Mo1 C6 35.53(18) . . ? 
C9 Mo1 C6 58.5(2) . . ? 
C8 Mo1 C5 58.9(2) . . ? 
C7 Mo1 C5 58.85(19) . . ? 
C9 Mo1 C5 35.07(18) . . ? 
C6 Mo1 C5 34.31(16) . . ? 
C8 Mo1 S3 96.29(18) . . ? 
C7 Mo1 S3 93.49(17) . . ? 
C9 Mo1 S3 128.73(19) . . ? 
C6 Mo1 S3 123.60(18) . . ? 
C5 Mo1 S3 151.81(17) . . ? 
C8 Mo1 S2 142.35(19) . . ? 
C7 Mo1 S2 147.04(18) . . ? 
C9 Mo1 S2 106.65(18) . . ? 
C6 Mo1 S2 111.53(18) . . ? 
C5 Mo1 S2 92.58(16) . . ? 
S3 Mo1 S2 115.48(8) . . ? 
C8 Mo1 S4 99.64(18) . . ? 
C7 Mo1 S4 134.50(19) . . ? 
C9 Mo1 S4 92.68(17) . . ? 
C6 Mo1 S4 151.09(17) . . ? 
C5 Mo1 S4 119.24(17) . . ? 
S3 Mo1 S4 75.00(7) . . ? 
S2 Mo1 S4 71.78(7) . . ? 
C8 Mo1 S1 137.47(19) . . ? 
C7 Mo1 S1 101.64(18) . . ? 
C9 Mo1 S1 150.15(18) . . ? 
C6 Mo1 S1 92.67(17) . . ? 
C5 Mo1 S1 116.05(17) . . ? 
S3 Mo1 S1 71.90(7) . . ? 
S2 Mo1 S1 74.94(7) . . ? 
S4 Mo1 S1 115.33(9) . . ? 
C8 Mo1 Mo2 147.57(17) . . ? 
C7 Mo1 Mo2 147.59(16) . . ? 
C9 Mo1 Mo2 148.58(16) . . ? 
C6 Mo1 Mo2 149.67(16) . . ? 
C5 Mo1 Mo2 150.17(16) . . ? 
S3 Mo1 Mo2 57.80(5) . . ? 
S2 Mo1 Mo2 57.68(5) . . ? 
S4 Mo1 Mo2 57.51(5) . . ? 
S1 Mo1 Mo2 57.82(6) . . ? 
C13 Mo2 C14 36.34(19) . . ? 
C13 Mo2 C12 36.62(18) . . ? 
C14 Mo2 C12 60.3(2) . . ? 
C13 Mo2 C11 59.2(2) . . ? 
C14 Mo2 C11 58.8(2) . . ? 
C12 Mo2 C11 35.10(18) . . ? 
C13 Mo2 C10 59.2(2) . . ? 
C14 Mo2 C10 35.44(18) . . ? 
C12 Mo2 C10 58.53(19) . . ? 
C11 Mo2 C10 34.28(17) . . ? 
C13 Mo2 S4 139.14(19) . . ? 
C14 Mo2 S4 147.81(18) . . ? 
C12 Mo2 S4 103.05(18) . . ? 
C11 Mo2 S4 91.38(16) . . ? 
C10 Mo2 S4 112.73(17) . . ? 
C13 Mo2 S2 98.42(18) . . ? 
C14 Mo2 S2 132.03(18) . . ? 
C12 Mo2 S2 93.48(18) . . ? 
C11 Mo2 S2 121.56(18) . . ? 
C10 Mo2 S2 151.99(17) . . ? 
S4 Mo2 S2 71.97(8) . . ? 
C13 Mo2 S3 139.96(19) . . ? 
C14 Mo2 S3 104.12(18) . . ? 
C12 Mo2 S3 147.98(18) . . ? 
C11 Mo2 S3 113.13(18) . . ? 
C10 Mo2 S3 92.11(16) . . ? 
S4 Mo2 S3 75.09(7) . . ? 
S2 Mo2 S3 115.34(8) . . ? 
C13 Mo2 S1 98.80(18) . . ? 
C14 Mo2 S1 93.71(18) . . ? 
C12 Mo2 S1 132.70(19) . . ? 
C11 Mo2 S1 152.45(16) . . ? 
C10 Mo2 S1 121.94(17) . . ? 
S4 Mo2 S1 115.65(9) . . ? 
S2 Mo2 S1 74.94(7) . . ? 
S3 Mo2 S1 71.80(7) . . ? 
C13 Mo2 Mo1 148.63(17) . . ? 
C14 Mo2 Mo1 148.73(17) . . ? 
C12 Mo2 Mo1 148.15(17) . . ? 
C11 Mo2 Mo1 148.80(16) . . ? 
C10 Mo2 Mo1 149.22(16) . . ? 
S4 Mo2 Mo1 57.87(6) . . ? 
S2 Mo2 Mo1 57.73(5) . . ? 
S3 Mo2 Mo1 57.61(5) . . ? 
S1 Mo2 Mo1 57.78(5) . . ? 
C1 S1 Mo1 106.7(3) . . ? 
C1 S1 Mo2 107.6(3) . . ? 
Mo1 S1 Mo2 64.40(6) . . ? 
C2 S2 Mo2 106.1(3) . . ? 
C2 S2 Mo1 108.1(3) . . ? 
Mo2 S2 Mo1 64.59(5) . . ? 
C3 S3 Mo1 106.0(3) . . ? 
C3 S3 Mo2 108.2(3) . . ? 
Mo1 S3 Mo2 64.59(5) . . ? 
C4 S4 Mo2 106.8(3) . . ? 
C4 S4 Mo1 108.1(3) . . ? 
Mo2 S4 Mo1 64.62(6) . . ? 
C2 C1 S1 113.1(6) . . ? 
C2 C1 H1A 109.0 . . ? 
S1 C1 H1A 109.0 . . ? 
C2 C1 H1B 109.0 . . ? 
S1 C1 H1B 109.0 . . ? 
H1A C1 H1B 107.8 . . ? 
C1 C2 S2 113.8(6) . . ? 
C1 C2 H2A 108.8 . . ? 
S2 C2 H2A 108.8 . . ? 
C1 C2 H2B 108.8 . . ? 
S2 C2 H2B 108.8 . . ? 
H2A C2 H2B 107.7 . . ? 
C4 C3 S3 113.4(6) . . ? 
C4 C3 H3C 108.9 . . ? 
S3 C3 H3C 108.9 . . ? 
C4 C3 H3A 108.9 . . ? 
S3 C3 H3A 108.9 . . ? 
H3C C3 H3A 107.7 . . ? 
C3 C4 S4 112.8(5) . . ? 
C3 C4 H4A 109.0 . . ? 
S4 C4 H4A 109.0 . . ? 
C3 C4 H4B 109.0 . . ? 
S4 C4 H4B 109.0 . . ? 
H4A C4 H4B 107.8 . . ? 
C6 C5 C9 108.9(4) . . ? 
C6 C5 Mo1 71.6(4) . . ? 
C9 C5 Mo1 71.0(4) . . ? 
C6 C5 H5A 125.6 . . ? 
C9 C5 H5A 125.6 . . ? 
Mo1 C5 H5A 123.5 . . ? 
C5 C6 C7 109.2(4) . . ? 
C5 C6 Mo1 74.1(4) . . ? 
C7 C6 Mo1 69.4(4) . . ? 
C5 C6 H6A 125.4 . . ? 
C7 C6 H6A 125.4 . . ? 
Mo1 C6 H6A 122.7 . . ? 
C6 C7 C8 106.6(4) . . ? 
C6 C7 Mo1 75.0(4) . . ? 
C8 C7 Mo1 70.9(4) . . ? 
C6 C7 H7A 126.7 . . ? 
C8 C7 H7A 126.7 . . ? 
Mo1 C7 H7A 119.3 . . ? 
C9 C8 C7 108.6(4) . . ? 
C9 C8 Mo1 75.1(4) . . ? 
C7 C8 Mo1 72.1(4) . . ? 
C9 C8 H8A 125.7 . . ? 
C7 C8 H8A 125.7 . . ? 
Mo1 C8 H8A 118.9 . . ? 
C8 C9 C5 106.7(4) . . ? 
C8 C9 Mo1 68.9(4) . . ? 
C5 C9 Mo1 74.0(4) . . ? 
C8 C9 H9A 126.6 . . ? 
C5 C9 H9A 126.6 . . ? 
Mo1 C9 H9A 122.2 . . ? 
C11 C10 C14 108.8(4) . . ? 
C11 C10 Mo2 72.8(4) . . ? 
C14 C10 Mo2 69.9(4) . . ? 
C11 C10 H10A 125.6 . . ? 
C14 C10 H10A 125.6 . . ? 
Mo2 C10 H10A 123.3 . . ? 
C10 C11 C12 109.3(4) . . ? 
C10 C11 Mo2 72.9(4) . . ? 
C12 C11 Mo2 70.5(4) . . ? 
C10 C11 H11A 125.4 . . ? 
C12 C11 H11A 125.4 . . ? 
Mo2 C11 H11A 122.9 . . ? 
C11 C12 C13 106.6(4) . . ? 
C11 C12 Mo2 74.4(4) . . ? 
C13 C12 Mo2 69.3(4) . . ? 
C11 C12 H12A 126.7 . . ? 
C13 C12 H12A 126.7 . . ? 
Mo2 C12 H12A 121.4 . . ? 
C14 C13 C12 108.6(4) . . ? 
C14 C13 Mo2 73.8(4) . . ? 
C12 C13 Mo2 74.1(4) . . ? 
C14 C13 H13A 125.7 . . ? 
C12 C13 H13A 125.7 . . ? 
Mo2 C13 H13A 118.3 . . ? 
C13 C14 C10 106.8(4) . . ? 
C13 C14 Mo2 69.8(4) . . ? 
C10 C14 Mo2 74.7(4) . . ? 
C13 C14 H14A 126.6 . . ? 
C10 C14 H14A 126.6 . . ? 
Mo2 C14 H14A 120.7 . . ? 
 
loop_ 
 _geom_torsion_atom_site_label_1 
 _geom_torsion_atom_site_label_2 
 _geom_torsion_atom_site_label_3 
 _geom_torsion_atom_site_label_4 
 _geom_torsion 
 _geom_torsion_site_symmetry_1 
 _geom_torsion_site_symmetry_2 
 _geom_torsion_site_symmetry_3 
 _geom_torsion_site_symmetry_4 
 _geom_torsion_publ_flag 
C8 Mo1 Mo2 C13 -175.9(5) . . . . ? 
C7 Mo1 Mo2 C13 -103.5(6) . . . . ? 
C9 Mo1 Mo2 C13 112.7(6) . . . . ? 
C6 Mo1 Mo2 C13 -31.9(5) . . . . ? 
C5 Mo1 Mo2 C13 40.2(5) . . . . ? 
S3 Mo1 Mo2 C13 -134.5(4) . . . . ? 
S2 Mo1 Mo2 C13 45.3(4) . . . . ? 
S4 Mo1 Mo2 C13 133.3(4) . . . . ? 
S1 Mo1 Mo2 C13 -46.7(4) . . . . ? 
C8 Mo1 Mo2 C14 -102.2(6) . . . . ? 
C7 Mo1 Mo2 C14 -29.8(5) . . . . ? 
C9 Mo1 Mo2 C14 -173.6(5) . . . . ? 
C6 Mo1 Mo2 C14 41.8(5) . . . . ? 
C5 Mo1 Mo2 C14 113.9(5) . . . . ? 
S3 Mo1 Mo2 C14 -60.8(3) . . . . ? 
S2 Mo1 Mo2 C14 119.0(3) . . . . ? 
S4 Mo1 Mo2 C14 -153.0(4) . . . . ? 
S1 Mo1 Mo2 C14 27.1(3) . . . . ? 
C8 Mo1 Mo2 C12 110.4(6) . . . . ? 
C7 Mo1 Mo2 C12 -177.2(5) . . . . ? 
C9 Mo1 Mo2 C12 39.0(5) . . . . ? 
C6 Mo1 Mo2 C12 -105.5(5) . . . . ? 
C5 Mo1 Mo2 C12 -33.4(5) . . . . ? 
S3 Mo1 Mo2 C12 151.8(4) . . . . ? 
S2 Mo1 Mo2 C12 -28.3(4) . . . . ? 
S4 Mo1 Mo2 C12 59.6(4) . . . . ? 
S1 Mo1 Mo2 C12 -120.3(4) . . . . ? 
C8 Mo1 Mo2 C11 40.0(5) . . . . ? 
C7 Mo1 Mo2 C11 112.4(5) . . . . ? 
C9 Mo1 Mo2 C11 -31.4(5) . . . . ? 
C6 Mo1 Mo2 C11 -176.0(5) . . . . ? 
C5 Mo1 Mo2 C11 -103.9(5) . . . . ? 
S3 Mo1 Mo2 C11 81.4(3) . . . . ? 
S2 Mo1 Mo2 C11 -98.8(3) . . . . ? 
S4 Mo1 Mo2 C11 -10.8(3) . . . . ? 
S1 Mo1 Mo2 C11 169.3(3) . . . . ? 
C8 Mo1 Mo2 C10 -29.9(5) . . . . ? 
C7 Mo1 Mo2 C10 42.5(5) . . . . ? 
C9 Mo1 Mo2 C10 -101.2(5) . . . . ? 
C6 Mo1 Mo2 C10 114.2(5) . . . . ? 
C5 Mo1 Mo2 C10 -173.7(4) . . . . ? 
S3 Mo1 Mo2 C10 11.6(3) . . . . ? 
S2 Mo1 Mo2 C10 -168.6(3) . . . . ? 
S4 Mo1 Mo2 C10 -80.6(3) . . . . ? 
S1 Mo1 Mo2 C10 99.4(3) . . . . ? 
C8 Mo1 Mo2 S4 50.8(4) . . . . ? 
C7 Mo1 Mo2 S4 123.2(3) . . . . ? 
C9 Mo1 Mo2 S4 -20.6(3) . . . . ? 
C6 Mo1 Mo2 S4 -165.2(4) . . . . ? 
C5 Mo1 Mo2 S4 -93.1(3) . . . . ? 
S3 Mo1 Mo2 S4 92.20(8) . . . . ? 
S2 Mo1 Mo2 S4 -87.95(9) . . . . ? 
S1 Mo1 Mo2 S4 -179.94(10) . . . . ? 
C8 Mo1 Mo2 S2 138.7(4) . . . . ? 
C7 Mo1 Mo2 S2 -148.9(3) . . . . ? 
C9 Mo1 Mo2 S2 67.4(4) . . . . ? 
C6 Mo1 Mo2 S2 -77.2(4) . . . . ? 
C5 Mo1 Mo2 S2 -5.1(3) . . . . ? 
S3 Mo1 Mo2 S2 -179.84(9) . . . . ? 
S4 Mo1 Mo2 S2 87.95(9) . . . . ? 
S1 Mo1 Mo2 S2 -91.99(8) . . . . ? 
C8 Mo1 Mo2 S3 -41.4(4) . . . . ? 
C7 Mo1 Mo2 S3 31.0(3) . . . . ? 
C9 Mo1 Mo2 S3 -112.8(3) . . . . ? 
C6 Mo1 Mo2 S3 102.6(4) . . . . ? 
C5 Mo1 Mo2 S3 174.7(3) . . . . ? 
S2 Mo1 Mo2 S3 179.84(9) . . . . ? 
S4 Mo1 Mo2 S3 -92.20(8) . . . . ? 
S1 Mo1 Mo2 S3 87.85(8) . . . . ? 
C8 Mo1 Mo2 S1 -129.3(4) . . . . ? 
C7 Mo1 Mo2 S1 -56.9(3) . . . . ? 
C9 Mo1 Mo2 S1 159.3(4) . . . . ? 
C6 Mo1 Mo2 S1 14.8(4) . . . . ? 
C5 Mo1 Mo2 S1 86.9(3) . . . . ? 
S3 Mo1 Mo2 S1 -87.85(8) . . . . ? 
S2 Mo1 Mo2 S1 91.99(8) . . . . ? 
S4 Mo1 Mo2 S1 179.94(10) . . . . ? 
C8 Mo1 S1 C1 -116.0(4) . . . . ? 
C7 Mo1 S1 C1 -105.4(4) . . . . ? 
C9 Mo1 S1 C1 -56.4(5) . . . . ? 
C6 Mo1 S1 C1 -70.7(4) . . . . ? 
C5 Mo1 S1 C1 -44.5(4) . . . . ? 
S3 Mo1 S1 C1 164.7(3) . . . . ? 
S2 Mo1 S1 C1 40.9(3) . . . . ? 
S4 Mo1 S1 C1 101.8(3) . . . . ? 
Mo2 Mo1 S1 C1 101.9(3) . . . . ? 
C8 Mo1 S1 Mo2 142.1(3) . . . . ? 
C7 Mo1 S1 Mo2 152.72(18) . . . . ? 
C9 Mo1 S1 Mo2 -158.3(4) . . . . ? 
C6 Mo1 S1 Mo2 -172.59(18) . . . . ? 
C5 Mo1 S1 Mo2 -146.44(18) . . . . ? 
S3 Mo1 S1 Mo2 62.82(6) . . . . ? 
S2 Mo1 S1 Mo2 -61.00(6) . . . . ? 
S4 Mo1 S1 Mo2 -0.06(9) . . . . ? 
C13 Mo2 S1 C1 57.0(4) . . . . ? 
C14 Mo2 S1 C1 93.2(4) . . . . ? 
C12 Mo2 S1 C1 41.2(4) . . . . ? 
C11 Mo2 S1 C1 91.5(5) . . . . ? 
C10 Mo2 S1 C1 116.0(4) . . . . ? 
S4 Mo2 S1 C1 -100.4(3) . . . . ? 
S2 Mo2 S1 C1 -39.5(3) . . . . ? 
S3 Mo2 S1 C1 -163.2(3) . . . . ? 
Mo1 Mo2 S1 C1 -100.5(3) . . . . ? 
C13 Mo2 S1 Mo1 157.47(18) . . . . ? 
C14 Mo2 S1 Mo1 -166.31(18) . . . . ? 
C12 Mo2 S1 Mo1 141.7(2) . . . . ? 
C11 Mo2 S1 Mo1 -167.9(4) . . . . ? 
C10 Mo2 S1 Mo1 -143.49(19) . . . . ? 
S4 Mo2 S1 Mo1 0.06(9) . . . . ? 
S2 Mo2 S1 Mo1 61.05(6) . . . . ? 
S3 Mo2 S1 Mo1 -62.66(6) . . . . ? 
C13 Mo2 S2 C2 -55.2(3) . . . . ? 
C14 Mo2 S2 C2 -39.5(4) . . . . ? 
C12 Mo2 S2 C2 -91.7(3) . . . . ? 
C11 Mo2 S2 C2 -114.1(3) . . . . ? 
C10 Mo2 S2 C2 -89.7(5) . . . . ? 
S4 Mo2 S2 C2 165.7(3) . . . . ? 
S3 Mo2 S2 C2 102.7(3) . . . . ? 
S1 Mo2 S2 C2 41.7(3) . . . . ? 
Mo1 Mo2 S2 C2 102.8(3) . . . . ? 
C13 Mo2 S2 Mo1 -158.02(18) . . . . ? 
C14 Mo2 S2 Mo1 -142.3(2) . . . . ? 
C12 Mo2 S2 Mo1 165.48(18) . . . . ? 
C11 Mo2 S2 Mo1 143.07(19) . . . . ? 
C10 Mo2 S2 Mo1 167.5(4) . . . . ? 
S4 Mo2 S2 Mo1 62.88(6) . . . . ? 
S3 Mo2 S2 Mo1 -0.15(9) . . . . ? 
S1 Mo2 S2 Mo1 -61.11(6) . . . . ? 
C8 Mo1 S2 C2 115.7(4) . . . . ? 
C7 Mo1 S2 C2 49.7(5) . . . . ? 
C9 Mo1 S2 C2 110.5(3) . . . . ? 
C6 Mo1 S2 C2 48.4(3) . . . . ? 
C5 Mo1 S2 C2 77.8(3) . . . . ? 
S3 Mo1 S2 C2 -99.5(3) . . . . ? 
S4 Mo1 S2 C2 -162.2(3) . . . . ? 
S1 Mo1 S2 C2 -38.5(3) . . . . ? 
Mo2 Mo1 S2 C2 -99.7(3) . . . . ? 
C8 Mo1 S2 Mo2 -144.6(3) . . . . ? 
C7 Mo1 S2 Mo2 149.4(3) . . . . ? 
C9 Mo1 S2 Mo2 -149.86(18) . . . . ? 
C6 Mo1 S2 Mo2 148.04(17) . . . . ? 
C5 Mo1 S2 Mo2 177.46(16) . . . . ? 
S3 Mo1 S2 Mo2 0.15(9) . . . . ? 
S4 Mo1 S2 Mo2 -62.55(6) . . . . ? 
S1 Mo1 S2 Mo2 61.16(6) . . . . ? 
C8 Mo1 S3 C3 56.2(3) . . . . ? 
C7 Mo1 S3 C3 93.1(3) . . . . ? 
C9 Mo1 S3 C3 39.0(4) . . . . ? 
C6 Mo1 S3 C3 113.3(3) . . . . ? 
C5 Mo1 S3 C3 82.6(4) . . . . ? 
S2 Mo1 S3 C3 -103.1(3) . . . . ? 
S4 Mo1 S3 C3 -42.2(3) . . . . ? 
S1 Mo1 S3 C3 -165.8(3) . . . . ? 
Mo2 Mo1 S3 C3 -102.9(3) . . . . ? 
C8 Mo1 S3 Mo2 159.09(18) . . . . ? 
C7 Mo1 S3 Mo2 -163.96(18) . . . . ? 
C9 Mo1 S3 Mo2 142.0(2) . . . . ? 
C6 Mo1 S3 Mo2 -143.7(2) . . . . ? 
C5 Mo1 S3 Mo2 -174.5(3) . . . . ? 
S2 Mo1 S3 Mo2 -0.15(9) . . . . ? 
S4 Mo1 S3 Mo2 60.76(6) . . . . ? 
S1 Mo1 S3 Mo2 -62.85(6) . . . . ? 
C13 Mo2 S3 C3 -115.8(4) . . . . ? 
C14 Mo2 S3 C3 -108.4(3) . . . . ? 
C12 Mo2 S3 C3 -52.5(4) . . . . ? 
C11 Mo2 S3 C3 -46.7(3) . . . . ? 
C10 Mo2 S3 C3 -74.6(3) . . . . ? 
S4 Mo2 S3 C3 38.4(3) . . . . ? 
S2 Mo2 S3 C3 99.6(3) . . . . ? 
S1 Mo2 S3 C3 162.3(3) . . . . ? 
Mo1 Mo2 S3 C3 99.5(3) . . . . ? 
C13 Mo2 S3 Mo1 144.8(3) . . . . ? 
C14 Mo2 S3 Mo1 152.15(18) . . . . ? 
C12 Mo2 S3 Mo1 -152.0(3) . . . . ? 
C11 Mo2 S3 Mo1 -146.16(17) . . . . ? 
C10 Mo2 S3 Mo1 -174.10(17) . . . . ? 
S4 Mo2 S3 Mo1 -61.13(6) . . . . ? 
S2 Mo2 S3 Mo1 0.15(9) . . . . ? 
S1 Mo2 S3 Mo1 62.86(6) . . . . ? 
C13 Mo2 S4 C4 113.0(4) . . . . ? 
C14 Mo2 S4 C4 51.3(5) . . . . ? 
C12 Mo2 S4 C4 105.4(3) . . . . ? 
C11 Mo2 S4 C4 72.0(3) . . . . ? 
C10 Mo2 S4 C4 44.4(4) . . . . ? 
S2 Mo2 S4 C4 -165.1(3) . . . . ? 
S3 Mo2 S4 C4 -41.6(3) . . . . ? 
S1 Mo2 S4 C4 -102.5(3) . . . . ? 
Mo1 Mo2 S4 C4 -102.4(3) . . . . ? 
C13 Mo2 S4 Mo1 -144.6(3) . . . . ? 
C14 Mo2 S4 Mo1 153.8(3) . . . . ? 
C12 Mo2 S4 Mo1 -152.14(18) . . . . ? 
C11 Mo2 S4 Mo1 174.43(18) . . . . ? 
C10 Mo2 S4 Mo1 146.81(17) . . . . ? 
S2 Mo2 S4 Mo1 -62.70(6) . . . . ? 
S3 Mo2 S4 Mo1 60.83(6) . . . . ? 
S1 Mo2 S4 Mo1 -0.06(9) . . . . ? 
C8 Mo1 S4 C4 -54.6(4) . . . . ? 
C7 Mo1 S4 C4 -40.5(4) . . . . ? 
C9 Mo1 S4 C4 -90.1(4) . . . . ? 
C6 Mo1 S4 C4 -95.0(5) . . . . ? 
C5 Mo1 S4 C4 -114.2(4) . . . . ? 
S3 Mo1 S4 C4 39.4(3) . . . . ? 
S2 Mo1 S4 C4 163.2(3) . . . . ? 
S1 Mo1 S4 C4 100.5(3) . . . . ? 
Mo2 Mo1 S4 C4 100.5(3) . . . . ? 
C8 Mo1 S4 Mo2 -155.08(18) . . . . ? 
C7 Mo1 S4 Mo2 -141.0(2) . . . . ? 
C9 Mo1 S4 Mo2 169.42(18) . . . . ? 
C6 Mo1 S4 Mo2 164.5(4) . . . . ? 
C5 Mo1 S4 Mo2 145.31(18) . . . . ? 
S3 Mo1 S4 Mo2 -61.09(6) . . . . ? 
S2 Mo1 S4 Mo2 62.77(6) . . . . ? 
S1 Mo1 S4 Mo2 0.06(9) . . . . ? 
Mo1 S1 C1 C2 -38.0(7) . . . . ? 
Mo2 S1 C1 C2 29.7(7) . . . . ? 
S1 C1 C2 S2 5.8(9) . . . . ? 
Mo2 S2 C2 C1 -38.9(7) . . . . ? 
Mo1 S2 C2 C1 29.1(7) . . . . ? 
Mo1 S3 C3 C4 40.0(7) . . . . ? 
Mo2 S3 C3 C4 -27.9(7) . . . . ? 
S3 C3 C4 S4 -7.2(9) . . . . ? 
Mo2 S4 C4 C3 39.5(7) . . . . ? 
Mo1 S4 C4 C3 -28.7(7) . . . . ? 
C8 Mo1 C5 C6 80.2(4) . . . . ? 
C7 Mo1 C5 C6 36.8(3) . . . . ? 
C9 Mo1 C5 C6 118.4(5) . . . . ? 
S3 Mo1 C5 C6 49.0(5) . . . . ? 
S2 Mo1 C5 C6 -125.8(4) . . . . ? 
S4 Mo1 C5 C6 163.6(3) . . . . ? 
S1 Mo1 C5 C6 -51.4(4) . . . . ? 
Mo2 Mo1 C5 C6 -121.5(4) . . . . ? 
C8 Mo1 C5 C9 -38.2(3) . . . . ? 
C7 Mo1 C5 C9 -81.6(4) . . . . ? 
C6 Mo1 C5 C9 -118.4(5) . . . . ? 
S3 Mo1 C5 C9 -69.4(5) . . . . ? 
S2 Mo1 C5 C9 115.8(4) . . . . ? 
S4 Mo1 C5 C9 45.3(4) . . . . ? 
S1 Mo1 C5 C9 -169.7(3) . . . . ? 
Mo2 Mo1 C5 C9 120.1(4) . . . . ? 
C9 C5 C6 C7 0.6(9) . . . . ? 
Mo1 C5 C6 C7 -60.9(6) . . . . ? 
C9 C5 C6 Mo1 61.5(5) . . . . ? 
C8 Mo1 C6 C5 -78.6(4) . . . . ? 
C7 Mo1 C6 C5 -118.2(5) . . . . ? 
C9 Mo1 C6 C5 -36.4(3) . . . . ? 
S3 Mo1 C6 C5 -154.6(3) . . . . ? 
S2 Mo1 C6 C5 60.5(4) . . . . ? 
S4 Mo1 C6 C5 -30.6(6) . . . . ? 
S1 Mo1 C6 C5 135.4(3) . . . . ? 
Mo2 Mo1 C6 C5 122.9(4) . . . . ? 
C8 Mo1 C6 C7 39.7(3) . . . . ? 
C9 Mo1 C6 C7 81.9(4) . . . . ? 
C5 Mo1 C6 C7 118.2(5) . . . . ? 
S3 Mo1 C6 C7 -36.4(4) . . . . ? 
S2 Mo1 C6 C7 178.7(3) . . . . ? 
S4 Mo1 C6 C7 87.7(5) . . . . ? 
S1 Mo1 C6 C7 -106.4(3) . . . . ? 
Mo2 Mo1 C6 C7 -118.9(4) . . . . ? 
C5 C6 C7 C8 -0.6(9) . . . . ? 
Mo1 C6 C7 C8 -64.4(5) . . . . ? 
C5 C6 C7 Mo1 63.8(6) . . . . ? 
C8 Mo1 C7 C6 -113.9(5) . . . . ? 
C9 Mo1 C7 C6 -76.3(3) . . . . ? 
C5 Mo1 C7 C6 -35.5(3) . . . . ? 
S3 Mo1 C7 C6 150.3(3) . . . . ? 
S2 Mo1 C7 C6 -2.2(5) . . . . ? 
S4 Mo1 C7 C6 -137.4(3) . . . . ? 
S1 Mo1 C7 C6 78.1(3) . . . . ? 
Mo2 Mo1 C7 C6 124.4(3) . . . . ? 
C9 Mo1 C7 C8 37.5(3) . . . . ? 
C6 Mo1 C7 C8 113.9(5) . . . . ? 
C5 Mo1 C7 C8 78.4(3) . . . . ? 
S3 Mo1 C7 C8 -95.8(3) . . . . ? 
S2 Mo1 C7 C8 111.7(4) . . . . ? 
S4 Mo1 C7 C8 -23.5(4) . . . . ? 
S1 Mo1 C7 C8 -168.1(3) . . . . ? 
Mo2 Mo1 C7 C8 -121.7(4) . . . . ? 
C6 C7 C8 C9 0.3(9) . . . . ? 
Mo1 C7 C8 C9 -66.9(6) . . . . ? 
C6 C7 C8 Mo1 67.2(6) . . . . ? 
C7 Mo1 C8 C9 115.6(5) . . . . ? 
C6 Mo1 C8 C9 77.4(4) . . . . ? 
C5 Mo1 C8 C9 37.3(3) . . . . ? 
S3 Mo1 C8 C9 -157.0(3) . . . . ? 
S2 Mo1 C8 C9 -8.6(5) . . . . ? 
S4 Mo1 C8 C9 -81.2(4) . . . . ? 
S1 Mo1 C8 C9 133.0(4) . . . . ? 
Mo2 Mo1 C8 C9 -122.7(4) . . . . ? 
C9 Mo1 C8 C7 -115.6(5) . . . . ? 
C6 Mo1 C8 C7 -38.1(3) . . . . ? 
C5 Mo1 C8 C7 -78.3(3) . . . . ? 
S3 Mo1 C8 C7 87.4(3) . . . . ? 
S2 Mo1 C8 C7 -124.2(4) . . . . ? 
S4 Mo1 C8 C7 163.2(3) . . . . ? 
S1 Mo1 C8 C7 17.4(5) . . . . ? 
Mo2 Mo1 C8 C7 121.7(3) . . . . ? 
C7 C8 C9 C5 0.1(9) . . . . ? 
Mo1 C8 C9 C5 -64.9(5) . . . . ? 
C7 C8 C9 Mo1 64.9(6) . . . . ? 
C6 C5 C9 C8 -0.4(9) . . . . ? 
Mo1 C5 C9 C8 61.5(5) . . . . ? 
C6 C5 C9 Mo1 -61.9(5) . . . . ? 
C7 Mo1 C9 C8 -38.6(3) . . . . ? 
C6 Mo1 C9 C8 -80.0(4) . . . . ? 
C5 Mo1 C9 C8 -115.6(5) . . . . ? 
S3 Mo1 C9 C8 29.9(4) . . . . ? 
S2 Mo1 C9 C8 174.5(3) . . . . ? 
S4 Mo1 C9 C8 102.8(4) . . . . ? 
S1 Mo1 C9 C8 -96.8(5) . . . . ? 
Mo2 Mo1 C9 C8 120.0(4) . . . . ? 
C8 Mo1 C9 C5 115.6(5) . . . . ? 
C7 Mo1 C9 C5 77.0(3) . . . . ? 
C6 Mo1 C9 C5 35.5(3) . . . . ? 
S3 Mo1 C9 C5 145.5(3) . . . . ? 
S2 Mo1 C9 C5 -69.9(4) . . . . ? 
S4 Mo1 C9 C5 -141.7(3) . . . . ? 
S1 Mo1 C9 C5 18.8(6) . . . . ? 
Mo2 Mo1 C9 C5 -124.4(3) . . . . ? 
C13 Mo2 C10 C11 -79.5(4) . . . . ? 
C14 Mo2 C10 C11 -118.2(5) . . . . ? 
C12 Mo2 C10 C11 -36.4(3) . . . . ? 
S4 Mo2 C10 C11 55.4(4) . . . . ? 
S2 Mo2 C10 C11 -38.8(6) . . . . ? 
S3 Mo2 C10 C11 130.1(4) . . . . ? 
S1 Mo2 C10 C11 -160.1(3) . . . . ? 
Mo1 Mo2 C10 C11 120.3(4) . . . . ? 
C13 Mo2 C10 C14 38.8(3) . . . . ? 
C12 Mo2 C10 C14 81.9(4) . . . . ? 
C11 Mo2 C10 C14 118.2(5) . . . . ? 
S4 Mo2 C10 C14 173.6(3) . . . . ? 
S2 Mo2 C10 C14 79.4(5) . . . . ? 
S3 Mo2 C10 C14 -111.7(4) . . . . ? 
S1 Mo2 C10 C14 -41.9(4) . . . . ? 
Mo1 Mo2 C10 C14 -121.4(4) . . . . ? 
C14 C10 C11 C12 0.5(9) . . . . ? 
Mo2 C10 C11 C12 61.5(6) . . . . ? 
C14 C10 C11 Mo2 -60.9(5) . . . . ? 
C13 Mo2 C11 C10 79.4(4) . . . . ? 
C14 Mo2 C11 C10 36.7(3) . . . . ? 
C12 Mo2 C11 C10 118.4(5) . . . . ? 
S4 Mo2 C11 C10 -130.6(4) . . . . ? 
S2 Mo2 C11 C10 159.8(3) . . . . ? 
S3 Mo2 C11 C10 -56.2(4) . . . . ? 
S1 Mo2 C11 C10 38.6(6) . . . . ? 
Mo1 Mo2 C11 C10 -121.5(4) . . . . ? 
C13 Mo2 C11 C12 -39.0(3) . . . . ? 
C14 Mo2 C11 C12 -81.7(3) . . . . ? 
C10 Mo2 C11 C12 -118.4(5) . . . . ? 
S4 Mo2 C11 C12 111.0(3) . . . . ? 
S2 Mo2 C11 C12 41.4(4) . . . . ? 
S3 Mo2 C11 C12 -174.6(3) . . . . ? 
S1 Mo2 C11 C12 -79.8(5) . . . . ? 
Mo1 Mo2 C11 C12 120.2(4) . . . . ? 
C10 C11 C12 C13 -0.7(9) . . . . ? 
Mo2 C11 C12 C13 62.2(5) . . . . ? 
C10 C11 C12 Mo2 -63.0(6) . . . . ? 
C13 Mo2 C12 C11 114.9(5) . . . . ? 
C14 Mo2 C12 C11 76.9(3) . . . . ? 
C10 Mo2 C12 C11 35.5(3) . . . . ? 
S4 Mo2 C12 C11 -73.3(3) . . . . ? 
S2 Mo2 C12 C11 -145.6(3) . . . . ? 
S3 Mo2 C12 C11 9.3(6) . . . . ? 
S1 Mo2 C12 C11 141.7(3) . . . . ? 
Mo1 Mo2 C12 C11 -121.9(3) . . . . ? 
C14 Mo2 C12 C13 -38.1(3) . . . . ? 
C11 Mo2 C12 C13 -114.9(5) . . . . ? 
C10 Mo2 C12 C13 -79.4(4) . . . . ? 
S4 Mo2 C12 C13 171.7(3) . . . . ? 
S2 Mo2 C12 C13 99.4(3) . . . . ? 
S3 Mo2 C12 C13 -105.6(4) . . . . ? 
S1 Mo2 C12 C13 26.8(4) . . . . ? 
Mo1 Mo2 C12 C13 123.1(4) . . . . ? 
C11 C12 C13 C14 0.7(9) . . . . ? 
Mo2 C12 C13 C14 66.3(6) . . . . ? 
C11 C12 C13 Mo2 -65.7(5) . . . . ? 
C12 Mo2 C13 C14 -115.3(5) . . . . ? 
C11 Mo2 C13 C14 -77.9(4) . . . . ? 
C10 Mo2 C13 C14 -37.8(3) . . . . ? 
S4 Mo2 C13 C14 -127.7(4) . . . . ? 
S2 Mo2 C13 C14 160.2(3) . . . . ? 
S3 Mo2 C13 C14 12.1(5) . . . . ? 
S1 Mo2 C13 C14 84.3(4) . . . . ? 
Mo1 Mo2 C13 C14 122.8(4) . . . . ? 
C14 Mo2 C13 C12 115.3(5) . . . . ? 
C11 Mo2 C13 C12 37.4(3) . . . . ? 
C10 Mo2 C13 C12 77.5(3) . . . . ? 
S4 Mo2 C13 C12 -12.4(5) . . . . ? 
S2 Mo2 C13 C12 -84.5(3) . . . . ? 
S3 Mo2 C13 C12 127.5(4) . . . . ? 
S1 Mo2 C13 C12 -160.4(3) . . . . ? 
Mo1 Mo2 C13 C12 -121.9(4) . . . . ? 
C12 C13 C14 C10 -0.3(9) . . . . ? 
Mo2 C13 C14 C10 66.2(5) . . . . ? 
C12 C13 C14 Mo2 -66.5(6) . . . . ? 
C11 C10 C14 C13 -0.1(9) . . . . ? 
Mo2 C10 C14 C13 -62.9(5) . . . . ? 
C11 C10 C14 Mo2 62.8(6) . . . . ? 
C12 Mo2 C14 C13 38.4(3) . . . . ? 
C11 Mo2 C14 C13 79.3(4) . . . . ? 
C10 Mo2 C14 C13 114.8(5) . . . . ? 
S4 Mo2 C14 C13 103.7(5) . . . . ? 
S2 Mo2 C14 C13 -26.8(4) . . . . ? 
S3 Mo2 C14 C13 -172.0(3) . . . . ? 
S1 Mo2 C14 C13 -99.8(4) . . . . ? 
Mo1 Mo2 C14 C13 -122.5(3) . . . . ? 
C13 Mo2 C14 C10 -114.8(5) . . . . ? 
C12 Mo2 C14 C10 -76.4(4) . . . . ? 
C11 Mo2 C14 C10 -35.5(3) . . . . ? 
S4 Mo2 C14 C10 -11.1(6) . . . . ? 
S2 Mo2 C14 C10 -141.6(3) . . . . ? 
S3 Mo2 C14 C10 73.3(4) . . . . ? 
S1 Mo2 C14 C10 145.4(3) . . . . ? 
Mo1 Mo2 C14 C10 122.7(4) . . . . ? 
 
_diffrn_measured_fraction_theta_max    0.998 
_diffrn_reflns_theta_full              27.48 
_diffrn_measured_fraction_theta_full   0.998 
_refine_diff_density_max    1.048 
_refine_diff_density_min   -0.922 
_refine_diff_density_rms    0.146 

_iucr_refine_instructions_details
;
TITL 11224a in Pca2(1)
CELL 0.71073  12.8065   7.5694  16.9922  90.000  90.000  90.000
ZERR    4.00   0.0016   0.0010   0.0022   0.000   0.000   0.000
LATT -1
SYMM -X, -Y, 0.5+Z
SYMM 0.5+X, -Y, Z
SYMM 0.5-X, Y, 0.5+Z
SFAC C H S MO
UNIT 56 72 16 8
TEMP -100
 
L.S. 8
BOND $H
FMAP 2
PLAN 20
acta
conf
list 4
htab
eadp c5 c10
eadp c6 c11
eadp c7 c12
eadp c8 c13
eadp c9 c14
 
WGHT    0.040500
FVAR       0.08930
MO1   4    0.881707    0.189477    0.384925    11.00000    0.01988    0.02026 =
         0.01194   -0.00093   -0.00070    0.00065
MO2   4    0.950753    0.314349    0.517626    11.00000    0.01983    0.02032 =
         0.01067    0.00047    0.00006    0.00040
S1    3    0.933462   -0.002080    0.493538    11.00000    0.02918    0.01975 =
         0.01768    0.00306   -0.00030    0.00288
S2    3    0.765698    0.267705    0.492891    11.00000    0.02122    0.03068 =
         0.01840   -0.00259    0.00140    0.00335
S3    3    1.066690    0.235260    0.409594    11.00000    0.02036    0.02814 =
         0.01660    0.00043    0.00024    0.00239
S4    3    0.899129    0.505235    0.409646    11.00000    0.02753    0.02161 =
         0.01639    0.00043   -0.00267    0.00145
C1    1    0.812012   -0.076556    0.541567    11.00000    0.03794    0.03829 =
         0.03632    0.00513    0.01292   -0.01286
AFIX  23
H1A   2    0.783849   -0.179152    0.512323    11.00000   -1.20000
H1B   2    0.828419   -0.116313    0.595677    11.00000   -1.20000
AFIX   0
C2    1    0.730366    0.063717    0.545380    11.00000    0.02841    0.03471 =
         0.02287    0.00060    0.00513   -0.00874
AFIX  23
H2A   2    0.716833    0.092702    0.601270    11.00000   -1.20000
H2B   2    0.664767    0.016710    0.522759    11.00000   -1.20000
AFIX   0
C3    1    1.101969    0.438059    0.356927    11.00000    0.02986    0.04558 =
         0.01540   -0.00050    0.00513   -0.01154
AFIX  23
H3C   2    1.168365    0.483986    0.378650    11.00000   -1.20000
H3A   2    1.113858    0.409253    0.300807    11.00000   -1.20000
AFIX   0
C4    1    1.019585    0.581345    0.362397    11.00000    0.04480    0.02793 =
         0.02514    0.01156    0.00635   -0.00300
AFIX  23
H4A   2    1.003044    0.624027    0.308754    11.00000   -1.20000
H4B   2    1.048154    0.682130    0.392649    11.00000   -1.20000
AFIX   0
C5    1    0.741975    0.086957    0.306051    11.00000    0.02632    0.03754 =
         0.01949   -0.00655   -0.00087   -0.00757
AFIX  43
H5A   2    0.671825    0.079990    0.323963    11.00000   -1.20000
AFIX   0
C6    1    0.815768   -0.046536    0.311729    11.00000    0.04844    0.02361 =
         0.02307   -0.00311   -0.01126   -0.00778
AFIX  43
H6A   2    0.804012   -0.160146    0.333773    11.00000   -1.20000
AFIX   0
C7    1    0.910629    0.012771    0.279740    11.00000    0.03213    0.03697 =
         0.02482   -0.01805   -0.00753    0.00843
AFIX  43
H7A   2    0.974105   -0.051780    0.276550    11.00000   -1.20000
AFIX   0
C8    1    0.892994    0.189088    0.252950    11.00000    0.03585    0.04515 =
         0.00754   -0.00323    0.00045   -0.01265
AFIX  43
H8A   2    0.943250    0.263004    0.228314    11.00000   -1.20000
AFIX   0
C9    1    0.788230    0.235213    0.269227    11.00000    0.03937    0.03370 =
         0.01950   -0.00088   -0.01677    0.00741
AFIX  43
H9A   2    0.755260    0.344608    0.257674    11.00000   -1.20000
AFIX   0
same 0.001 c5 c6 c7 c8 c9
C10   1    1.089491    0.431724    0.591916    11.00000    0.02632    0.03754 =
         0.01949   -0.00655   -0.00087   -0.00757
AFIX  43
H10A  2    1.157990    0.447362    0.571619    11.00000   -1.20000
AFIX   0
C11   1    1.010765    0.557540    0.591047    11.00000    0.04844    0.02361 =
         0.02307   -0.00311   -0.01126   -0.00778
AFIX  43
H11A  2    1.016603    0.673051    0.569631    11.00000   -1.20000
AFIX   0
C12   1    0.921049    0.487241    0.626824    11.00000    0.03213    0.03697 =
         0.02482   -0.01805   -0.00753    0.00843
AFIX  43
H12A  2    0.856219    0.545743    0.634516    11.00000   -1.20000
AFIX   0
C13   1    0.946362    0.310608    0.649373    11.00000    0.03585    0.04515 =
         0.00754   -0.00323    0.00045   -0.01265
AFIX  43
H13A  2    0.900506    0.229729    0.674536    11.00000   -1.20000
AFIX   0
C14   1    1.051087    0.276273    0.627976    11.00000    0.03937    0.03370 =
         0.01950   -0.00088   -0.01677    0.00741
AFIX  43
H14A  2    1.088461    0.169451    0.636218    11.00000   -1.20000
 
HKLF 4
 
REM  11224a in Pca2(1)
REM R1 =  0.0436 for   2826 Fo > 4sig(Fo)  and  0.0727 for all   3752 data
REM    151 parameters refined using     11 restraints
 
END  
     
WGHT      0.0404      0.0000 
REM Highest difference peak  1.048,  deepest hole -0.922,  1-sigma level  0.146
Q1    1   0.7211 -0.1875  0.3865  11.00000  0.05    1.05
Q2    1   0.7829 -0.3131  0.5219  11.00000  0.05    0.79
Q3    1   0.8798  0.3554  0.3863  11.00000  0.05    0.75
Q4    1   0.8537  0.2114  0.5245  11.00000  0.05    0.57
Q5    1   0.8165 -0.1120  0.5103  11.00000  0.05    0.51
Q6    1   0.8971  0.0037  0.4117  11.00000  0.05    0.50
Q7    1   0.9425  0.4718  0.4896  11.00000  0.05    0.49
Q8    1   0.8998  0.5266  0.2310  11.00000  0.05    0.49
Q9    1   0.9186 -0.0317  0.3550  11.00000  0.05    0.49
Q10   1   0.9852  0.1229  0.4841  11.00000  0.05    0.48
Q11   1   0.9012 -0.1268  0.5866  11.00000  0.05    0.46
Q12   1   0.9232  0.4744  0.5666  11.00000  0.05    0.46
Q13   1   0.9665  0.5252  0.6326  11.00000  0.05    0.46
Q14   1   1.1076  0.6984  0.5204  11.00000  0.05    0.46
Q15   1   0.9785  0.1876  0.3451  11.00000  0.05    0.46
Q16   1   1.0690  0.6925  0.5715  11.00000  0.05    0.46
Q17   1   0.8560 -0.0395  0.2887  11.00000  0.05    0.46
Q18   1   0.7162 -0.0610  0.3568  11.00000  0.05    0.46
Q19   1   0.8390  0.5995  0.2202  11.00000  0.05    0.46
Q20   1   0.9814 -0.1280  0.3372  11.00000  0.05    0.45
;
