# Supplementary material for: HIVprotI: an integrated web based platform for prediction and design of HIV proteins inhibitors
Source: J Cheminform. 2018 Mar 9;10:12. doi: 10.1186/s13321-018-0266-y (PMC5845081; doi:10.1186/s13321-018-0266-y)
Supplement: Supplementary file 2 — Additional file 2. Source code of HIVProtI web server. [file 13321_2018_266_MOESM2_ESM.zip › HIVprotI_Source-code/hivprotI/cdw/data/molecules/1BNA.js]

var pdb_1BNA = new ChemDoodle.io.JSONInterpreter().pdbFrom({"ribbons":{"cs":[[{"s":false,"z1":25.6170,"a":false,"y1":34.1950,"y2":34.1950,"z2":25.6170,"x2":18.9350,"h":false,"x1":18.9350},{"s":false,"z1":25.6170,"a":false,"y1":34.1950,"y2":34.1950,"z2":25.6170,"x2":18.9350,"h":false,"x1":18.9350},{"z1":25.6170,"a":false,"z4":25.0150,"n":"C","y1":34.1950,"z5":25.1200,"y2":30.1710,"x4":18.2240,"z2":24.1010,"y3":27.7610,"x5":15.9170,"y4":28.4540,"z3":25.3770,"y5":28.2260,"x2":16.8430,"x3":17.1430,"h":false,"x1":18.9350,"s":false},{"z1":21.4830,"a":false,"z4":23.1550,"n":"G","y1":31.2860,"z5":22.5450,"y2":26.4700,"x4":18.4340,"z2":21.7800,"y3":24.2790,"x5":16.9040,"y4":23.7170,"z3":23.0370,"y5":25.5250,"x2":20.2370,"x3":17.1970,"h":false,"x1":22.4090,"s":false},{"z1":19.2520,"a":false,"z4":19.8160,"n":"C","y1":25.6210,"z5":18.8970,"y2":24.0480,"x4":18.9090,"z2":18.8990,"y3":23.4470,"x5":18.2170,"y4":22.5840,"z3":19.5020,"y5":24.6030,"x2":20.5370,"x3":17.9350,"h":false,"x1":25.0640,"s":false},{"z1":17.6170,"a":false,"z4":17.8160,"n":"G","y1":19.4120,"z5":16.7490,"y2":19.2810,"x4":15.9720,"z2":16.8690,"y3":21.2140,"x5":16.9520,"y4":19.9300,"z3":17.3520,"y5":21.9040,"x2":19.3050,"x3":15.9330,"h":false,"x1":24.2490,"s":false},{"z1":16.2450,"a":false,"z4":14.6690,"n":"A","y1":13.9690,"z5":13.8190,"y2":16.9160,"x4":14.1780,"z2":14.8670,"y3":20.5780,"x5":16.2300,"y4":19.6520,"z3":14.1180,"y5":20.2790,"x2":16.3910,"x3":14.9660,"h":false,"x1":20.3560,"s":false},{"z1":15.0630,"a":false,"z4":11.2720,"n":"A","y1":12.0060,"z5":10.8150,"y2":16.5260,"x4":12.7530,"z2":12.0780,"y3":20.1910,"x5":14.8730,"y4":19.9620,"z3":10.8520,"y5":19.1870,"x2":12.9180,"x3":13.9990,"h":false,"x1":13.8660,"s":false},{"z1":11.9150,"a":false,"z4":8.1760,"n":"T","y1":14.0500,"z5":7.8820,"y2":16.6160,"x4":11.8220,"z2":8.5940,"y3":18.6410,"x5":13.6330,"y4":18.9230,"z3":7.8520,"y5":17.3720,"x2":11.4650,"x3":13.1190,"h":false,"x1":8.0810,"s":false},{"z1":7.8240,"a":false,"z4":4.4940,"n":"T","y1":17.9900,"z5":4.5510,"y2":18.5480,"x4":11.0860,"z2":4.9040,"y3":19.4030,"x5":11.8760,"y4":20.3160,"z3":4.4120,"y5":18.0600,"x2":9.5450,"x3":12.0940,"h":false,"x1":5.3840,"s":false},{"z1":3.2090,"a":false,"z4":0.8400,"n":"C","y1":23.0710,"z5":1.0460,"y2":21.1330,"x4":11.8140,"z2":1.1670,"y3":20.2970,"x5":11.1410,"y4":21.6030,"z3":0.8730,"y5":19.3950,"x2":9.4990,"x3":12.1060,"h":false,"x1":5.5310,"s":false},{"z1":-0.5810,"a":false,"z4":-3.0820,"n":"G","y1":27.3330,"z5":-2.5110,"y2":22.7130,"x4":13.4980,"z2":-3.2000,"y3":19.2990,"x5":11.3760,"y4":20.3650,"z3":-2.7200,"y5":19.2920,"x2":10.8900,"x3":12.7290,"h":false,"x1":9.0550,"s":false},{"z1":-5.9800,"a":false,"z4":-6.5290,"n":"C","y1":27.4210,"z5":-6.8360,"y2":23.5580,"x4":14.8020,"z2":-6.8690,"y3":20.8420,"x5":12.5150,"y4":21.6280,"z3":-6.6270,"y5":21.3730,"x2":13.4700,"x3":13.7230,"h":false,"x1":12.7630,"s":false},{"z1":-7.9250,"a":false,"z4":-9.6050,"n":"G","y1":25.7740,"z5":-9.8560,"y2":21.2200,"x4":15.0420,"z2":-10.2650,"y3":18.4660,"x5":13.3010,"y4":18.0430,"z3":-9.625,"y5":19.7420,"x2":16.4930,"x3":13.75,"h":false,"x1":19.3310,"s":false},{"s":false,"z1":-10.2650,"a":false,"y1":21.2200,"y2":21.2200,"z2":-10.2650,"x2":16.4930,"h":false,"x1":16.4930},{"s":false,"z1":-10.2650,"a":false,"y1":21.2200,"y2":21.2200,"z2":-10.2650,"x2":16.4930,"h":false,"x1":16.4930},{"s":false,"z1":-10.2650,"a":false,"y1":21.2200,"y2":21.2200,"z2":-10.2650,"x2":16.4930,"h":false,"x1":16.4930},{"s":false,"z1":-10.2650,"a":false,"y1":21.2200,"y2":21.2200,"z2":-10.2650,"x2":16.4930,"h":false,"x1":16.4930}],[{"s":false,"z1":-9.0700,"a":false,"y1":11.8840,"y2":11.8840,"z2":-9.0700,"x2":7.4580,"h":false,"x1":7.4580},{"s":false,"z1":-9.0700,"a":false,"y1":11.8840,"y2":11.8840,"z2":-9.0700,"x2":7.4580,"h":false,"x1":7.4580},{"z1":-9.0700,"a":false,"z4":-9.0060,"n":"C","y1":11.8840,"z5":-9.3340,"y2":14.8240,"x4":11.5590,"z2":-9.0800,"y3":16.7140,"x5":9.9800,"y4":15.4300,"z3":-9.1930,"y5":17.0880,"x2":9.2650,"x3":11.2460,"h":false,"x1":7.4580,"s":false},{"z1":-6.5020,"a":false,"z4":-6.1070,"n":"G","y1":9.5100,"z5":-5.7100,"y2":14.1400,"x4":15.1710,"z2":-5.5360,"y3":18.0790,"x5":12.7610,"y4":17.4850,"z3":-5.9730,"y5":17.4510,"x2":14.0360,"x3":13.9520,"h":false,"x1":11.6020,"s":false},{"z1":-3.5690,"a":false,"z4":-2.5580,"n":"C","y1":10.3800,"z5":-1.8250,"y2":14.5840,"x4":15.5070,"z2":-1.9790,"y3":16.9830,"x5":13.5360,"y4":16.8860,"z3":-2.2640,"y5":15.9190,"x2":15.5090,"x3":14.2090,"h":false,"x1":17.4780,"s":false},{"z1":-0.4360,"a":false,"z4":-0.0270,"n":"G","y1":14.5290,"z5":0.8820,"y2":18.2990,"x4":15.6060,"z2":0.4680,"y3":19.3490,"x5":14.9960,"y4":20.2680,"z3":0.4180,"y5":18.0900,"x2":18.5130,"x3":14.7120,"h":false,"x1":21.3040,"s":false},{"z1":1.3390,"a":false,"z4":3.1180,"n":"A","y1":21.2380,"z5":3.7860,"y2":22.0950,"x4":14.5970,"z2":2.7580,"y3":20.5570,"x5":15.5770,"y4":21.8010,"z3":3.5930,"y5":19.8170,"x2":18.0790,"x3":14.4820,"h":false,"x1":22.9040,"s":false},{"z1":2.5260,"a":false,"z4":6.7080,"n":"A","y1":27.1410,"z5":6.9330,"y2":24.3730,"x4":13.6360,"z2":5.7550,"y3":20.9940,"x5":15.7150,"y4":22.0410,"z3":7.0360,"y5":21.0730,"x2":16.1040,"x3":14.3890,"h":false,"x1":19.8030,"s":false},{"z1":6.0200,"a":false,"z4":9.6560,"n":"T","y1":29.5450,"z5":9.7770,"y2":25.4050,"x4":13.4420,"z2":9.0480,"y3":22.8250,"x5":15.8150,"y4":23.5750,"z3":9.9130,"y5":23.3210,"x2":14.8440,"x3":14.5510,"h":false,"x1":14.6040,"s":false},{"z1":10.2600,"a":false,"z4":13.4860,"n":"T","y1":28.5330,"z5":13.2250,"y2":25.1870,"x4":12.2570,"z2":12.9260,"y3":22.8290,"x5":14.4020,"y4":22.8800,"z3":13.4970,"y5":23.9140,"x2":12.3850,"x3":13.6200,"h":false,"x1":9.5130,"s":false},{"z1":15.0160,"a":false,"z4":17.3290,"n":"C","y1":24.8230,"z5":16.7390,"y2":23.8780,"x4":12.5340,"z2":17.0350,"y3":22.6390,"x5":13.5600,"y4":21.9390,"z3":17.0350,"y5":23.9380,"x2":11.1930,"x3":13.6390,"h":false,"x1":6.5940,"s":false},{"z1":20.0990,"a":false,"z4":20.8910,"n":"G","y1":21.3240,"z5":20.1020,"y2":22.3570,"x4":15.0230,"z2":21.5430,"y3":22.9830,"x5":14.3700,"y4":21.7760,"z3":20.3080,"y5":24.0030,"x2":11.5990,"x3":15.2680,"h":false,"x1":6.5090,"s":false},{"z1":25.3400,"a":false,"z4":24.6300,"n":"C","y1":18.6270,"z5":24.4040,"y2":21.5400,"x4":15.1990,"z2":25.3590,"y3":22.8770,"x5":13.8980,"y4":21.5950,"z3":24.2570,"y5":23.5100,"x2":12.9350,"x3":15.0670,"h":false,"x1":9.4770,"s":false},{"z1":29.2470,"a":false,"z4":26.5790,"n":"G","y1":17.0640,"z5":27.1170,"y2":21.6590,"x4":18.1570,"z2":28.1390,"y3":25.2570,"x5":15.7650,"y4":24.6660,"z3":26.6040,"y5":24.7290,"x2":17.1640,"x3":16.9260,"h":false,"x1":14.6580,"s":false},{"s":false,"z1":28.1390,"a":false,"y1":21.6590,"y2":21.6590,"z2":28.1390,"x2":17.1640,"h":false,"x1":17.1640},{"s":false,"z1":28.1390,"a":false,"y1":21.6590,"y2":21.6590,"z2":28.1390,"x2":17.1640,"h":false,"x1":17.1640},{"s":false,"z1":28.1390,"a":false,"y1":21.6590,"y2":21.6590,"z2":28.1390,"x2":17.1640,"h":false,"x1":17.1640},{"s":false,"z1":28.1390,"a":false,"y1":21.6590,"y2":21.6590,"z2":28.1390,"x2":17.1640,"h":false,"x1":17.1640}]]},"mol":{"b":[{"e":1,"b":0},{"e":2,"b":1},{"e":3,"b":2},{"e":4,"b":2},{"e":7,"b":3},{"e":5,"b":4},{"e":6,"b":4},{"e":16,"b":5},{"e":7,"b":6},{"e":8,"b":7},{"e":9,"b":8},{"e":15,"b":8},{"e":10,"b":9},{"e":11,"b":9},{"e":12,"b":11},{"e":13,"b":12},{"e":14,"b":12},{"e":15,"b":14},{"e":17,"b":16},{"e":18,"b":16},{"e":19,"b":16},{"e":20,"b":19},{"e":21,"b":20},{"e":22,"b":21},{"e":23,"b":21},{"e":26,"b":22},{"e":24,"b":23},{"e":25,"b":23},{"e":38,"b":24},{"e":26,"b":25},{"e":27,"b":26},{"e":28,"b":27},{"e":37,"b":27},{"e":29,"b":28},{"e":30,"b":29},{"e":31,"b":30},{"e":37,"b":30},{"e":32,"b":31},{"e":33,"b":31},{"e":34,"b":33},{"e":35,"b":34},{"e":36,"b":34},{"e":37,"b":36},{"e":39,"b":38},{"e":40,"b":38},{"e":41,"b":38},{"e":42,"b":41},{"e":43,"b":42},{"e":44,"b":43},{"e":45,"b":43},{"e":48,"b":44},{"e":46,"b":45},{"e":47,"b":45},{"e":57,"b":46},{"e":48,"b":47},{"e":49,"b":48},{"e":50,"b":49},{"e":56,"b":49},{"e":51,"b":50},{"e":52,"b":50},{"e":53,"b":52},{"e":54,"b":53},{"e":55,"b":53},{"e":56,"b":55},{"e":58,"b":57},{"e":59,"b":57},{"e":60,"b":57},{"e":61,"b":60},{"e":62,"b":61},{"e":63,"b":62},{"e":64,"b":62},{"e":67,"b":63},{"e":65,"b":64},{"e":66,"b":64},{"e":79,"b":65},{"e":67,"b":66},{"e":68,"b":67},{"e":69,"b":68},{"e":78,"b":68},{"e":70,"b":69},{"e":71,"b":70},{"e":72,"b":71},{"e":78,"b":71},{"e":73,"b":72},{"e":74,"b":72},{"e":75,"b":74},{"e":76,"b":75},{"e":77,"b":75},{"e":78,"b":77},{"e":80,"b":79},{"e":81,"b":79},{"e":82,"b":79},{"e":83,"b":82},{"e":84,"b":83},{"e":85,"b":84},{"e":86,"b":84},{"e":89,"b":85},{"e":87,"b":86},{"e":88,"b":86},{"e":100,"b":87},{"e":89,"b":88},{"e":90,"b":89},{"e":91,"b":90},{"e":99,"b":90},{"e":92,"b":91},{"e":93,"b":92},{"e":94,"b":93},{"e":99,"b":93},{"e":95,"b":94},{"e":96,"b":94},{"e":97,"b":96},{"e":98,"b":97},{"e":99,"b":98},{"e":101,"b":100},{"e":102,"b":100},{"e":103,"b":100},{"e":104,"b":103},{"e":105,"b":104},{"e":106,"b":105},{"e":107,"b":105},{"e":110,"b":106},{"e":108,"b":107},{"e":109,"b":107},{"e":121,"b":108},{"e":110,"b":109},{"e":111,"b":110},{"e":112,"b":111},{"e":120,"b":111},{"e":113,"b":112},{"e":114,"b":113},{"e":115,"b":114},{"e":120,"b":114},{"e":116,"b":115},{"e":117,"b":115},{"e":118,"b":117},{"e":119,"b":118},{"e":120,"b":119},{"e":122,"b":121},{"e":123,"b":121},{"e":124,"b":121},{"e":125,"b":124},{"e":126,"b":125},{"e":127,"b":126},{"e":128,"b":126},{"e":131,"b":127},{"e":129,"b":128},{"e":130,"b":128},{"e":141,"b":129},{"e":131,"b":130},{"e":132,"b":131},{"e":133,"b":132},{"e":140,"b":132},{"e":134,"b":133},{"e":135,"b":133},{"e":136,"b":135},{"e":137,"b":136},{"e":138,"b":136},{"e":139,"b":138},{"e":140,"b":138},{"e":142,"b":141},{"e":143,"b":141},{"e":144,"b":141},{"e":145,"b":144},{"e":146,"b":145},{"e":147,"b":146},{"e":148,"b":146},{"e":151,"b":147},{"e":149,"b":148},{"e":150,"b":148},{"e":161,"b":149},{"e":151,"b":150},{"e":152,"b":151},{"e":153,"b":152},{"e":160,"b":152},{"e":154,"b":153},{"e":155,"b":153},{"e":156,"b":155},{"e":157,"b":156},{"e":158,"b":156},{"e":159,"b":158},{"e":160,"b":158},{"e":162,"b":161},{"e":163,"b":161},{"e":164,"b":161},{"e":165,"b":164},{"e":166,"b":165},{"e":167,"b":166},{"e":168,"b":166},{"e":171,"b":167},{"e":169,"b":168},{"e":170,"b":168},{"e":180,"b":169},{"e":171,"b":170},{"e":172,"b":171},{"e":173,"b":172},{"e":179,"b":172},{"e":174,"b":173},{"e":175,"b":173},{"e":176,"b":175},{"e":177,"b":176},{"e":178,"b":176},{"e":179,"b":178},{"e":181,"b":180},{"e":182,"b":180},{"e":183,"b":180},{"e":184,"b":183},{"e":185,"b":184},{"e":186,"b":185},{"e":187,"b":185},{"e":190,"b":186},{"e":188,"b":187},{"e":189,"b":187},{"e":202,"b":188},{"e":190,"b":189},{"e":191,"b":190},{"e":192,"b":191},{"e":201,"b":191},{"e":193,"b":192},{"e":194,"b":193},{"e":195,"b":194},{"e":201,"b":194},{"e":196,"b":195},{"e":197,"b":195},{"e":198,"b":197},{"e":199,"b":198},{"e":200,"b":198},{"e":201,"b":200},{"e":203,"b":202},{"e":204,"b":202},{"e":205,"b":202},{"e":206,"b":205},{"e":207,"b":206},{"e":208,"b":207},{"e":209,"b":207},{"e":212,"b":208},{"e":210,"b":209},{"e":211,"b":209},{"e":221,"b":210},{"e":212,"b":211},{"e":213,"b":212},{"e":214,"b":213},{"e":220,"b":213},{"e":215,"b":214},{"e":216,"b":214},{"e":217,"b":216},{"e":218,"b":217},{"e":219,"b":217},{"e":220,"b":219},{"e":222,"b":221},{"e":223,"b":221},{"e":224,"b":221},{"e":225,"b":224},{"e":226,"b":225},{"e":227,"b":226},{"e":228,"b":226},{"e":231,"b":227},{"e":229,"b":228},{"e":230,"b":228},{"e":231,"b":230},{"e":232,"b":231},{"e":233,"b":232},{"e":242,"b":232},{"e":234,"b":233},{"e":235,"b":234},{"e":236,"b":235},{"e":242,"b":235},{"e":237,"b":236},{"e":238,"b":236},{"e":239,"b":238},{"e":240,"b":239},{"e":241,"b":239},{"e":242,"b":241},{"e":244,"b":243},{"e":245,"b":244},{"e":246,"b":245},{"e":247,"b":245},{"e":250,"b":246},{"e":248,"b":247},{"e":249,"b":247},{"e":259,"b":248},{"e":250,"b":249},{"e":251,"b":250},{"e":252,"b":251},{"e":258,"b":251},{"e":253,"b":252},{"e":254,"b":252},{"e":255,"b":254},{"e":256,"b":255},{"e":257,"b":255},{"e":258,"b":257},{"e":260,"b":259},{"e":261,"b":259},{"e":262,"b":259},{"e":263,"b":262},{"e":264,"b":263},{"e":265,"b":264},{"e":266,"b":264},{"e":269,"b":265},{"e":267,"b":266},{"e":268,"b":266},{"e":281,"b":267},{"e":269,"b":268},{"e":270,"b":269},{"e":271,"b":270},{"e":280,"b":270},{"e":272,"b":271},{"e":273,"b":272},{"e":274,"b":273},{"e":280,"b":273},{"e":275,"b":274},{"e":276,"b":274},{"e":277,"b":276},{"e":278,"b":277},{"e":279,"b":277},{"e":280,"b":279},{"e":282,"b":281},{"e":283,"b":281},{"e":284,"b":281},{"e":285,"b":284},{"e":286,"b":285},{"e":287,"b":286},{"e":288,"b":286},{"e":291,"b":287},{"e":289,"b":288},{"e":290,"b":288},{"e":300,"b":289},{"e":291,"b":290},{"e":292,"b":291},{"e":293,"b":292},{"e":299,"b":292},{"e":294,"b":293},{"e":295,"b":293},{"e":296,"b":295},{"e":297,"b":296},{"e":298,"b":296},{"e":299,"b":298},{"e":301,"b":300},{"e":302,"b":300},{"e":303,"b":300},{"e":304,"b":303},{"e":305,"b":304},{"e":306,"b":305},{"e":307,"b":305},{"e":310,"b":306},{"e":308,"b":307},{"e":309,"b":307},{"e":322,"b":308},{"e":310,"b":309},{"e":311,"b":310},{"e":312,"b":311},{"e":321,"b":311},{"e":313,"b":312},{"e":314,"b":313},{"e":315,"b":314},{"e":321,"b":314},{"e":316,"b":315},{"e":317,"b":315},{"e":318,"b":317},{"e":319,"b":318},{"e":320,"b":318},{"e":321,"b":320},{"e":323,"b":322},{"e":324,"b":322},{"e":325,"b":322},{"e":326,"b":325},{"e":327,"b":326},{"e":328,"b":327},{"e":329,"b":327},{"e":332,"b":328},{"e":330,"b":329},{"e":331,"b":329},{"e":343,"b":330},{"e":332,"b":331},{"e":333,"b":332},{"e":334,"b":333},{"e":342,"b":333},{"e":335,"b":334},{"e":336,"b":335},{"e":337,"b":336},{"e":342,"b":336},{"e":338,"b":337},{"e":339,"b":337},{"e":340,"b":339},{"e":341,"b":340},{"e":342,"b":341},{"e":344,"b":343},{"e":345,"b":343},{"e":346,"b":343},{"e":347,"b":346},{"e":348,"b":347},{"e":349,"b":348},{"e":350,"b":348},{"e":353,"b":349},{"e":351,"b":350},{"e":352,"b":350},{"e":364,"b":351},{"e":353,"b":352},{"e":354,"b":353},{"e":355,"b":354},{"e":363,"b":354},{"e":356,"b":355},{"e":357,"b":356},{"e":358,"b":357},{"e":363,"b":357},{"e":359,"b":358},{"e":360,"b":358},{"e":361,"b":360},{"e":362,"b":361},{"e":363,"b":362},{"e":365,"b":364},{"e":366,"b":364},{"e":367,"b":364},{"e":368,"b":367},{"e":369,"b":368},{"e":370,"b":369},{"e":371,"b":369},{"e":374,"b":370},{"e":372,"b":371},{"e":373,"b":371},{"e":384,"b":372},{"e":374,"b":373},{"e":375,"b":374},{"e":376,"b":375},{"e":383,"b":375},{"e":377,"b":376},{"e":378,"b":376},{"e":379,"b":378},{"e":380,"b":379},{"e":381,"b":379},{"e":382,"b":381},{"e":383,"b":381},{"e":385,"b":384},{"e":386,"b":384},{"e":387,"b":384},{"e":388,"b":387},{"e":389,"b":388},{"e":390,"b":389},{"e":391,"b":389},{"e":394,"b":390},{"e":392,"b":391},{"e":393,"b":391},{"e":404,"b":392},{"e":394,"b":393},{"e":395,"b":394},{"e":396,"b":395},{"e":403,"b":395},{"e":397,"b":396},{"e":398,"b":396},{"e":399,"b":398},{"e":400,"b":399},{"e":401,"b":399},{"e":402,"b":401},{"e":403,"b":401},{"e":405,"b":404},{"e":406,"b":404},{"e":407,"b":404},{"e":408,"b":407},{"e":409,"b":408},{"e":410,"b":409},{"e":411,"b":409},{"e":414,"b":410},{"e":412,"b":411},{"e":413,"b":411},{"e":423,"b":412},{"e":414,"b":413},{"e":415,"b":414},{"e":416,"b":415},{"e":422,"b":415},{"e":417,"b":416},{"e":418,"b":416},{"e":419,"b":418},{"e":420,"b":419},{"e":421,"b":419},{"e":422,"b":421},{"e":424,"b":423},{"e":425,"b":423},{"e":426,"b":423},{"e":427,"b":426},{"e":428,"b":427},{"e":429,"b":428},{"e":430,"b":428},{"e":433,"b":429},{"e":431,"b":430},{"e":432,"b":430},{"e":445,"b":431},{"e":433,"b":432},{"e":434,"b":433},{"e":435,"b":434},{"e":444,"b":434},{"e":436,"b":435},{"e":437,"b":436},{"e":438,"b":437},{"e":444,"b":437},{"e":439,"b":438},{"e":440,"b":438},{"e":441,"b":440},{"e":442,"b":441},{"e":443,"b":441},{"e":444,"b":443},{"e":446,"b":445},{"e":447,"b":445},{"e":448,"b":445},{"e":449,"b":448},{"e":450,"b":449},{"e":451,"b":450},{"e":452,"b":450},{"e":455,"b":451},{"e":453,"b":452},{"e":454,"b":452},{"e":464,"b":453},{"e":455,"b":454},{"e":456,"b":455},{"e":457,"b":456},{"e":463,"b":456},{"e":458,"b":457},{"e":459,"b":457},{"e":460,"b":459},{"e":461,"b":460},{"e":462,"b":460},{"e":463,"b":462},{"e":465,"b":464},{"e":466,"b":464},{"e":467,"b":464},{"e":468,"b":467},{"e":469,"b":468},{"e":470,"b":469},{"e":471,"b":469},{"e":474,"b":470},{"e":472,"b":471},{"e":473,"b":471},{"e":474,"b":473},{"e":475,"b":474},{"e":476,"b":475},{"e":485,"b":475},{"e":477,"b":476},{"e":478,"b":477},{"e":479,"b":478},{"e":485,"b":478},{"e":480,"b":479},{"e":481,"b":479},{"e":482,"b":481},{"e":483,"b":482},{"e":484,"b":482},{"e":485,"b":484}],"a":[{"p_h":false,"p_d":0,"l":"O","z":25.6170,"y":34.1950,"x":18.9350},{"p_h":false,"p_d":0,"z":24.2190,"y":33.9210,"x":19.1300},{"p_h":false,"p_d":0,"z":24.1000,"y":32.6680,"x":19.9610},{"p_h":false,"p_d":0,"l":"O","z":24.8520,"y":31.5830,"x":19.3600},{"p_h":false,"p_d":0,"z":22.6940,"y":32.1220,"x":20.1720},{"p_h":false,"p_d":0,"l":"O","z":22.6810,"y":31.3250,"x":21.3500},{"p_h":false,"p_d":0,"z":22.6470,"y":31.2230,"x":18.9480},{"p_h":false,"p_d":0,"z":23.9440,"y":30.4820,"x":19.2310},{"p_h":false,"p_d":0,"l":"N","z":24.3800,"y":29.6610,"x":18.0700},{"p_h":false,"p_d":0,"z":25.0150,"y":28.4540,"x":18.2240},{"p_h":false,"p_d":0,"l":"O","z":25.2140,"y":28.0140,"x":19.3600},{"p_h":false,"p_d":0,"l":"N","z":25.3770,"y":27.7610,"x":17.1430},{"p_h":false,"p_d":0,"z":25.1200,"y":28.2260,"x":15.9170},{"p_h":false,"p_d":0,"l":"N","z":25.4440,"y":27.4770,"x":14.8280},{"p_h":false,"p_d":0,"z":24.4710,"y":29.4420,"x":15.7190},{"p_h":false,"p_d":0,"z":24.1010,"y":30.1710,"x":16.8430},{"p_h":false,"p_d":0,"l":"P","z":21.4830,"y":31.2860,"x":22.4090},{"p_h":false,"p_d":0,"l":"O","z":21.8510,"y":32.1570,"x":23.5360},{"p_h":false,"p_d":0,"l":"O","z":20.1390,"y":31.4590,"x":21.8220},{"p_h":false,"p_d":0,"l":"O","z":21.4980,"y":29.7510,"x":22.8400},{"p_h":false,"p_d":0,"z":22.5940,"y":29.1750,"x":23.5430},{"p_h":false,"p_d":0,"z":22.2790,"y":27.7090,"x":23.4940},{"p_h":false,"p_d":0,"l":"O","z":22.6740,"y":27.2520,"x":22.1930},{"p_h":false,"p_d":0,"z":20.8070,"y":27.3250,"x":23.6930},{"p_h":false,"p_d":0,"l":"O","z":20.6530,"y":26.3200,"x":24.7230},{"p_h":false,"p_d":0,"z":20.4160,"y":26.8850,"x":22.2730},{"p_h":false,"p_d":0,"z":21.7160,"y":26.3040,"x":21.7210},{"p_h":false,"p_d":0,"l":"N","z":21.7800,"y":26.4700,"x":20.2370},{"p_h":false,"p_d":0,"z":21.4290,"y":27.5840,"x":19.5260},{"p_h":false,"p_d":0,"l":"N","z":21.6360,"y":27.4550,"x":18.2070},{"p_h":false,"p_d":0,"z":22.1420,"y":26.2120,"x":18.0830},{"p_h":false,"p_d":0,"z":22.5450,"y":25.5250,"x":16.9040},{"p_h":false,"p_d":0,"l":"O","z":22.5180,"y":25.9160,"x":15.7390},{"p_h":false,"p_d":0,"l":"N","z":23.0370,"y":24.2790,"x":17.1970},{"p_h":false,"p_d":0,"z":23.1550,"y":23.7170,"x":18.4340},{"p_h":false,"p_d":0,"l":"N","z":23.6680,"y":22.4560,"x":18.5080},{"p_h":false,"p_d":0,"l":"N","z":22.7700,"y":24.3600,"x":19.5370},{"p_h":false,"p_d":0,"z":22.2740,"y":25.5940,"x":19.2900},{"p_h":false,"p_d":0,"l":"P","z":19.2520,"y":25.6210,"x":25.0640},{"p_h":false,"p_d":0,"l":"O","z":19.2200,"y":25.3160,"x":26.5060},{"p_h":false,"p_d":0,"l":"O","z":18.1150,"y":26.4120,"x":24.5590},{"p_h":false,"p_d":0,"l":"O","z":19.3270,"y":24.2460,"x":24.2600},{"p_h":false,"p_d":0,"z":20.3350,"y":23.2850,"x":24.5840},{"p_h":false,"p_d":0,"z":20.2450,"y":22.2330,"x":23.5230},{"p_h":false,"p_d":0,"l":"O","z":20.4530,"y":22.8440,"x":22.2560},{"p_h":false,"p_d":0,"z":18.9030,"y":21.5570,"x":23.4240},{"p_h":false,"p_d":0,"l":"O","z":18.9280,"y":20.3090,"x":24.1210},{"p_h":false,"p_d":0,"z":18.6610,"y":21.4060,"x":21.9300},{"p_h":false,"p_d":0,"z":19.9090,"y":21.9660,"x":21.2780},{"p_h":false,"p_d":0,"l":"N","z":19.5210,"y":22.8890,"x":20.1960},{"p_h":false,"p_d":0,"z":19.8160,"y":22.5840,"x":18.9090},{"p_h":false,"p_d":0,"l":"O","z":20.3820,"y":21.5120,"x":18.6850},{"p_h":false,"p_d":0,"l":"N","z":19.5020,"y":23.4470,"x":17.9350},{"p_h":false,"p_d":0,"z":18.8970,"y":24.6030,"x":18.2170},{"p_h":false,"p_d":0,"l":"N","z":18.6290,"y":25.4990,"x":17.2210},{"p_h":false,"p_d":0,"z":18.5710,"y":24.9450,"x":19.5260},{"p_h":false,"p_d":0,"z":18.8990,"y":24.0480,"x":20.5370},{"p_h":false,"p_d":0,"l":"P","z":17.6170,"y":19.4120,"x":24.2490},{"p_h":false,"p_d":0,"l":"O","z":17.7650,"y":18.5350,"x":25.4200},{"p_h":false,"p_d":0,"l":"O","z":16.4400,"y":20.2960,"x":24.2080},{"p_h":false,"p_d":0,"l":"O","z":17.6700,"y":18.5370,"x":22.9310},{"p_h":false,"p_d":0,"z":18.7530,"y":17.625,"x":22.7140},{"p_h":false,"p_d":0,"z":18.5050,"y":16.9600,"x":21.3930},{"p_h":false,"p_d":0,"l":"O","z":18.4960,"y":17.9520,"x":20.3530},{"p_h":false,"p_d":0,"z":17.1760,"y":16.2290,"x":21.2640},{"p_h":false,"p_d":0,"l":"O","z":17.2380,"y":15.2140,"x":20.2840},{"p_h":false,"p_d":0,"z":16.2880,"y":17.3680,"x":20.7930},{"p_h":false,"p_d":0,"z":17.2180,"y":17.9010,"x":19.7160},{"p_h":false,"p_d":0,"l":"N","z":16.8690,"y":19.2810,"x":19.3050},{"p_h":false,"p_d":0,"z":16.2320,"y":20.2630,"x":20.0170},{"p_h":false,"p_d":0,"l":"N","z":16.0770,"y":21.3940,"x":19.3130},{"p_h":false,"p_d":0,"z":16.6350,"y":21.1000,"x":18.1210},{"p_h":false,"p_d":0,"z":16.7490,"y":21.9040,"x":16.9520},{"p_h":false,"p_d":0,"l":"O","z":16.3680,"y":23.0570,"x":16.7690},{"p_h":false,"p_d":0,"l":"N","z":17.3520,"y":21.2140,"x":15.9330},{"p_h":false,"p_d":0,"z":17.8160,"y":19.9300,"x":15.9720},{"p_h":false,"p_d":0,"l":"N","z":18.3530,"y":19.4160,"x":14.8310},{"p_h":false,"p_d":0,"l":"N","z":17.7170,"y":19.1790,"x":17.0680},{"p_h":false,"p_d":0,"z":17.1210,"y":19.8250,"x":18.0840},{"p_h":false,"p_d":0,"l":"P","z":16.2450,"y":13.9690,"x":20.3560},{"p_h":false,"p_d":0,"l":"O","z":16.8920,"y":12.8910,"x":21.1160},{"p_h":false,"p_d":0,"l":"O","z":14.9100,"y":14.4230,"x":20.8370},{"p_h":false,"p_d":0,"l":"O","z":16.1610,"y":13.5810,"x":18.8100},{"p_h":false,"p_d":0,"z":17.3620,"y":13.5690,"x":18.0150},{"p_h":false,"p_d":0,"z":16.9570,"y":14.0880,"x":16.6720},{"p_h":false,"p_d":0,"l":"O","z":16.5610,"y":15.4470,"x":16.8420},{"p_h":false,"p_d":0,"z":15.7640,"y":13.3930,"x":16.0190},{"p_h":false,"p_d":0,"l":"O","z":16.1200,"y":12.7960,"x":14.7620},{"p_h":false,"p_d":0,"z":14.6960,"y":14.4980,"x":15.9520},{"p_h":false,"p_d":0,"z":15.5690,"y":15.7320,"x":15.8510},{"p_h":false,"p_d":0,"l":"N","z":14.8670,"y":16.9160,"x":16.3910},{"p_h":false,"p_d":0,"z":14.3820,"y":17.1030,"x":17.6580},{"p_h":false,"p_d":0,"l":"N","z":13.9130,"y":18.3460,"x":17.8630},{"p_h":false,"p_d":0,"z":14.0980,"y":18.9530,"x":16.6730},{"p_h":false,"p_d":0,"z":13.8190,"y":20.2790,"x":16.2300},{"p_h":false,"p_d":0,"l":"N","z":13.2680,"y":21.2220,"x":17.0450},{"p_h":false,"p_d":0,"l":"N","z":14.1180,"y":20.5780,"x":14.9660},{"p_h":false,"p_d":0,"z":14.6690,"y":19.6520,"x":14.1780},{"p_h":false,"p_d":0,"l":"N","z":14.9840,"y":18.3920,"x":14.4630},{"p_h":false,"p_d":0,"z":14.6610,"y":18.1100,"x":15.75},{"p_h":false,"p_d":0,"l":"P","z":15.0630,"y":12.0060,"x":13.8660},{"p_h":false,"p_d":0,"l":"O","z":15.8000,"y":11.0390,"x":13.0280},{"p_h":false,"p_d":0,"l":"O","z":13.9680,"y":11.4990,"x":14.7150},{"p_h":false,"p_d":0,"l":"O","z":14.4800,"y":13.1110,"x":12.8790},{"p_h":false,"p_d":0,"z":15.2900,"y":13.5970,"x":11.8020},{"p_h":false,"p_d":0,"z":14.4350,"y":14.6030,"x":11.1110},{"p_h":false,"p_d":0,"l":"O","z":13.9620,"y":15.4600,"x":12.1520},{"p_h":false,"p_d":0,"z":13.1870,"y":14.0700,"x":10.4170},{"p_h":false,"p_d":0,"l":"O","z":13.1810,"y":14.3690,"x":9.0070},{"p_h":false,"p_d":0,"z":12.0610,"y":14.6920,"x":11.2400},{"p_h":false,"p_d":0,"z":12.7190,"y":15.9740,"x":11.6990},{"p_h":false,"p_d":0,"l":"N","z":12.0780,"y":16.5260,"x":12.9180},{"p_h":false,"p_d":0,"z":11.8680,"y":15.8990,"x":14.1150},{"p_h":false,"p_d":0,"l":"N","z":11.3560,"y":16.7140,"x":15.0490},{"p_h":false,"p_d":0,"z":11.2460,"y":17.9010,"x":14.4160},{"p_h":false,"p_d":0,"z":10.8150,"y":19.1870,"x":14.8730},{"p_h":false,"p_d":0,"l":"N","z":10.4270,"y":19.4180,"x":16.1610},{"p_h":false,"p_d":0,"l":"N","z":10.8520,"y":20.1910,"x":13.9990},{"p_h":false,"p_d":0,"z":11.2720,"y":19.9620,"x":12.7530},{"p_h":false,"p_d":0,"l":"N","z":11.6980,"y":18.8240,"x":12.2100},{"p_h":false,"p_d":0,"z":11.6570,"y":17.8230,"x":13.1160},{"p_h":false,"p_d":0,"l":"P","z":11.9150,"y":14.0500,"x":8.0810},{"p_h":false,"p_d":0,"l":"O","z":12.3420,"y":13.9600,"x":6.6680},{"p_h":false,"p_d":0,"l":"O","z":11.1370,"y":12.8940,"x":8.6000},{"p_h":false,"p_d":0,"l":"O","z":11.0760,"y":15.3870,"x":8.2390},{"p_h":false,"p_d":0,"z":11.6860,"y":16.6350,"x":7.9070},{"p_h":false,"p_d":0,"z":10.5980,"y":17.6280,"x":8.1620},{"p_h":false,"p_d":0,"l":"O","z":10.2790,"y":17.5800,"x":9.5430},{"p_h":false,"p_d":0,"z":9.2960,"y":17.2840,"x":7.4610},{"p_h":false,"p_d":0,"l":"O","z":9.1620,"y":18.0340,"x":6.2510},{"p_h":false,"p_d":0,"z":8.2230,"y":17.5270,"x":8.5320},{"p_h":false,"p_d":0,"z":9.0190,"y":18.2090,"x":9.6440},{"p_h":false,"p_d":0,"l":"N","z":8.5650,"y":17.9030,"x":11.0210},{"p_h":false,"p_d":0,"z":8.1760,"y":18.9230,"x":11.8220},{"p_h":false,"p_d":0,"l":"O","z":8.1430,"y":20.0770,"x":11.3830},{"p_h":false,"p_d":0,"l":"N","z":7.8520,"y":18.6410,"x":13.1190},{"p_h":false,"p_d":0,"z":7.8820,"y":17.3720,"x":13.6330},{"p_h":false,"p_d":0,"l":"O","z":7.6190,"y":17.2220,"x":14.8300},{"p_h":false,"p_d":0,"z":8.2350,"y":16.3250,"x":12.7810},{"p_h":false,"p_d":0,"z":8.2360,"y":14.9020,"x":13.2690},{"p_h":false,"p_d":0,"z":8.5940,"y":16.6160,"x":11.4650},{"p_h":false,"p_d":0,"l":"P","z":7.8240,"y":17.9900,"x":5.3840},{"p_h":false,"p_d":0,"l":"O","z":8.1800,"y":18.4440,"x":4.0250},{"p_h":false,"p_d":0,"l":"O","z":7.1600,"y":16.6680,"x":5.4580},{"p_h":false,"p_d":0,"l":"O","z":6.9270,"y":19.1180,"x":6.0860},{"p_h":false,"p_d":0,"z":7.4180,"y":20.4780,"x":6.1460},{"p_h":false,"p_d":0,"z":6.4380,"y":21.2290,"x":6.9950},{"p_h":false,"p_d":0,"l":"O","z":6.2840,"y":20.4580,"x":8.1880},{"p_h":false,"p_d":0,"z":5.0290,"y":21.3320,"x":6.4180},{"p_h":false,"p_d":0,"l":"O","z":4.6960,"y":22.6670,"x":5.9670},{"p_h":false,"p_d":0,"z":4.1390,"y":20.7180,"x":7.5130},{"p_h":false,"p_d":0,"z":5.0340,"y":20.8550,"x":8.7360},{"p_h":false,"p_d":0,"l":"N","z":4.7590,"y":19.8760,"x":9.8230},{"p_h":false,"p_d":0,"z":4.4940,"y":20.3160,"x":11.0860},{"p_h":false,"p_d":0,"l":"O","z":4.3890,"y":21.5160,"x":11.3240},{"p_h":false,"p_d":0,"l":"N","z":4.4120,"y":19.4030,"x":12.0940},{"p_h":false,"p_d":0,"z":4.5510,"y":18.0600,"x":11.8760},{"p_h":false,"p_d":0,"l":"O","z":4.5030,"y":17.3170,"x":12.8580},{"p_h":false,"p_d":0,"z":4.7650,"y":17.6110,"x":10.5690},{"p_h":false,"p_d":0,"z":4.8960,"y":16.1400,"x":10.2610},{"p_h":false,"p_d":0,"z":4.9040,"y":18.5480,"x":9.5450},{"p_h":false,"p_d":0,"l":"P","z":3.2090,"y":23.0710,"x":5.5310},{"p_h":false,"p_d":0,"l":"O","z":3.2690,"y":24.2440,"x":4.6480},{"p_h":false,"p_d":0,"l":"O","z":2.4700,"y":21.9050,"x":5.0100},{"p_h":false,"p_d":0,"l":"O","z":2.6110,"y":23.5470,"x":6.9260},{"p_h":false,"p_d":0,"z":3.2490,"y":24.6270,"x":7.6360},{"p_h":false,"p_d":0,"z":2.4570,"y":24.8530,"x":8.8970},{"p_h":false,"p_d":0,"l":"O","z":2.4480,"y":23.6270,"x":9.6380},{"p_h":false,"p_d":0,"z":0.9980,"y":25.2400,"x":8.7170},{"p_h":false,"p_d":0,"l":"O","z":0.6670,"y":26.4140,"x":9.4700},{"p_h":false,"p_d":0,"z":0.2530,"y":23.9650,"x":9.1260},{"p_h":false,"p_d":0,"z":1.1570,"y":23.4830,"x":10.2410},{"p_h":false,"p_d":0,"l":"N","z":1.0150,"y":22.0220,"x":10.5240},{"p_h":false,"p_d":0,"z":0.8400,"y":21.6030,"x":11.8140},{"p_h":false,"p_d":0,"l":"O","z":0.6700,"y":22.4470,"x":12.6910},{"p_h":false,"p_d":0,"l":"N","z":0.8730,"y":20.2970,"x":12.1060},{"p_h":false,"p_d":0,"z":1.0460,"y":19.3950,"x":11.1410},{"p_h":false,"p_d":0,"l":"N","z":1.0890,"y":18.0750,"x":11.4610},{"p_h":false,"p_d":0,"z":1.1770,"y":19.7750,"x":9.8030},{"p_h":false,"p_d":0,"z":1.1670,"y":21.1330,"x":9.4990},{"p_h":false,"p_d":0,"l":"P","z":-0.5810,"y":27.3330,"x":9.0550},{"p_h":false,"p_d":0,"l":"O","z":-0.2580,"y":28.7170,"x":9.4960},{"p_h":false,"p_d":0,"l":"O","z":-0.9470,"y":27.1060,"x":7.6320},{"p_h":false,"p_d":0,"l":"O","z":-1.7710,"y":26.7650,"x":9.9540},{"p_h":false,"p_d":0,"z":-1.7200,"y":26.9400,"x":11.3820},{"p_h":false,"p_d":0,"z":-2.8020,"y":26.0900,"x":11.9720},{"p_h":false,"p_d":0,"l":"O","z":-2.4040,"y":24.7240,"x":11.8020},{"p_h":false,"p_d":0,"z":-4.1880,"y":26.1780,"x":11.3270},{"p_h":false,"p_d":0,"l":"O","z":-5.2140,"y":26.0960,"x":12.3110},{"p_h":false,"p_d":0,"z":-4.1860,"y":24.9620,"x":10.4140},{"p_h":false,"p_d":0,"z":-3.5870,"y":24.0280,"x":11.4290},{"p_h":false,"p_d":0,"l":"N","z":-3.2000,"y":22.7130,"x":10.8900},{"p_h":false,"p_d":0,"z":-2.9100,"y":22.3150,"x":9.6160},{"p_h":false,"p_d":0,"l":"N","z":-2.6130,"y":21.0090,"x":9.5410},{"p_h":false,"p_d":0,"z":-2.7180,"y":20.5880,"x":10.8180},{"p_h":false,"p_d":0,"z":-2.5110,"y":19.2920,"x":11.3760},{"p_h":false,"p_d":0,"l":"O","z":-2.1790,"y":18.2520,"x":10.8130},{"p_h":false,"p_d":0,"l":"N","z":-2.7200,"y":19.2990,"x":12.7290},{"p_h":false,"p_d":0,"z":-3.0820,"y":20.3650,"x":13.4980},{"p_h":false,"p_d":0,"l":"N","z":-3.2370,"y":20.1690,"x":14.8340},{"p_h":false,"p_d":0,"l":"N","z":-3.2670,"y":21.5730,"x":12.9820},{"p_h":false,"p_d":0,"z":-3.0610,"y":21.6010,"x":11.6560},{"p_h":false,"p_d":0,"l":"P","z":-5.9800,"y":27.4210,"x":12.7630},{"p_h":false,"p_d":0,"l":"O","z":-5.0490,"y":28.5720,"x":12.7960},{"p_h":false,"p_d":0,"l":"O","z":-7.1640,"y":27.5420,"x":11.8860},{"p_h":false,"p_d":0,"l":"O","z":-6.3660,"y":27.0860,"x":14.2720},{"p_h":false,"p_d":0,"z":-5.3180,"y":27.1080,"x":15.2750},{"p_h":false,"p_d":0,"z":-5.5100,"y":25.9460,"x":16.2220},{"p_h":false,"p_d":0,"l":"O","z":-5.3970,"y":24.7540,"x":15.4430},{"p_h":false,"p_d":0,"z":-6.8480,"y":25.8270,"x":16.9420},{"p_h":false,"p_d":0,"l":"O","z":-6.7010,"y":25.5110,"x":18.3400},{"p_h":false,"p_d":0,"z":-7.5780,"y":24.7670,"x":16.1180},{"p_h":false,"p_d":0,"z":-6.4140,"y":23.8360,"x":15.8560},{"p_h":false,"p_d":0,"l":"N","z":-6.6370,"y":22.9750,"x":14.6720},{"p_h":false,"p_d":0,"z":-6.5290,"y":21.6280,"x":14.8020},{"p_h":false,"p_d":0,"l":"O","z":-6.3140,"y":21.1780,"x":15.9240},{"p_h":false,"p_d":0,"l":"N","z":-6.6270,"y":20.8420,"x":13.7230},{"p_h":false,"p_d":0,"z":-6.8360,"y":21.3730,"x":12.5150},{"p_h":false,"p_d":0,"l":"N","z":-6.8720,"y":20.5740,"x":11.4100},{"p_h":false,"p_d":0,"z":-6.9780,"y":22.7440,"x":12.3480},{"p_h":false,"p_d":0,"z":-6.8690,"y":23.5580,"x":13.4700},{"p_h":false,"p_d":0,"l":"P","z":-7.9250,"y":25.7740,"x":19.3310},{"p_h":false,"p_d":0,"l":"O","z":-7.4080,"y":25.9760,"x":20.7040},{"p_h":false,"p_d":0,"l":"O","z":-8.7580,"y":26.8510,"x":18.7630},{"p_h":false,"p_d":0,"l":"O","z":-8.7630,"y":24.4120,"x":19.3020},{"p_h":false,"p_d":0,"z":-8.3590,"y":23.2840,"x":20.1090},{"p_h":false,"p_d":0,"z":-9.2990,"y":22.1670,"x":19.7480},{"p_h":false,"p_d":0,"l":"O","z":-9.1390,"y":21.9690,"x":18.3500},{"p_h":false,"p_d":0,"z":-10.8150,"y":22.4040,"x":19.9210},{"p_h":false,"p_d":0,"l":"O","z":-11.4010,"y":21.6350,"x":20.9850},{"p_h":false,"p_d":0,"z":-11.3810,"y":22.0620,"x":18.5350},{"p_h":false,"p_d":0,"z":-10.2690,"y":21.2000,"x":17.9650},{"p_h":false,"p_d":0,"l":"N","z":-10.2650,"y":21.2200,"x":16.4930},{"p_h":false,"p_d":0,"z":-10.4780,"y":22.2890,"x":15.6630},{"p_h":false,"p_d":0,"l":"N","z":-10.3900,"y":21.9580,"x":14.3680},{"p_h":false,"p_d":0,"z":-10.1020,"y":20.6400,"x":14.3880},{"p_h":false,"p_d":0,"z":-9.8560,"y":19.7420,"x":13.3010},{"p_h":false,"p_d":0,"l":"O","z":-9.8570,"y":19.9670,"x":12.0910},{"p_h":false,"p_d":0,"l":"N","z":-9.625,"y":18.4660,"x":13.75},{"p_h":false,"p_d":0,"z":-9.6050,"y":18.0430,"x":15.0420},{"p_h":false,"p_d":0,"l":"N","z":-9.4060,"y":16.7170,"x":15.2590},{"p_h":false,"p_d":0,"l":"N","z":-9.7920,"y":18.8850,"x":16.0610},{"p_h":false,"p_d":0,"z":-10.0270,"y":20.1560,"x":15.6600},{"p_h":false,"p_d":0,"l":"O","z":-9.0700,"y":11.8840,"x":7.4580},{"p_h":false,"p_d":0,"z":-9.8540,"y":10.9680,"x":8.2520},{"p_h":false,"p_d":0,"z":-9.5120,"y":11.1410,"x":9.7140},{"p_h":false,"p_d":0,"l":"O","z":-9.9080,"y":12.4550,"x":10.1440},{"p_h":false,"p_d":0,"z":-8.0550,"y":10.9890,"x":10.1030},{"p_h":false,"p_d":0,"l":"O","z":-7.9040,"y":10.2210,"x":11.2930},{"p_h":false,"p_d":0,"z":-7.6070,"y":12.4370,"x":10.2540},{"p_h":false,"p_d":0,"z":-8.8370,"y":13.0440,"x":10.8960},{"p_h":false,"p_d":0,"l":"N","z":-8.9440,"y":14.4870,"x":10.5750},{"p_h":false,"p_d":0,"z":-9.0060,"y":15.4300,"x":11.5590},{"p_h":false,"p_d":0,"l":"O","z":-8.9320,"y":15.0660,"x":12.7250},{"p_h":false,"p_d":0,"l":"N","z":-9.1930,"y":16.7140,"x":11.2460},{"p_h":false,"p_d":0,"z":-9.3340,"y":17.0880,"x":9.9800},{"p_h":false,"p_d":0,"l":"N","z":-9.5890,"y":18.3950,"x":9.6980},{"p_h":false,"p_d":0,"z":-9.2740,"y":16.1620,"x":8.9390},{"p_h":false,"p_d":0,"z":-9.0800,"y":14.8240,"x":9.2650},{"p_h":false,"p_d":0,"l":"P","z":-6.5020,"y":9.5100,"x":11.6020},{"p_h":false,"p_d":0,"l":"O","z":-6.6640,"y":8.0320,"x":11.6660},{"p_h":false,"p_d":0,"l":"O","z":-5.4940,"y":10.0100,"x":10.6440},{"p_h":false,"p_d":0,"l":"O","z":-6.1770,"y":10.0940,"x":13.0510},{"p_h":false,"p_d":0,"z":-7.1560,"y":10.0210,"x":14.1000},{"p_h":false,"p_d":0,"z":-6.6570,"y":10.9920,"x":15.1130},{"p_h":false,"p_d":0,"l":"O","z":-6.7550,"y":12.3000,"x":14.5560},{"p_h":false,"p_d":0,"z":-5.1890,"y":10.8060,"x":15.4450},{"p_h":false,"p_d":0,"l":"O","z":-5.0130,"y":10.5600,"x":16.8360},{"p_h":false,"p_d":0,"z":-4.5290,"y":12.1000,"x":14.9370},{"p_h":false,"p_d":0,"z":-5.6710,"y":13.0860,"x":15.0580},{"p_h":false,"p_d":0,"l":"N","z":-5.5360,"y":14.1400,"x":14.0360},{"p_h":false,"p_d":0,"z":-5.2590,"y":13.9570,"x":12.7100},{"p_h":false,"p_d":0,"l":"N","z":-5.2690,"y":15.1030,"x":12.0160},{"p_h":false,"p_d":0,"z":-5.5580,"y":16.0410,"x":12.9370},{"p_h":false,"p_d":0,"z":-5.7100,"y":17.4510,"x":12.7610},{"p_h":false,"p_d":0,"l":"O","z":-5.6300,"y":18.1110,"x":11.7230},{"p_h":false,"p_d":0,"l":"N","z":-5.9730,"y":18.0790,"x":13.9520},{"p_h":false,"p_d":0,"z":-6.1070,"y":17.4850,"x":15.1710},{"p_h":false,"p_d":0,"l":"N","z":-6.3250,"y":18.2920,"x":16.2440},{"p_h":false,"p_d":0,"l":"N","z":-5.9860,"y":16.1610,"x":15.3290},{"p_h":false,"p_d":0,"z":-5.7210,"y":15.4990,"x":14.1790},{"p_h":false,"p_d":0,"l":"P","z":-3.5690,"y":10.3800,"x":17.4780},{"p_h":false,"p_d":0,"l":"O","z":-3.7290,"y":9.5160,"x":18.6650},{"p_h":false,"p_d":0,"l":"O","z":-2.6330,"y":9.9400,"x":16.4270},{"p_h":false,"p_d":0,"l":"O","z":-3.2080,"y":11.8650,"x":17.9570},{"p_h":false,"p_d":0,"z":-3.9960,"y":12.5310,"x":18.9630},{"p_h":false,"p_d":0,"z":-3.5360,"y":13.9580,"x":18.9360},{"p_h":false,"p_d":0,"l":"O","z":-3.6220,"y":14.4090,"x":17.5920},{"p_h":false,"p_d":0,"z":-2.0660,"y":14.1390,"x":19.2530},{"p_h":false,"p_d":0,"l":"O","z":-1.8580,"y":14.2190,"x":20.6590},{"p_h":false,"p_d":0,"z":-1.7280,"y":15.4170,"x":18.5200},{"p_h":false,"p_d":0,"z":-2.8720,"y":15.6020,"x":17.5450},{"p_h":false,"p_d":0,"l":"N","z":-2.4280,"y":15.6960,"x":16.1450},{"p_h":false,"p_d":0,"z":-2.5580,"y":16.8860,"x":15.5070},{"p_h":false,"p_d":0,"l":"O","z":-2.9570,"y":17.8460,"x":16.1620},{"p_h":false,"p_d":0,"l":"N","z":-2.2640,"y":16.9830,"x":14.2090},{"p_h":false,"p_d":0,"z":-1.8250,"y":15.9190,"x":13.5360},{"p_h":false,"p_d":0,"l":"N","z":-1.5530,"y":16.0170,"x":12.2050},{"p_h":false,"p_d":0,"z":-1.6520,"y":14.6890,"x":14.1640},{"p_h":false,"p_d":0,"z":-1.9790,"y":14.5840,"x":15.5090},{"p_h":false,"p_d":0,"l":"P","z":-0.4360,"y":14.5290,"x":21.3040},{"p_h":false,"p_d":0,"l":"O","z":-0.5240,"y":14.0870,"x":22.6960},{"p_h":false,"p_d":0,"l":"O","z":0.6500,"y":13.9540,"x":20.4880},{"p_h":false,"p_d":0,"l":"O","z":-0.3630,"y":16.1170,"x":21.3060},{"p_h":false,"p_d":0,"z":-1.2120,"y":16.8760,"x":22.1770},{"p_h":false,"p_d":0,"z":-1.0210,"y":18.2920,"x":21.7390},{"p_h":false,"p_d":0,"l":"O","z":-1.0480,"y":18.2250,"x":20.3050},{"p_h":false,"p_d":0,"z":0.2930,"y":18.9590,"x":22.1010},{"p_h":false,"p_d":0,"l":"O","z":0.0970,"y":20.2930,"x":22.5920},{"p_h":false,"p_d":0,"z":1.1210,"y":18.8290,"x":20.8200},{"p_h":false,"p_d":0,"z":0.0460,"y":18.9850,"x":19.7650},{"p_h":false,"p_d":0,"l":"N","z":0.4680,"y":18.2990,"x":18.5130},{"p_h":false,"p_d":0,"z":1.0390,"y":17.0620,"x":18.3630},{"p_h":false,"p_d":0,"l":"N","z":1.2810,"y":16.7440,"x":17.0800},{"p_h":false,"p_d":0,"z":0.8680,"y":17.8320,"x":16.4000},{"p_h":false,"p_d":0,"z":0.8820,"y":18.0900,"x":14.9960},{"p_h":false,"p_d":0,"l":"O","z":1.2800,"y":17.3780,"x":14.0820},{"p_h":false,"p_d":0,"l":"N","z":0.4180,"y":19.3490,"x":14.7120},{"p_h":false,"p_d":0,"z":-0.0270,"y":20.2680,"x":15.6060},{"p_h":false,"p_d":0,"l":"N","z":-0.3820,"y":21.4930,"x":15.1340},{"p_h":false,"p_d":0,"l":"N","z":-0.0720,"y":20.0170,"x":16.9120},{"p_h":false,"p_d":0,"z":0.3840,"y":18.7940,"x":17.2360},{"p_h":false,"p_d":0,"l":"P","z":1.3390,"y":21.2380,"x":22.9040},{"p_h":false,"p_d":0,"l":"O","z":1.0250,"y":22.1830,"x":23.9940},{"p_h":false,"p_d":0,"l":"O","z":2.5380,"y":20.3900,"x":23.1040},{"p_h":false,"p_d":0,"l":"O","z":1.3900,"y":22.1070,"x":21.5770},{"p_h":false,"p_d":0,"z":0.2000,"y":22.8330,"x":21.2160},{"p_h":false,"p_d":0,"z":0.4840,"y":23.7880,"x":20.1010},{"p_h":false,"p_d":0,"l":"O","z":0.8160,"y":23.0540,"x":18.9130},{"p_h":false,"p_d":0,"z":1.6330,"y":24.7430,"x":20.3470},{"p_h":false,"p_d":0,"l":"O","z":1.4110,"y":26.0100,"x":19.7320},{"p_h":false,"p_d":0,"z":2.7910,"y":23.9450,"x":19.7520},{"p_h":false,"p_d":0,"z":2.1450,"y":23.3930,"x":18.4970},{"p_h":false,"p_d":0,"l":"N","z":2.7580,"y":22.0950,"x":18.0790},{"p_h":false,"p_d":0,"z":3.1330,"y":21.0200,"x":18.8470},{"p_h":false,"p_d":0,"l":"N","z":3.5840,"y":19.9840,"x":18.1140},{"p_h":false,"p_d":0,"z":3.4880,"y":20.4240,"x":16.8420},{"p_h":false,"p_d":0,"z":3.7860,"y":19.8170,"x":15.5770},{"p_h":false,"p_d":0,"l":"N","z":4.2420,"y":18.5370,"x":15.4480},{"p_h":false,"p_d":0,"l":"N","z":3.5930,"y":20.5570,"x":14.4820},{"p_h":false,"p_d":0,"z":3.1180,"y":21.8010,"x":14.5970},{"p_h":false,"p_d":0,"l":"N","z":2.7830,"y":22.4720,"x":15.7000},{"p_h":false,"p_d":0,"z":3.0020,"y":21.7060,"x":16.7910},{"p_h":false,"p_d":0,"l":"P","z":2.5260,"y":27.1410,"x":19.8030},{"p_h":false,"p_d":0,"l":"O","z":1.8880,"y":28.4780,"x":19.7960},{"p_h":false,"p_d":0,"l":"O","z":3.4260,"y":26.8580,"x":20.9530},{"p_h":false,"p_d":0,"l":"O","z":3.2410,"y":26.9390,"x":18.3960},{"p_h":false,"p_d":0,"z":2.4520,"y":27.0280,"x":17.2030},{"p_h":false,"p_d":0,"z":3.3880,"y":26.9580,"x":16.0350},{"p_h":false,"p_d":0,"l":"O","z":3.8500,"y":25.6120,"x":15.8560},{"p_h":false,"p_d":0,"z":4.6150,"y":27.8610,"x":16.1010},{"p_h":false,"p_d":0,"l":"O","z":4.7570,"y":28.6080,"x":14.8900},{"p_h":false,"p_d":0,"z":5.7240,"y":26.8440,"x":16.3680},{"p_h":false,"p_d":0,"z":5.2430,"y":25.6550,"x":15.5610},{"p_h":false,"p_d":0,"l":"N","z":5.7550,"y":24.3730,"x":16.1040},{"p_h":false,"p_d":0,"z":5.8300,"y":23.9670,"x":17.4110},{"p_h":false,"p_d":0,"l":"N","z":6.2760,"y":22.7060,"x":17.5390},{"p_h":false,"p_d":0,"z":6.4800,"y":22.3090,"x":16.2660},{"p_h":false,"p_d":0,"z":6.9330,"y":21.0730,"x":15.7150},{"p_h":false,"p_d":0,"l":"N","z":7.2430,"y":19.9940,"x":16.4830},{"p_h":false,"p_d":0,"l":"N","z":7.0360,"y":20.9940,"x":14.3890},{"p_h":false,"p_d":0,"z":6.7080,"y":22.0410,"x":13.6360},{"p_h":false,"p_d":0,"l":"N","z":6.2650,"y":23.2340,"x":14.0190},{"p_h":false,"p_d":0,"z":6.1740,"y":23.2910,"x":15.3670},{"p_h":false,"p_d":0,"l":"P","z":6.0200,"y":29.5450,"x":14.6040},{"p_h":false,"p_d":0,"l":"O","z":5.5820,"y":30.6960,"x":13.7920},{"p_h":false,"p_d":0,"l":"O","z":6.7490,"y":29.8360,"x":15.8520},{"p_h":false,"p_d":0,"l":"O","z":6.8850,"y":28.6280,"x":13.6330},{"p_h":false,"p_d":0,"z":6.3030,"y":28.1710,"x":12.3980},{"p_h":false,"p_d":0,"z":7.3020,"y":27.2170,"x":11.8090},{"p_h":false,"p_d":0,"l":"O","z":7.5340,"y":26.1840,"x":12.7670},{"p_h":false,"p_d":0,"z":8.6690,"y":27.8220,"x":11.5150},{"p_h":false,"p_d":0,"l":"O","z":8.8910,"y":27.9520,"x":10.1030},{"p_h":false,"p_d":0,"z":9.6300,"y":26.9060,"x":12.2670},{"p_h":false,"p_d":0,"z":8.7990,"y":25.6450,"x":12.4260},{"p_h":false,"p_d":0,"l":"N","z":9.2050,"y":24.8500,"x":13.6090},{"p_h":false,"p_d":0,"z":9.6560,"y":23.5750,"x":13.4420},{"p_h":false,"p_d":0,"l":"O","z":9.8020,"y":23.1010,"x":12.3110},{"p_h":false,"p_d":0,"l":"N","z":9.9130,"y":22.8250,"x":14.5510},{"p_h":false,"p_d":0,"z":9.7770,"y":23.3210,"x":15.8150},{"p_h":false,"p_d":0,"l":"O","z":10.0290,"y":22.5700,"x":16.7550},{"p_h":false,"p_d":0,"z":9.3620,"y":24.6470,"x":15.9720},{"p_h":false,"p_d":0,"z":9.2340,"y":25.2390,"x":17.3450},{"p_h":false,"p_d":0,"z":9.0480,"y":25.4050,"x":14.8440},{"p_h":false,"p_d":0,"l":"P","z":10.2600,"y":28.5330,"x":9.5130},{"p_h":false,"p_d":0,"l":"O","z":9.9980,"y":29.0070,"x":8.1450},{"p_h":false,"p_d":0,"l":"O","z":10.8410,"y":29.5130,"x":10.4550},{"p_h":false,"p_d":0,"l":"O","z":11.1530,"y":27.2230,"x":9.3950},{"p_h":false,"p_d":0,"z":10.6640,"y":26.1480,"x":8.5760},{"p_h":false,"p_d":0,"z":11.6780,"y":25.0600,"x":8.6550},{"p_h":false,"p_d":0,"l":"O","z":11.7640,"y":24.6150,"x":10.0030},{"p_h":false,"p_d":0,"z":13.0870,"y":25.4710,"x":8.2720},{"p_h":false,"p_d":0,"l":"O","z":13.5530,"y":24.6570,"x":7.1990},{"p_h":false,"p_d":0,"z":13.8600,"y":25.3070,"x":9.5860},{"p_h":false,"p_d":0,"z":13.0890,"y":24.1480,"x":10.1900},{"p_h":false,"p_d":0,"l":"N","z":13.2050,"y":24.0700,"x":11.6600},{"p_h":false,"p_d":0,"z":13.4860,"y":22.8800,"x":12.2570},{"p_h":false,"p_d":0,"l":"O","z":13.6910,"y":21.8660,"x":11.5830},{"p_h":false,"p_d":0,"l":"N","z":13.4970,"y":22.8290,"x":13.6200},{"p_h":false,"p_d":0,"z":13.2250,"y":23.9140,"x":14.4020},{"p_h":false,"p_d":0,"l":"O","z":13.2520,"y":23.7640,"x":15.625},{"p_h":false,"p_d":0,"z":12.9330,"y":25.1260,"x":13.7740},{"p_h":false,"p_d":0,"z":12.6120,"y":26.3580,"x":14.5630},{"p_h":false,"p_d":0,"z":12.9260,"y":25.1870,"x":12.3850},{"p_h":false,"p_d":0,"l":"P","z":15.0160,"y":24.8230,"x":6.5940},{"p_h":false,"p_d":0,"l":"O","z":14.9870,"y":24.4240,"x":5.1690},{"p_h":false,"p_d":0,"l":"O","z":15.5110,"y":26.1890,"x":6.8700},{"p_h":false,"p_d":0,"l":"O","z":15.8390,"y":23.7310,"x":7.4090},{"p_h":false,"p_d":0,"z":15.4330,"y":22.3520,"x":7.3310},{"p_h":false,"p_d":0,"z":16.4610,"y":21.5980,"x":8.1000},{"p_h":false,"p_d":0,"l":"O","z":16.2630,"y":21.9020,"x":9.4780},{"p_h":false,"p_d":0,"z":17.8790,"y":22.0450,"x":7.7660},{"p_h":false,"p_d":0,"l":"O","z":18.6110,"y":21.0410,"x":7.0360},{"p_h":false,"p_d":0,"z":18.4690,"y":22.4140,"x":9.1230},{"p_h":false,"p_d":0,"z":17.5230,"y":21.7430,"x":10.1070},{"p_h":false,"p_d":0,"l":"N","z":17.3310,"y":22.5560,"x":11.3280},{"p_h":false,"p_d":0,"z":17.3290,"y":21.9390,"x":12.5340},{"p_h":false,"p_d":0,"l":"O","z":17.5790,"y":20.7310,"x":12.5600},{"p_h":false,"p_d":0,"l":"N","z":17.0350,"y":22.6390,"x":13.6390},{"p_h":false,"p_d":0,"z":16.7390,"y":23.9380,"x":13.5600},{"p_h":false,"p_d":0,"l":"N","z":16.4040,"y":24.6280,"x":14.6850},{"p_h":false,"p_d":0,"z":16.7360,"y":24.6090,"x":12.3380},{"p_h":false,"p_d":0,"z":17.0350,"y":23.8780,"x":11.1930},{"p_h":false,"p_d":0,"l":"P","z":20.0990,"y":21.3240,"x":6.5090},{"p_h":false,"p_d":0,"l":"O","z":20.3960,"y":20.3970,"x":5.3870},{"p_h":false,"p_d":0,"l":"O","z":20.3060,"y":22.7740,"x":6.2350},{"p_h":false,"p_d":0,"l":"O","z":20.9930,"y":20.9240,"x":7.7670},{"p_h":false,"p_d":0,"z":21.0730,"y":19.5590,"x":8.2160},{"p_h":false,"p_d":0,"z":21.9770,"y":19.5570,"x":9.4220},{"p_h":false,"p_d":0,"l":"O","z":21.3190,"y":20.2600,"x":10.4930},{"p_h":false,"p_d":0,"z":23.3250,"y":20.2670,"x":9.2670},{"p_h":false,"p_d":0,"l":"O","z":24.2930,"y":19.6570,"x":10.0880},{"p_h":false,"p_d":0,"z":22.9900,"y":21.6700,"x":9.7510},{"p_h":false,"p_d":0,"z":22.2560,"y":21.2260,"x":10.9880},{"p_h":false,"p_d":0,"l":"N","z":21.5430,"y":22.3570,"x":11.5990},{"p_h":false,"p_d":0,"z":21.1590,"y":23.5450,"x":11.0370},{"p_h":false,"p_d":0,"l":"N","z":20.5660,"y":24.3620,"x":11.9210},{"p_h":false,"p_d":0,"z":20.5800,"y":23.6530,"x":13.0720},{"p_h":false,"p_d":0,"z":20.1020,"y":24.0030,"x":14.3700},{"p_h":false,"p_d":0,"l":"O","z":19.5850,"y":25.0570,"x":14.7470},{"p_h":false,"p_d":0,"l":"N","z":20.3080,"y":22.9830,"x":15.2680},{"p_h":false,"p_d":0,"z":20.8910,"y":21.7760,"x":15.0230},{"p_h":false,"p_d":0,"l":"N","z":21.0380,"y":20.9140,"x":16.0660},{"p_h":false,"p_d":0,"l":"N","z":21.3500,"y":21.4520,"x":13.8150},{"p_h":false,"p_d":0,"z":21.1510,"y":22.4290,"x":12.9020},{"p_h":false,"p_d":0,"l":"P","z":25.3400,"y":18.6270,"x":9.4770},{"p_h":false,"p_d":0,"l":"O","z":24.6270,"y":17.5340,"x":8.7670},{"p_h":false,"p_d":0,"l":"O","z":26.3120,"y":19.4090,"x":8.6700},{"p_h":false,"p_d":0,"l":"O","z":26.0340,"y":18.0670,"x":10.8070},{"p_h":false,"p_d":0,"z":25.3100,"y":17.1700,"x":11.6880},{"p_h":false,"p_d":0,"z":25.5930,"y":17.5730,"x":13.1150},{"p_h":false,"p_d":0,"l":"O","z":24.8930,"y":18.8040,"x":13.2840},{"p_h":false,"p_d":0,"z":27.0590,"y":17.8790,"x":13.4410},{"p_h":false,"p_d":0,"l":"O","z":27.6770,"y":16.9380,"x":14.3410},{"p_h":false,"p_d":0,"z":27.0250,"y":19.3220,"x":13.9280},{"p_h":false,"p_d":0,"z":25.5680,"y":19.5080,"x":14.3120},{"p_h":false,"p_d":0,"l":"N","z":25.1700,"y":20.9320,"x":14.1440},{"p_h":false,"p_d":0,"z":24.6300,"y":21.5950,"x":15.1990},{"p_h":false,"p_d":0,"l":"O","z":24.5040,"y":20.9840,"x":16.2570},{"p_h":false,"p_d":0,"l":"N","z":24.2570,"y":22.8770,"x":15.0670},{"p_h":false,"p_d":0,"z":24.4040,"y":23.5100,"x":13.8980},{"p_h":false,"p_d":0,"l":"N","z":24.0180,"y":24.8130,"x":13.7710},{"p_h":false,"p_d":0,"z":24.9670,"y":22.8660,"x":12.7950},{"p_h":false,"p_d":0,"z":25.3590,"y":21.5400,"x":12.9350},{"p_h":false,"p_d":0,"l":"P","z":29.2470,"y":17.0640,"x":14.6580},{"p_h":false,"p_d":0,"l":"O","z":29.8250,"y":15.7170,"x":14.8630},{"p_h":false,"p_d":0,"l":"O","z":29.9200,"y":17.9120,"x":13.6330},{"p_h":false,"p_d":0,"l":"O","z":29.2840,"y":17.8800,"x":16.0330},{"p_h":false,"p_d":0,"z":28.7420,"y":17.3200,"x":17.2430},{"p_h":false,"p_d":0,"z":28.7580,"y":18.4640,"x":18.2080},{"p_h":false,"p_d":0,"l":"O","z":27.8290,"y":19.4280,"x":17.7160},{"p_h":false,"p_d":0,"z":30.0580,"y":19.2360,"x":18.2300},{"p_h":false,"p_d":0,"l":"O","z":31.0840,"y":18.5830,"x":18.9780},{"p_h":false,"p_d":0,"z":29.5780,"y":20.5190,"x":18.8850},{"p_h":false,"p_d":0,"z":28.1880,"y":20.6930,"x":18.2760},{"p_h":false,"p_d":0,"l":"N","z":28.1390,"y":21.6590,"x":17.1640},{"p_h":false,"p_d":0,"z":28.5800,"y":21.5360,"x":15.8740},{"p_h":false,"p_d":0,"l":"N","z":28.3080,"y":22.6140,"x":15.1290},{"p_h":false,"p_d":0,"z":27.6730,"y":23.4360,"x":15.9900},{"p_h":false,"p_d":0,"z":27.1170,"y":24.7290,"x":15.7650},{"p_h":false,"p_d":0,"l":"O","z":27.0670,"y":25.3730,"x":14.7190},{"p_h":false,"p_d":0,"l":"N","z":26.6040,"y":25.2570,"x":16.9260},{"p_h":false,"p_d":0,"z":26.5790,"y":24.6660,"x":18.1570},{"p_h":false,"p_d":0,"l":"N","z":26.0960,"y":25.3860,"x":19.2080},{"p_h":false,"p_d":0,"l":"N","z":27.0530,"y":23.4380,"x":18.3500},{"p_h":false,"p_d":0,"z":27.5700,"y":22.8930,"x":17.2310},{"p_w":true,"p_h":true,"l":"O","z":18.6560,"y":30.7060,"x":19.7360},{"p_w":true,"p_h":true,"l":"O","z":-8.9060,"y":26.0390,"x":10.8790},{"p_w":true,"p_h":true,"l":"O","z":14.9480,"y":24.8160,"x":18.3200},{"p_w":true,"p_h":true,"l":"O","z":8.5720,"y":13.4420,"x":9.8210},{"p_w":true,"p_h":true,"l":"O","z":-3.3880,"y":15.6020,"x":8.9150},{"p_w":true,"p_h":true,"l":"O","z":-10.5810,"y":26.3400,"x":17.5050},{"p_w":true,"p_h":true,"l":"O","z":18.3490,"y":23.5150,"x":28.4960},{"p_w":true,"p_h":true,"l":"O","z":4.9200,"y":24.1750,"x":11.3460},{"p_w":true,"p_h":true,"l":"O","z":1.2770,"y":16.1190,"x":9.0980},{"p_w":true,"p_h":true,"l":"O","z":19.8610,"y":29.1950,"x":16.4880},{"p_w":true,"p_h":true,"l":"O","z":15.3960,"y":25.8940,"x":22.0780},{"p_w":true,"p_h":true,"l":"O","z":4.6470,"y":14.4480,"x":7.1330},{"p_w":true,"p_h":true,"l":"O","z":21.6140,"y":28.1510,"x":14.0950},{"p_w":true,"p_h":true,"l":"O","z":20.3310,"y":31.7100,"x":27.1640},{"p_w":true,"p_h":true,"l":"O","z":12.2090,"y":11.8730,"x":15.2950},{"p_w":true,"p_h":true,"l":"O","z":9.9660,"y":16.6040,"x":18.1800},{"p_w":true,"p_h":true,"l":"O","z":1.6720,"y":17.0350,"x":6.2160},{"p_w":true,"p_h":true,"l":"O","z":-2.0530,"y":25.5190,"x":7.0550},{"p_w":true,"p_h":true,"l":"O","z":9.4150,"y":11.3540,"x":12.4540},{"p_w":true,"p_h":true,"l":"O","z":20.0900,"y":29.1030,"x":11.4920},{"p_w":true,"p_h":true,"l":"O","z":20.3920,"y":29.1890,"x":14.2200},{"p_w":true,"p_h":true,"l":"O","z":13.8440,"y":19.1490,"x":6.1380},{"p_w":true,"p_h":true,"l":"O","z":13.3920,"y":9.6380,"x":17.3150},{"p_w":true,"p_h":true,"l":"O","z":12.9890,"y":25.7570,"x":18.9510},{"p_w":true,"p_h":true,"l":"O","z":12.6640,"y":18.8610,"x":20.4600},{"p_w":true,"p_h":true,"l":"O","z":12.5990,"y":19.3380,"x":3.5290},{"p_w":true,"p_h":true,"l":"O","z":9.4060,"y":12.3510,"x":16.2230},{"p_w":true,"p_h":true,"l":"O","z":-9.2820,"y":29.9010,"x":12.9890},{"p_w":true,"p_h":true,"l":"O","z":18.7020,"y":30.5690,"x":17.5100},{"p_w":true,"p_h":true,"l":"O","z":19.0110,"y":12.8910,"x":25.3770},{"p_w":true,"p_h":true,"l":"O","z":18.5930,"y":15.7420,"x":13.6100},{"p_w":true,"p_h":true,"l":"O","z":15.2620,"y":32.5980,"x":18.0120},{"p_w":true,"p_h":true,"l":"O","z":6.3590,"y":13.2160,"x":8.7230},{"p_w":true,"p_h":true,"l":"O","z":11.7040,"y":13.8140,"x":18.7790},{"p_w":true,"p_h":true,"l":"O","z":-10.2990,"y":25.1920,"x":12.2270},{"p_w":true,"p_h":true,"l":"O","z":27.1020,"y":30.2910,"x":12.2920},{"p_w":true,"p_h":true,"l":"O","z":12.9990,"y":23,"x":20.1700},{"p_w":true,"p_h":true,"l":"O","z":16.3690,"y":27.6830,"x":14.3540},{"p_w":true,"p_h":true,"l":"O","z":9.1230,"y":22.5090,"x":9.8640},{"p_w":true,"p_h":true,"l":"O","z":7.4810,"y":19.1440,"x":19.5260},{"p_w":true,"p_h":true,"l":"O","z":-1.8350,"y":12.7440,"x":25.7540},{"p_w":true,"p_h":true,"l":"O","z":-9,"y":20.6040,"x":7.4780},{"p_w":true,"p_h":true,"l":"O","z":7.0090,"y":24.5860,"x":9.0120},{"p_w":true,"p_h":true,"l":"O","z":13.3810,"y":19.9170,"x":10.1520},{"p_w":true,"p_h":true,"l":"O","z":11.0750,"y":21.3970,"x":7.7640},{"p_w":true,"p_h":true,"l":"O","z":2.0490,"y":14.4280,"x":13.2390},{"p_w":true,"p_h":true,"l":"O","z":29.1670,"y":23,"x":12.6010},{"p_w":true,"p_h":true,"l":"O","z":24.4430,"y":25.5420,"x":10.4400},{"p_w":true,"p_h":true,"l":"O","z":16.2840,"y":28.6890,"x":16.9790},{"p_w":true,"p_h":true,"l":"O","z":13.3680,"y":22.9660,"x":4.7940},{"p_w":true,"p_h":true,"l":"O","z":10.8280,"y":25.5910,"x":4.2080},{"p_w":true,"p_h":true,"l":"O","z":9.1880,"y":24.3740,"x":6.3620},{"p_w":true,"p_h":true,"l":"O","z":7.8830,"y":28.4110,"x":7.6880},{"p_w":true,"p_h":true,"l":"O","z":4.8090,"y":17.0740,"x":18.3790},{"p_w":true,"p_h":true,"l":"O","z":1.3960,"y":23.8260,"x":26.4640},{"p_w":true,"p_h":true,"l":"O","z":-2.9090,"y":11.3180,"x":11.0140},{"p_w":true,"p_h":true,"l":"O","z":26.4980,"y":27.7820,"x":9.4760},{"p_w":true,"p_h":true,"l":"O","z":9.0170,"y":27.4110,"x":5.5220},{"p_w":true,"p_h":true,"l":"O","z":8.8210,"y":28.4090,"x":18.4560},{"p_w":true,"p_h":true,"l":"O","z":3.8460,"y":15.5440,"x":22.6100},{"p_w":true,"p_h":true,"l":"O","z":2.2290,"y":13.1620,"x":24.4070},{"p_w":true,"p_h":true,"l":"O","z":-2.9760,"y":11.5560,"x":7.9880},{"p_w":true,"p_h":true,"l":"O","z":18.9050,"y":27.7220,"x":14.2130},{"p_w":true,"p_h":true,"l":"O","z":1.0800,"y":11.4330,"x":19.1010},{"p_w":true,"p_h":true,"l":"O","z":0.2610,"y":10.9670,"x":12.6070},{"p_w":true,"p_h":true,"l":"O","z":-0.7660,"y":26.0240,"x":15.0620},{"p_w":true,"p_h":true,"l":"O","z":-4.7840,"y":6.4130,"x":16.3800},{"p_w":true,"p_h":true,"l":"O","z":-6.1980,"y":5.7510,"x":14.0590},{"p_w":true,"p_h":true,"l":"O","z":29.7930,"y":17.0390,"x":9.6130},{"p_w":true,"p_h":true,"l":"O","z":-1.3010,"y":15.8900,"x":25.2760},{"p_w":true,"p_h":true,"l":"O","z":10.3320,"y":23.0300,"x":2.6220},{"p_w":true,"p_h":true,"l":"O","z":9.5110,"y":22.5180,"x":19.7010},{"p_w":true,"p_h":true,"l":"O","z":6.1550,"y":29.4880,"x":19.7270},{"p_w":true,"p_h":true,"l":"O","z":4.5110,"y":11.5630,"x":17.2410},{"p_w":true,"p_h":true,"l":"O","z":-1.0910,"y":19.4040,"x":26.5450},{"p_w":true,"p_h":true,"l":"O","z":14.8850,"y":18.3150,"x":9.6970},{"p_w":true,"p_h":true,"l":"O","z":2.2870,"y":25.1590,"x":14.2920},{"p_w":true,"p_h":true,"l":"O","z":16.9930,"y":27.0920,"x":9.3960},{"p_w":true,"p_h":true,"l":"O","z":6.8020,"y":21.6910,"x":19.9870},{"p_w":true,"p_h":true,"l":"O","z":4.5960,"y":31.5840,"x":18.6920}]}});
