# Supplementary material for: HIVprotI: an integrated web based platform for prediction and design of HIV proteins inhibitors
Source: J Cheminform. 2018 Mar 9;10:12. doi: 10.1186/s13321-018-0266-y (PMC5845081; doi:10.1186/s13321-018-0266-y)
Supplement: Supplementary file 2 — Additional file 2. Source code of HIVProtI web server. [file 13321_2018_266_MOESM2_ESM.zip › HIVprotI_Source-code/hivprotI/cdw/data/molecules/1BNA.pdb]

DBREF  1BNA A    1    12  PDB    1BNA     1BNA             1     12             
DBREF  1BNA B   13    24  PDB    1BNA     1BNA            13     24             
SEQRES   1 A   12   DC  DG  DC  DG  DA  DA  DT  DT  DC  DG  DC  DG              
SEQRES   1 B   12   DC  DG  DC  DG  DA  DA  DT  DT  DC  DG  DC  DG              
FORMUL   3  HOH   *80(H2 O)                                                     
CRYST1   24.870   40.390   66.200  90.00  90.00  90.00 P 21 21 21    8          
ORIGX1      1.000000  0.000000  0.000000        0.00000                         
ORIGX2      0.000000  1.000000  0.000000        0.00000                         
ORIGX3      0.000000  0.000000  1.000000        0.00000                         
SCALE1      0.040209  0.000000  0.000000        0.00000                         
SCALE2      0.000000  0.024759  0.000000        0.00000                         
SCALE3      0.000000  0.000000  0.015106        0.00000                         
ATOM      1  O5'  DC A   1      18.935  34.195  25.617  1.00 64.35           O  
ATOM      2  C5'  DC A   1      19.130  33.921  24.219  1.00 44.69           C  
ATOM      3  C4'  DC A   1      19.961  32.668  24.100  1.00 31.28           C  
ATOM      4  O4'  DC A   1      19.360  31.583  24.852  1.00 37.45           O  
ATOM      5  C3'  DC A   1      20.172  32.122  22.694  1.00 46.72           C  
ATOM      6  O3'  DC A   1      21.350  31.325  22.681  1.00 48.89           O  
ATOM      7  C2'  DC A   1      18.948  31.223  22.647  1.00 30.88           C  
ATOM      8  C1'  DC A   1      19.231  30.482  23.944  1.00 36.58           C  
ATOM      9  N1   DC A   1      18.070  29.661  24.380  1.00 40.51           N  
ATOM     10  C2   DC A   1      18.224  28.454  25.015  1.00 16.62           C  
ATOM     11  O2   DC A   1      19.360  28.014  25.214  1.00 27.75           O  
ATOM     12  N3   DC A   1      17.143  27.761  25.377  1.00 20.55           N  
ATOM     13  C4   DC A   1      15.917  28.226  25.120  1.00 34.72           C  
ATOM     14  N4   DC A   1      14.828  27.477  25.444  1.00 40.31           N  
ATOM     15  C5   DC A   1      15.719  29.442  24.471  1.00 30.78           C  
ATOM     16  C6   DC A   1      16.843  30.171  24.101  1.00 25.90           C  
ATOM     17  P    DG A   2      22.409  31.286  21.483  1.00 58.85           P  
ATOM     18  OP1  DG A   2      23.536  32.157  21.851  1.00 57.82           O  
ATOM     19  OP2  DG A   2      21.822  31.459  20.139  1.00 78.33           O  
ATOM     20  O5'  DG A   2      22.840  29.751  21.498  1.00 40.36           O  
ATOM     21  C5'  DG A   2      23.543  29.175  22.594  1.00 47.19           C  
ATOM     22  C4'  DG A   2      23.494  27.709  22.279  1.00 47.81           C  
ATOM     23  O4'  DG A   2      22.193  27.252  22.674  1.00 38.76           O  
ATOM     24  C3'  DG A   2      23.693  27.325  20.807  1.00 28.58           C  
ATOM     25  O3'  DG A   2      24.723  26.320  20.653  1.00 40.44           O  
ATOM     26  C2'  DG A   2      22.273  26.885  20.416  1.00 21.14           C  
ATOM     27  C1'  DG A   2      21.721  26.304  21.716  1.00 33.95           C  
ATOM     28  N9   DG A   2      20.237  26.470  21.780  1.00 34.00           N  
ATOM     29  C8   DG A   2      19.526  27.584  21.429  1.00 36.47           C  
ATOM     30  N7   DG A   2      18.207  27.455  21.636  1.00 32.37           N  
ATOM     31  C5   DG A   2      18.083  26.212  22.142  1.00 15.06           C  
ATOM     32  C6   DG A   2      16.904  25.525  22.545  1.00 11.88           C  
ATOM     33  O6   DG A   2      15.739  25.916  22.518  1.00 21.30           O  
ATOM     34  N1   DG A   2      17.197  24.279  23.037  1.00 15.44           N  
ATOM     35  C2   DG A   2      18.434  23.717  23.155  1.00  9.63           C  
ATOM     36  N2   DG A   2      18.508  22.456  23.668  1.00 16.69           N  
ATOM     37  N3   DG A   2      19.537  24.360  22.770  1.00 30.98           N  
ATOM     38  C4   DG A   2      19.290  25.594  22.274  1.00 18.56           C  
ATOM     39  P    DC A   3      25.064  25.621  19.252  1.00 44.67           P  
ATOM     40  OP1  DC A   3      26.506  25.316  19.220  1.00 53.89           O  
ATOM     41  OP2  DC A   3      24.559  26.412  18.115  1.00 57.79           O  
ATOM     42  O5'  DC A   3      24.260  24.246  19.327  1.00 35.42           O  
ATOM     43  C5'  DC A   3      24.584  23.285  20.335  1.00 45.75           C  
ATOM     44  C4'  DC A   3      23.523  22.233  20.245  1.00 43.02           C  
ATOM     45  O4'  DC A   3      22.256  22.844  20.453  1.00 36.85           O  
ATOM     46  C3'  DC A   3      23.424  21.557  18.903  1.00 40.14           C  
ATOM     47  O3'  DC A   3      24.121  20.309  18.928  1.00 49.62           O  
ATOM     48  C2'  DC A   3      21.930  21.406  18.661  1.00 53.79           C  
ATOM     49  C1'  DC A   3      21.278  21.966  19.909  1.00 22.18           C  
ATOM     50  N1   DC A   3      20.196  22.889  19.521  1.00 25.44           N  
ATOM     51  C2   DC A   3      18.909  22.584  19.816  1.00 19.81           C  
ATOM     52  O2   DC A   3      18.685  21.512  20.382  1.00 29.92           O  
ATOM     53  N3   DC A   3      17.935  23.447  19.502  1.00 21.59           N  
ATOM     54  C4   DC A   3      18.217  24.603  18.897  1.00 14.01           C  
ATOM     55  N4   DC A   3      17.221  25.499  18.629  1.00 26.88           N  
ATOM     56  C5   DC A   3      19.526  24.945  18.571  1.00 27.59           C  
ATOM     57  C6   DC A   3      20.537  24.048  18.899  1.00 27.05           C  
ATOM     58  P    DG A   4      24.249  19.412  17.617  1.00 44.54           P  
ATOM     59  OP1  DG A   4      25.420  18.535  17.765  1.00 61.90           O  
ATOM     60  OP2  DG A   4      24.208  20.296  16.440  1.00 37.36           O  
ATOM     61  O5'  DG A   4      22.931  18.537  17.670  1.00 32.01           O  
ATOM     62  C5'  DG A   4      22.714  17.625  18.753  1.00 37.89           C  
ATOM     63  C4'  DG A   4      21.393  16.960  18.505  1.00 53.00           C  
ATOM     64  O4'  DG A   4      20.353  17.952  18.496  1.00 38.79           O  
ATOM     65  C3'  DG A   4      21.264  16.229  17.176  1.00 56.72           C  
ATOM     66  O3'  DG A   4      20.284  15.214  17.238  1.00 64.12           O  
ATOM     67  C2'  DG A   4      20.793  17.368  16.288  1.00 40.81           C  
ATOM     68  C1'  DG A   4      19.716  17.901  17.218  1.00 30.52           C  
ATOM     69  N9   DG A   4      19.305  19.281  16.869  1.00 28.53           N  
ATOM     70  C8   DG A   4      20.017  20.263  16.232  1.00 27.82           C  
ATOM     71  N7   DG A   4      19.313  21.394  16.077  1.00 28.01           N  
ATOM     72  C5   DG A   4      18.121  21.100  16.635  1.00 23.22           C  
ATOM     73  C6   DG A   4      16.952  21.904  16.749  1.00 29.21           C  
ATOM     74  O6   DG A   4      16.769  23.057  16.368  1.00 38.58           O  
ATOM     75  N1   DG A   4      15.933  21.214  17.352  1.00 27.94           N  
ATOM     76  C2   DG A   4      15.972  19.930  17.816  1.00 23.44           C  
ATOM     77  N2   DG A   4      14.831  19.416  18.353  1.00 42.64           N  
ATOM     78  N3   DG A   4      17.068  19.179  17.717  1.00 21.56           N  
ATOM     79  C4   DG A   4      18.084  19.825  17.121  1.00 23.44           C  
ATOM     80  P    DA A   5      20.356  13.969  16.245  1.00 57.01           P  
ATOM     81  OP1  DA A   5      21.116  12.891  16.892  1.00 58.59           O  
ATOM     82  OP2  DA A   5      20.837  14.423  14.910  1.00 51.96           O  
ATOM     83  O5'  DA A   5      18.810  13.581  16.161  1.00 47.12           O  
ATOM     84  C5'  DA A   5      18.015  13.569  17.362  1.00 47.67           C  
ATOM     85  C4'  DA A   5      16.672  14.088  16.957  1.00 64.79           C  
ATOM     86  O4'  DA A   5      16.842  15.447  16.561  1.00 47.60           O  
ATOM     87  C3'  DA A   5      16.019  13.393  15.764  1.00 51.50           C  
ATOM     88  O3'  DA A   5      14.762  12.796  16.120  1.00 52.18           O  
ATOM     89  C2'  DA A   5      15.952  14.498  14.696  1.00 45.00           C  
ATOM     90  C1'  DA A   5      15.851  15.732  15.569  1.00 26.88           C  
ATOM     91  N9   DA A   5      16.391  16.916  14.867  1.00 16.69           N  
ATOM     92  C8   DA A   5      17.658  17.103  14.382  1.00 28.14           C  
ATOM     93  N7   DA A   5      17.863  18.346  13.913  1.00 34.85           N  
ATOM     94  C5   DA A   5      16.673  18.953  14.098  1.00 22.49           C  
ATOM     95  C6   DA A   5      16.230  20.279  13.819  1.00 18.12           C  
ATOM     96  N6   DA A   5      17.045  21.222  13.268  1.00 29.30           N  
ATOM     97  N1   DA A   5      14.966  20.578  14.118  1.00 27.61           N  
ATOM     98  C2   DA A   5      14.178  19.652  14.669  1.00 18.53           C  
ATOM     99  N3   DA A   5      14.463  18.392  14.984  1.00 29.16           N  
ATOM    100  C4   DA A   5      15.750  18.110  14.661  1.00 15.08           C  
ATOM    101  P    DA A   6      13.866  12.006  15.063  1.00 43.68           P  
ATOM    102  OP1  DA A   6      13.028  11.039  15.800  1.00 42.55           O  
ATOM    103  OP2  DA A   6      14.715  11.499  13.968  1.00 54.20           O  
ATOM    104  O5'  DA A   6      12.879  13.111  14.480  1.00 28.20           O  
ATOM    105  C5'  DA A   6      11.802  13.597  15.290  1.00 42.29           C  
ATOM    106  C4'  DA A   6      11.111  14.603  14.435  1.00 33.23           C  
ATOM    107  O4'  DA A   6      12.152  15.460  13.962  1.00 41.48           O  
ATOM    108  C3'  DA A   6      10.417  14.070  13.187  1.00 18.16           C  
ATOM    109  O3'  DA A   6       9.007  14.369  13.181  1.00 30.42           O  
ATOM    110  C2'  DA A   6      11.240  14.692  12.061  1.00 52.97           C  
ATOM    111  C1'  DA A   6      11.699  15.974  12.719  1.00 38.93           C  
ATOM    112  N9   DA A   6      12.918  16.526  12.078  1.00 19.06           N  
ATOM    113  C8   DA A   6      14.115  15.899  11.868  1.00 17.83           C  
ATOM    114  N7   DA A   6      15.049  16.714  11.356  1.00 29.55           N  
ATOM    115  C5   DA A   6      14.416  17.901  11.246  1.00 19.88           C  
ATOM    116  C6   DA A   6      14.873  19.187  10.815  1.00 17.26           C  
ATOM    117  N6   DA A   6      16.161  19.418  10.427  1.00 19.85           N  
ATOM    118  N1   DA A   6      13.999  20.191  10.852  1.00 17.93           N  
ATOM    119  C2   DA A   6      12.753  19.962  11.272  1.00 23.00           C  
ATOM    120  N3   DA A   6      12.210  18.824  11.698  1.00 21.37           N  
ATOM    121  C4   DA A   6      13.116  17.823  11.657  1.00 15.93           C  
ATOM    122  P    DT A   7       8.081  14.050  11.915  1.00 40.72           P  
ATOM    123  OP1  DT A   7       6.668  13.960  12.342  1.00 46.75           O  
ATOM    124  OP2  DT A   7       8.600  12.894  11.137  1.00 42.53           O  
ATOM    125  O5'  DT A   7       8.239  15.387  11.076  1.00 35.21           O  
ATOM    126  C5'  DT A   7       7.907  16.635  11.686  1.00 34.88           C  
ATOM    127  C4'  DT A   7       8.162  17.628  10.598  1.00 31.45           C  
ATOM    128  O4'  DT A   7       9.543  17.580  10.279  1.00 46.82           O  
ATOM    129  C3'  DT A   7       7.461  17.284   9.296  1.00 23.76           C  
ATOM    130  O3'  DT A   7       6.251  18.034   9.162  1.00 44.27           O  
ATOM    131  C2'  DT A   7       8.532  17.527   8.223  1.00 26.30           C  
ATOM    132  C1'  DT A   7       9.644  18.209   9.019  1.00 28.96           C  
ATOM    133  N1   DT A   7      11.021  17.903   8.565  1.00 20.47           N  
ATOM    134  C2   DT A   7      11.822  18.923   8.176  1.00 28.01           C  
ATOM    135  O2   DT A   7      11.383  20.077   8.143  1.00 40.01           O  
ATOM    136  N3   DT A   7      13.119  18.641   7.852  1.00 27.94           N  
ATOM    137  C4   DT A   7      13.633  17.372   7.882  1.00 15.14           C  
ATOM    138  O4   DT A   7      14.830  17.222   7.619  1.00 32.54           O  
ATOM    139  C5   DT A   7      12.781  16.325   8.235  1.00 10.83           C  
ATOM    140  C7   DT A   7      13.269  14.902   8.236  1.00 36.33           C  
ATOM    141  C6   DT A   7      11.465  16.616   8.594  1.00 12.19           C  
ATOM    142  P    DT A   8       5.384  17.990   7.824  1.00 49.10           P  
ATOM    143  OP1  DT A   8       4.025  18.444   8.180  1.00 41.11           O  
ATOM    144  OP2  DT A   8       5.458  16.668   7.160  1.00 39.21           O  
ATOM    145  O5'  DT A   8       6.086  19.118   6.927  1.00 48.80           O  
ATOM    146  C5'  DT A   8       6.146  20.478   7.418  1.00 34.73           C  
ATOM    147  C4'  DT A   8       6.995  21.229   6.438  1.00 28.73           C  
ATOM    148  O4'  DT A   8       8.188  20.458   6.284  1.00 39.07           O  
ATOM    149  C3'  DT A   8       6.418  21.332   5.029  1.00 37.88           C  
ATOM    150  O3'  DT A   8       5.967  22.667   4.696  1.00 52.04           O  
ATOM    151  C2'  DT A   8       7.513  20.718   4.139  1.00 32.80           C  
ATOM    152  C1'  DT A   8       8.736  20.855   5.034  1.00 36.58           C  
ATOM    153  N1   DT A   8       9.823  19.876   4.759  1.00 24.57           N  
ATOM    154  C2   DT A   8      11.086  20.316   4.494  1.00 19.41           C  
ATOM    155  O2   DT A   8      11.324  21.516   4.389  1.00 32.74           O  
ATOM    156  N3   DT A   8      12.094  19.403   4.412  1.00 25.12           N  
ATOM    157  C4   DT A   8      11.876  18.060   4.551  1.00 31.35           C  
ATOM    158  O4   DT A   8      12.858  17.317   4.503  1.00 28.53           O  
ATOM    159  C5   DT A   8      10.569  17.611   4.765  1.00 22.80           C  
ATOM    160  C7   DT A   8      10.261  16.140   4.896  1.00 24.98           C  
ATOM    161  C6   DT A   8       9.545  18.548   4.904  1.00 20.28           C  
ATOM    162  P    DC A   9       5.531  23.071   3.209  1.00 48.97           P  
ATOM    163  OP1  DC A   9       4.648  24.244   3.269  1.00 62.33           O  
ATOM    164  OP2  DC A   9       5.010  21.905   2.470  1.00 51.53           O  
ATOM    165  O5'  DC A   9       6.926  23.547   2.611  1.00 43.99           O  
ATOM    166  C5'  DC A   9       7.636  24.627   3.249  1.00 50.86           C  
ATOM    167  C4'  DC A   9       8.897  24.853   2.457  1.00 46.66           C  
ATOM    168  O4'  DC A   9       9.638  23.627   2.448  1.00 42.69           O  
ATOM    169  C3'  DC A   9       8.717  25.240   0.998  1.00 56.96           C  
ATOM    170  O3'  DC A   9       9.470  26.414   0.667  1.00 63.54           O  
ATOM    171  C2'  DC A   9       9.126  23.965   0.253  1.00 50.41           C  
ATOM    172  C1'  DC A   9      10.241  23.483   1.157  1.00 41.08           C  
ATOM    173  N1   DC A   9      10.524  22.022   1.015  1.00 37.23           N  
ATOM    174  C2   DC A   9      11.814  21.603   0.840  1.00 40.54           C  
ATOM    175  O2   DC A   9      12.691  22.447   0.670  1.00 43.89           O  
ATOM    176  N3   DC A   9      12.106  20.297   0.873  1.00 32.57           N  
ATOM    177  C4   DC A   9      11.141  19.395   1.046  1.00 24.65           C  
ATOM    178  N4   DC A   9      11.461  18.075   1.089  1.00 27.84           N  
ATOM    179  C5   DC A   9       9.803  19.775   1.177  1.00 17.61           C  
ATOM    180  C6   DC A   9       9.499  21.133   1.167  1.00 30.63           C  
ATOM    181  P    DG A  10       9.055  27.333  -0.581  1.00 65.48           P  
ATOM    182  OP1  DG A  10       9.496  28.717  -0.258  1.00 59.09           O  
ATOM    183  OP2  DG A  10       7.632  27.106  -0.947  1.00 45.71           O  
ATOM    184  O5'  DG A  10       9.954  26.765  -1.771  1.00 70.30           O  
ATOM    185  C5'  DG A  10      11.382  26.940  -1.720  1.00 71.73           C  
ATOM    186  C4'  DG A  10      11.972  26.090  -2.802  1.00 58.69           C  
ATOM    187  O4'  DG A  10      11.802  24.724  -2.404  1.00 41.03           O  
ATOM    188  C3'  DG A  10      11.327  26.178  -4.188  1.00 45.61           C  
ATOM    189  O3'  DG A  10      12.311  26.096  -5.214  1.00 52.70           O  
ATOM    190  C2'  DG A  10      10.414  24.962  -4.186  1.00 36.02           C  
ATOM    191  C1'  DG A  10      11.429  24.028  -3.587  1.00 50.90           C  
ATOM    192  N9   DG A  10      10.890  22.713  -3.200  1.00 45.86           N  
ATOM    193  C8   DG A  10       9.616  22.315  -2.910  1.00 44.49           C  
ATOM    194  N7   DG A  10       9.541  21.009  -2.613  1.00 39.96           N  
ATOM    195  C5   DG A  10      10.818  20.588  -2.718  1.00 38.99           C  
ATOM    196  C6   DG A  10      11.376  19.292  -2.511  1.00 35.78           C  
ATOM    197  O6   DG A  10      10.813  18.252  -2.179  1.00 34.90           O  
ATOM    198  N1   DG A  10      12.729  19.299  -2.720  1.00 23.54           N  
ATOM    199  C2   DG A  10      13.498  20.365  -3.082  1.00  8.73           C  
ATOM    200  N2   DG A  10      14.834  20.169  -3.237  1.00 23.15           N  
ATOM    201  N3   DG A  10      12.982  21.573  -3.267  1.00 24.68           N  
ATOM    202  C4   DG A  10      11.656  21.601  -3.061  1.00 31.53           C  
ATOM    203  P    DC A  11      12.763  27.421  -5.980  1.00 60.62           P  
ATOM    204  OP1  DC A  11      12.796  28.572  -5.049  1.00 63.74           O  
ATOM    205  OP2  DC A  11      11.886  27.542  -7.164  1.00 52.44           O  
ATOM    206  O5'  DC A  11      14.272  27.086  -6.366  1.00 57.57           O  
ATOM    207  C5'  DC A  11      15.275  27.108  -5.318  1.00 54.70           C  
ATOM    208  C4'  DC A  11      16.222  25.946  -5.510  1.00 72.51           C  
ATOM    209  O4'  DC A  11      15.443  24.754  -5.397  1.00 47.18           O  
ATOM    210  C3'  DC A  11      16.942  25.827  -6.848  1.00 29.82           C  
ATOM    211  O3'  DC A  11      18.340  25.511  -6.701  1.00 43.53           O  
ATOM    212  C2'  DC A  11      16.118  24.767  -7.578  1.00 51.34           C  
ATOM    213  C1'  DC A  11      15.856  23.836  -6.414  1.00 30.07           C  
ATOM    214  N1   DC A  11      14.672  22.975  -6.637  1.00 23.25           N  
ATOM    215  C2   DC A  11      14.802  21.628  -6.529  1.00 20.38           C  
ATOM    216  O2   DC A  11      15.924  21.178  -6.314  1.00 38.77           O  
ATOM    217  N3   DC A  11      13.723  20.842  -6.627  1.00 15.92           N  
ATOM    218  C4   DC A  11      12.515  21.373  -6.836  1.00 15.82           C  
ATOM    219  N4   DC A  11      11.410  20.574  -6.872  1.00 28.04           N  
ATOM    220  C5   DC A  11      12.348  22.744  -6.978  1.00 26.17           C  
ATOM    221  C6   DC A  11      13.470  23.558  -6.869  1.00 35.50           C  
ATOM    222  P    DG A  12      19.331  25.774  -7.925  1.00 55.98           P  
ATOM    223  OP1  DG A  12      20.704  25.976  -7.408  1.00 45.83           O  
ATOM    224  OP2  DG A  12      18.763  26.851  -8.758  1.00 44.26           O  
ATOM    225  O5'  DG A  12      19.302  24.412  -8.763  1.00 62.63           O  
ATOM    226  C5'  DG A  12      20.109  23.284  -8.359  1.00 69.50           C  
ATOM    227  C4'  DG A  12      19.748  22.167  -9.299  1.00 39.92           C  
ATOM    228  O4'  DG A  12      18.350  21.969  -9.139  1.00 32.00           O  
ATOM    229  C3'  DG A  12      19.921  22.404 -10.815  1.00 50.39           C  
ATOM    230  O3'  DG A  12      20.985  21.635 -11.401  1.00 64.13           O  
ATOM    231  C2'  DG A  12      18.535  22.062 -11.381  1.00 36.18           C  
ATOM    232  C1'  DG A  12      17.965  21.200 -10.269  1.00 24.79           C  
ATOM    233  N9   DG A  12      16.493  21.220 -10.265  1.00 28.44           N  
ATOM    234  C8   DG A  12      15.663  22.289 -10.478  1.00 31.85           C  
ATOM    235  N7   DG A  12      14.368  21.958 -10.390  1.00 38.26           N  
ATOM    236  C5   DG A  12      14.388  20.640 -10.102  1.00 28.99           C  
ATOM    237  C6   DG A  12      13.301  19.742  -9.856  1.00 42.63           C  
ATOM    238  O6   DG A  12      12.091  19.967  -9.857  1.00 49.17           O  
ATOM    239  N1   DG A  12      13.750  18.466  -9.625  1.00 40.15           N  
ATOM    240  C2   DG A  12      15.042  18.043  -9.605  1.00 33.42           C  
ATOM    241  N2   DG A  12      15.259  16.717  -9.406  1.00 40.53           N  
ATOM    242  N3   DG A  12      16.061  18.885  -9.792  1.00 37.34           N  
ATOM    243  C4   DG A  12      15.660  20.156 -10.027  1.00 31.14           C  
TER     244       DG A  12                                                      
ATOM    245  O5'  DC B  13       7.458  11.884  -9.070  1.00 66.23           O  
ATOM    246  C5'  DC B  13       8.252  10.968  -9.854  1.00 71.49           C  
ATOM    247  C4'  DC B  13       9.714  11.141  -9.512  1.00 56.82           C  
ATOM    248  O4'  DC B  13      10.144  12.455  -9.908  1.00 57.92           O  
ATOM    249  C3'  DC B  13      10.103  10.989  -8.055  1.00 34.34           C  
ATOM    250  O3'  DC B  13      11.293  10.221  -7.904  1.00 42.11           O  
ATOM    251  C2'  DC B  13      10.254  12.437  -7.607  1.00 29.08           C  
ATOM    252  C1'  DC B  13      10.896  13.044  -8.837  1.00 38.40           C  
ATOM    253  N1   DC B  13      10.575  14.487  -8.944  1.00 34.33           N  
ATOM    254  C2   DC B  13      11.559  15.430  -9.006  1.00 22.98           C  
ATOM    255  O2   DC B  13      12.725  15.066  -8.932  1.00 50.83           O  
ATOM    256  N3   DC B  13      11.246  16.714  -9.193  1.00 37.14           N  
ATOM    257  C4   DC B  13       9.980  17.088  -9.334  1.00 42.60           C  
ATOM    258  N4   DC B  13       9.698  18.395  -9.589  1.00 54.91           N  
ATOM    259  C5   DC B  13       8.939  16.162  -9.274  1.00 56.67           C  
ATOM    260  C6   DC B  13       9.265  14.824  -9.080  1.00 49.21           C  
ATOM    261  P    DG B  14      11.602   9.510  -6.502  1.00 60.42           P  
ATOM    262  OP1  DG B  14      11.666   8.032  -6.664  1.00 57.44           O  
ATOM    263  OP2  DG B  14      10.644  10.010  -5.494  1.00 46.07           O  
ATOM    264  O5'  DG B  14      13.051  10.094  -6.177  1.00 50.94           O  
ATOM    265  C5'  DG B  14      14.100  10.021  -7.156  1.00 34.84           C  
ATOM    266  C4'  DG B  14      15.113  10.992  -6.657  1.00 48.06           C  
ATOM    267  O4'  DG B  14      14.556  12.300  -6.755  1.00 37.01           O  
ATOM    268  C3'  DG B  14      15.445  10.806  -5.189  1.00 50.58           C  
ATOM    269  O3'  DG B  14      16.836  10.560  -5.013  1.00 51.98           O  
ATOM    270  C2'  DG B  14      14.937  12.100  -4.529  1.00 40.32           C  
ATOM    271  C1'  DG B  14      15.058  13.086  -5.671  1.00 46.69           C  
ATOM    272  N9   DG B  14      14.036  14.140  -5.536  1.00 29.17           N  
ATOM    273  C8   DG B  14      12.710  13.957  -5.259  1.00 23.48           C  
ATOM    274  N7   DG B  14      12.016  15.103  -5.269  1.00 37.54           N  
ATOM    275  C5   DG B  14      12.937  16.041  -5.558  1.00 26.27           C  
ATOM    276  C6   DG B  14      12.761  17.451  -5.710  1.00 40.82           C  
ATOM    277  O6   DG B  14      11.723  18.111  -5.630  1.00 44.39           O  
ATOM    278  N1   DG B  14      13.952  18.079  -5.973  1.00 19.52           N  
ATOM    279  C2   DG B  14      15.171  17.485  -6.107  1.00 18.48           C  
ATOM    280  N2   DG B  14      16.244  18.292  -6.325  1.00 36.58           N  
ATOM    281  N3   DG B  14      15.329  16.161  -5.986  1.00 46.96           N  
ATOM    282  C4   DG B  14      14.179  15.499  -5.721  1.00 35.70           C  
ATOM    283  P    DC B  15      17.478  10.380  -3.569  1.00 46.26           P  
ATOM    284  OP1  DC B  15      18.665   9.516  -3.729  1.00 46.07           O  
ATOM    285  OP2  DC B  15      16.427   9.940  -2.633  1.00 40.43           O  
ATOM    286  O5'  DC B  15      17.957  11.865  -3.208  1.00 40.97           O  
ATOM    287  C5'  DC B  15      18.963  12.531  -3.996  1.00 28.78           C  
ATOM    288  C4'  DC B  15      18.936  13.958  -3.536  1.00 32.84           C  
ATOM    289  O4'  DC B  15      17.592  14.409  -3.622  1.00 37.24           O  
ATOM    290  C3'  DC B  15      19.253  14.139  -2.066  1.00 43.98           C  
ATOM    291  O3'  DC B  15      20.659  14.219  -1.858  1.00 40.90           O  
ATOM    292  C2'  DC B  15      18.520  15.417  -1.728  1.00 36.26           C  
ATOM    293  C1'  DC B  15      17.545  15.602  -2.872  1.00 20.54           C  
ATOM    294  N1   DC B  15      16.145  15.696  -2.428  1.00 23.10           N  
ATOM    295  C2   DC B  15      15.507  16.886  -2.558  1.00 32.12           C  
ATOM    296  O2   DC B  15      16.162  17.846  -2.957  1.00 30.04           O  
ATOM    297  N3   DC B  15      14.209  16.983  -2.264  1.00 32.94           N  
ATOM    298  C4   DC B  15      13.536  15.919  -1.825  1.00 16.43           C  
ATOM    299  N4   DC B  15      12.205  16.017  -1.553  1.00 34.91           N  
ATOM    300  C5   DC B  15      14.164  14.689  -1.652  1.00 22.75           C  
ATOM    301  C6   DC B  15      15.509  14.584  -1.979  1.00 26.42           C  
ATOM    302  P    DG B  16      21.304  14.529  -0.436  1.00 42.39           P  
ATOM    303  OP1  DG B  16      22.696  14.087  -0.524  1.00 60.41           O  
ATOM    304  OP2  DG B  16      20.488  13.954   0.650  1.00 51.09           O  
ATOM    305  O5'  DG B  16      21.306  16.117  -0.363  1.00 45.08           O  
ATOM    306  C5'  DG B  16      22.177  16.876  -1.212  1.00 33.20           C  
ATOM    307  C4'  DG B  16      21.739  18.292  -1.021  1.00 24.95           C  
ATOM    308  O4'  DG B  16      20.305  18.225  -1.048  1.00 32.83           O  
ATOM    309  C3'  DG B  16      22.101  18.959   0.293  1.00 41.12           C  
ATOM    310  O3'  DG B  16      22.592  20.293   0.097  1.00 53.45           O  
ATOM    311  C2'  DG B  16      20.820  18.829   1.121  1.00 28.93           C  
ATOM    312  C1'  DG B  16      19.765  18.985   0.046  1.00 37.44           C  
ATOM    313  N9   DG B  16      18.513  18.299   0.468  1.00 17.75           N  
ATOM    314  C8   DG B  16      18.363  17.062   1.039  1.00 17.96           C  
ATOM    315  N7   DG B  16      17.080  16.744   1.281  1.00 24.14           N  
ATOM    316  C5   DG B  16      16.400  17.832   0.868  1.00  9.96           C  
ATOM    317  C6   DG B  16      14.996  18.090   0.882  1.00 18.10           C  
ATOM    318  O6   DG B  16      14.082  17.378   1.280  1.00 31.13           O  
ATOM    319  N1   DG B  16      14.712  19.349   0.418  1.00 17.72           N  
ATOM    320  C2   DG B  16      15.606  20.268  -0.027  1.00 16.23           C  
ATOM    321  N2   DG B  16      15.134  21.493  -0.382  1.00 33.42           N  
ATOM    322  N3   DG B  16      16.912  20.017  -0.072  1.00 26.37           N  
ATOM    323  C4   DG B  16      17.236  18.794   0.384  1.00 31.72           C  
ATOM    324  P    DA B  17      22.904  21.238   1.339  1.00 46.87           P  
ATOM    325  OP1  DA B  17      23.994  22.183   1.025  1.00 47.75           O  
ATOM    326  OP2  DA B  17      23.104  20.390   2.538  1.00 46.81           O  
ATOM    327  O5'  DA B  17      21.577  22.107   1.390  1.00 39.51           O  
ATOM    328  C5'  DA B  17      21.216  22.833   0.200  1.00 30.37           C  
ATOM    329  C4'  DA B  17      20.101  23.788   0.484  1.00 35.43           C  
ATOM    330  O4'  DA B  17      18.913  23.054   0.816  1.00 43.05           O  
ATOM    331  C3'  DA B  17      20.347  24.743   1.633  1.00 44.50           C  
ATOM    332  O3'  DA B  17      19.732  26.010   1.411  1.00 78.59           O  
ATOM    333  C2'  DA B  17      19.752  23.945   2.791  1.00 44.42           C  
ATOM    334  C1'  DA B  17      18.497  23.393   2.145  1.00 42.55           C  
ATOM    335  N9   DA B  17      18.079  22.095   2.758  1.00 34.56           N  
ATOM    336  C8   DA B  17      18.847  21.020   3.133  1.00 20.07           C  
ATOM    337  N7   DA B  17      18.114  19.984   3.584  1.00 27.60           N  
ATOM    338  C5   DA B  17      16.842  20.424   3.488  1.00 18.80           C  
ATOM    339  C6   DA B  17      15.577  19.817   3.786  1.00 32.58           C  
ATOM    340  N6   DA B  17      15.448  18.537   4.242  1.00 29.54           N  
ATOM    341  N1   DA B  17      14.482  20.557   3.593  1.00 35.01           N  
ATOM    342  C2   DA B  17      14.597  21.801   3.118  1.00 36.47           C  
ATOM    343  N3   DA B  17      15.700  22.472   2.783  1.00 38.96           N  
ATOM    344  C4   DA B  17      16.791  21.706   3.002  1.00 28.24           C  
ATOM    345  P    DA B  18      19.803  27.141   2.526  1.00 46.11           P  
ATOM    346  OP1  DA B  18      19.796  28.478   1.888  1.00 49.20           O  
ATOM    347  OP2  DA B  18      20.953  26.858   3.426  1.00 43.48           O  
ATOM    348  O5'  DA B  18      18.396  26.939   3.241  1.00 40.83           O  
ATOM    349  C5'  DA B  18      17.203  27.028   2.452  1.00 40.72           C  
ATOM    350  C4'  DA B  18      16.035  26.958   3.388  1.00 66.52           C  
ATOM    351  O4'  DA B  18      15.856  25.612   3.850  1.00 44.25           O  
ATOM    352  C3'  DA B  18      16.101  27.861   4.615  1.00 63.34           C  
ATOM    353  O3'  DA B  18      14.890  28.608   4.757  1.00 55.65           O  
ATOM    354  C2'  DA B  18      16.368  26.844   5.724  1.00 34.49           C  
ATOM    355  C1'  DA B  18      15.561  25.655   5.243  1.00 29.45           C  
ATOM    356  N9   DA B  18      16.104  24.373   5.755  1.00 20.03           N  
ATOM    357  C8   DA B  18      17.411  23.967   5.830  1.00 16.51           C  
ATOM    358  N7   DA B  18      17.539  22.706   6.276  1.00 20.58           N  
ATOM    359  C5   DA B  18      16.266  22.309   6.480  1.00 21.66           C  
ATOM    360  C6   DA B  18      15.715  21.073   6.933  1.00 17.93           C  
ATOM    361  N6   DA B  18      16.483  19.994   7.243  1.00 20.37           N  
ATOM    362  N1   DA B  18      14.389  20.994   7.036  1.00 20.81           N  
ATOM    363  C2   DA B  18      13.636  22.041   6.708  1.00 26.77           C  
ATOM    364  N3   DA B  18      14.019  23.234   6.265  1.00 26.83           N  
ATOM    365  C4   DA B  18      15.367  23.291   6.174  1.00 27.48           C  
ATOM    366  P    DT B  19      14.604  29.545   6.020  1.00 48.40           P  
ATOM    367  OP1  DT B  19      13.792  30.696   5.582  1.00 50.18           O  
ATOM    368  OP2  DT B  19      15.852  29.836   6.749  1.00 44.42           O  
ATOM    369  O5'  DT B  19      13.633  28.628   6.885  1.00 53.86           O  
ATOM    370  C5'  DT B  19      12.398  28.171   6.303  1.00 55.04           C  
ATOM    371  C4'  DT B  19      11.809  27.217   7.302  1.00 44.86           C  
ATOM    372  O4'  DT B  19      12.767  26.184   7.534  1.00 48.52           O  
ATOM    373  C3'  DT B  19      11.515  27.822   8.669  1.00 41.77           C  
ATOM    374  O3'  DT B  19      10.103  27.952   8.891  1.00 57.02           O  
ATOM    375  C2'  DT B  19      12.267  26.906   9.630  1.00 39.28           C  
ATOM    376  C1'  DT B  19      12.426  25.645   8.799  1.00 27.68           C  
ATOM    377  N1   DT B  19      13.609  24.850   9.205  1.00 21.67           N  
ATOM    378  C2   DT B  19      13.442  23.575   9.656  1.00 31.71           C  
ATOM    379  O2   DT B  19      12.311  23.101   9.802  1.00 36.00           O  
ATOM    380  N3   DT B  19      14.551  22.825   9.913  1.00 24.66           N  
ATOM    381  C4   DT B  19      15.815  23.321   9.777  1.00 40.64           C  
ATOM    382  O4   DT B  19      16.755  22.570  10.029  1.00 31.47           O  
ATOM    383  C5   DT B  19      15.972  24.647   9.362  1.00 31.79           C  
ATOM    384  C7   DT B  19      17.345  25.239   9.234  1.00 30.05           C  
ATOM    385  C6   DT B  19      14.844  25.405   9.048  1.00 14.35           C  
ATOM    386  P    DT B  20       9.513  28.533  10.260  1.00 48.24           P  
ATOM    387  OP1  DT B  20       8.145  29.007   9.998  1.00 41.28           O  
ATOM    388  OP2  DT B  20      10.455  29.513  10.841  1.00 53.39           O  
ATOM    389  O5'  DT B  20       9.395  27.223  11.153  1.00 36.57           O  
ATOM    390  C5'  DT B  20       8.576  26.148  10.664  1.00 50.41           C  
ATOM    391  C4'  DT B  20       8.655  25.060  11.678  1.00 32.08           C  
ATOM    392  O4'  DT B  20      10.003  24.615  11.764  1.00 48.38           O  
ATOM    393  C3'  DT B  20       8.272  25.471  13.087  1.00 29.99           C  
ATOM    394  O3'  DT B  20       7.199  24.657  13.553  1.00 45.14           O  
ATOM    395  C2'  DT B  20       9.586  25.307  13.860  1.00 32.42           C  
ATOM    396  C1'  DT B  20      10.190  24.148  13.089  1.00 39.56           C  
ATOM    397  N1   DT B  20      11.660  24.070  13.205  1.00 20.36           N  
ATOM    398  C2   DT B  20      12.257  22.880  13.486  1.00 27.55           C  
ATOM    399  O2   DT B  20      11.583  21.866  13.691  1.00 38.33           O  
ATOM    400  N3   DT B  20      13.620  22.829  13.497  1.00 29.60           N  
ATOM    401  C4   DT B  20      14.402  23.914  13.225  1.00 30.11           C  
ATOM    402  O4   DT B  20      15.625  23.764  13.252  1.00 32.92           O  
ATOM    403  C5   DT B  20      13.774  25.126  12.933  1.00 24.11           C  
ATOM    404  C7   DT B  20      14.563  26.358  12.612  1.00 23.96           C  
ATOM    405  C6   DT B  20      12.385  25.187  12.926  1.00 19.78           C  
ATOM    406  P    DC B  21       6.594  24.823  15.016  1.00 54.73           P  
ATOM    407  OP1  DC B  21       5.169  24.424  14.987  1.00 53.98           O  
ATOM    408  OP2  DC B  21       6.870  26.189  15.511  1.00 65.53           O  
ATOM    409  O5'  DC B  21       7.409  23.731  15.839  1.00 50.67           O  
ATOM    410  C5'  DC B  21       7.331  22.352  15.433  1.00 60.86           C  
ATOM    411  C4'  DC B  21       8.100  21.598  16.461  1.00 40.86           C  
ATOM    412  O4'  DC B  21       9.478  21.902  16.263  1.00 36.88           O  
ATOM    413  C3'  DC B  21       7.766  22.045  17.879  1.00 53.80           C  
ATOM    414  O3'  DC B  21       7.036  21.041  18.611  1.00 79.04           O  
ATOM    415  C2'  DC B  21       9.123  22.414  18.469  1.00 48.43           C  
ATOM    416  C1'  DC B  21      10.107  21.743  17.523  1.00 36.51           C  
ATOM    417  N1   DC B  21      11.328  22.556  17.331  1.00 24.72           N  
ATOM    418  C2   DC B  21      12.534  21.939  17.329  1.00 30.96           C  
ATOM    419  O2   DC B  21      12.560  20.731  17.579  1.00 34.53           O  
ATOM    420  N3   DC B  21      13.639  22.639  17.035  1.00 31.69           N  
ATOM    421  C4   DC B  21      13.560  23.938  16.739  1.00 21.53           C  
ATOM    422  N4   DC B  21      14.685  24.628  16.404  1.00 23.72           N  
ATOM    423  C5   DC B  21      12.338  24.609  16.736  1.00 30.74           C  
ATOM    424  C6   DC B  21      11.193  23.878  17.035  1.00 27.58           C  
ATOM    425  P    DG B  22       6.509  21.324  20.099  1.00 56.50           P  
ATOM    426  OP1  DG B  22       5.387  20.397  20.396  1.00 50.81           O  
ATOM    427  OP2  DG B  22       6.235  22.774  20.306  1.00 53.84           O  
ATOM    428  O5'  DG B  22       7.767  20.924  20.993  1.00 66.30           O  
ATOM    429  C5'  DG B  22       8.216  19.559  21.073  1.00 73.42           C  
ATOM    430  C4'  DG B  22       9.422  19.557  21.977  1.00 42.96           C  
ATOM    431  O4'  DG B  22      10.493  20.260  21.319  1.00 52.87           O  
ATOM    432  C3'  DG B  22       9.267  20.267  23.325  1.00 38.51           C  
ATOM    433  O3'  DG B  22      10.088  19.657  24.293  1.00 60.28           O  
ATOM    434  C2'  DG B  22       9.751  21.670  22.990  1.00 22.00           C  
ATOM    435  C1'  DG B  22      10.988  21.226  22.256  1.00 24.85           C  
ATOM    436  N9   DG B  22      11.599  22.357  21.543  1.00 25.91           N  
ATOM    437  C8   DG B  22      11.037  23.545  21.159  1.00 23.91           C  
ATOM    438  N7   DG B  22      11.921  24.362  20.566  1.00 39.18           N  
ATOM    439  C5   DG B  22      13.072  23.653  20.580  1.00 25.66           C  
ATOM    440  C6   DG B  22      14.370  24.003  20.102  1.00 28.34           C  
ATOM    441  O6   DG B  22      14.747  25.057  19.585  1.00 31.85           O  
ATOM    442  N1   DG B  22      15.268  22.983  20.308  1.00 25.22           N  
ATOM    443  C2   DG B  22      15.023  21.776  20.891  1.00 11.07           C  
ATOM    444  N2   DG B  22      16.066  20.914  21.038  1.00 25.92           N  
ATOM    445  N3   DG B  22      13.815  21.452  21.350  1.00 19.05           N  
ATOM    446  C4   DG B  22      12.902  22.429  21.151  1.00 23.69           C  
ATOM    447  P    DC B  23       9.477  18.627  25.340  1.00 55.93           P  
ATOM    448  OP1  DC B  23       8.767  17.534  24.627  1.00 45.14           O  
ATOM    449  OP2  DC B  23       8.670  19.409  26.312  1.00 41.61           O  
ATOM    450  O5'  DC B  23      10.807  18.067  26.034  1.00 59.70           O  
ATOM    451  C5'  DC B  23      11.688  17.170  25.310  1.00 63.13           C  
ATOM    452  C4'  DC B  23      13.115  17.573  25.593  1.00 27.86           C  
ATOM    453  O4'  DC B  23      13.284  18.804  24.893  1.00 50.51           O  
ATOM    454  C3'  DC B  23      13.441  17.879  27.059  1.00 46.45           C  
ATOM    455  O3'  DC B  23      14.341  16.938  27.677  1.00 57.21           O  
ATOM    456  C2'  DC B  23      13.928  19.322  27.025  1.00 68.01           C  
ATOM    457  C1'  DC B  23      14.312  19.508  25.568  1.00 32.05           C  
ATOM    458  N1   DC B  23      14.144  20.932  25.170  1.00 23.28           N  
ATOM    459  C2   DC B  23      15.199  21.595  24.630  1.00 20.62           C  
ATOM    460  O2   DC B  23      16.257  20.984  24.504  1.00 29.62           O  
ATOM    461  N3   DC B  23      15.067  22.877  24.257  1.00 39.00           N  
ATOM    462  C4   DC B  23      13.898  23.510  24.404  1.00 30.44           C  
ATOM    463  N4   DC B  23      13.771  24.813  24.018  1.00 34.66           N  
ATOM    464  C5   DC B  23      12.795  22.866  24.967  1.00 27.74           C  
ATOM    465  C6   DC B  23      12.935  21.540  25.359  1.00 24.58           C  
ATOM    466  P    DG B  24      14.658  17.064  29.247  1.00 53.70           P  
ATOM    467  OP1  DG B  24      14.863  15.717  29.825  1.00 61.79           O  
ATOM    468  OP2  DG B  24      13.633  17.912  29.920  1.00 36.06           O  
ATOM    469  O5'  DG B  24      16.033  17.880  29.284  1.00 34.06           O  
ATOM    470  C5'  DG B  24      17.243  17.320  28.742  1.00 46.57           C  
ATOM    471  C4'  DG B  24      18.208  18.464  28.758  1.00 50.89           C  
ATOM    472  O4'  DG B  24      17.716  19.428  27.829  1.00 32.02           O  
ATOM    473  C3'  DG B  24      18.230  19.236  30.058  1.00 30.38           C  
ATOM    474  O3'  DG B  24      18.978  18.583  31.084  1.00 61.06           O  
ATOM    475  C2'  DG B  24      18.885  20.519  29.578  1.00 53.33           C  
ATOM    476  C1'  DG B  24      18.276  20.693  28.188  1.00 35.03           C  
ATOM    477  N9   DG B  24      17.164  21.659  28.139  1.00 30.25           N  
ATOM    478  C8   DG B  24      15.874  21.536  28.580  1.00 30.86           C  
ATOM    479  N7   DG B  24      15.129  22.614  28.308  1.00 44.08           N  
ATOM    480  C5   DG B  24      15.990  23.436  27.673  1.00 16.87           C  
ATOM    481  C6   DG B  24      15.765  24.729  27.117  1.00 19.36           C  
ATOM    482  O6   DG B  24      14.719  25.373  27.067  1.00 33.30           O  
ATOM    483  N1   DG B  24      16.926  25.257  26.604  1.00 15.78           N  
ATOM    484  C2   DG B  24      18.157  24.666  26.579  1.00 11.92           C  
ATOM    485  N2   DG B  24      19.208  25.386  26.096  1.00 29.76           N  
ATOM    486  N3   DG B  24      18.350  23.438  27.053  1.00 21.95           N  
ATOM    487  C4   DG B  24      17.231  22.893  27.570  1.00 13.89           C  
TER     488       DG B  24                                                      
HETATM  489  O   HOH A  25      19.736  30.706  18.656  1.00 51.86           O  
HETATM  490  O   HOH A  31      10.879  26.039  -8.906  1.00 47.07           O  
HETATM  491  O   HOH A  32      18.320  24.816  14.948  1.00 47.72           O  
HETATM  492  O   HOH A  36       9.821  13.442   8.572  1.00 45.76           O  
HETATM  493  O   HOH A  38       8.915  15.602  -3.388  1.00 50.97           O  
HETATM  494  O   HOH A  39      17.505  26.340 -10.581  1.00 51.90           O  
HETATM  495  O   HOH A  40      28.496  23.515  18.349  1.00 45.37           O  
HETATM  496  O   HOH A  41      11.346  24.175   4.920  1.00 45.03           O  
HETATM  497  O   HOH A  50       9.098  16.119   1.277  1.00 51.80           O  
HETATM  498  O   HOH A  54      16.488  29.195  19.861  1.00 54.92           O  
HETATM  499  O   HOH A  55      22.078  25.894  15.396  1.00 62.20           O  
HETATM  500  O   HOH A  58       7.133  14.448   4.647  1.00 57.15           O  
HETATM  501  O   HOH A  62      14.095  28.151  21.614  1.00 53.85           O  
HETATM  502  O   HOH A  64      27.164  31.710  20.331  1.00 56.84           O  
HETATM  503  O   HOH A  65      15.295  11.873  12.209  1.00 57.34           O  
HETATM  504  O   HOH A  66      18.180  16.604   9.966  1.00 61.52           O  
HETATM  505  O   HOH A  67       6.216  17.035   1.672  1.00 62.91           O  
HETATM  506  O   HOH A  70       7.055  25.519  -2.053  1.00 55.96           O  
HETATM  507  O   HOH A  74      12.454  11.354   9.415  1.00 68.40           O  
HETATM  508  O   HOH A  76      11.492  29.103  20.090  1.00 67.46           O  
HETATM  509  O   HOH A  77      14.220  29.189  20.392  1.00 48.22           O  
HETATM  510  O   HOH A  78       6.138  19.149  13.844  1.00 62.26           O  
HETATM  511  O   HOH A  79      17.315   9.638  13.392  1.00 65.70           O  
HETATM  512  O   HOH A  80      18.951  25.757  12.989  1.00 66.47           O  
HETATM  513  O   HOH A  81      20.460  18.861  12.664  1.00 63.00           O  
HETATM  514  O   HOH A  82       3.529  19.338  12.599  1.00 65.32           O  
HETATM  515  O   HOH A  84      16.223  12.351   9.406  1.00 63.59           O  
HETATM  516  O   HOH A  85      12.989  29.901  -9.282  1.00 64.97           O  
HETATM  517  O   HOH A  86      17.510  30.569  18.702  1.00 61.79           O  
HETATM  518  O   HOH A  87      25.377  12.891  19.011  1.00 73.80           O  
HETATM  519  O   HOH A  88      13.610  15.742  18.593  1.00 69.48           O  
HETATM  520  O   HOH A  89      18.012  32.598  15.262  1.00 67.52           O  
HETATM  521  O   HOH A  92       8.723  13.216   6.359  1.00 70.66           O  
HETATM  522  O   HOH A  97      18.779  13.814  11.704  1.00 71.14           O  
HETATM  523  O   HOH A  99      12.227  25.192 -10.299  1.00 70.46           O  
HETATM  524  O   HOH A 100      12.292  30.291  27.102  1.00 73.04           O  
HETATM  525  O   HOH A 102      20.170  23.000  12.999  1.00 73.63           O  
HETATM  526  O   HOH B  26      14.354  27.683  16.369  1.00 40.92           O  
HETATM  527  O   HOH B  27       9.864  22.509   9.123  1.00 39.67           O  
HETATM  528  O   HOH B  28      19.526  19.144   7.481  1.00 51.15           O  
HETATM  529  O   HOH B  29      25.754  12.744  -1.835  1.00 51.80           O  
HETATM  530  O   HOH B  30       7.478  20.604  -9.000  1.00 44.82           O  
HETATM  531  O   HOH B  33       9.012  24.586   7.009  1.00 43.42           O  
HETATM  532  O   HOH B  34      10.152  19.917  13.381  1.00 48.04           O  
HETATM  533  O   HOH B  35       7.764  21.397  11.075  1.00 41.41           O  
HETATM  534  O   HOH B  37      13.239  14.428   2.049  1.00 55.54           O  
HETATM  535  O   HOH B  42      12.601  23.000  29.167  1.00 51.36           O  
HETATM  536  O   HOH B  43      10.440  25.542  24.443  1.00 56.79           O  
HETATM  537  O   HOH B  44      16.979  28.689  16.284  1.00 50.41           O  
HETATM  538  O   HOH B  45       4.794  22.966  13.368  1.00 45.95           O  
HETATM  539  O   HOH B  46       4.208  25.591  10.828  1.00 51.06           O  
HETATM  540  O   HOH B  47       6.362  24.374   9.188  1.00 51.85           O  
HETATM  541  O   HOH B  48       7.688  28.411   7.883  1.00 49.33           O  
HETATM  542  O   HOH B  49      18.379  17.074   4.809  1.00 50.72           O  
HETATM  543  O   HOH B  51      26.464  23.826   1.396  1.00 53.21           O  
HETATM  544  O   HOH B  52      11.014  11.318  -2.909  1.00 51.36           O  
HETATM  545  O   HOH B  53       9.476  27.782  26.498  1.00 60.04           O  
HETATM  546  O   HOH B  56       5.522  27.411   9.017  1.00 62.36           O  
HETATM  547  O   HOH B  57      18.456  28.409   8.821  1.00 59.63           O  
HETATM  548  O   HOH B  59      22.610  15.544   3.846  1.00 57.52           O  
HETATM  549  O   HOH B  60      24.407  13.162   2.229  1.00 52.30           O  
HETATM  550  O   HOH B  61       7.988  11.556  -2.976  1.00 59.14           O  
HETATM  551  O   HOH B  63      14.213  27.722  18.905  1.00 57.29           O  
HETATM  552  O   HOH B  68      19.101  11.433   1.080  1.00 59.79           O  
HETATM  553  O   HOH B  69      12.607  10.967   0.261  1.00 60.87           O  
HETATM  554  O   HOH B  71      15.062  26.024  -0.766  1.00 56.35           O  
HETATM  555  O   HOH B  72      16.380   6.413  -4.784  1.00 59.07           O  
HETATM  556  O   HOH B  73      14.059   5.751  -6.198  1.00 56.68           O  
HETATM  557  O   HOH B  75       9.613  17.039  29.793  1.00 63.48           O  
HETATM  558  O   HOH B  83      25.276  15.890  -1.301  1.00 64.53           O  
HETATM  559  O   HOH B  90       2.622  23.030  10.332  1.00 68.01           O  
HETATM  560  O   HOH B  91      19.701  22.518   9.511  1.00 70.25           O  
HETATM  561  O   HOH B  93      19.727  29.488   6.155  1.00 69.43           O  
HETATM  562  O   HOH B  94      17.241  11.563   4.511  1.00 72.18           O  
HETATM  563  O   HOH B  95      26.545  19.404  -1.091  1.00 70.14           O  
HETATM  564  O   HOH B  96       9.697  18.315  14.885  1.00 69.10           O  
HETATM  565  O   HOH B  98      14.292  25.159   2.287  1.00 68.44           O  
HETATM  566  O   HOH B 101       9.396  27.092  16.993  1.00 72.98           O  
HETATM  567  O   HOH B 103      19.987  21.691   6.802  1.00 72.66           O  
HETATM  568  O   HOH B 104      18.692  31.584   4.596  1.00 72.98           O  
MASTER      355    0    0    0    0    0    0    6  566    2    0    2          
END                                                                             
