# Supplementary material for: HIVprotI: an integrated web based platform for prediction and design of HIV proteins inhibitors
Source: J Cheminform. 2018 Mar 9;10:12. doi: 10.1186/s13321-018-0266-y (PMC5845081; doi:10.1186/s13321-018-0266-y)
Supplement: Supplementary file 2 — Additional file 2. Source code of HIVProtI web server. [file 13321_2018_266_MOESM2_ESM.zip › HIVprotI_Source-code/hivprotI/cdw/data/molecules/1CRN.pdb]

HEADER    PLANT SEED PROTEIN                      30-APR-81   1CRN                                                                       
DBREF  1CRN A    1    46  UNP    P01542   CRAM_CRAAB       1     46             
SEQRES   1 A   46  THR THR CYS CYS PRO SER ILE VAL ALA ARG SER ASN PHE          
SEQRES   2 A   46  ASN VAL CYS ARG LEU PRO GLY THR PRO GLU ALA ILE CYS          
SEQRES   3 A   46  ALA THR TYR THR GLY CYS ILE ILE ILE PRO GLY ALA THR          
SEQRES   4 A   46  CYS PRO GLY ASP TYR ALA ASN                                  
HELIX    1  H1 ILE A    7  PRO A   19  13/10 CONFORMATION RES 17,19       13    
HELIX    2  H2 GLU A   23  THR A   30  1DISTORTED 3/10 AT RES 30           8    
SHEET    1  S1 2 THR A   1  CYS A   4  0                                        
SHEET    2  S1 2 CYS A  32  ILE A  35 -1                                        
SSBOND   1 CYS A    3    CYS A   40                          1555   1555  2.00  
SSBOND   2 CYS A    4    CYS A   32                          1555   1555  2.04  
SSBOND   3 CYS A   16    CYS A   26                          1555   1555  2.05  
CRYST1   40.960   18.650   22.520  90.00  90.77  90.00 P 1 21 1      2          
ORIGX1      1.000000  0.000000  0.000000        0.00000                         
ORIGX2      0.000000  1.000000  0.000000        0.00000                         
ORIGX3      0.000000  0.000000  1.000000        0.00000                         
SCALE1      0.024414  0.000000 -0.000328        0.00000                         
SCALE2      0.000000  0.053619  0.000000        0.00000                         
SCALE3      0.000000  0.000000  0.044409        0.00000                         
ATOM      1  N   THR A   1      17.047  14.099   3.625  1.00 13.79           N  
ATOM      2  CA  THR A   1      16.967  12.784   4.338  1.00 10.80           C  
ATOM      3  C   THR A   1      15.685  12.755   5.133  1.00  9.19           C  
ATOM      4  O   THR A   1      15.268  13.825   5.594  1.00  9.85           O  
ATOM      5  CB  THR A   1      18.170  12.703   5.337  1.00 13.02           C  
ATOM      6  OG1 THR A   1      19.334  12.829   4.463  1.00 15.06           O  
ATOM      7  CG2 THR A   1      18.150  11.546   6.304  1.00 14.23           C  
ATOM      8  N   THR A   2      15.115  11.555   5.265  1.00  7.81           N  
ATOM      9  CA  THR A   2      13.856  11.469   6.066  1.00  8.31           C  
ATOM     10  C   THR A   2      14.164  10.785   7.379  1.00  5.80           C  
ATOM     11  O   THR A   2      14.993   9.862   7.443  1.00  6.94           O  
ATOM     12  CB  THR A   2      12.732  10.711   5.261  1.00 10.32           C  
ATOM     13  OG1 THR A   2      13.308   9.439   4.926  1.00 12.81           O  
ATOM     14  CG2 THR A   2      12.484  11.442   3.895  1.00 11.90           C  
ATOM     15  N   CYS A   3      13.488  11.241   8.417  1.00  5.24           N  
ATOM     16  CA  CYS A   3      13.660  10.707   9.787  1.00  5.39           C  
ATOM     17  C   CYS A   3      12.269  10.431  10.323  1.00  4.45           C  
ATOM     18  O   CYS A   3      11.393  11.308  10.185  1.00  6.54           O  
ATOM     19  CB  CYS A   3      14.368  11.748  10.691  1.00  5.99           C  
ATOM     20  SG  CYS A   3      15.885  12.426  10.016  1.00  7.01           S  
ATOM     21  N   CYS A   4      12.019   9.272  10.928  1.00  3.90           N  
ATOM     22  CA  CYS A   4      10.646   8.991  11.408  1.00  4.24           C  
ATOM     23  C   CYS A   4      10.654   8.793  12.919  1.00  3.72           C  
ATOM     24  O   CYS A   4      11.659   8.296  13.491  1.00  5.30           O  
ATOM     25  CB  CYS A   4      10.057   7.752  10.682  1.00  4.41           C  
ATOM     26  SG  CYS A   4       9.837   8.018   8.904  1.00  4.72           S  
ATOM     27  N   PRO A   5       9.561   9.108  13.563  1.00  3.96           N  
ATOM     28  CA  PRO A   5       9.448   9.034  15.012  1.00  4.25           C  
ATOM     29  C   PRO A   5       9.288   7.670  15.606  1.00  4.96           C  
ATOM     30  O   PRO A   5       9.490   7.519  16.819  1.00  7.44           O  
ATOM     31  CB  PRO A   5       8.230   9.957  15.345  1.00  5.11           C  
ATOM     32  CG  PRO A   5       7.338   9.786  14.114  1.00  5.24           C  
ATOM     33  CD  PRO A   5       8.366   9.804  12.958  1.00  5.20           C  
ATOM     34  N   SER A   6       8.875   6.686  14.796  1.00  4.83           N  
ATOM     35  CA  SER A   6       8.673   5.314  15.279  1.00  4.45           C  
ATOM     36  C   SER A   6       8.753   4.376  14.083  1.00  4.99           C  
ATOM     37  O   SER A   6       8.726   4.858  12.923  1.00  4.61           O  
ATOM     38  CB  SER A   6       7.340   5.121  15.996  1.00  5.05           C  
ATOM     39  OG  SER A   6       6.274   5.220  15.031  1.00  6.39           O  
ATOM     40  N   ILE A   7       8.881   3.075  14.358  1.00  4.94           N  
ATOM     41  CA  ILE A   7       8.912   2.083  13.258  1.00  6.33           C  
ATOM     42  C   ILE A   7       7.581   2.090  12.506  1.00  5.32           C  
ATOM     43  O   ILE A   7       7.670   2.031  11.245  1.00  6.85           O  
ATOM     44  CB  ILE A   7       9.207   0.677  13.924  1.00  8.43           C  
ATOM     45  CG1 ILE A   7      10.714   0.702  14.312  1.00  9.78           C  
ATOM     46  CG2 ILE A   7       8.811  -0.477  12.969  1.00 11.70           C  
ATOM     47  CD1 ILE A   7      11.185  -0.516  15.142  1.00  9.92           C  
ATOM     48  N   VAL A   8       6.458   2.162  13.159  1.00  5.02           N  
ATOM     49  CA  VAL A   8       5.145   2.209  12.453  1.00  6.93           C  
ATOM     50  C   VAL A   8       5.115   3.379  11.461  1.00  5.39           C  
ATOM     51  O   VAL A   8       4.664   3.268  10.343  1.00  6.30           O  
ATOM     52  CB  VAL A   8       3.995   2.354  13.478  1.00  9.64           C  
ATOM     53  CG1 VAL A   8       2.716   2.891  12.869  1.00 13.85           C  
ATOM     54  CG2 VAL A   8       3.758   1.032  14.208  1.00 11.97           C  
ATOM     55  N   ALA A   9       5.606   4.546  11.941  1.00  3.73           N  
ATOM     56  CA  ALA A   9       5.598   5.767  11.082  1.00  3.56           C  
ATOM     57  C   ALA A   9       6.441   5.527   9.850  1.00  4.13           C  
ATOM     58  O   ALA A   9       6.052   5.933   8.744  1.00  4.36           O  
ATOM     59  CB  ALA A   9       6.022   6.977  11.891  1.00  4.80           C  
ATOM     60  N   ARG A  10       7.647   4.909  10.005  1.00  3.73           N  
ATOM     61  CA  ARG A  10       8.496   4.609   8.837  1.00  3.38           C  
ATOM     62  C   ARG A  10       7.798   3.609   7.876  1.00  3.47           C  
ATOM     63  O   ARG A  10       7.878   3.778   6.651  1.00  4.67           O  
ATOM     64  CB  ARG A  10       9.847   4.020   9.305  1.00  3.95           C  
ATOM     65  CG  ARG A  10      10.752   3.607   8.149  1.00  4.55           C  
ATOM     66  CD  ARG A  10      11.226   4.699   7.244  1.00  5.89           C  
ATOM     67  NE  ARG A  10      12.143   5.571   8.035  1.00  6.20           N  
ATOM     68  CZ  ARG A  10      12.758   6.609   7.443  1.00  7.52           C  
ATOM     69  NH1 ARG A  10      12.539   6.932   6.158  1.00 10.68           N  
ATOM     70  NH2 ARG A  10      13.601   7.322   8.202  1.00  9.48           N  
ATOM     71  N   SER A  11       7.186   2.582   8.445  1.00  5.19           N  
ATOM     72  CA  SER A  11       6.500   1.584   7.565  1.00  4.60           C  
ATOM     73  C   SER A  11       5.382   2.313   6.773  1.00  4.84           C  
ATOM     74  O   SER A  11       5.213   2.016   5.557  1.00  5.84           O  
ATOM     75  CB  SER A  11       5.908   0.462   8.400  1.00  5.91           C  
ATOM     76  OG  SER A  11       6.990  -0.272   9.012  1.00  8.38           O  
ATOM     77  N   ASN A  12       4.648   3.182   7.446  1.00  3.54           N  
ATOM     78  CA  ASN A  12       3.545   3.935   6.751  1.00  4.57           C  
ATOM     79  C   ASN A  12       4.107   4.851   5.691  1.00  4.14           C  
ATOM     80  O   ASN A  12       3.536   5.001   4.617  1.00  5.52           O  
ATOM     81  CB  ASN A  12       2.663   4.677   7.748  1.00  6.42           C  
ATOM     82  CG  ASN A  12       1.802   3.735   8.610  1.00  8.25           C  
ATOM     83  OD1 ASN A  12       1.567   2.613   8.165  1.00 12.72           O  
ATOM     84  ND2 ASN A  12       1.394   4.252   9.767  1.00  9.92           N  
ATOM     85  N   PHE A  13       5.259   5.498   6.005  1.00  3.43           N  
ATOM     86  CA  PHE A  13       5.929   6.358   5.055  1.00  3.49           C  
ATOM     87  C   PHE A  13       6.304   5.578   3.799  1.00  3.40           C  
ATOM     88  O   PHE A  13       6.136   6.072   2.653  1.00  4.07           O  
ATOM     89  CB  PHE A  13       7.183   6.994   5.754  1.00  5.48           C  
ATOM     90  CG  PHE A  13       7.884   8.006   4.883  1.00  5.57           C  
ATOM     91  CD1 PHE A  13       8.906   7.586   4.027  1.00  6.99           C  
ATOM     92  CD2 PHE A  13       7.532   9.373   4.983  1.00  6.52           C  
ATOM     93  CE1 PHE A  13       9.560   8.539   3.194  1.00  8.20           C  
ATOM     94  CE2 PHE A  13       8.176  10.281   4.145  1.00  6.34           C  
ATOM     95  CZ  PHE A  13       9.141   9.845   3.292  1.00  6.84           C  
ATOM     96  N   ASN A  14       6.900   4.390   3.989  1.00  3.64           N  
ATOM     97  CA  ASN A  14       7.331   3.607   2.791  1.00  4.31           C  
ATOM     98  C   ASN A  14       6.116   3.210   1.915  1.00  3.98           C  
ATOM     99  O   ASN A  14       6.240   3.144   0.684  1.00  6.22           O  
ATOM    100  CB  ASN A  14       8.145   2.404   3.240  1.00  5.81           C  
ATOM    101  CG  ASN A  14       9.555   2.856   3.730  1.00  6.82           C  
ATOM    102  OD1 ASN A  14      10.013   3.895   3.323  1.00  9.43           O  
ATOM    103  ND2 ASN A  14      10.120   1.956   4.539  1.00  8.21           N  
ATOM    104  N   VAL A  15       4.993   2.927   2.571  1.00  3.76           N  
ATOM    105  CA  VAL A  15       3.782   2.599   1.742  1.00  3.98           C  
ATOM    106  C   VAL A  15       3.296   3.871   1.004  1.00  3.80           C  
ATOM    107  O   VAL A  15       2.947   3.817  -0.189  1.00  4.85           O  
ATOM    108  CB  VAL A  15       2.698   1.953   2.608  1.00  4.71           C  
ATOM    109  CG1 VAL A  15       1.384   1.826   1.806  1.00  6.67           C  
ATOM    110  CG2 VAL A  15       3.174   0.533   3.005  1.00  6.26           C  
ATOM    111  N   CYS A  16       3.321   4.987   1.720  1.00  3.79           N  
ATOM    112  CA  CYS A  16       2.890   6.285   1.126  1.00  3.54           C  
ATOM    113  C   CYS A  16       3.687   6.597  -0.111  1.00  3.48           C  
ATOM    114  O   CYS A  16       3.200   7.147  -1.103  1.00  4.63           O  
ATOM    115  CB  CYS A  16       3.039   7.369   2.240  1.00  4.58           C  
ATOM    116  SG  CYS A  16       2.559   9.014   1.649  1.00  5.66           S  
ATOM    117  N   ARG A  17       4.997   6.227  -0.100  1.00  3.99           N  
ATOM    118  CA  ARG A  17       5.895   6.489  -1.213  1.00  3.83           C  
ATOM    119  C   ARG A  17       5.738   5.560  -2.409  1.00  3.79           C  
ATOM    120  O   ARG A  17       6.228   5.901  -3.507  1.00  5.39           O  
ATOM    121  CB  ARG A  17       7.370   6.507  -0.731  1.00  4.11           C  
ATOM    122  CG  ARG A  17       7.717   7.687   0.206  1.00  4.69           C  
ATOM    123  CD  ARG A  17       7.949   8.947  -0.615  1.00  5.10           C  
ATOM    124  NE  ARG A  17       9.212   8.856  -1.337  1.00  4.71           N  
ATOM    125  CZ  ARG A  17       9.537   9.533  -2.431  1.00  5.28           C  
ATOM    126  NH1 ARG A  17       8.659  10.350  -3.032  1.00  6.67           N  
ATOM    127  NH2 ARG A  17      10.793   9.491  -2.899  1.00  6.41           N  
ATOM    128  N   LEU A  18       5.051   4.411  -2.204  1.00  4.70           N  
ATOM    129  CA  LEU A  18       4.933   3.431  -3.326  1.00  5.46           C  
ATOM    130  C   LEU A  18       4.397   4.014  -4.620  1.00  5.13           C  
ATOM    131  O   LEU A  18       4.988   3.755  -5.687  1.00  5.55           O  
ATOM    132  CB  LEU A  18       4.196   2.184  -2.863  1.00  6.47           C  
ATOM    133  CG  LEU A  18       4.960   1.178  -1.991  1.00  7.43           C  
ATOM    134  CD1 LEU A  18       3.907   0.097  -1.634  1.00  8.70           C  
ATOM    135  CD2 LEU A  18       6.129   0.606  -2.768  1.00  9.39           C  
ATOM    136  N   PRO A  19       3.329   4.795  -4.543  1.00  4.28           N  
ATOM    137  CA  PRO A  19       2.792   5.376  -5.797  1.00  5.38           C  
ATOM    138  C   PRO A  19       3.573   6.540  -6.322  1.00  6.30           C  
ATOM    139  O   PRO A  19       3.260   7.045  -7.422  1.00  9.62           O  
ATOM    140  CB  PRO A  19       1.358   5.766  -5.472  1.00  5.87           C  
ATOM    141  CG  PRO A  19       1.223   5.694  -3.993  1.00  6.47           C  
ATOM    142  CD  PRO A  19       2.421   4.941  -3.408  1.00  6.45           C  
ATOM    143  N   GLY A  20       4.565   7.047  -5.559  1.00  4.94           N  
ATOM    144  CA  GLY A  20       5.366   8.191  -6.018  1.00  5.39           C  
ATOM    145  C   GLY A  20       5.007   9.481  -5.280  1.00  5.03           C  
ATOM    146  O   GLY A  20       5.535  10.510  -5.730  1.00  7.34           O  
ATOM    147  N   THR A  21       4.181   9.438  -4.262  1.00  4.10           N  
ATOM    148  CA  THR A  21       3.767  10.609  -3.513  1.00  3.94           C  
ATOM    149  C   THR A  21       5.017  11.397  -3.042  1.00  3.96           C  
ATOM    150  O   THR A  21       5.947  10.757  -2.523  1.00  5.82           O  
ATOM    151  CB  THR A  21       2.992  10.188  -2.225  1.00  4.13           C  
ATOM    152  OG1 THR A  21       2.051   9.144  -2.623  1.00  5.45           O  
ATOM    153  CG2 THR A  21       2.260  11.349  -1.551  1.00  5.41           C  
ATOM    154  N   PRO A  22       4.971  12.703  -3.176  1.00  5.04           N  
ATOM    155  CA  PRO A  22       6.143  13.513  -2.696  1.00  4.69           C  
ATOM    156  C   PRO A  22       6.400  13.233  -1.225  1.00  4.19           C  
ATOM    157  O   PRO A  22       5.485  13.061  -0.382  1.00  4.47           O  
ATOM    158  CB  PRO A  22       5.703  14.969  -2.920  1.00  7.12           C  
ATOM    159  CG  PRO A  22       4.676  14.893  -3.996  1.00  7.03           C  
ATOM    160  CD  PRO A  22       3.964  13.567  -3.811  1.00  4.90           C  
ATOM    161  N   GLU A  23       7.728  13.297  -0.921  1.00  5.16           N  
ATOM    162  CA  GLU A  23       8.114  13.103   0.500  1.00  5.31           C  
ATOM    163  C   GLU A  23       7.427  14.073   1.410  1.00  4.11           C  
ATOM    164  O   GLU A  23       7.036  13.682   2.540  1.00  5.11           O  
ATOM    165  CB  GLU A  23       9.648  13.285   0.660  1.00  6.16           C  
ATOM    166  CG  GLU A  23      10.440  12.093   0.063  1.00  7.48           C  
ATOM    167  CD  GLU A  23      11.941  12.170   0.391  1.00  9.40           C  
ATOM    168  OE1 GLU A  23      12.416  13.225   0.681  1.00 10.40           O  
ATOM    169  OE2 GLU A  23      12.539  11.070   0.292  1.00 13.32           O  
ATOM    170  N   ALA A  24       7.212  15.334   0.966  1.00  4.56           N  
ATOM    171  CA  ALA A  24       6.614  16.317   1.913  1.00  4.49           C  
ATOM    172  C   ALA A  24       5.212  15.936   2.350  1.00  4.10           C  
ATOM    173  O   ALA A  24       4.782  16.166   3.495  1.00  5.64           O  
ATOM    174  CB  ALA A  24       6.605  17.695   1.246  1.00  5.80           C  
ATOM    175  N   ILE A  25       4.445  15.318   1.405  1.00  4.37           N  
ATOM    176  CA  ILE A  25       3.074  14.894   1.756  1.00  5.44           C  
ATOM    177  C   ILE A  25       3.085  13.643   2.645  1.00  4.32           C  
ATOM    178  O   ILE A  25       2.315  13.523   3.578  1.00  4.72           O  
ATOM    179  CB  ILE A  25       2.204  14.637   0.462  1.00  6.42           C  
ATOM    180  CG1 ILE A  25       1.815  16.048  -0.129  1.00  7.50           C  
ATOM    181  CG2 ILE A  25       0.903  13.864   0.811  1.00  7.65           C  
ATOM    182  CD1 ILE A  25       0.756  16.761   0.757  1.00  7.80           C  
ATOM    183  N   CYS A  26       4.032  12.764   2.313  1.00  3.92           N  
ATOM    184  CA  CYS A  26       4.180  11.549   3.187  1.00  4.37           C  
ATOM    185  C   CYS A  26       4.632  11.944   4.596  1.00  3.95           C  
ATOM    186  O   CYS A  26       4.227  11.252   5.547  1.00  4.74           O  
ATOM    187  CB  CYS A  26       5.038  10.518   2.539  1.00  4.63           C  
ATOM    188  SG  CYS A  26       4.349   9.794   1.022  1.00  5.61           S  
ATOM    189  N   ALA A  27       5.408  13.012   4.694  1.00  3.89           N  
ATOM    190  CA  ALA A  27       5.879  13.502   6.026  1.00  4.43           C  
ATOM    191  C   ALA A  27       4.696  13.908   6.882  1.00  4.26           C  
ATOM    192  O   ALA A  27       4.528  13.422   8.025  1.00  5.44           O  
ATOM    193  CB  ALA A  27       6.880  14.615   5.830  1.00  5.36           C  
ATOM    194  N   THR A  28       3.827  14.802   6.358  1.00  4.53           N  
ATOM    195  CA  THR A  28       2.691  15.221   7.194  1.00  5.08           C  
ATOM    196  C   THR A  28       1.672  14.132   7.434  1.00  4.62           C  
ATOM    197  O   THR A  28       0.947  14.112   8.468  1.00  7.80           O  
ATOM    198  CB  THR A  28       1.986  16.520   6.614  1.00  6.03           C  
ATOM    199  OG1 THR A  28       1.664  16.221   5.230  1.00  7.19           O  
ATOM    200  CG2 THR A  28       2.914  17.739   6.700  1.00  7.34           C  
ATOM    201  N   TYR A  29       1.621  13.190   6.511  1.00  5.01           N  
ATOM    202  CA  TYR A  29       0.715  12.045   6.657  1.00  6.60           C  
ATOM    203  C   TYR A  29       1.125  11.125   7.815  1.00  4.92           C  
ATOM    204  O   TYR A  29       0.286  10.632   8.545  1.00  7.13           O  
ATOM    205  CB  TYR A  29       0.755  11.229   5.322  1.00  9.66           C  
ATOM    206  CG  TYR A  29      -0.203  10.044   5.354  1.00 11.56           C  
ATOM    207  CD1 TYR A  29      -1.547  10.337   5.645  1.00 12.85           C  
ATOM    208  CD2 TYR A  29       0.193   8.750   5.100  1.00 14.44           C  
ATOM    209  CE1 TYR A  29      -2.496   9.329   5.673  1.00 16.61           C  
ATOM    210  CE2 TYR A  29      -0.801   7.705   5.156  1.00 17.11           C  
ATOM    211  CZ  TYR A  29      -2.079   8.031   5.430  1.00 19.99           C  
ATOM    212  OH  TYR A  29      -3.097   7.057   5.458  1.00 28.98           O  
ATOM    213  N   THR A  30       2.470  10.984   7.995  1.00  5.31           N  
ATOM    214  CA  THR A  30       2.986   9.994   8.950  1.00  5.70           C  
ATOM    215  C   THR A  30       3.609  10.505  10.230  1.00  6.28           C  
ATOM    216  O   THR A  30       3.766   9.715  11.186  1.00  8.77           O  
ATOM    217  CB  THR A  30       4.076   9.103   8.225  1.00  6.55           C  
ATOM    218  OG1 THR A  30       5.125  10.027   7.824  1.00  6.57           O  
ATOM    219  CG2 THR A  30       3.493   8.324   7.035  1.00  7.29           C  
ATOM    220  N   GLY A  31       3.984  11.764  10.241  1.00  4.99           N  
ATOM    221  CA  GLY A  31       4.769  12.336  11.360  1.00  5.50           C  
ATOM    222  C   GLY A  31       6.255  12.243  11.106  1.00  4.19           C  
ATOM    223  O   GLY A  31       7.037  12.750  11.954  1.00  6.12           O  
ATOM    224  N   CYS A  32       6.710  11.631   9.992  1.00  4.30           N  
ATOM    225  CA  CYS A  32       8.140  11.694   9.635  1.00  4.89           C  
ATOM    226  C   CYS A  32       8.500  13.141   9.206  1.00  5.50           C  
ATOM    227  O   CYS A  32       7.581  13.949   8.944  1.00  5.82           O  
ATOM    228  CB  CYS A  32       8.504  10.686   8.530  1.00  4.66           C  
ATOM    229  SG  CYS A  32       8.048   8.987   8.881  1.00  5.33           S  
ATOM    230  N   ILE A  33       9.793  13.410   9.173  1.00  6.02           N  
ATOM    231  CA  ILE A  33      10.280  14.760   8.823  1.00  5.24           C  
ATOM    232  C   ILE A  33      11.346  14.658   7.743  1.00  5.16           C  
ATOM    233  O   ILE A  33      11.971  13.583   7.552  1.00  7.19           O  
ATOM    234  CB  ILE A  33      10.790  15.535  10.085  1.00  5.49           C  
ATOM    235  CG1 ILE A  33      12.059  14.803  10.671  1.00  6.85           C  
ATOM    236  CG2 ILE A  33       9.684  15.686  11.138  1.00  6.45           C  
ATOM    237  CD1 ILE A  33      12.733  15.676  11.781  1.00  8.94           C  
ATOM    238  N   ILE A  34      11.490  15.773   7.038  1.00  5.52           N  
ATOM    239  CA  ILE A  34      12.552  15.877   6.036  1.00  6.82           C  
ATOM    240  C   ILE A  34      13.590  16.917   6.560  1.00  6.92           C  
ATOM    241  O   ILE A  34      13.168  18.006   6.945  1.00  9.22           O  
ATOM    242  CB  ILE A  34      11.987  16.360   4.681  1.00  8.11           C  
ATOM    243  CG1 ILE A  34      10.914  15.338   4.163  1.00  9.59           C  
ATOM    244  CG2 ILE A  34      13.131  16.517   3.629  1.00  9.73           C  
ATOM    245  CD1 ILE A  34      10.151  16.024   2.938  1.00 13.41           C  
ATOM    246  N   ILE A  35      14.856  16.493   6.536  1.00  7.06           N  
ATOM    247  CA  ILE A  35      15.930  17.454   6.941  1.00  7.52           C  
ATOM    248  C   ILE A  35      16.913  17.550   5.819  1.00  6.63           C  
ATOM    249  O   ILE A  35      17.097  16.660   4.970  1.00  7.90           O  
ATOM    250  CB  ILE A  35      16.622  16.995   8.285  1.00  8.07           C  
ATOM    251  CG1 ILE A  35      17.360  15.651   8.067  1.00  9.41           C  
ATOM    252  CG2 ILE A  35      15.592  16.974   9.434  1.00  9.46           C  
ATOM    253  CD1 ILE A  35      18.298  15.206   9.219  1.00  9.85           C  
ATOM    254  N   PRO A  36      17.664  18.669   5.806  1.00  8.07           N  
ATOM    255  CA  PRO A  36      18.635  18.861   4.738  1.00  8.78           C  
ATOM    256  C   PRO A  36      19.925  18.042   4.949  1.00  8.31           C  
ATOM    257  O   PRO A  36      20.593  17.742   3.945  1.00  9.09           O  
ATOM    258  CB  PRO A  36      18.945  20.364   4.783  1.00  9.67           C  
ATOM    259  CG  PRO A  36      18.238  20.937   5.908  1.00 10.15           C  
ATOM    260  CD  PRO A  36      17.371  19.900   6.596  1.00  9.53           C  
ATOM    261  N   GLY A  37      20.172  17.730   6.217  1.00  8.48           N  
ATOM    262  CA  GLY A  37      21.452  16.969   6.513  1.00  9.20           C  
ATOM    263  C   GLY A  37      21.143  15.478   6.427  1.00 10.41           C  
ATOM    264  O   GLY A  37      20.138  15.023   5.878  1.00 12.06           O  
ATOM    265  N   ALA A  38      22.055  14.701   7.032  1.00  9.24           N  
ATOM    266  CA  ALA A  38      22.019  13.242   7.020  1.00  9.24           C  
ATOM    267  C   ALA A  38      21.944  12.628   8.396  1.00  9.60           C  
ATOM    268  O   ALA A  38      21.869  11.387   8.435  1.00 13.65           O  
ATOM    269  CB  ALA A  38      23.246  12.697   6.275  1.00 10.43           C  
ATOM    270  N   THR A  39      21.894  13.435   9.436  1.00  8.70           N  
ATOM    271  CA  THR A  39      21.936  12.911  10.809  1.00  9.46           C  
ATOM    272  C   THR A  39      20.615  13.191  11.521  1.00  8.32           C  
ATOM    273  O   THR A  39      20.357  14.317  11.948  1.00  9.89           O  
ATOM    274  CB  THR A  39      23.131  13.601  11.593  1.00 10.72           C  
ATOM    275  OG1 THR A  39      24.284  13.401  10.709  1.00 11.66           O  
ATOM    276  CG2 THR A  39      23.340  12.935  12.962  1.00 11.81           C  
ATOM    277  N   CYS A  40      19.827  12.110  11.642  1.00  7.64           N  
ATOM    278  CA  CYS A  40      18.504  12.312  12.298  1.00  8.05           C  
ATOM    279  C   CYS A  40      18.684  12.451  13.784  1.00  7.63           C  
ATOM    280  O   CYS A  40      19.533  11.718  14.362  1.00  9.64           O  
ATOM    281  CB  CYS A  40      17.582  11.117  11.996  1.00  7.80           C  
ATOM    282  SG  CYS A  40      17.199  10.929  10.237  1.00  7.30           S  
ATOM    283  N   PRO A  41      17.880  13.266  14.426  1.00  8.00           N  
ATOM    284  CA  PRO A  41      17.924  13.421  15.877  1.00  8.96           C  
ATOM    285  C   PRO A  41      17.392  12.206  16.594  1.00  9.06           C  
ATOM    286  O   PRO A  41      16.652  11.368  16.033  1.00  8.82           O  
ATOM    287  CB  PRO A  41      17.076  14.658  16.145  1.00 10.39           C  
ATOM    288  CG  PRO A  41      16.098  14.689  14.997  1.00 10.99           C  
ATOM    289  CD  PRO A  41      16.859  14.150  13.779  1.00 10.49           C  
ATOM    290  N   GLY A  42      17.728  12.124  17.884  1.00  7.55           N  
ATOM    291  CA  GLY A  42      17.334  10.956  18.691  1.00  8.00           C  
ATOM    292  C   GLY A  42      15.875  10.688  18.871  1.00  7.22           C  
ATOM    293  O   GLY A  42      15.434   9.550  19.166  1.00  8.41           O  
ATOM    294  N   ASP A  43      15.036  11.747  18.715  1.00  5.54           N  
ATOM    295  CA  ASP A  43      13.564  11.573  18.836  1.00  5.85           C  
ATOM    296  C   ASP A  43      12.936  11.227  17.470  1.00  5.87           C  
ATOM    297  O   ASP A  43      11.720  11.040  17.428  1.00  7.29           O  
ATOM    298  CB  ASP A  43      12.933  12.737  19.580  1.00  6.72           C  
ATOM    299  CG  ASP A  43      13.140  14.094  18.958  1.00  8.59           C  
ATOM    300  OD1 ASP A  43      14.109  14.303  18.212  1.00  9.59           O  
ATOM    301  OD2 ASP A  43      12.267  14.963  19.265  1.00 11.45           O  
ATOM    302  N   TYR A  44      13.725  11.174  16.425  1.00  5.22           N  
ATOM    303  CA  TYR A  44      13.257  10.745  15.081  1.00  5.56           C  
ATOM    304  C   TYR A  44      14.275   9.687  14.612  1.00  4.61           C  
ATOM    305  O   TYR A  44      14.930   9.862  13.568  1.00  6.04           O  
ATOM    306  CB  TYR A  44      13.200  11.914  14.071  1.00  5.41           C  
ATOM    307  CG  TYR A  44      12.000  12.819  14.399  1.00  5.34           C  
ATOM    308  CD1 TYR A  44      12.119  13.853  15.332  1.00  6.59           C  
ATOM    309  CD2 TYR A  44      10.775  12.617  13.762  1.00  5.94           C  
ATOM    310  CE1 TYR A  44      11.045  14.675  15.610  1.00  5.97           C  
ATOM    311  CE2 TYR A  44       9.676  13.433  14.048  1.00  5.17           C  
ATOM    312  CZ  TYR A  44       9.802  14.456  14.996  1.00  5.96           C  
ATOM    313  OH  TYR A  44       8.740  15.265  15.269  1.00  8.60           O  
ATOM    314  N   ALA A  45      14.342   8.640  15.422  1.00  4.76           N  
ATOM    315  CA  ALA A  45      15.445   7.667  15.246  1.00  5.89           C  
ATOM    316  C   ALA A  45      15.171   6.533  14.280  1.00  6.67           C  
ATOM    317  O   ALA A  45      16.093   5.705  14.039  1.00  7.56           O  
ATOM    318  CB  ALA A  45      15.680   7.099  16.682  1.00  6.82           C  
ATOM    319  N   ASN A  46      13.966   6.502  13.739  1.00  5.80           N  
ATOM    320  CA  ASN A  46      13.512   5.395  12.878  1.00  6.15           C  
ATOM    321  C   ASN A  46      13.311   5.853  11.455  1.00  6.61           C  
ATOM    322  O   ASN A  46      13.733   6.929  11.026  1.00  7.18           O  
ATOM    323  CB  ASN A  46      12.266   4.769  13.501  1.00  7.27           C  
ATOM    324  CG  ASN A  46      12.538   4.304  14.922  1.00  7.98           C  
ATOM    325  OD1 ASN A  46      11.982   4.849  15.886  1.00 11.00           O  
ATOM    326  ND2 ASN A  46      13.407   3.298  15.015  1.00 10.32           N  
ATOM    327  OXT ASN A  46      12.703   4.973  10.746  1.00  7.86           O  
TER     328      ASN A  46                                                      
CONECT   20  282                                                                
CONECT   26  229                                                                
CONECT  116  188                                                                
CONECT  188  116                                                                
CONECT  229   26                                                                
CONECT  282   20                                                                
MASTER      227    0    0    2    2    1    0    6  327    1    6    4          
END                                                                             
