# Supplementary material for: HIVprotI: an integrated web based platform for prediction and design of HIV proteins inhibitors
Source: J Cheminform. 2018 Mar 9;10:12. doi: 10.1186/s13321-018-0266-y (PMC5845081; doi:10.1186/s13321-018-0266-y)
Supplement: Supplementary file 2 — Additional file 2. Source code of HIVProtI web server. [file 13321_2018_266_MOESM2_ESM.zip › HIVprotI_Source-code/hivprotI/cdw/data/molecules/1FFY.js]

var pdb_1FFY = new ChemDoodle.io.JSONInterpreter().pdbFrom({"ribbons":{"cs":[[{"s":false,"z1":61.7690,"a":false,"y1":87.7770,"y2":87.7770,"z2":61.7690,"x2":46.1700,"h":false,"x1":46.1700},{"s":false,"z1":61.7690,"a":false,"y1":87.7770,"y2":87.7770,"z2":61.7690,"x2":46.1700,"h":false,"x1":46.1700},{"z1":61.7690,"a":false,"z4":62.1560,"n":"G","y1":87.7770,"z5":64.1940,"y2":85.0450,"x4":40.2150,"z2":61.5050,"y3":83.5780,"x5":41.5820,"y4":83.8670,"z3":63.4880,"y5":83.7590,"x2":43.4820,"x3":40.3950,"h":false,"x1":46.1700,"s":false},{"z1":59.9520,"a":false,"z4":64.2540,"n":"G","y1":90.1000,"z5":65.2770,"y2":87.0760,"x4":36.0520,"z2":61.9040,"y3":85.7120,"x5":38.2830,"y4":85.8760,"z3":65.3080,"y5":85.9940,"x2":38.3930,"x3":36.9200,"h":false,"x1":42.2820,"s":false},{"z1":60.4320,"a":false,"z4":67.3150,"n":"G","y1":92.0590,"z5":67.0530,"y2":89.4830,"x4":33.625,"z2":64.1430,"y3":87.9640,"x5":36.0550,"y4":88.0960,"z3":67.7660,"y5":88.3250,"x2":34.3780,"x3":34.9170,"h":false,"x1":36.9750,"s":false},{"z1":63.2410,"a":false,"z4":68.7580,"n":"C","y1":94.6210,"z5":67.7720,"y2":92.4610,"x4":34.1450,"z2":66.7210,"y3":90.9820,"x5":36.2310,"y4":91.2170,"z3":68.7510,"y5":91.4690,"x2":34.3500,"x3":35.4740,"h":false,"x1":33.0810,"s":false},{"z1":68.4080,"a":false,"z4":71.9390,"n":"U","y1":97.0020,"z5":69.8680,"y2":94.5110,"x4":36.7700,"z2":70.1680,"y3":93.5160,"x5":37.9140,"y4":93.4150,"z3":71.1210,"y5":94.0780,"x2":35.5730,"x3":37.8660,"h":false,"x1":32.3610,"s":false},{"z1":74.0050,"a":false,"z4":75.7750,"n":"U","y1":98.3170,"z5":73.3470,"y2":96.1980,"x4":39.8600,"z2":74.5050,"y3":95.4300,"x5":40.0360,"y4":95.4280,"z3":74.5850,"y5":95.7910,"x2":37.9770,"x3":40.5390,"h":false,"x1":34.0780,"s":false},{"z1":78.4270,"a":false,"z4":76.6980,"n":"G","y1":100.3100,"z5":74.7010,"y2":98.3660,"x4":45.4880,"z2":77.6220,"y3":97.2800,"x5":44.1140,"y4":97.2550,"z3":75.3370,"y5":97.6630,"x2":42.2720,"x3":45.2960,"h":false,"x1":37.4640,"s":false},{"z1":83.1920,"a":false,"z4":84.5320,"n":"U","y1":100.8130,"z5":84.5100,"y2":104.3230,"x4":39.3160,"z2":83.6770,"y3":106.1230,"x5":37.4910,"y4":106.5380,"z3":84.7780,"y5":104.8790,"x2":39.6750,"x3":38.0310,"h":false,"x1":41.5390,"s":false},{"z1":86.6510,"a":false,"z4":92.4840,"n":"A","y1":103.2730,"z5":92.1990,"y2":106.8600,"x4":42.8500,"z2":91.1610,"y3":110.3960,"x5":40.6610,"y4":110.1300,"z3":92.5820,"y5":109.4480,"x2":42.8040,"x3":41.5440,"h":false,"x1":44.1240,"s":false},{"z1":91.8370,"a":false,"z4":96.8330,"n":"G","y1":102.5580,"z5":96.3280,"y2":101.0720,"x4":41.1360,"z2":95.7390,"y3":102.4790,"x5":41.9150,"y4":101.1160,"z3":96.7420,"y5":103.3970,"x2":44.5050,"x3":40.9480,"h":false,"x1":47.0090,"s":false},{"z1":91.3640,"a":false,"z4":94.2930,"n":"C","y1":97.8870,"z5":93.6990,"y2":100.0300,"x4":38.5090,"z2":93.6470,"y3":101.8480,"x5":39.9510,"y4":100.5300,"z3":94.1070,"y5":102.2540,"x2":40.7630,"x3":38.7510,"h":false,"x1":43.7130,"s":false},{"z1":89.8410,"a":false,"z4":91.5680,"n":"U","y1":96.4270,"z5":91.0100,"y2":100.0310,"x4":35.2430,"z2":90.9260,"y3":102.5820,"x5":37.5410,"y4":101.6590,"z3":91.3980,"y5":102.3360,"x2":36.8850,"x3":36.2410,"h":false,"x1":38.7010,"s":false},{"z1":87.1430,"a":false,"z4":88.6170,"n":"C","y1":97.7580,"z5":87.9820,"y2":102.7430,"x4":35.1340,"z2":87.8960,"y3":105.3720,"x5":37.3360,"y4":104.9490,"z3":88.4240,"y5":104.5190,"x2":35.7660,"x3":36.4070,"h":false,"x1":33.6500,"s":false},{"z1":84.1760,"a":false,"z4":86.3140,"n":"A","y1":103.6030,"z5":85.8360,"y2":109.0990,"x4":35.6880,"z2":86.1040,"y3":111.7550,"x5":37.1700,"y4":112.1540,"z3":86.0660,"y5":110.4440,"x2":33.9360,"x3":36.9420,"h":false,"x1":31.1450,"s":false},{"z1":81.9460,"a":false,"z4":82.2110,"n":"G","y1":108.8590,"z5":81.8820,"y2":110.6940,"x4":39.1610,"z2":82.4780,"y3":109.9090,"x5":38.6290,"y4":111.2190,"z3":81.9720,"y5":108.8430,"x2":35.6750,"x3":39.5150,"h":false,"x1":30.7240,"s":false},{"z1":78.4860,"a":false,"z4":78.9760,"n":"G","y1":113.6200,"z5":77.1880,"y2":116.8570,"x4":28.7230,"z2":75.8650,"y3":119.7850,"x5":28.3310,"y4":118.4970,"z3":78.5160,"y5":120.1390,"x2":28.3470,"x3":28.5650,"h":false,"x1":33.3580,"s":false},{"z1":73.3730,"a":false,"z4":71.5880,"n":"U","y1":114.2770,"z5":73.9880,"y2":118.9940,"x4":29.7170,"z2":72.9980,"y3":121.3670,"x5":30.0730,"y4":120.5980,"z3":72.7230,"y5":121.0450,"x2":30.8220,"x3":29.6170,"h":false,"x1":32.5650,"s":false},{"z1":69.6740,"a":false,"z4":70.9270,"n":"G","y1":118.3100,"z5":68.8440,"y2":118.4690,"x4":43.0840,"z2":71.1750,"y3":119.0880,"x5":42.0490,"y4":118.6100,"z3":69.6440,"y5":119.3810,"x2":39.5540,"x3":43.1480,"h":false,"x1":35.3630,"s":false},{"z1":76.3650,"a":false,"z4":73.3470,"n":"G","y1":119.1840,"z5":71.8850,"y2":124.0160,"x4":43.0040,"z2":75.0020,"y3":125.5880,"x5":41.0330,"y4":125.2670,"z3":72.1580,"y5":125.4080,"x2":40.1550,"x3":42.3880,"h":false,"x1":37.6080,"s":false},{"z1":80.2770,"a":false,"z4":85.3360,"n":"U","y1":122.4920,"z5":87.3350,"y2":125.3370,"x4":42.8920,"z2":85.5360,"y3":127.6370,"x5":41.5060,"y4":127.3040,"z3":86.5740,"y5":126.9150,"x2":41.5310,"x3":42.4030,"h":false,"x1":40.7860,"s":false},{"z1":83.5370,"a":false,"z4":84.9170,"n":"U","y1":122.2800,"z5":85.4110,"y2":123.7700,"x4":42.0250,"z2":87.9010,"y3":111.0810,"x5":42.6870,"y4":109.8170,"z3":85.0610,"y5":111.8510,"x2":44.9160,"x3":41.6430,"h":false,"x1":46.0880,"s":false},{"z1":89.2900,"a":false,"z4":89.2260,"n":"G","y1":116.9830,"z5":88.7730,"y2":112.1710,"x4":35.5300,"z2":89.3480,"y3":108.3030,"x5":37.9050,"y4":109.1060,"z3":88.9340,"y5":108.7380,"x2":37.2850,"x3":36.5970,"h":false,"x1":40.2520,"s":false},{"z1":94.4260,"a":false,"z4":92.3530,"n":"A","y1":113.8710,"z5":91.9460,"y2":109.2460,"x4":34.4030,"z2":92.8330,"y3":105.4260,"x5":36.5850,"y4":105.7540,"z3":92.0060,"y5":106.4070,"x2":34.6920,"x3":35.6550,"h":false,"x1":36.8130,"s":false},{"z1":97.8660,"a":false,"z4":95.2800,"n":"G","y1":111.1200,"z5":95.0250,"y2":106.2760,"x4":35.4480,"z2":96.4170,"y3":103.7360,"x5":37.0680,"y4":103.2390,"z3":94.9160,"y5":105.0630,"x2":34.0490,"x3":36.6780,"h":false,"x1":33.7560,"s":false},{"z1":101.6660,"a":false,"z4":98.1230,"n":"C","y1":106.7640,"z5":98.0450,"y2":104.7700,"x4":37.6450,"z2":99.0700,"y3":103.7640,"x5":38.5480,"y4":102.9250,"z3":97.7630,"y5":105.0630,"x2":36.4290,"x3":38.6390,"h":false,"x1":33.6700,"s":false},{"z1":103.9590,"a":false,"z4":99.5110,"n":"G","y1":101.8570,"z5":100.0710,"y2":102.6110,"x4":43.1430,"z2":100.8670,"y3":105.3880,"x5":41.4890,"y4":104.0870,"z3":99.5680,"y5":105.8080,"x2":40.2430,"x3":42.7150,"h":false,"x1":36.0720,"s":false},{"z1":105.3490,"a":false,"z4":103.0140,"n":"C","y1":99.7560,"z5":103.5860,"y2":103.6140,"x4":43.8270,"z2":103.625,"y3":106.3040,"x5":41.6060,"y4":105.4430,"z3":103.2030,"y5":105.8440,"x2":42.3970,"x3":42.7970,"h":false,"x1":41.3030,"s":false},{"z1":107.2380,"a":false,"z4":106.4350,"n":"A","y1":101.7100,"z5":106.5020,"y2":106.9250,"x4":44.7590,"z2":106.4730,"y3":109.9280,"x5":43.0440,"y4":110.1860,"z3":106.4600,"y5":108.6410,"x2":46.1080,"x3":43.4500,"h":false,"x1":46.3670,"s":false},{"z1":110.5510,"a":false,"z4":110.0100,"n":"C","y1":105.1370,"z5":109.9240,"y2":107.7960,"x4":44.7420,"z2":110.2330,"y3":109.1030,"x5":43.6590,"y4":109.8230,"z3":109.8690,"y5":107.7670,"x2":46.0020,"x3":43.6090,"h":false,"x1":49.2920,"s":false},{"z1":115.0590,"a":false,"z4":113.3900,"n":"C","y1":108.9560,"z5":113.0650,"y2":109.7450,"x4":42.1220,"z2":113.7490,"y3":109.8220,"x5":42.1530,"y4":110.9670,"z3":113.0520,"y5":108.6690,"x2":44.1500,"x3":41.4910,"h":false,"x1":48.1750,"s":false},{"z1":118.8600,"a":false,"z4":116.4500,"n":"C","y1":111.8590,"z5":116.0170,"y2":110.5050,"x4":38.2670,"z2":116.8800,"y3":109.2860,"x5":39.4710,"y4":110.5740,"z3":116.0300,"y5":108.6270,"x2":40.625,"x3":38.3100,"h":false,"x1":44.4520,"s":false},{"z1":122.0270,"a":false,"z4":119.1110,"n":"C","y1":112.7720,"z5":118.9980,"y2":109.3790,"x4":36.0840,"z2":119.6790,"y3":106.8840,"x5":38.3090,"y4":107.8240,"z3":118.8480,"y5":107.1640,"x2":37.8200,"x3":37.0170,"h":false,"x1":39.4390,"s":false},{"z1":124.5060,"a":false,"z4":122.2040,"n":"U","y1":110.8890,"z5":122.0820,"y2":107.2740,"x4":35.9060,"z2":122.9780,"y3":105.0630,"x5":38.1050,"y4":105.0260,"z3":121.8950,"y5":106.1190,"x2":36.1940,"x3":37.2410,"h":false,"x1":34.5240,"s":false},{"z1":125.6120,"a":false,"z4":125.6200,"n":"G","y1":106.4700,"z5":127.9440,"y2":107.9750,"x4":25.4030,"z2":125.7370,"y3":111.6720,"x5":25.6690,"y4":111.4490,"z3":126.9790,"y5":110.6990,"x2":26.0810,"x3":25.4300,"h":false,"x1":30.1180,"s":false},{"z1":119.7250,"a":false,"z4":112.2270,"n":"A","y1":106.6840,"z5":112.2770,"y2":104.2640,"x4":25.4580,"z2":115.5760,"y3":104.4000,"x5":26.0730,"y4":103.2690,"z3":111.5690,"y5":105.4990,"x2":25.9260,"x3":25.7220,"h":false,"x1":27.0720,"s":false},{"z1":119.4220,"a":false,"z4":120.5960,"n":"U","y1":100.1480,"z5":121.0070,"y2":102.4980,"x4":32.4570,"z2":120.4070,"y3":103.6860,"x5":31.2860,"y4":102.3610,"z3":120.9230,"y5":104.4740,"x2":30.0740,"x3":32.4070,"h":false,"x1":26.5280,"s":false},{"z1":119.5440,"a":false,"z4":115.0570,"n":"A","y1":95.6770,"z5":117.0660,"y2":92.2960,"x4":32.9080,"z2":116.6740,"y3":88.3820,"x5":31.7780,"y4":89.1580,"z3":115.9360,"y5":88.9480,"x2":32.7920,"x3":32.2530,"h":false,"x1":30.9680,"s":false},{"z1":113.3870,"a":false,"z4":117.7220,"n":"A","y1":96.8070,"z5":117.9270,"y2":101.6290,"x4":30.8630,"z2":116.2960,"y3":105.1930,"x5":33.1310,"y4":104.7760,"z3":118.1260,"y5":104.3850,"x2":31.6500,"x3":32.0700,"h":false,"x1":32.9890,"s":false},{"z1":111.0370,"a":false,"z4":115.7290,"n":"G","y1":102.5710,"z5":115.1490,"y2":106.1970,"x4":34.5980,"z2":114.7550,"y3":108.0450,"x5":35.8230,"y4":108.7570,"z3":115.5610,"y5":106.7150,"x2":32.3430,"x3":35.7550,"h":false,"x1":30.8420,"s":false},{"z1":110.1660,"a":false,"z4":113.2400,"n":"G","y1":108.1330,"z5":112.5810,"y2":110.6900,"x4":37.7970,"z2":112.8630,"y3":110.5620,"x5":37.7150,"y4":111.7560,"z3":112.9230,"y5":109.3960,"x2":34.4360,"x3":38.3930,"h":false,"x1":30.7850,"s":false},{"z1":108.5930,"a":false,"z4":110.3580,"n":"G","y1":113.2370,"z5":109.7280,"y2":113.0650,"x4":41.3050,"z2":110.2980,"y3":111.0880,"x5":40.0700,"y4":112.4150,"z3":109.9980,"y5":110.3840,"x2":37.8320,"x3":41.2420,"h":false,"x1":32.7570,"s":false},{"z1":106.4000,"a":false,"z4":107.0150,"n":"U","y1":116.6180,"z5":106.3700,"y2":114.0370,"x4":42.1910,"z2":106.8670,"y3":111.9750,"x5":40.3140,"y4":113.1800,"z3":106.6420,"y5":111.7170,"x2":39.9460,"x3":41.6450,"h":false,"x1":36.8970,"s":false},{"z1":103.5440,"a":false,"z4":103.1790,"n":"G","y1":118.0660,"z5":102.9980,"y2":112.9950,"x4":44.4830,"z2":103.7080,"y3":109.1940,"x5":42.0980,"y4":109.5290,"z3":102.9780,"y5":110.0880,"x2":44.0130,"x3":43.1640,"h":false,"x1":42.2280,"s":false},{"z1":100.2240,"a":false,"z4":99.9410,"n":"A","y1":115.9900,"z5":99.5520,"y2":110.75,"x4":45.5930,"z2":100.1450,"y3":107.6860,"x5":43.8840,"y4":107.4550,"z3":99.6710,"y5":108.9650,"x2":46.8580,"x3":44.3000,"h":false,"x1":46.9160,"s":false},{"z1":97.0140,"a":false,"z4":96.2770,"n":"G","y1":112.8690,"z5":95.8390,"y2":108.6100,"x4":45.3080,"z2":95.8170,"y3":111.9290,"x5":43.2630,"y4":112.0300,"z3":96.1060,"y5":110.75,"x2":46.0790,"x3":43.9490,"h":false,"x1":50.7590,"s":false},{"z1":92.3130,"a":false,"z4":88.5960,"n":"G","y1":109.3940,"z5":89.0200,"y2":109.3860,"x4":42.0790,"z2":88.7580,"y3":110.5500,"x5":42.7990,"y4":109.2200,"z3":88.8200,"y5":111.5250,"x2":45.5840,"x3":41.8270,"h":false,"x1":50.7760,"s":false},{"z1":86.7300,"a":false,"z4":83.4570,"n":"U","y1":108.5950,"z5":85.4390,"y2":112.3900,"x4":49.8610,"z2":85.2060,"y3":114.8420,"x5":51.2120,"y4":113.9980,"z3":84.2220,"y5":114.5590,"x2":50.2230,"x3":50.6310,"h":false,"x1":50.5760,"s":false},{"z1":80.5340,"a":false,"z4":81.7880,"n":"C","y1":108.5170,"z5":81.9420,"y2":110.4700,"x4":42.8970,"z2":81.6370,"y3":111.4240,"x5":43.7440,"y4":110.0900,"z3":81.9350,"y5":112.2580,"x2":45.2570,"x3":42.6970,"h":false,"x1":48.7830,"s":false},{"z1":78.9200,"a":false,"z4":74.4050,"n":"G","y1":104.1830,"z5":73.5490,"y2":100.1760,"x4":49.5710,"z2":77.0740,"y3":99.4590,"x5":47.3290,"y4":99.3200,"z3":73.3880,"y5":99.8190,"x2":47.3920,"x3":48.6620,"h":false,"x1":44.3740,"s":false},{"z1":78.5970,"a":false,"z4":70.5820,"n":"G","y1":104.6310,"z5":71.3060,"y2":102.125,"x4":51.0820,"z2":74.1210,"y3":102.3540,"x5":48.8620,"y4":101.9420,"z3":70.3320,"y5":102.6970,"x2":50.9460,"x3":49.7940,"h":false,"x1":49.8090,"s":false},{"z1":75.5540,"a":false,"z4":69.3560,"n":"U","y1":106.0090,"z5":70.7310,"y2":105.1980,"x4":52.1340,"z2":71.7400,"y3":105.3690,"x5":50.1760,"y4":105.0480,"z3":69.5360,"y5":105.6180,"x2":52.3060,"x3":50.8130,"h":false,"x1":54.3500,"s":false},{"z1":71.0630,"a":false,"z4":65.8370,"n":"G","y1":108.8360,"z5":68.2510,"y2":108.3010,"x4":49.2690,"z2":67.5770,"y3":108.6850,"x5":48.9020,"y4":108.4970,"z3":66.9320,"y5":108.7490,"x2":52.3500,"x3":48.4600,"h":false,"x1":56.5160,"s":false},{"z1":66.0290,"a":false,"z4":65.8740,"n":"G","y1":112.0920,"z5":68.1640,"y2":111.8160,"x4":46.3480,"z2":65.8450,"y3":112.2150,"x5":47.2110,"y4":112.1920,"z3":67.2350,"y5":112.1140,"x2":49.8820,"x3":46.1830,"h":false,"x1":55.875,"s":false},{"z1":62.7550,"a":false,"z4":65.9600,"n":"U","y1":116.0890,"z5":67.6720,"y2":115.3610,"x4":45.6720,"z2":65.3480,"y3":115.6970,"x5":47.3920,"y4":115.8010,"z3":67.2510,"y5":115.4390,"x2":47.9470,"x3":46.1120,"h":false,"x1":51.5240,"s":false},{"z1":61.6920,"a":false,"z4":68.2580,"n":"U","y1":119.7160,"z5":67.9090,"y2":119.1900,"x4":46.8740,"z2":66.0890,"y3":118.5620,"x5":49.0850,"y4":119.2230,"z3":68.6810,"y5":118.2000,"x2":47.8890,"x3":48.0040,"h":false,"x1":48.2080,"s":false},{"z1":64.6020,"a":false,"z4":70.3600,"n":"C","y1":124.4740,"z5":68.9090,"y2":126.1670,"x4":45.4230,"z2":67.9940,"y3":126.0030,"x5":43.6140,"y4":126.1190,"z3":70.1490,"y5":125.9820,"x2":45.7860,"x3":44.0940,"h":false,"x1":47.5800,"s":false},{"z1":69.0780,"a":false,"z4":72.0750,"n":"A","y1":121.9670,"z5":69.8210,"y2":122.4540,"x4":41.4930,"z2":71.5110,"y3":122.1450,"x5":41.8610,"y4":122.0340,"z3":70.8380,"y5":122.3660,"x2":44.9490,"x3":41.0030,"h":false,"x1":49.6870,"s":false},{"z1":72.9540,"a":false,"z4":70.3460,"n":"A","y1":118.0500,"z5":68.8200,"y2":115.3310,"x4":40.7260,"z2":72.0560,"y3":115.5720,"x5":42.4570,"y4":115.4940,"z3":69.0790,"y5":115.5620,"x2":43.8060,"x3":41.1330,"h":false,"x1":47.9360,"s":false},{"z1":77.125,"a":false,"z4":78.7450,"n":"G","y1":114.0210,"z5":79.2190,"y2":111.8850,"x4":37.7090,"z2":78.8520,"y3":112.8970,"x5":38.3630,"y4":111.5830,"z3":79.0050,"y5":113.8950,"x2":41.2400,"x3":37.4220,"h":false,"x1":45.7590,"s":false},{"z1":73.8830,"a":false,"z4":75.7710,"n":"U","y1":110.4500,"z5":76.3070,"y2":113.6930,"x4":38.3960,"z2":75.0400,"y3":115.6450,"x5":40.5570,"y4":114.6740,"z3":76.3350,"y5":115.7280,"x2":40.4710,"x3":39.1820,"h":false,"x1":43.1420,"s":false},{"z1":70.8530,"a":false,"z4":67.5940,"n":"C","y1":110.0300,"z5":69.7810,"y2":112.2880,"x4":42.6440,"z2":69.3820,"y3":112.2950,"x5":43.3740,"y4":112.4450,"z3":68.4830,"y5":112.1480,"x2":41.0500,"x3":43.6490,"h":false,"x1":37.9080,"s":false},{"z1":65.9400,"a":false,"z4":65.25,"n":"C","y1":108.1760,"z5":67.5310,"y2":109.1560,"x4":45.2670,"z2":66.0330,"y3":108.9640,"x5":44.8150,"y4":109.0730,"z3":66.5270,"y5":108.9540,"x2":42.9980,"x3":45.6970,"h":false,"x1":38.7510,"s":false},{"z1":62.2460,"a":false,"z4":66.4760,"n":"A","y1":105.0230,"z5":67.6740,"y2":105.4270,"x4":49.4710,"z2":64.2450,"y3":105.4070,"x5":47.5130,"y4":105.2700,"z3":67.6570,"y5":105.5510,"x2":46.7390,"x3":48.8560,"h":false,"x1":41.8170,"s":false},{"z1":61.4000,"a":false,"z4":66.6460,"n":"C","y1":100.9420,"z5":67.0150,"y2":101.8560,"x4":48.9350,"z2":64.8170,"y3":102.2740,"x5":46.6660,"y4":101.9930,"z3":67.4840,"y5":102.3450,"x2":47.3840,"x3":47.9120,"h":false,"x1":45.6580,"s":false},{"z1":63.7220,"a":false,"z4":69.8070,"n":"U","y1":96.7780,"z5":68.7230,"y2":98.6200,"x4":48.7650,"z2":67.4700,"y3":99.2790,"x5":46.5490,"y4":99.1110,"z3":69.8030,"y5":99.1470,"x2":48.5260,"x3":47.4020,"h":false,"x1":49.5060,"s":false},{"z1":68.3650,"a":false,"z4":73.8080,"n":"C","y1":93.9320,"z5":72.0410,"y2":95.6980,"x4":48.2670,"z2":71.5740,"y3":96.4790,"x5":46.7580,"y4":96.2020,"z3":73.3440,"y5":96.3690,"x2":48.9790,"x3":47.0240,"h":false,"x1":51.4780,"s":false},{"z1":73.2230,"a":false,"z4":76.1960,"n":"A","y1":90.8360,"z5":73.9050,"y2":93.0220,"x4":43.7750,"z2":75.4850,"y3":94.4660,"x5":44.0770,"y4":94.2630,"z3":74.9660,"y5":94.1750,"x2":47.0060,"x3":43.2920,"h":false,"x1":51.4360,"s":false},{"z1":77.1450,"a":false,"z4":75.6510,"n":"G","y1":88.0680,"z5":73.5080,"y2":91.0210,"x4":39.1370,"z2":76.1000,"y3":92.3310,"x5":40.3190,"y4":92.1090,"z3":74.3020,"y5":92.1220,"x2":42.4770,"x3":39.1980,"h":false,"x1":47.8910,"s":false},{"z1":78.1490,"a":false,"z4":72.3570,"n":"G","y1":85.9810,"z5":71.4420,"y2":88.7970,"x4":35.7330,"z2":74.8350,"y3":90.0480,"x5":38.0030,"y4":89.8980,"z3":71.3390,"y5":89.8000,"x2":38.0050,"x3":36.6380,"h":false,"x1":41.9070,"s":false},{"z1":76.7030,"a":false,"z4":71.2330,"n":"C","y1":83.8400,"z5":70.9610,"y2":85.9310,"x4":34.4090,"z2":73.0150,"y3":86.9480,"x5":36.7130,"y4":86.7560,"z3":70.4710,"y5":86.6540,"x2":35.7910,"x3":35.5060,"h":false,"x1":36.8330,"s":false},{"z1":73.5580,"a":false,"z4":67.7670,"n":"C","y1":81.2580,"z5":68.8470,"y2":83.3900,"x4":34.6270,"z2":70.0120,"y3":84.3550,"x5":36.6780,"y4":84.2230,"z3":67.7640,"y5":84.0170,"x2":34.7040,"x3":35.9730,"h":false,"x1":32.9250,"s":false},{"z1":68.1020,"a":false,"z4":64.2820,"n":"C","y1":79.0460,"z5":66.1210,"y2":81.1940,"x4":36.8500,"z2":66.1280,"y3":82.5130,"x5":38.1890,"y4":82.4330,"z3":64.9200,"y5":81.9540,"x2":35.9480,"x3":38.0390,"h":false,"x1":31.5130,"s":false},{"z1":62.2240,"a":false,"z4":63.2210,"n":"A","y1":77.2250,"z5":64.9020,"y2":79.9480,"x4":42.0400,"z2":62.2140,"y3":79.9670,"x5":40.9080,"y4":80.5230,"z3":64.4400,"y5":79.4060,"x2":38.7040,"x3":42.0480,"h":false,"x1":34.4750,"s":false},{"z1":58.2350,"a":false,"z4":64.8660,"n":"C","y1":76.3590,"z5":64.3540,"y2":74.6510,"x4":39.8180,"z2":62.5960,"y3":73.9640,"x5":37.9200,"y4":74.7650,"z3":65.2550,"y5":73.5150,"x2":39.0290,"x3":38.7980,"h":false,"x1":38.6660,"s":false},{"s":false,"z1":62.5960,"a":false,"y1":74.6510,"y2":74.6510,"z2":62.5960,"x2":39.0290,"h":false,"x1":39.0290},{"s":false,"z1":62.5960,"a":false,"y1":74.6510,"y2":74.6510,"z2":62.5960,"x2":39.0290,"h":false,"x1":39.0290},{"s":false,"z1":62.5960,"a":false,"y1":74.6510,"y2":74.6510,"z2":62.5960,"x2":39.0290,"h":false,"x1":39.0290},{"s":false,"z1":62.5960,"a":false,"y1":74.6510,"y2":74.6510,"z2":62.5960,"x2":39.0290,"h":false,"x1":39.0290}],[{"s":false,"z1":139.7590,"a":false,"y1":111.0750,"y2":111.0750,"z2":139.7590,"x2":24.3370,"h":false,"x1":24.3370},{"s":false,"z1":139.7590,"a":false,"y1":111.0750,"y2":111.0750,"z2":139.7590,"x2":24.3370,"h":false,"x1":24.3370},{"s":false,"z1":139.1760,"a":false,"y1":109.9590,"n":"Met","y2":110.3510,"z2":137.2410,"x2":24.9150,"h":false,"x1":23.5370},{"s":false,"z1":135.6490,"a":false,"y1":108.5090,"n":"Asp","y2":109.3430,"z2":134.7920,"x2":21.4960,"h":false,"x1":23.5840},{"s":false,"z1":132.6540,"a":false,"y1":110.6480,"n":"Tyr","y2":110.1130,"z2":131.0310,"x2":21.0110,"h":true,"x1":22.6840},{"s":false,"z1":130,"a":false,"y1":107.9260,"n":"Glu","y2":107.1460,"z2":129.1350,"x2":20.2740,"h":true,"x1":22.3680},{"s":false,"z1":131.6050,"a":false,"y1":106.7640,"n":"Lys","y2":107.3130,"z2":130.6840,"x2":16.9200,"h":true,"x1":19.0760},{"s":false,"z1":130.5290,"a":true,"y1":110.0260,"n":"Thr","y2":110.8610,"z2":128.4090,"x2":16.7050,"h":true,"x1":17.4310},{"s":false,"z1":126.9930,"a":false,"y1":109.6000,"n":"Leu","y2":107.6640,"z2":126.7360,"x2":17.3460,"h":true,"x1":18.7390},{"s":false,"z1":124.0440,"a":false,"y1":108.1370,"n":"Leu","y2":107.9520,"z2":121.9180,"x2":17.9540,"h":false,"x1":16.8470},{"s":false,"z1":122.6110,"a":false,"y1":105.6370,"n":"Met","y2":104.2630,"z2":121.9520,"x2":17.4810,"h":false,"x1":19.3300},{"s":false,"z1":119.4420,"a":false,"y1":103.6410,"n":"Pro","y2":101.7670,"z2":120.8950,"x2":18.7690,"h":false,"x1":18.5040},{"s":false,"z1":119.9020,"a":false,"y1":100.3740,"n":"Lys","y2":99.9720,"z2":117.9950,"x2":15.2290,"h":false,"x1":16.6110},{"s":false,"z1":117.5770,"a":false,"y1":97.3630,"n":"Thr","y2":96.2340,"z2":118.4000,"x2":18.2660,"h":false,"x1":16.3280},{"s":false,"z1":117.6800,"a":false,"y1":93.7560,"n":"Asp","y2":92.3920,"z2":116.1680,"x2":18.6940,"h":false,"x1":17.4230},{"s":false,"z1":113.9860,"a":false,"y1":94.0870,"n":"Phe","y2":95.0680,"z2":114.6820,"x2":20.4620,"h":false,"x1":18.4050},{"s":false,"z1":114.1090,"a":false,"y1":92.7200,"n":"Pro","y2":93.8350,"z2":112.0710,"x2":22.6340,"h":false,"x1":22.0130},{"s":false,"z1":113.0250,"a":false,"y1":94.6760,"n":"Met","y2":94.1200,"z2":110.8500,"x2":25.8930,"h":false,"x1":25.0500},{"s":false,"z1":111.5160,"a":false,"y1":91.5570,"n":"Arg","y2":90.4450,"z2":111.4420,"x2":24.5030,"h":false,"x1":26.6070},{"s":false,"z1":108.7580,"a":false,"y1":89.8620,"n":"Gly","y2":88.0970,"z2":109.3040,"x2":23.1380,"h":false,"x1":24.6530},{"s":false,"z1":109.5120,"a":false,"y1":86.1640,"n":"Gly","y2":84.7120,"z2":108.4620,"x2":23.4020,"h":true,"x1":25.0120},{"s":false,"z1":105.9330,"a":false,"y1":85.8610,"n":"Leu","y2":83.8450,"z2":105.4070,"x2":22.5260,"h":true,"x1":23.7450},{"s":false,"z1":105.3210,"a":false,"y1":82.1840,"n":"Pro","y2":80.2630,"z2":105.8680,"x2":23.3650,"h":true,"x1":24.7030},{"s":false,"z1":108.2350,"a":false,"y1":81.2810,"n":"Asn","y2":81.3990,"z2":108.9100,"x2":20.1190,"h":true,"x1":22.4230},{"s":false,"z1":107.8980,"a":false,"y1":83.9300,"n":"Lys","y2":83.625,"z2":106.5850,"x2":17.7180,"h":true,"x1":19.7220},{"s":false,"z1":104.1490,"a":false,"y1":83.7720,"n":"Glu","y2":82.5650,"z2":103.1730,"x2":17.1620,"h":true,"x1":18.9890},{"s":false,"z1":104.0740,"a":false,"y1":80.1530,"n":"Pro","y2":79.8720,"z2":104.1110,"x2":15.4000,"h":true,"x1":17.7940},{"s":false,"z1":106.6560,"a":false,"y1":80.9480,"n":"Gln","y2":81.6060,"z2":105.7210,"x2":13.0040,"h":true,"x1":15.1260},{"s":false,"z1":104.7380,"a":false,"y1":84.0100,"n":"Ile","y2":83.5300,"z2":103.1100,"x2":12.2300,"h":true,"x1":13.9330},{"s":false,"z1":101.5590,"a":false,"y1":81.9620,"n":"Gln","y2":80.8780,"z2":101.2450,"x2":11.7160,"h":true,"x1":13.8410},{"s":false,"z1":103.3900,"a":false,"y1":79.2000,"n":"Glu","y2":79.3250,"z2":103.0540,"x2":9.625,"h":true,"x1":12.0040},{"s":false,"z1":104.3290,"a":false,"y1":81.7220,"n":"Lys","y2":82.125,"z2":102.8220,"x2":7.5240,"h":true,"x1":9.3330},{"s":false,"z1":100.8360,"a":false,"y1":83.2310,"n":"Trp","y2":82.2790,"z2":99.4600,"x2":7.2940,"h":true,"x1":9.0270},{"s":false,"z1":99.4180,"a":false,"y1":79.7790,"n":"Asp","y2":79.2710,"z2":99.4170,"x2":6.0080,"h":true,"x1":8.3460},{"s":false,"z1":102.1530,"a":true,"y1":78.8340,"n":"Ala","y2":79.2710,"z2":101.7840,"x2":3.5790,"h":true,"x1":5.9130},{"s":false,"z1":101.5080,"a":false,"y1":81.9370,"n":"Glu","y2":83.1420,"z2":99.5830,"x2":3.0500,"h":true,"x1":3.8390},{"s":false,"z1":97.7490,"a":false,"y1":81.1570,"n":"Asp","y2":82.9470,"z2":96.3270,"x2":3.1970,"h":true,"x1":3.9720},{"s":false,"z1":97.0300,"a":false,"y1":84.6690,"n":"Gln","y2":85.8260,"z2":94.9820,"x2":4.8060,"h":true,"x1":5.2250},{"s":false,"z1":93.3620,"a":false,"y1":83.9230,"n":"Tyr","y2":85.1400,"z2":92.0240,"x2":4.3710,"h":true,"x1":5.9330},{"s":false,"z1":92.6270,"a":false,"y1":83.4970,"n":"His","y2":85.2720,"z2":92.6040,"x2":0.6580,"h":true,"x1":2.2480},{"s":false,"z1":95.1240,"a":false,"y1":86.1950,"n":"Lys","y2":88.3910,"z2":94.2110,"x2":0.8950,"h":true,"x1":1.2670},{"s":false,"z1":93.3330,"a":false,"y1":88.6670,"n":"Ala","y2":89.9460,"z2":91.5930,"x2":2.4570,"h":true,"x1":3.5080},{"s":false,"z1":90.1340,"a":false,"y1":87.7440,"n":"Leu","y2":89.1720,"z2":89.6900,"x2":-0.1800,"h":true,"x1":1.6820},{"s":false,"z1":91.5350,"a":false,"y1":88.0520,"n":"Glu","y2":90.1230,"z2":91.9770,"x2":-2.9500,"h":true,"x1":-1.8320},{"s":false,"z1":93.0790,"a":true,"y1":91.3700,"n":"Lys","y2":93.4150,"z2":92.0400,"x2":-1.4820,"h":true,"x1":-0.7940},{"s":false,"z1":89.5520,"a":false,"y1":92.7900,"n":"Asn","y2":92.5170,"z2":87.3360,"x2":-1.4360,"h":true,"x1":-0.5160},{"s":false,"z1":88.2210,"a":false,"y1":90.5210,"n":"Lys","y2":90.3160,"z2":85.8560,"x2":-3.6840,"h":false,"x1":-3.3030},{"s":false,"z1":85.4730,"a":false,"y1":92.7680,"n":"Gly","y2":94.6890,"z2":84.0670,"x2":-4.4150,"h":false,"x1":-4.6590},{"s":false,"z1":84.8040,"a":false,"y1":95.2090,"n":"Asn","y2":93.7350,"z2":83.0800,"x2":-1.1000,"h":false,"x1":-1.8510},{"s":false,"z1":81.8640,"a":false,"y1":95.6440,"n":"Glu","y2":94.2940,"z2":83.3570,"x2":1.7860,"h":false,"x1":0.4580},{"s":false,"z1":81.3670,"a":false,"y1":92.6220,"n":"Thr","y2":93.6530,"z2":79.9850,"x2":4.3500,"h":false,"x1":2.6700},{"s":false,"z1":81.1490,"a":false,"y1":92.2450,"n":"Phe","y2":90.1230,"z2":82.1530,"x2":6.8940,"h":false,"x1":6.4280},{"s":false,"z1":79.7940,"a":false,"y1":89.0120,"n":"Ile","y2":89.2650,"z2":78.4490,"x2":9.7810,"h":false,"x1":7.8160},{"s":true,"z1":80.2840,"a":true,"y1":88.1590,"n":"Leu","y2":85.9180,"z2":81.1130,"x2":11.4760,"h":false,"x1":11.4780},{"s":true,"z1":78.6610,"a":false,"y1":84.7560,"n":"His","y2":84.7130,"z2":78.5390,"x2":14.4000,"h":false,"x1":12.0040},{"s":false,"z1":80.3360,"a":false,"y1":82.5970,"n":"Asp","y2":80.8630,"z2":78.6650,"x2":14.5600,"h":false,"x1":14.6450},{"s":false,"z1":78.1150,"a":false,"y1":80.9220,"n":"Gly","y2":79.7820,"z2":80.0700,"x2":17.9600,"h":false,"x1":17.2640},{"s":false,"z1":79.1780,"a":false,"y1":77.2160,"n":"Pro","y2":76.2110,"z2":78.5290,"x2":19.5150,"h":false,"x1":17.4520},{"s":false,"z1":80.9760,"a":false,"y1":76.3070,"n":"Pro","y2":74.1550,"z2":80.7950,"x2":19.6990,"h":false,"x1":20.6950},{"s":false,"z1":80.2670,"a":false,"y1":72.8540,"n":"Tyr","y2":72.2730,"z2":82.4910,"x2":22.7820,"h":false,"x1":22.0680},{"s":false,"z1":82.6870,"a":false,"y1":70.1350,"n":"Ala","y2":67.9350,"z2":82.8480,"x2":21.9740,"h":false,"x1":21.0080},{"s":false,"z1":83.4290,"a":false,"y1":68.8800,"n":"Asn","y2":70.7110,"z2":83.5590,"x2":26.0380,"h":false,"x1":24.5090},{"s":false,"z1":85.9620,"a":false,"y1":69.9640,"n":"Gly","y2":71.1210,"z2":87.3180,"x2":25.4930,"h":false,"x1":27.1010},{"s":false,"z1":88.5300,"a":false,"y1":72.7250,"n":"Asn","y2":74.4410,"z2":86.9870,"x2":28.1380,"h":false,"x1":27.4750},{"s":false,"z1":88.0580,"a":false,"y1":76.3180,"n":"Leu","y2":76.6980,"z2":89.2490,"x2":28.4550,"h":false,"x1":26.4180},{"s":false,"z1":87.4730,"a":false,"y1":78.6280,"n":"His","y2":80.4020,"z2":87.6390,"x2":27.7670,"h":true,"x1":29.3700},{"s":false,"z1":88.1710,"a":false,"y1":82.3830,"n":"Met","y2":84.0040,"z2":87.3380,"x2":28.0420,"h":true,"x1":29.6300},{"s":false,"z1":84.7590,"a":false,"y1":83.0970,"n":"Gly","y2":83.7440,"z2":84.6900,"x2":25.7770,"h":true,"x1":28.0870},{"s":false,"z1":85.7370,"a":false,"y1":81.4150,"n":"His","y2":82.8580,"z2":86.6830,"x2":23.1620,"h":true,"x1":24.8170},{"s":false,"z1":88.8780,"a":false,"y1":83.5580,"n":"Ala","y2":85.6210,"z2":88.6950,"x2":23.5850,"h":true,"x1":24.7820},{"s":false,"z1":87.0650,"a":false,"y1":86.8280,"n":"Leu","y2":87.9320,"z2":86.5030,"x2":23.4210,"h":true,"x1":25.4990},{"s":false,"z1":84.4540,"a":false,"y1":86.0510,"n":"Asn","y2":86.6530,"z2":84.7870,"x2":20.5440,"h":true,"x1":22.8390},{"s":false,"z1":86.8470,"a":false,"y1":84.8660,"n":"Lys","y2":86.3930,"z2":87.9510,"x2":18.6710,"h":true,"x1":20.1290},{"s":false,"z1":89.3230,"a":false,"y1":87.6820,"n":"Ile","y2":89.7480,"z2":89.0640,"x2":19.4720,"h":true,"x1":20.6850},{"s":false,"z1":86.5840,"a":false,"y1":90.3130,"n":"Leu","y2":91.1170,"z2":86.2840,"x2":18.1960,"h":true,"x1":20.4410},{"s":false,"z1":85.4120,"a":false,"y1":88.7030,"n":"Lys","y2":89.6740,"z2":86.3480,"x2":15.2030,"h":true,"x1":17.1920},{"s":false,"z1":88.9540,"a":false,"y1":88.8070,"n":"Asp","y2":90.7570,"z2":89.7180,"x2":14.6240,"h":true,"x1":15.7880},{"s":false,"z1":89.3410,"a":false,"y1":92.4910,"n":"Phe","y2":93.6970,"z2":89.0010,"x2":14.6690,"h":true,"x1":16.7470},{"s":false,"z1":86.2170,"a":false,"y1":93.1870,"n":"Ile","y2":93.7380,"z2":86.5690,"x2":12.3870,"h":true,"x1":14.6890},{"s":false,"z1":87.0920,"a":false,"y1":91.1610,"n":"Val","y2":92.1310,"z2":88.5310,"x2":9.9280,"h":true,"x1":11.5900},{"s":false,"z1":90.7090,"a":false,"y1":92.3200,"n":"Arg","y2":94.2550,"z2":91.1510,"x2":10.2210,"h":true,"x1":11.5650},{"s":false,"z1":89.6950,"a":false,"y1":95.9530,"n":"Tyr","y2":97.0180,"z2":89.2820,"x2":9.6770,"h":true,"x1":11.7840},{"s":false,"z1":87.0810,"a":false,"y1":95.5760,"n":"Lys","y2":95.8310,"z2":87.9310,"x2":6.8170,"h":true,"x1":9.0510},{"s":false,"z1":89.6180,"a":true,"y1":93.6550,"n":"Thr","y2":95.0440,"z2":90.8610,"x2":5.4370,"h":true,"x1":6.9400},{"s":false,"z1":92.0730,"a":false,"y1":96.5140,"n":"Met","y2":98.7320,"z2":92.1350,"x2":6.5530,"h":true,"x1":7.4500},{"s":false,"z1":89.4470,"a":false,"y1":98.9280,"n":"Gln","y2":99.1930,"z2":88.1610,"x2":4.1390,"h":false,"x1":6.1730},{"s":false,"z1":89.1680,"a":false,"y1":96.9300,"n":"Gly","y2":95.7670,"z2":87.5670,"x2":1.6640,"h":false,"x1":2.9560},{"s":false,"z1":86.0520,"a":false,"y1":94.8870,"n":"Phe","y2":92.8620,"z2":87.3140,"x2":4.1270,"h":false,"x1":3.7280},{"s":false,"z1":85.7360,"a":false,"y1":91.3210,"n":"Tyr","y2":90.7530,"z2":83.7880,"x2":3.7120,"h":false,"x1":2.4360},{"s":false,"z1":85.1590,"a":false,"y1":89.7420,"n":"Ala","y2":88.1720,"z2":86.5060,"x2":7.0440,"h":false,"x1":5.8400},{"s":false,"z1":85.3070,"a":false,"y1":85.9450,"n":"Pro","y2":85.8950,"z2":83.6460,"x2":7.7330,"h":false,"x1":5.9890},{"s":false,"z1":85.2800,"a":false,"y1":84.5260,"n":"Tyr","y2":82.4920,"z2":86.5190,"x2":9.4290,"h":false,"x1":9.4940},{"s":false,"z1":84.3280,"a":false,"y1":80.8540,"n":"Val","y2":80.4360,"z2":82.6950,"x2":11.3460,"h":false,"x1":9.6560},{"s":false,"z1":84.3660,"a":false,"y1":79.1840,"n":"Pro","y2":77.3890,"z2":83.4740,"x2":11.7770,"h":false,"x1":13.0820},{"s":true,"z1":81.8620,"a":true,"y1":76.4260,"n":"Gly","y2":76.1090,"z2":82.3760,"x2":16.1330,"h":false,"x1":13.8050},{"s":true,"z1":81.3110,"a":false,"y1":73.5680,"n":"Trp","y2":72.2640,"z2":79.4360,"x2":15.4230,"h":false,"x1":16.2210},{"s":false,"z1":78.25,"a":false,"y1":72.1930,"n":"Asp","y2":70.5970,"z2":79.4220,"x2":19.3480,"h":false,"x1":18},{"s":false,"z1":78.6790,"a":false,"y1":68.3890,"n":"Thr","y2":66.1760,"z2":78.1770,"x2":18.6240,"h":false,"x1":17.8850},{"s":false,"z1":75.4750,"a":false,"y1":66.5650,"n":"His","y2":67.6440,"z2":75.8120,"x2":21.0430,"h":false,"x1":18.9380},{"s":false,"z1":73.8250,"a":false,"y1":66.3230,"n":"Gly","y2":64.4750,"z2":75.1000,"x2":23.2660,"h":true,"x1":22.3580},{"s":false,"z1":73.5400,"a":false,"y1":64.3720,"n":"Leu","y2":63.3710,"z2":75.5370,"x2":26.4290,"h":true,"x1":25.5890},{"s":false,"z1":76.7810,"a":false,"y1":65.7250,"n":"Pro","y2":64.2440,"z2":78.6620,"x2":27.1540,"h":true,"x1":27.1470},{"s":false,"z1":78.8080,"a":false,"y1":63.9360,"n":"Ile","y2":61.6310,"z2":79.3790,"x2":24.7570,"h":true,"x1":24.4640},{"s":false,"z1":76.8210,"a":false,"y1":60.7130,"n":"Glu","y2":59.2210,"z2":77.9220,"x2":26.2260,"h":true,"x1":24.6950},{"s":false,"z1":77.5680,"a":false,"y1":60.8700,"n":"Gln","y2":59.7270,"z2":79.5650,"x2":29.1170,"h":true,"x1":28.4170},{"s":false,"z1":81.2970,"a":false,"y1":61.5110,"n":"Ala","y2":59.5040,"z2":82.6300,"x2":28.0600,"h":true,"x1":27.9650},{"s":false,"z1":81.4600,"a":false,"y1":58.3120,"n":"Leu","y2":56.3700,"z2":81.9260,"x2":27.2230,"h":true,"x1":25.9110},{"s":false,"z1":79.4400,"a":false,"y1":56.3300,"n":"Thr","y2":55.2610,"z2":80.7400,"x2":30.1650,"h":true,"x1":28.4470},{"s":false,"z1":81.5730,"a":false,"y1":57.6550,"n":"Lys","y2":56.7530,"z2":83.7580,"x2":31.7280,"h":true,"x1":31.2910},{"s":false,"z1":84.5330,"a":true,"y1":56.8070,"n":"Lys","y2":54.6750,"z2":85.6420,"x2":29.0610,"h":true,"x1":29.0660},{"s":false,"z1":83.2820,"a":false,"y1":53.2250,"n":"Gly","y2":51.4180,"z2":83.1130,"x2":27.5960,"h":true,"x1":29.1600},{"s":false,"z1":81.7370,"a":false,"y1":52.8910,"n":"Val","y2":50.7350,"z2":80.7360,"x2":25.3360,"h":false,"x1":25.7000},{"s":false,"z1":78.3400,"a":false,"y1":51.3770,"n":"Asp","y2":50.2660,"z2":77.8060,"x2":24.5230,"h":false,"x1":26.5950},{"s":false,"z1":75.5170,"a":false,"y1":51.8080,"n":"Arg","y2":49.6840,"z2":75.4360,"x2":22.9530,"h":false,"x1":24.0890},{"s":false,"z1":73.8160,"a":false,"y1":48.4970,"n":"Lys","y2":46.9370,"z2":75.3830,"x2":25.8100,"h":false,"x1":24.8970},{"s":false,"z1":76.5610,"a":false,"y1":46.4020,"n":"Lys","y2":46.2800,"z2":78.2810,"x2":21.6540,"h":false,"x1":23.3250},{"s":false,"z1":76.9880,"a":false,"y1":47.8380,"n":"Met","y2":48.2710,"z2":76.2940,"x2":17.5920,"h":false,"x1":19.8340},{"s":false,"z1":73.8480,"a":false,"y1":49.3630,"n":"Ser","y2":51.3910,"z2":75.1320,"x2":18.1980,"h":true,"x1":18.2790},{"s":false,"z1":72.9050,"a":false,"y1":52.9520,"n":"Thr","y2":54.3120,"z2":74.7600,"x2":16.8550,"h":true,"x1":17.5010},{"s":false,"z1":74.9490,"a":false,"y1":53.1520,"n":"Ala","y2":54.1490,"z2":77.1080,"x2":14.5280,"h":true,"x1":14.3110},{"s":false,"z1":78.2030,"a":false,"y1":52.1210,"n":"Glu","y2":53.6700,"z2":79.5250,"x2":17.2890,"h":true,"x1":16.0170},{"s":false,"z1":77.5260,"a":false,"y1":54.2730,"n":"Phe","y2":56.4940,"z2":78.4540,"x2":18.9700,"h":true,"x1":19.0720},{"s":false,"z1":76.7860,"a":false,"y1":57.3230,"n":"Arg","y2":58.8090,"z2":78.5860,"x2":16.3640,"h":true,"x1":16.9350},{"s":false,"z1":80.0620,"a":false,"y1":56.8900,"n":"Glu","y2":57.9250,"z2":82.0250,"x2":15.9150,"h":true,"x1":15.0270},{"s":false,"z1":81.7860,"a":false,"y1":56.7270,"n":"Lys","y2":58.8370,"z2":82.6020,"x2":19.2540,"h":true,"x1":18.4140},{"s":false,"z1":80.1720,"a":false,"y1":60.0670,"n":"Cys","y2":61.9520,"z2":81.5680,"x2":18.7550,"h":true,"x1":19.2950},{"s":false,"z1":81.3660,"a":false,"y1":61.5860,"n":"Lys","y2":62.6790,"z2":83.5110,"x2":16.2580,"h":true,"x1":16.0190},{"s":false,"z1":84.9050,"a":false,"y1":60.2920,"n":"Glu","y2":61.8180,"z2":86.3890,"x2":17.6240,"h":true,"x1":16.5250},{"s":false,"z1":84.8850,"a":false,"y1":61.9170,"n":"Phe","y2":64.1870,"z2":85.6320,"x2":20.1510,"h":true,"x1":19.9610},{"s":false,"z1":83.4850,"a":false,"y1":65.2340,"n":"Ala","y2":66.8990,"z2":85.1140,"x2":18.2600,"h":true,"x1":18.7840},{"s":false,"z1":86.1290,"a":false,"y1":65.5300,"n":"Leu","y2":66.5450,"z2":88.2520,"x2":16.5870,"h":true,"x1":16.0790},{"s":false,"z1":88.9070,"a":false,"y1":64.7960,"n":"Glu","y2":66.8070,"z2":89.8910,"x2":19.4510,"h":true,"x1":18.5690},{"s":false,"z1":87.6070,"a":false,"y1":67.5020,"n":"Gln","y2":69.7520,"z2":88.3590,"x2":20.6190,"h":true,"x1":20.9360},{"s":false,"z1":87.3440,"a":false,"y1":69.9280,"n":"Ile","y2":71.3700,"z2":89.2470,"x2":17.8880,"h":true,"x1":18.0350},{"s":false,"z1":91.0020,"a":false,"y1":69.4180,"n":"Glu","y2":71.0920,"z2":92.4150,"x2":18.0660,"h":true,"x1":17.1050},{"s":false,"z1":92.0360,"a":false,"y1":70.2400,"n":"Leu","y2":72.5880,"z2":92.4530,"x2":21.0190,"h":true,"x1":20.6780},{"s":false,"z1":89.8230,"a":false,"y1":73.3100,"n":"Gln","y2":75.3820,"z2":90.6610,"x2":19.9600,"h":true,"x1":20.8290},{"s":false,"z1":90.8300,"a":false,"y1":74.4790,"n":"Lys","y2":76.0300,"z2":92.6760,"x2":17.2430,"h":true,"x1":17.3590},{"s":false,"z1":94.4450,"a":false,"y1":74.3070,"n":"Lys","y2":76.4500,"z2":95.2640,"x2":19.2180,"h":true,"x1":18.5290},{"s":false,"z1":93.7370,"a":false,"y1":76.5480,"n":"Asp","y2":78.9270,"z2":93.8180,"x2":21.2390,"h":true,"x1":21.5250},{"s":false,"z1":91.6680,"a":false,"y1":79.0480,"n":"Phe","y2":80.9150,"z2":92.9830,"x2":18.7620,"h":true,"x1":19.5250},{"s":false,"z1":94.5200,"a":true,"y1":79.4380,"n":"Arg","y2":80.8730,"z2":96.4180,"x2":17.3570,"h":true,"x1":17.0300},{"s":false,"z1":97.0350,"a":false,"y1":79.8950,"n":"Arg","y2":81.9570,"z2":97.5960,"x2":20.9590,"h":true,"x1":19.8300},{"s":false,"z1":95.1300,"a":false,"y1":83.0880,"n":"Leu","y2":85.3270,"z2":95.2550,"x2":19.8850,"h":false,"x1":20.7450},{"s":false,"z1":96.1530,"a":false,"y1":84.5430,"n":"Gly","y2":85.7770,"z2":95.0310,"x2":15.6870,"h":false,"x1":17.3950},{"s":false,"z1":92.6710,"a":false,"y1":84.3680,"n":"Val","y2":82.7410,"z2":93.3400,"x2":14.2120,"h":false,"x1":15.8650},{"s":false,"z1":92.4900,"a":false,"y1":84.3130,"n":"Arg","y2":84.7250,"z2":90.1500,"x2":11.8820,"h":false,"x1":12.0690},{"s":false,"z1":89.6200,"a":false,"y1":82.2850,"n":"Gly","y2":80.4390,"z2":90.8790,"x2":9.7990,"h":false,"x1":10.6560},{"s":false,"z1":88.8010,"a":false,"y1":79.3920,"n":"Asp","y2":77.2800,"z2":87.9620,"x2":9.0700,"h":false,"x1":8.3220},{"s":false,"z1":89.9750,"a":false,"y1":76.9270,"n":"Phe","y2":74.5460,"z2":90.1380,"x2":10.8810,"h":false,"x1":10.9660},{"s":false,"z1":91.0050,"a":false,"y1":74.4000,"n":"Asn","y2":72.6710,"z2":89.7190,"x2":7.2920,"h":false,"x1":8.3230},{"s":false,"z1":87.4670,"a":false,"y1":74.2690,"n":"Asp","y2":75.7110,"z2":85.5370,"x2":7.0770,"h":false,"x1":6.9010},{"s":false,"z1":85.125,"a":false,"y1":75.1580,"n":"Pro","y2":73.3040,"z2":83.7710,"x2":9.1000,"h":false,"x1":9.7900},{"s":true,"z1":81.4090,"a":true,"y1":74.4800,"n":"Tyr","y2":73.9730,"z2":81.6940,"x2":12.0790,"h":false,"x1":9.7570},{"s":true,"z1":80.2620,"a":false,"y1":71.5430,"n":"Ile","y2":70.6080,"z2":78.3740,"x2":10.7720,"h":false,"x1":11.9260},{"s":false,"z1":76.7220,"a":false,"y1":70.5610,"n":"Thr","y2":68.7010,"z2":75.3820,"x2":12.2750,"h":false,"x1":12.9520},{"s":false,"z1":77.4680,"a":false,"y1":66.9160,"n":"Leu","y2":65.5200,"z2":77.7420,"x2":10.1530,"h":false,"x1":12.0780},{"s":false,"z1":78.3240,"a":false,"y1":67.6510,"n":"Lys","y2":68.0800,"z2":76.0310,"x2":7.9040,"h":true,"x1":8.4490},{"s":false,"z1":75.9040,"a":false,"y1":66.2230,"n":"Pro","y2":67.5250,"z2":73.9200,"x2":5.5570,"h":true,"x1":5.8720},{"s":false,"z1":75.1780,"a":false,"y1":69.6240,"n":"Glu","y2":71.1290,"z2":73.4680,"x2":5.0090,"h":true,"x1":4.2560},{"s":false,"z1":74.5020,"a":false,"y1":71.2910,"n":"Tyr","y2":71.1750,"z2":72.1570,"x2":8.1760,"h":true,"x1":7.5950},{"s":false,"z1":72.2000,"a":false,"y1":68.5,"n":"Glu","y2":68.8270,"z2":69.8850,"x2":8.2230,"h":true,"x1":8.7960},{"s":false,"z1":70.2910,"a":false,"y1":68.5720,"n":"Ala","y2":69.9930,"z2":68.3450,"x2":5.4440,"h":true,"x1":5.5060},{"s":false,"z1":69.7610,"a":false,"y1":72.3180,"n":"Ala","y2":72.9010,"z2":67.7070,"x2":6.9660,"h":true,"x1":5.8620},{"s":false,"z1":68.4630,"a":false,"y1":71.7860,"n":"Gln","y2":71.5750,"z2":66.0670,"x2":9.5840,"h":true,"x1":9.4000},{"s":false,"z1":65.9540,"a":false,"y1":69.2430,"n":"Ile","y2":70.2040,"z2":63.8530,"x2":7.4800,"h":true,"x1":8.0710},{"s":false,"z1":64.7890,"a":false,"y1":71.6980,"n":"Arg","y2":73.2520,"z2":63.0390,"x2":5.9450,"h":true,"x1":5.4030},{"s":false,"z1":64.2260,"a":false,"y1":74.2190,"n":"Ile","y2":74.2260,"z2":61.9650,"x2":9.0070,"h":true,"x1":8.1890},{"s":false,"z1":62.1160,"a":false,"y1":71.6580,"n":"Phe","y2":71.6620,"z2":59.7780,"x2":9.4730,"h":true,"x1":10.0630},{"s":false,"z1":60.1980,"a":false,"y1":70.9970,"n":"Gly","y2":72.2220,"z2":58.1570,"x2":6.5620,"h":true,"x1":6.8620},{"s":false,"z1":59.3880,"a":false,"y1":74.6370,"n":"Glu","y2":75.5270,"z2":57.3700,"x2":7.0680,"h":true,"x1":6.1380},{"s":false,"z1":58.1650,"a":false,"y1":75.2420,"n":"Met","y2":74.7530,"z2":55.8410,"x2":10.0720,"h":true,"x1":9.6770},{"s":false,"z1":56.0740,"a":false,"y1":72.0700,"n":"Ala","y2":72.2310,"z2":53.8210,"x2":8.6760,"h":true,"x1":9.4810},{"s":false,"z1":54.5290,"a":true,"y1":73.3700,"n":"Asp","y2":74.5520,"z2":52.4480,"x2":6.4560,"h":true,"x1":6.2690},{"s":false,"z1":53.5050,"a":false,"y1":76.7140,"n":"Lys","y2":77.2370,"z2":52.1360,"x2":9.6700,"h":true,"x1":7.7570},{"s":false,"z1":51.8430,"a":false,"y1":74.5970,"n":"Gly","y2":75.4910,"z2":51.6340,"x2":12.6400,"h":false,"x1":10.4300},{"s":false,"z1":54.3420,"a":false,"y1":75.4240,"n":"Leu","y2":74.4330,"z2":55.4440,"x2":15.0810,"h":false,"x1":13.1840},{"s":true,"z1":55.2300,"a":false,"y1":71.8480,"n":"Ile","y2":70.6880,"z2":53.2270,"x2":13.5340,"h":false,"x1":14.1180},{"s":true,"z1":52.9100,"a":false,"y1":69.5340,"n":"Tyr","y2":68.8160,"z2":54.2570,"x2":17.8350,"h":false,"x1":15.9870},{"s":true,"z1":52.8870,"a":false,"y1":66.4280,"n":"Lys","y2":66.8590,"z2":50.7290,"x2":19.1010,"h":false,"x1":18.1500},{"s":true,"z1":51.5710,"a":false,"y1":66.4290,"n":"Gly","y2":64.3630,"z2":52.4730,"x2":22.5100,"h":false,"x1":21.6960},{"s":true,"z1":52.6150,"a":false,"y1":65.2240,"n":"Lys","y2":67.3190,"z2":52.6910,"x2":26.2740,"h":false,"x1":25.1200},{"s":true,"z1":54.5440,"a":false,"y1":66.4600,"n":"Lys","y2":64.4090,"z2":55.4420,"x2":29.0060,"h":false,"x1":28.1350},{"s":true,"z1":55.4570,"a":false,"y1":65.1790,"n":"Pro","y2":66.2250,"z2":57.5990,"x2":31.3410,"h":false,"x1":31.6030},{"s":true,"z1":59.0330,"a":false,"y1":63.9440,"n":"Val","y2":62.0530,"z2":58.6780,"x2":33.4060,"h":false,"x1":31.9930},{"s":true,"z1":61.1350,"a":false,"y1":62.2390,"n":"Tyr","y2":60.6220,"z2":61.6390,"x2":32.9630,"h":false,"x1":34.6570},{"s":true,"z1":60.4620,"a":true,"y1":58.5250,"n":"Trp","y2":57.5470,"z2":60.3970,"x2":36.3940,"h":false,"x1":34.2090},{"s":true,"z1":62.3060,"a":false,"y1":55.6150,"n":"Ser","y2":53.5690,"z2":62.1500,"x2":34.5670,"h":false,"x1":35.8130},{"s":false,"z1":60.1790,"a":false,"y1":52.4700,"n":"Pro","y2":50.2990,"z2":61.0530,"x2":35.5870,"h":false,"x1":36.1040},{"s":false,"z1":63.4310,"a":false,"y1":50.6640,"n":"Ser","y2":49.3630,"z2":64.4090,"x2":35.2250,"h":false,"x1":36.9800},{"s":false,"z1":65.2180,"a":false,"y1":51.5530,"n":"Ser","y2":51.2520,"z2":64.6180,"x2":31.4510,"h":false,"x1":33.7480},{"s":false,"z1":61.8920,"a":false,"y1":51.5350,"n":"Glu","y2":52.2580,"z2":62.0750,"x2":29.6000,"h":false,"x1":31.8820},{"s":true,"z1":63.0850,"a":true,"y1":54.7570,"n":"Ser","y2":56.2220,"z2":62.8580,"x2":32.1680,"h":false,"x1":30.2950},{"s":true,"z1":62.8290,"a":false,"y1":58.5280,"n":"Ser","y2":58.3240,"z2":65.2250,"x2":30.5810,"h":false,"x1":30.6530},{"s":false,"z1":65.6990,"a":false,"y1":60.5150,"n":"Leu","y2":62.7190,"z2":64.7870,"x2":32.3540,"h":false,"x1":32.1760},{"s":false,"z1":67.2220,"a":false,"y1":63.9800,"n":"Ala","y2":63.4570,"z2":68.1960,"x2":33.9970,"h":true,"x1":31.8710},{"s":false,"z1":68.1160,"a":true,"y1":66.0070,"n":"Glu","y2":65.2830,"z2":69.8500,"x2":36.4830,"h":true,"x1":34.9840},{"s":false,"z1":71.6880,"a":false,"y1":64.7940,"n":"Ala","y2":62.9230,"z2":72.8390,"x2":35.3820,"h":true,"x1":34.4320},{"s":false,"z1":70.6990,"a":false,"y1":61.2230,"n":"Glu","y2":60.0140,"z2":69.7340,"x2":37.1030,"h":false,"x1":35.2610},{"s":true,"z1":68.8160,"a":false,"y1":62.3220,"n":"Ile","y2":63.6730,"z2":70.4980,"x2":39.4450,"h":false,"x1":38.3720},{"s":true,"z1":70.1990,"a":false,"y1":62.4210,"n":"Glu","y2":61.2980,"z2":68.3860,"x2":42.9810,"h":false,"x1":41.9070},{"s":true,"z1":68.3070,"a":false,"y1":63.0530,"n":"Tyr","y2":62.2350,"z2":69.8570,"x2":46.7860,"h":false,"x1":45.1290},{"s":true,"z1":67.8440,"a":false,"y1":60.7420,"n":"His","y2":60.9990,"z2":65.4610,"x2":48.2930,"h":false,"x1":48.1290},{"s":true,"z1":65.4000,"a":false,"y1":60.8990,"n":"Asp","y2":58.5790,"z2":64.9900,"x2":50.5520,"h":false,"x1":51.0370},{"s":true,"z1":62.2380,"a":false,"y1":58.8150,"n":"Lys","y2":60.0010,"z2":60.7020,"x2":52.0680,"h":false,"x1":50.6470},{"s":true,"z1":59.2720,"a":false,"y1":57.7110,"n":"Arg","y2":57.0780,"z2":57.6040,"x2":51.1710,"h":false,"x1":52.7700},{"s":true,"z1":56.1710,"a":false,"y1":59.4280,"n":"Ser","y2":60.4940,"z2":55.1590,"x2":53.3100,"h":false,"x1":51.4140},{"s":true,"z1":52.7260,"a":false,"y1":59.2270,"n":"Ala","y2":60.3000,"z2":51.1590,"x2":51.5290,"h":false,"x1":52.9870},{"s":true,"z1":51.3420,"a":false,"y1":62.7710,"n":"Ser","y2":62.5820,"z2":49.8370,"x2":54.6310,"h":false,"x1":52.7680},{"s":true,"z1":47.5870,"a":true,"y1":63.2130,"n":"Ile","y2":65.1420,"z2":47.2120,"x2":51.8220,"h":false,"x1":53.2010},{"s":true,"z1":44.9080,"a":false,"y1":65.9240,"n":"Tyr","y2":65.1460,"z2":42.6800,"x2":53.5910,"h":false,"x1":53.2110},{"s":false,"z1":41.9170,"a":false,"y1":65.3300,"n":"Val","y2":67.0820,"z2":41.0760,"x2":49.5150,"h":false,"x1":50.9180},{"s":false,"z1":39.5150,"a":false,"y1":68.2230,"n":"Ala","y2":66.9060,"z2":37.5530,"x2":51.0460,"h":false,"x1":51.4710},{"s":false,"z1":37.0160,"a":false,"y1":68.0880,"n":"Phe","y2":70.3900,"z2":36.3600,"x2":48.5570,"h":false,"x1":48.6050},{"s":false,"z1":33.6370,"a":false,"y1":69.8180,"n":"Asn","y2":70.5550,"z2":34.4480,"x2":46.2300,"h":false,"x1":48.3800},{"s":false,"z1":32.4300,"a":false,"y1":72.4910,"n":"Val","y2":73.4570,"z2":30.2300,"x2":45.7890,"h":false,"x1":45.9590},{"s":false,"z1":29.0990,"a":false,"y1":71.1570,"n":"Lys","y2":73.1690,"z2":29.1000,"x2":43.3550,"h":false,"x1":44.6670},{"s":false,"z1":27.6640,"a":false,"y1":72.0830,"n":"Asp","y2":73.3390,"z2":26.1410,"x2":42.6350,"h":false,"x1":41.2700},{"s":false,"z1":26.4610,"a":false,"y1":75.6900,"n":"Asp","y2":77.9650,"z2":27.1860,"x2":40.9970,"h":false,"x1":41.1910},{"s":false,"z1":28.7340,"a":false,"y1":77.4870,"n":"Lys","y2":79.0760,"z2":30.3510,"x2":39.5480,"h":false,"x1":38.7400},{"s":false,"z1":31.2640,"a":false,"y1":77.4040,"n":"Gly","y2":78.0920,"z2":31.4370,"x2":43.8490,"h":true,"x1":41.5590},{"s":false,"z1":28.7000,"a":false,"y1":78.0490,"n":"Val","y2":80.0550,"z2":27.5930,"x2":45.0170,"h":true,"x1":44.2840},{"s":false,"z1":29.2660,"a":false,"y1":81.7460,"n":"Val","y2":83.4100,"z2":29.1520,"x2":45.2980,"h":true,"x1":43.5610},{"s":false,"z1":30.4950,"a":true,"y1":81.8090,"n":"Asp","y2":79.9760,"z2":31.3270,"x2":48.4840,"h":true,"x1":47.1660},{"s":false,"z1":28.7800,"a":false,"y1":79.1730,"n":"Ala","y2":77.6790,"z2":29.4150,"x2":47.5550,"h":true,"x1":49.3350},{"s":false,"z1":29.4350,"a":false,"y1":75.4150,"n":"Asp","y2":73.7110,"z2":30.6100,"x2":50.4460,"h":false,"x1":49.2200},{"s":false,"z1":32.5940,"a":false,"y1":75.4640,"n":"Ala","y2":75.125,"z2":34.1450,"x2":49.5200,"h":false,"x1":51.3260},{"s":false,"z1":34.7970,"a":false,"y1":72.5390,"n":"Lys","y2":74.0490,"z2":36.5970,"x2":50.8780,"h":false,"x1":50.3230},{"s":false,"z1":38.2640,"a":false,"y1":73.0290,"n":"Phe","y2":70.7560,"z2":39.0270,"x2":48.7930,"h":false,"x1":48.8470},{"s":false,"z1":40.9800,"a":false,"y1":71.1200,"n":"Ile","y2":71.4740,"z2":42.2490,"x2":48.7120,"h":false,"x1":50.7250},{"s":false,"z1":43.7550,"a":false,"y1":69.1430,"n":"Ile","y2":67.7070,"z2":44.5720,"x2":50.7240,"h":false,"x1":48.9770},{"s":true,"z1":47.2250,"a":true,"y1":67.8390,"n":"Trp","y2":68.1720,"z2":49.0290,"x2":48.3570,"h":false,"x1":49.9060},{"s":true,"z1":49.3150,"a":false,"y1":65.5020,"n":"Thr","y2":63.6950,"z2":49.6920,"x2":49.2880,"h":false,"x1":47.7570},{"s":false,"z1":52.4090,"a":false,"y1":63.6390,"n":"Thr","y2":61.5970,"z2":53.3970,"x2":48.0700,"h":false,"x1":48.8710},{"s":false,"z1":51.4870,"a":false,"y1":61.2670,"n":"Thr","y2":61.2530,"z2":49.2670,"x2":45.1470,"h":true,"x1":46.0630},{"s":false,"z1":48.4250,"a":false,"y1":59.0230,"n":"Pro","y2":58.5790,"z2":46.8060,"x2":44.9230,"h":true,"x1":46.6420},{"s":false,"z1":48.6730,"a":false,"y1":57.7490,"n":"Trp","y2":58.8110,"z2":47.9540,"x2":41.0230,"h":true,"x1":43.0510},{"s":false,"z1":48.5580,"a":true,"y1":61.3700,"n":"Thr","y2":63.1300,"z2":46.9560,"x2":42.2880,"h":true,"x1":41.9070},{"s":false,"z1":44.9660,"a":false,"y1":61.3740,"n":"Ile","y2":61.7330,"z2":43.0420,"x2":41.7300,"h":true,"x1":43.1130},{"s":false,"z1":43.3010,"a":false,"y1":59.4670,"n":"Pro","y2":59.8110,"z2":43.5420,"x2":37.8840,"h":false,"x1":40.2490},{"s":false,"z1":43.9610,"a":false,"y1":62.5570,"n":"Ser","y2":64.9190,"z2":43.8100,"x2":38.5950,"h":false,"x1":38.125},{"s":false,"z1":41,"a":false,"y1":64.8770,"n":"Asn","y2":65.9390,"z2":40.6910,"x2":36.5410,"h":false,"x1":38.6670},{"s":false,"z1":42.1910,"a":false,"y1":68.1620,"n":"Val","y2":69.5480,"z2":43.3980,"x2":38.7320,"h":false,"x1":37.1900},{"s":false,"z1":41.6430,"a":false,"y1":71.7560,"n":"Ala","y2":70.8400,"z2":42.3370,"x2":40.5080,"h":false,"x1":38.3820},{"s":false,"z1":43.0760,"a":false,"y1":73.3220,"n":"Ile","y2":74.2990,"z2":45.0060,"x2":40.5300,"h":false,"x1":41.5420},{"s":false,"z1":45.0710,"a":false,"y1":76.5160,"n":"Thr","y2":78.0020,"z2":43.5340,"x2":43.2910,"h":false,"x1":42.1710},{"s":false,"z1":45.0570,"a":false,"y1":80.3030,"n":"Val","y2":81.2850,"z2":46.3900,"x2":40.9290,"h":false,"x1":42.6710},{"s":false,"z1":47.8770,"a":false,"y1":82.8580,"n":"His","y2":84.9250,"z2":47.1230,"x2":43.5600,"h":false,"x1":42.6040},{"s":false,"z1":46.2710,"a":false,"y1":86.0230,"n":"Pro","y2":87.0930,"z2":48.0350,"x2":42.3680,"h":false,"x1":41.1320},{"s":false,"z1":46.3390,"a":false,"y1":89.1800,"n":"Glu","y2":89.2740,"z2":45.3630,"x2":45.4660,"h":false,"x1":43.2740},{"s":false,"z1":46.8250,"a":false,"y1":87.1330,"n":"Leu","y2":85.6210,"z2":45.0890,"x2":45.7470,"h":false,"x1":46.4520},{"s":false,"z1":43.3630,"a":false,"y1":86.3030,"n":"Lys","y2":84.5270,"z2":43.9010,"x2":49.3170,"h":false,"x1":47.7820},{"s":false,"z1":41.8110,"a":false,"y1":85.2120,"n":"Tyr","y2":83.0840,"z2":41.5280,"x2":50.0040,"h":false,"x1":51.0920},{"s":false,"z1":39.4010,"a":false,"y1":82.3340,"n":"Gly","y2":80.6530,"z2":38.6440,"x2":53.1560,"h":false,"x1":51.6290},{"s":false,"z1":38.7760,"a":false,"y1":82.3630,"n":"Gln","y2":82.9520,"z2":36.6310,"x2":56.2870,"h":false,"x1":55.3920},{"s":false,"z1":35.4440,"a":false,"y1":80.4950,"n":"Tyr","y2":81.5200,"z2":34.6810,"x2":57.7460,"h":false,"x1":55.7050},{"s":false,"z1":35.6630,"a":false,"y1":79.5410,"n":"Asn","y2":77.5,"z2":34.3760,"x2":59.3770,"h":false,"x1":59.3790},{"s":false,"z1":33.2820,"a":false,"y1":78.0350,"n":"Val","y2":76.1270,"z2":34.7000,"x2":61.5160,"h":false,"x1":61.9370},{"s":false,"z1":32.7690,"a":false,"y1":74.2700,"n":"Asn","y2":74.4570,"z2":33.3120,"x2":60.0250,"h":false,"x1":62.3570},{"s":false,"z1":33.9920,"a":false,"y1":71.8080,"n":"Gly","y2":71.5370,"z2":31.9230,"x2":58.5850,"h":false,"x1":59.7480},{"s":false,"z1":32.6000,"a":false,"y1":73.3610,"n":"Glu","y2":75.1590,"z2":32.6220,"x2":54.9630,"h":false,"x1":56.5610},{"s":false,"z1":34.2490,"a":false,"y1":76.8040,"n":"Lys","y2":77.5420,"z2":34.6590,"x2":54.2480,"h":false,"x1":56.4940},{"s":false,"z1":36.7020,"a":false,"y1":75.6880,"n":"Tyr","y2":78.0690,"z2":37.0680,"x2":53.7700,"h":false,"x1":53.7900},{"s":false,"z1":39.4460,"a":false,"y1":77.9040,"n":"Ile","y2":76.5240,"z2":41.4200,"x2":52.2510,"h":false,"x1":52.3310},{"s":false,"z1":43.0700,"a":false,"y1":78.4880,"n":"Ile","y2":79.5170,"z2":43.8690,"x2":51.3370,"h":false,"x1":53.3440},{"s":false,"z1":44.9670,"a":false,"y1":81.7250,"n":"Ala","y2":82.5240,"z2":45.1940,"x2":54.9040,"h":false,"x1":52.6530},{"s":false,"z1":46.4840,"a":false,"y1":84.8840,"n":"Glu","y2":84.2340,"z2":47.7140,"x2":56.1150,"h":false,"x1":54.1560},{"s":false,"z1":50.1560,"a":false,"y1":84.1390,"n":"Ala","y2":82.1640,"z2":51.2080,"x2":55.7150,"h":false,"x1":54.8430},{"s":false,"z1":49.0990,"a":false,"y1":80.4800,"n":"Leu","y2":79.3190,"z2":48.8320,"x2":57.1170,"h":false,"x1":55.0340},{"s":false,"z1":46.2790,"a":false,"y1":80.3960,"n":"Ser","y2":78.8130,"z2":46.8080,"x2":59.3660,"h":true,"x1":57.6320},{"s":false,"z1":48.7120,"a":false,"y1":80.4680,"n":"Asp","y2":78.2250,"z2":49.1440,"x2":61.3320,"h":true,"x1":60.5760},{"s":false,"z1":50.7550,"a":false,"y1":77.5950,"n":"Ala","y2":76.1260,"z2":50.4540,"x2":57.2720,"h":true,"x1":59.1490},{"s":false,"z1":47.7600,"a":false,"y1":75.6700,"n":"Val","y2":73.6150,"z2":46.9450,"x2":58.7080,"h":true,"x1":57.7770},{"s":false,"z1":45.0920,"a":true,"y1":74.8310,"n":"Ala","y2":73.3650,"z2":45.5790,"x2":62.1950,"h":true,"x1":60.3480},{"s":false,"z1":48.0200,"a":false,"y1":74.6670,"n":"Glu","y2":72.6100,"z2":48.6190,"x2":63.8690,"h":true,"x1":62.7700},{"s":false,"z1":48.7800,"a":false,"y1":71.1500,"n":"Ala","y2":69.1050,"z2":47.5490,"x2":61.2400,"h":false,"x1":61.5180},{"s":false,"z1":45.1940,"a":false,"y1":70.3920,"n":"Leu","y2":69.3630,"z2":43.3770,"x2":61.7080,"h":false,"x1":60.5270},{"s":false,"z1":44.6850,"a":false,"y1":69.3630,"n":"Asp","y2":69.9510,"z2":42.9670,"x2":65.7410,"h":false,"x1":64.1600},{"s":false,"z1":41.8440,"a":false,"y1":71.8920,"n":"Trp","y2":73.8110,"z2":43.2260,"x2":64.5530,"h":false,"x1":64.1620},{"s":false,"z1":41.9730,"a":false,"y1":74.4720,"n":"Asp","y2":74.7000,"z2":41.2010,"x2":69.2090,"h":false,"x1":66.9470},{"s":false,"z1":38.5130,"a":false,"y1":74.3570,"n":"Lys","y2":76.2920,"z2":37.0880,"x2":68.6430,"h":false,"x1":68.5230},{"s":false,"z1":39.0510,"a":false,"y1":77.8140,"n":"Ala","y2":79.8570,"z2":38.9690,"x2":68.7890,"h":false,"x1":70.0510},{"s":false,"z1":41.0980,"a":false,"y1":79.0940,"n":"Ser","y2":81.1010,"z2":40.3390,"x2":65.9960,"h":false,"x1":67.0840},{"s":false,"z1":37.6960,"a":false,"y1":80.1470,"n":"Ile","y2":80.8130,"z2":38.9140,"x2":63.7720,"h":false,"x1":65.7360},{"s":false,"z1":37.9110,"a":false,"y1":83.4350,"n":"Lys","y2":82.6290,"z2":36.2240,"x2":62.2990,"h":false,"x1":63.8180},{"s":false,"z1":37.3580,"a":false,"y1":83.8650,"n":"Leu","y2":85.4470,"z2":35.7430,"x2":60.8690,"h":false,"x1":60.0680},{"s":false,"z1":34.5390,"a":false,"y1":85.7900,"n":"Glu","y2":87.1750,"z2":35.2150,"x2":56.5360,"h":false,"x1":58.3880},{"s":false,"z1":33.6070,"a":false,"y1":85.7550,"n":"Lys","y2":84.1350,"z2":34.4730,"x2":53.1560,"h":false,"x1":54.7050},{"s":false,"z1":36.9270,"a":false,"y1":85.3230,"n":"Glu","y2":86.8760,"z2":36.0620,"x2":51.2920,"h":false,"x1":52.8980},{"s":false,"z1":36.2550,"a":false,"y1":85.1740,"n":"Tyr","y2":84.1220,"z2":37.6620,"x2":47.5,"h":false,"x1":49.1520},{"s":false,"z1":39.0470,"a":false,"y1":86.5900,"n":"Thr","y2":84.7930,"z2":38.9520,"x2":45.3620,"h":false,"x1":46.9550},{"s":false,"z1":41.5240,"a":false,"y1":83.9270,"n":"Gly","y2":83.5110,"z2":40.8430,"x2":43.6320,"h":false,"x1":45.8840},{"s":false,"z1":42.6940,"a":false,"y1":85.2880,"n":"Lys","y2":84.1650,"z2":41.3550,"x2":40.8740,"h":false,"x1":42.5280},{"s":false,"z1":39.1800,"a":false,"y1":85.9320,"n":"Glu","y2":84.4420,"z2":37.4830,"x2":40.3980,"h":false,"x1":41.2000},{"s":false,"z1":38.0380,"a":false,"y1":82.4160,"n":"Leu","y2":80.3860,"z2":38.7410,"x2":41.0990,"h":false,"x1":42.1550},{"s":false,"z1":38.3720,"a":false,"y1":81.3390,"n":"Glu","y2":81.2140,"z2":35.9980,"x2":38.1910,"h":false,"x1":38.5240},{"s":false,"z1":36.0860,"a":false,"y1":78.6520,"n":"Trp","y2":78.0510,"z2":33.9190,"x2":37.9170,"h":false,"x1":37.0900},{"s":false,"z1":34.6990,"a":false,"y1":77.9990,"n":"Val","y2":75.7880,"z2":34.5430,"x2":41.5080,"h":false,"x1":40.5780},{"s":false,"z1":33.4090,"a":false,"y1":74.6880,"n":"Val","y2":74.2810,"z2":32.3020,"x2":41.2580,"h":false,"x1":39.1640},{"s":false,"z1":33.8070,"a":false,"y1":72.0310,"n":"Ala","y2":70.1400,"z2":35.1200,"x2":41.1840,"h":false,"x1":41.8730},{"s":false,"z1":33.1750,"a":false,"y1":68.2660,"n":"Gln","y2":67.9090,"z2":33.8900,"x2":44.1230,"h":false,"x1":41.8650},{"s":false,"z1":36.1330,"a":false,"y1":66.4260,"n":"His","y2":64.0990,"z2":36.4700,"x2":42.9190,"h":false,"x1":43.4190},{"s":false,"z1":34.6810,"a":false,"y1":63.2190,"n":"Pro","y2":61.8610,"z2":35.9280,"x2":43.5160,"h":false,"x1":45.0500},{"s":false,"z1":36.7690,"a":false,"y1":60.0540,"n":"Phe","y2":57.8830,"z2":36.5960,"x2":44.5370,"h":false,"x1":45.5490},{"s":false,"z1":34.6600,"a":false,"y1":58.7790,"n":"Leu","y2":59.0270,"z2":34.9390,"x2":40.2270,"h":false,"x1":42.6050},{"s":false,"z1":34.8320,"a":false,"y1":61.8120,"n":"Asp","y2":60.6800,"z2":33.0310,"x2":39.1900,"h":false,"x1":40.3170},{"s":false,"z1":32.5370,"a":false,"y1":62.8650,"n":"Arg","y2":64.8910,"z2":31.6730,"x2":36.5200,"h":false,"x1":37.4910},{"s":false,"z1":34.1700,"a":false,"y1":66.1360,"n":"Glu","y2":66.6220,"z2":35.2100,"x2":38.6210,"h":false,"x1":36.5070},{"s":false,"z1":34.6140,"a":false,"y1":69.3580,"n":"Ser","y2":70.0810,"z2":36.2580,"x2":36.8710,"h":false,"x1":38.4610},{"s":false,"z1":38.0140,"a":false,"y1":71.0160,"n":"Leu","y2":73.1760,"z2":37.4260,"x2":39.6520,"h":false,"x1":38.7560},{"s":false,"z1":38.6790,"a":false,"y1":74.5720,"n":"Val","y2":74.4240,"z2":40.6220,"x2":38.9430,"h":false,"x1":37.5430},{"s":false,"z1":41.2640,"a":false,"y1":77.1190,"n":"Ile","y2":79.2030,"z2":40.8050,"x2":37.6340,"h":false,"x1":38.7350},{"s":false,"z1":43.4050,"a":false,"y1":79.5590,"n":"Asn","y2":79.6190,"z2":45.2470,"x2":38.2800,"h":false,"x1":36.7460},{"s":false,"z1":46.2380,"a":false,"y1":82.0250,"n":"Gly","y2":79.9620,"z2":47.4260,"x2":37.1490,"h":false,"x1":37.3080},{"s":false,"z1":49.3140,"a":false,"y1":80.6180,"n":"Asp","y2":82.5870,"z2":50.6860,"x2":39.1870,"h":false,"x1":39.0200},{"s":false,"z1":53.0820,"a":false,"y1":81.1140,"n":"His","y2":79.2030,"z2":54.3450,"x2":39.9610,"h":false,"x1":39.2250},{"s":false,"z1":54.5890,"a":false,"y1":80.1450,"n":"Val","y2":77.9970,"z2":53.4970,"x2":42.6300,"h":false,"x1":42.6050},{"s":false,"z1":52.2630,"a":false,"y1":78.4190,"n":"Thr","y2":77.5550,"z2":52.5280,"x2":47.3350,"h":false,"x1":45.1010},{"s":false,"z1":52.4670,"a":false,"y1":80.0810,"n":"Thr","y2":79.7780,"z2":54.8530,"x2":48.5480,"h":false,"x1":48.5310},{"s":false,"z1":54.8440,"a":false,"y1":78.5360,"n":"Asp","y2":77.3210,"z2":53.1510,"x2":52.2700,"h":false,"x1":51.0870},{"s":false,"z1":54.9750,"a":false,"y1":75.9040,"n":"Ala","y2":74.4380,"z2":53.0910,"x2":54.1090,"h":false,"x1":53.8410},{"s":false,"z1":52.8420,"a":false,"y1":73.9280,"n":"Gly","y2":75.7480,"z2":51.3500,"x2":51.0020,"h":false,"x1":51.4170},{"s":false,"z1":49.1530,"a":false,"y1":74.4560,"n":"Thr","y2":74.9460,"z2":49.1770,"x2":49.8020,"h":false,"x1":52.1560},{"s":false,"z1":47.2220,"a":false,"y1":76.8830,"n":"Gly","y2":76.4180,"z2":46.3620,"x2":47.7840,"h":false,"x1":49.9700},{"s":false,"z1":45.2530,"a":false,"y1":73.9710,"n":"Cys","y2":72.0560,"z2":46.7150,"x2":48.3820,"h":false,"x1":48.5220},{"s":false,"z1":47.3650,"a":false,"y1":72.5150,"n":"Val","y2":70.2370,"z2":47.0370,"x2":44.9900,"h":false,"x1":45.6810},{"s":false,"z1":45.1800,"a":false,"y1":70.8660,"n":"His","y2":70.3100,"z2":47.3730,"x2":42.2000,"h":false,"x1":43.0080},{"s":false,"z1":46.5470,"a":false,"y1":69.7090,"n":"Thr","y2":67.8400,"z2":45.0640,"x2":39.2330,"h":false,"x1":39.6470},{"s":false,"z1":46.7740,"a":false,"y1":66.7420,"n":"Ala","y2":65.9050,"z2":48.8920,"x2":36.5150,"h":false,"x1":37.2810},{"s":false,"z1":48.8250,"a":false,"y1":67.3950,"n":"Pro","y2":65.9980,"z2":50.3300,"x2":32.8350,"h":false,"x1":34.0690},{"s":false,"z1":49.4440,"a":false,"y1":63.6600,"n":"Gly","y2":62.4830,"z2":51.4950,"x2":34.2720,"h":false,"x1":33.9290},{"s":false,"z1":52.2410,"a":false,"y1":63.9560,"n":"His","y2":65.2640,"z2":53.1620,"x2":38.2590,"h":false,"x1":36.4860},{"s":false,"z1":53.4800,"a":false,"y1":67.5240,"n":"Gly","y2":68.7460,"z2":53.5140,"x2":34.7620,"h":false,"x1":36.8180},{"s":false,"z1":55.9580,"a":false,"y1":69.9950,"n":"Glu","y2":71.0790,"z2":54.3340,"x2":33.9430,"h":true,"x1":35.3370},{"s":false,"z1":54.1840,"a":false,"y1":73.3590,"n":"Asp","y2":73.7160,"z2":51.8090,"x2":35.3900,"h":true,"x1":35.4910},{"s":false,"z1":51.1980,"a":false,"y1":71.3110,"n":"Asp","y2":70.7950,"z2":49.3320,"x2":35.2100,"h":true,"x1":36.6430},{"s":false,"z1":50.8990,"a":false,"y1":70.7680,"n":"Tyr","y2":72.1830,"z2":49.7980,"x2":31.3010,"h":true,"x1":32.8910},{"s":false,"z1":51.5210,"a":true,"y1":74.2880,"n":"Ile","y2":75.0390,"z2":49.3010,"x2":31.0650,"h":true,"x1":31.5940},{"s":false,"z1":48.9120,"a":false,"y1":76.3610,"n":"Val","y2":75.8640,"z2":46.5620,"x2":33.3450,"h":true,"x1":33.4670},{"s":false,"z1":46.9380,"a":false,"y1":73.1280,"n":"Gly","y2":71.3130,"z2":47.3950,"x2":31.8930,"h":false,"x1":33.3870},{"s":false,"z1":46.2680,"a":false,"y1":72.5900,"n":"Gln","y2":73.2970,"z2":44.8550,"x2":27.8840,"h":false,"x1":29.6920},{"s":false,"z1":45.4250,"a":false,"y1":76.0190,"n":"Gln","y2":76.2290,"z2":43.3640,"x2":27.0150,"h":false,"x1":28.2340},{"s":false,"z1":41.8830,"a":false,"y1":74.9210,"n":"Tyr","y2":72.6180,"z2":42.5040,"x2":28.7900,"h":false,"x1":28.9810},{"s":false,"z1":40.0110,"a":false,"y1":71.8010,"n":"Glu","y2":70.7380,"z2":39.5200,"x2":29.9930,"h":false,"x1":27.8940},{"s":false,"z1":41.8990,"a":false,"y1":69.3300,"n":"Leu","y2":67.9130,"z2":43.3140,"x2":28.7590,"h":false,"x1":30.0870},{"s":false,"z1":42.0640,"a":false,"y1":65.5390,"n":"Pro","y2":64.9530,"z2":43.3460,"x2":31.4540,"h":false,"x1":29.5},{"s":false,"z1":45.5110,"a":false,"y1":63.9390,"n":"Val","y2":61.7340,"z2":44.6600,"x2":30.4820,"h":false,"x1":29.9950},{"s":false,"z1":45.2520,"a":false,"y1":61.9030,"n":"Ile","y2":61.0840,"z2":47.5160,"x2":33.3820,"h":false,"x1":33.2090},{"s":false,"z1":46.6490,"a":false,"y1":58.5480,"n":"Ser","y2":58.3560,"z2":47.9010,"x2":32.3280,"h":false,"x1":34.3850},{"s":false,"z1":48.3120,"a":false,"y1":55.5420,"n":"Pro","y2":56.1670,"z2":50.5860,"x2":33.1680,"h":false,"x1":32.6520},{"s":false,"z1":51.3040,"a":false,"y1":53.5230,"n":"Ile","y2":54.2720,"z2":52.6230,"x2":32.0500,"h":false,"x1":33.9090},{"s":false,"z1":53.4890,"a":false,"y1":51.7250,"n":"Asp","y2":52.5950,"z2":55.1780,"x2":32.8300,"h":false,"x1":31.3630},{"s":false,"z1":57.3090,"a":false,"y1":51.8050,"n":"Asp","y2":51.3610,"z2":58.8070,"x2":33.0250,"h":false,"x1":31.2030},{"s":false,"z1":56.8970,"a":false,"y1":49.8290,"n":"Lys","y2":51.1430,"z2":54.9540,"x2":34.8960,"h":false,"x1":34.4160},{"s":false,"z1":55.3650,"a":false,"y1":51.2140,"n":"Gly","y2":51.1240,"z2":53.1200,"x2":38.4150,"h":false,"x1":37.5980},{"s":false,"z1":52.2820,"a":false,"y1":49.2580,"n":"Val","y2":50.5970,"z2":51.8480,"x2":34.5350,"h":false,"x1":36.4910},{"s":false,"z1":49.1020,"a":false,"y1":50.8230,"n":"Phe","y2":48.6870,"z2":48.0420,"x2":34.7780,"h":false,"x1":35.0540},{"s":false,"z1":45.7590,"a":false,"y1":49.7060,"n":"Thr","y2":50.3220,"z2":43.5790,"x2":34.3940,"h":false,"x1":33.5740},{"s":false,"z1":43.1210,"a":false,"y1":52.1730,"n":"Glu","y2":53.6180,"z2":43.6770,"x2":34.1610,"h":false,"x1":32.3210},{"s":false,"z1":40.9910,"a":false,"y1":54.0860,"n":"Glu","y2":53.7960,"z2":40.7120,"x2":37.2060,"h":false,"x1":34.8360},{"s":false,"z1":42.7840,"a":false,"y1":52.0240,"n":"Gly","y2":50.1390,"z2":41.3340,"x2":37.3080,"h":false,"x1":37.4650},{"s":false,"z1":40.0800,"a":false,"y1":50.6190,"n":"Gly","y2":48.3910,"z2":40.8870,"x2":39.4050,"h":false,"x1":39.7220},{"s":false,"z1":40.9880,"a":false,"y1":47.7990,"n":"Gln","y2":46.4140,"z2":42.8870,"x2":41.5840,"h":false,"x1":42.1120},{"s":false,"z1":44.5550,"a":false,"y1":48.6280,"n":"Phe","y2":49.7850,"z2":44.8740,"x2":39.0210,"h":false,"x1":41.1060},{"s":false,"z1":44.5960,"a":false,"y1":47.4860,"n":"Glu","y2":46.6190,"z2":46.0090,"x2":35.7570,"h":false,"x1":37.4790},{"s":false,"z1":47.9720,"a":false,"y1":45.7550,"n":"Gly","y2":44.3970,"z2":49.5170,"x2":38.6550,"h":false,"x1":37.4360},{"s":false,"z1":50.2840,"a":false,"y1":46.4150,"n":"Met","y2":47.1560,"z2":52.3860,"x2":39.4830,"h":false,"x1":40.3650},{"s":false,"z1":52.4220,"a":false,"y1":49.5360,"n":"Phe","y2":51.0370,"z2":50.8780,"x2":41.9210,"h":false,"x1":40.8680},{"s":false,"z1":52.5460,"a":false,"y1":53.2290,"n":"Tyr","y2":54.4720,"z2":52.6310,"x2":43.7590,"h":false,"x1":41.7110},{"s":false,"z1":53.9440,"a":false,"y1":52.5290,"n":"Asp","y2":52.5800,"z2":51.9240,"x2":46.4810,"h":true,"x1":45.1830},{"s":false,"z1":52.3820,"a":false,"y1":50.1020,"n":"Lys","y2":50.1300,"z2":50.0320,"x2":48.1620,"h":true,"x1":47.6870},{"s":false,"z1":49.2700,"a":false,"y1":50.2190,"n":"Ala","y2":51.8680,"z2":47.5320,"x2":45.4550,"h":true,"x1":45.5110},{"s":false,"z1":48.8110,"a":false,"y1":53.5850,"n":"Asn","y2":53.6130,"z2":47.6320,"x2":49.3040,"h":true,"x1":47.2100},{"s":false,"z1":50.0580,"a":true,"y1":53.7580,"n":"Lys","y2":53.0420,"z2":48.9300,"x2":52.7880,"h":true,"x1":50.7890},{"s":false,"z1":47.5770,"a":false,"y1":50.9730,"n":"Ala","y2":50.5920,"z2":45.2370,"x2":51.1790,"h":true,"x1":51.5530},{"s":false,"z1":45.5070,"a":false,"y1":50.3190,"n":"Val","y2":51.5350,"z2":43.4390,"x2":48.4360,"h":true,"x1":48.4270},{"s":false,"z1":44.4670,"a":false,"y1":53.7580,"n":"Thr","y2":55.4310,"z2":43.2300,"x2":48.3440,"h":true,"x1":47.1560},{"s":false,"z1":44.3810,"a":false,"y1":54.9010,"n":"Asp","y2":54.9460,"z2":42.4930,"x2":52.2360,"h":true,"x1":50.7600},{"s":false,"z1":40.9100,"a":true,"y1":53.3600,"n":"Leu","y2":55.1280,"z2":39.4530,"x2":51.3220,"h":true,"x1":50.5770},{"s":false,"z1":39.5710,"a":false,"y1":56.4740,"n":"Leu","y2":57.9680,"z2":41.4500,"x2":48.9940,"h":true,"x1":48.8650},{"s":false,"z1":40.7180,"a":false,"y1":59.0300,"n":"Thr","y2":60.5880,"z2":38.9280,"x2":51.8670,"h":true,"x1":51.4400},{"s":false,"z1":39.1940,"a":false,"y1":60.4870,"n":"Glu","y2":60.5050,"z2":36.9060,"x2":55.3500,"h":true,"x1":54.6280},{"s":false,"z1":36.2140,"a":false,"y1":58.2460,"n":"Lys","y2":58.6130,"z2":34.3950,"x2":52.3500,"h":true,"x1":53.8700},{"s":false,"z1":34.4230,"a":false,"y1":61.3500,"n":"Gly","y2":63.6270,"z2":34.4340,"x2":51.9230,"h":true,"x1":52.6430},{"s":false,"z1":37.1820,"a":true,"y1":63.9250,"n":"Ala","y2":65.2140,"z2":38.9150,"x2":53.2150,"h":true,"x1":52.1820},{"s":false,"z1":38.4490,"a":false,"y1":64.1860,"n":"Leu","y2":65.2520,"z2":40.4760,"x2":55.0340,"h":true,"x1":55.7840},{"s":false,"z1":42.1120,"a":false,"y1":63.1210,"n":"Leu","y2":63.0230,"z2":42.4810,"x2":58.1590,"h":false,"x1":55.7770},{"s":false,"z1":45.3030,"a":false,"y1":62.7790,"n":"Lys","y2":62.6910,"z2":47.5110,"x2":56.8890,"h":false,"x1":57.8360},{"s":false,"z1":47.5360,"a":false,"y1":59.9200,"n":"Leu","y2":59.3770,"z2":48.8160,"x2":58.5900,"h":false,"x1":56.6300},{"s":true,"z1":51.0490,"a":false,"y1":60.8340,"n":"Asp","y2":60.3010,"z2":52.1900,"x2":55.7380,"h":false,"x1":57.7880},{"s":true,"z1":54.5360,"a":false,"y1":59.5530,"n":"Phe","y2":60.8700,"z2":56.0050,"x2":58.3570,"h":false,"x1":56.9970},{"s":true,"z1":57.1750,"a":false,"y1":62.1630,"n":"Ile","y2":60.9290,"z2":58.2160,"x2":54.4000,"h":false,"x1":56.1840},{"s":true,"z1":60.6930,"a":false,"y1":62.1470,"n":"Thr","y2":64.4590,"z2":61.3140,"x2":54.7540,"h":false,"x1":54.7290},{"s":true,"z1":61.9430,"a":false,"y1":64.5430,"n":"His","y2":62.9440,"z2":62.7120,"x2":50.4260,"h":false,"x1":52.0470},{"s":true,"z1":64.4610,"a":false,"y1":64.7020,"n":"Ser","y2":65.2390,"z2":62.6740,"x2":47.6890,"h":false,"x1":49.2040},{"s":true,"z1":63.0770,"a":false,"y1":63.0280,"n":"Tyr","y2":61.8730,"z2":64.9730,"x2":45.1520,"h":false,"x1":46.0900},{"s":true,"z1":64.2550,"a":false,"y1":62.4210,"n":"Pro","y2":60.1450,"z2":63.4930,"x2":42.5100,"h":false,"x1":42.4620},{"s":true,"z1":66.0030,"a":true,"y1":59.0830,"n":"His","y2":59.6580,"z2":67.6100,"x2":40.2620,"h":false,"x1":41.9520},{"s":true,"z1":67.5600,"a":false,"y1":57.0790,"n":"Asp","y2":56.1550,"z2":69.2700,"x2":40.5340,"h":false,"x1":39.1190},{"s":false,"z1":71.3020,"a":false,"y1":57.7340,"n":"Trp","y2":56.1480,"z2":72.9530,"x2":40.3120,"h":false,"x1":39.6180},{"s":false,"z1":72.3260,"a":false,"y1":54.2510,"n":"Arg","y2":52.3410,"z2":72.3150,"x2":39.9580,"h":false,"x1":38.4920},{"s":false,"z1":69.5280,"a":false,"y1":52.1980,"n":"Thr","y2":51.8040,"z2":68.8000,"x2":42.3200,"h":false,"x1":40.0530},{"s":false,"z1":69.1240,"a":false,"y1":54.4490,"n":"Lys","y2":54.3500,"z2":67.2970,"x2":44.6710,"h":false,"x1":43.1090},{"s":false,"z1":65.3790,"a":false,"y1":53.8480,"n":"Lys","y2":55.9540,"z2":65.1260,"x2":41.6180,"h":false,"x1":42.7590},{"s":false,"z1":62.5780,"a":false,"y1":56.4680,"n":"Pro","y2":55.7510,"z2":62.0440,"x2":40.4830,"h":false,"x1":42.7200},{"s":false,"z1":61.6220,"a":false,"y1":58.4280,"n":"Val","y2":59.5750,"z2":59.9250,"x2":40.8800,"h":false,"x1":39.6270},{"s":true,"z1":58.1130,"a":false,"y1":59.7110,"n":"Ile","y2":60.3000,"z2":58.6370,"x2":36.5190,"h":false,"x1":38.7760},{"s":true,"z1":56.6230,"a":false,"y1":62.1990,"n":"Phe","y2":60.8050,"z2":54.6880,"x2":36.0960,"h":false,"x1":36.2960},{"s":true,"z1":54.7200,"a":false,"y1":60.7620,"n":"Arg","y2":61.9690,"z2":55.6860,"x2":31.5300,"h":false,"x1":33.3610},{"s":true,"z1":53.3100,"a":false,"y1":62.3660,"n":"Ala","y2":60.3330,"z2":53.3970,"x2":28.9630,"h":false,"x1":30.2330},{"s":true,"z1":55.2140,"a":false,"y1":61.3420,"n":"Thr","y2":63.3220,"z2":54.9530,"x2":25.7880,"h":false,"x1":27.1100},{"s":true,"z1":54.6170,"a":false,"y1":62.1070,"n":"Pro","y2":62.4080,"z2":56.9850,"x2":23.1520,"h":false,"x1":23.4440},{"s":true,"z1":56.7890,"a":false,"y1":65.0580,"n":"Gln","y2":66.0860,"z2":55.1850,"x2":20.9270,"h":false,"x1":22.4100},{"s":true,"z1":57.1190,"a":false,"y1":67.3520,"n":"Trp","y2":69.0670,"z2":58.3240,"x2":20.5610,"h":false,"x1":19.4120},{"s":true,"z1":56.7050,"a":true,"y1":71.1030,"n":"Phe","y2":71.6660,"z2":56.3350,"x2":17.3710,"h":false,"x1":19.6790},{"s":true,"z1":57.4710,"a":false,"y1":74.2290,"n":"Ala","y2":75.6970,"z2":56.5940,"x2":19.3540,"h":false,"x1":17.6690},{"s":false,"z1":54.6450,"a":false,"y1":76.7740,"n":"Ser","y2":78.9730,"z2":55.0290,"x2":16.8250,"h":true,"x1":17.7110},{"s":false,"z1":56.2430,"a":false,"y1":79.9110,"n":"Ile","y2":82.0240,"z2":55.2580,"x2":18.5670,"h":true,"x1":19.1270},{"s":false,"z1":52.8410,"a":false,"y1":81.4340,"n":"Ser","y2":83.0320,"z2":51.8490,"x2":18.3370,"h":true,"x1":19.8080},{"s":false,"z1":52.0500,"a":false,"y1":81.4380,"n":"Lys","y2":82.9700,"z2":52.6300,"x2":14.3520,"h":true,"x1":16.0890},{"s":false,"z1":55.2520,"a":false,"y1":83.3030,"n":"Val","y2":85.2510,"z2":56.5540,"x2":15.6690,"h":true,"x1":15.1310},{"s":false,"z1":55.6660,"a":false,"y1":85.3740,"n":"Arg","y2":87.4470,"z2":56.8180,"x2":17.8920,"h":true,"x1":18.3170},{"s":false,"z1":54.5560,"a":false,"y1":88.7600,"n":"Gln","y2":90.0790,"z2":56.1070,"x2":15.7820,"h":true,"x1":17.0360},{"s":false,"z1":56.6870,"a":false,"y1":88.0980,"n":"Asp","y2":88.9420,"z2":58.9470,"x2":13.8890,"h":true,"x1":13.9610},{"s":false,"z1":59.8060,"a":false,"y1":87.5580,"n":"Ile","y2":89.5310,"z2":61.0280,"x2":16.6830,"h":true,"x1":16.0730},{"s":false,"z1":58.9770,"a":false,"y1":90.5810,"n":"Leu","y2":92.5630,"z2":60.1260,"x2":17.5640,"h":true,"x1":18.2470},{"s":false,"z1":58.7830,"a":false,"y1":92.8040,"n":"Asp","y2":93.8350,"z2":60.7490,"x2":14.2970,"h":true,"x1":15.1870},{"s":false,"z1":62.0440,"a":false,"y1":91.4670,"n":"Ala","y2":92.4760,"z2":64.1350,"x2":14.3460,"h":true,"x1":13.7460},{"s":false,"z1":63.6760,"a":false,"y1":92.2940,"n":"Ile","y2":94.4670,"z2":64.7110,"x2":17.1600,"h":true,"x1":17.0620},{"s":false,"z1":62.2940,"a":true,"y1":95.8430,"n":"Glu","y2":97.5350,"z2":63.6630,"x2":15.9670,"h":true,"x1":16.9840},{"s":false,"z1":63.9650,"a":false,"y1":96.2110,"n":"Asn","y2":96.0480,"z2":66.1720,"x2":12.6420,"h":true,"x1":13.5750},{"s":false,"z1":67.2610,"a":false,"y1":94.7890,"n":"Thr","y2":96.3420,"z2":67.6730,"x2":16.6460,"h":false,"x1":14.8780},{"s":true,"z1":70.1640,"a":true,"y1":97.0550,"n":"Asn","y2":95.2450,"z2":71.3080,"x2":16.8790,"h":false,"x1":15.7880},{"s":true,"z1":71.8800,"a":false,"y1":96.7680,"n":"Phe","y2":99.0160,"z2":72.7060,"x2":19.2360,"h":false,"x1":19.1570},{"s":false,"z1":74.9320,"a":false,"y1":98.3270,"n":"Lys","y2":100.3020,"z2":74.4700,"x2":22.0490,"h":false,"x1":20.7560},{"s":false,"z1":72.9400,"a":false,"y1":98.9440,"n":"Val","y2":97.4280,"z2":71.0700,"x2":23.7440,"h":true,"x1":23.9290},{"s":false,"z1":69.1650,"a":false,"y1":99.3340,"n":"Asn","y2":97.5980,"z2":67.6040,"x2":24.8730,"h":true,"x1":24.3550},{"s":false,"z1":68.7130,"a":false,"y1":96.8300,"n":"Trp","y2":94.5350,"z2":68.1350,"x2":26.8720,"h":true,"x1":27.1960},{"s":false,"z1":69.8890,"a":false,"y1":94.1360,"n":"Gly","y2":92.6510,"z2":68.1600,"x2":24.0190,"h":true,"x1":24.8110},{"s":false,"z1":66.7650,"a":false,"y1":94.7380,"n":"Lys","y2":93.5470,"z2":64.7700,"x2":23.4180,"h":true,"x1":22.7670},{"s":false,"z1":64.6050,"a":false,"y1":94.7130,"n":"Thr","y2":92.6410,"z2":63.6370,"x2":26.6160,"h":true,"x1":25.8970},{"s":false,"z1":66.0340,"a":false,"y1":91.5090,"n":"Arg","y2":89.5720,"z2":64.6770,"x2":26.9470,"h":true,"x1":27.3030},{"s":false,"z1":65.4070,"a":false,"y1":89.2970,"n":"Ile","y2":88.6020,"z2":63.2250,"x2":23.5100,"h":true,"x1":24.2830},{"s":false,"z1":62.1200,"a":false,"y1":91.0870,"n":"Tyr","y2":89.5360,"z2":60.3950,"x2":24.2000,"h":true,"x1":23.5730},{"s":false,"z1":60.5030,"a":false,"y1":90.1370,"n":"Asn","y2":87.8650,"z2":59.7580,"x2":27.1790,"h":true,"x1":26.8960},{"s":false,"z1":62.1600,"a":false,"y1":86.7680,"n":"Met","y2":85.2700,"z2":60.3430,"x2":25.8310,"h":true,"x1":26.3330},{"s":false,"z1":60.2100,"a":false,"y1":85.9600,"n":"Val","y2":85.4380,"z2":57.8570,"x2":23.1320,"h":true,"x1":23.1650},{"s":false,"z1":57.1180,"a":false,"y1":87.6010,"n":"Arg","y2":86.0770,"z2":55.4820,"x2":25.4790,"h":true,"x1":24.6170},{"s":false,"z1":56.8860,"a":true,"y1":85.4400,"n":"Asp","y2":83.1330,"z2":57.0670,"x2":28.4100,"h":true,"x1":27.75},{"s":false,"z1":58.1360,"a":false,"y1":82.2970,"n":"Arg","y2":81.6070,"z2":56.1160,"x2":24.8960,"h":true,"x1":26.0060},{"s":false,"z1":56.0450,"a":false,"y1":79.1340,"n":"Gly","y2":78.6000,"z2":57.5140,"x2":24.3050,"h":false,"x1":26.1080},{"s":false,"z1":56.0200,"a":false,"y1":76.4530,"n":"Glu","y2":75.3620,"z2":57.8170,"x2":24.5690,"h":false,"x1":23.3840},{"s":true,"z1":59.3510,"a":true,"y1":74.9510,"n":"Trp","y2":72.9270,"z2":58.9010,"x2":21.0350,"h":false,"x1":22.2540},{"s":true,"z1":59.8350,"a":false,"y1":71.2320,"n":"Val","y2":71.2940,"z2":62.1970,"x2":22.5970,"h":false,"x1":22.9810},{"s":false,"z1":62.0540,"a":false,"y1":70.1750,"n":"Ile","y2":68.4350,"z2":63.4580,"x2":19.2390,"h":false,"x1":20.0680},{"s":true,"z1":62.2740,"a":true,"y1":66.4430,"n":"Ser","y2":66.3210,"z2":62.6750,"x2":22.9960,"h":false,"x1":20.6210},{"s":true,"z1":64.5680,"a":false,"y1":64.2620,"n":"Arg","y2":62.4430,"z2":64.7900,"x2":21.1870,"h":false,"x1":22.7110},{"s":false,"z1":64.5440,"a":false,"y1":60.4970,"n":"Gln","y2":59.3760,"z2":66.2780,"x2":24.3220,"h":false,"x1":23.1070},{"s":false,"z1":68.2900,"a":false,"y1":60.0510,"n":"Arg","y2":59.9710,"z2":67.9000,"x2":20.0890,"h":false,"x1":22.4360},{"s":false,"z1":70.3460,"a":false,"y1":58.9150,"n":"Val","y2":59.9880,"z2":71.4520,"x2":17.6150,"h":false,"x1":19.4570},{"s":false,"z1":73.1980,"a":false,"y1":61.4330,"n":"Trp","y2":63.7640,"z2":72.7180,"x2":19.4680,"h":false,"x1":19.0950},{"s":false,"z1":71.5200,"a":false,"y1":64.1140,"n":"Gly","y2":62.8980,"z2":70.8860,"x2":15.0260,"h":false,"x1":16.9910},{"s":false,"z1":69.4300,"a":false,"y1":64.9870,"n":"Val","y2":64.9780,"z2":67.2710,"x2":14.9880,"h":false,"x1":13.9340},{"s":false,"z1":66.3060,"a":false,"y1":62.7960,"n":"Pro","y2":64.5040,"z2":65.4100,"x2":12.1640,"h":false,"x1":13.5590},{"s":false,"z1":62.9130,"a":false,"y1":64.4180,"n":"Leu","y2":62.4470,"z2":62.0900,"x2":12.1320,"h":false,"x1":13.2230},{"s":false,"z1":62.1610,"a":false,"y1":63.5430,"n":"Pro","y2":63.7620,"z2":59.9830,"x2":8.6070,"h":false,"x1":9.5620},{"s":false,"z1":58.7710,"a":false,"y1":62.0270,"n":"Val","y2":59.7160,"z2":59.2880,"x2":10.7600,"h":false,"x1":10.3770},{"s":true,"z1":57.2270,"a":true,"y1":58.7640,"n":"Phe","y2":59.4010,"z2":54.9580,"x2":9.5860,"h":false,"x1":9.1510},{"s":true,"z1":54.1570,"a":false,"y1":56.9240,"n":"Tyr","y2":54.9150,"z2":54.1410,"x2":9.1390,"h":false,"x1":10.4520},{"s":false,"z1":51.4740,"a":false,"y1":55.1590,"n":"Ala","y2":55.1170,"z2":49.5880,"x2":9.9110,"h":false,"x1":8.4470},{"s":false,"z1":49.7190,"a":false,"y1":52.4750,"n":"Glu","y2":52.4100,"z2":48.1030,"x2":8.7200,"h":false,"x1":10.4710},{"s":false,"z1":46.0300,"a":false,"y1":53.4270,"n":"Asn","y2":54.9860,"z2":44.5930,"x2":11.5310,"h":false,"x1":10.3840},{"s":false,"z1":46.7900,"a":false,"y1":56.5960,"n":"Gly","y2":56.4340,"z2":48.9070,"x2":13.3200,"h":false,"x1":12.2390},{"s":false,"z1":50.1470,"a":false,"y1":58.2640,"n":"Glu","y2":59.0340,"z2":50.9500,"x2":9.6100,"h":false,"x1":11.7700},{"s":true,"z1":52.0100,"a":true,"y1":61.4470,"n":"Ile","y2":62.2110,"z2":51.1360,"x2":8.7150,"h":false,"x1":10.8310},{"s":true,"z1":53.5380,"a":false,"y1":61.5850,"n":"Ile","y2":62.25,"z2":55.8230,"x2":7.8200,"h":false,"x1":7.3670},{"s":false,"z1":55.3530,"a":false,"y1":64.9100,"n":"Met","y2":67.0540,"z2":54.5140,"x2":6.5410,"h":false,"x1":7.2420},{"s":false,"z1":54.9640,"a":false,"y1":66.5320,"n":"Thr","y2":66.6500,"z2":57.3480,"x2":3.5670,"h":true,"x1":3.8400},{"s":false,"z1":57.2420,"a":false,"y1":68.6410,"n":"Lys","y2":67.4640,"z2":59.2480,"x2":1.1430,"h":true,"x1":1.6920},{"s":false,"z1":57.9850,"a":false,"y1":65.6150,"n":"Glu","y2":64.4280,"z2":59.9710,"x2":0.0960,"h":true,"x1":-0.4980},{"s":false,"z1":58.9230,"a":false,"y1":63.3440,"n":"Thr","y2":63.4470,"z2":61.1870,"x2":3.1930,"h":true,"x1":2.4200},{"s":false,"z1":60.9480,"a":false,"y1":65.8980,"n":"Val","y2":66.0500,"z2":63.2600,"x2":3.7900,"h":true,"x1":4.3840},{"s":false,"z1":62.8520,"a":false,"y1":67.1600,"n":"Asn","y2":66.1030,"z2":64.7650,"x2":0.3560,"h":true,"x1":1.3470},{"s":false,"z1":63.6910,"a":false,"y1":63.6120,"n":"His","y2":62.6470,"z2":65.7260,"x2":1.0670,"h":true,"x1":0.2270},{"s":false,"z1":65.0320,"a":false,"y1":62.9300,"n":"Val","y2":63.5100,"z2":67.3360,"x2":4.0260,"h":true,"x1":3.6970},{"s":false,"z1":67.0070,"a":false,"y1":66.1780,"n":"Ala","y2":65.8340,"z2":69.2330,"x2":2.4820,"h":true,"x1":3.3570},{"s":false,"z1":68.3260,"a":false,"y1":64.8700,"n":"Asp","y2":63.8520,"z2":70.4850,"x2":0.2710,"h":true,"x1":0.0480},{"s":false,"z1":69.5570,"a":false,"y1":61.6380,"n":"Leu","y2":61.7660,"z2":71.7520,"x2":2.5590,"h":true,"x1":1.6090},{"s":false,"z1":71.0450,"a":false,"y1":63.4530,"n":"Phe","y2":64.1720,"z2":73.3270,"x2":4.4770,"h":true,"x1":4.6180},{"s":false,"z1":72.8740,"a":false,"y1":65.8580,"n":"Ala","y2":65.4220,"z2":75.1330,"x2":1.6700,"h":true,"x1":2.3160},{"s":false,"z1":74.5250,"a":false,"y1":62.9000,"n":"Glu","y2":61.6150,"z2":76.3560,"x2":1.5190,"h":true,"x1":0.6540},{"s":false,"z1":74.8460,"a":true,"y1":60.3470,"n":"His","y2":60.1450,"z2":75.6690,"x2":5.7080,"h":true,"x1":3.4700},{"s":false,"z1":74.4940,"a":false,"y1":62.4300,"n":"Gly","y2":60.9930,"z2":72.5920,"x2":6.8420,"h":true,"x1":6.6210},{"s":false,"z1":72.0350,"a":false,"y1":61.6970,"n":"Ser","y2":59.6030,"z2":71.0480,"x2":10.0420,"h":true,"x1":9.4440},{"s":false,"z1":73.4470,"a":false,"y1":58.1860,"n":"Asn","y2":56.2180,"z2":72.1500,"x2":9.6310,"h":true,"x1":10.0960},{"s":false,"z1":71.4100,"a":false,"y1":57.0470,"n":"Ile","y2":55.5250,"z2":69.5790,"x2":7.5740,"h":true,"x1":7.0970},{"s":false,"z1":68.2700,"a":false,"y1":57.2880,"n":"Trp","y2":55.2780,"z2":67.3950,"x2":10.2060,"h":true,"x1":9.2670},{"s":false,"z1":69.5620,"a":false,"y1":54.7280,"n":"Phe","y2":52.3660,"z2":69.9480,"x2":11.6520,"h":true,"x1":11.7610},{"s":false,"z1":70.9280,"a":true,"y1":52.4310,"n":"Glu","y2":50.6300,"z2":69.7580,"x2":8,"h":true,"x1":9.0730},{"s":false,"z1":67.8320,"a":false,"y1":52.2420,"n":"Arg","y2":52.5220,"z2":66.1440,"x2":8.5460,"h":true,"x1":6.8660},{"s":false,"z1":64.2880,"a":false,"y1":50.9410,"n":"Glu","y2":52.9160,"z2":63.9510,"x2":5.8080,"h":true,"x1":7.1160},{"s":false,"z1":61.4120,"a":false,"y1":53.3880,"n":"Ala","y2":54.6590,"z2":61.3760,"x2":4.7020,"h":true,"x1":6.7480},{"s":false,"z1":60.6200,"a":false,"y1":52.5410,"n":"Lys","y2":53.3350,"z2":61.7660,"x2":1.1510,"h":true,"x1":3.1030},{"s":false,"z1":64.2540,"a":false,"y1":53.1130,"n":"Asp","y2":55.2250,"z2":65.2510,"x2":1.6380,"h":true,"x1":2.2270},{"s":false,"z1":64.0340,"a":true,"y1":56.6340,"n":"Leu","y2":58.6780,"z2":62.9650,"x2":3.0090,"h":true,"x1":3.6850},{"s":false,"z1":60.8810,"a":false,"y1":57.3770,"n":"Leu","y2":56.6530,"z2":62.0160,"x2":-0.2550,"h":true,"x1":1.7210},{"s":false,"z1":60.6880,"a":false,"y1":58.5520,"n":"Pro","y2":56.1910,"z2":60.5970,"x2":-2.4610,"h":false,"x1":-1.9370},{"s":false,"z1":59.9210,"a":false,"y1":56.7040,"n":"Glu","y2":56.1400,"z2":57.6020,"x2":-4.9620,"h":false,"x1":-5.1740},{"s":false,"z1":58.0530,"a":false,"y1":53.5900,"n":"Gly","y2":53.6900,"z2":55.7050,"x2":-3.5570,"h":false,"x1":-4.0400},{"s":false,"z1":55.9810,"a":false,"y1":56.0210,"n":"Phe","y2":54.0410,"z2":54.8380,"x2":-1.1710,"h":false,"x1":-1.9300},{"s":false,"z1":52.3340,"a":false,"y1":55.3090,"n":"Thr","y2":57.5510,"z2":51.6320,"x2":-0.5170,"h":false,"x1":-1.0680},{"s":false,"z1":49.7260,"a":false,"y1":56.7160,"n":"His","y2":54.7120,"z2":48.5070,"x2":1.7990,"h":false,"x1":1.3300},{"s":false,"z1":46.0640,"a":false,"y1":55.9520,"n":"Pro","y2":53.9310,"z2":45.6320,"x2":3.3840,"h":false,"x1":2.1660},{"s":false,"z1":47.3450,"a":false,"y1":54.5640,"n":"Gly","y2":53.2910,"z2":48.6260,"x2":3.8830,"h":false,"x1":5.4450},{"s":false,"z1":48.8020,"a":false,"y1":51.0520,"n":"Ser","y2":50.9110,"z2":49.2840,"x2":3.1760,"h":false,"x1":5.5320},{"s":false,"z1":47.0350,"a":false,"y1":49.4060,"n":"Pro","y2":48.1370,"z2":48.1280,"x2":0.8510,"h":false,"x1":2.5630},{"s":false,"z1":50.0800,"a":false,"y1":47.1480,"n":"Asn","y2":47.1530,"z2":52.4810,"x2":2.5080,"h":false,"x1":2.5620},{"s":false,"z1":52.6710,"a":false,"y1":49.7790,"n":"Gly","y2":49.9440,"z2":54.9470,"x2":2.3470,"h":false,"x1":1.6410},{"s":false,"z1":54.3910,"a":false,"y1":49.4630,"n":"Thr","y2":51.5110,"z2":53.4050,"x2":5.8140,"h":false,"x1":5.0220},{"s":false,"z1":55.6790,"a":false,"y1":52.3730,"n":"Phe","y2":51.3920,"z2":57.4250,"x2":8.4300,"h":false,"x1":7.1090},{"s":true,"z1":57.1140,"a":true,"y1":53.2820,"n":"Thr","y2":55.5590,"z2":57.3810,"x2":9.7760,"h":false,"x1":10.5010},{"s":true,"z1":59.6000,"a":false,"y1":56.0540,"n":"Lys","y2":55.7540,"z2":59.9000,"x2":13.6740,"h":false,"x1":11.3160},{"s":false,"z1":60.0560,"a":false,"y1":58.4720,"n":"Glu","y2":57.8630,"z2":62.3550,"x2":13.8050,"h":false,"x1":14.2030},{"s":false,"z1":63.0650,"a":false,"y1":57.8820,"n":"Thr","y2":59.0360,"z2":64.9010,"x2":17.4810,"h":false,"x1":16.4770},{"s":false,"z1":63.3780,"a":false,"y1":61.1860,"n":"Asp","y2":61.9630,"z2":64.3980,"x2":16.3140,"h":false,"x1":18.3490},{"s":true,"z1":66.2040,"a":true,"y1":63.5920,"n":"Ile","y2":65.2580,"z2":65.0050,"x2":18.8390,"h":false,"x1":17.5840},{"s":true,"z1":66.1740,"a":false,"y1":67.3640,"n":"Met","y2":67.4980,"z2":68.2030,"x2":18.9370,"h":false,"x1":17.6710},{"s":false,"z1":67.1340,"a":false,"y1":69.5320,"n":"Asp","y2":70.8350,"z2":68.1960,"x2":18.8990,"h":true,"x1":20.6010},{"s":false,"z1":70.6920,"a":false,"y1":70.8530,"n":"Val","y2":72.8770,"z2":71.2030,"x2":18.9430,"h":true,"x1":20.1050},{"s":false,"z1":69.4570,"a":false,"y1":74.4400,"n":"Trp","y2":75.5560,"z2":69.2140,"x2":18.2200,"h":true,"x1":20.3320},{"s":false,"z1":67.6490,"a":false,"y1":73.6170,"n":"Phe","y2":74.2630,"z2":68.9190,"x2":15.1730,"h":true,"x1":17.0930},{"s":false,"z1":70.9780,"a":false,"y1":72.3980,"n":"Asp","y2":74.0940,"z2":71.9500,"x2":14.2290,"h":true,"x1":15.6240},{"s":false,"z1":72.8930,"a":false,"y1":75.6210,"n":"Ser","y2":77.5370,"z2":72.4070,"x2":14.9730,"h":true,"x1":16.3190},{"s":false,"z1":69.7990,"a":true,"y1":77.6870,"n":"Gly","y2":78.6670,"z2":69.0410,"x2":13.7860,"h":true,"x1":15.8090},{"s":false,"z1":69.8270,"a":false,"y1":76.6440,"n":"Ser","y2":76.7470,"z2":71.2000,"x2":10.2040,"h":true,"x1":12.1550},{"s":false,"z1":73.4220,"a":false,"y1":77.7240,"n":"Ser","y2":78.8100,"z2":74.2540,"x2":9.6650,"h":true,"x1":11.6210},{"s":false,"z1":72.2430,"a":false,"y1":80.7000,"n":"His","y2":80.7390,"z2":72.0110,"x2":7.2000,"h":true,"x1":9.5890},{"s":false,"z1":70.7880,"a":false,"y1":78.2700,"n":"Arg","y2":77.5060,"z2":72.3820,"x2":5.4850,"h":true,"x1":7.0900},{"s":false,"z1":73.3780,"a":true,"y1":75.5050,"n":"Gly","y2":75.3950,"z2":75.5950,"x2":6.2940,"h":true,"x1":7.1670},{"s":false,"z1":76.2820,"a":false,"y1":77.9380,"n":"Val","y2":79.4260,"z2":76.7290,"x2":5.0450,"h":true,"x1":6.8610},{"s":false,"z1":75.4000,"a":false,"y1":81.5540,"n":"Leu","y2":81.9520,"z2":75.3940,"x2":3.6820,"h":false,"x1":6.0600},{"s":false,"z1":73.1140,"a":false,"y1":80.5550,"n":"Glu","y2":79.7010,"z2":73.8740,"x2":1.0490,"h":false,"x1":3.1510},{"s":false,"z1":75.0540,"a":false,"y1":77.4550,"n":"Thr","y2":77.5580,"z2":76.7260,"x2":0.3780,"h":false,"x1":2.0950},{"s":false,"z1":78.7030,"a":false,"y1":78.625,"n":"Arg","y2":80.8950,"z2":78.2830,"x2":1.2400,"h":false,"x1":1.9550},{"s":false,"z1":79.9300,"a":false,"y1":80.6690,"n":"Pro","y2":83.0640,"z2":79.8830,"x2":-0.9770,"h":false,"x1":-1.0780},{"s":false,"z1":81.9190,"a":false,"y1":83.2640,"n":"Glu","y2":85.1980,"z2":81.2730,"x2":2.1590,"h":false,"x1":0.9110},{"s":false,"z1":78.9580,"a":false,"y1":84.1300,"n":"Leu","y2":84.2420,"z2":77.3380,"x2":1.3880,"h":false,"x1":3.1640},{"s":false,"z1":75.5260,"a":false,"y1":85.8310,"n":"Ser","y2":86.3140,"z2":74.8220,"x2":5.1030,"h":false,"x1":2.8460},{"s":false,"z1":72.4170,"a":false,"y1":84.9290,"n":"Phe","y2":85.6940,"z2":72.5970,"x2":7.1130,"h":false,"x1":4.8720},{"s":false,"z1":71.6590,"a":false,"y1":88.125,"n":"Pro","y2":89.1140,"z2":73.8120,"x2":6.4110,"h":false,"x1":6.7190},{"s":false,"z1":74.7750,"a":false,"y1":88.3870,"n":"Ala","y2":90.1990,"z2":73.8240,"x2":10.1740,"h":false,"x1":8.9140},{"s":false,"z1":75.9890,"a":false,"y1":91.8790,"n":"Asp","y2":92.7720,"z2":75.4020,"x2":11.9520,"h":false,"x1":9.8020},{"s":true,"z1":76.2030,"a":false,"y1":90.6300,"n":"Met","y2":88.4420,"z2":77.2250,"x2":13.3850,"h":false,"x1":13.3630},{"s":true,"z1":76.1240,"a":false,"y1":87.8930,"n":"Tyr","y2":89.6330,"z2":76.3410,"x2":17.6240,"h":false,"x1":15.9600},{"s":true,"z1":78.3710,"a":false,"y1":88.3430,"n":"Leu","y2":86.2890,"z2":79.4360,"x2":19.6120,"h":false,"x1":19.0290},{"s":true,"z1":78.1400,"a":true,"y1":86.0300,"n":"Glu","y2":87.6520,"z2":77.5010,"x2":23.7200,"h":false,"x1":22.0610},{"s":true,"z1":77.7510,"a":false,"y1":85.8700,"n":"Gly","y2":85.7160,"z2":75.3890,"x2":25.3940,"h":false,"x1":25.8370},{"s":false,"z1":74.7250,"a":false,"y1":87.0340,"n":"Ser","y2":86.1030,"z2":72.5320,"x2":27.9510,"h":false,"x1":27.8490},{"s":false,"z1":73.4370,"a":false,"y1":83.4720,"n":"Asp","y2":82.2270,"z2":71.9500,"x2":26.8590,"h":true,"x1":28.2630},{"s":false,"z1":72.7670,"a":false,"y1":83.4040,"n":"Gln","y2":83.8480,"z2":70.8240,"x2":23.2060,"h":true,"x1":24.5300},{"s":false,"z1":69.7450,"a":true,"y1":85.6970,"n":"Tyr","y2":84.7710,"z2":67.5830,"x2":24.3620,"h":true,"x1":24.8530},{"s":false,"z1":67.9380,"a":false,"y1":82.5570,"n":"Arg","y2":80.5060,"z2":67.6660,"x2":24.8050,"h":true,"x1":26.0230},{"s":false,"z1":70.2530,"a":false,"y1":80.4750,"n":"Gly","y2":80.7970,"z2":69.2090,"x2":21.7330,"h":true,"x1":23.8640},{"s":false,"z1":71.6180,"a":false,"y1":80.8230,"n":"Trp","y2":81.9300,"z2":70.5080,"x2":18.5470,"h":true,"x1":20.3390},{"s":false,"z1":70.3060,"a":false,"y1":84.3640,"n":"Phe","y2":84.4360,"z2":68.2670,"x2":18.5510,"h":true,"x1":19.8340},{"s":false,"z1":66.8190,"a":false,"y1":83.0900,"n":"Asn","y2":82.2280,"z2":65.5690,"x2":18.7260,"h":true,"x1":20.5860},{"s":false,"z1":66.7270,"a":false,"y1":79.7660,"n":"Ser","y2":79.5980,"z2":66.4490,"x2":16.3200,"h":true,"x1":18.6990},{"s":false,"z1":68.4040,"a":false,"y1":81.4190,"n":"Ser","y2":82.3100,"z2":67.0770,"x2":13.9090,"h":true,"x1":15.7150},{"s":false,"z1":65.9410,"a":false,"y1":84.2600,"n":"Ile","y2":83.8790,"z2":63.8570,"x2":14.2360,"h":true,"x1":15.3500},{"s":false,"z1":62.9700,"a":false,"y1":82.0300,"n":"Thr","y2":81.2430,"z2":61.8730,"x2":14.1120,"h":true,"x1":16.0820},{"s":false,"z1":64.0030,"a":false,"y1":79.6540,"n":"Thr","y2":80.0960,"z2":63.4330,"x2":11.0550,"h":true,"x1":13.3620},{"s":false,"z1":65.0230,"a":false,"y1":82.3610,"n":"Ser","y2":83.2670,"z2":63.375,"x2":9.3440,"h":true,"x1":10.8610},{"s":false,"z1":61.8270,"a":false,"y1":84.3940,"n":"Val","y2":83.7370,"z2":60.0470,"x2":9.8000,"h":true,"x1":11.2790},{"s":false,"z1":59.6790,"a":false,"y1":81.2720,"n":"Ala","y2":80.7740,"z2":58.7660,"x2":8.8100,"h":true,"x1":10.9700},{"s":false,"z1":61.2300,"a":false,"y1":80.3840,"n":"Thr","y2":81.3400,"z2":61.4940,"x2":5.4440,"h":true,"x1":7.6240},{"s":false,"z1":62.6100,"a":true,"y1":83.6790,"n":"Arg","y2":85.8940,"z2":61.9520,"x2":5.7170,"h":true,"x1":6.3170},{"s":false,"z1":60.5860,"a":false,"y1":86.3730,"n":"Gly","y2":88.6190,"z2":61.0210,"x2":8.7120,"h":true,"x1":8.0380},{"s":false,"z1":63.7490,"a":false,"y1":88.2540,"n":"Val","y2":86.5110,"z2":64.9970,"x2":10.1300,"h":false,"x1":9.0490},{"s":false,"z1":66.3410,"a":false,"y1":88.2670,"n":"Ser","y2":88.2920,"z2":67.8800,"x2":9.9880,"h":false,"x1":11.8270},{"s":false,"z1":69.4850,"a":false,"y1":86.3470,"n":"Pro","y2":87.1100,"z2":71.7580,"x2":10.6120,"h":false,"x1":10.8850},{"s":false,"z1":71.4670,"a":false,"y1":89.3020,"n":"Tyr","y2":91.0360,"z2":69.9970,"x2":12.9630,"h":false,"x1":12.2220},{"s":false,"z1":71.3070,"a":false,"y1":92.9950,"n":"Lys","y2":94.7220,"z2":71.1150,"x2":13.0810,"h":false,"x1":11.4270},{"s":true,"z1":73.2310,"a":false,"y1":93.7710,"n":"Phe","y2":91.6760,"z2":74.1370,"x2":15.3400,"h":false,"x1":14.6080},{"s":true,"z1":73.3120,"a":false,"y1":91.9940,"n":"Leu","y2":93.5560,"z2":73.7280,"x2":19.7060,"h":false,"x1":17.9360},{"s":true,"z1":76.2700,"a":false,"y1":92.5520,"n":"Leu","y2":90.2850,"z2":76.8650,"x2":20.7800,"h":false,"x1":20.2470},{"s":true,"z1":76.6430,"a":true,"y1":90.6490,"n":"Ser","y2":92.3150,"z2":77.8110,"x2":24.8100,"h":false,"x1":23.5320},{"s":true,"z1":79.2820,"a":false,"y1":90.5430,"n":"His","y2":88.8840,"z2":78.0930,"x2":27.5,"h":false,"x1":26.2530},{"s":false,"z1":79.2940,"a":false,"y1":89.4930,"n":"Gly","y2":87.8880,"z2":80.9090,"x2":29.1520,"h":false,"x1":29.8840},{"s":false,"z1":80.9760,"a":false,"y1":86.5960,"n":"Phe","y2":88.2250,"z2":82.3230,"x2":32.8160,"h":false,"x1":31.6490},{"s":true,"z1":84.4940,"a":true,"y1":86.5,"n":"Val","y2":84.9590,"z2":84.1800,"x2":34.8970,"h":false,"x1":33.0750},{"s":true,"z1":84.6180,"a":false,"y1":86.8890,"n":"Met","y2":87.2880,"z2":86.9800,"x2":36.6780,"h":false,"x1":36.8680},{"s":false,"z1":87.5040,"a":false,"y1":86.7640,"n":"Asp","y2":89.0960,"z2":86.9370,"x2":39.2280,"h":false,"x1":39.3310},{"s":false,"z1":89.0750,"a":false,"y1":89.9020,"n":"Gly","y2":91.8600,"z2":87.9460,"x2":41.5450,"h":false,"x1":40.7980},{"s":false,"z1":86.1350,"a":false,"y1":90.5340,"n":"Glu","y2":91.1330,"z2":83.8350,"x2":42.8620,"h":false,"x1":43.0980},{"s":false,"z1":83.5580,"a":false,"y1":90.1090,"n":"Gly","y2":88.8840,"z2":81.4970,"x2":40.3920,"h":false,"x1":40.3580},{"s":false,"z1":82.5820,"a":false,"y1":86.7240,"n":"Lys","y2":85.4720,"z2":84.0180,"x2":40.3160,"h":false,"x1":41.7810},{"s":false,"z1":82.1810,"a":false,"y1":83.4440,"n":"Lys","y2":82.3520,"z2":83.7920,"x2":41.2830,"h":false,"x1":39.8770},{"s":false,"z1":85.3220,"a":false,"y1":81.4560,"n":"Met","y2":79.6120,"z2":83.8360,"x2":38.8730,"h":false,"x1":39.1820},{"s":false,"z1":84.9260,"a":false,"y1":78.1070,"n":"Ser","y2":76.2980,"z2":85.8990,"x2":39.6640,"h":false,"x1":40.8980},{"s":false,"z1":87.8240,"a":false,"y1":75.7140,"n":"Lys","y2":75.0930,"z2":89.0770,"x2":43.6050,"h":false,"x1":41.6650},{"s":false,"z1":86.8670,"a":false,"y1":74.9500,"n":"Ser","y2":76.2170,"z2":87.9120,"x2":46.9780,"h":false,"x1":45.2230},{"s":false,"z1":87.7640,"a":false,"y1":78.6380,"n":"Leu","y2":79.9550,"z2":89.7740,"x2":45.5460,"h":false,"x1":45.5870},{"s":false,"z1":90.9180,"a":false,"y1":78.5720,"n":"Gly","y2":80.4930,"z2":92.1920,"x2":42.8550,"h":false,"x1":43.4790},{"s":false,"z1":90.1200,"a":false,"y1":81.7530,"n":"Asn","y2":82.4770,"z2":89.2250,"x2":39.4100,"h":false,"x1":41.5280},{"s":false,"z1":89.8490,"a":false,"y1":80.2030,"n":"Val","y2":81.8940,"z2":90.1300,"x2":36.4050,"h":false,"x1":38.0670},{"s":false,"z1":92.5890,"a":false,"y1":81.1820,"n":"Ile","y2":81.0470,"z2":90.7730,"x2":34.0300,"h":false,"x1":35.6110},{"s":false,"z1":92.3110,"a":false,"y1":79.4650,"n":"Val","y2":80.4580,"z2":94.2700,"x2":31.2930,"h":true,"x1":32.2510},{"s":false,"z1":93.1730,"a":false,"y1":80.7300,"n":"Pro","y2":80.7480,"z2":95.5190,"x2":28.1730,"h":true,"x1":28.7080},{"s":false,"z1":95.7600,"a":false,"y1":78.0070,"n":"Asp","y2":78.5830,"z2":98.0600,"x2":28.5690,"h":true,"x1":28.1570},{"s":false,"z1":97.6730,"a":false,"y1":79.3000,"n":"Gln","y2":81.0220,"z2":99.3090,"x2":31.0140,"h":true,"x1":31.1780},{"s":false,"z1":97.5780,"a":false,"y1":82.9810,"n":"Val","y2":83.6270,"z2":99.5520,"x2":29.0530,"h":true,"x1":30.2620},{"s":false,"z1":98.9720,"a":false,"y1":82.0910,"n":"Val","y2":82.1720,"z2":101.375,"x2":26.7430,"h":true,"x1":26.8460},{"s":false,"z1":101.7390,"a":false,"y1":79.7200,"n":"Lys","y2":80.7330,"z2":103.8180,"x2":28.6430,"h":true,"x1":28.0030},{"s":false,"z1":102.7970,"a":true,"y1":81.8690,"n":"Gln","y2":83.8040,"z2":104.2080,"x2":30.8210,"h":true,"x1":30.9730},{"s":false,"z1":102.4170,"a":false,"y1":85.3320,"n":"Lys","y2":86.4320,"z2":103.1910,"x2":27.5390,"h":true,"x1":29.5160},{"s":false,"z1":101.4170,"a":false,"y1":85.2410,"n":"Gly","y2":86.0140,"z2":99.1700,"x2":26.1720,"h":true,"x1":25.8740},{"s":false,"z1":98.4660,"a":false,"y1":85.5220,"n":"Ala","y2":87.5200,"z2":97.1520,"x2":23.7860,"h":true,"x1":23.5650},{"s":false,"z1":99.1630,"a":false,"y1":89.2420,"n":"Asp","y2":90.8870,"z2":98.0890,"x2":24.4680,"h":true,"x1":23.0770},{"s":false,"z1":98.7390,"a":false,"y1":89.6760,"n":"Ile","y2":90.2150,"z2":96.5480,"x2":27.5750,"h":true,"x1":26.8140},{"s":false,"z1":95.3940,"a":false,"y1":87.8340,"n":"Ala","y2":89.2310,"z2":93.4600,"x2":26.5470,"h":true,"x1":26.9060},{"s":false,"z1":94.2970,"a":false,"y1":90.1140,"n":"Arg","y2":92.1640,"z2":93.1980,"x2":24.5960,"h":true,"x1":24.0640},{"s":false,"z1":95.3940,"a":false,"y1":93.4210,"n":"Leu","y2":94.5130,"z2":93.8140,"x2":27.0530,"h":true,"x1":25.6150},{"s":false,"z1":93.4840,"a":false,"y1":92.3290,"n":"Trp","y2":93.3350,"z2":91.3050,"x2":28.7180,"h":true,"x1":28.7170},{"s":false,"z1":90.3430,"a":false,"y1":91.8520,"n":"Val","y2":93.8220,"z2":88.9780,"x2":26.7130,"h":true,"x1":26.6240},{"s":false,"z1":90.6630,"a":true,"y1":95.3210,"n":"Ser","y2":97.3620,"z2":89.9130,"x2":26.1030,"h":true,"x1":25.0760},{"s":false,"z1":90.9020,"a":false,"y1":96.7560,"n":"Ser","y2":97.2490,"z2":89.4930,"x2":30.4620,"h":true,"x1":28.6080},{"s":false,"z1":87.6400,"a":false,"y1":95.2520,"n":"Thr","y2":96.0520,"z2":86.2410,"x2":28.1710,"h":false,"x1":29.9400},{"s":false,"z1":84.1720,"a":false,"y1":96.8140,"n":"Asp","y2":95.2310,"z2":82.4670,"x2":30.4260,"h":false,"x1":29.7630},{"s":false,"z1":82.7470,"a":false,"y1":93.7370,"n":"Tyr","y2":92.7050,"z2":80.5960,"x2":27.9350,"h":false,"x1":28.0580},{"s":false,"z1":79.1750,"a":false,"y1":95.0200,"n":"Leu","y2":94.2020,"z2":77.4010,"x2":29.2330,"h":false,"x1":27.8500},{"s":false,"z1":78.9770,"a":false,"y1":93.9290,"n":"Ala","y2":92.2880,"z2":80.6020,"x2":30.9010,"h":false,"x1":31.4820},{"s":false,"z1":80.8470,"a":false,"y1":91.2060,"n":"Asp","y2":92.9570,"z2":82.4380,"x2":33.7560,"h":false,"x1":33.3620},{"s":true,"z1":84.625,"a":true,"y1":91.4320,"n":"Val","y2":89.6690,"z2":84.8440,"x2":34.7730,"h":false,"x1":33.1690},{"s":true,"z1":87.2600,"a":false,"y1":90.5780,"n":"Arg","y2":91.1390,"z2":89.3960,"x2":34.8040,"h":false,"x1":35.7480},{"s":false,"z1":90.5640,"a":false,"y1":88.7310,"n":"Ile","y2":87.4920,"z2":90.4100,"x2":37.6310,"h":false,"x1":35.5760},{"s":false,"z1":93.1420,"a":false,"y1":87.8500,"n":"Ser","y2":88.6340,"z2":95.0090,"x2":36.9840,"h":true,"x1":38.2600},{"s":false,"z1":96.8820,"a":false,"y1":87.7520,"n":"Asp","y2":89.6320,"z2":98.2180,"x2":38.2340,"h":true,"x1":38.7670},{"s":false,"z1":97.0070,"a":false,"y1":91.3550,"n":"Glu","y2":92.9690,"z2":97.2690,"x2":38.1540,"h":true,"x1":39.9220},{"s":false,"z1":94.8810,"a":false,"y1":92.3780,"n":"Ile","y2":93.0850,"z2":96.1890,"x2":35.0430,"h":true,"x1":36.9290},{"s":false,"z1":97.1790,"a":false,"y1":90.5750,"n":"Leu","y2":91.4630,"z2":99.2790,"x2":33.6990,"h":true,"x1":34.4860},{"s":false,"z1":100.3520,"a":false,"y1":91.9100,"n":"Lys","y2":93.8040,"z2":101.1920,"x2":34.9170,"h":true,"x1":36.1380},{"s":false,"z1":98.8590,"a":false,"y1":95.2790,"n":"Gln","y2":95.9670,"z2":99.6870,"x2":32.9670,"h":true,"x1":35.1370},{"s":false,"z1":98.2620,"a":false,"y1":94.0540,"n":"Thr","y2":94.4890,"z2":100.0790,"x2":30.1290,"h":true,"x1":31.5960},{"s":false,"z1":101.8810,"a":false,"y1":92.8710,"n":"Ser","y2":94.3880,"z2":103.5390,"x2":30.7190,"h":true,"x1":31.5400},{"s":false,"z1":103.0860,"a":false,"y1":96.2900,"n":"Asp","y2":98.0530,"z2":103.6220,"x2":31.1470,"h":true,"x1":32.6830},{"s":false,"z1":101.1610,"a":false,"y1":98.1590,"n":"Asp","y2":98.3770,"z2":102.2640,"x2":27.8980,"h":true,"x1":29.9870},{"s":false,"z1":102.2880,"a":false,"y1":95.6900,"n":"Tyr","y2":96.3710,"z2":104.2810,"x2":26.2490,"h":true,"x1":27.3910},{"s":false,"z1":105.9240,"a":false,"y1":96.1860,"n":"Arg","y2":97.9180,"z2":107.1340,"x2":27.3090,"h":true,"x1":28.4190},{"s":false,"z1":105.5070,"a":false,"y1":99.9420,"n":"Lys","y2":100.9750,"z2":105.9720,"x2":26.0210,"h":true,"x1":28.1180},{"s":false,"z1":103.9360,"a":false,"y1":99.7520,"n":"Ile","y2":99.8850,"z2":105.6220,"x2":22.9410,"h":true,"x1":24.6620},{"s":false,"z1":106.6050,"a":false,"y1":97.3300,"n":"Arg","y2":98.3950,"z2":108.5450,"x2":22.5350,"h":true,"x1":23.4670},{"s":false,"z1":109.4810,"a":false,"y1":99.3040,"n":"Asn","y2":101.0280,"z2":110.4970,"x2":23.6010,"h":true,"x1":24.9520},{"s":false,"z1":108.2460,"a":false,"y1":102.5820,"n":"Thr","y2":103.0350,"z2":109.2270,"x2":21.2890,"h":true,"x1":23.4370},{"s":false,"z1":107.9340,"a":false,"y1":100.9480,"n":"Leu","y2":100.9100,"z2":109.9140,"x2":18.6340,"h":true,"x1":20.0110},{"s":false,"z1":111.4740,"a":false,"y1":99.6030,"n":"Arg","y2":100.9160,"z2":113.1680,"x2":19.3700,"h":true,"x1":20.4990},{"s":false,"z1":112.9900,"a":false,"y1":103.0920,"n":"Phe","y2":104.2570,"z2":113.7540,"x2":19.0890,"h":true,"x1":21.0540},{"s":false,"z1":111.2690,"a":false,"y1":104.5600,"n":"Met","y2":104.3410,"z2":112.5080,"x2":15.9470,"h":true,"x1":18.0010},{"s":false,"z1":112.4190,"a":false,"y1":101.5490,"n":"Leu","y2":101.8970,"z2":114.4790,"x2":14.7550,"h":true,"x1":15.9570},{"s":false,"z1":116.0220,"a":true,"y1":102.0170,"n":"Gly","y2":103.5290,"z2":117.6080,"x2":16.0560,"h":true,"x1":16.9800},{"s":false,"z1":115.9390,"a":false,"y1":105.6800,"n":"Asn","y2":107.2060,"z2":115.5730,"x2":14.1850,"h":true,"x1":16.0090},{"s":false,"z1":114.6170,"a":false,"y1":105.3340,"n":"Ile","y2":104.0200,"z2":114.9010,"x2":10.4340,"h":false,"x1":12.4490},{"s":false,"z1":116.9070,"a":false,"y1":102.4060,"n":"Asn","y2":102.1550,"z2":117.9750,"x2":9.4710,"h":false,"x1":11.6180},{"s":false,"z1":118.9750,"a":false,"y1":104.7060,"n":"Asp","y2":106.4900,"z2":118.7280,"x2":7.7810,"h":false,"x1":9.3650},{"s":false,"z1":115.9770,"a":false,"y1":106.5750,"n":"Phe","y2":104.8730,"z2":114.6470,"x2":6.9550,"h":false,"x1":7.9800},{"s":false,"z1":114.8810,"a":false,"y1":105.9020,"n":"Asn","y2":107.9400,"z2":114.1540,"x2":3.4160,"h":true,"x1":4.4180},{"s":false,"z1":111.3800,"a":false,"y1":107.4390,"n":"Pro","y2":108.9670,"z2":110.9570,"x2":2.1060,"h":true,"x1":3.9180},{"s":false,"z1":111.8790,"a":false,"y1":107.1890,"n":"Asp","y2":109.0480,"z2":112.5170,"x2":-1.2220,"h":true,"x1":0.1500},{"s":false,"z1":114.7710,"a":false,"y1":109.6730,"n":"Thr","y2":111.5890,"z2":115.9390,"x2":1.0630,"h":true,"x1":0.2300},{"s":false,"z1":115.1940,"a":true,"y1":111.3290,"n":"Asp","y2":112.9630,"z2":114.3600,"x2":5.1580,"h":true,"x1":3.6500},{"s":false,"z1":111.7400,"a":false,"y1":112.6130,"n":"Ser","y2":114.5870,"z2":112.0030,"x2":3.1760,"h":true,"x1":4.5430},{"s":false,"z1":111.2370,"a":false,"y1":116.3150,"n":"Ile","y2":116.0870,"z2":108.875,"x2":5.5140,"h":false,"x1":5.2530},{"s":false,"z1":108.1850,"a":false,"y1":118.0220,"n":"Pro","y2":119.2130,"z2":108.1540,"x2":5.7440,"h":true,"x1":3.6640},{"s":false,"z1":105.4630,"a":false,"y1":118.8150,"n":"Glu","y2":120.7490,"z2":105.9420,"x2":7.5440,"h":true,"x1":6.2080},{"s":false,"z1":105.8930,"a":false,"y1":122.5210,"n":"Ser","y2":124.0370,"z2":107.5400,"x2":6.3230,"h":true,"x1":5.4430},{"s":false,"z1":109.5910,"a":true,"y1":122.2760,"n":"Glu","y2":121.8130,"z2":111.1240,"x2":8.1140,"h":true,"x1":6.3140},{"s":false,"z1":109.3210,"a":false,"y1":120.3130,"n":"Leu","y2":122.4860,"z2":108.9170,"x2":10.5200,"h":true,"x1":9.5900},{"s":false,"z1":110.3370,"a":false,"y1":122.0410,"n":"Leu","y2":121.0070,"z2":108.2110,"x2":13.2940,"h":true,"x1":12.8060},{"s":false,"z1":107.1200,"a":false,"y1":123.2200,"n":"Glu","y2":121.6690,"z2":105.6500,"x2":15.5370,"h":true,"x1":14.4590},{"s":false,"z1":107.4640,"a":false,"y1":120.8170,"n":"Val","y2":118.7070,"z2":106.3170,"x2":17.2590,"h":true,"x1":17.4060},{"s":false,"z1":107.5620,"a":false,"y1":117.9440,"n":"Asp","y2":116.9830,"z2":105.4490,"x2":14.2590,"h":true,"x1":14.9110},{"s":false,"z1":104.4600,"a":false,"y1":119.2920,"n":"Arg","y2":118.6730,"z2":102.2890,"x2":13.9310,"h":true,"x1":13.1240},{"s":false,"z1":102.7530,"a":false,"y1":119.4390,"n":"Tyr","y2":117.5040,"z2":101.3590,"x2":16.8500,"h":true,"x1":16.5210},{"s":false,"z1":103.3760,"a":false,"y1":115.7400,"n":"Leu","y2":114.1380,"z2":101.9150,"x2":16.2030,"h":true,"x1":17.1620},{"s":false,"z1":102.3350,"a":false,"y1":114.8980,"n":"Leu","y2":114.2140,"z2":100.0340,"x2":13.4810,"h":true,"x1":13.6270},{"s":false,"z1":99.0090,"a":false,"y1":116.4860,"n":"Asn","y2":115.4780,"z2":97.2420,"x2":15.8390,"h":true,"x1":14.5790},{"s":false,"z1":98.7760,"a":false,"y1":114.7010,"n":"Arg","y2":112.5870,"z2":97.6310,"x2":17.7970,"h":true,"x1":17.9210},{"s":false,"z1":99.2570,"a":false,"y1":111.5680,"n":"Leu","y2":110.5070,"z2":97.2280,"x2":15.0740,"h":true,"x1":15.8020},{"s":false,"z1":96.4040,"a":false,"y1":112.6160,"n":"Arg","y2":111.8840,"z2":94.2050,"x2":14.1660,"h":true,"x1":13.5290},{"s":false,"z1":94.1640,"a":false,"y1":113.3700,"n":"Glu","y2":111.5450,"z2":92.8020,"x2":17.2990,"h":true,"x1":16.5050},{"s":false,"z1":94.9810,"a":false,"y1":110.0030,"n":"Phe","y2":108.0950,"z2":93.7130,"x2":17.4770,"h":true,"x1":18.125},{"s":false,"z1":94.3880,"a":false,"y1":108.2540,"n":"Thr","y2":107.4760,"z2":92.1150,"x2":14.6450,"h":true,"x1":14.8130},{"s":false,"z1":90.9880,"a":false,"y1":109.9220,"n":"Ala","y2":108.5750,"z2":89.1920,"x2":15.1590,"h":true,"x1":14.2580},{"s":false,"z1":89.9350,"a":false,"y1":109.0440,"n":"Ser","y2":106.9220,"z2":88.8320,"x2":18.0670,"h":true,"x1":17.7880},{"s":false,"z1":91.0430,"a":false,"y1":105.4140,"n":"Thr","y2":103.7370,"z2":89.5050,"x2":16.7870,"h":true,"x1":17.5140},{"s":false,"z1":89.2750,"a":false,"y1":104.7000,"n":"Ile","y2":103.9030,"z2":87.0270,"x2":14.5130,"h":true,"x1":14.2380},{"s":false,"z1":86.1120,"a":false,"y1":106.1690,"n":"Asn","y2":104.4890,"z2":84.7120,"x2":16.6990,"h":true,"x1":15.6950},{"s":false,"z1":86.5260,"a":false,"y1":103.8650,"n":"Asn","y2":101.7370,"z2":85.4500,"x2":18.5350,"h":true,"x1":18.6860},{"s":false,"z1":86.9840,"a":false,"y1":100.8770,"n":"Tyr","y2":99.7600,"z2":84.9540,"x2":15.7460,"h":true,"x1":16.3880},{"s":false,"z1":83.8580,"a":true,"y1":101.9280,"n":"Glu","y2":101.1050,"z2":81.6970,"x2":15.0850,"h":true,"x1":14.4520},{"s":false,"z1":81.9530,"a":false,"y1":101.7800,"n":"Asn","y2":100.4380,"z2":81.5260,"x2":19.7080,"h":true,"x1":17.7560},{"s":false,"z1":83.5230,"a":false,"y1":98.5940,"n":"Phe","y2":98.2040,"z2":83.7540,"x2":21.5550,"h":false,"x1":19.1970},{"s":false,"z1":84.9240,"a":false,"y1":100.6910,"n":"Asp","y2":101.4440,"z2":87.2000,"x2":22.0050,"h":true,"x1":22.0530},{"s":false,"z1":88.2400,"a":false,"y1":98.9220,"n":"Tyr","y2":99.6690,"z2":90.0430,"x2":23.9960,"h":true,"x1":22.6120},{"s":false,"z1":88.4840,"a":false,"y1":100.0580,"n":"Leu","y2":101.8620,"z2":90.0260,"x2":26.5850,"h":true,"x1":26.2050},{"s":false,"z1":88.7230,"a":false,"y1":103.6280,"n":"Asn","y2":104.5800,"z2":90.8830,"x2":24.5060,"h":true,"x1":24.9820},{"s":false,"z1":91.6800,"a":false,"y1":102.6020,"n":"Ile","y2":102.7660,"z2":93.9120,"x2":23.7010,"h":true,"x1":22.8070},{"s":false,"z1":93.4660,"a":false,"y1":100.8470,"n":"Tyr","y2":102.2560,"z2":95.0500,"x2":26.7820,"h":true,"x1":25.6580},{"s":false,"z1":93.1220,"a":false,"y1":104.0820,"n":"Gln","y2":105.7790,"z2":94.7990,"x2":27.4410,"h":true,"x1":27.6370},{"s":false,"z1":94.1280,"a":false,"y1":106.4360,"n":"Glu","y2":106.8510,"z2":96.4660,"x2":24.4730,"h":true,"x1":24.8480},{"s":false,"z1":97.0300,"a":false,"y1":104.3340,"n":"Val","y2":105.0780,"z2":99.1440,"x2":24.4930,"h":true,"x1":23.6120},{"s":false,"z1":98.5460,"a":false,"y1":104.4660,"n":"Gln","y2":106.2720,"z2":100.0670,"x2":27.4340,"h":true,"x1":27.0980},{"s":false,"z1":98.1130,"a":false,"y1":108.2110,"n":"Asn","y2":109.6260,"z2":99.8180,"x2":26.5770,"h":true,"x1":27.4680},{"s":false,"z1":99.5980,"a":false,"y1":108.7560,"n":"Phe","y2":109.0150,"z2":101.9760,"x2":23.7550,"h":true,"x1":24.0110},{"s":false,"z1":102.5400,"a":false,"y1":106.4200,"n":"Ile","y2":107.2280,"z2":104.5400,"x2":25.6720,"h":true,"x1":24.5900},{"s":false,"z1":103.2860,"a":true,"y1":107.6100,"n":"Asn","y2":109.5300,"z2":104.7110,"x2":28.3050,"h":true,"x1":28.1370},{"s":false,"z1":102.6200,"a":false,"y1":111.3530,"n":"Val","y2":112.7030,"z2":104.2760,"x2":26.875,"h":true,"x1":27.9500},{"s":false,"z1":103.1760,"a":false,"y1":112.5230,"n":"Glu","y2":112.8140,"z2":105.4790,"x2":23.7570,"h":false,"x1":24.3560},{"s":false,"z1":105.9170,"a":false,"y1":110.0910,"n":"Leu","y2":110.6930,"z2":107.9890,"x2":24.4490,"h":false,"x1":23.4090},{"s":false,"z1":107.9840,"a":false,"y1":108.6260,"n":"Ser","y2":110.2820,"z2":109.5180,"x2":27.0940,"h":false,"x1":26.2530},{"s":false,"z1":107.6940,"a":false,"y1":111.4410,"n":"Asn","y2":113.2450,"z2":109.2780,"x2":28.5280,"h":false,"x1":28.8110},{"s":false,"z1":108.1210,"a":false,"y1":114.2040,"n":"Phe","y2":114.3070,"z2":110.1370,"x2":24.9280,"h":true,"x1":26.2320},{"s":false,"z1":108.8780,"a":false,"y1":113.7000,"n":"Tyr","y2":113.3500,"z2":111.1410,"x2":21.9080,"h":true,"x1":22.5330},{"s":false,"z1":111.2210,"a":false,"y1":110.7460,"n":"Leu","y2":111.0520,"z2":113.5240,"x2":23.3110,"h":true,"x1":22.7340},{"s":false,"z1":113.0450,"a":false,"y1":112.2400,"n":"Asp","y2":113.4280,"z2":114.9190,"x2":24.7670,"h":true,"x1":25.7080},{"s":false,"z1":113.4410,"a":false,"y1":115.7000,"n":"Tyr","y2":115.9850,"z2":115.2770,"x2":22.6290,"h":true,"x1":24.1740},{"s":false,"z1":114.4670,"a":false,"y1":113.9890,"n":"Gly","y2":113.5010,"z2":116.6850,"x2":20.1220,"h":true,"x1":20.9280},{"s":false,"z1":117.6080,"a":false,"y1":112.4880,"n":"Lys","y2":113.2150,"z2":119.6650,"x2":21.4040,"h":true,"x1":22.4250},{"s":false,"z1":119.4050,"a":false,"y1":115.8380,"n":"Asp","y2":116.9150,"z2":120.3380,"x2":20.3110,"h":true,"x1":22.2290},{"s":false,"z1":118.6120,"a":false,"y1":115.7430,"n":"Ile","y2":114.5030,"z2":119.9820,"x2":16.9630,"h":true,"x1":18.5130},{"s":false,"z1":118.6360,"a":true,"y1":112.1010,"n":"Leu","y2":111.0340,"z2":120.6910,"x2":16.7660,"h":true,"x1":17.4100},{"s":false,"z1":121.9080,"a":false,"y1":111.3630,"n":"Tyr","y2":111.8890,"z2":124.1450,"x2":18.5750,"h":true,"x1":19.2320},{"s":false,"z1":123.7350,"a":false,"y1":114.6730,"n":"Ile","y2":115.5700,"z2":125.0320,"x2":16.9140,"h":false,"x1":18.7190},{"s":false,"z1":122.8840,"a":false,"y1":116.2370,"n":"Glu","y2":114.1190,"z2":123.5650,"x2":14.4510,"h":false,"x1":15.3570},{"s":false,"z1":124.4970,"a":false,"y1":115.1960,"n":"Gln","y2":114.7120,"z2":122.2630,"x2":11.3840,"h":false,"x1":12.0730},{"s":false,"z1":122.8360,"a":false,"y1":112.0690,"n":"Arg","y2":112.3220,"z2":120.6020,"x2":9.8790,"h":false,"x1":10.7280},{"s":false,"z1":121.3950,"a":false,"y1":113.7070,"n":"Asp","y2":115.8080,"z2":120.5860,"x2":6.7850,"h":false,"x1":7.6030},{"s":false,"z1":120.8060,"a":false,"y1":117.1210,"n":"Ser","y2":116.3580,"z2":118.5370,"x2":9.3670,"h":true,"x1":9.1880},{"s":false,"z1":117.4690,"a":false,"y1":118.8120,"n":"His","y2":118.0100,"z2":115.6460,"x2":9.8980,"h":true,"x1":8.5870},{"s":false,"z1":116.6320,"a":false,"y1":118.8720,"n":"Ile","y2":117.0270,"z2":115.3620,"x2":13.1670,"h":true,"x1":12.2890},{"s":false,"z1":117.2980,"a":false,"y1":115.1510,"n":"Arg","y2":113.6350,"z2":115.5240,"x2":12.2810,"h":true,"x1":12.7990},{"s":false,"z1":115.5880,"a":false,"y1":114.0870,"n":"Arg","y2":113.7600,"z2":113.2240,"x2":9.3920,"h":true,"x1":9.6000},{"s":false,"z1":112.5330,"a":false,"y1":116.1740,"n":"Ser","y2":115.0190,"z2":110.6400,"x2":11.4520,"h":true,"x1":10.5050},{"s":false,"z1":111.9690,"a":false,"y1":114.3420,"n":"Met","y2":112.2460,"z2":110.7800,"x2":13.7260,"h":true,"x1":13.7690},{"s":false,"z1":112.6360,"a":false,"y1":110.9930,"n":"Gln","y2":109.8820,"z2":110.6870,"x2":11.2330,"h":true,"x1":12.1000},{"s":false,"z1":110.0770,"a":false,"y1":111.8500,"n":"Thr","y2":110.8490,"z2":107.8930,"x2":9.7680,"h":true,"x1":9.4180},{"s":false,"z1":107.3680,"a":false,"y1":112.1700,"n":"Val","y2":110.1760,"z2":106.4320,"x2":13.0450,"h":true,"x1":12.1010},{"s":false,"z1":108.8170,"a":false,"y1":109.3900,"n":"Leu","y2":107.2170,"z2":107.8670,"x2":13.9590,"h":true,"x1":14.2460},{"s":false,"z1":108.5850,"a":false,"y1":107.0090,"n":"Tyr","y2":105.7560,"z2":106.5290,"x2":11.3380,"h":true,"x1":11.3130},{"s":false,"z1":104.9490,"a":false,"y1":107.8610,"n":"Gln","y2":106.4670,"z2":103.3730,"x2":11.7180,"h":true,"x1":10.5660},{"s":false,"z1":103.9680,"a":false,"y1":107.4300,"n":"Ile","y2":105.2020,"z2":103.3050,"x2":14.8060,"h":true,"x1":14.1900},{"s":false,"z1":105.8210,"a":false,"y1":104.1080,"n":"Leu","y2":102.4720,"z2":104.1210,"x2":13.9810,"h":true,"x1":14.3210},{"s":false,"z1":104.1010,"a":false,"y1":102.7660,"n":"Val","y2":101.7810,"z2":101.9890,"x2":11.7980,"h":true,"x1":11.2210},{"s":false,"z1":100.6240,"a":false,"y1":104.1500,"n":"Asp","y2":102.7050,"z2":99.2540,"x2":13.1780,"h":true,"x1":11.8380},{"s":false,"z1":100.5760,"a":false,"y1":103.2080,"n":"Met","y2":101.0130,"z2":99.8230,"x2":16.1080,"h":true,"x1":15.4980},{"s":false,"z1":101.6680,"a":false,"y1":99.6500,"n":"Thr","y2":98.1810,"z2":99.8330,"x2":14.3870,"h":true,"x1":14.7980},{"s":false,"z1":98.9110,"a":false,"y1":99.4470,"n":"Lys","y2":98.7340,"z2":96.7630,"x2":13.0110,"h":true,"x1":12.1690},{"s":false,"z1":96.3510,"a":false,"y1":100.9660,"n":"Leu","y2":99.6740,"z2":95.1050,"x2":16.1520,"h":true,"x1":14.5580},{"s":false,"z1":97.3290,"a":true,"y1":98.3620,"n":"Leu","y2":96.0050,"z2":96.9790,"x2":17.4320,"h":true,"x1":17.1810},{"s":false,"z1":97.5100,"a":false,"y1":95.4010,"n":"Ala","y2":93.3100,"z2":96.5020,"x2":15.3880,"h":true,"x1":14.7660},{"s":false,"z1":93.9460,"a":false,"y1":94.1600,"n":"Pro","y2":92.5240,"z2":93.4540,"x2":17.0430,"h":false,"x1":15.3570},{"s":false,"z1":94.7570,"a":false,"y1":93.8560,"n":"Ile","y2":91.9160,"z2":96.0280,"x2":19.6660,"h":false,"x1":19.0580},{"s":false,"z1":98.4770,"a":false,"y1":93.1120,"n":"Leu","y2":93.0100,"z2":99.8870,"x2":17.5110,"h":true,"x1":19.4630},{"s":false,"z1":98.5650,"a":false,"y1":90.7700,"n":"Val","y2":90.4500,"z2":100.5880,"x2":15.2600,"h":true,"x1":16.4800},{"s":false,"z1":101.9300,"a":false,"y1":89.2260,"n":"His","y2":90.3800,"z2":103.8850,"x2":16.4830,"h":true,"x1":17.2620},{"s":false,"z1":103.8240,"a":false,"y1":92.2440,"n":"Thr","y2":93.7090,"z2":104.8370,"x2":16.8460,"h":true,"x1":18.4510},{"s":false,"z1":102.5020,"a":false,"y1":94.3420,"n":"Ala","y2":94.5,"z2":103.9900,"x2":13.7140,"h":true,"x1":15.5920},{"s":false,"z1":103.9280,"a":false,"y1":91.8150,"n":"Glu","y2":92.1980,"z2":106.2190,"x2":12.5230,"h":true,"x1":13.1330},{"s":false,"z1":107.2080,"a":false,"y1":91.5830,"n":"Glu","y2":93.0870,"z2":108.9530,"x2":14.3290,"h":true,"x1":15.0260},{"s":false,"z1":107.5470,"a":false,"y1":95.4010,"n":"Val","y2":96.2670,"z2":108.5990,"x2":12.9280,"h":true,"x1":14.9230},{"s":false,"z1":106.5540,"a":true,"y1":95.4570,"n":"Trp","y2":95.4390,"z2":108.5,"x2":9.8280,"h":true,"x1":11.2380},{"s":false,"z1":109.3040,"a":false,"y1":92.8840,"n":"Ser","y2":93.2700,"z2":111.6210,"x2":10.2470,"h":true,"x1":10.6620},{"s":false,"z1":111.8380,"a":false,"y1":95.3100,"n":"His","y2":97.5500,"z2":112.6770,"x2":12.0010,"h":false,"x1":12.1130},{"s":false,"z1":110.7070,"a":false,"y1":98.4510,"n":"Thr","y2":97.7850,"z2":110.7340,"x2":7.9860,"h":false,"x1":10.2920},{"s":false,"z1":112.75,"a":false,"y1":99.4020,"n":"Pro","y2":100.9410,"z2":110.9820,"x2":6.6600,"h":false,"x1":7.2300},{"s":false,"z1":110.9620,"a":false,"y1":100.1320,"n":"His","y2":100.5410,"z2":108.7930,"x2":3.0230,"h":false,"x1":3.9430},{"s":false,"z1":107.3680,"a":false,"y1":99.1340,"n":"Val","y2":97.2690,"z2":107.7240,"x2":3.3430,"h":false,"x1":4.8140},{"s":false,"z1":105.6760,"a":false,"y1":98.0020,"n":"Lys","y2":95.6310,"z2":106.0360,"x2":1.3990,"h":false,"x1":1.5760},{"s":false,"z1":103.5060,"a":false,"y1":95.0090,"n":"Glu","y2":94.6050,"z2":104.9430,"x2":4.2750,"h":false,"x1":2.3850},{"s":false,"z1":104.6440,"a":false,"y1":91.8510,"n":"Glu","y2":91.5810,"z2":102.3310,"x2":4.6200,"h":false,"x1":4.1020},{"s":false,"z1":102.625,"a":false,"y1":91.5860,"n":"Ser","y2":93.2350,"z2":101.0380,"x2":6.6090,"h":true,"x1":7.3410},{"s":false,"z1":100.8990,"a":false,"y1":94.5090,"n":"Val","y2":95.0150,"z2":98.6580,"x2":8.3120,"h":true,"x1":9.1020},{"s":false,"z1":97.7620,"a":false,"y1":92.4130,"n":"His","y2":92.2270,"z2":96.0060,"x2":7.2790,"h":true,"x1":8.8930},{"s":false,"z1":97.6020,"a":true,"y1":92.7690,"n":"Leu","y2":94.4580,"z2":97.7330,"x2":3.4000,"h":true,"x1":5.1070},{"s":false,"z1":98.0050,"a":false,"y1":96.5630,"n":"Ala","y2":96.6700,"z2":95.8550,"x2":6.1910,"h":true,"x1":5.1600},{"s":false,"z1":95.3120,"a":false,"y1":99.2670,"n":"Asp","y2":100.7600,"z2":96.6740,"x2":6.7360,"h":false,"x1":5.4550},{"s":false,"z1":94.5560,"a":false,"y1":101.5650,"n":"Met","y2":103.3120,"z2":94.5850,"x2":6.7580,"h":false,"x1":8.3970},{"s":false,"z1":96.0050,"a":false,"y1":105.0550,"n":"Pro","y2":105.6520,"z2":93.7410,"x2":8.6910,"h":false,"x1":8.1720},{"s":false,"z1":93.4960,"a":false,"y1":107.4750,"n":"Lys","y2":109.1230,"z2":94.3400,"x2":8.1280,"h":false,"x1":6.6070},{"s":false,"z1":91.8090,"a":false,"y1":109.9750,"n":"Val","y2":111.6010,"z2":91.1420,"x2":7.2910,"h":false,"x1":8.9250},{"s":false,"z1":92.8430,"a":false,"y1":113.5800,"n":"Val","y2":114.3800,"z2":92.6600,"x2":10.5010,"h":false,"x1":8.2240},{"s":false,"z1":91.8280,"a":false,"y1":116.9480,"n":"Glu","y2":117.5540,"z2":94.1280,"x2":9.9430,"h":false,"x1":9.7460},{"s":false,"z1":93.9890,"a":false,"y1":118.1900,"n":"Val","y2":120.3580,"z2":93.0200,"x2":12.3530,"h":false,"x1":12.6090},{"s":false,"z1":95.3110,"a":false,"y1":121.7310,"n":"Asp","y2":121.8730,"z2":95.8880,"x2":15.3270,"h":true,"x1":12.9970},{"s":false,"z1":93.3470,"a":false,"y1":122.6430,"n":"Gln","y2":123.7680,"z2":94.2850,"x2":18.0440,"h":true,"x1":16.1440},{"s":false,"z1":95.0630,"a":false,"y1":126.0080,"n":"Ala","y2":126.0310,"z2":96.9400,"x2":18.1560,"h":true,"x1":16.6750},{"s":false,"z1":98.4700,"a":false,"y1":124.3190,"n":"Leu","y2":123.7100,"z2":99.1830,"x2":18.8860,"h":true,"x1":16.6760},{"s":false,"z1":97.1440,"a":false,"y1":121.8740,"n":"Leu","y2":122.5240,"z2":97.5360,"x2":21.5230,"h":true,"x1":19.2450},{"s":false,"z1":95.6750,"a":false,"y1":124.5480,"n":"Asp","y2":125.3220,"z2":97.2770,"x2":23.1900,"h":true,"x1":21.5570},{"s":false,"z1":98.9160,"a":false,"y1":126.4870,"n":"Lys","y2":125.9770,"z2":100.4010,"x2":23.1300,"h":true,"x1":21.2950},{"s":false,"z1":101.0630,"a":false,"y1":123.5080,"n":"Trp","y2":122.5890,"z2":101.2590,"x2":24.5060,"h":true,"x1":22.3150},{"s":false,"z1":98.5320,"a":false,"y1":122.2960,"n":"Arg","y2":122.8630,"z2":99.2140,"x2":27.1230,"h":true,"x1":24.8870},{"s":false,"z1":99.2610,"a":false,"y1":125.6110,"n":"Thr","y2":125.6460,"z2":101.2090,"x2":27.9910,"h":true,"x1":26.5960},{"s":false,"z1":102.9940,"a":false,"y1":125.2270,"n":"Phe","y2":124.1790,"z2":104.1810,"x2":27.8660,"h":true,"x1":26.0630},{"s":false,"z1":102.7640,"a":false,"y1":121.8190,"n":"Met","y2":121.7400,"z2":103.1030,"x2":30.1020,"h":true,"x1":27.7310},{"s":false,"z1":100.9370,"a":false,"y1":123.1910,"n":"Asn","y2":124.1620,"z2":102.2230,"x2":32.5390,"h":true,"x1":30.7620},{"s":false,"z1":103.7230,"a":false,"y1":125.7860,"n":"Leu","y2":125.2670,"z2":105.7310,"x2":32.0920,"h":true,"x1":30.8700},{"s":false,"z1":106.3000,"a":false,"y1":122.9810,"n":"Arg","y2":122.1880,"z2":107.2110,"x2":32.7040,"h":true,"x1":30.6350},{"s":false,"z1":104.7820,"a":false,"y1":121.4320,"n":"Asp","y2":121.9540,"z2":105.7630,"x2":35.8900,"h":true,"x1":33.7640},{"s":false,"z1":105.3660,"a":false,"y1":124.6340,"n":"Asp","y2":124.7320,"z2":107.4720,"x2":36.9260,"h":true,"x1":35.7580},{"s":false,"z1":108.9910,"a":false,"y1":124.7040,"n":"Val","y2":123.6240,"z2":110.3610,"x2":36.2710,"h":true,"x1":34.6280},{"s":false,"z1":109.4630,"a":false,"y1":121.0690,"n":"Asn","y2":120.5860,"z2":110.0580,"x2":37.9090,"h":true,"x1":35.6310},{"s":false,"z1":107.9020,"a":false,"y1":121.9800,"n":"Arg","y2":122.6010,"z2":109.5260,"x2":40.6670,"h":true,"x1":38.9980},{"s":false,"z1":110.4390,"a":false,"y1":124.8000,"n":"Ala","y2":124.1550,"z2":112.5430,"x2":40.2340,"h":true,"x1":39.2870},{"s":false,"z1":113.1730,"a":false,"y1":122.3880,"n":"Leu","y2":121.1320,"z2":114.3150,"x2":39.9570,"h":true,"x1":38.2470},{"s":false,"z1":112.0360,"a":false,"y1":119.8880,"n":"Glu","y2":120.0440,"z2":113.3360,"x2":42.9170,"h":true,"x1":40.9140},{"s":false,"z1":112.2100,"a":false,"y1":122.4360,"n":"Thr","y2":122.3510,"z2":114.3780,"x2":44.7840,"h":true,"x1":43.7280},{"s":false,"z1":115.7000,"a":false,"y1":123.4820,"n":"Ala","y2":122.1770,"z2":117.5940,"x2":43.3300,"h":true,"x1":42.6380},{"s":false,"z1":116.6580,"a":false,"y1":119.7960,"n":"Arg","y2":118.6090,"z2":117.5980,"x2":44.2140,"h":true,"x1":42.3600},{"s":false,"z1":115.5240,"a":true,"y1":119.0610,"n":"Asn","y2":119.3530,"z2":117.0340,"x2":47.7520,"h":true,"x1":45.9010},{"s":false,"z1":117.8710,"a":false,"y1":121.8960,"n":"Glu","y2":122.4250,"z2":120.1990,"x2":46.6760,"h":true,"x1":46.9030},{"s":false,"z1":120.7950,"a":false,"y1":120.1940,"n":"Lys","y2":121.2850,"z2":122.6130,"x2":44.0280,"h":false,"x1":45.1660},{"s":false,"z1":121.0840,"a":false,"y1":123.3460,"n":"Val","y2":123.1800,"z2":122.2530,"x2":40.9500,"h":false,"x1":43.0520},{"s":false,"z1":120.7180,"a":false,"y1":121.0800,"n":"Ile","y2":119.1050,"z2":119.9260,"x2":41.1540,"h":false,"x1":40.0360},{"s":false,"z1":120.8710,"a":false,"y1":117.3820,"n":"Gly","y2":117.4220,"z2":118.7310,"x2":38.1370,"h":false,"x1":39.2110},{"s":false,"z1":119.7180,"a":false,"y1":116.4920,"n":"Lys","y2":118.8570,"z2":120.0010,"x2":35.4230,"h":true,"x1":35.6940},{"s":false,"z1":117.6360,"a":true,"y1":119.2480,"n":"Ser","y2":121.2390,"z2":118.5550,"x2":33.0610,"h":true,"x1":34.0660},{"s":false,"z1":120.5910,"a":false,"y1":119.9650,"n":"Leu","y2":121.8210,"z2":122.0980,"x2":31.8850,"h":true,"x1":31.7820},{"s":false,"z1":122.5560,"a":false,"y1":121.6350,"n":"Glu","y2":123.7300,"z2":122.3140,"x2":35.7310,"h":false,"x1":34.5930},{"s":true,"z1":119.8290,"a":false,"y1":124.2510,"n":"Ala","y2":125.1020,"z2":119.8770,"x2":32.4370,"h":false,"x1":34.6850},{"s":true,"z1":119.3130,"a":false,"y1":127.7360,"n":"Lys","y2":128.3820,"z2":117.6810,"x2":34.9670,"h":false,"x1":33.3480},{"s":true,"z1":115.6810,"a":false,"y1":128.7760,"n":"Val","y2":130.5390,"z2":115.5960,"x2":31.5660,"h":false,"x1":33.1920},{"s":true,"z1":114.5900,"a":false,"y1":132.4060,"n":"Thr","y2":131.9020,"z2":112.6970,"x2":34.7300,"h":false,"x1":33.3640},{"s":true,"z1":110.8770,"a":true,"y1":133.0490,"n":"Ile","y2":134.9750,"z2":110.9880,"x2":31.6270,"h":false,"x1":33.0280},{"s":true,"z1":108.6720,"a":false,"y1":136.1150,"n":"Ala","y2":135.4460,"z2":106.6450,"x2":33.6780,"h":false,"x1":32.5830},{"s":false,"z1":105.0450,"a":false,"y1":137.2430,"n":"Ser","y2":138.0030,"z2":105.3520,"x2":34.5130,"h":false,"x1":32.2580},{"s":false,"z1":102.8020,"a":false,"y1":137.0700,"n":"Asn","y2":138.1000,"z2":101.0500,"x2":34.0640,"h":false,"x1":35.3180},{"s":false,"z1":99.4140,"a":false,"y1":138.5120,"n":"Asp","y2":137.7060,"z2":97.5520,"x2":34.9530,"h":false,"x1":36.2310},{"s":false,"z1":98.1340,"a":false,"y1":135.0440,"n":"Lys","y2":133.8470,"z2":97.6850,"x2":33.4000,"h":false,"x1":35.4070},{"s":false,"z1":99.9450,"a":false,"y1":134.5970,"n":"Phe","y2":135.7430,"z2":102.0500,"x2":32.0540,"h":false,"x1":32.0930},{"s":false,"z1":101.7480,"a":false,"y1":136.6650,"n":"Asn","y2":135.8130,"z2":103.1070,"x2":27.6650,"h":true,"x1":29.4680},{"s":false,"z1":104.6800,"a":false,"y1":134.2250,"n":"Ala","y2":134.1560,"z2":106.0020,"x2":27.3480,"h":true,"x1":29.3480},{"s":false,"z1":107.0030,"a":false,"y1":136.7400,"n":"Ser","y2":136.4670,"z2":107.3530,"x2":25.3340,"h":true,"x1":27.6870},{"s":false,"z1":104.8140,"a":false,"y1":137.2490,"n":"Glu","y2":135.5290,"z2":104.9780,"x2":22.9570,"h":true,"x1":24.625},{"s":false,"z1":103.6090,"a":true,"y1":133.6240,"n":"Phe","y2":132.3050,"z2":104.9240,"x2":22.9040,"h":true,"x1":24.4450},{"s":false,"z1":107.1090,"a":false,"y1":132.1090,"n":"Leu","y2":132.0760,"z2":108.8560,"x2":22.9120,"h":true,"x1":24.5590},{"s":false,"z1":108.0800,"a":false,"y1":134.3900,"n":"Thr","y2":133.6300,"z2":108.7950,"x2":19.5110,"h":true,"x1":21.6750},{"s":false,"z1":106.6950,"a":true,"y1":131.9340,"n":"Ser","y2":129.5730,"z2":106.4310,"x2":18.7760,"h":true,"x1":19.1140},{"s":false,"z1":108.7900,"a":false,"y1":128.9080,"n":"Phe","y2":129.9920,"z2":110.9290,"x2":20.0670,"h":true,"x1":20.0860},{"s":false,"z1":112.2460,"a":false,"y1":127.8420,"n":"Asp","y2":125.9210,"z2":112.2700,"x2":20.3380,"h":false,"x1":18.9230},{"s":false,"z1":114.9230,"a":false,"y1":126.25,"n":"Ala","y2":124.6990,"z2":113.9060,"x2":22.6160,"h":true,"x1":21.0790},{"s":false,"z1":113.2290,"a":false,"y1":126.5580,"n":"Leu","y2":124.8040,"z2":113.6460,"x2":26.0220,"h":true,"x1":24.4560},{"s":false,"z1":116.3740,"a":false,"y1":125.0410,"n":"His","y2":122.7120,"z2":116.3130,"x2":26.5700,"h":true,"x1":25.9860},{"s":false,"z1":115.8720,"a":false,"y1":121.7890,"n":"Gln","y2":120.2450,"z2":114.3280,"x2":25.0980,"h":true,"x1":24.0770},{"s":false,"z1":112.1280,"a":true,"y1":121.8330,"n":"Leu","y2":120.6500,"z2":111.1460,"x2":26.4980,"h":true,"x1":24.6740},{"s":false,"z1":112.6000,"a":false,"y1":121.9410,"n":"Phe","y2":120.6800,"z2":113.7580,"x2":30.1240,"h":true,"x1":28.4490},{"s":false,"z1":115.6990,"a":false,"y1":119.7030,"n":"Ile","y2":119.8470,"z2":117.1440,"x2":30.3100,"h":false,"x1":28.3910},{"s":false,"z1":117.7860,"a":false,"y1":122.4760,"n":"Val","y2":123.1670,"z2":118.7830,"x2":27.9030,"h":false,"x1":29.9700},{"s":false,"z1":121.0600,"a":false,"y1":124.1560,"n":"Ser","y2":125.8280,"z2":121.1160,"x2":27.3520,"h":false,"x1":29.0660},{"s":true,"z1":119.6480,"a":false,"y1":127.6610,"n":"Gln","y2":128.0650,"z2":118.0010,"x2":30.3910,"h":false,"x1":28.6850},{"s":true,"z1":116.3980,"a":false,"y1":129.5660,"n":"Val","y2":131.4580,"z2":116.9130,"x2":27.3090,"h":false,"x1":28.6950},{"s":true,"z1":116.1120,"a":true,"y1":133.3020,"n":"Lys","y2":133.6630,"z2":114.1820,"x2":30.5950,"h":false,"x1":29.2400},{"s":true,"z1":112.7750,"a":false,"y1":135.0570,"n":"Val","y2":137.2100,"z2":113.5420,"x2":27.9160,"h":false,"x1":28.6160},{"s":false,"z1":112.9790,"a":false,"y1":138.4590,"n":"Val","y2":140.7060,"z2":112.2720,"x2":29.8790,"h":false,"x1":30.3020},{"s":false,"z1":109.6070,"a":false,"y1":140.3030,"n":"Asp","y2":140.6920,"z2":107.9210,"x2":32.3280,"h":false,"x1":30.6780},{"s":false,"z1":109.6790,"a":false,"y1":140.9040,"n":"Lys","y2":140.6830,"z2":111.9560,"x2":35.1680,"h":false,"x1":34.4250},{"s":false,"z1":111.2570,"a":false,"y1":139.3990,"n":"Leu","y2":140.0730,"z2":109.6220,"x2":39.1900,"h":false,"x1":37.5590},{"s":false,"z1":111.5230,"a":false,"y1":140.8060,"n":"Asp","y2":138.6160,"z2":110.7340,"x2":41.6650,"h":false,"x1":41.0970},{"s":false,"z1":110.0260,"a":false,"y1":139.3130,"n":"Asp","y2":138.2350,"z2":111.2820,"x2":45.9990,"h":false,"x1":44.2530},{"s":false,"z1":112.5510,"a":false,"y1":136.4770,"n":"Gln","y2":134.1420,"z2":111.9910,"x2":43.9810,"h":false,"x1":44.1800},{"s":false,"z1":111.0110,"a":false,"y1":134.4670,"n":"Ala","y2":134.7930,"z2":108.8520,"x2":42.3510,"h":false,"x1":41.3600},{"s":true,"z1":108.1760,"a":false,"y1":132.1570,"n":"Thr","y2":132.1710,"z2":107.4930,"x2":40.0230,"h":false,"x1":42.3250},{"s":true,"z1":104.8460,"a":true,"y1":132.6660,"n":"Ala","y2":130.5060,"z2":103.9520,"x2":41.0930,"h":false,"x1":40.5860},{"s":true,"z1":103.1970,"a":false,"y1":130.0080,"n":"Tyr","y2":131.5320,"z2":101.9230,"x2":37.1030,"h":false,"x1":38.4520},{"s":false,"z1":99.9350,"a":false,"y1":129.6370,"n":"Glu","y2":130.8380,"z2":99.5200,"x2":34.5400,"h":false,"x1":36.5720},{"s":false,"z1":102.0250,"a":false,"y1":130.3800,"n":"His","y2":131.4370,"z2":103.9290,"x2":32.5160,"h":false,"x1":33.5010},{"s":true,"z1":104.4530,"a":false,"y1":133.0450,"n":"Gly","y2":131.9360,"z2":105.2040,"x2":36.6660,"h":false,"x1":34.6880},{"s":true,"z1":107.2850,"a":false,"y1":133.7320,"n":"Asp","y2":133.1580,"z2":108.9030,"x2":35.4510,"h":false,"x1":37.1170},{"s":true,"z1":110.1740,"a":false,"y1":131.3000,"n":"Ile","y2":131.3350,"z2":111.0980,"x2":39.2180,"h":false,"x1":37},{"s":true,"z1":113.7340,"a":false,"y1":131.4870,"n":"Val","y2":130.3400,"z2":114.9340,"x2":36.5580,"h":false,"x1":38.2800},{"s":true,"z1":116.0030,"a":false,"y1":128.4490,"n":"Ile","y2":128.9740,"z2":117.4190,"x2":40.0970,"h":false,"x1":38.2380},{"s":true,"z1":119.7570,"a":true,"y1":128.4670,"n":"Glu","y2":127.1090,"z2":120.2170,"x2":36.8060,"h":false,"x1":38.7250},{"s":true,"z1":122.6760,"a":false,"y1":126.2680,"n":"His","y2":128.1440,"z2":123.2570,"x2":36.3300,"h":false,"x1":37.6880},{"s":false,"z1":123.5710,"a":false,"y1":126.6860,"n":"Ala","y2":126.9520,"z2":125.8560,"x2":34.7840,"h":false,"x1":34.0150},{"s":false,"z1":126.4930,"a":false,"y1":128.7880,"n":"Asp","y2":127.1570,"z2":126.9790,"x2":31.0960,"h":false,"x1":32.7960},{"s":false,"z1":129.7040,"a":false,"y1":127.4930,"n":"Gly","y2":125.9610,"z2":130.1040,"x2":33.0900,"h":false,"x1":31.2890},{"s":true,"z1":131.1340,"a":true,"y1":124.0090,"n":"Glu","y2":123.2400,"z2":129.6780,"x2":29.6680,"h":false,"x1":31.4030},{"s":true,"z1":129.7570,"a":false,"y1":120.6080,"n":"Lys","y2":119.8080,"z2":131.6220,"x2":29.2070,"h":false,"x1":30.5170},{"s":false,"z1":130.1850,"a":false,"y1":119.5990,"n":"Cys","y2":117.4790,"z2":129.1290,"x2":27.2560,"h":false,"x1":26.8740},{"s":false,"z1":131.4590,"a":false,"y1":116.0240,"n":"Glu","y2":113.9900,"z2":130.5850,"x2":26.1390,"h":false,"x1":27.0220},{"s":false,"z1":129.4600,"a":false,"y1":115.0460,"n":"Arg","y2":114.0350,"z2":127.3200,"x2":24.3300,"h":false,"x1":23.9640},{"s":false,"z1":125.875,"a":false,"y1":116.3690,"n":"Cys","y2":116.6390,"z2":124.2180,"x2":25.9190,"h":false,"x1":24.1990},{"s":false,"z1":126.1170,"a":false,"y1":117.0810,"n":"Trp","y2":118.5420,"z2":124.9410,"x2":29.4350,"h":false,"x1":27.9410},{"s":false,"z1":124.6760,"a":false,"y1":120.5900,"n":"Asn","y2":121.2700,"z2":126.9750,"x2":27.7800,"h":false,"x1":27.6120},{"s":true,"z1":126.5520,"a":true,"y1":123.3670,"n":"Tyr","y2":125.0350,"z2":125.8200,"x2":27.8720,"h":false,"x1":29.4330},{"s":true,"z1":128.4300,"a":false,"y1":125.8380,"n":"Ser","y2":126.1170,"z2":130.4400,"x2":28.4950,"h":false,"x1":27.2240},{"s":false,"z1":130.6940,"a":false,"y1":128.8260,"n":"Glu","y2":129.7740,"z2":132.6770,"x2":26.9390,"h":false,"x1":27.9090},{"s":false,"z1":132.5500,"a":false,"y1":128.2120,"n":"Asp","y2":126.4960,"z2":132.8470,"x2":22.9930,"h":false,"x1":24.6400},{"s":false,"z1":133.8490,"a":false,"y1":124.6570,"n":"Leu","y2":125.5460,"z2":136.0190,"x2":24.2450,"h":false,"x1":24.7530},{"s":true,"z1":136.4740,"a":false,"y1":123.7770,"n":"Gly","y2":121.4230,"z2":136.0650,"x2":22.1600,"h":false,"x1":22.1660},{"s":true,"z1":138.5,"a":true,"y1":120.7620,"n":"Ala","y2":121.4160,"z2":138.9430,"x2":18.8090,"h":false,"x1":21.0740},{"s":true,"z1":138.3290,"a":false,"y1":118.8950,"n":"Val","y2":116.5410,"z2":138.7840,"x2":17.8620,"h":false,"x1":17.7580},{"s":false,"z1":141.5430,"a":false,"y1":116.8850,"n":"Asp","y2":117.1310,"z2":141.6820,"x2":19.8920,"h":false,"x1":17.5120},{"s":false,"z1":141.8040,"a":false,"y1":114.4150,"n":"Glu","y2":114.5510,"z2":140.7300,"x2":22.5560,"h":false,"x1":20.4130},{"s":true,"z1":138.2450,"a":false,"y1":115.2530,"n":"Leu","y2":117.6060,"z2":137.7850,"x2":21.3540,"h":false,"x1":21.5600},{"s":true,"z1":138.1220,"a":false,"y1":118.1090,"n":"Thr","y2":117.4320,"z2":135.8960,"x2":24.6720,"h":false,"x1":24.0780},{"s":true,"z1":135.2520,"a":true,"y1":119.9240,"n":"His","y2":119.1060,"z2":133.0260,"x2":25.4440,"h":false,"x1":25.8290},{"s":true,"z1":132.9460,"a":false,"y1":120.0500,"n":"Leu","y2":122.3970,"z2":133.1420,"x2":22.4140,"h":false,"x1":22.8240},{"s":false,"z1":130.4500,"a":false,"y1":122.8620,"n":"Cys","y2":122.2550,"z2":130.8740,"x2":20.1310,"h":true,"x1":22.4110},{"s":false,"z1":130.3810,"a":false,"y1":124.7490,"n":"Pro","y2":123.4510,"z2":129.8810,"x2":17.1050,"h":true,"x1":19.0720},{"s":false,"z1":127.4050,"a":false,"y1":122.6880,"n":"Arg","y2":120.8050,"z2":128.0110,"x2":16.6440,"h":true,"x1":17.9900},{"s":false,"z1":129.1820,"a":false,"y1":119.4050,"n":"Cys","y2":118.4440,"z2":130.8830,"x2":17.2720,"h":true,"x1":18.6530},{"s":false,"z1":132.4580,"a":false,"y1":120.6440,"n":"Gln","y2":119.8100,"z2":132.8510,"x2":14.9350,"h":true,"x1":17.1530},{"s":false,"z1":130.6090,"a":false,"y1":121.0650,"n":"Gln","y2":119.1940,"z2":130.5920,"x2":12.3440,"h":true,"x1":13.8620},{"s":false,"z1":129.0120,"a":false,"y1":117.5930,"n":"Val","y2":115.8980,"z2":130.3270,"x2":12.8850,"h":true,"x1":13.9550},{"s":false,"z1":132.3120,"a":false,"y1":115.9400,"n":"Val","y2":115.2790,"z2":133.7200,"x2":13.0250,"h":true,"x1":14.8510},{"s":false,"z1":134.2770,"a":true,"y1":117.8650,"n":"Lys","y2":116.9210,"z2":134.5260,"x2":10,"h":true,"x1":12.2000},{"s":false,"z1":131.8240,"a":false,"y1":116.5100,"n":"Ser","y2":114.3420,"z2":131.5550,"x2":8.6260,"h":true,"x1":9.6180},{"s":false,"z1":132.7620,"a":false,"y1":112.9920,"n":"Leu","y2":112.3990,"z2":134.2850,"x2":8.9530,"h":false,"x1":10.7200},{"s":false,"z1":136.5190,"a":false,"y1":112.4070,"n":"Val","y2":110.4710,"z2":135.6650,"x2":9.5680,"h":false,"x1":10.7200},{"s":false,"z1":136.6870,"a":false,"y1":111.1330,"y2":110.4710,"z2":135.6650,"x2":9.5680,"h":false,"x1":9.8770},{"s":false,"z1":136.6870,"a":false,"y1":111.1330,"y2":110.4710,"z2":135.6650,"x2":9.5680,"h":false,"x1":9.8770},{"s":false,"z1":136.6870,"a":false,"y1":111.1330,"y2":110.4710,"z2":135.6650,"x2":9.5680,"h":false,"x1":9.8770},{"s":false,"z1":136.6870,"a":false,"y1":111.1330,"y2":110.4710,"z2":135.6650,"x2":9.5680,"h":false,"x1":9.8770}]]},"mol":{"b":[{"e":1,"b":0},{"e":2,"b":1},{"e":3,"b":2},{"e":4,"b":2},{"e":8,"b":3},{"e":5,"b":4},{"e":6,"b":4},{"e":20,"b":5},{"e":7,"b":6},{"e":8,"b":6},{"e":9,"b":8},{"e":10,"b":9},{"e":19,"b":9},{"e":11,"b":10},{"e":12,"b":11},{"e":13,"b":12},{"e":19,"b":12},{"e":14,"b":13},{"e":15,"b":13},{"e":16,"b":15},{"e":17,"b":16},{"e":18,"b":16},{"e":19,"b":18},{"e":21,"b":20},{"e":22,"b":20},{"e":23,"b":20},{"e":24,"b":23},{"e":25,"b":24},{"e":26,"b":25},{"e":27,"b":25},{"e":31,"b":26},{"e":28,"b":27},{"e":29,"b":27},{"e":43,"b":28},{"e":30,"b":29},{"e":31,"b":29},{"e":32,"b":31},{"e":33,"b":32},{"e":42,"b":32},{"e":34,"b":33},{"e":35,"b":34},{"e":36,"b":35},{"e":42,"b":35},{"e":37,"b":36},{"e":38,"b":36},{"e":39,"b":38},{"e":40,"b":39},{"e":41,"b":39},{"e":42,"b":41},{"e":44,"b":43},{"e":45,"b":43},{"e":46,"b":43},{"e":47,"b":46},{"e":48,"b":47},{"e":49,"b":48},{"e":50,"b":48},{"e":54,"b":49},{"e":51,"b":50},{"e":52,"b":50},{"e":66,"b":51},{"e":53,"b":52},{"e":54,"b":52},{"e":55,"b":54},{"e":56,"b":55},{"e":65,"b":55},{"e":57,"b":56},{"e":58,"b":57},{"e":59,"b":58},{"e":65,"b":58},{"e":60,"b":59},{"e":61,"b":59},{"e":62,"b":61},{"e":63,"b":62},{"e":64,"b":62},{"e":65,"b":64},{"e":67,"b":66},{"e":68,"b":66},{"e":69,"b":66},{"e":70,"b":69},{"e":71,"b":70},{"e":72,"b":71},{"e":73,"b":71},{"e":77,"b":72},{"e":74,"b":73},{"e":75,"b":73},{"e":86,"b":74},{"e":76,"b":75},{"e":77,"b":75},{"e":78,"b":77},{"e":79,"b":78},{"e":85,"b":78},{"e":80,"b":79},{"e":81,"b":79},{"e":82,"b":81},{"e":83,"b":82},{"e":84,"b":82},{"e":85,"b":84},{"e":87,"b":86},{"e":88,"b":86},{"e":89,"b":86},{"e":90,"b":89},{"e":91,"b":90},{"e":92,"b":91},{"e":93,"b":91},{"e":97,"b":92},{"e":94,"b":93},{"e":95,"b":93},{"e":106,"b":94},{"e":96,"b":95},{"e":97,"b":95},{"e":98,"b":97},{"e":99,"b":98},{"e":105,"b":98},{"e":100,"b":99},{"e":101,"b":99},{"e":102,"b":101},{"e":103,"b":102},{"e":104,"b":102},{"e":105,"b":104},{"e":107,"b":106},{"e":108,"b":106},{"e":109,"b":106},{"e":110,"b":109},{"e":111,"b":110},{"e":112,"b":111},{"e":113,"b":111},{"e":117,"b":112},{"e":114,"b":113},{"e":115,"b":113},{"e":126,"b":114},{"e":116,"b":115},{"e":117,"b":115},{"e":118,"b":117},{"e":119,"b":118},{"e":125,"b":118},{"e":120,"b":119},{"e":121,"b":119},{"e":122,"b":121},{"e":123,"b":122},{"e":124,"b":122},{"e":125,"b":124},{"e":127,"b":126},{"e":128,"b":126},{"e":129,"b":126},{"e":130,"b":129},{"e":131,"b":130},{"e":132,"b":131},{"e":133,"b":131},{"e":137,"b":132},{"e":134,"b":133},{"e":135,"b":133},{"e":149,"b":134},{"e":136,"b":135},{"e":137,"b":135},{"e":138,"b":137},{"e":139,"b":138},{"e":148,"b":138},{"e":140,"b":139},{"e":141,"b":140},{"e":142,"b":141},{"e":148,"b":141},{"e":143,"b":142},{"e":144,"b":142},{"e":145,"b":144},{"e":146,"b":145},{"e":147,"b":145},{"e":148,"b":147},{"e":150,"b":149},{"e":151,"b":149},{"e":152,"b":149},{"e":153,"b":152},{"e":154,"b":153},{"e":155,"b":154},{"e":156,"b":154},{"e":160,"b":155},{"e":157,"b":156},{"e":158,"b":156},{"e":169,"b":157},{"e":159,"b":158},{"e":160,"b":158},{"e":161,"b":160},{"e":162,"b":161},{"e":168,"b":161},{"e":163,"b":162},{"e":164,"b":162},{"e":165,"b":164},{"e":166,"b":165},{"e":167,"b":165},{"e":168,"b":167},{"e":170,"b":169},{"e":171,"b":169},{"e":172,"b":169},{"e":173,"b":172},{"e":174,"b":173},{"e":175,"b":174},{"e":176,"b":174},{"e":180,"b":175},{"e":177,"b":176},{"e":178,"b":176},{"e":191,"b":177},{"e":179,"b":178},{"e":180,"b":178},{"e":181,"b":180},{"e":182,"b":181},{"e":190,"b":181},{"e":183,"b":182},{"e":184,"b":183},{"e":185,"b":184},{"e":190,"b":184},{"e":186,"b":185},{"e":187,"b":185},{"e":188,"b":187},{"e":189,"b":188},{"e":190,"b":189},{"e":192,"b":191},{"e":193,"b":191},{"e":194,"b":191},{"e":195,"b":194},{"e":196,"b":195},{"e":197,"b":196},{"e":198,"b":196},{"e":202,"b":197},{"e":199,"b":198},{"e":200,"b":198},{"e":214,"b":199},{"e":201,"b":200},{"e":202,"b":200},{"e":203,"b":202},{"e":204,"b":203},{"e":213,"b":203},{"e":205,"b":204},{"e":206,"b":205},{"e":207,"b":206},{"e":213,"b":206},{"e":208,"b":207},{"e":209,"b":207},{"e":210,"b":209},{"e":211,"b":210},{"e":212,"b":210},{"e":213,"b":212},{"e":215,"b":214},{"e":216,"b":214},{"e":217,"b":214},{"e":218,"b":217},{"e":219,"b":218},{"e":220,"b":219},{"e":221,"b":219},{"e":225,"b":220},{"e":222,"b":221},{"e":223,"b":221},{"e":234,"b":222},{"e":224,"b":223},{"e":225,"b":223},{"e":226,"b":225},{"e":227,"b":226},{"e":233,"b":226},{"e":228,"b":227},{"e":229,"b":227},{"e":230,"b":229},{"e":231,"b":230},{"e":232,"b":230},{"e":233,"b":232},{"e":235,"b":234},{"e":236,"b":234},{"e":237,"b":234},{"e":238,"b":237},{"e":239,"b":238},{"e":240,"b":239},{"e":241,"b":239},{"e":245,"b":240},{"e":242,"b":241},{"e":243,"b":241},{"e":254,"b":242},{"e":244,"b":243},{"e":245,"b":243},{"e":246,"b":245},{"e":247,"b":246},{"e":253,"b":246},{"e":248,"b":247},{"e":249,"b":247},{"e":250,"b":249},{"e":251,"b":250},{"e":252,"b":250},{"e":253,"b":252},{"e":255,"b":254},{"e":256,"b":254},{"e":257,"b":254},{"e":258,"b":257},{"e":259,"b":258},{"e":260,"b":259},{"e":261,"b":259},{"e":265,"b":260},{"e":262,"b":261},{"e":263,"b":261},{"e":274,"b":262},{"e":264,"b":263},{"e":265,"b":263},{"e":266,"b":265},{"e":267,"b":266},{"e":273,"b":266},{"e":268,"b":267},{"e":269,"b":267},{"e":270,"b":269},{"e":271,"b":270},{"e":272,"b":270},{"e":273,"b":272},{"e":275,"b":274},{"e":276,"b":274},{"e":277,"b":274},{"e":278,"b":277},{"e":279,"b":278},{"e":280,"b":279},{"e":281,"b":279},{"e":285,"b":280},{"e":282,"b":281},{"e":283,"b":281},{"e":296,"b":282},{"e":284,"b":283},{"e":285,"b":283},{"e":286,"b":285},{"e":287,"b":286},{"e":295,"b":286},{"e":288,"b":287},{"e":289,"b":288},{"e":290,"b":289},{"e":295,"b":289},{"e":291,"b":290},{"e":292,"b":290},{"e":293,"b":292},{"e":294,"b":293},{"e":295,"b":294},{"e":297,"b":296},{"e":298,"b":296},{"e":299,"b":296},{"e":300,"b":299},{"e":301,"b":300},{"e":302,"b":301},{"e":303,"b":301},{"e":307,"b":302},{"e":304,"b":303},{"e":305,"b":303},{"e":319,"b":304},{"e":306,"b":305},{"e":307,"b":305},{"e":308,"b":307},{"e":309,"b":308},{"e":318,"b":308},{"e":310,"b":309},{"e":311,"b":310},{"e":312,"b":311},{"e":318,"b":311},{"e":313,"b":312},{"e":314,"b":312},{"e":315,"b":314},{"e":316,"b":315},{"e":317,"b":315},{"e":318,"b":317},{"e":320,"b":319},{"e":321,"b":319},{"e":322,"b":319},{"e":323,"b":322},{"e":324,"b":323},{"e":325,"b":324},{"e":326,"b":324},{"e":330,"b":325},{"e":327,"b":326},{"e":328,"b":326},{"e":342,"b":327},{"e":329,"b":328},{"e":330,"b":328},{"e":331,"b":330},{"e":332,"b":331},{"e":341,"b":331},{"e":333,"b":332},{"e":334,"b":333},{"e":335,"b":334},{"e":341,"b":334},{"e":336,"b":335},{"e":337,"b":335},{"e":338,"b":337},{"e":339,"b":338},{"e":340,"b":338},{"e":341,"b":340},{"e":343,"b":342},{"e":344,"b":342},{"e":345,"b":342},{"e":346,"b":345},{"e":347,"b":346},{"e":348,"b":347},{"e":349,"b":347},{"e":353,"b":348},{"e":350,"b":349},{"e":351,"b":349},{"e":362,"b":350},{"e":352,"b":351},{"e":353,"b":351},{"e":354,"b":353},{"e":355,"b":354},{"e":361,"b":354},{"e":356,"b":355},{"e":357,"b":355},{"e":358,"b":357},{"e":359,"b":358},{"e":360,"b":358},{"e":361,"b":360},{"e":363,"b":362},{"e":364,"b":362},{"e":365,"b":362},{"e":366,"b":365},{"e":367,"b":366},{"e":368,"b":367},{"e":369,"b":367},{"e":373,"b":368},{"e":370,"b":369},{"e":371,"b":369},{"e":385,"b":370},{"e":372,"b":371},{"e":373,"b":371},{"e":374,"b":373},{"e":375,"b":374},{"e":384,"b":374},{"e":376,"b":375},{"e":377,"b":376},{"e":378,"b":377},{"e":384,"b":377},{"e":379,"b":378},{"e":380,"b":378},{"e":381,"b":380},{"e":382,"b":381},{"e":383,"b":381},{"e":384,"b":383},{"e":386,"b":385},{"e":387,"b":385},{"e":388,"b":385},{"e":389,"b":388},{"e":390,"b":389},{"e":391,"b":390},{"e":392,"b":390},{"e":396,"b":391},{"e":393,"b":392},{"e":394,"b":392},{"e":408,"b":393},{"e":395,"b":394},{"e":396,"b":394},{"e":397,"b":396},{"e":398,"b":397},{"e":407,"b":397},{"e":399,"b":398},{"e":400,"b":399},{"e":401,"b":400},{"e":407,"b":400},{"e":402,"b":401},{"e":403,"b":401},{"e":404,"b":403},{"e":405,"b":404},{"e":406,"b":404},{"e":407,"b":406},{"e":409,"b":408},{"e":410,"b":408},{"e":411,"b":408},{"e":412,"b":411},{"e":413,"b":412},{"e":414,"b":413},{"e":415,"b":413},{"e":419,"b":414},{"e":416,"b":415},{"e":417,"b":415},{"e":428,"b":416},{"e":418,"b":417},{"e":419,"b":417},{"e":420,"b":419},{"e":421,"b":420},{"e":427,"b":420},{"e":422,"b":421},{"e":423,"b":421},{"e":424,"b":423},{"e":425,"b":424},{"e":426,"b":424},{"e":427,"b":426},{"e":429,"b":428},{"e":430,"b":428},{"e":431,"b":428},{"e":432,"b":431},{"e":433,"b":432},{"e":434,"b":433},{"e":435,"b":433},{"e":439,"b":434},{"e":436,"b":435},{"e":437,"b":435},{"e":448,"b":436},{"e":438,"b":437},{"e":439,"b":437},{"e":440,"b":439},{"e":441,"b":440},{"e":447,"b":440},{"e":442,"b":441},{"e":443,"b":441},{"e":444,"b":443},{"e":445,"b":444},{"e":446,"b":444},{"e":447,"b":446},{"e":449,"b":448},{"e":450,"b":448},{"e":451,"b":448},{"e":452,"b":451},{"e":453,"b":452},{"e":454,"b":453},{"e":455,"b":453},{"e":459,"b":454},{"e":456,"b":455},{"e":457,"b":455},{"e":470,"b":456},{"e":458,"b":457},{"e":459,"b":457},{"e":460,"b":459},{"e":461,"b":460},{"e":469,"b":460},{"e":462,"b":461},{"e":463,"b":462},{"e":464,"b":463},{"e":469,"b":463},{"e":465,"b":464},{"e":466,"b":464},{"e":467,"b":466},{"e":468,"b":467},{"e":469,"b":468},{"e":471,"b":470},{"e":472,"b":470},{"e":473,"b":470},{"e":474,"b":473},{"e":475,"b":474},{"e":476,"b":475},{"e":477,"b":475},{"e":481,"b":476},{"e":478,"b":477},{"e":479,"b":477},{"e":493,"b":478},{"e":480,"b":479},{"e":481,"b":479},{"e":482,"b":481},{"e":483,"b":482},{"e":492,"b":482},{"e":484,"b":483},{"e":485,"b":484},{"e":486,"b":485},{"e":492,"b":485},{"e":487,"b":486},{"e":488,"b":486},{"e":489,"b":488},{"e":490,"b":489},{"e":491,"b":489},{"e":492,"b":491},{"e":494,"b":493},{"e":495,"b":493},{"e":496,"b":493},{"e":497,"b":496},{"e":498,"b":497},{"e":499,"b":498},{"e":500,"b":498},{"e":504,"b":499},{"e":501,"b":500},{"e":502,"b":500},{"e":515,"b":501},{"e":503,"b":502},{"e":504,"b":502},{"e":505,"b":504},{"e":506,"b":505},{"e":514,"b":505},{"e":507,"b":506},{"e":508,"b":507},{"e":509,"b":508},{"e":514,"b":508},{"e":510,"b":509},{"e":511,"b":509},{"e":512,"b":511},{"e":513,"b":512},{"e":514,"b":513},{"e":516,"b":515},{"e":517,"b":515},{"e":518,"b":515},{"e":519,"b":518},{"e":520,"b":519},{"e":521,"b":520},{"e":522,"b":520},{"e":526,"b":521},{"e":523,"b":522},{"e":524,"b":522},{"e":538,"b":523},{"e":525,"b":524},{"e":526,"b":524},{"e":527,"b":526},{"e":528,"b":527},{"e":537,"b":527},{"e":529,"b":528},{"e":530,"b":529},{"e":531,"b":530},{"e":537,"b":530},{"e":532,"b":531},{"e":533,"b":531},{"e":534,"b":533},{"e":535,"b":534},{"e":536,"b":534},{"e":537,"b":536},{"e":539,"b":538},{"e":540,"b":538},{"e":541,"b":538},{"e":542,"b":541},{"e":543,"b":542},{"e":544,"b":543},{"e":545,"b":543},{"e":549,"b":544},{"e":546,"b":545},{"e":547,"b":545},{"e":558,"b":546},{"e":548,"b":547},{"e":549,"b":547},{"e":550,"b":549},{"e":551,"b":550},{"e":557,"b":550},{"e":552,"b":551},{"e":553,"b":551},{"e":554,"b":553},{"e":555,"b":554},{"e":556,"b":554},{"e":557,"b":556},{"e":559,"b":558},{"e":560,"b":558},{"e":561,"b":558},{"e":562,"b":561},{"e":563,"b":562},{"e":564,"b":563},{"e":565,"b":563},{"e":569,"b":564},{"e":566,"b":565},{"e":567,"b":565},{"e":581,"b":566},{"e":568,"b":567},{"e":569,"b":567},{"e":570,"b":569},{"e":571,"b":570},{"e":580,"b":570},{"e":572,"b":571},{"e":573,"b":572},{"e":574,"b":573},{"e":580,"b":573},{"e":575,"b":574},{"e":576,"b":574},{"e":577,"b":576},{"e":578,"b":577},{"e":579,"b":577},{"e":580,"b":579},{"e":582,"b":581},{"e":583,"b":581},{"e":584,"b":581},{"e":585,"b":584},{"e":586,"b":585},{"e":587,"b":586},{"e":588,"b":586},{"e":592,"b":587},{"e":589,"b":588},{"e":590,"b":588},{"e":601,"b":589},{"e":591,"b":590},{"e":592,"b":590},{"e":593,"b":592},{"e":594,"b":593},{"e":600,"b":593},{"e":595,"b":594},{"e":596,"b":594},{"e":597,"b":596},{"e":598,"b":597},{"e":599,"b":597},{"e":600,"b":599},{"e":602,"b":601},{"e":603,"b":601},{"e":604,"b":601},{"e":605,"b":604},{"e":606,"b":605},{"e":607,"b":606},{"e":608,"b":606},{"e":612,"b":607},{"e":609,"b":608},{"e":610,"b":608},{"e":623,"b":609},{"e":611,"b":610},{"e":612,"b":610},{"e":613,"b":612},{"e":614,"b":613},{"e":622,"b":613},{"e":615,"b":614},{"e":616,"b":615},{"e":617,"b":616},{"e":622,"b":616},{"e":618,"b":617},{"e":619,"b":617},{"e":620,"b":619},{"e":621,"b":620},{"e":622,"b":621},{"e":624,"b":623},{"e":625,"b":623},{"e":626,"b":623},{"e":627,"b":626},{"e":628,"b":627},{"e":629,"b":628},{"e":630,"b":628},{"e":634,"b":629},{"e":631,"b":630},{"e":632,"b":630},{"e":643,"b":631},{"e":633,"b":632},{"e":634,"b":632},{"e":635,"b":634},{"e":636,"b":635},{"e":642,"b":635},{"e":637,"b":636},{"e":638,"b":636},{"e":639,"b":638},{"e":640,"b":639},{"e":641,"b":639},{"e":642,"b":641},{"e":644,"b":643},{"e":645,"b":643},{"e":646,"b":643},{"e":647,"b":646},{"e":648,"b":647},{"e":649,"b":648},{"e":650,"b":648},{"e":654,"b":649},{"e":651,"b":650},{"e":652,"b":650},{"e":663,"b":651},{"e":653,"b":652},{"e":654,"b":652},{"e":655,"b":654},{"e":656,"b":655},{"e":662,"b":655},{"e":657,"b":656},{"e":658,"b":656},{"e":659,"b":658},{"e":660,"b":659},{"e":661,"b":659},{"e":662,"b":661},{"e":664,"b":663},{"e":665,"b":663},{"e":666,"b":663},{"e":667,"b":666},{"e":668,"b":667},{"e":669,"b":668},{"e":670,"b":668},{"e":674,"b":669},{"e":671,"b":670},{"e":672,"b":670},{"e":683,"b":671},{"e":673,"b":672},{"e":674,"b":672},{"e":675,"b":674},{"e":676,"b":675},{"e":682,"b":675},{"e":677,"b":676},{"e":678,"b":676},{"e":679,"b":678},{"e":680,"b":679},{"e":681,"b":679},{"e":682,"b":681},{"e":684,"b":683},{"e":685,"b":683},{"e":686,"b":683},{"e":687,"b":686},{"e":688,"b":687},{"e":689,"b":688},{"e":690,"b":688},{"e":694,"b":689},{"e":691,"b":690},{"e":692,"b":690},{"e":703,"b":691},{"e":693,"b":692},{"e":694,"b":692},{"e":9010,"b":693},{"e":695,"b":694},{"e":696,"b":695},{"e":702,"b":695},{"e":697,"b":696},{"e":698,"b":696},{"e":9010,"b":697},{"e":699,"b":698},{"e":700,"b":699},{"e":701,"b":699},{"e":702,"b":701},{"e":704,"b":703},{"e":705,"b":703},{"e":706,"b":703},{"e":707,"b":706},{"e":708,"b":707},{"e":709,"b":708},{"e":710,"b":708},{"e":714,"b":709},{"e":711,"b":710},{"e":712,"b":710},{"e":723,"b":711},{"e":713,"b":712},{"e":714,"b":712},{"e":715,"b":714},{"e":716,"b":715},{"e":722,"b":715},{"e":717,"b":716},{"e":718,"b":716},{"e":719,"b":718},{"e":720,"b":719},{"e":721,"b":719},{"e":722,"b":721},{"e":724,"b":723},{"e":725,"b":723},{"e":726,"b":723},{"e":727,"b":726},{"e":728,"b":727},{"e":729,"b":728},{"e":730,"b":728},{"e":734,"b":729},{"e":731,"b":730},{"e":732,"b":730},{"e":746,"b":731},{"e":733,"b":732},{"e":734,"b":732},{"e":735,"b":734},{"e":736,"b":735},{"e":745,"b":735},{"e":737,"b":736},{"e":738,"b":737},{"e":739,"b":738},{"e":745,"b":738},{"e":740,"b":739},{"e":741,"b":739},{"e":742,"b":741},{"e":743,"b":742},{"e":744,"b":742},{"e":745,"b":744},{"e":747,"b":746},{"e":748,"b":746},{"e":749,"b":746},{"e":750,"b":749},{"e":751,"b":750},{"e":752,"b":751},{"e":753,"b":751},{"e":757,"b":752},{"e":754,"b":753},{"e":755,"b":753},{"e":768,"b":754},{"e":756,"b":755},{"e":757,"b":755},{"e":758,"b":757},{"e":759,"b":758},{"e":767,"b":758},{"e":760,"b":759},{"e":761,"b":760},{"e":762,"b":761},{"e":767,"b":761},{"e":763,"b":762},{"e":764,"b":762},{"e":765,"b":764},{"e":766,"b":765},{"e":767,"b":766},{"e":769,"b":768},{"e":770,"b":768},{"e":771,"b":768},{"e":772,"b":771},{"e":773,"b":772},{"e":774,"b":773},{"e":775,"b":773},{"e":779,"b":774},{"e":776,"b":775},{"e":777,"b":775},{"e":788,"b":776},{"e":778,"b":777},{"e":779,"b":777},{"e":780,"b":779},{"e":781,"b":780},{"e":787,"b":780},{"e":782,"b":781},{"e":783,"b":781},{"e":784,"b":783},{"e":785,"b":784},{"e":786,"b":784},{"e":9010,"b":785},{"e":787,"b":786},{"e":789,"b":788},{"e":790,"b":788},{"e":791,"b":788},{"e":792,"b":791},{"e":793,"b":792},{"e":794,"b":793},{"e":795,"b":793},{"e":799,"b":794},{"e":796,"b":795},{"e":797,"b":795},{"e":810,"b":796},{"e":798,"b":797},{"e":799,"b":797},{"e":800,"b":799},{"e":801,"b":800},{"e":809,"b":800},{"e":802,"b":801},{"e":803,"b":802},{"e":804,"b":803},{"e":809,"b":803},{"e":805,"b":804},{"e":806,"b":804},{"e":807,"b":806},{"e":808,"b":807},{"e":809,"b":808},{"e":811,"b":810},{"e":812,"b":810},{"e":813,"b":810},{"e":814,"b":813},{"e":815,"b":814},{"e":816,"b":815},{"e":817,"b":815},{"e":821,"b":816},{"e":818,"b":817},{"e":819,"b":817},{"e":832,"b":818},{"e":820,"b":819},{"e":821,"b":819},{"e":822,"b":821},{"e":823,"b":822},{"e":831,"b":822},{"e":824,"b":823},{"e":825,"b":824},{"e":826,"b":825},{"e":831,"b":825},{"e":827,"b":826},{"e":828,"b":826},{"e":829,"b":828},{"e":9010,"b":828},{"e":830,"b":829},{"e":831,"b":830},{"e":833,"b":832},{"e":834,"b":832},{"e":835,"b":832},{"e":836,"b":835},{"e":837,"b":836},{"e":838,"b":837},{"e":839,"b":837},{"e":843,"b":838},{"e":840,"b":839},{"e":841,"b":839},{"e":855,"b":840},{"e":842,"b":841},{"e":843,"b":841},{"e":844,"b":843},{"e":845,"b":844},{"e":854,"b":844},{"e":846,"b":845},{"e":847,"b":846},{"e":848,"b":847},{"e":854,"b":847},{"e":849,"b":848},{"e":850,"b":848},{"e":851,"b":850},{"e":852,"b":851},{"e":853,"b":851},{"e":854,"b":853},{"e":856,"b":855},{"e":857,"b":855},{"e":858,"b":855},{"e":859,"b":858},{"e":860,"b":859},{"e":861,"b":860},{"e":862,"b":860},{"e":866,"b":861},{"e":863,"b":862},{"e":864,"b":862},{"e":878,"b":863},{"e":865,"b":864},{"e":866,"b":864},{"e":867,"b":866},{"e":868,"b":867},{"e":877,"b":867},{"e":869,"b":868},{"e":870,"b":869},{"e":871,"b":870},{"e":877,"b":870},{"e":872,"b":871},{"e":873,"b":871},{"e":874,"b":873},{"e":875,"b":874},{"e":876,"b":874},{"e":877,"b":876},{"e":879,"b":878},{"e":880,"b":878},{"e":881,"b":878},{"e":882,"b":881},{"e":883,"b":882},{"e":884,"b":883},{"e":885,"b":883},{"e":889,"b":884},{"e":886,"b":885},{"e":887,"b":885},{"e":901,"b":886},{"e":888,"b":887},{"e":889,"b":887},{"e":890,"b":889},{"e":891,"b":890},{"e":900,"b":890},{"e":892,"b":891},{"e":893,"b":892},{"e":894,"b":893},{"e":900,"b":893},{"e":895,"b":894},{"e":896,"b":894},{"e":897,"b":896},{"e":898,"b":897},{"e":899,"b":897},{"e":900,"b":899},{"e":902,"b":901},{"e":903,"b":901},{"e":904,"b":901},{"e":905,"b":904},{"e":906,"b":905},{"e":907,"b":906},{"e":908,"b":906},{"e":912,"b":907},{"e":909,"b":908},{"e":910,"b":908},{"e":921,"b":909},{"e":911,"b":910},{"e":912,"b":910},{"e":913,"b":912},{"e":914,"b":913},{"e":920,"b":913},{"e":915,"b":914},{"e":916,"b":914},{"e":917,"b":916},{"e":918,"b":917},{"e":919,"b":917},{"e":920,"b":919},{"e":922,"b":921},{"e":923,"b":921},{"e":924,"b":921},{"e":925,"b":924},{"e":926,"b":925},{"e":927,"b":926},{"e":928,"b":926},{"e":932,"b":927},{"e":929,"b":928},{"e":930,"b":928},{"e":944,"b":929},{"e":931,"b":930},{"e":932,"b":930},{"e":933,"b":932},{"e":934,"b":933},{"e":943,"b":933},{"e":935,"b":934},{"e":936,"b":935},{"e":937,"b":936},{"e":943,"b":936},{"e":938,"b":937},{"e":939,"b":937},{"e":940,"b":939},{"e":941,"b":940},{"e":942,"b":940},{"e":943,"b":942},{"e":945,"b":944},{"e":946,"b":944},{"e":947,"b":944},{"e":948,"b":947},{"e":949,"b":948},{"e":950,"b":949},{"e":951,"b":949},{"e":955,"b":950},{"e":952,"b":951},{"e":953,"b":951},{"e":966,"b":952},{"e":954,"b":953},{"e":955,"b":953},{"e":956,"b":955},{"e":957,"b":956},{"e":965,"b":956},{"e":958,"b":957},{"e":959,"b":958},{"e":960,"b":959},{"e":965,"b":959},{"e":961,"b":960},{"e":962,"b":960},{"e":963,"b":962},{"e":964,"b":963},{"e":965,"b":964},{"e":967,"b":966},{"e":968,"b":966},{"e":969,"b":966},{"e":970,"b":969},{"e":971,"b":970},{"e":972,"b":971},{"e":973,"b":971},{"e":977,"b":972},{"e":974,"b":973},{"e":975,"b":973},{"e":989,"b":974},{"e":976,"b":975},{"e":977,"b":975},{"e":978,"b":977},{"e":979,"b":978},{"e":988,"b":978},{"e":980,"b":979},{"e":981,"b":980},{"e":982,"b":981},{"e":988,"b":981},{"e":983,"b":982},{"e":984,"b":982},{"e":985,"b":984},{"e":986,"b":985},{"e":987,"b":985},{"e":988,"b":987},{"e":990,"b":989},{"e":991,"b":989},{"e":992,"b":989},{"e":993,"b":992},{"e":994,"b":993},{"e":995,"b":994},{"e":996,"b":994},{"e":1000,"b":995},{"e":997,"b":996},{"e":998,"b":996},{"e":1012,"b":997},{"e":999,"b":998},{"e":1000,"b":998},{"e":1001,"b":1000},{"e":1002,"b":1001},{"e":1011,"b":1001},{"e":1003,"b":1002},{"e":1004,"b":1003},{"e":1005,"b":1004},{"e":1011,"b":1004},{"e":1006,"b":1005},{"e":1007,"b":1005},{"e":1008,"b":1007},{"e":1009,"b":1008},{"e":1010,"b":1008},{"e":1011,"b":1010},{"e":1013,"b":1012},{"e":1014,"b":1012},{"e":1015,"b":1012},{"e":1016,"b":1015},{"e":1017,"b":1016},{"e":1018,"b":1017},{"e":1019,"b":1017},{"e":1023,"b":1018},{"e":1020,"b":1019},{"e":1021,"b":1019},{"e":1032,"b":1020},{"e":1022,"b":1021},{"e":1023,"b":1021},{"e":1024,"b":1023},{"e":1025,"b":1024},{"e":1031,"b":1024},{"e":1026,"b":1025},{"e":1027,"b":1025},{"e":1028,"b":1027},{"e":1029,"b":1028},{"e":1030,"b":1028},{"e":1031,"b":1030},{"e":1033,"b":1032},{"e":1034,"b":1032},{"e":1035,"b":1032},{"e":1036,"b":1035},{"e":1037,"b":1036},{"e":1038,"b":1037},{"e":1039,"b":1037},{"e":1043,"b":1038},{"e":1040,"b":1039},{"e":1041,"b":1039},{"e":1052,"b":1040},{"e":1042,"b":1041},{"e":1043,"b":1041},{"e":1044,"b":1043},{"e":1045,"b":1044},{"e":1051,"b":1044},{"e":1046,"b":1045},{"e":1047,"b":1045},{"e":1048,"b":1047},{"e":1049,"b":1048},{"e":1050,"b":1048},{"e":1051,"b":1050},{"e":1053,"b":1052},{"e":1054,"b":1052},{"e":1055,"b":1052},{"e":1056,"b":1055},{"e":1057,"b":1056},{"e":1058,"b":1057},{"e":1059,"b":1057},{"e":1063,"b":1058},{"e":1060,"b":1059},{"e":1061,"b":1059},{"e":1075,"b":1060},{"e":1062,"b":1061},{"e":1063,"b":1061},{"e":1064,"b":1063},{"e":1065,"b":1064},{"e":1074,"b":1064},{"e":1066,"b":1065},{"e":1067,"b":1066},{"e":1068,"b":1067},{"e":1074,"b":1067},{"e":1069,"b":1068},{"e":1070,"b":1068},{"e":1071,"b":1070},{"e":1072,"b":1071},{"e":1073,"b":1071},{"e":1074,"b":1073},{"e":1076,"b":1075},{"e":1077,"b":1075},{"e":1078,"b":1075},{"e":1079,"b":1078},{"e":1080,"b":1079},{"e":1081,"b":1080},{"e":1082,"b":1080},{"e":1086,"b":1081},{"e":1083,"b":1082},{"e":1084,"b":1082},{"e":1098,"b":1083},{"e":1085,"b":1084},{"e":1086,"b":1084},{"e":1087,"b":1086},{"e":1088,"b":1087},{"e":1097,"b":1087},{"e":1089,"b":1088},{"e":1090,"b":1089},{"e":1091,"b":1090},{"e":1097,"b":1090},{"e":1092,"b":1091},{"e":1093,"b":1091},{"e":1094,"b":1093},{"e":1095,"b":1094},{"e":1096,"b":1094},{"e":1097,"b":1096},{"e":1099,"b":1098},{"e":1100,"b":1098},{"e":1101,"b":1098},{"e":1102,"b":1101},{"e":1103,"b":1102},{"e":1104,"b":1103},{"e":1105,"b":1103},{"e":1109,"b":1104},{"e":1106,"b":1105},{"e":1107,"b":1105},{"e":1118,"b":1106},{"e":1108,"b":1107},{"e":1109,"b":1107},{"e":1110,"b":1109},{"e":1111,"b":1110},{"e":1117,"b":1110},{"e":1112,"b":1111},{"e":1113,"b":1111},{"e":1114,"b":1113},{"e":1115,"b":1114},{"e":1116,"b":1114},{"e":1117,"b":1116},{"e":1119,"b":1118},{"e":1120,"b":1118},{"e":1121,"b":1118},{"e":1122,"b":1121},{"e":1123,"b":1122},{"e":1124,"b":1123},{"e":1125,"b":1123},{"e":1129,"b":1124},{"e":1126,"b":1125},{"e":1127,"b":1125},{"e":1141,"b":1126},{"e":1128,"b":1127},{"e":1129,"b":1127},{"e":1130,"b":1129},{"e":1131,"b":1130},{"e":1140,"b":1130},{"e":1132,"b":1131},{"e":1133,"b":1132},{"e":1134,"b":1133},{"e":1140,"b":1133},{"e":1135,"b":1134},{"e":1136,"b":1134},{"e":1137,"b":1136},{"e":1138,"b":1137},{"e":1139,"b":1137},{"e":1140,"b":1139},{"e":1142,"b":1141},{"e":1143,"b":1141},{"e":1144,"b":1141},{"e":1145,"b":1144},{"e":1146,"b":1145},{"e":1147,"b":1146},{"e":1148,"b":1146},{"e":1152,"b":1147},{"e":1149,"b":1148},{"e":1150,"b":1148},{"e":1164,"b":1149},{"e":1151,"b":1150},{"e":1152,"b":1150},{"e":1153,"b":1152},{"e":1154,"b":1153},{"e":1163,"b":1153},{"e":1155,"b":1154},{"e":1156,"b":1155},{"e":1157,"b":1156},{"e":1163,"b":1156},{"e":1158,"b":1157},{"e":1159,"b":1157},{"e":1160,"b":1159},{"e":1161,"b":1160},{"e":1162,"b":1160},{"e":1163,"b":1162},{"e":1165,"b":1164},{"e":1166,"b":1164},{"e":1167,"b":1164},{"e":1168,"b":1167},{"e":1169,"b":1168},{"e":1170,"b":1169},{"e":1171,"b":1169},{"e":1175,"b":1170},{"e":1172,"b":1171},{"e":1173,"b":1171},{"e":1184,"b":1172},{"e":1174,"b":1173},{"e":1175,"b":1173},{"e":1176,"b":1175},{"e":1177,"b":1176},{"e":1183,"b":1176},{"e":1178,"b":1177},{"e":1179,"b":1177},{"e":1180,"b":1179},{"e":1181,"b":1180},{"e":1182,"b":1180},{"e":1183,"b":1182},{"e":1185,"b":1184},{"e":1186,"b":1184},{"e":1187,"b":1184},{"e":1188,"b":1187},{"e":1189,"b":1188},{"e":1190,"b":1189},{"e":1191,"b":1189},{"e":1195,"b":1190},{"e":1192,"b":1191},{"e":1193,"b":1191},{"e":1204,"b":1192},{"e":1194,"b":1193},{"e":1195,"b":1193},{"e":1196,"b":1195},{"e":1197,"b":1196},{"e":1203,"b":1196},{"e":1198,"b":1197},{"e":1199,"b":1197},{"e":1200,"b":1199},{"e":1201,"b":1200},{"e":1202,"b":1200},{"e":1203,"b":1202},{"e":1205,"b":1204},{"e":1206,"b":1204},{"e":1207,"b":1204},{"e":1208,"b":1207},{"e":1209,"b":1208},{"e":1210,"b":1209},{"e":1211,"b":1209},{"e":1215,"b":1210},{"e":1212,"b":1211},{"e":1213,"b":1211},{"e":1224,"b":1212},{"e":1214,"b":1213},{"e":1215,"b":1213},{"e":1216,"b":1215},{"e":1217,"b":1216},{"e":1223,"b":1216},{"e":1218,"b":1217},{"e":1219,"b":1217},{"e":1220,"b":1219},{"e":1221,"b":1220},{"e":1222,"b":1220},{"e":1223,"b":1222},{"e":1225,"b":1224},{"e":1226,"b":1224},{"e":1227,"b":1224},{"e":1228,"b":1227},{"e":1229,"b":1228},{"e":1230,"b":1229},{"e":1231,"b":1229},{"e":1235,"b":1230},{"e":1232,"b":1231},{"e":1233,"b":1231},{"e":1246,"b":1232},{"e":1234,"b":1233},{"e":1235,"b":1233},{"e":1236,"b":1235},{"e":1237,"b":1236},{"e":1245,"b":1236},{"e":1238,"b":1237},{"e":1239,"b":1238},{"e":1240,"b":1239},{"e":1245,"b":1239},{"e":1241,"b":1240},{"e":1242,"b":1240},{"e":1243,"b":1242},{"e":1244,"b":1243},{"e":1245,"b":1244},{"e":1247,"b":1246},{"e":1248,"b":1246},{"e":1249,"b":1246},{"e":1250,"b":1249},{"e":1251,"b":1250},{"e":1252,"b":1251},{"e":1253,"b":1251},{"e":1257,"b":1252},{"e":1254,"b":1253},{"e":1255,"b":1253},{"e":1268,"b":1254},{"e":1256,"b":1255},{"e":1257,"b":1255},{"e":1258,"b":1257},{"e":1259,"b":1258},{"e":1267,"b":1258},{"e":1260,"b":1259},{"e":1261,"b":1260},{"e":1262,"b":1261},{"e":1267,"b":1261},{"e":1263,"b":1262},{"e":1264,"b":1262},{"e":1265,"b":1264},{"e":1266,"b":1265},{"e":1267,"b":1266},{"e":1269,"b":1268},{"e":1270,"b":1268},{"e":1271,"b":1268},{"e":1272,"b":1271},{"e":1273,"b":1272},{"e":1274,"b":1273},{"e":1275,"b":1273},{"e":1279,"b":1274},{"e":1276,"b":1275},{"e":1277,"b":1275},{"e":1291,"b":1276},{"e":1278,"b":1277},{"e":1279,"b":1277},{"e":1280,"b":1279},{"e":1281,"b":1280},{"e":1290,"b":1280},{"e":1282,"b":1281},{"e":1283,"b":1282},{"e":1284,"b":1283},{"e":1290,"b":1283},{"e":1285,"b":1284},{"e":1286,"b":1284},{"e":1287,"b":1286},{"e":1288,"b":1287},{"e":1289,"b":1287},{"e":1290,"b":1289},{"e":1292,"b":1291},{"e":1293,"b":1291},{"e":1294,"b":1291},{"e":1295,"b":1294},{"e":1296,"b":1295},{"e":1297,"b":1296},{"e":1298,"b":1296},{"e":1302,"b":1297},{"e":1299,"b":1298},{"e":1300,"b":1298},{"e":1311,"b":1299},{"e":1301,"b":1300},{"e":1302,"b":1300},{"e":1303,"b":1302},{"e":1304,"b":1303},{"e":1310,"b":1303},{"e":1305,"b":1304},{"e":1306,"b":1304},{"e":1307,"b":1306},{"e":1308,"b":1307},{"e":1309,"b":1307},{"e":1310,"b":1309},{"e":1312,"b":1311},{"e":1313,"b":1311},{"e":1314,"b":1311},{"e":1315,"b":1314},{"e":1316,"b":1315},{"e":1317,"b":1316},{"e":1318,"b":1316},{"e":1322,"b":1317},{"e":1319,"b":1318},{"e":1320,"b":1318},{"e":1331,"b":1319},{"e":1321,"b":1320},{"e":1322,"b":1320},{"e":1323,"b":1322},{"e":1324,"b":1323},{"e":1330,"b":1323},{"e":1325,"b":1324},{"e":1326,"b":1324},{"e":1327,"b":1326},{"e":1328,"b":1327},{"e":1329,"b":1327},{"e":1330,"b":1329},{"e":1332,"b":1331},{"e":1333,"b":1331},{"e":1334,"b":1331},{"e":1335,"b":1334},{"e":1336,"b":1335},{"e":1337,"b":1336},{"e":1338,"b":1336},{"e":1342,"b":1337},{"e":1339,"b":1338},{"e":1340,"b":1338},{"e":1351,"b":1339},{"e":1341,"b":1340},{"e":1342,"b":1340},{"e":1343,"b":1342},{"e":1344,"b":1343},{"e":1350,"b":1343},{"e":1345,"b":1344},{"e":1346,"b":1344},{"e":1347,"b":1346},{"e":1348,"b":1347},{"e":1349,"b":1347},{"e":1350,"b":1349},{"e":1352,"b":1351},{"e":1353,"b":1351},{"e":1354,"b":1351},{"e":1355,"b":1354},{"e":1356,"b":1355},{"e":1357,"b":1356},{"e":1358,"b":1356},{"e":1362,"b":1357},{"e":1359,"b":1358},{"e":1360,"b":1358},{"e":1373,"b":1359},{"e":1361,"b":1360},{"e":1362,"b":1360},{"e":1363,"b":1362},{"e":1364,"b":1363},{"e":1372,"b":1363},{"e":1365,"b":1364},{"e":1366,"b":1365},{"e":1367,"b":1366},{"e":1372,"b":1366},{"e":1368,"b":1367},{"e":1369,"b":1367},{"e":1370,"b":1369},{"e":1371,"b":1370},{"e":1372,"b":1371},{"e":1374,"b":1373},{"e":1375,"b":1373},{"e":1376,"b":1373},{"e":1377,"b":1376},{"e":1378,"b":1377},{"e":1379,"b":1378},{"e":1380,"b":1378},{"e":1384,"b":1379},{"e":1381,"b":1380},{"e":1382,"b":1380},{"e":1393,"b":1381},{"e":1383,"b":1382},{"e":1384,"b":1382},{"e":1385,"b":1384},{"e":1386,"b":1385},{"e":1392,"b":1385},{"e":1387,"b":1386},{"e":1388,"b":1386},{"e":1389,"b":1388},{"e":1390,"b":1389},{"e":1391,"b":1389},{"e":1392,"b":1391},{"e":1394,"b":1393},{"e":1395,"b":1393},{"e":1396,"b":1393},{"e":1397,"b":1396},{"e":1398,"b":1397},{"e":1399,"b":1398},{"e":1400,"b":1398},{"e":1404,"b":1399},{"e":1401,"b":1400},{"e":1402,"b":1400},{"e":1413,"b":1401},{"e":1403,"b":1402},{"e":1404,"b":1402},{"e":1405,"b":1404},{"e":1406,"b":1405},{"e":1412,"b":1405},{"e":1407,"b":1406},{"e":1408,"b":1406},{"e":1409,"b":1408},{"e":1410,"b":1409},{"e":1411,"b":1409},{"e":1412,"b":1411},{"e":1414,"b":1413},{"e":1415,"b":1413},{"e":1416,"b":1413},{"e":1417,"b":1416},{"e":1418,"b":1417},{"e":1419,"b":1418},{"e":1420,"b":1418},{"e":1424,"b":1419},{"e":1421,"b":1420},{"e":1422,"b":1420},{"e":1433,"b":1421},{"e":1423,"b":1422},{"e":1424,"b":1422},{"e":1425,"b":1424},{"e":1426,"b":1425},{"e":1432,"b":1425},{"e":1427,"b":1426},{"e":1428,"b":1426},{"e":1429,"b":1428},{"e":1430,"b":1429},{"e":1431,"b":1429},{"e":1432,"b":1431},{"e":1434,"b":1433},{"e":1435,"b":1433},{"e":1436,"b":1433},{"e":1437,"b":1436},{"e":1438,"b":1437},{"e":1439,"b":1438},{"e":1440,"b":1438},{"e":1444,"b":1439},{"e":1441,"b":1440},{"e":1442,"b":1440},{"e":1455,"b":1441},{"e":1443,"b":1442},{"e":1444,"b":1442},{"e":1445,"b":1444},{"e":1446,"b":1445},{"e":1454,"b":1445},{"e":1447,"b":1446},{"e":1448,"b":1447},{"e":1449,"b":1448},{"e":1454,"b":1448},{"e":1450,"b":1449},{"e":1451,"b":1449},{"e":1452,"b":1451},{"e":1453,"b":1452},{"e":1454,"b":1453},{"e":1456,"b":1455},{"e":1457,"b":1455},{"e":1458,"b":1455},{"e":1459,"b":1458},{"e":1460,"b":1459},{"e":1461,"b":1460},{"e":1462,"b":1460},{"e":1466,"b":1461},{"e":1463,"b":1462},{"e":1464,"b":1462},{"e":1478,"b":1463},{"e":1465,"b":1464},{"e":1466,"b":1464},{"e":1467,"b":1466},{"e":1468,"b":1467},{"e":1477,"b":1467},{"e":1469,"b":1468},{"e":1470,"b":1469},{"e":1471,"b":1470},{"e":1477,"b":1470},{"e":1472,"b":1471},{"e":1473,"b":1471},{"e":1474,"b":1473},{"e":1475,"b":1474},{"e":1476,"b":1474},{"e":1477,"b":1476},{"e":1479,"b":1478},{"e":1480,"b":1478},{"e":1481,"b":1478},{"e":1482,"b":1481},{"e":1483,"b":1482},{"e":1484,"b":1483},{"e":1485,"b":1483},{"e":1489,"b":1484},{"e":1486,"b":1485},{"e":1487,"b":1485},{"e":1501,"b":1486},{"e":1488,"b":1487},{"e":1489,"b":1487},{"e":1490,"b":1489},{"e":1491,"b":1490},{"e":1500,"b":1490},{"e":1492,"b":1491},{"e":1493,"b":1492},{"e":1494,"b":1493},{"e":1500,"b":1493},{"e":1495,"b":1494},{"e":1496,"b":1494},{"e":1497,"b":1496},{"e":1498,"b":1497},{"e":1499,"b":1497},{"e":1500,"b":1499},{"e":1502,"b":1501},{"e":1503,"b":1501},{"e":1504,"b":1501},{"e":1505,"b":1504},{"e":1506,"b":1505},{"e":1507,"b":1506},{"e":1508,"b":1506},{"e":1512,"b":1507},{"e":1509,"b":1508},{"e":1510,"b":1508},{"e":1521,"b":1509},{"e":1511,"b":1510},{"e":1512,"b":1510},{"e":1513,"b":1512},{"e":1514,"b":1513},{"e":1520,"b":1513},{"e":1515,"b":1514},{"e":1516,"b":1514},{"e":1517,"b":1516},{"e":1518,"b":1517},{"e":1519,"b":1517},{"e":1520,"b":1519},{"e":1522,"b":1521},{"e":1523,"b":1521},{"e":1524,"b":1521},{"e":1525,"b":1524},{"e":1526,"b":1525},{"e":1527,"b":1526},{"e":1528,"b":1526},{"e":1532,"b":1527},{"e":1529,"b":1528},{"e":1530,"b":1528},{"e":1541,"b":1529},{"e":1531,"b":1530},{"e":1532,"b":1530},{"e":1533,"b":1532},{"e":1534,"b":1533},{"e":1540,"b":1533},{"e":1535,"b":1534},{"e":1536,"b":1534},{"e":1537,"b":1536},{"e":1538,"b":1537},{"e":1539,"b":1537},{"e":1540,"b":1539},{"e":1542,"b":1541},{"e":1543,"b":1541},{"e":1544,"b":1541},{"e":1545,"b":1544},{"e":1546,"b":1545},{"e":1547,"b":1546},{"e":1548,"b":1546},{"e":1552,"b":1547},{"e":1549,"b":1548},{"e":1550,"b":1548},{"e":1561,"b":1549},{"e":1551,"b":1550},{"e":1552,"b":1550},{"e":1553,"b":1552},{"e":1554,"b":1553},{"e":1560,"b":1553},{"e":1555,"b":1554},{"e":1556,"b":1554},{"e":1557,"b":1556},{"e":1558,"b":1557},{"e":1559,"b":1557},{"e":1560,"b":1559},{"e":1562,"b":1561},{"e":1563,"b":1561},{"e":1564,"b":1561},{"e":1565,"b":1564},{"e":1566,"b":1565},{"e":1567,"b":1566},{"e":1568,"b":1566},{"e":1572,"b":1567},{"e":1569,"b":1568},{"e":1570,"b":1568},{"e":1583,"b":1569},{"e":1571,"b":1570},{"e":1572,"b":1570},{"e":1573,"b":1572},{"e":1574,"b":1573},{"e":1582,"b":1573},{"e":1575,"b":1574},{"e":1576,"b":1575},{"e":1577,"b":1576},{"e":1582,"b":1576},{"e":1578,"b":1577},{"e":1579,"b":1577},{"e":1580,"b":1579},{"e":1581,"b":1580},{"e":1582,"b":1581},{"e":1584,"b":1583},{"e":1585,"b":1583},{"e":1586,"b":1583},{"e":1587,"b":1586},{"e":1588,"b":1587},{"e":1589,"b":1588},{"e":1590,"b":1588},{"e":1594,"b":1589},{"e":1591,"b":1590},{"e":1592,"b":1590},{"e":1593,"b":1592},{"e":1594,"b":1592},{"e":1595,"b":1594},{"e":1596,"b":1595},{"e":1602,"b":1595},{"e":1597,"b":1596},{"e":1598,"b":1596},{"e":1599,"b":1598},{"e":1600,"b":1599},{"e":1601,"b":1599},{"e":1602,"b":1601},{"e":1604,"b":1603},{"e":1605,"b":1604},{"e":1607,"b":1604},{"e":1606,"b":1605},{"e":1611,"b":1605},{"e":1608,"b":1607},{"e":1609,"b":1608},{"e":1610,"b":1609},{"e":1612,"b":1611},{"e":1613,"b":1612},{"e":1615,"b":1612},{"e":1614,"b":1613},{"e":1619,"b":1613},{"e":1616,"b":1615},{"e":1617,"b":1616},{"e":1618,"b":1616},{"e":1620,"b":1619},{"e":1621,"b":1620},{"e":1623,"b":1620},{"e":1622,"b":1621},{"e":1631,"b":1621},{"e":1624,"b":1623},{"e":1625,"b":1624},{"e":1626,"b":1624},{"e":1627,"b":1625},{"e":1628,"b":1626},{"e":1629,"b":1627},{"e":1629,"b":1628},{"e":1630,"b":1629},{"e":1632,"b":1631},{"e":1633,"b":1632},{"e":1635,"b":1632},{"e":1634,"b":1633},{"e":1640,"b":1633},{"e":1636,"b":1635},{"e":1637,"b":1636},{"e":1638,"b":1637},{"e":1639,"b":1637},{"e":1641,"b":1640},{"e":1642,"b":1641},{"e":1644,"b":1641},{"e":1643,"b":1642},{"e":1649,"b":1642},{"e":1645,"b":1644},{"e":1646,"b":1645},{"e":1647,"b":1646},{"e":1648,"b":1647},{"e":1650,"b":1649},{"e":1651,"b":1650},{"e":1653,"b":1650},{"e":1652,"b":1651},{"e":1656,"b":1651},{"e":1654,"b":1653},{"e":1655,"b":1653},{"e":1657,"b":1656},{"e":1658,"b":1657},{"e":1660,"b":1657},{"e":1659,"b":1658},{"e":1664,"b":1658},{"e":1661,"b":1660},{"e":1662,"b":1661},{"e":1663,"b":1661},{"e":1665,"b":1664},{"e":1666,"b":1665},{"e":1668,"b":1665},{"e":1667,"b":1666},{"e":1672,"b":1666},{"e":1669,"b":1668},{"e":1670,"b":1669},{"e":1671,"b":1669},{"e":1673,"b":1672},{"e":1674,"b":1673},{"e":1676,"b":1673},{"e":1675,"b":1674},{"e":1680,"b":1674},{"e":1677,"b":1676},{"e":1678,"b":1677},{"e":1679,"b":1678},{"e":1681,"b":1680},{"e":1686,"b":1680},{"e":1682,"b":1681},{"e":1684,"b":1681},{"e":1683,"b":1682},{"e":1687,"b":1682},{"e":1685,"b":1684},{"e":1686,"b":1685},{"e":1688,"b":1687},{"e":1689,"b":1688},{"e":1691,"b":1688},{"e":1690,"b":1689},{"e":1696,"b":1689},{"e":1692,"b":1691},{"e":1693,"b":1692},{"e":1694,"b":1693},{"e":1695,"b":1694},{"e":1697,"b":1696},{"e":1698,"b":1697},{"e":1700,"b":1697},{"e":1699,"b":1698},{"e":1703,"b":1698},{"e":1701,"b":1700},{"e":1702,"b":1700},{"e":1704,"b":1703},{"e":1705,"b":1704},{"e":1707,"b":1704},{"e":1706,"b":1705},{"e":1711,"b":1705},{"e":1708,"b":1707},{"e":1709,"b":1708},{"e":1710,"b":1708},{"e":1712,"b":1711},{"e":1713,"b":1712},{"e":1715,"b":1712},{"e":1714,"b":1713},{"e":1722,"b":1713},{"e":1716,"b":1715},{"e":1717,"b":1716},{"e":1718,"b":1716},{"e":1719,"b":1717},{"e":1720,"b":1718},{"e":1721,"b":1719},{"e":1721,"b":1720},{"e":1723,"b":1722},{"e":1728,"b":1722},{"e":1724,"b":1723},{"e":1726,"b":1723},{"e":1725,"b":1724},{"e":1729,"b":1724},{"e":1727,"b":1726},{"e":1728,"b":1727},{"e":1730,"b":1729},{"e":1731,"b":1730},{"e":1733,"b":1730},{"e":1732,"b":1731},{"e":1737,"b":1731},{"e":1734,"b":1733},{"e":1735,"b":1734},{"e":1736,"b":1735},{"e":1738,"b":1737},{"e":1739,"b":1738},{"e":1741,"b":1738},{"e":1740,"b":1739},{"e":1748,"b":1739},{"e":1742,"b":1741},{"e":1743,"b":1742},{"e":1744,"b":1743},{"e":1745,"b":1744},{"e":1746,"b":1745},{"e":1747,"b":1745},{"e":1749,"b":1748},{"e":1750,"b":1749},{"e":1751,"b":1750},{"e":1752,"b":1750},{"e":1753,"b":1752},{"e":1754,"b":1753},{"e":1755,"b":1754},{"e":1756,"b":1754},{"e":1757,"b":1756},{"e":1758,"b":1757},{"e":1760,"b":1757},{"e":1759,"b":1758},{"e":1764,"b":1758},{"e":1761,"b":1760},{"e":1762,"b":1761},{"e":1763,"b":1761},{"e":1765,"b":1764},{"e":1770,"b":1764},{"e":1766,"b":1765},{"e":1768,"b":1765},{"e":1767,"b":1766},{"e":1771,"b":1766},{"e":1769,"b":1768},{"e":1770,"b":1769},{"e":1772,"b":1771},{"e":1773,"b":1772},{"e":1775,"b":1772},{"e":1774,"b":1773},{"e":1779,"b":1773},{"e":1776,"b":1775},{"e":1777,"b":1776},{"e":1778,"b":1776},{"e":1780,"b":1779},{"e":1781,"b":1780},{"e":1783,"b":1780},{"e":1782,"b":1781},{"e":1788,"b":1781},{"e":1784,"b":1783},{"e":1785,"b":1784},{"e":1786,"b":1785},{"e":1787,"b":1786},{"e":1789,"b":1788},{"e":1790,"b":1789},{"e":1792,"b":1789},{"e":1791,"b":1790},{"e":1797,"b":1790},{"e":1793,"b":1792},{"e":1794,"b":1793},{"e":1795,"b":1794},{"e":1796,"b":1794},{"e":1798,"b":1797},{"e":1803,"b":1797},{"e":1799,"b":1798},{"e":1801,"b":1798},{"e":1800,"b":1799},{"e":1804,"b":1799},{"e":1802,"b":1801},{"e":1803,"b":1802},{"e":1805,"b":1804},{"e":1806,"b":1805},{"e":1808,"b":1805},{"e":1807,"b":1806},{"e":1813,"b":1806},{"e":1809,"b":1808},{"e":1810,"b":1809},{"e":1811,"b":1810},{"e":1812,"b":1810},{"e":1814,"b":1813},{"e":1815,"b":1814},{"e":1817,"b":1814},{"e":1816,"b":1815},{"e":1821,"b":1815},{"e":1818,"b":1817},{"e":1819,"b":1817},{"e":1820,"b":1818},{"e":1822,"b":1821},{"e":1823,"b":1822},{"e":1825,"b":1822},{"e":1824,"b":1823},{"e":1830,"b":1823},{"e":1826,"b":1825},{"e":1827,"b":1826},{"e":1828,"b":1827},{"e":1829,"b":1827},{"e":1831,"b":1830},{"e":1832,"b":1831},{"e":1834,"b":1831},{"e":1833,"b":1832},{"e":1839,"b":1832},{"e":1835,"b":1834},{"e":1836,"b":1835},{"e":1837,"b":1836},{"e":1838,"b":1836},{"e":1840,"b":1839},{"e":1841,"b":1840},{"e":1843,"b":1840},{"e":1842,"b":1841},{"e":1848,"b":1841},{"e":1844,"b":1843},{"e":1845,"b":1844},{"e":1846,"b":1845},{"e":1847,"b":1846},{"e":1849,"b":1848},{"e":1850,"b":1849},{"e":1852,"b":1849},{"e":1851,"b":1850},{"e":1862,"b":1850},{"e":1853,"b":1852},{"e":1854,"b":1853},{"e":1855,"b":1853},{"e":1856,"b":1854},{"e":1857,"b":1855},{"e":1858,"b":1855},{"e":1857,"b":1856},{"e":1859,"b":1857},{"e":1860,"b":1858},{"e":1861,"b":1859},{"e":1861,"b":1860},{"e":1863,"b":1862},{"e":1864,"b":1863},{"e":1866,"b":1863},{"e":1865,"b":1864},{"e":1870,"b":1864},{"e":1867,"b":1866},{"e":1868,"b":1867},{"e":1869,"b":1867},{"e":1871,"b":1870},{"e":1872,"b":1871},{"e":1874,"b":1871},{"e":1873,"b":1872},{"e":1875,"b":1872},{"e":1876,"b":1875},{"e":1877,"b":1876},{"e":1879,"b":1876},{"e":1878,"b":1877},{"e":1884,"b":1877},{"e":1880,"b":1879},{"e":1881,"b":1880},{"e":1882,"b":1881},{"e":1883,"b":1881},{"e":1885,"b":1884},{"e":1886,"b":1885},{"e":1888,"b":1885},{"e":1887,"b":1886},{"e":1892,"b":1886},{"e":1889,"b":1888},{"e":1890,"b":1889},{"e":1891,"b":1889},{"e":1893,"b":1892},{"e":1894,"b":1893},{"e":1896,"b":1893},{"e":1895,"b":1894},{"e":1901,"b":1894},{"e":1897,"b":1896},{"e":1898,"b":1897},{"e":1899,"b":1898},{"e":1900,"b":1898},{"e":1902,"b":1901},{"e":1903,"b":1902},{"e":1905,"b":1902},{"e":1904,"b":1903},{"e":1913,"b":1903},{"e":1906,"b":1905},{"e":1907,"b":1906},{"e":1908,"b":1906},{"e":1909,"b":1907},{"e":1910,"b":1908},{"e":1911,"b":1909},{"e":1911,"b":1910},{"e":1912,"b":1911},{"e":1914,"b":1913},{"e":1915,"b":1914},{"e":1917,"b":1914},{"e":1916,"b":1915},{"e":1923,"b":1915},{"e":1918,"b":1917},{"e":1919,"b":1918},{"e":1920,"b":1918},{"e":1921,"b":1919},{"e":1922,"b":1920},{"e":1922,"b":1921},{"e":1924,"b":1923},{"e":1925,"b":1924},{"e":1927,"b":1924},{"e":1926,"b":1925},{"e":1932,"b":1925},{"e":1928,"b":1927},{"e":1929,"b":1928},{"e":1930,"b":1929},{"e":1931,"b":1930},{"e":1933,"b":1932},{"e":1934,"b":1933},{"e":1936,"b":1933},{"e":1935,"b":1934},{"e":1937,"b":1934},{"e":1938,"b":1937},{"e":1939,"b":1938},{"e":1941,"b":1938},{"e":1940,"b":1939},{"e":1945,"b":1939},{"e":1942,"b":1941},{"e":1943,"b":1942},{"e":1944,"b":1942},{"e":1946,"b":1945},{"e":1947,"b":1946},{"e":1949,"b":1946},{"e":1948,"b":1947},{"e":1954,"b":1947},{"e":1950,"b":1949},{"e":1951,"b":1950},{"e":1952,"b":1951},{"e":1953,"b":1951},{"e":1955,"b":1954},{"e":1956,"b":1955},{"e":1958,"b":1955},{"e":1957,"b":1956},{"e":1963,"b":1956},{"e":1959,"b":1958},{"e":1960,"b":1959},{"e":1961,"b":1960},{"e":1962,"b":1961},{"e":1964,"b":1963},{"e":1965,"b":1964},{"e":1967,"b":1964},{"e":1966,"b":1965},{"e":1971,"b":1965},{"e":1968,"b":1967},{"e":1969,"b":1968},{"e":1970,"b":1968},{"e":1972,"b":1971},{"e":1973,"b":1972},{"e":1975,"b":1972},{"e":1974,"b":1973},{"e":1980,"b":1973},{"e":1976,"b":1975},{"e":1977,"b":1976},{"e":1978,"b":1977},{"e":1979,"b":1978},{"e":1981,"b":1980},{"e":1982,"b":1981},{"e":1983,"b":1982},{"e":1984,"b":1982},{"e":1985,"b":1984},{"e":1986,"b":1985},{"e":1988,"b":1985},{"e":1987,"b":1986},{"e":1992,"b":1986},{"e":1989,"b":1988},{"e":1990,"b":1989},{"e":1991,"b":1989},{"e":1993,"b":1992},{"e":1994,"b":1993},{"e":1996,"b":1993},{"e":1995,"b":1994},{"e":2001,"b":1994},{"e":1997,"b":1996},{"e":1998,"b":1997},{"e":1999,"b":1998},{"e":2000,"b":1998},{"e":2002,"b":2001},{"e":2003,"b":2002},{"e":2005,"b":2002},{"e":2004,"b":2003},{"e":2008,"b":2003},{"e":2006,"b":2005},{"e":2007,"b":2005},{"e":2009,"b":2008},{"e":2010,"b":2009},{"e":2012,"b":2009},{"e":2011,"b":2010},{"e":2019,"b":2010},{"e":2013,"b":2012},{"e":2014,"b":2013},{"e":2015,"b":2013},{"e":2016,"b":2014},{"e":2017,"b":2015},{"e":2018,"b":2016},{"e":2018,"b":2017},{"e":2020,"b":2019},{"e":2021,"b":2020},{"e":2023,"b":2020},{"e":2022,"b":2021},{"e":2027,"b":2021},{"e":2024,"b":2023},{"e":2025,"b":2023},{"e":2026,"b":2024},{"e":2028,"b":2027},{"e":2029,"b":2028},{"e":2031,"b":2028},{"e":2030,"b":2029},{"e":2035,"b":2029},{"e":2032,"b":2031},{"e":2033,"b":2032},{"e":2034,"b":2032},{"e":2036,"b":2035},{"e":2037,"b":2036},{"e":2039,"b":2036},{"e":2038,"b":2037},{"e":2045,"b":2037},{"e":2040,"b":2039},{"e":2041,"b":2040},{"e":2042,"b":2040},{"e":2043,"b":2041},{"e":2044,"b":2042},{"e":2044,"b":2043},{"e":2046,"b":2045},{"e":2047,"b":2046},{"e":2049,"b":2046},{"e":2048,"b":2047},{"e":2053,"b":2047},{"e":2050,"b":2049},{"e":2051,"b":2050},{"e":2052,"b":2050},{"e":2054,"b":2053},{"e":2055,"b":2054},{"e":2056,"b":2055},{"e":2057,"b":2055},{"e":2058,"b":2057},{"e":2063,"b":2057},{"e":2059,"b":2058},{"e":2061,"b":2058},{"e":2060,"b":2059},{"e":2064,"b":2059},{"e":2062,"b":2061},{"e":2063,"b":2062},{"e":2065,"b":2064},{"e":2070,"b":2064},{"e":2066,"b":2065},{"e":2068,"b":2065},{"e":2067,"b":2066},{"e":2071,"b":2066},{"e":2069,"b":2068},{"e":2070,"b":2069},{"e":2072,"b":2071},{"e":2073,"b":2072},{"e":2075,"b":2072},{"e":2074,"b":2073},{"e":2083,"b":2073},{"e":2076,"b":2075},{"e":2077,"b":2076},{"e":2078,"b":2076},{"e":2079,"b":2077},{"e":2080,"b":2078},{"e":2081,"b":2079},{"e":2081,"b":2080},{"e":2082,"b":2081},{"e":2084,"b":2083},{"e":2085,"b":2084},{"e":2087,"b":2084},{"e":2086,"b":2085},{"e":2088,"b":2085},{"e":2089,"b":2088},{"e":2090,"b":2089},{"e":2092,"b":2089},{"e":2091,"b":2090},{"e":2096,"b":2090},{"e":2093,"b":2092},{"e":2094,"b":2093},{"e":2095,"b":2093},{"e":2097,"b":2096},{"e":2098,"b":2097},{"e":2099,"b":2098},{"e":2100,"b":2098},{"e":2101,"b":2100},{"e":2102,"b":2101},{"e":2104,"b":2101},{"e":2103,"b":2102},{"e":2108,"b":2102},{"e":2105,"b":2104},{"e":2106,"b":2105},{"e":2107,"b":2105},{"e":2109,"b":2108},{"e":2110,"b":2109},{"e":2112,"b":2109},{"e":2111,"b":2110},{"e":2116,"b":2110},{"e":2113,"b":2112},{"e":2114,"b":2113},{"e":2115,"b":2113},{"e":2117,"b":2116},{"e":2118,"b":2117},{"e":2120,"b":2117},{"e":2119,"b":2118},{"e":2126,"b":2118},{"e":2121,"b":2120},{"e":2122,"b":2121},{"e":2123,"b":2121},{"e":2124,"b":2122},{"e":2125,"b":2123},{"e":2125,"b":2124},{"e":2127,"b":2126},{"e":2128,"b":2127},{"e":2130,"b":2127},{"e":2129,"b":2128},{"e":2134,"b":2128},{"e":2131,"b":2130},{"e":2132,"b":2131},{"e":2133,"b":2132},{"e":2135,"b":2134},{"e":2136,"b":2135},{"e":2137,"b":2136},{"e":2138,"b":2136},{"e":2139,"b":2138},{"e":2140,"b":2139},{"e":2142,"b":2139},{"e":2141,"b":2140},{"e":2148,"b":2140},{"e":2143,"b":2142},{"e":2144,"b":2143},{"e":2145,"b":2143},{"e":2146,"b":2144},{"e":2147,"b":2145},{"e":2147,"b":2146},{"e":2149,"b":2148},{"e":2150,"b":2149},{"e":2152,"b":2149},{"e":2151,"b":2150},{"e":2153,"b":2150},{"e":2154,"b":2153},{"e":2155,"b":2154},{"e":2157,"b":2154},{"e":2156,"b":2155},{"e":2161,"b":2155},{"e":2158,"b":2157},{"e":2159,"b":2158},{"e":2160,"b":2158},{"e":2162,"b":2161},{"e":2163,"b":2162},{"e":2165,"b":2162},{"e":2164,"b":2163},{"e":2169,"b":2163},{"e":2166,"b":2165},{"e":2167,"b":2166},{"e":2168,"b":2166},{"e":2170,"b":2169},{"e":2171,"b":2170},{"e":2173,"b":2170},{"e":2172,"b":2171},{"e":2178,"b":2171},{"e":2174,"b":2173},{"e":2175,"b":2174},{"e":2176,"b":2175},{"e":2177,"b":2176},{"e":2179,"b":2178},{"e":2180,"b":2179},{"e":2182,"b":2179},{"e":2181,"b":2180},{"e":2186,"b":2180},{"e":2183,"b":2182},{"e":2184,"b":2182},{"e":2185,"b":2183},{"e":2187,"b":2186},{"e":2188,"b":2187},{"e":2190,"b":2187},{"e":2189,"b":2188},{"e":2194,"b":2188},{"e":2191,"b":2190},{"e":2192,"b":2191},{"e":2193,"b":2191},{"e":2195,"b":2194},{"e":2196,"b":2195},{"e":2198,"b":2195},{"e":2197,"b":2196},{"e":2203,"b":2196},{"e":2199,"b":2198},{"e":2200,"b":2199},{"e":2201,"b":2200},{"e":2202,"b":2201},{"e":2204,"b":2203},{"e":2205,"b":2204},{"e":2207,"b":2204},{"e":2206,"b":2205},{"e":2211,"b":2205},{"e":2208,"b":2207},{"e":2209,"b":2208},{"e":2210,"b":2208},{"e":2212,"b":2211},{"e":2213,"b":2212},{"e":2215,"b":2212},{"e":2214,"b":2213},{"e":2222,"b":2213},{"e":2216,"b":2215},{"e":2217,"b":2216},{"e":2218,"b":2216},{"e":2219,"b":2217},{"e":2220,"b":2218},{"e":2221,"b":2219},{"e":2221,"b":2220},{"e":2223,"b":2222},{"e":2224,"b":2223},{"e":2226,"b":2223},{"e":2225,"b":2224},{"e":2230,"b":2224},{"e":2227,"b":2226},{"e":2228,"b":2226},{"e":2229,"b":2227},{"e":2231,"b":2230},{"e":2232,"b":2231},{"e":2234,"b":2231},{"e":2233,"b":2232},{"e":2237,"b":2232},{"e":2235,"b":2234},{"e":2236,"b":2234},{"e":2238,"b":2237},{"e":2239,"b":2238},{"e":2241,"b":2238},{"e":2240,"b":2239},{"e":2248,"b":2239},{"e":2242,"b":2241},{"e":2243,"b":2242},{"e":2244,"b":2243},{"e":2245,"b":2244},{"e":2246,"b":2245},{"e":2247,"b":2245},{"e":2249,"b":2248},{"e":2250,"b":2249},{"e":2252,"b":2249},{"e":2251,"b":2250},{"e":2260,"b":2250},{"e":2253,"b":2252},{"e":2254,"b":2253},{"e":2255,"b":2253},{"e":2256,"b":2254},{"e":2257,"b":2255},{"e":2258,"b":2256},{"e":2258,"b":2257},{"e":2259,"b":2258},{"e":2261,"b":2260},{"e":2262,"b":2261},{"e":2264,"b":2261},{"e":2263,"b":2262},{"e":2269,"b":2262},{"e":2265,"b":2264},{"e":2266,"b":2265},{"e":2267,"b":2266},{"e":2268,"b":2267},{"e":2270,"b":2269},{"e":2271,"b":2270},{"e":2273,"b":2270},{"e":2272,"b":2271},{"e":2276,"b":2271},{"e":2274,"b":2273},{"e":2275,"b":2273},{"e":2277,"b":2276},{"e":2278,"b":2277},{"e":2280,"b":2277},{"e":2279,"b":2278},{"e":2284,"b":2278},{"e":2281,"b":2280},{"e":2282,"b":2281},{"e":2283,"b":2282},{"e":2285,"b":2284},{"e":2286,"b":2285},{"e":2288,"b":2285},{"e":2287,"b":2286},{"e":2293,"b":2286},{"e":2289,"b":2288},{"e":2290,"b":2289},{"e":2291,"b":2290},{"e":2292,"b":2290},{"e":2294,"b":2293},{"e":2295,"b":2294},{"e":2296,"b":2295},{"e":2297,"b":2295},{"e":2298,"b":2297},{"e":2299,"b":2298},{"e":2301,"b":2298},{"e":2300,"b":2299},{"e":2308,"b":2299},{"e":2302,"b":2301},{"e":2303,"b":2302},{"e":2304,"b":2302},{"e":2305,"b":2303},{"e":2306,"b":2304},{"e":2307,"b":2305},{"e":2307,"b":2306},{"e":2309,"b":2308},{"e":2310,"b":2309},{"e":2312,"b":2309},{"e":2311,"b":2310},{"e":2320,"b":2310},{"e":2313,"b":2312},{"e":2314,"b":2313},{"e":2315,"b":2313},{"e":2316,"b":2314},{"e":2317,"b":2315},{"e":2318,"b":2316},{"e":2318,"b":2317},{"e":2319,"b":2318},{"e":2321,"b":2320},{"e":2322,"b":2321},{"e":2324,"b":2321},{"e":2323,"b":2322},{"e":2325,"b":2322},{"e":2326,"b":2325},{"e":2331,"b":2325},{"e":2327,"b":2326},{"e":2329,"b":2326},{"e":2328,"b":2327},{"e":2332,"b":2327},{"e":2330,"b":2329},{"e":2331,"b":2330},{"e":2333,"b":2332},{"e":2334,"b":2333},{"e":2336,"b":2333},{"e":2335,"b":2334},{"e":2344,"b":2334},{"e":2337,"b":2336},{"e":2338,"b":2337},{"e":2339,"b":2337},{"e":2340,"b":2338},{"e":2341,"b":2339},{"e":2342,"b":2340},{"e":2342,"b":2341},{"e":2343,"b":2342},{"e":2345,"b":2344},{"e":2346,"b":2345},{"e":2348,"b":2345},{"e":2347,"b":2346},{"e":2351,"b":2346},{"e":2349,"b":2348},{"e":2350,"b":2348},{"e":2352,"b":2351},{"e":2357,"b":2351},{"e":2353,"b":2352},{"e":2355,"b":2352},{"e":2354,"b":2353},{"e":2358,"b":2353},{"e":2356,"b":2355},{"e":2357,"b":2356},{"e":2359,"b":2358},{"e":2360,"b":2359},{"e":2361,"b":2360},{"e":2362,"b":2360},{"e":2363,"b":2362},{"e":2364,"b":2363},{"e":2366,"b":2363},{"e":2365,"b":2364},{"e":2376,"b":2364},{"e":2367,"b":2366},{"e":2368,"b":2367},{"e":2369,"b":2367},{"e":2370,"b":2368},{"e":2371,"b":2369},{"e":2372,"b":2369},{"e":2371,"b":2370},{"e":2373,"b":2371},{"e":2374,"b":2372},{"e":2375,"b":2373},{"e":2375,"b":2374},{"e":2377,"b":2376},{"e":2378,"b":2377},{"e":2380,"b":2377},{"e":2379,"b":2378},{"e":2384,"b":2378},{"e":2381,"b":2380},{"e":2382,"b":2381},{"e":2383,"b":2381},{"e":2385,"b":2384},{"e":2386,"b":2385},{"e":2388,"b":2385},{"e":2387,"b":2386},{"e":2391,"b":2386},{"e":2389,"b":2388},{"e":2390,"b":2388},{"e":2392,"b":2391},{"e":2393,"b":2392},{"e":2395,"b":2392},{"e":2394,"b":2393},{"e":2401,"b":2393},{"e":2396,"b":2395},{"e":2397,"b":2396},{"e":2398,"b":2396},{"e":2399,"b":2397},{"e":2400,"b":2398},{"e":2400,"b":2399},{"e":2402,"b":2401},{"e":2403,"b":2402},{"e":2404,"b":2403},{"e":2405,"b":2403},{"e":2406,"b":2405},{"e":2407,"b":2406},{"e":2409,"b":2406},{"e":2408,"b":2407},{"e":2413,"b":2407},{"e":2410,"b":2409},{"e":2411,"b":2410},{"e":2412,"b":2410},{"e":2414,"b":2413},{"e":2419,"b":2413},{"e":2415,"b":2414},{"e":2417,"b":2414},{"e":2416,"b":2415},{"e":2420,"b":2415},{"e":2418,"b":2417},{"e":2419,"b":2418},{"e":2421,"b":2420},{"e":2422,"b":2421},{"e":2424,"b":2421},{"e":2423,"b":2422},{"e":2428,"b":2422},{"e":2425,"b":2424},{"e":2426,"b":2424},{"e":2427,"b":2425},{"e":2429,"b":2428},{"e":2430,"b":2429},{"e":2432,"b":2429},{"e":2431,"b":2430},{"e":2437,"b":2430},{"e":2433,"b":2432},{"e":2434,"b":2433},{"e":2435,"b":2434},{"e":2436,"b":2434},{"e":2438,"b":2437},{"e":2439,"b":2438},{"e":2441,"b":2438},{"e":2440,"b":2439},{"e":2446,"b":2439},{"e":2442,"b":2441},{"e":2443,"b":2442},{"e":2444,"b":2443},{"e":2445,"b":2443},{"e":2447,"b":2446},{"e":2448,"b":2447},{"e":2450,"b":2447},{"e":2449,"b":2448},{"e":2451,"b":2448},{"e":2452,"b":2451},{"e":2453,"b":2452},{"e":2455,"b":2452},{"e":2454,"b":2453},{"e":2459,"b":2453},{"e":2456,"b":2455},{"e":2457,"b":2456},{"e":2458,"b":2456},{"e":2460,"b":2459},{"e":2461,"b":2460},{"e":2463,"b":2460},{"e":2462,"b":2461},{"e":2466,"b":2461},{"e":2464,"b":2463},{"e":2465,"b":2463},{"e":2467,"b":2466},{"e":2468,"b":2467},{"e":2470,"b":2467},{"e":2469,"b":2468},{"e":2475,"b":2468},{"e":2471,"b":2470},{"e":2472,"b":2471},{"e":2473,"b":2472},{"e":2474,"b":2473},{"e":2476,"b":2475},{"e":2477,"b":2476},{"e":2479,"b":2476},{"e":2478,"b":2477},{"e":2484,"b":2477},{"e":2480,"b":2479},{"e":2481,"b":2480},{"e":2482,"b":2481},{"e":2483,"b":2482},{"e":2485,"b":2484},{"e":2486,"b":2485},{"e":2487,"b":2486},{"e":2488,"b":2486},{"e":2489,"b":2488},{"e":2490,"b":2489},{"e":2492,"b":2489},{"e":2491,"b":2490},{"e":2495,"b":2490},{"e":2493,"b":2492},{"e":2494,"b":2492},{"e":2496,"b":2495},{"e":2497,"b":2496},{"e":2499,"b":2496},{"e":2498,"b":2497},{"e":2503,"b":2497},{"e":2500,"b":2499},{"e":2501,"b":2500},{"e":2502,"b":2500},{"e":2504,"b":2503},{"e":2505,"b":2504},{"e":2507,"b":2504},{"e":2506,"b":2505},{"e":2514,"b":2505},{"e":2508,"b":2507},{"e":2509,"b":2508},{"e":2510,"b":2509},{"e":2511,"b":2510},{"e":2512,"b":2511},{"e":2513,"b":2511},{"e":2515,"b":2514},{"e":2516,"b":2515},{"e":2518,"b":2515},{"e":2517,"b":2516},{"e":2523,"b":2516},{"e":2519,"b":2518},{"e":2520,"b":2519},{"e":2521,"b":2520},{"e":2522,"b":2521},{"e":2524,"b":2523},{"e":2525,"b":2524},{"e":2527,"b":2524},{"e":2526,"b":2525},{"e":2532,"b":2525},{"e":2528,"b":2527},{"e":2529,"b":2528},{"e":2530,"b":2529},{"e":2531,"b":2530},{"e":2533,"b":2532},{"e":2534,"b":2533},{"e":2536,"b":2533},{"e":2535,"b":2534},{"e":2540,"b":2534},{"e":2537,"b":2536},{"e":2538,"b":2537},{"e":2539,"b":2538},{"e":2541,"b":2540},{"e":2542,"b":2541},{"e":2544,"b":2541},{"e":2543,"b":2542},{"e":2546,"b":2542},{"e":2545,"b":2544},{"e":2547,"b":2546},{"e":2548,"b":2547},{"e":2550,"b":2547},{"e":2549,"b":2548},{"e":2553,"b":2548},{"e":2551,"b":2550},{"e":2552,"b":2550},{"e":2554,"b":2553},{"e":2555,"b":2554},{"e":2557,"b":2554},{"e":2556,"b":2555},{"e":2558,"b":2555},{"e":2559,"b":2558},{"e":2560,"b":2559},{"e":2562,"b":2559},{"e":2561,"b":2560},{"e":2567,"b":2560},{"e":2563,"b":2562},{"e":2564,"b":2563},{"e":2565,"b":2564},{"e":2566,"b":2564},{"e":2568,"b":2567},{"e":2569,"b":2568},{"e":2571,"b":2568},{"e":2570,"b":2569},{"e":2578,"b":2569},{"e":2572,"b":2571},{"e":2573,"b":2572},{"e":2574,"b":2572},{"e":2575,"b":2573},{"e":2576,"b":2574},{"e":2577,"b":2575},{"e":2577,"b":2576},{"e":2579,"b":2578},{"e":2580,"b":2579},{"e":2582,"b":2579},{"e":2581,"b":2580},{"e":2589,"b":2580},{"e":2583,"b":2582},{"e":2584,"b":2583},{"e":2585,"b":2584},{"e":2586,"b":2585},{"e":2587,"b":2586},{"e":2588,"b":2586},{"e":2590,"b":2589},{"e":2591,"b":2590},{"e":2593,"b":2590},{"e":2592,"b":2591},{"e":2598,"b":2591},{"e":2594,"b":2593},{"e":2595,"b":2594},{"e":2596,"b":2595},{"e":2597,"b":2595},{"e":2599,"b":2598},{"e":2600,"b":2599},{"e":2602,"b":2599},{"e":2601,"b":2600},{"e":2607,"b":2600},{"e":2603,"b":2602},{"e":2604,"b":2603},{"e":2605,"b":2604},{"e":2606,"b":2605},{"e":2608,"b":2607},{"e":2609,"b":2608},{"e":2611,"b":2608},{"e":2610,"b":2609},{"e":2613,"b":2609},{"e":2612,"b":2611},{"e":2614,"b":2613},{"e":2615,"b":2614},{"e":2617,"b":2614},{"e":2616,"b":2615},{"e":2622,"b":2615},{"e":2618,"b":2617},{"e":2619,"b":2618},{"e":2620,"b":2619},{"e":2621,"b":2620},{"e":2623,"b":2622},{"e":2624,"b":2623},{"e":2626,"b":2623},{"e":2625,"b":2624},{"e":2631,"b":2624},{"e":2627,"b":2626},{"e":2628,"b":2627},{"e":2629,"b":2628},{"e":2630,"b":2628},{"e":2632,"b":2631},{"e":2633,"b":2632},{"e":2635,"b":2632},{"e":2634,"b":2633},{"e":2642,"b":2633},{"e":2636,"b":2635},{"e":2637,"b":2636},{"e":2638,"b":2636},{"e":2639,"b":2637},{"e":2640,"b":2638},{"e":2641,"b":2639},{"e":2641,"b":2640},{"e":2643,"b":2642},{"e":2644,"b":2643},{"e":2646,"b":2643},{"e":2645,"b":2644},{"e":2647,"b":2644},{"e":2648,"b":2647},{"e":2649,"b":2648},{"e":2651,"b":2648},{"e":2650,"b":2649},{"e":2655,"b":2649},{"e":2652,"b":2651},{"e":2653,"b":2652},{"e":2654,"b":2652},{"e":2656,"b":2655},{"e":2657,"b":2656},{"e":2659,"b":2656},{"e":2658,"b":2657},{"e":2664,"b":2657},{"e":2660,"b":2659},{"e":2661,"b":2660},{"e":2662,"b":2661},{"e":2663,"b":2661},{"e":2665,"b":2664},{"e":2666,"b":2665},{"e":2668,"b":2665},{"e":2667,"b":2666},{"e":2673,"b":2666},{"e":2669,"b":2668},{"e":2670,"b":2669},{"e":2671,"b":2670},{"e":2672,"b":2670},{"e":2674,"b":2673},{"e":2675,"b":2674},{"e":2677,"b":2674},{"e":2676,"b":2675},{"e":2681,"b":2675},{"e":2678,"b":2677},{"e":2679,"b":2677},{"e":2680,"b":2678},{"e":2682,"b":2681},{"e":2683,"b":2682},{"e":2685,"b":2682},{"e":2684,"b":2683},{"e":2690,"b":2683},{"e":2686,"b":2685},{"e":2687,"b":2686},{"e":2688,"b":2687},{"e":2689,"b":2687},{"e":2691,"b":2690},{"e":2692,"b":2691},{"e":2694,"b":2691},{"e":2693,"b":2692},{"e":2698,"b":2692},{"e":2695,"b":2694},{"e":2696,"b":2695},{"e":2697,"b":2695},{"e":2699,"b":2698},{"e":2700,"b":2699},{"e":2702,"b":2699},{"e":2701,"b":2700},{"e":2707,"b":2700},{"e":2703,"b":2702},{"e":2704,"b":2703},{"e":2705,"b":2704},{"e":2706,"b":2704},{"e":2708,"b":2707},{"e":2709,"b":2708},{"e":2711,"b":2708},{"e":2710,"b":2709},{"e":2716,"b":2709},{"e":2712,"b":2711},{"e":2713,"b":2712},{"e":2714,"b":2713},{"e":2715,"b":2714},{"e":2717,"b":2716},{"e":2718,"b":2717},{"e":2720,"b":2717},{"e":2719,"b":2718},{"e":2725,"b":2718},{"e":2721,"b":2720},{"e":2722,"b":2721},{"e":2723,"b":2722},{"e":2724,"b":2723},{"e":2726,"b":2725},{"e":2727,"b":2726},{"e":2729,"b":2726},{"e":2728,"b":2727},{"e":2733,"b":2727},{"e":2730,"b":2729},{"e":2731,"b":2730},{"e":2732,"b":2730},{"e":2734,"b":2733},{"e":2735,"b":2734},{"e":2737,"b":2734},{"e":2736,"b":2735},{"e":2744,"b":2735},{"e":2738,"b":2737},{"e":2739,"b":2738},{"e":2740,"b":2738},{"e":2741,"b":2739},{"e":2742,"b":2740},{"e":2743,"b":2741},{"e":2743,"b":2742},{"e":2745,"b":2744},{"e":2746,"b":2745},{"e":2748,"b":2745},{"e":2747,"b":2746},{"e":2755,"b":2746},{"e":2749,"b":2748},{"e":2750,"b":2749},{"e":2751,"b":2750},{"e":2752,"b":2751},{"e":2753,"b":2752},{"e":2754,"b":2752},{"e":2756,"b":2755},{"e":2757,"b":2756},{"e":2759,"b":2756},{"e":2758,"b":2757},{"e":2766,"b":2757},{"e":2760,"b":2759},{"e":2761,"b":2760},{"e":2762,"b":2761},{"e":2763,"b":2762},{"e":2764,"b":2763},{"e":2765,"b":2763},{"e":2767,"b":2766},{"e":2768,"b":2767},{"e":2770,"b":2767},{"e":2769,"b":2768},{"e":2774,"b":2768},{"e":2771,"b":2770},{"e":2772,"b":2771},{"e":2773,"b":2771},{"e":2775,"b":2774},{"e":2776,"b":2775},{"e":2777,"b":2776},{"e":2778,"b":2776},{"e":2779,"b":2778},{"e":2780,"b":2779},{"e":2782,"b":2779},{"e":2781,"b":2780},{"e":2785,"b":2780},{"e":2783,"b":2782},{"e":2784,"b":2782},{"e":2786,"b":2785},{"e":2787,"b":2786},{"e":2789,"b":2786},{"e":2788,"b":2787},{"e":2796,"b":2787},{"e":2790,"b":2789},{"e":2791,"b":2790},{"e":2792,"b":2791},{"e":2793,"b":2792},{"e":2794,"b":2793},{"e":2795,"b":2793},{"e":2797,"b":2796},{"e":2798,"b":2797},{"e":2799,"b":2798},{"e":2800,"b":2798},{"e":2801,"b":2800},{"e":2802,"b":2801},{"e":2804,"b":2801},{"e":2803,"b":2802},{"e":2808,"b":2802},{"e":2805,"b":2804},{"e":2806,"b":2805},{"e":2807,"b":2805},{"e":2809,"b":2808},{"e":2810,"b":2809},{"e":2812,"b":2809},{"e":2811,"b":2810},{"e":2819,"b":2810},{"e":2813,"b":2812},{"e":2814,"b":2813},{"e":2815,"b":2813},{"e":2816,"b":2814},{"e":2817,"b":2815},{"e":2818,"b":2816},{"e":2818,"b":2817},{"e":2820,"b":2819},{"e":2821,"b":2820},{"e":2823,"b":2820},{"e":2822,"b":2821},{"e":2827,"b":2821},{"e":2824,"b":2823},{"e":2825,"b":2824},{"e":2826,"b":2824},{"e":2828,"b":2827},{"e":2829,"b":2828},{"e":2831,"b":2828},{"e":2830,"b":2829},{"e":2835,"b":2829},{"e":2832,"b":2831},{"e":2833,"b":2832},{"e":2834,"b":2832},{"e":2836,"b":2835},{"e":2841,"b":2835},{"e":2837,"b":2836},{"e":2839,"b":2836},{"e":2838,"b":2837},{"e":2842,"b":2837},{"e":2840,"b":2839},{"e":2841,"b":2840},{"e":2843,"b":2842},{"e":2844,"b":2843},{"e":2846,"b":2843},{"e":2845,"b":2844},{"e":2854,"b":2844},{"e":2847,"b":2846},{"e":2848,"b":2847},{"e":2849,"b":2847},{"e":2850,"b":2848},{"e":2851,"b":2849},{"e":2852,"b":2850},{"e":2852,"b":2851},{"e":2853,"b":2852},{"e":2855,"b":2854},{"e":2856,"b":2855},{"e":2858,"b":2855},{"e":2857,"b":2856},{"e":2862,"b":2856},{"e":2859,"b":2858},{"e":2860,"b":2858},{"e":2861,"b":2859},{"e":2863,"b":2862},{"e":2864,"b":2863},{"e":2866,"b":2863},{"e":2865,"b":2864},{"e":2869,"b":2864},{"e":2867,"b":2866},{"e":2868,"b":2866},{"e":2870,"b":2869},{"e":2871,"b":2870},{"e":2873,"b":2870},{"e":2872,"b":2871},{"e":2877,"b":2871},{"e":2874,"b":2873},{"e":2875,"b":2874},{"e":2876,"b":2874},{"e":2878,"b":2877},{"e":2879,"b":2878},{"e":2881,"b":2878},{"e":2880,"b":2879},{"e":2886,"b":2879},{"e":2882,"b":2881},{"e":2883,"b":2882},{"e":2884,"b":2883},{"e":2885,"b":2884},{"e":2887,"b":2886},{"e":2892,"b":2886},{"e":2888,"b":2887},{"e":2890,"b":2887},{"e":2889,"b":2888},{"e":2893,"b":2888},{"e":2891,"b":2890},{"e":2892,"b":2891},{"e":2894,"b":2893},{"e":2895,"b":2894},{"e":2897,"b":2894},{"e":2896,"b":2895},{"e":2902,"b":2895},{"e":2898,"b":2897},{"e":2899,"b":2898},{"e":2900,"b":2899},{"e":2901,"b":2899},{"e":2903,"b":2902},{"e":2904,"b":2903},{"e":2906,"b":2903},{"e":2905,"b":2904},{"e":2914,"b":2904},{"e":2907,"b":2906},{"e":2908,"b":2907},{"e":2909,"b":2907},{"e":2910,"b":2908},{"e":2911,"b":2909},{"e":2912,"b":2910},{"e":2912,"b":2911},{"e":2913,"b":2912},{"e":2915,"b":2914},{"e":2916,"b":2915},{"e":2918,"b":2915},{"e":2917,"b":2916},{"e":2923,"b":2916},{"e":2919,"b":2918},{"e":2920,"b":2919},{"e":2921,"b":2920},{"e":2922,"b":2920},{"e":2924,"b":2923},{"e":2925,"b":2924},{"e":2927,"b":2924},{"e":2926,"b":2925},{"e":2928,"b":2925},{"e":2929,"b":2928},{"e":2930,"b":2929},{"e":2932,"b":2929},{"e":2931,"b":2930},{"e":2933,"b":2930},{"e":2934,"b":2933},{"e":2935,"b":2934},{"e":2937,"b":2934},{"e":2936,"b":2935},{"e":2942,"b":2935},{"e":2938,"b":2937},{"e":2939,"b":2938},{"e":2940,"b":2939},{"e":2941,"b":2939},{"e":2943,"b":2942},{"e":2944,"b":2943},{"e":2946,"b":2943},{"e":2945,"b":2944},{"e":2950,"b":2944},{"e":2947,"b":2946},{"e":2948,"b":2946},{"e":2949,"b":2947},{"e":2951,"b":2950},{"e":2952,"b":2951},{"e":2954,"b":2951},{"e":2953,"b":2952},{"e":2961,"b":2952},{"e":2955,"b":2954},{"e":2956,"b":2955},{"e":2957,"b":2956},{"e":2958,"b":2957},{"e":2959,"b":2958},{"e":2960,"b":2958},{"e":2962,"b":2961},{"e":2963,"b":2962},{"e":2965,"b":2962},{"e":2964,"b":2963},{"e":2969,"b":2963},{"e":2966,"b":2965},{"e":2967,"b":2965},{"e":2968,"b":2966},{"e":2970,"b":2969},{"e":2971,"b":2970},{"e":2973,"b":2970},{"e":2972,"b":2971},{"e":2980,"b":2971},{"e":2974,"b":2973},{"e":2975,"b":2974},{"e":2976,"b":2974},{"e":2977,"b":2975},{"e":2978,"b":2976},{"e":2979,"b":2977},{"e":2979,"b":2978},{"e":2981,"b":2980},{"e":2982,"b":2981},{"e":2983,"b":2982},{"e":2984,"b":2982},{"e":2985,"b":2984},{"e":2986,"b":2985},{"e":2988,"b":2985},{"e":2987,"b":2986},{"e":2993,"b":2986},{"e":2989,"b":2988},{"e":2990,"b":2989},{"e":2991,"b":2990},{"e":2992,"b":2990},{"e":2994,"b":2993},{"e":2995,"b":2994},{"e":2997,"b":2994},{"e":2996,"b":2995},{"e":3001,"b":2995},{"e":2998,"b":2997},{"e":2999,"b":2998},{"e":3000,"b":2999},{"e":3002,"b":3001},{"e":3003,"b":3002},{"e":3005,"b":3002},{"e":3004,"b":3003},{"e":3006,"b":3003},{"e":3007,"b":3006},{"e":3008,"b":3007},{"e":3010,"b":3007},{"e":3009,"b":3008},{"e":3014,"b":3008},{"e":3011,"b":3010},{"e":3012,"b":3011},{"e":3013,"b":3011},{"e":3015,"b":3014},{"e":3016,"b":3015},{"e":3018,"b":3015},{"e":3017,"b":3016},{"e":3023,"b":3016},{"e":3019,"b":3018},{"e":3020,"b":3019},{"e":3021,"b":3020},{"e":3022,"b":3021},{"e":3024,"b":3023},{"e":3025,"b":3024},{"e":3026,"b":3025},{"e":3027,"b":3025},{"e":3028,"b":3027},{"e":3029,"b":3028},{"e":3031,"b":3028},{"e":3030,"b":3029},{"e":3035,"b":3029},{"e":3032,"b":3031},{"e":3033,"b":3032},{"e":3034,"b":3032},{"e":3036,"b":3035},{"e":3037,"b":3036},{"e":3039,"b":3036},{"e":3038,"b":3037},{"e":3043,"b":3037},{"e":3040,"b":3039},{"e":3041,"b":3039},{"e":3042,"b":3040},{"e":3044,"b":3043},{"e":3045,"b":3044},{"e":3047,"b":3044},{"e":3046,"b":3045},{"e":3055,"b":3045},{"e":3048,"b":3047},{"e":3049,"b":3048},{"e":3050,"b":3048},{"e":3051,"b":3049},{"e":3052,"b":3050},{"e":3053,"b":3051},{"e":3053,"b":3052},{"e":3054,"b":3053},{"e":3056,"b":3055},{"e":3057,"b":3056},{"e":3059,"b":3056},{"e":3058,"b":3057},{"e":3064,"b":3057},{"e":3060,"b":3059},{"e":3061,"b":3060},{"e":3062,"b":3061},{"e":3063,"b":3062},{"e":3065,"b":3064},{"e":3066,"b":3065},{"e":3067,"b":3066},{"e":3068,"b":3066},{"e":3069,"b":3068},{"e":3070,"b":3069},{"e":3072,"b":3069},{"e":3071,"b":3070},{"e":3077,"b":3070},{"e":3073,"b":3072},{"e":3074,"b":3073},{"e":3075,"b":3074},{"e":3076,"b":3075},{"e":3078,"b":3077},{"e":3079,"b":3078},{"e":3081,"b":3078},{"e":3080,"b":3079},{"e":3086,"b":3079},{"e":3082,"b":3081},{"e":3083,"b":3082},{"e":3084,"b":3083},{"e":3085,"b":3084},{"e":3087,"b":3086},{"e":3092,"b":3086},{"e":3088,"b":3087},{"e":3090,"b":3087},{"e":3089,"b":3088},{"e":3093,"b":3088},{"e":3091,"b":3090},{"e":3092,"b":3091},{"e":3094,"b":3093},{"e":3095,"b":3094},{"e":3097,"b":3094},{"e":3096,"b":3095},{"e":3100,"b":3095},{"e":3098,"b":3097},{"e":3099,"b":3097},{"e":3101,"b":3100},{"e":3102,"b":3101},{"e":3104,"b":3101},{"e":3103,"b":3102},{"e":3112,"b":3102},{"e":3105,"b":3104},{"e":3106,"b":3105},{"e":3107,"b":3105},{"e":3108,"b":3106},{"e":3109,"b":3107},{"e":3110,"b":3108},{"e":3110,"b":3109},{"e":3111,"b":3110},{"e":3113,"b":3112},{"e":3114,"b":3113},{"e":3116,"b":3113},{"e":3115,"b":3114},{"e":3126,"b":3114},{"e":3117,"b":3116},{"e":3118,"b":3117},{"e":3119,"b":3117},{"e":3120,"b":3118},{"e":3121,"b":3119},{"e":3122,"b":3119},{"e":3121,"b":3120},{"e":3123,"b":3121},{"e":3124,"b":3122},{"e":3125,"b":3123},{"e":3125,"b":3124},{"e":3127,"b":3126},{"e":3128,"b":3127},{"e":3130,"b":3127},{"e":3129,"b":3128},{"e":3132,"b":3128},{"e":3131,"b":3130},{"e":3133,"b":3132},{"e":3138,"b":3132},{"e":3134,"b":3133},{"e":3136,"b":3133},{"e":3135,"b":3134},{"e":3139,"b":3134},{"e":3137,"b":3136},{"e":3138,"b":3137},{"e":3140,"b":3139},{"e":3141,"b":3140},{"e":3143,"b":3140},{"e":3142,"b":3141},{"e":3145,"b":3141},{"e":3144,"b":3143},{"e":3146,"b":3145},{"e":3147,"b":3146},{"e":3149,"b":3146},{"e":3148,"b":3147},{"e":3151,"b":3147},{"e":3150,"b":3149},{"e":3152,"b":3151},{"e":3153,"b":3152},{"e":3155,"b":3152},{"e":3154,"b":3153},{"e":3160,"b":3153},{"e":3156,"b":3155},{"e":3157,"b":3156},{"e":3158,"b":3157},{"e":3159,"b":3157},{"e":3161,"b":3160},{"e":3162,"b":3161},{"e":3164,"b":3161},{"e":3163,"b":3162},{"e":3166,"b":3162},{"e":3165,"b":3164},{"e":3167,"b":3166},{"e":3168,"b":3167},{"e":3170,"b":3167},{"e":3169,"b":3168},{"e":3172,"b":3168},{"e":3171,"b":3170},{"e":3173,"b":3172},{"e":3174,"b":3173},{"e":3176,"b":3173},{"e":3175,"b":3174},{"e":3180,"b":3174},{"e":3177,"b":3176},{"e":3178,"b":3177},{"e":3179,"b":3177},{"e":3181,"b":3180},{"e":3182,"b":3181},{"e":3184,"b":3181},{"e":3183,"b":3182},{"e":3185,"b":3182},{"e":3186,"b":3185},{"e":3187,"b":3186},{"e":3189,"b":3186},{"e":3188,"b":3187},{"e":3194,"b":3187},{"e":3190,"b":3189},{"e":3191,"b":3190},{"e":3192,"b":3191},{"e":3193,"b":3191},{"e":3195,"b":3194},{"e":3196,"b":3195},{"e":3198,"b":3195},{"e":3197,"b":3196},{"e":3199,"b":3196},{"e":3200,"b":3199},{"e":3201,"b":3200},{"e":3203,"b":3200},{"e":3202,"b":3201},{"e":3208,"b":3201},{"e":3204,"b":3203},{"e":3205,"b":3204},{"e":3206,"b":3205},{"e":3207,"b":3205},{"e":3209,"b":3208},{"e":3210,"b":3209},{"e":3212,"b":3209},{"e":3211,"b":3210},{"e":3216,"b":3210},{"e":3213,"b":3212},{"e":3214,"b":3212},{"e":3215,"b":3213},{"e":3217,"b":3216},{"e":3218,"b":3217},{"e":3220,"b":3217},{"e":3219,"b":3218},{"e":3225,"b":3218},{"e":3221,"b":3220},{"e":3222,"b":3221},{"e":3223,"b":3222},{"e":3224,"b":3222},{"e":3226,"b":3225},{"e":3227,"b":3226},{"e":3229,"b":3226},{"e":3228,"b":3227},{"e":3237,"b":3227},{"e":3230,"b":3229},{"e":3231,"b":3230},{"e":3232,"b":3230},{"e":3233,"b":3231},{"e":3234,"b":3232},{"e":3235,"b":3233},{"e":3235,"b":3234},{"e":3236,"b":3235},{"e":3238,"b":3237},{"e":3239,"b":3238},{"e":3241,"b":3238},{"e":3240,"b":3239},{"e":3247,"b":3239},{"e":3242,"b":3241},{"e":3243,"b":3242},{"e":3244,"b":3242},{"e":3245,"b":3243},{"e":3246,"b":3244},{"e":3246,"b":3245},{"e":3248,"b":3247},{"e":3249,"b":3248},{"e":3251,"b":3248},{"e":3250,"b":3249},{"e":3255,"b":3249},{"e":3252,"b":3251},{"e":3253,"b":3252},{"e":3254,"b":3252},{"e":3256,"b":3255},{"e":3257,"b":3256},{"e":3259,"b":3256},{"e":3258,"b":3257},{"e":3264,"b":3257},{"e":3260,"b":3259},{"e":3261,"b":3260},{"e":3262,"b":3261},{"e":3263,"b":3262},{"e":3265,"b":3264},{"e":3266,"b":3265},{"e":3268,"b":3265},{"e":3267,"b":3266},{"e":3275,"b":3266},{"e":3269,"b":3268},{"e":3270,"b":3269},{"e":3271,"b":3270},{"e":3272,"b":3271},{"e":3273,"b":3272},{"e":3274,"b":3272},{"e":3276,"b":3275},{"e":3277,"b":3276},{"e":3279,"b":3276},{"e":3278,"b":3277},{"e":3281,"b":3277},{"e":3280,"b":3279},{"e":3282,"b":3281},{"e":3283,"b":3282},{"e":3285,"b":3282},{"e":3284,"b":3283},{"e":3286,"b":3283},{"e":3287,"b":3286},{"e":3288,"b":3287},{"e":3290,"b":3287},{"e":3289,"b":3288},{"e":3292,"b":3288},{"e":3291,"b":3290},{"e":3293,"b":3292},{"e":3294,"b":3293},{"e":3296,"b":3293},{"e":3295,"b":3294},{"e":3300,"b":3294},{"e":3297,"b":3296},{"e":3298,"b":3296},{"e":3299,"b":3297},{"e":3301,"b":3300},{"e":3302,"b":3301},{"e":3304,"b":3301},{"e":3303,"b":3302},{"e":3312,"b":3302},{"e":3305,"b":3304},{"e":3306,"b":3305},{"e":3307,"b":3305},{"e":3308,"b":3306},{"e":3309,"b":3307},{"e":3310,"b":3308},{"e":3310,"b":3309},{"e":3311,"b":3310},{"e":3313,"b":3312},{"e":3314,"b":3313},{"e":3316,"b":3313},{"e":3315,"b":3314},{"e":3319,"b":3314},{"e":3317,"b":3316},{"e":3318,"b":3316},{"e":3320,"b":3319},{"e":3321,"b":3320},{"e":3323,"b":3320},{"e":3322,"b":3321},{"e":3324,"b":3321},{"e":3325,"b":3324},{"e":3326,"b":3325},{"e":3328,"b":3325},{"e":3327,"b":3326},{"e":3335,"b":3326},{"e":3329,"b":3328},{"e":3330,"b":3329},{"e":3331,"b":3329},{"e":3332,"b":3330},{"e":3333,"b":3331},{"e":3334,"b":3332},{"e":3334,"b":3333},{"e":3336,"b":3335},{"e":3337,"b":3336},{"e":3339,"b":3336},{"e":3338,"b":3337},{"e":3343,"b":3337},{"e":3340,"b":3339},{"e":3341,"b":3340},{"e":3342,"b":3340},{"e":3344,"b":3343},{"e":3345,"b":3344},{"e":3347,"b":3344},{"e":3346,"b":3345},{"e":3350,"b":3345},{"e":3348,"b":3347},{"e":3349,"b":3347},{"e":3351,"b":3350},{"e":3352,"b":3351},{"e":3354,"b":3351},{"e":3353,"b":3352},{"e":3359,"b":3352},{"e":3355,"b":3354},{"e":3356,"b":3355},{"e":3357,"b":3356},{"e":3358,"b":3357},{"e":3360,"b":3359},{"e":3361,"b":3360},{"e":3363,"b":3360},{"e":3362,"b":3361},{"e":3367,"b":3361},{"e":3364,"b":3363},{"e":3365,"b":3364},{"e":3366,"b":3364},{"e":3368,"b":3367},{"e":3369,"b":3368},{"e":3371,"b":3368},{"e":3370,"b":3369},{"e":3375,"b":3369},{"e":3372,"b":3371},{"e":3373,"b":3372},{"e":3374,"b":3372},{"e":3376,"b":3375},{"e":3377,"b":3376},{"e":3379,"b":3376},{"e":3378,"b":3377},{"e":3384,"b":3377},{"e":3380,"b":3379},{"e":3381,"b":3380},{"e":3382,"b":3381},{"e":3383,"b":3382},{"e":3385,"b":3384},{"e":3386,"b":3385},{"e":3387,"b":3386},{"e":3388,"b":3386},{"e":3389,"b":3388},{"e":3390,"b":3389},{"e":3392,"b":3389},{"e":3391,"b":3390},{"e":3395,"b":3390},{"e":3393,"b":3392},{"e":3394,"b":3392},{"e":3396,"b":3395},{"e":3397,"b":3396},{"e":3399,"b":3396},{"e":3398,"b":3397},{"e":3402,"b":3397},{"e":3400,"b":3399},{"e":3401,"b":3399},{"e":3403,"b":3402},{"e":3404,"b":3403},{"e":3406,"b":3403},{"e":3405,"b":3404},{"e":3410,"b":3404},{"e":3407,"b":3406},{"e":3408,"b":3407},{"e":3409,"b":3407},{"e":3411,"b":3410},{"e":3412,"b":3411},{"e":3414,"b":3411},{"e":3413,"b":3412},{"e":3415,"b":3412},{"e":3416,"b":3415},{"e":3417,"b":3416},{"e":3419,"b":3416},{"e":3418,"b":3417},{"e":3423,"b":3417},{"e":3420,"b":3419},{"e":3421,"b":3420},{"e":3422,"b":3420},{"e":3424,"b":3423},{"e":3425,"b":3424},{"e":3427,"b":3424},{"e":3426,"b":3425},{"e":3428,"b":3425},{"e":3429,"b":3428},{"e":3430,"b":3429},{"e":3432,"b":3429},{"e":3431,"b":3430},{"e":3437,"b":3430},{"e":3433,"b":3432},{"e":3434,"b":3433},{"e":3435,"b":3434},{"e":3436,"b":3435},{"e":3438,"b":3437},{"e":3439,"b":3438},{"e":3441,"b":3438},{"e":3440,"b":3439},{"e":3448,"b":3439},{"e":3442,"b":3441},{"e":3443,"b":3442},{"e":3444,"b":3442},{"e":3445,"b":3443},{"e":3446,"b":3444},{"e":3447,"b":3445},{"e":3447,"b":3446},{"e":3449,"b":3448},{"e":3450,"b":3449},{"e":3452,"b":3449},{"e":3451,"b":3450},{"e":3456,"b":3450},{"e":3453,"b":3452},{"e":3454,"b":3452},{"e":3455,"b":3453},{"e":3457,"b":3456},{"e":3458,"b":3457},{"e":3460,"b":3457},{"e":3459,"b":3458},{"e":3464,"b":3458},{"e":3461,"b":3460},{"e":3462,"b":3460},{"e":3463,"b":3461},{"e":3465,"b":3464},{"e":3466,"b":3465},{"e":3468,"b":3465},{"e":3467,"b":3466},{"e":3478,"b":3466},{"e":3469,"b":3468},{"e":3470,"b":3469},{"e":3471,"b":3469},{"e":3472,"b":3470},{"e":3473,"b":3471},{"e":3474,"b":3471},{"e":3473,"b":3472},{"e":3475,"b":3473},{"e":3476,"b":3474},{"e":3477,"b":3475},{"e":3477,"b":3476},{"e":3479,"b":3478},{"e":3480,"b":3479},{"e":3482,"b":3479},{"e":3481,"b":3480},{"e":3485,"b":3480},{"e":3483,"b":3482},{"e":3484,"b":3482},{"e":3486,"b":3485},{"e":3487,"b":3486},{"e":3489,"b":3486},{"e":3488,"b":3487},{"e":3492,"b":3487},{"e":3490,"b":3489},{"e":3491,"b":3489},{"e":3493,"b":3492},{"e":3494,"b":3493},{"e":3496,"b":3493},{"e":3495,"b":3494},{"e":3499,"b":3494},{"e":3497,"b":3496},{"e":3498,"b":3496},{"e":3500,"b":3499},{"e":3505,"b":3499},{"e":3501,"b":3500},{"e":3503,"b":3500},{"e":3502,"b":3501},{"e":3506,"b":3501},{"e":3504,"b":3503},{"e":3505,"b":3504},{"e":3507,"b":3506},{"e":3508,"b":3507},{"e":3510,"b":3507},{"e":3509,"b":3508},{"e":3520,"b":3508},{"e":3511,"b":3510},{"e":3512,"b":3511},{"e":3513,"b":3511},{"e":3514,"b":3512},{"e":3515,"b":3513},{"e":3516,"b":3513},{"e":3515,"b":3514},{"e":3517,"b":3515},{"e":3518,"b":3516},{"e":3519,"b":3517},{"e":3519,"b":3518},{"e":3521,"b":3520},{"e":3522,"b":3521},{"e":3524,"b":3521},{"e":3523,"b":3522},{"e":3527,"b":3522},{"e":3525,"b":3524},{"e":3526,"b":3524},{"e":3528,"b":3527},{"e":3529,"b":3528},{"e":3531,"b":3528},{"e":3530,"b":3529},{"e":3535,"b":3529},{"e":3532,"b":3531},{"e":3533,"b":3531},{"e":3534,"b":3532},{"e":3536,"b":3535},{"e":3541,"b":3535},{"e":3537,"b":3536},{"e":3539,"b":3536},{"e":3538,"b":3537},{"e":3542,"b":3537},{"e":3540,"b":3539},{"e":3541,"b":3540},{"e":3543,"b":3542},{"e":3544,"b":3543},{"e":3546,"b":3543},{"e":3545,"b":3544},{"e":3548,"b":3544},{"e":3547,"b":3546},{"e":3549,"b":3548},{"e":3550,"b":3549},{"e":3552,"b":3549},{"e":3551,"b":3550},{"e":3556,"b":3550},{"e":3553,"b":3552},{"e":3554,"b":3553},{"e":3555,"b":3553},{"e":3557,"b":3556},{"e":3558,"b":3557},{"e":3560,"b":3557},{"e":3559,"b":3558},{"e":3563,"b":3558},{"e":3561,"b":3560},{"e":3562,"b":3560},{"e":3564,"b":3563},{"e":3565,"b":3564},{"e":3567,"b":3564},{"e":3566,"b":3565},{"e":3568,"b":3565},{"e":3569,"b":3568},{"e":3570,"b":3569},{"e":3572,"b":3569},{"e":3571,"b":3570},{"e":3576,"b":3570},{"e":3573,"b":3572},{"e":3574,"b":3572},{"e":3575,"b":3573},{"e":3577,"b":3576},{"e":3578,"b":3577},{"e":3580,"b":3577},{"e":3579,"b":3578},{"e":3583,"b":3578},{"e":3581,"b":3580},{"e":3582,"b":3580},{"e":3584,"b":3583},{"e":3585,"b":3584},{"e":3587,"b":3584},{"e":3586,"b":3585},{"e":3590,"b":3585},{"e":3588,"b":3587},{"e":3589,"b":3587},{"e":3591,"b":3590},{"e":3592,"b":3591},{"e":3594,"b":3591},{"e":3593,"b":3592},{"e":3600,"b":3592},{"e":3595,"b":3594},{"e":3596,"b":3595},{"e":3597,"b":3595},{"e":3598,"b":3596},{"e":3599,"b":3597},{"e":3599,"b":3598},{"e":3601,"b":3600},{"e":3606,"b":3600},{"e":3602,"b":3601},{"e":3604,"b":3601},{"e":3603,"b":3602},{"e":3607,"b":3602},{"e":3605,"b":3604},{"e":3606,"b":3605},{"e":3608,"b":3607},{"e":3609,"b":3608},{"e":3611,"b":3608},{"e":3610,"b":3609},{"e":3616,"b":3609},{"e":3612,"b":3611},{"e":3613,"b":3612},{"e":3614,"b":3613},{"e":3615,"b":3613},{"e":3617,"b":3616},{"e":3618,"b":3617},{"e":3620,"b":3617},{"e":3619,"b":3618},{"e":3624,"b":3618},{"e":3621,"b":3620},{"e":3622,"b":3621},{"e":3623,"b":3621},{"e":3625,"b":3624},{"e":3626,"b":3625},{"e":3628,"b":3625},{"e":3627,"b":3626},{"e":3633,"b":3626},{"e":3629,"b":3628},{"e":3630,"b":3629},{"e":3631,"b":3630},{"e":3632,"b":3631},{"e":3634,"b":3633},{"e":3635,"b":3634},{"e":3637,"b":3634},{"e":3636,"b":3635},{"e":3645,"b":3635},{"e":3638,"b":3637},{"e":3639,"b":3638},{"e":3640,"b":3638},{"e":3641,"b":3639},{"e":3642,"b":3640},{"e":3643,"b":3641},{"e":3643,"b":3642},{"e":3644,"b":3643},{"e":3646,"b":3645},{"e":3647,"b":3646},{"e":3648,"b":3647},{"e":3649,"b":3647},{"e":3650,"b":3649},{"e":3651,"b":3650},{"e":3653,"b":3650},{"e":3652,"b":3651},{"e":3658,"b":3651},{"e":3654,"b":3653},{"e":3655,"b":3654},{"e":3656,"b":3655},{"e":3657,"b":3655},{"e":3659,"b":3658},{"e":3660,"b":3659},{"e":3662,"b":3659},{"e":3661,"b":3660},{"e":3670,"b":3660},{"e":3663,"b":3662},{"e":3664,"b":3663},{"e":3665,"b":3663},{"e":3666,"b":3664},{"e":3667,"b":3665},{"e":3668,"b":3666},{"e":3668,"b":3667},{"e":3669,"b":3668},{"e":3671,"b":3670},{"e":3672,"b":3671},{"e":3674,"b":3671},{"e":3673,"b":3672},{"e":3678,"b":3672},{"e":3675,"b":3674},{"e":3676,"b":3675},{"e":3677,"b":3675},{"e":3679,"b":3678},{"e":3680,"b":3679},{"e":3682,"b":3679},{"e":3681,"b":3680},{"e":3685,"b":3680},{"e":3683,"b":3682},{"e":3684,"b":3682},{"e":3686,"b":3685},{"e":3687,"b":3686},{"e":3689,"b":3686},{"e":3688,"b":3687},{"e":3693,"b":3687},{"e":3690,"b":3689},{"e":3691,"b":3690},{"e":3692,"b":3690},{"e":3694,"b":3693},{"e":3695,"b":3694},{"e":3696,"b":3695},{"e":3697,"b":3695},{"e":3698,"b":3697},{"e":3699,"b":3698},{"e":3701,"b":3698},{"e":3700,"b":3699},{"e":3706,"b":3699},{"e":3702,"b":3701},{"e":3703,"b":3702},{"e":3704,"b":3703},{"e":3705,"b":3703},{"e":3707,"b":3706},{"e":3708,"b":3707},{"e":3710,"b":3707},{"e":3709,"b":3708},{"e":3715,"b":3708},{"e":3711,"b":3710},{"e":3712,"b":3711},{"e":3713,"b":3712},{"e":3714,"b":3713},{"e":3716,"b":3715},{"e":3717,"b":3716},{"e":3719,"b":3716},{"e":3718,"b":3717},{"e":3727,"b":3717},{"e":3720,"b":3719},{"e":3721,"b":3720},{"e":3722,"b":3720},{"e":3723,"b":3721},{"e":3724,"b":3722},{"e":3725,"b":3723},{"e":3725,"b":3724},{"e":3726,"b":3725},{"e":3728,"b":3727},{"e":3729,"b":3728},{"e":3731,"b":3728},{"e":3730,"b":3729},{"e":3735,"b":3729},{"e":3732,"b":3731},{"e":3733,"b":3731},{"e":3734,"b":3732},{"e":3736,"b":3735},{"e":3737,"b":3736},{"e":3739,"b":3736},{"e":3738,"b":3737},{"e":3743,"b":3737},{"e":3740,"b":3739},{"e":3741,"b":3739},{"e":3742,"b":3740},{"e":3744,"b":3743},{"e":3745,"b":3744},{"e":3747,"b":3744},{"e":3746,"b":3745},{"e":3748,"b":3745},{"e":3749,"b":3748},{"e":3750,"b":3749},{"e":3752,"b":3749},{"e":3751,"b":3750},{"e":3757,"b":3750},{"e":3753,"b":3752},{"e":3754,"b":3753},{"e":3755,"b":3754},{"e":3756,"b":3754},{"e":3758,"b":3757},{"e":3759,"b":3758},{"e":3761,"b":3758},{"e":3760,"b":3759},{"e":3762,"b":3759},{"e":3763,"b":3762},{"e":3764,"b":3763},{"e":3766,"b":3763},{"e":3765,"b":3764},{"e":3770,"b":3764},{"e":3767,"b":3766},{"e":3768,"b":3767},{"e":3769,"b":3767},{"e":3771,"b":3770},{"e":3772,"b":3771},{"e":3774,"b":3771},{"e":3773,"b":3772},{"e":3776,"b":3772},{"e":3775,"b":3774},{"e":3777,"b":3776},{"e":3778,"b":3777},{"e":3780,"b":3777},{"e":3779,"b":3778},{"e":3784,"b":3778},{"e":3781,"b":3780},{"e":3782,"b":3781},{"e":3783,"b":3781},{"e":3785,"b":3784},{"e":3786,"b":3785},{"e":3788,"b":3785},{"e":3787,"b":3786},{"e":3789,"b":3786},{"e":3790,"b":3789},{"e":3791,"b":3790},{"e":3793,"b":3790},{"e":3792,"b":3791},{"e":3796,"b":3791},{"e":3794,"b":3793},{"e":3795,"b":3793},{"e":3797,"b":3796},{"e":3798,"b":3797},{"e":3800,"b":3797},{"e":3799,"b":3798},{"e":3801,"b":3798},{"e":3802,"b":3801},{"e":3803,"b":3802},{"e":3805,"b":3802},{"e":3804,"b":3803},{"e":3810,"b":3803},{"e":3806,"b":3805},{"e":3807,"b":3806},{"e":3808,"b":3807},{"e":3809,"b":3807},{"e":3811,"b":3810},{"e":3812,"b":3811},{"e":3814,"b":3811},{"e":3813,"b":3812},{"e":3815,"b":3812},{"e":3816,"b":3815},{"e":3817,"b":3816},{"e":3819,"b":3816},{"e":3818,"b":3817},{"e":3823,"b":3817},{"e":3820,"b":3819},{"e":3821,"b":3820},{"e":3822,"b":3820},{"e":3824,"b":3823},{"e":3825,"b":3824},{"e":3827,"b":3824},{"e":3826,"b":3825},{"e":3831,"b":3825},{"e":3828,"b":3827},{"e":3829,"b":3828},{"e":3830,"b":3828},{"e":3832,"b":3831},{"e":3833,"b":3832},{"e":3835,"b":3832},{"e":3834,"b":3833},{"e":3845,"b":3833},{"e":3836,"b":3835},{"e":3837,"b":3836},{"e":3838,"b":3836},{"e":3839,"b":3837},{"e":3840,"b":3838},{"e":3841,"b":3838},{"e":3840,"b":3839},{"e":3842,"b":3840},{"e":3843,"b":3841},{"e":3844,"b":3842},{"e":3844,"b":3843},{"e":3846,"b":3845},{"e":3847,"b":3846},{"e":3849,"b":3846},{"e":3848,"b":3847},{"e":3853,"b":3847},{"e":3850,"b":3849},{"e":3851,"b":3850},{"e":3852,"b":3850},{"e":3854,"b":3853},{"e":3855,"b":3854},{"e":3857,"b":3854},{"e":3856,"b":3855},{"e":3862,"b":3855},{"e":3858,"b":3857},{"e":3859,"b":3858},{"e":3860,"b":3859},{"e":3861,"b":3860},{"e":3863,"b":3862},{"e":3864,"b":3863},{"e":3866,"b":3863},{"e":3865,"b":3864},{"e":3867,"b":3864},{"e":3868,"b":3867},{"e":3869,"b":3868},{"e":3871,"b":3868},{"e":3870,"b":3869},{"e":3873,"b":3869},{"e":3872,"b":3871},{"e":3874,"b":3873},{"e":3875,"b":3874},{"e":3877,"b":3874},{"e":3876,"b":3875},{"e":3881,"b":3875},{"e":3878,"b":3877},{"e":3879,"b":3877},{"e":3880,"b":3878},{"e":3882,"b":3881},{"e":3883,"b":3882},{"e":3885,"b":3882},{"e":3884,"b":3883},{"e":3890,"b":3883},{"e":3886,"b":3885},{"e":3887,"b":3886},{"e":3888,"b":3887},{"e":3889,"b":3888},{"e":3891,"b":3890},{"e":3892,"b":3891},{"e":3894,"b":3891},{"e":3893,"b":3892},{"e":3898,"b":3892},{"e":3895,"b":3894},{"e":3896,"b":3895},{"e":3897,"b":3895},{"e":3899,"b":3898},{"e":3900,"b":3899},{"e":3902,"b":3899},{"e":3901,"b":3900},{"e":3907,"b":3900},{"e":3903,"b":3902},{"e":3904,"b":3903},{"e":3905,"b":3904},{"e":3906,"b":3904},{"e":3908,"b":3907},{"e":3909,"b":3908},{"e":3911,"b":3908},{"e":3910,"b":3909},{"e":3916,"b":3909},{"e":3912,"b":3911},{"e":3913,"b":3912},{"e":3914,"b":3913},{"e":3915,"b":3914},{"e":3917,"b":3916},{"e":3918,"b":3917},{"e":3920,"b":3917},{"e":3919,"b":3918},{"e":3925,"b":3918},{"e":3921,"b":3920},{"e":3922,"b":3921},{"e":3923,"b":3922},{"e":3924,"b":3922},{"e":3926,"b":3925},{"e":3927,"b":3926},{"e":3929,"b":3926},{"e":3928,"b":3927},{"e":3937,"b":3927},{"e":3930,"b":3929},{"e":3931,"b":3930},{"e":3932,"b":3930},{"e":3933,"b":3931},{"e":3934,"b":3932},{"e":3935,"b":3933},{"e":3935,"b":3934},{"e":3936,"b":3935},{"e":3938,"b":3937},{"e":3939,"b":3938},{"e":3941,"b":3938},{"e":3940,"b":3939},{"e":3944,"b":3939},{"e":3942,"b":3941},{"e":3943,"b":3941},{"e":3945,"b":3944},{"e":3946,"b":3945},{"e":3947,"b":3946},{"e":3948,"b":3946},{"e":3949,"b":3948},{"e":3950,"b":3949},{"e":3952,"b":3949},{"e":3951,"b":3950},{"e":3957,"b":3950},{"e":3953,"b":3952},{"e":3954,"b":3953},{"e":3955,"b":3954},{"e":3956,"b":3955},{"e":3958,"b":3957},{"e":3959,"b":3958},{"e":3961,"b":3958},{"e":3960,"b":3959},{"e":3966,"b":3959},{"e":3962,"b":3961},{"e":3963,"b":3962},{"e":3964,"b":3963},{"e":3965,"b":3963},{"e":3967,"b":3966},{"e":3968,"b":3967},{"e":3970,"b":3967},{"e":3969,"b":3968},{"e":3974,"b":3968},{"e":3971,"b":3970},{"e":3972,"b":3971},{"e":3973,"b":3971},{"e":3975,"b":3974},{"e":3976,"b":3975},{"e":3978,"b":3975},{"e":3977,"b":3976},{"e":3983,"b":3976},{"e":3979,"b":3978},{"e":3980,"b":3979},{"e":3981,"b":3980},{"e":3982,"b":3980},{"e":3984,"b":3983},{"e":3985,"b":3984},{"e":3987,"b":3984},{"e":3986,"b":3985},{"e":3997,"b":3985},{"e":3988,"b":3987},{"e":3989,"b":3988},{"e":3990,"b":3988},{"e":3991,"b":3989},{"e":3992,"b":3990},{"e":3993,"b":3990},{"e":3992,"b":3991},{"e":3994,"b":3992},{"e":3995,"b":3993},{"e":3996,"b":3994},{"e":3996,"b":3995},{"e":3998,"b":3997},{"e":3999,"b":3998},{"e":4001,"b":3998},{"e":4000,"b":3999},{"e":4004,"b":3999},{"e":4002,"b":4001},{"e":4003,"b":4001},{"e":4005,"b":4004},{"e":4006,"b":4005},{"e":4008,"b":4005},{"e":4007,"b":4006},{"e":4011,"b":4006},{"e":4009,"b":4008},{"e":4010,"b":4008},{"e":4012,"b":4011},{"e":4013,"b":4012},{"e":4015,"b":4012},{"e":4014,"b":4013},{"e":4016,"b":4013},{"e":4017,"b":4016},{"e":4018,"b":4017},{"e":4020,"b":4017},{"e":4019,"b":4018},{"e":4025,"b":4018},{"e":4021,"b":4020},{"e":4022,"b":4021},{"e":4023,"b":4022},{"e":4024,"b":4022},{"e":4026,"b":4025},{"e":4027,"b":4026},{"e":4029,"b":4026},{"e":4028,"b":4027},{"e":4035,"b":4027},{"e":4030,"b":4029},{"e":4031,"b":4030},{"e":4032,"b":4030},{"e":4033,"b":4031},{"e":4034,"b":4032},{"e":4034,"b":4033},{"e":4036,"b":4035},{"e":4041,"b":4035},{"e":4037,"b":4036},{"e":4039,"b":4036},{"e":4038,"b":4037},{"e":4042,"b":4037},{"e":4040,"b":4039},{"e":4041,"b":4040},{"e":4043,"b":4042},{"e":4044,"b":4043},{"e":4046,"b":4043},{"e":4045,"b":4044},{"e":4053,"b":4044},{"e":4047,"b":4046},{"e":4048,"b":4047},{"e":4049,"b":4047},{"e":4050,"b":4048},{"e":4051,"b":4049},{"e":4052,"b":4050},{"e":4052,"b":4051},{"e":4054,"b":4053},{"e":4055,"b":4054},{"e":4057,"b":4054},{"e":4056,"b":4055},{"e":4061,"b":4055},{"e":4058,"b":4057},{"e":4059,"b":4058},{"e":4060,"b":4058},{"e":4062,"b":4061},{"e":4063,"b":4062},{"e":4065,"b":4062},{"e":4064,"b":4063},{"e":4069,"b":4063},{"e":4066,"b":4065},{"e":4067,"b":4066},{"e":4068,"b":4066},{"e":4070,"b":4069},{"e":4071,"b":4070},{"e":4073,"b":4070},{"e":4072,"b":4071},{"e":4080,"b":4071},{"e":4074,"b":4073},{"e":4075,"b":4074},{"e":4076,"b":4075},{"e":4077,"b":4076},{"e":4078,"b":4077},{"e":4079,"b":4077},{"e":4081,"b":4080},{"e":4082,"b":4081},{"e":4084,"b":4081},{"e":4083,"b":4082},{"e":4089,"b":4082},{"e":4085,"b":4084},{"e":4086,"b":4085},{"e":4087,"b":4086},{"e":4088,"b":4086},{"e":4090,"b":4089},{"e":4091,"b":4090},{"e":4093,"b":4090},{"e":4092,"b":4091},{"e":4095,"b":4091},{"e":4094,"b":4093},{"e":4096,"b":4095},{"e":4097,"b":4096},{"e":4099,"b":4096},{"e":4098,"b":4097},{"e":4103,"b":4097},{"e":4100,"b":4099},{"e":4101,"b":4100},{"e":4102,"b":4100},{"e":4104,"b":4103},{"e":4105,"b":4104},{"e":4107,"b":4104},{"e":4106,"b":4105},{"e":4110,"b":4105},{"e":4108,"b":4107},{"e":4109,"b":4107},{"e":4111,"b":4110},{"e":4112,"b":4111},{"e":4114,"b":4111},{"e":4113,"b":4112},{"e":4118,"b":4112},{"e":4115,"b":4114},{"e":4116,"b":4114},{"e":4117,"b":4115},{"e":4119,"b":4118},{"e":4120,"b":4119},{"e":4122,"b":4119},{"e":4121,"b":4120},{"e":4126,"b":4120},{"e":4123,"b":4122},{"e":4124,"b":4123},{"e":4125,"b":4123},{"e":4127,"b":4126},{"e":4128,"b":4127},{"e":4129,"b":4128},{"e":4130,"b":4128},{"e":4131,"b":4130},{"e":4132,"b":4131},{"e":4134,"b":4131},{"e":4133,"b":4132},{"e":4138,"b":4132},{"e":4135,"b":4134},{"e":4136,"b":4135},{"e":4137,"b":4135},{"e":4139,"b":4138},{"e":4140,"b":4139},{"e":4142,"b":4139},{"e":4141,"b":4140},{"e":4148,"b":4140},{"e":4143,"b":4142},{"e":4144,"b":4143},{"e":4145,"b":4143},{"e":4146,"b":4144},{"e":4147,"b":4145},{"e":4147,"b":4146},{"e":4149,"b":4148},{"e":4150,"b":4149},{"e":4152,"b":4149},{"e":4151,"b":4150},{"e":4155,"b":4150},{"e":4153,"b":4152},{"e":4154,"b":4152},{"e":4156,"b":4155},{"e":4157,"b":4156},{"e":4159,"b":4156},{"e":4158,"b":4157},{"e":4162,"b":4157},{"e":4160,"b":4159},{"e":4161,"b":4159},{"e":4163,"b":4162},{"e":4164,"b":4163},{"e":4166,"b":4163},{"e":4165,"b":4164},{"e":4169,"b":4164},{"e":4167,"b":4166},{"e":4168,"b":4166},{"e":4170,"b":4169},{"e":4171,"b":4170},{"e":4173,"b":4170},{"e":4172,"b":4171},{"e":4177,"b":4171},{"e":4174,"b":4173},{"e":4175,"b":4174},{"e":4176,"b":4174},{"e":4178,"b":4177},{"e":4179,"b":4178},{"e":4181,"b":4178},{"e":4180,"b":4179},{"e":4182,"b":4179},{"e":4183,"b":4182},{"e":4184,"b":4183},{"e":4185,"b":4184},{"e":4186,"b":4184},{"e":4187,"b":4186},{"e":4188,"b":4187},{"e":4190,"b":4187},{"e":4189,"b":4188},{"e":4193,"b":4188},{"e":4191,"b":4190},{"e":4192,"b":4190},{"e":4194,"b":4193},{"e":4195,"b":4194},{"e":4196,"b":4195},{"e":4197,"b":4195},{"e":4198,"b":4197},{"e":4199,"b":4198},{"e":4201,"b":4198},{"e":4200,"b":4199},{"e":4203,"b":4199},{"e":4202,"b":4201},{"e":4204,"b":4203},{"e":4205,"b":4204},{"e":4207,"b":4204},{"e":4206,"b":4205},{"e":4210,"b":4205},{"e":4208,"b":4207},{"e":4209,"b":4207},{"e":4211,"b":4210},{"e":4212,"b":4211},{"e":4214,"b":4211},{"e":4213,"b":4212},{"e":4220,"b":4212},{"e":4215,"b":4214},{"e":4216,"b":4215},{"e":4217,"b":4215},{"e":4218,"b":4216},{"e":4219,"b":4217},{"e":4219,"b":4218},{"e":4221,"b":4220},{"e":4222,"b":4221},{"e":4224,"b":4221},{"e":4223,"b":4222},{"e":4227,"b":4222},{"e":4225,"b":4224},{"e":4226,"b":4224},{"e":4228,"b":4227},{"e":4229,"b":4228},{"e":4231,"b":4228},{"e":4230,"b":4229},{"e":4232,"b":4229},{"e":4233,"b":4232},{"e":4238,"b":4232},{"e":4234,"b":4233},{"e":4236,"b":4233},{"e":4235,"b":4234},{"e":4239,"b":4234},{"e":4237,"b":4236},{"e":4238,"b":4237},{"e":4240,"b":4239},{"e":4241,"b":4240},{"e":4242,"b":4241},{"e":4243,"b":4241},{"e":4244,"b":4243},{"e":4245,"b":4244},{"e":4247,"b":4244},{"e":4246,"b":4245},{"e":4253,"b":4245},{"e":4248,"b":4247},{"e":4249,"b":4248},{"e":4250,"b":4248},{"e":4251,"b":4249},{"e":4252,"b":4250},{"e":4252,"b":4251},{"e":4254,"b":4253},{"e":4255,"b":4254},{"e":4256,"b":4255},{"e":4257,"b":4255},{"e":4258,"b":4257},{"e":4259,"b":4258},{"e":4261,"b":4258},{"e":4260,"b":4259},{"e":4266,"b":4259},{"e":4262,"b":4261},{"e":4263,"b":4262},{"e":4264,"b":4263},{"e":4265,"b":4263},{"e":4267,"b":4266},{"e":4268,"b":4267},{"e":4270,"b":4267},{"e":4269,"b":4268},{"e":4274,"b":4268},{"e":4271,"b":4270},{"e":4272,"b":4271},{"e":4273,"b":4271},{"e":4275,"b":4274},{"e":4276,"b":4275},{"e":4278,"b":4275},{"e":4277,"b":4276},{"e":4282,"b":4276},{"e":4279,"b":4278},{"e":4280,"b":4279},{"e":4281,"b":4279},{"e":4283,"b":4282},{"e":4284,"b":4283},{"e":4286,"b":4283},{"e":4285,"b":4284},{"e":4294,"b":4284},{"e":4287,"b":4286},{"e":4288,"b":4287},{"e":4289,"b":4287},{"e":4290,"b":4288},{"e":4291,"b":4289},{"e":4292,"b":4290},{"e":4292,"b":4291},{"e":4293,"b":4292},{"e":4295,"b":4294},{"e":4296,"b":4295},{"e":4298,"b":4295},{"e":4297,"b":4296},{"e":4302,"b":4296},{"e":4299,"b":4298},{"e":4300,"b":4298},{"e":4301,"b":4299},{"e":4303,"b":4302},{"e":4304,"b":4303},{"e":4306,"b":4303},{"e":4305,"b":4304},{"e":4309,"b":4304},{"e":4307,"b":4306},{"e":4308,"b":4306},{"e":4310,"b":4309},{"e":4311,"b":4310},{"e":4312,"b":4311},{"e":4313,"b":4311},{"e":4314,"b":4313},{"e":4315,"b":4314},{"e":4317,"b":4314},{"e":4316,"b":4315},{"e":4322,"b":4315},{"e":4318,"b":4317},{"e":4319,"b":4318},{"e":4320,"b":4319},{"e":4321,"b":4319},{"e":4323,"b":4322},{"e":4324,"b":4323},{"e":4326,"b":4323},{"e":4325,"b":4324},{"e":4331,"b":4324},{"e":4327,"b":4326},{"e":4328,"b":4327},{"e":4329,"b":4328},{"e":4330,"b":4328},{"e":4332,"b":4331},{"e":4333,"b":4332},{"e":4335,"b":4332},{"e":4334,"b":4333},{"e":4343,"b":4333},{"e":4336,"b":4335},{"e":4337,"b":4336},{"e":4338,"b":4336},{"e":4339,"b":4337},{"e":4340,"b":4338},{"e":4341,"b":4339},{"e":4341,"b":4340},{"e":4342,"b":4341},{"e":4344,"b":4343},{"e":4345,"b":4344},{"e":4347,"b":4344},{"e":4346,"b":4345},{"e":4352,"b":4345},{"e":4348,"b":4347},{"e":4349,"b":4348},{"e":4350,"b":4349},{"e":4351,"b":4349},{"e":4353,"b":4352},{"e":4354,"b":4353},{"e":4356,"b":4353},{"e":4355,"b":4354},{"e":4360,"b":4354},{"e":4357,"b":4356},{"e":4358,"b":4357},{"e":4359,"b":4357},{"e":4361,"b":4360},{"e":4366,"b":4360},{"e":4362,"b":4361},{"e":4364,"b":4361},{"e":4363,"b":4362},{"e":4367,"b":4362},{"e":4365,"b":4364},{"e":4366,"b":4365},{"e":4368,"b":4367},{"e":4369,"b":4368},{"e":4371,"b":4368},{"e":4370,"b":4369},{"e":4374,"b":4369},{"e":4372,"b":4371},{"e":4373,"b":4371},{"e":4375,"b":4374},{"e":4376,"b":4375},{"e":4378,"b":4375},{"e":4377,"b":4376},{"e":4382,"b":4376},{"e":4379,"b":4378},{"e":4380,"b":4378},{"e":4381,"b":4379},{"e":4383,"b":4382},{"e":4384,"b":4383},{"e":4386,"b":4383},{"e":4385,"b":4384},{"e":4388,"b":4384},{"e":4387,"b":4386},{"e":4389,"b":4388},{"e":4394,"b":4388},{"e":4390,"b":4389},{"e":4392,"b":4389},{"e":4391,"b":4390},{"e":4395,"b":4390},{"e":4393,"b":4392},{"e":4394,"b":4393},{"e":4396,"b":4395},{"e":4397,"b":4396},{"e":4399,"b":4396},{"e":4398,"b":4397},{"e":4403,"b":4397},{"e":4400,"b":4399},{"e":4401,"b":4399},{"e":4402,"b":4400},{"e":4404,"b":4403},{"e":4405,"b":4404},{"e":4407,"b":4404},{"e":4406,"b":4405},{"e":4411,"b":4405},{"e":4408,"b":4407},{"e":4409,"b":4408},{"e":4410,"b":4408},{"e":4412,"b":4411},{"e":4413,"b":4412},{"e":4415,"b":4412},{"e":4414,"b":4413},{"e":4419,"b":4413},{"e":4416,"b":4415},{"e":4417,"b":4416},{"e":4418,"b":4416},{"e":4420,"b":4419},{"e":4421,"b":4420},{"e":4423,"b":4420},{"e":4422,"b":4421},{"e":4428,"b":4421},{"e":4424,"b":4423},{"e":4425,"b":4424},{"e":4426,"b":4425},{"e":4427,"b":4426},{"e":4429,"b":4428},{"e":4430,"b":4429},{"e":4431,"b":4430},{"e":4432,"b":4430},{"e":4433,"b":4432},{"e":4434,"b":4433},{"e":4436,"b":4433},{"e":4435,"b":4434},{"e":4439,"b":4434},{"e":4437,"b":4436},{"e":4438,"b":4436},{"e":4440,"b":4439},{"e":4441,"b":4440},{"e":4443,"b":4440},{"e":4442,"b":4441},{"e":4450,"b":4441},{"e":4444,"b":4443},{"e":4445,"b":4444},{"e":4446,"b":4444},{"e":4447,"b":4445},{"e":4448,"b":4446},{"e":4449,"b":4447},{"e":4449,"b":4448},{"e":4451,"b":4450},{"e":4452,"b":4451},{"e":4454,"b":4451},{"e":4453,"b":4452},{"e":4457,"b":4452},{"e":4455,"b":4454},{"e":4456,"b":4454},{"e":4458,"b":4457},{"e":4459,"b":4458},{"e":4461,"b":4458},{"e":4460,"b":4459},{"e":4466,"b":4459},{"e":4462,"b":4461},{"e":4463,"b":4462},{"e":4464,"b":4463},{"e":4465,"b":4463},{"e":4467,"b":4466},{"e":4468,"b":4467},{"e":4470,"b":4467},{"e":4469,"b":4468},{"e":4475,"b":4468},{"e":4471,"b":4470},{"e":4472,"b":4471},{"e":4473,"b":4472},{"e":4474,"b":4472},{"e":4476,"b":4475},{"e":4477,"b":4476},{"e":4478,"b":4477},{"e":4479,"b":4477},{"e":4480,"b":4479},{"e":4481,"b":4480},{"e":4482,"b":4481},{"e":4483,"b":4481},{"e":4484,"b":4483},{"e":4485,"b":4484},{"e":4487,"b":4484},{"e":4486,"b":4485},{"e":4492,"b":4485},{"e":4488,"b":4487},{"e":4489,"b":4488},{"e":4490,"b":4489},{"e":4491,"b":4489},{"e":4493,"b":4492},{"e":4494,"b":4493},{"e":4496,"b":4493},{"e":4495,"b":4494},{"e":4503,"b":4494},{"e":4497,"b":4496},{"e":4498,"b":4497},{"e":4499,"b":4497},{"e":4500,"b":4498},{"e":4501,"b":4499},{"e":4502,"b":4500},{"e":4502,"b":4501},{"e":4504,"b":4503},{"e":4505,"b":4504},{"e":4507,"b":4504},{"e":4506,"b":4505},{"e":4512,"b":4505},{"e":4508,"b":4507},{"e":4509,"b":4508},{"e":4510,"b":4509},{"e":4511,"b":4509},{"e":4513,"b":4512},{"e":4514,"b":4513},{"e":4515,"b":4514},{"e":4516,"b":4514},{"e":4517,"b":4516},{"e":4518,"b":4517},{"e":4520,"b":4517},{"e":4519,"b":4518},{"e":4524,"b":4518},{"e":4521,"b":4520},{"e":4522,"b":4521},{"e":4523,"b":4522},{"e":4525,"b":4524},{"e":4526,"b":4525},{"e":4528,"b":4525},{"e":4527,"b":4526},{"e":4535,"b":4526},{"e":4529,"b":4528},{"e":4530,"b":4529},{"e":4531,"b":4529},{"e":4532,"b":4530},{"e":4533,"b":4531},{"e":4534,"b":4532},{"e":4534,"b":4533},{"e":4536,"b":4535},{"e":4537,"b":4536},{"e":4539,"b":4536},{"e":4538,"b":4537},{"e":4547,"b":4537},{"e":4540,"b":4539},{"e":4541,"b":4540},{"e":4542,"b":4540},{"e":4543,"b":4541},{"e":4544,"b":4542},{"e":4545,"b":4543},{"e":4545,"b":4544},{"e":4546,"b":4545},{"e":4548,"b":4547},{"e":4549,"b":4548},{"e":4551,"b":4548},{"e":4550,"b":4549},{"e":4555,"b":4549},{"e":4552,"b":4551},{"e":4553,"b":4552},{"e":4554,"b":4552},{"e":4556,"b":4555},{"e":4557,"b":4556},{"e":4559,"b":4556},{"e":4558,"b":4557},{"e":4564,"b":4557},{"e":4560,"b":4559},{"e":4561,"b":4560},{"e":4562,"b":4561},{"e":4563,"b":4562},{"e":4565,"b":4564},{"e":4566,"b":4565},{"e":4568,"b":4565},{"e":4567,"b":4566},{"e":4569,"b":4566},{"e":4570,"b":4569},{"e":4571,"b":4570},{"e":4573,"b":4570},{"e":4572,"b":4571},{"e":4577,"b":4571},{"e":4574,"b":4573},{"e":4575,"b":4574},{"e":4576,"b":4574},{"e":4578,"b":4577},{"e":4579,"b":4578},{"e":4581,"b":4578},{"e":4580,"b":4579},{"e":4586,"b":4579},{"e":4582,"b":4581},{"e":4583,"b":4582},{"e":4584,"b":4583},{"e":4585,"b":4584},{"e":4587,"b":4586},{"e":4588,"b":4587},{"e":4590,"b":4587},{"e":4589,"b":4588},{"e":4591,"b":4588},{"e":4592,"b":4591},{"e":4593,"b":4592},{"e":4595,"b":4592},{"e":4594,"b":4593},{"e":4598,"b":4593},{"e":4596,"b":4595},{"e":4597,"b":4595},{"e":4599,"b":4598},{"e":4600,"b":4599},{"e":4602,"b":4599},{"e":4601,"b":4600},{"e":4605,"b":4600},{"e":4603,"b":4602},{"e":4604,"b":4602},{"e":4606,"b":4605},{"e":4607,"b":4606},{"e":4609,"b":4606},{"e":4608,"b":4607},{"e":4613,"b":4607},{"e":4610,"b":4609},{"e":4611,"b":4610},{"e":4612,"b":4610},{"e":4614,"b":4613},{"e":4615,"b":4614},{"e":4617,"b":4614},{"e":4616,"b":4615},{"e":4621,"b":4615},{"e":4618,"b":4617},{"e":4619,"b":4618},{"e":4620,"b":4618},{"e":4622,"b":4621},{"e":4623,"b":4622},{"e":4625,"b":4622},{"e":4624,"b":4623},{"e":4629,"b":4623},{"e":4626,"b":4625},{"e":4627,"b":4626},{"e":4628,"b":4626},{"e":4630,"b":4629},{"e":4631,"b":4630},{"e":4633,"b":4630},{"e":4632,"b":4631},{"e":4636,"b":4631},{"e":4634,"b":4633},{"e":4635,"b":4633},{"e":4637,"b":4636},{"e":4638,"b":4637},{"e":4640,"b":4637},{"e":4639,"b":4638},{"e":4645,"b":4638},{"e":4641,"b":4640},{"e":4642,"b":4641},{"e":4643,"b":4642},{"e":4644,"b":4642},{"e":4646,"b":4645},{"e":4647,"b":4646},{"e":4649,"b":4646},{"e":4648,"b":4647},{"e":4654,"b":4647},{"e":4650,"b":4649},{"e":4651,"b":4650},{"e":4652,"b":4651},{"e":4653,"b":4652},{"e":4655,"b":4654},{"e":4656,"b":4655},{"e":4657,"b":4656},{"e":4658,"b":4656},{"e":4659,"b":4658},{"e":4660,"b":4659},{"e":4662,"b":4659},{"e":4661,"b":4660},{"e":4663,"b":4660},{"e":4664,"b":4663},{"e":4665,"b":4664},{"e":4667,"b":4664},{"e":4666,"b":4665},{"e":4671,"b":4665},{"e":4668,"b":4667},{"e":4669,"b":4668},{"e":4670,"b":4668},{"e":4672,"b":4671},{"e":4673,"b":4672},{"e":4675,"b":4672},{"e":4674,"b":4673},{"e":4679,"b":4673},{"e":4676,"b":4675},{"e":4677,"b":4676},{"e":4678,"b":4676},{"e":4680,"b":4679},{"e":4681,"b":4680},{"e":4683,"b":4680},{"e":4682,"b":4681},{"e":4688,"b":4681},{"e":4684,"b":4683},{"e":4685,"b":4684},{"e":4686,"b":4685},{"e":4687,"b":4686},{"e":4689,"b":4688},{"e":4690,"b":4689},{"e":4692,"b":4689},{"e":4691,"b":4690},{"e":4696,"b":4690},{"e":4693,"b":4692},{"e":4694,"b":4693},{"e":4695,"b":4693},{"e":4697,"b":4696},{"e":4698,"b":4697},{"e":4700,"b":4697},{"e":4699,"b":4698},{"e":4704,"b":4698},{"e":4701,"b":4700},{"e":4702,"b":4701},{"e":4703,"b":4701},{"e":4705,"b":4704},{"e":4706,"b":4705},{"e":4708,"b":4705},{"e":4707,"b":4706},{"e":4715,"b":4706},{"e":4709,"b":4708},{"e":4710,"b":4709},{"e":4711,"b":4709},{"e":4712,"b":4710},{"e":4713,"b":4711},{"e":4714,"b":4712},{"e":4714,"b":4713},{"e":4716,"b":4715},{"e":4717,"b":4716},{"e":4719,"b":4716},{"e":4718,"b":4717},{"e":4723,"b":4717},{"e":4720,"b":4719},{"e":4721,"b":4719},{"e":4722,"b":4720},{"e":4724,"b":4723},{"e":4725,"b":4724},{"e":4727,"b":4724},{"e":4726,"b":4725},{"e":4730,"b":4725},{"e":4728,"b":4727},{"e":4729,"b":4727},{"e":4731,"b":4730},{"e":4732,"b":4731},{"e":4734,"b":4731},{"e":4733,"b":4732},{"e":4740,"b":4732},{"e":4735,"b":4734},{"e":4736,"b":4735},{"e":4737,"b":4735},{"e":4738,"b":4736},{"e":4739,"b":4737},{"e":4739,"b":4738},{"e":4741,"b":4740},{"e":4742,"b":4741},{"e":4744,"b":4741},{"e":4743,"b":4742},{"e":4746,"b":4742},{"e":4745,"b":4744},{"e":4747,"b":4746},{"e":4748,"b":4747},{"e":4750,"b":4747},{"e":4749,"b":4748},{"e":4758,"b":4748},{"e":4751,"b":4750},{"e":4752,"b":4751},{"e":4753,"b":4751},{"e":4754,"b":4752},{"e":4755,"b":4753},{"e":4756,"b":4754},{"e":4756,"b":4755},{"e":4757,"b":4756},{"e":4759,"b":4758},{"e":4764,"b":4758},{"e":4760,"b":4759},{"e":4762,"b":4759},{"e":4761,"b":4760},{"e":4765,"b":4760},{"e":4763,"b":4762},{"e":4764,"b":4763},{"e":4766,"b":4765},{"e":4767,"b":4766},{"e":4769,"b":4766},{"e":4768,"b":4767},{"e":4775,"b":4767},{"e":4770,"b":4769},{"e":4771,"b":4770},{"e":4772,"b":4770},{"e":4773,"b":4771},{"e":4774,"b":4772},{"e":4774,"b":4773},{"e":4776,"b":4775},{"e":4777,"b":4776},{"e":4779,"b":4776},{"e":4778,"b":4777},{"e":4783,"b":4777},{"e":4780,"b":4779},{"e":4781,"b":4780},{"e":4782,"b":4780},{"e":4784,"b":4783},{"e":4785,"b":4784},{"e":4787,"b":4784},{"e":4786,"b":4785},{"e":4797,"b":4785},{"e":4788,"b":4787},{"e":4789,"b":4788},{"e":4790,"b":4788},{"e":4791,"b":4789},{"e":4792,"b":4790},{"e":4793,"b":4790},{"e":4792,"b":4791},{"e":4794,"b":4792},{"e":4795,"b":4793},{"e":4796,"b":4794},{"e":4796,"b":4795},{"e":4798,"b":4797},{"e":4799,"b":4798},{"e":4801,"b":4798},{"e":4800,"b":4799},{"e":4808,"b":4799},{"e":4802,"b":4801},{"e":4803,"b":4802},{"e":4804,"b":4803},{"e":4805,"b":4804},{"e":4806,"b":4805},{"e":4807,"b":4805},{"e":4809,"b":4808},{"e":4810,"b":4809},{"e":4812,"b":4809},{"e":4811,"b":4810},{"e":4815,"b":4810},{"e":4813,"b":4812},{"e":4814,"b":4812},{"e":4816,"b":4815},{"e":4817,"b":4816},{"e":4819,"b":4816},{"e":4818,"b":4817},{"e":4824,"b":4817},{"e":4820,"b":4819},{"e":4821,"b":4820},{"e":4822,"b":4821},{"e":4823,"b":4822},{"e":4825,"b":4824},{"e":4826,"b":4825},{"e":4828,"b":4825},{"e":4827,"b":4826},{"e":4833,"b":4826},{"e":4829,"b":4828},{"e":4830,"b":4829},{"e":4831,"b":4830},{"e":4832,"b":4831},{"e":4834,"b":4833},{"e":4839,"b":4833},{"e":4835,"b":4834},{"e":4837,"b":4834},{"e":4836,"b":4835},{"e":4840,"b":4835},{"e":4838,"b":4837},{"e":4839,"b":4838},{"e":4841,"b":4840},{"e":4842,"b":4841},{"e":4844,"b":4841},{"e":4843,"b":4842},{"e":4847,"b":4842},{"e":4845,"b":4844},{"e":4846,"b":4844},{"e":4848,"b":4847},{"e":4849,"b":4848},{"e":4851,"b":4848},{"e":4850,"b":4849},{"e":4855,"b":4849},{"e":4852,"b":4851},{"e":4853,"b":4851},{"e":4854,"b":4852},{"e":4856,"b":4855},{"e":4857,"b":4856},{"e":4859,"b":4856},{"e":4858,"b":4857},{"e":4866,"b":4857},{"e":4860,"b":4859},{"e":4861,"b":4860},{"e":4862,"b":4860},{"e":4863,"b":4861},{"e":4864,"b":4862},{"e":4865,"b":4863},{"e":4865,"b":4864},{"e":4867,"b":4866},{"e":4868,"b":4867},{"e":4870,"b":4867},{"e":4869,"b":4868},{"e":4877,"b":4868},{"e":4871,"b":4870},{"e":4872,"b":4871},{"e":4873,"b":4872},{"e":4874,"b":4873},{"e":4875,"b":4874},{"e":4876,"b":4874},{"e":4878,"b":4877},{"e":4879,"b":4878},{"e":4881,"b":4878},{"e":4880,"b":4879},{"e":4882,"b":4879},{"e":4883,"b":4882},{"e":4884,"b":4883},{"e":4886,"b":4883},{"e":4885,"b":4884},{"e":4889,"b":4884},{"e":4887,"b":4886},{"e":4888,"b":4886},{"e":4890,"b":4889},{"e":4895,"b":4889},{"e":4891,"b":4890},{"e":4893,"b":4890},{"e":4892,"b":4891},{"e":4896,"b":4891},{"e":4894,"b":4893},{"e":4895,"b":4894},{"e":4897,"b":4896},{"e":4898,"b":4897},{"e":4900,"b":4897},{"e":4899,"b":4898},{"e":4905,"b":4898},{"e":4901,"b":4900},{"e":4902,"b":4901},{"e":4903,"b":4902},{"e":4904,"b":4902},{"e":4906,"b":4905},{"e":4907,"b":4906},{"e":4909,"b":4906},{"e":4908,"b":4907},{"e":4919,"b":4907},{"e":4910,"b":4909},{"e":4911,"b":4910},{"e":4912,"b":4910},{"e":4913,"b":4911},{"e":4914,"b":4912},{"e":4915,"b":4912},{"e":4914,"b":4913},{"e":4916,"b":4914},{"e":4917,"b":4915},{"e":4918,"b":4916},{"e":4918,"b":4917},{"e":4920,"b":4919},{"e":4921,"b":4920},{"e":4923,"b":4920},{"e":4922,"b":4921},{"e":4930,"b":4921},{"e":4924,"b":4923},{"e":4925,"b":4924},{"e":4926,"b":4924},{"e":4927,"b":4925},{"e":4928,"b":4926},{"e":4929,"b":4927},{"e":4929,"b":4928},{"e":4931,"b":4930},{"e":4932,"b":4931},{"e":4934,"b":4931},{"e":4933,"b":4932},{"e":4935,"b":4932},{"e":4936,"b":4935},{"e":4937,"b":4936},{"e":4939,"b":4936},{"e":4938,"b":4937},{"e":4941,"b":4937},{"e":4940,"b":4939},{"e":4942,"b":4941},{"e":4943,"b":4942},{"e":4945,"b":4942},{"e":4944,"b":4943},{"e":4949,"b":4943},{"e":4946,"b":4945},{"e":4947,"b":4945},{"e":4948,"b":4946},{"e":4950,"b":4949},{"e":4951,"b":4950},{"e":4953,"b":4950},{"e":4952,"b":4951},{"e":4955,"b":4951},{"e":4954,"b":4953},{"e":4956,"b":4955},{"e":4957,"b":4956},{"e":4959,"b":4956},{"e":4958,"b":4957},{"e":4964,"b":4957},{"e":4960,"b":4959},{"e":4961,"b":4960},{"e":4962,"b":4961},{"e":4963,"b":4962},{"e":4965,"b":4964},{"e":4966,"b":4965},{"e":4968,"b":4965},{"e":4967,"b":4966},{"e":4971,"b":4966},{"e":4969,"b":4968},{"e":4970,"b":4968},{"e":4972,"b":4971},{"e":4973,"b":4972},{"e":4975,"b":4972},{"e":4974,"b":4973},{"e":4982,"b":4973},{"e":4976,"b":4975},{"e":4977,"b":4976},{"e":4978,"b":4977},{"e":4979,"b":4978},{"e":4980,"b":4979},{"e":4981,"b":4979},{"e":4983,"b":4982},{"e":4984,"b":4983},{"e":4986,"b":4983},{"e":4985,"b":4984},{"e":4991,"b":4984},{"e":4987,"b":4986},{"e":4988,"b":4987},{"e":4989,"b":4988},{"e":4990,"b":4988},{"e":4992,"b":4991},{"e":4993,"b":4992},{"e":4995,"b":4992},{"e":4994,"b":4993},{"e":4999,"b":4993},{"e":4996,"b":4995},{"e":4997,"b":4996},{"e":4998,"b":4996},{"e":5000,"b":4999},{"e":5001,"b":5000},{"e":5003,"b":5000},{"e":5002,"b":5001},{"e":5007,"b":5001},{"e":5004,"b":5003},{"e":5005,"b":5003},{"e":5006,"b":5004},{"e":5008,"b":5007},{"e":5009,"b":5008},{"e":5011,"b":5008},{"e":5010,"b":5009},{"e":5015,"b":5009},{"e":5012,"b":5011},{"e":5013,"b":5012},{"e":5014,"b":5012},{"e":5016,"b":5015},{"e":5017,"b":5016},{"e":5019,"b":5016},{"e":5018,"b":5017},{"e":5023,"b":5017},{"e":5020,"b":5019},{"e":5021,"b":5020},{"e":5022,"b":5020},{"e":5024,"b":5023},{"e":5025,"b":5024},{"e":5027,"b":5024},{"e":5026,"b":5025},{"e":5028,"b":5025},{"e":5029,"b":5028},{"e":5030,"b":5029},{"e":5032,"b":5029},{"e":5031,"b":5030},{"e":5036,"b":5030},{"e":5033,"b":5032},{"e":5034,"b":5032},{"e":5035,"b":5033},{"e":5037,"b":5036},{"e":5038,"b":5037},{"e":5040,"b":5037},{"e":5039,"b":5038},{"e":5045,"b":5038},{"e":5041,"b":5040},{"e":5042,"b":5041},{"e":5043,"b":5042},{"e":5044,"b":5042},{"e":5046,"b":5045},{"e":5047,"b":5046},{"e":5049,"b":5046},{"e":5048,"b":5047},{"e":5053,"b":5047},{"e":5050,"b":5049},{"e":5051,"b":5050},{"e":5052,"b":5050},{"e":5054,"b":5053},{"e":5055,"b":5054},{"e":5057,"b":5054},{"e":5056,"b":5055},{"e":5060,"b":5055},{"e":5058,"b":5057},{"e":5059,"b":5057},{"e":5061,"b":5060},{"e":5062,"b":5061},{"e":5064,"b":5061},{"e":5063,"b":5062},{"e":5068,"b":5062},{"e":5065,"b":5064},{"e":5066,"b":5065},{"e":5067,"b":5065},{"e":5069,"b":5068},{"e":5070,"b":5069},{"e":5072,"b":5069},{"e":5071,"b":5070},{"e":5079,"b":5070},{"e":5073,"b":5072},{"e":5074,"b":5073},{"e":5075,"b":5073},{"e":5076,"b":5074},{"e":5077,"b":5075},{"e":5078,"b":5076},{"e":5078,"b":5077},{"e":5080,"b":5079},{"e":5081,"b":5080},{"e":5083,"b":5080},{"e":5082,"b":5081},{"e":5088,"b":5081},{"e":5084,"b":5083},{"e":5085,"b":5084},{"e":5086,"b":5085},{"e":5087,"b":5086},{"e":5089,"b":5088},{"e":5090,"b":5089},{"e":5092,"b":5089},{"e":5091,"b":5090},{"e":5095,"b":5090},{"e":5093,"b":5092},{"e":5094,"b":5092},{"e":5096,"b":5095},{"e":5097,"b":5096},{"e":5099,"b":5096},{"e":5098,"b":5097},{"e":5103,"b":5097},{"e":5100,"b":5099},{"e":5101,"b":5100},{"e":5102,"b":5100},{"e":5104,"b":5103},{"e":5105,"b":5104},{"e":5107,"b":5104},{"e":5106,"b":5105},{"e":5117,"b":5105},{"e":5108,"b":5107},{"e":5109,"b":5108},{"e":5110,"b":5108},{"e":5111,"b":5109},{"e":5112,"b":5110},{"e":5113,"b":5110},{"e":5112,"b":5111},{"e":5114,"b":5112},{"e":5115,"b":5113},{"e":5116,"b":5114},{"e":5116,"b":5115},{"e":5118,"b":5117},{"e":5119,"b":5118},{"e":5120,"b":5119},{"e":5121,"b":5119},{"e":5122,"b":5121},{"e":5123,"b":5122},{"e":5125,"b":5122},{"e":5124,"b":5123},{"e":5130,"b":5123},{"e":5126,"b":5125},{"e":5127,"b":5126},{"e":5128,"b":5127},{"e":5129,"b":5128},{"e":5131,"b":5130},{"e":5132,"b":5131},{"e":5134,"b":5131},{"e":5133,"b":5132},{"e":5137,"b":5132},{"e":5135,"b":5134},{"e":5136,"b":5134},{"e":5138,"b":5137},{"e":5139,"b":5138},{"e":5141,"b":5138},{"e":5140,"b":5139},{"e":5148,"b":5139},{"e":5142,"b":5141},{"e":5143,"b":5142},{"e":5144,"b":5143},{"e":5145,"b":5144},{"e":5146,"b":5145},{"e":5147,"b":5145},{"e":5149,"b":5148},{"e":5150,"b":5149},{"e":5152,"b":5149},{"e":5151,"b":5150},{"e":5156,"b":5150},{"e":5153,"b":5152},{"e":5154,"b":5152},{"e":5155,"b":5153},{"e":5157,"b":5156},{"e":5158,"b":5157},{"e":5160,"b":5157},{"e":5159,"b":5158},{"e":5168,"b":5158},{"e":5161,"b":5160},{"e":5162,"b":5161},{"e":5163,"b":5161},{"e":5164,"b":5162},{"e":5165,"b":5163},{"e":5166,"b":5164},{"e":5166,"b":5165},{"e":5167,"b":5166},{"e":5169,"b":5168},{"e":5170,"b":5169},{"e":5172,"b":5169},{"e":5171,"b":5170},{"e":5176,"b":5170},{"e":5173,"b":5172},{"e":5174,"b":5173},{"e":5175,"b":5173},{"e":5177,"b":5176},{"e":5178,"b":5177},{"e":5180,"b":5177},{"e":5179,"b":5178},{"e":5184,"b":5178},{"e":5181,"b":5180},{"e":5182,"b":5181},{"e":5183,"b":5182},{"e":5185,"b":5184},{"e":5186,"b":5185},{"e":5188,"b":5185},{"e":5187,"b":5186},{"e":5191,"b":5186},{"e":5189,"b":5188},{"e":5190,"b":5188},{"e":5192,"b":5191},{"e":5193,"b":5192},{"e":5195,"b":5192},{"e":5194,"b":5193},{"e":5202,"b":5193},{"e":5196,"b":5195},{"e":5197,"b":5196},{"e":5198,"b":5197},{"e":5199,"b":5198},{"e":5200,"b":5199},{"e":5201,"b":5199},{"e":5203,"b":5202},{"e":5204,"b":5203},{"e":5206,"b":5203},{"e":5205,"b":5204},{"e":5210,"b":5204},{"e":5207,"b":5206},{"e":5208,"b":5207},{"e":5209,"b":5207},{"e":5211,"b":5210},{"e":5212,"b":5211},{"e":5214,"b":5211},{"e":5213,"b":5212},{"e":5221,"b":5212},{"e":5215,"b":5214},{"e":5216,"b":5215},{"e":5217,"b":5216},{"e":5218,"b":5217},{"e":5219,"b":5218},{"e":5220,"b":5218},{"e":5222,"b":5221},{"e":5223,"b":5222},{"e":5224,"b":5223},{"e":5225,"b":5223},{"e":5226,"b":5225},{"e":5227,"b":5226},{"e":5229,"b":5226},{"e":5228,"b":5227},{"e":5234,"b":5227},{"e":5230,"b":5229},{"e":5231,"b":5230},{"e":5232,"b":5231},{"e":5233,"b":5231},{"e":5235,"b":5234},{"e":5236,"b":5235},{"e":5238,"b":5235},{"e":5237,"b":5236},{"e":5248,"b":5236},{"e":5239,"b":5238},{"e":5240,"b":5239},{"e":5241,"b":5239},{"e":5242,"b":5240},{"e":5243,"b":5241},{"e":5244,"b":5241},{"e":5243,"b":5242},{"e":5245,"b":5243},{"e":5246,"b":5244},{"e":5247,"b":5245},{"e":5247,"b":5246},{"e":5249,"b":5248},{"e":5250,"b":5249},{"e":5252,"b":5249},{"e":5251,"b":5250},{"e":5255,"b":5250},{"e":5253,"b":5252},{"e":5254,"b":5252},{"e":5256,"b":5255},{"e":5257,"b":5256},{"e":5259,"b":5256},{"e":5258,"b":5257},{"e":5263,"b":5257},{"e":5260,"b":5259},{"e":5261,"b":5259},{"e":5262,"b":5260},{"e":5264,"b":5263},{"e":5265,"b":5264},{"e":5267,"b":5264},{"e":5266,"b":5265},{"e":5269,"b":5265},{"e":5268,"b":5267},{"e":5270,"b":5269},{"e":5271,"b":5270},{"e":5273,"b":5270},{"e":5272,"b":5271},{"e":5280,"b":5271},{"e":5274,"b":5273},{"e":5275,"b":5274},{"e":5276,"b":5275},{"e":5277,"b":5276},{"e":5278,"b":5277},{"e":5279,"b":5277},{"e":5281,"b":5280},{"e":5282,"b":5281},{"e":5284,"b":5281},{"e":5283,"b":5282},{"e":5289,"b":5282},{"e":5285,"b":5284},{"e":5286,"b":5285},{"e":5287,"b":5286},{"e":5288,"b":5286},{"e":5290,"b":5289},{"e":5291,"b":5290},{"e":5293,"b":5290},{"e":5292,"b":5291},{"e":5300,"b":5291},{"e":5294,"b":5293},{"e":5295,"b":5294},{"e":5296,"b":5295},{"e":5297,"b":5296},{"e":5298,"b":5297},{"e":5299,"b":5297},{"e":5301,"b":5300},{"e":5302,"b":5301},{"e":5304,"b":5301},{"e":5303,"b":5302},{"e":5307,"b":5302},{"e":5305,"b":5304},{"e":5306,"b":5304},{"e":5308,"b":5307},{"e":5309,"b":5308},{"e":5311,"b":5308},{"e":5310,"b":5309},{"e":5321,"b":5309},{"e":5312,"b":5311},{"e":5313,"b":5312},{"e":5314,"b":5312},{"e":5315,"b":5313},{"e":5316,"b":5314},{"e":5317,"b":5314},{"e":5316,"b":5315},{"e":5318,"b":5316},{"e":5319,"b":5317},{"e":5320,"b":5318},{"e":5320,"b":5319},{"e":5322,"b":5321},{"e":5323,"b":5322},{"e":5324,"b":5323},{"e":5325,"b":5323},{"e":5326,"b":5325},{"e":5327,"b":5326},{"e":5329,"b":5326},{"e":5328,"b":5327},{"e":5332,"b":5327},{"e":5330,"b":5329},{"e":5331,"b":5329},{"e":5333,"b":5332},{"e":5338,"b":5332},{"e":5334,"b":5333},{"e":5336,"b":5333},{"e":5335,"b":5334},{"e":5339,"b":5334},{"e":5337,"b":5336},{"e":5338,"b":5337},{"e":5340,"b":5339},{"e":5341,"b":5340},{"e":5343,"b":5340},{"e":5342,"b":5341},{"e":5347,"b":5341},{"e":5344,"b":5343},{"e":5345,"b":5344},{"e":5346,"b":5344},{"e":5348,"b":5347},{"e":5353,"b":5347},{"e":5349,"b":5348},{"e":5351,"b":5348},{"e":5350,"b":5349},{"e":5354,"b":5349},{"e":5352,"b":5351},{"e":5353,"b":5352},{"e":5355,"b":5354},{"e":5356,"b":5355},{"e":5358,"b":5355},{"e":5357,"b":5356},{"e":5361,"b":5356},{"e":5359,"b":5358},{"e":5360,"b":5358},{"e":5362,"b":5361},{"e":5363,"b":5362},{"e":5365,"b":5362},{"e":5364,"b":5363},{"e":5372,"b":5363},{"e":5366,"b":5365},{"e":5367,"b":5366},{"e":5368,"b":5366},{"e":5369,"b":5367},{"e":5370,"b":5368},{"e":5371,"b":5369},{"e":5371,"b":5370},{"e":5373,"b":5372},{"e":5374,"b":5373},{"e":5376,"b":5373},{"e":5375,"b":5374},{"e":5384,"b":5374},{"e":5377,"b":5376},{"e":5378,"b":5377},{"e":5379,"b":5377},{"e":5380,"b":5378},{"e":5381,"b":5379},{"e":5382,"b":5380},{"e":5382,"b":5381},{"e":5383,"b":5382},{"e":5385,"b":5384},{"e":5386,"b":5385},{"e":5388,"b":5385},{"e":5387,"b":5386},{"e":5389,"b":5386},{"e":5390,"b":5389},{"e":5391,"b":5390},{"e":5393,"b":5390},{"e":5392,"b":5391},{"e":5398,"b":5391},{"e":5394,"b":5393},{"e":5395,"b":5394},{"e":5396,"b":5395},{"e":5397,"b":5395},{"e":5399,"b":5398},{"e":5400,"b":5399},{"e":5402,"b":5399},{"e":5401,"b":5400},{"e":5406,"b":5400},{"e":5403,"b":5402},{"e":5404,"b":5403},{"e":5405,"b":5403},{"e":5407,"b":5406},{"e":5408,"b":5407},{"e":5409,"b":5408},{"e":5410,"b":5408},{"e":5411,"b":5410},{"e":5412,"b":5411},{"e":5414,"b":5411},{"e":5413,"b":5412},{"e":5419,"b":5412},{"e":5415,"b":5414},{"e":5416,"b":5415},{"e":5417,"b":5416},{"e":5418,"b":5416},{"e":5420,"b":5419},{"e":5421,"b":5420},{"e":5423,"b":5420},{"e":5422,"b":5421},{"e":5427,"b":5421},{"e":5424,"b":5423},{"e":5425,"b":5423},{"e":5426,"b":5424},{"e":5428,"b":5427},{"e":5429,"b":5428},{"e":5431,"b":5428},{"e":5430,"b":5429},{"e":5435,"b":5429},{"e":5432,"b":5431},{"e":5433,"b":5431},{"e":5434,"b":5432},{"e":5436,"b":5435},{"e":5437,"b":5436},{"e":5439,"b":5436},{"e":5438,"b":5437},{"e":5443,"b":5437},{"e":5440,"b":5439},{"e":5441,"b":5440},{"e":5442,"b":5441},{"e":5444,"b":5443},{"e":5445,"b":5444},{"e":5447,"b":5444},{"e":5446,"b":5445},{"e":5450,"b":5445},{"e":5448,"b":5447},{"e":5449,"b":5447},{"e":5451,"b":5450},{"e":5452,"b":5451},{"e":5454,"b":5451},{"e":5453,"b":5452},{"e":5459,"b":5452},{"e":5455,"b":5454},{"e":5456,"b":5455},{"e":5457,"b":5456},{"e":5458,"b":5457},{"e":5460,"b":5459},{"e":5461,"b":5460},{"e":5463,"b":5460},{"e":5462,"b":5461},{"e":5468,"b":5461},{"e":5464,"b":5463},{"e":5465,"b":5464},{"e":5466,"b":5465},{"e":5467,"b":5465},{"e":5469,"b":5468},{"e":5470,"b":5469},{"e":5472,"b":5469},{"e":5471,"b":5470},{"e":5475,"b":5470},{"e":5473,"b":5472},{"e":5474,"b":5472},{"e":5476,"b":5475},{"e":5477,"b":5476},{"e":5479,"b":5476},{"e":5478,"b":5477},{"e":5482,"b":5477},{"e":5480,"b":5479},{"e":5481,"b":5479},{"e":5483,"b":5482},{"e":5484,"b":5483},{"e":5486,"b":5483},{"e":5485,"b":5484},{"e":5490,"b":5484},{"e":5487,"b":5486},{"e":5488,"b":5487},{"e":5489,"b":5487},{"e":5491,"b":5490},{"e":5492,"b":5491},{"e":5494,"b":5491},{"e":5493,"b":5492},{"e":5500,"b":5492},{"e":5495,"b":5494},{"e":5496,"b":5495},{"e":5497,"b":5495},{"e":5498,"b":5496},{"e":5499,"b":5497},{"e":5499,"b":5498},{"e":5501,"b":5500},{"e":5502,"b":5501},{"e":5504,"b":5501},{"e":5503,"b":5502},{"e":5507,"b":5502},{"e":5505,"b":5504},{"e":5506,"b":5504},{"e":5508,"b":5507},{"e":5509,"b":5508},{"e":5511,"b":5508},{"e":5510,"b":5509},{"e":5512,"b":5509},{"e":5513,"b":5512},{"e":5514,"b":5513},{"e":5516,"b":5513},{"e":5515,"b":5514},{"e":5520,"b":5514},{"e":5517,"b":5516},{"e":5518,"b":5517},{"e":5519,"b":5517},{"e":5521,"b":5520},{"e":5522,"b":5521},{"e":5524,"b":5521},{"e":5523,"b":5522},{"e":5528,"b":5522},{"e":5525,"b":5524},{"e":5526,"b":5525},{"e":5527,"b":5525},{"e":5529,"b":5528},{"e":5530,"b":5529},{"e":5532,"b":5529},{"e":5531,"b":5530},{"e":5539,"b":5530},{"e":5533,"b":5532},{"e":5534,"b":5533},{"e":5535,"b":5533},{"e":5536,"b":5534},{"e":5537,"b":5535},{"e":5538,"b":5536},{"e":5538,"b":5537},{"e":5540,"b":5539},{"e":5541,"b":5540},{"e":5543,"b":5540},{"e":5542,"b":5541},{"e":5544,"b":5541},{"e":5545,"b":5544},{"e":5546,"b":5545},{"e":5548,"b":5545},{"e":5547,"b":5546},{"e":5553,"b":5546},{"e":5549,"b":5548},{"e":5550,"b":5549},{"e":5551,"b":5550},{"e":5552,"b":5550},{"e":5554,"b":5553},{"e":5555,"b":5554},{"e":5557,"b":5554},{"e":5556,"b":5555},{"e":5563,"b":5555},{"e":5558,"b":5557},{"e":5559,"b":5558},{"e":5560,"b":5558},{"e":5561,"b":5559},{"e":5562,"b":5560},{"e":5562,"b":5561},{"e":5564,"b":5563},{"e":5565,"b":5564},{"e":5566,"b":5565},{"e":5567,"b":5565},{"e":5568,"b":5567},{"e":5569,"b":5568},{"e":5571,"b":5568},{"e":5570,"b":5569},{"e":5573,"b":5569},{"e":5572,"b":5571},{"e":5574,"b":5573},{"e":5575,"b":5574},{"e":5577,"b":5574},{"e":5576,"b":5575},{"e":5581,"b":5575},{"e":5578,"b":5577},{"e":5579,"b":5578},{"e":5580,"b":5578},{"e":5582,"b":5581},{"e":5583,"b":5582},{"e":5585,"b":5582},{"e":5584,"b":5583},{"e":5589,"b":5583},{"e":5586,"b":5585},{"e":5587,"b":5585},{"e":5588,"b":5586},{"e":5590,"b":5589},{"e":5591,"b":5590},{"e":5593,"b":5590},{"e":5592,"b":5591},{"e":5603,"b":5591},{"e":5594,"b":5593},{"e":5595,"b":5594},{"e":5596,"b":5594},{"e":5597,"b":5595},{"e":5598,"b":5596},{"e":5599,"b":5596},{"e":5598,"b":5597},{"e":5600,"b":5598},{"e":5601,"b":5599},{"e":5602,"b":5600},{"e":5602,"b":5601},{"e":5604,"b":5603},{"e":5605,"b":5604},{"e":5607,"b":5604},{"e":5606,"b":5605},{"e":5614,"b":5605},{"e":5608,"b":5607},{"e":5609,"b":5608},{"e":5610,"b":5608},{"e":5611,"b":5609},{"e":5612,"b":5610},{"e":5613,"b":5611},{"e":5613,"b":5612},{"e":5615,"b":5614},{"e":5616,"b":5615},{"e":5618,"b":5615},{"e":5617,"b":5616},{"e":5623,"b":5616},{"e":5619,"b":5618},{"e":5620,"b":5619},{"e":5621,"b":5620},{"e":5622,"b":5620},{"e":5624,"b":5623},{"e":5625,"b":5624},{"e":5627,"b":5624},{"e":5626,"b":5625},{"e":5634,"b":5625},{"e":5628,"b":5627},{"e":5629,"b":5628},{"e":5630,"b":5629},{"e":5631,"b":5630},{"e":5632,"b":5631},{"e":5633,"b":5631},{"e":5635,"b":5634},{"e":5636,"b":5635},{"e":5638,"b":5635},{"e":5637,"b":5636},{"e":5643,"b":5636},{"e":5639,"b":5638},{"e":5640,"b":5639},{"e":5641,"b":5640},{"e":5642,"b":5640},{"e":5644,"b":5643},{"e":5645,"b":5644},{"e":5647,"b":5644},{"e":5646,"b":5645},{"e":5648,"b":5645},{"e":5649,"b":5648},{"e":5650,"b":5649},{"e":5652,"b":5649},{"e":5651,"b":5650},{"e":5657,"b":5650},{"e":5653,"b":5652},{"e":5654,"b":5653},{"e":5655,"b":5654},{"e":5656,"b":5655},{"e":5658,"b":5657},{"e":5659,"b":5658},{"e":5661,"b":5658},{"e":5660,"b":5659},{"e":5665,"b":5659},{"e":5662,"b":5661},{"e":5663,"b":5662},{"e":5664,"b":5662},{"e":5666,"b":5665},{"e":5667,"b":5666},{"e":5669,"b":5666},{"e":5668,"b":5667},{"e":5673,"b":5667},{"e":5670,"b":5669},{"e":5671,"b":5670},{"e":5672,"b":5670},{"e":5674,"b":5673},{"e":5675,"b":5674},{"e":5677,"b":5674},{"e":5676,"b":5675},{"e":5681,"b":5675},{"e":5678,"b":5677},{"e":5679,"b":5678},{"e":5680,"b":5678},{"e":5682,"b":5681},{"e":5687,"b":5681},{"e":5683,"b":5682},{"e":5685,"b":5682},{"e":5684,"b":5683},{"e":5688,"b":5683},{"e":5686,"b":5685},{"e":5687,"b":5686},{"e":5689,"b":5688},{"e":5690,"b":5689},{"e":5692,"b":5689},{"e":5691,"b":5690},{"e":5697,"b":5690},{"e":5693,"b":5692},{"e":5694,"b":5693},{"e":5695,"b":5694},{"e":5696,"b":5694},{"e":5698,"b":5697},{"e":5699,"b":5698},{"e":5700,"b":5699},{"e":5701,"b":5699},{"e":5702,"b":5701},{"e":5703,"b":5702},{"e":5705,"b":5702},{"e":5704,"b":5703},{"e":5712,"b":5703},{"e":5706,"b":5705},{"e":5707,"b":5706},{"e":5708,"b":5706},{"e":5709,"b":5707},{"e":5710,"b":5708},{"e":5711,"b":5709},{"e":5711,"b":5710},{"e":5713,"b":5712},{"e":5714,"b":5713},{"e":5716,"b":5713},{"e":5715,"b":5714},{"e":5719,"b":5714},{"e":5717,"b":5716},{"e":5718,"b":5716},{"e":5720,"b":5719},{"e":5721,"b":5720},{"e":5723,"b":5720},{"e":5722,"b":5721},{"e":5729,"b":5721},{"e":5724,"b":5723},{"e":5725,"b":5724},{"e":5726,"b":5724},{"e":5727,"b":5725},{"e":5728,"b":5726},{"e":5728,"b":5727},{"e":5730,"b":5729},{"e":5735,"b":5729},{"e":5731,"b":5730},{"e":5733,"b":5730},{"e":5732,"b":5731},{"e":5736,"b":5731},{"e":5734,"b":5733},{"e":5735,"b":5734},{"e":5737,"b":5736},{"e":5738,"b":5737},{"e":5739,"b":5738},{"e":5740,"b":5738},{"e":5741,"b":5740},{"e":5742,"b":5741},{"e":5744,"b":5741},{"e":5743,"b":5742},{"e":5746,"b":5742},{"e":5745,"b":5744},{"e":5747,"b":5746},{"e":5752,"b":5746},{"e":5748,"b":5747},{"e":5750,"b":5747},{"e":5749,"b":5748},{"e":5753,"b":5748},{"e":5751,"b":5750},{"e":5752,"b":5751},{"e":5754,"b":5753},{"e":5755,"b":5754},{"e":5757,"b":5754},{"e":5756,"b":5755},{"e":5761,"b":5755},{"e":5758,"b":5757},{"e":5759,"b":5758},{"e":5760,"b":5758},{"e":5762,"b":5761},{"e":5763,"b":5762},{"e":5764,"b":5763},{"e":5765,"b":5763},{"e":5766,"b":5765},{"e":5767,"b":5766},{"e":5769,"b":5766},{"e":5768,"b":5767},{"e":5772,"b":5767},{"e":5770,"b":5769},{"e":5771,"b":5769},{"e":5773,"b":5772},{"e":5774,"b":5773},{"e":5776,"b":5773},{"e":5775,"b":5774},{"e":5783,"b":5774},{"e":5777,"b":5776},{"e":5778,"b":5777},{"e":5779,"b":5777},{"e":5780,"b":5778},{"e":5781,"b":5779},{"e":5782,"b":5780},{"e":5782,"b":5781},{"e":5784,"b":5783},{"e":5785,"b":5784},{"e":5787,"b":5784},{"e":5786,"b":5785},{"e":5790,"b":5785},{"e":5788,"b":5787},{"e":5789,"b":5787},{"e":5791,"b":5790},{"e":5792,"b":5791},{"e":5794,"b":5791},{"e":5793,"b":5792},{"e":5799,"b":5792},{"e":5795,"b":5794},{"e":5796,"b":5795},{"e":5797,"b":5796},{"e":5798,"b":5797},{"e":5800,"b":5799},{"e":5801,"b":5800},{"e":5803,"b":5800},{"e":5802,"b":5801},{"e":5808,"b":5801},{"e":5804,"b":5803},{"e":5805,"b":5804},{"e":5806,"b":5805},{"e":5807,"b":5805},{"e":5809,"b":5808},{"e":5810,"b":5809},{"e":5812,"b":5809},{"e":5811,"b":5810},{"e":5815,"b":5810},{"e":5813,"b":5812},{"e":5814,"b":5812},{"e":5816,"b":5815},{"e":5817,"b":5816},{"e":5819,"b":5816},{"e":5818,"b":5817},{"e":5823,"b":5817},{"e":5820,"b":5819},{"e":5821,"b":5820},{"e":5822,"b":5820},{"e":5824,"b":5823},{"e":5825,"b":5824},{"e":5827,"b":5824},{"e":5826,"b":5825},{"e":5831,"b":5825},{"e":5828,"b":5827},{"e":5829,"b":5827},{"e":5830,"b":5828},{"e":5832,"b":5831},{"e":5833,"b":5832},{"e":5835,"b":5832},{"e":5834,"b":5833},{"e":5839,"b":5833},{"e":5836,"b":5835},{"e":5837,"b":5836},{"e":5838,"b":5837},{"e":5840,"b":5839},{"e":5841,"b":5840},{"e":5843,"b":5840},{"e":5842,"b":5841},{"e":5847,"b":5841},{"e":5844,"b":5843},{"e":5845,"b":5844},{"e":5846,"b":5844},{"e":5848,"b":5847},{"e":5849,"b":5848},{"e":5851,"b":5848},{"e":5850,"b":5849},{"e":5854,"b":5849},{"e":5852,"b":5851},{"e":5853,"b":5851},{"e":5855,"b":5854},{"e":5856,"b":5855},{"e":5858,"b":5855},{"e":5857,"b":5856},{"e":5868,"b":5856},{"e":5859,"b":5858},{"e":5860,"b":5859},{"e":5861,"b":5859},{"e":5862,"b":5860},{"e":5863,"b":5861},{"e":5864,"b":5861},{"e":5863,"b":5862},{"e":5865,"b":5863},{"e":5866,"b":5864},{"e":5867,"b":5865},{"e":5867,"b":5866},{"e":5869,"b":5868},{"e":5870,"b":5869},{"e":5872,"b":5869},{"e":5871,"b":5870},{"e":5879,"b":5870},{"e":5873,"b":5872},{"e":5874,"b":5873},{"e":5875,"b":5873},{"e":5876,"b":5874},{"e":5877,"b":5875},{"e":5878,"b":5876},{"e":5878,"b":5877},{"e":5880,"b":5879},{"e":5881,"b":5880},{"e":5883,"b":5880},{"e":5882,"b":5881},{"e":5887,"b":5881},{"e":5884,"b":5883},{"e":5885,"b":5884},{"e":5886,"b":5884},{"e":5888,"b":5887},{"e":5889,"b":5888},{"e":5891,"b":5888},{"e":5890,"b":5889},{"e":5893,"b":5889},{"e":5892,"b":5891},{"e":5894,"b":5893},{"e":5895,"b":5894},{"e":5896,"b":5895},{"e":5897,"b":5895},{"e":5898,"b":5897},{"e":5899,"b":5898},{"e":5901,"b":5898},{"e":5900,"b":5899},{"e":5903,"b":5899},{"e":5902,"b":5901},{"e":5904,"b":5903},{"e":5905,"b":5904},{"e":5907,"b":5904},{"e":5906,"b":5905},{"e":5909,"b":5905},{"e":5908,"b":5907},{"e":5910,"b":5909},{"e":5911,"b":5910},{"e":5913,"b":5910},{"e":5912,"b":5911},{"e":5919,"b":5911},{"e":5914,"b":5913},{"e":5915,"b":5914},{"e":5916,"b":5914},{"e":5917,"b":5915},{"e":5918,"b":5916},{"e":5918,"b":5917},{"e":5920,"b":5919},{"e":5921,"b":5920},{"e":5923,"b":5920},{"e":5922,"b":5921},{"e":5930,"b":5921},{"e":5924,"b":5923},{"e":5925,"b":5924},{"e":5926,"b":5925},{"e":5927,"b":5926},{"e":5928,"b":5927},{"e":5929,"b":5927},{"e":5931,"b":5930},{"e":5932,"b":5931},{"e":5933,"b":5932},{"e":5934,"b":5932},{"e":5935,"b":5934},{"e":5936,"b":5935},{"e":5938,"b":5935},{"e":5937,"b":5936},{"e":5941,"b":5936},{"e":5939,"b":5938},{"e":5940,"b":5938},{"e":5942,"b":5941},{"e":5943,"b":5942},{"e":5945,"b":5942},{"e":5944,"b":5943},{"e":5949,"b":5943},{"e":5946,"b":5945},{"e":5947,"b":5946},{"e":5948,"b":5946},{"e":5950,"b":5949},{"e":5951,"b":5950},{"e":5953,"b":5950},{"e":5952,"b":5951},{"e":5958,"b":5951},{"e":5954,"b":5953},{"e":5955,"b":5954},{"e":5956,"b":5955},{"e":5957,"b":5955},{"e":5959,"b":5958},{"e":5960,"b":5959},{"e":5962,"b":5959},{"e":5961,"b":5960},{"e":5965,"b":5960},{"e":5963,"b":5962},{"e":5964,"b":5962},{"e":5966,"b":5965},{"e":5967,"b":5966},{"e":5969,"b":5966},{"e":5968,"b":5967},{"e":5976,"b":5967},{"e":5970,"b":5969},{"e":5971,"b":5970},{"e":5972,"b":5971},{"e":5973,"b":5972},{"e":5974,"b":5973},{"e":5975,"b":5973},{"e":5977,"b":5976},{"e":5982,"b":5976},{"e":5978,"b":5977},{"e":5980,"b":5977},{"e":5979,"b":5978},{"e":5983,"b":5978},{"e":5981,"b":5980},{"e":5982,"b":5981},{"e":5984,"b":5983},{"e":5985,"b":5984},{"e":5987,"b":5984},{"e":5986,"b":5985},{"e":5992,"b":5985},{"e":5988,"b":5987},{"e":5989,"b":5988},{"e":5990,"b":5989},{"e":5991,"b":5989},{"e":5993,"b":5992},{"e":5994,"b":5993},{"e":5996,"b":5993},{"e":5995,"b":5994},{"e":6000,"b":5994},{"e":5997,"b":5996},{"e":5998,"b":5997},{"e":5999,"b":5997},{"e":6001,"b":6000},{"e":6002,"b":6001},{"e":6004,"b":6001},{"e":6003,"b":6002},{"e":6006,"b":6002},{"e":6005,"b":6004},{"e":6007,"b":6006},{"e":6008,"b":6007},{"e":6010,"b":6007},{"e":6009,"b":6008},{"e":6017,"b":6008},{"e":6011,"b":6010},{"e":6012,"b":6011},{"e":6013,"b":6011},{"e":6014,"b":6012},{"e":6015,"b":6013},{"e":6016,"b":6014},{"e":6016,"b":6015},{"e":6018,"b":6017},{"e":6023,"b":6017},{"e":6019,"b":6018},{"e":6021,"b":6018},{"e":6020,"b":6019},{"e":6024,"b":6019},{"e":6022,"b":6021},{"e":6023,"b":6022},{"e":6025,"b":6024},{"e":6026,"b":6025},{"e":6028,"b":6025},{"e":6027,"b":6026},{"e":6029,"b":6026},{"e":6030,"b":6029},{"e":6031,"b":6030},{"e":6033,"b":6030},{"e":6032,"b":6031},{"e":6037,"b":6031},{"e":6034,"b":6033},{"e":6035,"b":6034},{"e":6036,"b":6034},{"e":6038,"b":6037},{"e":6039,"b":6038},{"e":6041,"b":6038},{"e":6040,"b":6039},{"e":6045,"b":6039},{"e":6042,"b":6041},{"e":6043,"b":6042},{"e":6044,"b":6043},{"e":6046,"b":6045},{"e":6047,"b":6046},{"e":6049,"b":6046},{"e":6048,"b":6047},{"e":6057,"b":6047},{"e":6050,"b":6049},{"e":6051,"b":6050},{"e":6052,"b":6050},{"e":6053,"b":6051},{"e":6054,"b":6052},{"e":6055,"b":6053},{"e":6055,"b":6054},{"e":6056,"b":6055},{"e":6058,"b":6057},{"e":6059,"b":6058},{"e":6061,"b":6058},{"e":6060,"b":6059},{"e":6065,"b":6059},{"e":6062,"b":6061},{"e":6063,"b":6062},{"e":6064,"b":6062},{"e":6066,"b":6065},{"e":6067,"b":6066},{"e":6069,"b":6066},{"e":6068,"b":6067},{"e":6074,"b":6067},{"e":6070,"b":6069},{"e":6071,"b":6070},{"e":6072,"b":6071},{"e":6073,"b":6071},{"e":6075,"b":6074},{"e":6076,"b":6075},{"e":6077,"b":6076},{"e":6078,"b":6076},{"e":6079,"b":6078},{"e":6080,"b":6079},{"e":6082,"b":6079},{"e":6081,"b":6080},{"e":6084,"b":6080},{"e":6083,"b":6082},{"e":6085,"b":6084},{"e":6086,"b":6085},{"e":6088,"b":6085},{"e":6087,"b":6086},{"e":6092,"b":6086},{"e":6089,"b":6088},{"e":6090,"b":6089},{"e":6091,"b":6089},{"e":6093,"b":6092},{"e":6094,"b":6093},{"e":6096,"b":6093},{"e":6095,"b":6094},{"e":6101,"b":6094},{"e":6097,"b":6096},{"e":6098,"b":6097},{"e":6099,"b":6098},{"e":6100,"b":6098},{"e":6102,"b":6101},{"e":6103,"b":6102},{"e":6105,"b":6102},{"e":6104,"b":6103},{"e":6113,"b":6103},{"e":6106,"b":6105},{"e":6107,"b":6106},{"e":6108,"b":6106},{"e":6109,"b":6107},{"e":6110,"b":6108},{"e":6111,"b":6109},{"e":6111,"b":6110},{"e":6112,"b":6111},{"e":6114,"b":6113},{"e":6115,"b":6114},{"e":6117,"b":6114},{"e":6116,"b":6115},{"e":6124,"b":6115},{"e":6118,"b":6117},{"e":6119,"b":6118},{"e":6120,"b":6119},{"e":6121,"b":6120},{"e":6122,"b":6121},{"e":6123,"b":6121},{"e":6125,"b":6124},{"e":6126,"b":6125},{"e":6127,"b":6126},{"e":6128,"b":6126},{"e":6129,"b":6128},{"e":6130,"b":6129},{"e":6132,"b":6129},{"e":6131,"b":6130},{"e":6142,"b":6130},{"e":6133,"b":6132},{"e":6134,"b":6133},{"e":6135,"b":6133},{"e":6136,"b":6134},{"e":6137,"b":6135},{"e":6138,"b":6135},{"e":6137,"b":6136},{"e":6139,"b":6137},{"e":6140,"b":6138},{"e":6141,"b":6139},{"e":6141,"b":6140},{"e":6143,"b":6142},{"e":6144,"b":6143},{"e":6146,"b":6143},{"e":6145,"b":6144},{"e":6153,"b":6144},{"e":6147,"b":6146},{"e":6148,"b":6147},{"e":6149,"b":6147},{"e":6150,"b":6148},{"e":6151,"b":6149},{"e":6152,"b":6150},{"e":6152,"b":6151},{"e":6154,"b":6153},{"e":6155,"b":6154},{"e":6157,"b":6154},{"e":6156,"b":6155},{"e":6161,"b":6155},{"e":6158,"b":6157},{"e":6159,"b":6158},{"e":6160,"b":6158},{"e":6162,"b":6161},{"e":6163,"b":6162},{"e":6165,"b":6162},{"e":6164,"b":6163},{"e":6167,"b":6163},{"e":6166,"b":6165},{"e":6168,"b":6167},{"e":6169,"b":6168},{"e":6171,"b":6168},{"e":6170,"b":6169},{"e":6173,"b":6169},{"e":6172,"b":6171},{"e":6174,"b":6173},{"e":6175,"b":6174},{"e":6177,"b":6174},{"e":6176,"b":6175},{"e":6181,"b":6175},{"e":6178,"b":6177},{"e":6179,"b":6177},{"e":6180,"b":6178},{"e":6182,"b":6181},{"e":6183,"b":6182},{"e":6185,"b":6182},{"e":6184,"b":6183},{"e":6188,"b":6183},{"e":6186,"b":6185},{"e":6187,"b":6185},{"e":6189,"b":6188},{"e":6190,"b":6189},{"e":6192,"b":6189},{"e":6191,"b":6190},{"e":6195,"b":6190},{"e":6193,"b":6192},{"e":6194,"b":6192},{"e":6196,"b":6195},{"e":6197,"b":6196},{"e":6199,"b":6196},{"e":6198,"b":6197},{"e":6201,"b":6197},{"e":6200,"b":6199},{"e":6202,"b":6201},{"e":6203,"b":6202},{"e":6205,"b":6202},{"e":6204,"b":6203},{"e":6208,"b":6203},{"e":6206,"b":6205},{"e":6207,"b":6205},{"e":6209,"b":6208},{"e":6210,"b":6209},{"e":6212,"b":6209},{"e":6211,"b":6210},{"e":6213,"b":6210},{"e":6214,"b":6213},{"e":6215,"b":6214},{"e":6217,"b":6214},{"e":6216,"b":6215},{"e":6220,"b":6215},{"e":6218,"b":6217},{"e":6219,"b":6217},{"e":6221,"b":6220},{"e":6222,"b":6221},{"e":6224,"b":6221},{"e":6223,"b":6222},{"e":6231,"b":6222},{"e":6225,"b":6224},{"e":6226,"b":6225},{"e":6227,"b":6226},{"e":6228,"b":6227},{"e":6229,"b":6228},{"e":6230,"b":6228},{"e":6232,"b":6231},{"e":6233,"b":6232},{"e":6234,"b":6233},{"e":6235,"b":6233},{"e":6236,"b":6235},{"e":6237,"b":6236},{"e":6239,"b":6236},{"e":6238,"b":6237},{"e":6242,"b":6237},{"e":6240,"b":6239},{"e":6241,"b":6239},{"e":6243,"b":6242},{"e":6244,"b":6243},{"e":6246,"b":6243},{"e":6245,"b":6244},{"e":6248,"b":6244},{"e":6247,"b":6246},{"e":6249,"b":6248},{"e":6254,"b":6248},{"e":6250,"b":6249},{"e":6252,"b":6249},{"e":6251,"b":6250},{"e":6255,"b":6250},{"e":6253,"b":6252},{"e":6254,"b":6253},{"e":6256,"b":6255},{"e":6257,"b":6256},{"e":6259,"b":6256},{"e":6258,"b":6257},{"e":6267,"b":6257},{"e":6260,"b":6259},{"e":6261,"b":6260},{"e":6262,"b":6260},{"e":6263,"b":6261},{"e":6264,"b":6262},{"e":6265,"b":6263},{"e":6265,"b":6264},{"e":6266,"b":6265},{"e":6268,"b":6267},{"e":6269,"b":6268},{"e":6271,"b":6268},{"e":6270,"b":6269},{"e":6276,"b":6269},{"e":6272,"b":6271},{"e":6273,"b":6272},{"e":6274,"b":6273},{"e":6275,"b":6274},{"e":6277,"b":6276},{"e":6278,"b":6277},{"e":6280,"b":6277},{"e":6279,"b":6278},{"e":6287,"b":6278},{"e":6281,"b":6280},{"e":6282,"b":6281},{"e":6283,"b":6281},{"e":6284,"b":6282},{"e":6285,"b":6283},{"e":6286,"b":6284},{"e":6286,"b":6285},{"e":6288,"b":6287},{"e":6289,"b":6288},{"e":6291,"b":6288},{"e":6290,"b":6289},{"e":6295,"b":6289},{"e":6292,"b":6291},{"e":6293,"b":6292},{"e":6294,"b":6292},{"e":6296,"b":6295},{"e":6297,"b":6296},{"e":6299,"b":6296},{"e":6298,"b":6297},{"e":6303,"b":6297},{"e":6300,"b":6299},{"e":6301,"b":6300},{"e":6302,"b":6300},{"e":6304,"b":6303},{"e":6305,"b":6304},{"e":6307,"b":6304},{"e":6306,"b":6305},{"e":6309,"b":6305},{"e":6308,"b":6307},{"e":6310,"b":6309},{"e":6311,"b":6310},{"e":6313,"b":6310},{"e":6312,"b":6311},{"e":6319,"b":6311},{"e":6314,"b":6313},{"e":6315,"b":6314},{"e":6316,"b":6314},{"e":6317,"b":6315},{"e":6318,"b":6316},{"e":6318,"b":6317},{"e":6320,"b":6319},{"e":6321,"b":6320},{"e":6322,"b":6321},{"e":6323,"b":6321},{"e":6324,"b":6323},{"e":6325,"b":6324},{"e":6327,"b":6324},{"e":6326,"b":6325},{"e":6334,"b":6325},{"e":6328,"b":6327},{"e":6329,"b":6328},{"e":6330,"b":6328},{"e":6331,"b":6329},{"e":6332,"b":6330},{"e":6333,"b":6331},{"e":6333,"b":6332},{"e":6335,"b":6334},{"e":6336,"b":6335},{"e":6338,"b":6335},{"e":6337,"b":6336},{"e":6341,"b":6336},{"e":6339,"b":6338},{"e":6340,"b":6338},{"e":6342,"b":6341},{"e":6343,"b":6342},{"e":6345,"b":6342},{"e":6344,"b":6343},{"e":6349,"b":6343},{"e":6346,"b":6345},{"e":6347,"b":6346},{"e":6348,"b":6347},{"e":6350,"b":6349},{"e":6351,"b":6350},{"e":6353,"b":6350},{"e":6352,"b":6351},{"e":6357,"b":6351},{"e":6354,"b":6353},{"e":6355,"b":6354},{"e":6356,"b":6354},{"e":6358,"b":6357},{"e":6359,"b":6358},{"e":6360,"b":6359},{"e":6361,"b":6359},{"e":6362,"b":6361},{"e":6363,"b":6362},{"e":6365,"b":6362},{"e":6364,"b":6363},{"e":6370,"b":6363},{"e":6366,"b":6365},{"e":6367,"b":6366},{"e":6368,"b":6367},{"e":6369,"b":6367},{"e":6371,"b":6370},{"e":6372,"b":6371},{"e":6373,"b":6372},{"e":6374,"b":6372},{"e":6375,"b":6374},{"e":6376,"b":6375},{"e":6378,"b":6375},{"e":6377,"b":6376},{"e":6383,"b":6376},{"e":6379,"b":6378},{"e":6380,"b":6379},{"e":6381,"b":6380},{"e":6382,"b":6381},{"e":6384,"b":6383},{"e":6385,"b":6384},{"e":6387,"b":6384},{"e":6386,"b":6385},{"e":6392,"b":6385},{"e":6388,"b":6387},{"e":6389,"b":6388},{"e":6390,"b":6389},{"e":6391,"b":6390},{"e":6393,"b":6392},{"e":6394,"b":6393},{"e":6396,"b":6393},{"e":6395,"b":6394},{"e":6400,"b":6394},{"e":6397,"b":6396},{"e":6398,"b":6397},{"e":6399,"b":6398},{"e":6401,"b":6400},{"e":6402,"b":6401},{"e":6404,"b":6401},{"e":6403,"b":6402},{"e":6406,"b":6402},{"e":6405,"b":6404},{"e":6407,"b":6406},{"e":6408,"b":6407},{"e":6410,"b":6407},{"e":6409,"b":6408},{"e":6415,"b":6408},{"e":6411,"b":6410},{"e":6412,"b":6411},{"e":6413,"b":6412},{"e":6414,"b":6413},{"e":6416,"b":6415},{"e":6417,"b":6416},{"e":6419,"b":6416},{"e":6418,"b":6417},{"e":6421,"b":6417},{"e":6420,"b":6419},{"e":6422,"b":6421},{"e":6423,"b":6422},{"e":6425,"b":6422},{"e":6424,"b":6423},{"e":6429,"b":6423},{"e":6426,"b":6425},{"e":6427,"b":6426},{"e":6428,"b":6426},{"e":6430,"b":6429},{"e":6431,"b":6430},{"e":6432,"b":6431},{"e":6433,"b":6431},{"e":6434,"b":6433},{"e":6435,"b":6434},{"e":6437,"b":6434},{"e":6436,"b":6435},{"e":6441,"b":6435},{"e":6438,"b":6437},{"e":6439,"b":6438},{"e":6440,"b":6438},{"e":6442,"b":6441},{"e":6443,"b":6442},{"e":6445,"b":6442},{"e":6444,"b":6443},{"e":6448,"b":6443},{"e":6446,"b":6445},{"e":6447,"b":6445},{"e":6449,"b":6448},{"e":6450,"b":6449},{"e":6452,"b":6449},{"e":6451,"b":6450},{"e":6456,"b":6450},{"e":6453,"b":6452},{"e":6454,"b":6452},{"e":6455,"b":6453},{"e":6457,"b":6456},{"e":6458,"b":6457},{"e":6460,"b":6457},{"e":6459,"b":6458},{"e":6463,"b":6458},{"e":6461,"b":6460},{"e":6462,"b":6460},{"e":6464,"b":6463},{"e":6469,"b":6463},{"e":6465,"b":6464},{"e":6467,"b":6464},{"e":6466,"b":6465},{"e":6470,"b":6465},{"e":6468,"b":6467},{"e":6469,"b":6468},{"e":6471,"b":6470},{"e":6472,"b":6471},{"e":6474,"b":6471},{"e":6473,"b":6472},{"e":6478,"b":6472},{"e":6475,"b":6474},{"e":6476,"b":6475},{"e":6477,"b":6475},{"e":6479,"b":6478},{"e":6480,"b":6479},{"e":6482,"b":6479},{"e":6481,"b":6480},{"e":6487,"b":6480},{"e":6483,"b":6482},{"e":6484,"b":6483},{"e":6485,"b":6484},{"e":6486,"b":6484},{"e":6488,"b":6487},{"e":6489,"b":6488},{"e":6491,"b":6488},{"e":6490,"b":6489},{"e":6494,"b":6489},{"e":6492,"b":6491},{"e":6493,"b":6491},{"e":6495,"b":6494},{"e":6496,"b":6495},{"e":6498,"b":6495},{"e":6497,"b":6496},{"e":6501,"b":6496},{"e":6499,"b":6498},{"e":6500,"b":6498},{"e":6502,"b":6501},{"e":6503,"b":6502},{"e":6505,"b":6502},{"e":6504,"b":6503},{"e":6510,"b":6503},{"e":6506,"b":6505},{"e":6507,"b":6506},{"e":6508,"b":6507},{"e":6509,"b":6508},{"e":6511,"b":6510},{"e":6512,"b":6511},{"e":6514,"b":6511},{"e":6513,"b":6512},{"e":6519,"b":6512},{"e":6515,"b":6514},{"e":6516,"b":6515},{"e":6517,"b":6516},{"e":6518,"b":6516},{"e":6520,"b":6519},{"e":6521,"b":6520},{"e":6523,"b":6520},{"e":6522,"b":6521},{"e":6528,"b":6521},{"e":6524,"b":6523},{"e":6525,"b":6524},{"e":6526,"b":6525},{"e":6527,"b":6526},{"e":6529,"b":6528},{"e":6530,"b":6529},{"e":6531,"b":6530},{"e":6532,"b":6530},{"e":6533,"b":6532},{"e":6534,"b":6533},{"e":6536,"b":6533},{"e":6535,"b":6534},{"e":6537,"b":6534},{"e":6538,"b":6537},{"e":6539,"b":6538},{"e":6541,"b":6538},{"e":6540,"b":6539},{"e":6545,"b":6539},{"e":6542,"b":6541},{"e":6543,"b":6542},{"e":6544,"b":6542},{"e":6546,"b":6545},{"e":6547,"b":6546},{"e":6549,"b":6546},{"e":6548,"b":6547},{"e":6553,"b":6547},{"e":6550,"b":6549},{"e":6551,"b":6549},{"e":6552,"b":6550},{"e":6554,"b":6553},{"e":6555,"b":6554},{"e":6557,"b":6554},{"e":6556,"b":6555},{"e":6558,"b":6555},{"e":6559,"b":6558},{"e":6560,"b":6559},{"e":6562,"b":6559},{"e":6561,"b":6560},{"e":6569,"b":6560},{"e":6563,"b":6562},{"e":6564,"b":6563},{"e":6565,"b":6564},{"e":6566,"b":6565},{"e":6567,"b":6566},{"e":6568,"b":6566},{"e":6570,"b":6569},{"e":6571,"b":6570},{"e":6573,"b":6570},{"e":6572,"b":6571},{"e":6577,"b":6571},{"e":6574,"b":6573},{"e":6575,"b":6574},{"e":6576,"b":6574},{"e":6578,"b":6577},{"e":6579,"b":6578},{"e":6581,"b":6578},{"e":6580,"b":6579},{"e":6591,"b":6579},{"e":6582,"b":6581},{"e":6583,"b":6582},{"e":6584,"b":6582},{"e":6585,"b":6583},{"e":6586,"b":6584},{"e":6587,"b":6584},{"e":6586,"b":6585},{"e":6588,"b":6586},{"e":6589,"b":6587},{"e":6590,"b":6588},{"e":6590,"b":6589},{"e":6592,"b":6591},{"e":6593,"b":6592},{"e":6595,"b":6592},{"e":6594,"b":6593},{"e":6598,"b":6593},{"e":6596,"b":6595},{"e":6597,"b":6595},{"e":6599,"b":6598},{"e":6600,"b":6599},{"e":6602,"b":6599},{"e":6601,"b":6600},{"e":6604,"b":6600},{"e":6603,"b":6602},{"e":6605,"b":6604},{"e":6606,"b":6605},{"e":6608,"b":6605},{"e":6607,"b":6606},{"e":6610,"b":6606},{"e":6609,"b":6608},{"e":6611,"b":6610},{"e":6612,"b":6611},{"e":6614,"b":6611},{"e":6613,"b":6612},{"e":6617,"b":6612},{"e":6615,"b":6614},{"e":6616,"b":6614},{"e":6618,"b":6617},{"e":6619,"b":6618},{"e":6621,"b":6618},{"e":6620,"b":6619},{"e":6625,"b":6619},{"e":6622,"b":6621},{"e":6623,"b":6622},{"e":6624,"b":6622},{"e":6626,"b":6625},{"e":6627,"b":6626},{"e":6629,"b":6626},{"e":6628,"b":6627},{"e":6637,"b":6627},{"e":6630,"b":6629},{"e":6631,"b":6630},{"e":6632,"b":6630},{"e":6633,"b":6631},{"e":6634,"b":6632},{"e":6635,"b":6633},{"e":6635,"b":6634},{"e":6636,"b":6635},{"e":6638,"b":6637},{"e":6639,"b":6638},{"e":6641,"b":6638},{"e":6640,"b":6639},{"e":6645,"b":6639},{"e":6642,"b":6641},{"e":6643,"b":6642},{"e":6644,"b":6642},{"e":6646,"b":6645},{"e":6647,"b":6646},{"e":6649,"b":6646},{"e":6648,"b":6647},{"e":6650,"b":6647},{"e":6651,"b":6650},{"e":6652,"b":6651},{"e":6654,"b":6651},{"e":6653,"b":6652},{"e":6658,"b":6652},{"e":6655,"b":6654},{"e":6656,"b":6655},{"e":6657,"b":6655},{"e":6659,"b":6658},{"e":6660,"b":6659},{"e":6662,"b":6659},{"e":6661,"b":6660},{"e":6665,"b":6660},{"e":6663,"b":6662},{"e":6664,"b":6662},{"e":6666,"b":6665},{"e":6667,"b":6666},{"e":6669,"b":6666},{"e":6668,"b":6667},{"e":6676,"b":6667},{"e":6670,"b":6669},{"e":6671,"b":6670},{"e":6672,"b":6671},{"e":6673,"b":6672},{"e":6674,"b":6673},{"e":6675,"b":6673},{"e":6677,"b":6676},{"e":6678,"b":6677},{"e":6680,"b":6677},{"e":6679,"b":6678},{"e":6684,"b":6678},{"e":6681,"b":6680},{"e":6682,"b":6680},{"e":6683,"b":6681},{"e":6685,"b":6684},{"e":6686,"b":6685},{"e":6688,"b":6685},{"e":6687,"b":6686},{"e":6690,"b":6686},{"e":6689,"b":6688},{"e":6691,"b":6690},{"e":6692,"b":6691},{"e":6694,"b":6691},{"e":6693,"b":6692},{"e":6698,"b":6692},{"e":6695,"b":6694},{"e":6696,"b":6695},{"e":6697,"b":6695},{"e":6699,"b":6698},{"e":6700,"b":6699},{"e":6702,"b":6699},{"e":6701,"b":6700},{"e":6707,"b":6700},{"e":6703,"b":6702},{"e":6704,"b":6703},{"e":6705,"b":6704},{"e":6706,"b":6704},{"e":6708,"b":6707},{"e":6709,"b":6708},{"e":6711,"b":6708},{"e":6710,"b":6709},{"e":6715,"b":6709},{"e":6712,"b":6711},{"e":6713,"b":6711},{"e":6714,"b":6712},{"e":6716,"b":6715},{"e":6717,"b":6716},{"e":6719,"b":6716},{"e":6718,"b":6717},{"e":6723,"b":6717},{"e":6720,"b":6719},{"e":6721,"b":6720},{"e":6722,"b":6720},{"e":6724,"b":6723},{"e":6725,"b":6724},{"e":6727,"b":6724},{"e":6726,"b":6725},{"e":6732,"b":6725},{"e":6728,"b":6727},{"e":6729,"b":6728},{"e":6730,"b":6729},{"e":6731,"b":6730},{"e":6733,"b":6732},{"e":6734,"b":6733},{"e":6736,"b":6733},{"e":6735,"b":6734},{"e":6741,"b":6734},{"e":6737,"b":6736},{"e":6738,"b":6737},{"e":6739,"b":6738},{"e":6740,"b":6738},{"e":6742,"b":6741},{"e":6743,"b":6742},{"e":6745,"b":6742},{"e":6744,"b":6743},{"e":6748,"b":6743},{"e":6746,"b":6745},{"e":6747,"b":6745},{"e":6749,"b":6748},{"e":6750,"b":6749},{"e":6752,"b":6749},{"e":6751,"b":6750},{"e":6754,"b":6750},{"e":6753,"b":6752},{"e":6755,"b":6754},{"e":6756,"b":6755},{"e":6758,"b":6755},{"e":6757,"b":6756},{"e":6762,"b":6756},{"e":6759,"b":6758},{"e":6760,"b":6759},{"e":6761,"b":6759},{"e":6763,"b":6762},{"e":6764,"b":6763},{"e":6766,"b":6763},{"e":6765,"b":6764},{"e":6770,"b":6764},{"e":6767,"b":6766},{"e":6768,"b":6767},{"e":6769,"b":6767},{"e":6771,"b":6770},{"e":6772,"b":6771},{"e":6774,"b":6771},{"e":6773,"b":6772},{"e":6782,"b":6772},{"e":6775,"b":6774},{"e":6776,"b":6775},{"e":6777,"b":6775},{"e":6778,"b":6776},{"e":6779,"b":6777},{"e":6780,"b":6778},{"e":6780,"b":6779},{"e":6781,"b":6780},{"e":6783,"b":6782},{"e":6784,"b":6783},{"e":6786,"b":6783},{"e":6785,"b":6784},{"e":6793,"b":6784},{"e":6787,"b":6786},{"e":6788,"b":6787},{"e":6789,"b":6788},{"e":6790,"b":6789},{"e":6791,"b":6790},{"e":6792,"b":6790},{"e":6794,"b":6793},{"e":6795,"b":6794},{"e":6797,"b":6794},{"e":6796,"b":6795},{"e":6802,"b":6795},{"e":6798,"b":6797},{"e":6799,"b":6798},{"e":6800,"b":6799},{"e":6801,"b":6800},{"e":6803,"b":6802},{"e":6804,"b":6803},{"e":6806,"b":6803},{"e":6805,"b":6804},{"e":6810,"b":6804},{"e":6807,"b":6806},{"e":6808,"b":6806},{"e":6809,"b":6807},{"e":6811,"b":6810},{"e":6812,"b":6811},{"e":6814,"b":6811},{"e":6813,"b":6812},{"e":6821,"b":6812},{"e":6815,"b":6814},{"e":6816,"b":6815},{"e":6817,"b":6816},{"e":6818,"b":6817},{"e":6819,"b":6818},{"e":6820,"b":6818},{"e":6822,"b":6821},{"e":6823,"b":6822},{"e":6825,"b":6822},{"e":6824,"b":6823},{"e":6829,"b":6823},{"e":6826,"b":6825},{"e":6827,"b":6826},{"e":6828,"b":6826},{"e":6830,"b":6829},{"e":6831,"b":6830},{"e":6833,"b":6830},{"e":6832,"b":6831},{"e":6836,"b":6831},{"e":6834,"b":6833},{"e":6835,"b":6833},{"e":6837,"b":6836},{"e":6838,"b":6837},{"e":6840,"b":6837},{"e":6839,"b":6838},{"e":6844,"b":6838},{"e":6841,"b":6840},{"e":6842,"b":6841},{"e":6843,"b":6841},{"e":6845,"b":6844},{"e":6846,"b":6845},{"e":6848,"b":6845},{"e":6847,"b":6846},{"e":6855,"b":6846},{"e":6849,"b":6848},{"e":6850,"b":6849},{"e":6851,"b":6850},{"e":6852,"b":6851},{"e":6853,"b":6852},{"e":6854,"b":6852},{"e":6856,"b":6855},{"e":6857,"b":6856},{"e":6859,"b":6856},{"e":6858,"b":6857},{"e":6866,"b":6857},{"e":6860,"b":6859},{"e":6861,"b":6860},{"e":6862,"b":6860},{"e":6863,"b":6861},{"e":6864,"b":6862},{"e":6865,"b":6863},{"e":6865,"b":6864},{"e":6867,"b":6866},{"e":6868,"b":6867},{"e":6870,"b":6867},{"e":6869,"b":6868},{"e":6874,"b":6868},{"e":6871,"b":6870},{"e":6872,"b":6871},{"e":6873,"b":6872},{"e":6875,"b":6874},{"e":6876,"b":6875},{"e":6878,"b":6875},{"e":6877,"b":6876},{"e":6882,"b":6876},{"e":6879,"b":6878},{"e":6880,"b":6879},{"e":6881,"b":6879},{"e":6883,"b":6882},{"e":6884,"b":6883},{"e":6885,"b":6884},{"e":6886,"b":6884},{"e":6887,"b":6886},{"e":6888,"b":6887},{"e":6890,"b":6887},{"e":6889,"b":6888},{"e":6894,"b":6888},{"e":6891,"b":6890},{"e":6892,"b":6891},{"e":6893,"b":6891},{"e":6895,"b":6894},{"e":6896,"b":6895},{"e":6898,"b":6895},{"e":6897,"b":6896},{"e":6902,"b":6896},{"e":6899,"b":6898},{"e":6900,"b":6898},{"e":6901,"b":6899},{"e":6903,"b":6902},{"e":6904,"b":6903},{"e":6906,"b":6903},{"e":6905,"b":6904},{"e":6910,"b":6904},{"e":6907,"b":6906},{"e":6908,"b":6907},{"e":6909,"b":6907},{"e":6911,"b":6910},{"e":6912,"b":6911},{"e":6914,"b":6911},{"e":6913,"b":6912},{"e":6918,"b":6912},{"e":6915,"b":6914},{"e":6916,"b":6915},{"e":6917,"b":6915},{"e":6919,"b":6918},{"e":6920,"b":6919},{"e":6922,"b":6919},{"e":6921,"b":6920},{"e":6929,"b":6920},{"e":6923,"b":6922},{"e":6924,"b":6923},{"e":6925,"b":6923},{"e":6926,"b":6924},{"e":6927,"b":6925},{"e":6928,"b":6926},{"e":6928,"b":6927},{"e":6930,"b":6929},{"e":6931,"b":6930},{"e":6933,"b":6930},{"e":6932,"b":6931},{"e":6937,"b":6931},{"e":6934,"b":6933},{"e":6935,"b":6934},{"e":6936,"b":6934},{"e":6938,"b":6937},{"e":6943,"b":6937},{"e":6939,"b":6938},{"e":6941,"b":6938},{"e":6940,"b":6939},{"e":6944,"b":6939},{"e":6942,"b":6941},{"e":6943,"b":6942},{"e":6945,"b":6944},{"e":6946,"b":6945},{"e":6948,"b":6945},{"e":6947,"b":6946},{"e":6952,"b":6946},{"e":6949,"b":6948},{"e":6950,"b":6949},{"e":6951,"b":6949},{"e":6953,"b":6952},{"e":6954,"b":6953},{"e":6956,"b":6953},{"e":6955,"b":6954},{"e":6959,"b":6954},{"e":6957,"b":6956},{"e":6958,"b":6956},{"e":6960,"b":6959},{"e":6961,"b":6960},{"e":6963,"b":6960},{"e":6962,"b":6961},{"e":6967,"b":6961},{"e":6964,"b":6963},{"e":6965,"b":6964},{"e":6966,"b":6964},{"e":6968,"b":6967},{"e":6969,"b":6968},{"e":6971,"b":6968},{"e":6970,"b":6969},{"e":6973,"b":6969},{"e":6972,"b":6971},{"e":6974,"b":6973},{"e":6975,"b":6974},{"e":6977,"b":6974},{"e":6976,"b":6975},{"e":6981,"b":6975},{"e":6978,"b":6977},{"e":6979,"b":6977},{"e":6980,"b":6978},{"e":6982,"b":6981},{"e":6987,"b":6981},{"e":6983,"b":6982},{"e":6985,"b":6982},{"e":6984,"b":6983},{"e":6988,"b":6983},{"e":6986,"b":6985},{"e":6987,"b":6986},{"e":6989,"b":6988},{"e":6990,"b":6989},{"e":6992,"b":6989},{"e":6991,"b":6990},{"e":6997,"b":6990},{"e":6993,"b":6992},{"e":6994,"b":6993},{"e":6995,"b":6994},{"e":6996,"b":6994},{"e":6998,"b":6997},{"e":6999,"b":6998},{"e":7001,"b":6998},{"e":7000,"b":6999},{"e":7003,"b":6999},{"e":7002,"b":7001},{"e":7004,"b":7003},{"e":7005,"b":7004},{"e":7007,"b":7004},{"e":7006,"b":7005},{"e":7012,"b":7005},{"e":7008,"b":7007},{"e":7009,"b":7008},{"e":7010,"b":7009},{"e":7011,"b":7009},{"e":7013,"b":7012},{"e":7014,"b":7013},{"e":7016,"b":7013},{"e":7015,"b":7014},{"e":7020,"b":7014},{"e":7017,"b":7016},{"e":7018,"b":7017},{"e":7019,"b":7017},{"e":7021,"b":7020},{"e":7022,"b":7021},{"e":7024,"b":7021},{"e":7023,"b":7022},{"e":7028,"b":7022},{"e":7025,"b":7024},{"e":7026,"b":7025},{"e":7027,"b":7025},{"e":7029,"b":7028},{"e":7030,"b":7029},{"e":7032,"b":7029},{"e":7031,"b":7030},{"e":7037,"b":7030},{"e":7033,"b":7032},{"e":7034,"b":7033},{"e":7035,"b":7034},{"e":7036,"b":7034},{"e":7038,"b":7037},{"e":7039,"b":7038},{"e":7041,"b":7038},{"e":7040,"b":7039},{"e":7044,"b":7039},{"e":7042,"b":7041},{"e":7043,"b":7041},{"e":7045,"b":7044},{"e":7046,"b":7045},{"e":7048,"b":7045},{"e":7047,"b":7046},{"e":7052,"b":7046},{"e":7049,"b":7048},{"e":7050,"b":7049},{"e":7051,"b":7049},{"e":7053,"b":7052},{"e":7054,"b":7053},{"e":7056,"b":7053},{"e":7055,"b":7054},{"e":7063,"b":7054},{"e":7057,"b":7056},{"e":7058,"b":7057},{"e":7059,"b":7058},{"e":7060,"b":7059},{"e":7061,"b":7060},{"e":7062,"b":7060},{"e":7064,"b":7063},{"e":7065,"b":7064},{"e":7067,"b":7064},{"e":7066,"b":7065},{"e":7075,"b":7065},{"e":7068,"b":7067},{"e":7069,"b":7068},{"e":7070,"b":7068},{"e":7071,"b":7069},{"e":7072,"b":7070},{"e":7073,"b":7071},{"e":7073,"b":7072},{"e":7074,"b":7073},{"e":7076,"b":7075},{"e":7077,"b":7076},{"e":7079,"b":7076},{"e":7078,"b":7077},{"e":7083,"b":7077},{"e":7080,"b":7079},{"e":7081,"b":7080},{"e":7082,"b":7080},{"e":7084,"b":7083},{"e":7085,"b":7084},{"e":7087,"b":7084},{"e":7086,"b":7085},{"e":7091,"b":7085},{"e":7088,"b":7087},{"e":7089,"b":7088},{"e":7090,"b":7088},{"e":7092,"b":7091},{"e":7093,"b":7092},{"e":7095,"b":7092},{"e":7094,"b":7093},{"e":7099,"b":7093},{"e":7096,"b":7095},{"e":7097,"b":7096},{"e":7098,"b":7096},{"e":7100,"b":7099},{"e":7101,"b":7100},{"e":7103,"b":7100},{"e":7102,"b":7101},{"e":7110,"b":7101},{"e":7104,"b":7103},{"e":7105,"b":7104},{"e":7106,"b":7105},{"e":7107,"b":7106},{"e":7108,"b":7107},{"e":7109,"b":7107},{"e":7111,"b":7110},{"e":7112,"b":7111},{"e":7114,"b":7111},{"e":7113,"b":7112},{"e":7118,"b":7112},{"e":7115,"b":7114},{"e":7116,"b":7115},{"e":7117,"b":7115},{"e":7119,"b":7118},{"e":7120,"b":7119},{"e":7122,"b":7119},{"e":7121,"b":7120},{"e":7129,"b":7120},{"e":7123,"b":7122},{"e":7124,"b":7123},{"e":7125,"b":7124},{"e":7126,"b":7125},{"e":7127,"b":7126},{"e":7128,"b":7126},{"e":7130,"b":7129},{"e":7131,"b":7130},{"e":7133,"b":7130},{"e":7132,"b":7131},{"e":7138,"b":7131},{"e":7134,"b":7133},{"e":7135,"b":7134},{"e":7136,"b":7135},{"e":7137,"b":7135},{"e":7139,"b":7138},{"e":7140,"b":7139},{"e":7142,"b":7139},{"e":7141,"b":7140},{"e":7149,"b":7140},{"e":7143,"b":7142},{"e":7144,"b":7143},{"e":7145,"b":7143},{"e":7146,"b":7144},{"e":7147,"b":7145},{"e":7148,"b":7146},{"e":7148,"b":7147},{"e":7150,"b":7149},{"e":7151,"b":7150},{"e":7153,"b":7150},{"e":7152,"b":7151},{"e":7156,"b":7151},{"e":7154,"b":7153},{"e":7155,"b":7153},{"e":7157,"b":7156},{"e":7158,"b":7157},{"e":7160,"b":7157},{"e":7159,"b":7158},{"e":7161,"b":7158},{"e":7162,"b":7161},{"e":7163,"b":7162},{"e":7165,"b":7162},{"e":7164,"b":7163},{"e":7167,"b":7163},{"e":7166,"b":7165},{"e":7168,"b":7167},{"e":7169,"b":7168},{"e":7171,"b":7168},{"e":7170,"b":7169},{"e":7174,"b":7169},{"e":7172,"b":7171},{"e":7173,"b":7171},{"e":7175,"b":7174},{"e":7176,"b":7175},{"e":7178,"b":7175},{"e":7177,"b":7176},{"e":7182,"b":7176},{"e":7179,"b":7178},{"e":7180,"b":7178},{"e":7181,"b":7179},{"e":7183,"b":7182},{"e":7184,"b":7183},{"e":7186,"b":7183},{"e":7185,"b":7184},{"e":7190,"b":7184},{"e":7187,"b":7186},{"e":7188,"b":7187},{"e":7189,"b":7187},{"e":7191,"b":7190},{"e":7192,"b":7191},{"e":7194,"b":7191},{"e":7193,"b":7192},{"e":7198,"b":7192},{"e":7195,"b":7194},{"e":7196,"b":7195},{"e":7197,"b":7195},{"e":7199,"b":7198},{"e":7200,"b":7199},{"e":7202,"b":7199},{"e":7201,"b":7200},{"e":7210,"b":7200},{"e":7203,"b":7202},{"e":7204,"b":7203},{"e":7205,"b":7203},{"e":7206,"b":7204},{"e":7207,"b":7205},{"e":7208,"b":7206},{"e":7208,"b":7207},{"e":7209,"b":7208},{"e":7211,"b":7210},{"e":7212,"b":7211},{"e":7214,"b":7211},{"e":7213,"b":7212},{"e":7219,"b":7212},{"e":7215,"b":7214},{"e":7216,"b":7215},{"e":7217,"b":7216},{"e":7218,"b":7216},{"e":7220,"b":7219},{"e":7221,"b":7220},{"e":7223,"b":7220},{"e":7222,"b":7221},{"e":7227,"b":7221},{"e":7224,"b":7223},{"e":7225,"b":7224},{"e":7226,"b":7224},{"e":7228,"b":7227},{"e":7229,"b":7228},{"e":7231,"b":7228},{"e":7230,"b":7229},{"e":7238,"b":7229},{"e":7232,"b":7231},{"e":7233,"b":7232},{"e":7234,"b":7232},{"e":7235,"b":7233},{"e":7236,"b":7234},{"e":7237,"b":7235},{"e":7237,"b":7236},{"e":7239,"b":7238},{"e":7240,"b":7239},{"e":7242,"b":7239},{"e":7241,"b":7240},{"e":7246,"b":7240},{"e":7243,"b":7242},{"e":7244,"b":7243},{"e":7245,"b":7243},{"e":7247,"b":7246},{"e":7248,"b":7247},{"e":7250,"b":7247},{"e":7249,"b":7248},{"e":7258,"b":7248},{"e":7251,"b":7250},{"e":7252,"b":7251},{"e":7253,"b":7251},{"e":7254,"b":7252},{"e":7255,"b":7253},{"e":7256,"b":7254},{"e":7256,"b":7255},{"e":7257,"b":7256},{"e":7259,"b":7258},{"e":7260,"b":7259},{"e":7262,"b":7259},{"e":7261,"b":7260},{"e":7266,"b":7260},{"e":7263,"b":7262},{"e":7264,"b":7263},{"e":7265,"b":7263},{"e":7267,"b":7266},{"e":7268,"b":7267},{"e":7270,"b":7267},{"e":7269,"b":7268},{"e":7274,"b":7268},{"e":7271,"b":7270},{"e":7272,"b":7271},{"e":7273,"b":7271},{"e":7275,"b":7274},{"e":7276,"b":7275},{"e":7278,"b":7275},{"e":7277,"b":7276},{"e":7282,"b":7276},{"e":7279,"b":7278},{"e":7280,"b":7278},{"e":7281,"b":7279},{"e":7283,"b":7282},{"e":7284,"b":7283},{"e":7286,"b":7283},{"e":7285,"b":7284},{"e":7294,"b":7284},{"e":7287,"b":7286},{"e":7288,"b":7287},{"e":7289,"b":7287},{"e":7290,"b":7288},{"e":7291,"b":7289},{"e":7292,"b":7290},{"e":7292,"b":7291},{"e":7293,"b":7292},{"e":7295,"b":7294},{"e":7296,"b":7295},{"e":7298,"b":7295},{"e":7297,"b":7296},{"e":7303,"b":7296},{"e":7299,"b":7298},{"e":7300,"b":7299},{"e":7301,"b":7300},{"e":7302,"b":7300},{"e":7304,"b":7303},{"e":7305,"b":7304},{"e":7307,"b":7304},{"e":7306,"b":7305},{"e":7312,"b":7305},{"e":7308,"b":7307},{"e":7309,"b":7308},{"e":7310,"b":7309},{"e":7311,"b":7309},{"e":7313,"b":7312},{"e":7314,"b":7313},{"e":7316,"b":7313},{"e":7315,"b":7314},{"e":7319,"b":7314},{"e":7317,"b":7316},{"e":7318,"b":7316},{"e":7320,"b":7319},{"e":7321,"b":7320},{"e":7323,"b":7320},{"e":7322,"b":7321},{"e":7328,"b":7321},{"e":7324,"b":7323},{"e":7325,"b":7324},{"e":7326,"b":7325},{"e":7327,"b":7325},{"e":7329,"b":7328},{"e":7330,"b":7329},{"e":7332,"b":7329},{"e":7331,"b":7330},{"e":7336,"b":7330},{"e":7333,"b":7332},{"e":7334,"b":7333},{"e":7335,"b":7333},{"e":7337,"b":7336},{"e":7338,"b":7337},{"e":7340,"b":7337},{"e":7339,"b":7338},{"e":7347,"b":7338},{"e":7341,"b":7340},{"e":7342,"b":7341},{"e":7343,"b":7341},{"e":7344,"b":7342},{"e":7345,"b":7343},{"e":7346,"b":7344},{"e":7346,"b":7345},{"e":7348,"b":7347},{"e":7349,"b":7348},{"e":7351,"b":7348},{"e":7350,"b":7349},{"e":7355,"b":7349},{"e":7352,"b":7351},{"e":7353,"b":7351},{"e":7354,"b":7352},{"e":7356,"b":7355},{"e":7357,"b":7356},{"e":7359,"b":7356},{"e":7358,"b":7357},{"e":7363,"b":7357},{"e":7360,"b":7359},{"e":7361,"b":7360},{"e":7362,"b":7360},{"e":7364,"b":7363},{"e":7365,"b":7364},{"e":7367,"b":7364},{"e":7366,"b":7365},{"e":7370,"b":7365},{"e":7368,"b":7367},{"e":7369,"b":7367},{"e":7371,"b":7370},{"e":7372,"b":7371},{"e":7374,"b":7371},{"e":7373,"b":7372},{"e":7379,"b":7372},{"e":7375,"b":7374},{"e":7376,"b":7375},{"e":7377,"b":7376},{"e":7378,"b":7376},{"e":7380,"b":7379},{"e":7381,"b":7380},{"e":7383,"b":7380},{"e":7382,"b":7381},{"e":7387,"b":7381},{"e":7384,"b":7383},{"e":7385,"b":7384},{"e":7386,"b":7384},{"e":7388,"b":7387},{"e":7389,"b":7388},{"e":7391,"b":7388},{"e":7390,"b":7389},{"e":7393,"b":7389},{"e":7392,"b":7391},{"e":7394,"b":7393},{"e":7395,"b":7394},{"e":7397,"b":7394},{"e":7396,"b":7395},{"e":7401,"b":7395},{"e":7398,"b":7397},{"e":7399,"b":7398},{"e":7400,"b":7398},{"e":7402,"b":7401},{"e":7403,"b":7402},{"e":7405,"b":7402},{"e":7404,"b":7403},{"e":7412,"b":7403},{"e":7406,"b":7405},{"e":7407,"b":7406},{"e":7408,"b":7406},{"e":7409,"b":7407},{"e":7410,"b":7408},{"e":7411,"b":7409},{"e":7411,"b":7410},{"e":7413,"b":7412},{"e":7414,"b":7413},{"e":7416,"b":7413},{"e":7415,"b":7414},{"e":7424,"b":7414},{"e":7417,"b":7416},{"e":7418,"b":7417},{"e":7419,"b":7417},{"e":7420,"b":7418},{"e":7421,"b":7419},{"e":7422,"b":7420},{"e":7422,"b":7421},{"e":7423,"b":7422},{"e":7425,"b":7424},{"e":7426,"b":7425},{"e":7428,"b":7425},{"e":7427,"b":7426},{"e":7432,"b":7426},{"e":7429,"b":7428},{"e":7430,"b":7429},{"e":7431,"b":7429},{"e":7433,"b":7432},{"e":7434,"b":7433},{"e":7436,"b":7433},{"e":7435,"b":7434},{"e":7440,"b":7434},{"e":7437,"b":7436},{"e":7438,"b":7437},{"e":7439,"b":7437},{"e":7441,"b":7440},{"e":7442,"b":7441},{"e":7444,"b":7441},{"e":7443,"b":7442},{"e":7452,"b":7442},{"e":7445,"b":7444},{"e":7446,"b":7445},{"e":7447,"b":7445},{"e":7448,"b":7446},{"e":7449,"b":7447},{"e":7450,"b":7448},{"e":7450,"b":7449},{"e":7451,"b":7450},{"e":7453,"b":7452},{"e":7454,"b":7453},{"e":7455,"b":7454},{"e":7456,"b":7454},{"e":7457,"b":7456},{"e":7458,"b":7457},{"e":7460,"b":7457},{"e":7459,"b":7458},{"e":7465,"b":7458},{"e":7461,"b":7460},{"e":7462,"b":7461},{"e":7463,"b":7462},{"e":7464,"b":7463},{"e":7466,"b":7465},{"e":7467,"b":7466},{"e":7469,"b":7466},{"e":7468,"b":7467},{"e":7473,"b":7467},{"e":7470,"b":7469},{"e":7471,"b":7470},{"e":7472,"b":7470},{"e":7474,"b":7473},{"e":7475,"b":7474},{"e":7477,"b":7474},{"e":7476,"b":7475},{"e":7481,"b":7475},{"e":7478,"b":7477},{"e":7479,"b":7477},{"e":7480,"b":7478},{"e":7482,"b":7481},{"e":7483,"b":7482},{"e":7485,"b":7482},{"e":7484,"b":7483},{"e":7489,"b":7483},{"e":7486,"b":7485},{"e":7487,"b":7486},{"e":7488,"b":7486},{"e":7490,"b":7489},{"e":7491,"b":7490},{"e":7493,"b":7490},{"e":7492,"b":7491},{"e":7501,"b":7491},{"e":7494,"b":7493},{"e":7495,"b":7494},{"e":7496,"b":7494},{"e":7497,"b":7495},{"e":7498,"b":7496},{"e":7499,"b":7497},{"e":7499,"b":7498},{"e":7500,"b":7499},{"e":7502,"b":7501},{"e":7503,"b":7502},{"e":7505,"b":7502},{"e":7504,"b":7503},{"e":7509,"b":7503},{"e":7506,"b":7505},{"e":7507,"b":7505},{"e":7508,"b":7506},{"e":7510,"b":7509},{"e":7511,"b":7510},{"e":7513,"b":7510},{"e":7512,"b":7511},{"e":7518,"b":7511},{"e":7514,"b":7513},{"e":7515,"b":7514},{"e":7516,"b":7515},{"e":7517,"b":7515},{"e":7519,"b":7518},{"e":7520,"b":7519},{"e":7522,"b":7519},{"e":7521,"b":7520},{"e":7527,"b":7520},{"e":7523,"b":7522},{"e":7524,"b":7523},{"e":7525,"b":7524},{"e":7526,"b":7524},{"e":7528,"b":7527},{"e":7529,"b":7528},{"e":7531,"b":7528},{"e":7530,"b":7529},{"e":7538,"b":7529},{"e":7532,"b":7531},{"e":7533,"b":7532},{"e":7534,"b":7533},{"e":7535,"b":7534},{"e":7536,"b":7535},{"e":7537,"b":7535},{"e":7539,"b":7538},{"e":7540,"b":7539},{"e":7542,"b":7539},{"e":7541,"b":7540},{"e":7546,"b":7540},{"e":7543,"b":7542},{"e":7544,"b":7543},{"e":7545,"b":7543},{"e":7547,"b":7546},{"e":7548,"b":7547},{"e":7550,"b":7547},{"e":7549,"b":7548},{"e":7552,"b":7548},{"e":7551,"b":7550},{"e":7553,"b":7552},{"e":7554,"b":7553},{"e":7556,"b":7553},{"e":7555,"b":7554},{"e":7562,"b":7554},{"e":7557,"b":7556},{"e":7558,"b":7557},{"e":7559,"b":7557},{"e":7560,"b":7558},{"e":7561,"b":7559},{"e":7561,"b":7560},{"e":7563,"b":7562},{"e":7564,"b":7563},{"e":7566,"b":7563},{"e":7565,"b":7564},{"e":7570,"b":7564},{"e":7567,"b":7566},{"e":7568,"b":7566},{"e":7569,"b":7567},{"e":7571,"b":7570},{"e":7572,"b":7571},{"e":7574,"b":7571},{"e":7573,"b":7572},{"e":7581,"b":7572},{"e":7575,"b":7574},{"e":7576,"b":7575},{"e":7577,"b":7576},{"e":7578,"b":7577},{"e":7579,"b":7578},{"e":7580,"b":7578},{"e":7582,"b":7581},{"e":7583,"b":7582},{"e":7585,"b":7582},{"e":7584,"b":7583},{"e":7592,"b":7583},{"e":7586,"b":7585},{"e":7587,"b":7586},{"e":7588,"b":7587},{"e":7589,"b":7588},{"e":7590,"b":7589},{"e":7591,"b":7589},{"e":7593,"b":7592},{"e":7594,"b":7593},{"e":7596,"b":7593},{"e":7595,"b":7594},{"e":7598,"b":7594},{"e":7597,"b":7596},{"e":7599,"b":7598},{"e":7600,"b":7599},{"e":7602,"b":7599},{"e":7601,"b":7600},{"e":7606,"b":7600},{"e":7603,"b":7602},{"e":7604,"b":7603},{"e":7605,"b":7604},{"e":7607,"b":7606},{"e":7608,"b":7607},{"e":7610,"b":7607},{"e":7609,"b":7608},{"e":7615,"b":7608},{"e":7611,"b":7610},{"e":7612,"b":7611},{"e":7613,"b":7612},{"e":7614,"b":7612},{"e":7616,"b":7615},{"e":7617,"b":7616},{"e":7619,"b":7616},{"e":7618,"b":7617},{"e":7622,"b":7617},{"e":7620,"b":7619},{"e":7621,"b":7619},{"e":7623,"b":7622},{"e":7624,"b":7623},{"e":7626,"b":7623},{"e":7625,"b":7624},{"e":7629,"b":7624},{"e":7627,"b":7626},{"e":7628,"b":7626},{"e":7630,"b":7629},{"e":7631,"b":7630},{"e":7633,"b":7630},{"e":7632,"b":7631},{"e":7637,"b":7631},{"e":7634,"b":7633},{"e":7635,"b":7634},{"e":7636,"b":7634},{"e":7638,"b":7637},{"e":7639,"b":7638},{"e":7641,"b":7638},{"e":7640,"b":7639},{"e":7649,"b":7639},{"e":7642,"b":7641},{"e":7643,"b":7642},{"e":7644,"b":7642},{"e":7645,"b":7643},{"e":7646,"b":7644},{"e":7647,"b":7645},{"e":7647,"b":7646},{"e":7648,"b":7647},{"e":7650,"b":7649},{"e":7651,"b":7650},{"e":7653,"b":7650},{"e":7652,"b":7651},{"e":7658,"b":7651},{"e":7654,"b":7653},{"e":7655,"b":7654},{"e":7656,"b":7655},{"e":7657,"b":7655},{"e":7659,"b":7658},{"e":7660,"b":7659},{"e":7662,"b":7659},{"e":7661,"b":7660},{"e":7666,"b":7660},{"e":7663,"b":7662},{"e":7664,"b":7662},{"e":7665,"b":7663},{"e":7667,"b":7666},{"e":7668,"b":7667},{"e":7670,"b":7667},{"e":7669,"b":7668},{"e":7674,"b":7668},{"e":7671,"b":7670},{"e":7672,"b":7671},{"e":7673,"b":7671},{"e":7675,"b":7674},{"e":7676,"b":7675},{"e":7678,"b":7675},{"e":7677,"b":7676},{"e":7681,"b":7676},{"e":7679,"b":7678},{"e":7680,"b":7678},{"e":7682,"b":7681},{"e":7683,"b":7682},{"e":7685,"b":7682},{"e":7684,"b":7683},{"e":7689,"b":7683},{"e":7686,"b":7685},{"e":7687,"b":7686},{"e":7688,"b":7686},{"e":7690,"b":7689},{"e":7691,"b":7690},{"e":7693,"b":7690},{"e":7692,"b":7691},{"e":7697,"b":7691},{"e":7694,"b":7693},{"e":7695,"b":7694},{"e":7696,"b":7695},{"e":7698,"b":7697},{"e":7699,"b":7698},{"e":7701,"b":7698},{"e":7700,"b":7699},{"e":7704,"b":7699},{"e":7702,"b":7701},{"e":7703,"b":7701},{"e":7705,"b":7704},{"e":7706,"b":7705},{"e":7708,"b":7705},{"e":7707,"b":7706},{"e":7713,"b":7706},{"e":7709,"b":7708},{"e":7710,"b":7709},{"e":7711,"b":7710},{"e":7712,"b":7711},{"e":7714,"b":7713},{"e":7715,"b":7714},{"e":7717,"b":7714},{"e":7716,"b":7715},{"e":7721,"b":7715},{"e":7718,"b":7717},{"e":7719,"b":7718},{"e":7720,"b":7718},{"e":7722,"b":7721},{"e":7723,"b":7722},{"e":7725,"b":7722},{"e":7724,"b":7723},{"e":7729,"b":7723},{"e":7726,"b":7725},{"e":7727,"b":7726},{"e":7728,"b":7726},{"e":7730,"b":7729},{"e":7731,"b":7730},{"e":7733,"b":7730},{"e":7732,"b":7731},{"e":7734,"b":7731},{"e":7735,"b":7734},{"e":7740,"b":7734},{"e":7736,"b":7735},{"e":7738,"b":7735},{"e":7737,"b":7736},{"e":7741,"b":7736},{"e":7739,"b":7738},{"e":7740,"b":7739},{"e":7742,"b":7741},{"e":7743,"b":7742},{"e":7745,"b":7742},{"e":7744,"b":7743},{"e":7749,"b":7743},{"e":7746,"b":7745},{"e":7747,"b":7745},{"e":7748,"b":7746},{"e":7750,"b":7749},{"e":7751,"b":7750},{"e":7753,"b":7750},{"e":7752,"b":7751},{"e":7757,"b":7751},{"e":7754,"b":7753},{"e":7755,"b":7754},{"e":7756,"b":7754},{"e":7758,"b":7757},{"e":7759,"b":7758},{"e":7761,"b":7758},{"e":7760,"b":7759},{"e":7764,"b":7759},{"e":7762,"b":7761},{"e":7763,"b":7761},{"e":7765,"b":7764},{"e":7766,"b":7765},{"e":7768,"b":7765},{"e":7767,"b":7766},{"e":7774,"b":7766},{"e":7769,"b":7768},{"e":7770,"b":7769},{"e":7771,"b":7769},{"e":7772,"b":7770},{"e":7773,"b":7771},{"e":7773,"b":7772},{"e":7775,"b":7774},{"e":7776,"b":7775},{"e":7778,"b":7775},{"e":7777,"b":7776},{"e":7781,"b":7776},{"e":7779,"b":7778},{"e":7780,"b":7778},{"e":7782,"b":7781},{"e":7783,"b":7782},{"e":7785,"b":7782},{"e":7784,"b":7783},{"e":7786,"b":7783},{"e":7787,"b":7786},{"e":7788,"b":7787},{"e":7790,"b":7787},{"e":7789,"b":7788},{"e":7795,"b":7788},{"e":7791,"b":7790},{"e":7792,"b":7791},{"e":7793,"b":7792},{"e":7794,"b":7792},{"e":7796,"b":7795},{"e":7797,"b":7796},{"e":7799,"b":7796},{"e":7798,"b":7797},{"e":7804,"b":7797},{"e":7800,"b":7799},{"e":7801,"b":7800},{"e":7802,"b":7801},{"e":7803,"b":7801},{"e":7805,"b":7804},{"e":7806,"b":7805},{"e":7808,"b":7805},{"e":7807,"b":7806},{"e":7811,"b":7806},{"e":7809,"b":7808},{"e":7810,"b":7808},{"e":7812,"b":7811},{"e":7813,"b":7812},{"e":7815,"b":7812},{"e":7814,"b":7813},{"e":7825,"b":7813},{"e":7816,"b":7815},{"e":7817,"b":7816},{"e":7818,"b":7816},{"e":7819,"b":7817},{"e":7820,"b":7818},{"e":7821,"b":7818},{"e":7820,"b":7819},{"e":7822,"b":7820},{"e":7823,"b":7821},{"e":7824,"b":7822},{"e":7824,"b":7823},{"e":7826,"b":7825},{"e":7827,"b":7826},{"e":7829,"b":7826},{"e":7828,"b":7827},{"e":7831,"b":7827},{"e":7830,"b":7829},{"e":7832,"b":7831},{"e":7833,"b":7832},{"e":7835,"b":7832},{"e":7834,"b":7833},{"e":7841,"b":7833},{"e":7836,"b":7835},{"e":7837,"b":7836},{"e":7838,"b":7836},{"e":7839,"b":7837},{"e":7840,"b":7838},{"e":7840,"b":7839},{"e":7842,"b":7841},{"e":7843,"b":7842},{"e":7845,"b":7842},{"e":7844,"b":7843},{"e":7848,"b":7843},{"e":7846,"b":7845},{"e":7847,"b":7845},{"e":7849,"b":7848},{"e":7854,"b":7848},{"e":7850,"b":7849},{"e":7852,"b":7849},{"e":7851,"b":7850},{"e":7855,"b":7850},{"e":7853,"b":7852},{"e":7854,"b":7853},{"e":7856,"b":7855},{"e":7857,"b":7856},{"e":7859,"b":7856},{"e":7858,"b":7857},{"e":7865,"b":7857},{"e":7860,"b":7859},{"e":7861,"b":7860},{"e":7862,"b":7860},{"e":7863,"b":7861},{"e":7864,"b":7862},{"e":7864,"b":7863},{"e":7866,"b":7865},{"e":7867,"b":7866},{"e":7869,"b":7866},{"e":7868,"b":7867},{"e":7872,"b":7867},{"e":7870,"b":7869},{"e":7871,"b":7869},{"e":7873,"b":7872},{"e":7874,"b":7873},{"e":7876,"b":7873},{"e":7875,"b":7874},{"e":7881,"b":7874},{"e":7877,"b":7876},{"e":7878,"b":7877},{"e":7879,"b":7878},{"e":7880,"b":7879},{"e":7882,"b":7881},{"e":7883,"b":7882},{"e":7885,"b":7882},{"e":7884,"b":7883},{"e":7890,"b":7883},{"e":7886,"b":7885},{"e":7887,"b":7886},{"e":7888,"b":7887},{"e":7889,"b":7887},{"e":7891,"b":7890},{"e":7892,"b":7891},{"e":7894,"b":7891},{"e":7893,"b":7892},{"e":7899,"b":7892},{"e":7895,"b":7894},{"e":7896,"b":7895},{"e":7897,"b":7896},{"e":7898,"b":7896},{"e":7900,"b":7899},{"e":7901,"b":7900},{"e":7903,"b":7900},{"e":7902,"b":7901},{"e":7905,"b":7901},{"e":7904,"b":7903},{"e":7906,"b":7905},{"e":7907,"b":7906},{"e":7909,"b":7906},{"e":7908,"b":7907},{"e":7912,"b":7907},{"e":7910,"b":7909},{"e":7911,"b":7909},{"e":7913,"b":7912},{"e":7914,"b":7913},{"e":7916,"b":7913},{"e":7915,"b":7914},{"e":7922,"b":7914},{"e":7917,"b":7916},{"e":7918,"b":7917},{"e":7919,"b":7917},{"e":7920,"b":7918},{"e":7921,"b":7919},{"e":7921,"b":7920},{"e":7923,"b":7922},{"e":7924,"b":7923},{"e":7926,"b":7923},{"e":7925,"b":7924},{"e":7930,"b":7924},{"e":7927,"b":7926},{"e":7928,"b":7927},{"e":7929,"b":7927},{"e":7931,"b":7930},{"e":7932,"b":7931},{"e":7934,"b":7931},{"e":7933,"b":7932},{"e":7935,"b":7932},{"e":7936,"b":7935},{"e":7937,"b":7936},{"e":7939,"b":7936},{"e":7938,"b":7937},{"e":7943,"b":7937},{"e":7940,"b":7939},{"e":7941,"b":7940},{"e":7942,"b":7940},{"e":7944,"b":7943},{"e":7945,"b":7944},{"e":7947,"b":7944},{"e":7946,"b":7945},{"e":7951,"b":7945},{"e":7948,"b":7947},{"e":7949,"b":7948},{"e":7950,"b":7949},{"e":7952,"b":7951},{"e":7957,"b":7951},{"e":7953,"b":7952},{"e":7955,"b":7952},{"e":7954,"b":7953},{"e":7958,"b":7953},{"e":7956,"b":7955},{"e":7957,"b":7956},{"e":7959,"b":7958},{"e":7960,"b":7959},{"e":7962,"b":7959},{"e":7961,"b":7960},{"e":7967,"b":7960},{"e":7963,"b":7962},{"e":7964,"b":7963},{"e":7965,"b":7964},{"e":7966,"b":7965},{"e":7968,"b":7967},{"e":7969,"b":7968},{"e":7971,"b":7968},{"e":7970,"b":7969},{"e":7974,"b":7969},{"e":7972,"b":7971},{"e":7973,"b":7971},{"e":7975,"b":7974},{"e":7976,"b":7975},{"e":7978,"b":7975},{"e":7977,"b":7976},{"e":7981,"b":7976},{"e":7979,"b":7978},{"e":7980,"b":7978},{"e":7982,"b":7981},{"e":7983,"b":7982},{"e":7985,"b":7982},{"e":7984,"b":7983},{"e":7990,"b":7983},{"e":7986,"b":7985},{"e":7987,"b":7986},{"e":7988,"b":7987},{"e":7989,"b":7987},{"e":7991,"b":7990},{"e":7992,"b":7991},{"e":7994,"b":7991},{"e":7993,"b":7992},{"e":7997,"b":7992},{"e":7995,"b":7994},{"e":7996,"b":7994},{"e":7998,"b":7997},{"e":7999,"b":7998},{"e":8001,"b":7998},{"e":8000,"b":7999},{"e":8005,"b":7999},{"e":8002,"b":8001},{"e":8003,"b":8002},{"e":8004,"b":8002},{"e":8006,"b":8005},{"e":8007,"b":8006},{"e":8009,"b":8006},{"e":8008,"b":8007},{"e":8014,"b":8007},{"e":8010,"b":8009},{"e":8011,"b":8010},{"e":8012,"b":8011},{"e":8013,"b":8011},{"e":8015,"b":8014},{"e":8016,"b":8015},{"e":8018,"b":8015},{"e":8017,"b":8016},{"e":8019,"b":8016},{"e":8020,"b":8019},{"e":8021,"b":8020},{"e":8023,"b":8020},{"e":8022,"b":8021},{"e":8027,"b":8021},{"e":8024,"b":8023},{"e":8025,"b":8024},{"e":8026,"b":8024},{"e":8028,"b":8027},{"e":8029,"b":8028},{"e":8031,"b":8028},{"e":8030,"b":8029},{"e":8035,"b":8029},{"e":8032,"b":8031},{"e":8033,"b":8032},{"e":8034,"b":8032},{"e":8036,"b":8035},{"e":8037,"b":8036},{"e":8039,"b":8036},{"e":8038,"b":8037},{"e":8043,"b":8037},{"e":8040,"b":8039},{"e":8041,"b":8040},{"e":8042,"b":8040},{"e":8044,"b":8043},{"e":8045,"b":8044},{"e":8047,"b":8044},{"e":8046,"b":8045},{"e":8052,"b":8045},{"e":8048,"b":8047},{"e":8049,"b":8048},{"e":8050,"b":8049},{"e":8051,"b":8050},{"e":8053,"b":8052},{"e":8054,"b":8053},{"e":8056,"b":8053},{"e":8055,"b":8054},{"e":8066,"b":8054},{"e":8057,"b":8056},{"e":8058,"b":8057},{"e":8059,"b":8057},{"e":8060,"b":8058},{"e":8061,"b":8059},{"e":8062,"b":8059},{"e":8061,"b":8060},{"e":8063,"b":8061},{"e":8064,"b":8062},{"e":8065,"b":8063},{"e":8065,"b":8064},{"e":8067,"b":8066},{"e":8068,"b":8067},{"e":8070,"b":8067},{"e":8069,"b":8068},{"e":8077,"b":8068},{"e":8071,"b":8070},{"e":8072,"b":8071},{"e":8073,"b":8072},{"e":8074,"b":8073},{"e":8075,"b":8074},{"e":8076,"b":8074},{"e":8078,"b":8077},{"e":8079,"b":8078},{"e":8081,"b":8078},{"e":8080,"b":8079},{"e":8084,"b":8079},{"e":8082,"b":8081},{"e":8083,"b":8081},{"e":8085,"b":8084},{"e":8086,"b":8085},{"e":8088,"b":8085},{"e":8087,"b":8086},{"e":8095,"b":8086},{"e":8089,"b":8088},{"e":8090,"b":8089},{"e":8091,"b":8089},{"e":8092,"b":8090},{"e":8093,"b":8091},{"e":8094,"b":8092},{"e":8094,"b":8093},{"e":8096,"b":8095},{"e":8097,"b":8096},{"e":8099,"b":8096},{"e":8098,"b":8097},{"e":8103,"b":8097},{"e":8100,"b":8099},{"e":8101,"b":8100},{"e":8102,"b":8101},{"e":8104,"b":8103},{"e":8105,"b":8104},{"e":8107,"b":8104},{"e":8106,"b":8105},{"e":8111,"b":8105},{"e":8108,"b":8107},{"e":8109,"b":8108},{"e":8110,"b":8108},{"e":8112,"b":8111},{"e":8113,"b":8112},{"e":8115,"b":8112},{"e":8114,"b":8113},{"e":8119,"b":8113},{"e":8116,"b":8115},{"e":8117,"b":8116},{"e":8118,"b":8116},{"e":8120,"b":8119},{"e":8121,"b":8120},{"e":8123,"b":8120},{"e":8122,"b":8121},{"e":8130,"b":8121},{"e":8124,"b":8123},{"e":8125,"b":8124},{"e":8126,"b":8125},{"e":8127,"b":8126},{"e":8128,"b":8127},{"e":8129,"b":8127},{"e":8131,"b":8130},{"e":8132,"b":8131},{"e":8134,"b":8131},{"e":8133,"b":8132},{"e":8138,"b":8132},{"e":8135,"b":8134},{"e":8136,"b":8135},{"e":8137,"b":8135},{"e":8139,"b":8138},{"e":8140,"b":8139},{"e":8142,"b":8139},{"e":8141,"b":8140},{"e":8146,"b":8140},{"e":8143,"b":8142},{"e":8144,"b":8143},{"e":8145,"b":8143},{"e":8147,"b":8146},{"e":8148,"b":8147},{"e":8150,"b":8147},{"e":8149,"b":8148},{"e":8153,"b":8148},{"e":8151,"b":8150},{"e":8152,"b":8150},{"e":8154,"b":8153},{"e":8155,"b":8154},{"e":8157,"b":8154},{"e":8156,"b":8155},{"e":8161,"b":8155},{"e":8158,"b":8157},{"e":8159,"b":8158},{"e":8160,"b":8158},{"e":8162,"b":8161},{"e":8163,"b":8162},{"e":8165,"b":8162},{"e":8164,"b":8163},{"e":8172,"b":8163},{"e":8166,"b":8165},{"e":8167,"b":8166},{"e":8168,"b":8167},{"e":8169,"b":8168},{"e":8170,"b":8169},{"e":8171,"b":8169},{"e":8173,"b":8172},{"e":8174,"b":8173},{"e":8176,"b":8173},{"e":8175,"b":8174},{"e":8177,"b":8174},{"e":8178,"b":8177},{"e":8179,"b":8178},{"e":8181,"b":8178},{"e":8180,"b":8179},{"e":8185,"b":8179},{"e":8182,"b":8181},{"e":8183,"b":8182},{"e":8184,"b":8182},{"e":8186,"b":8185},{"e":8187,"b":8186},{"e":8189,"b":8186},{"e":8188,"b":8187},{"e":8194,"b":8187},{"e":8190,"b":8189},{"e":8191,"b":8190},{"e":8192,"b":8191},{"e":8193,"b":8191},{"e":8195,"b":8194},{"e":8196,"b":8195},{"e":8198,"b":8195},{"e":8197,"b":8196},{"e":8201,"b":8196},{"e":8199,"b":8198},{"e":8200,"b":8198},{"e":8202,"b":8201},{"e":8203,"b":8202},{"e":8205,"b":8202},{"e":8204,"b":8203},{"e":8206,"b":8203},{"e":8207,"b":8206},{"e":8208,"b":8207},{"e":8210,"b":8207},{"e":8209,"b":8208},{"e":8217,"b":8208},{"e":8211,"b":8210},{"e":8212,"b":8211},{"e":8213,"b":8212},{"e":8214,"b":8213},{"e":8215,"b":8214},{"e":8216,"b":8214},{"e":8218,"b":8217},{"e":8219,"b":8218},{"e":8221,"b":8218},{"e":8220,"b":8219},{"e":8225,"b":8219},{"e":8222,"b":8221},{"e":8223,"b":8222},{"e":8224,"b":8222},{"e":8226,"b":8225},{"e":8227,"b":8226},{"e":8229,"b":8226},{"e":8228,"b":8227},{"e":8234,"b":8227},{"e":8230,"b":8229},{"e":8231,"b":8230},{"e":8232,"b":8231},{"e":8233,"b":8231},{"e":8235,"b":8234},{"e":8236,"b":8235},{"e":8238,"b":8235},{"e":8237,"b":8236},{"e":8243,"b":8236},{"e":8239,"b":8238},{"e":8240,"b":8239},{"e":8241,"b":8240},{"e":8242,"b":8241},{"e":8244,"b":8243},{"e":8245,"b":8244},{"e":8247,"b":8244},{"e":8246,"b":8245},{"e":8250,"b":8245},{"e":8248,"b":8247},{"e":8249,"b":8247},{"e":8251,"b":8250},{"e":8252,"b":8251},{"e":8254,"b":8251},{"e":8253,"b":8252},{"e":8258,"b":8252},{"e":8255,"b":8254},{"e":8256,"b":8254},{"e":8257,"b":8255},{"e":8259,"b":8258},{"e":8260,"b":8259},{"e":8261,"b":8260},{"e":8262,"b":8260},{"e":8263,"b":8262},{"e":8264,"b":8263},{"e":8266,"b":8263},{"e":8265,"b":8264},{"e":8271,"b":8264},{"e":8267,"b":8266},{"e":8268,"b":8267},{"e":8269,"b":8268},{"e":8270,"b":8269},{"e":8272,"b":8271},{"e":8273,"b":8272},{"e":8275,"b":8272},{"e":8274,"b":8273},{"e":8277,"b":8273},{"e":8276,"b":8275},{"e":8278,"b":8277},{"e":8279,"b":8278},{"e":8281,"b":8278},{"e":8280,"b":8279},{"e":8285,"b":8279},{"e":8282,"b":8281},{"e":8283,"b":8282},{"e":8284,"b":8282},{"e":8286,"b":8285},{"e":8287,"b":8286},{"e":8289,"b":8286},{"e":8288,"b":8287},{"e":8294,"b":8287},{"e":8290,"b":8289},{"e":8291,"b":8290},{"e":8292,"b":8291},{"e":8293,"b":8291},{"e":8295,"b":8294},{"e":8296,"b":8295},{"e":8298,"b":8295},{"e":8297,"b":8296},{"e":8299,"b":8296},{"e":8300,"b":8299},{"e":8301,"b":8300},{"e":8303,"b":8300},{"e":8302,"b":8301},{"e":8308,"b":8301},{"e":8304,"b":8303},{"e":8305,"b":8304},{"e":8306,"b":8305},{"e":8307,"b":8306},{"e":8309,"b":8308},{"e":8310,"b":8309},{"e":8312,"b":8309},{"e":8311,"b":8310},{"e":8315,"b":8310},{"e":8313,"b":8312},{"e":8314,"b":8312},{"e":8316,"b":8315},{"e":8317,"b":8316},{"e":8319,"b":8316},{"e":8318,"b":8317},{"e":8322,"b":8317},{"e":8320,"b":8319},{"e":8321,"b":8319},{"e":8323,"b":8322},{"e":8324,"b":8323},{"e":8326,"b":8323},{"e":8325,"b":8324},{"e":8330,"b":8324},{"e":8327,"b":8326},{"e":8328,"b":8326},{"e":8329,"b":8327},{"e":8331,"b":8330},{"e":8332,"b":8331},{"e":8334,"b":8331},{"e":8333,"b":8332},{"e":8335,"b":8332},{"e":8336,"b":8335},{"e":8337,"b":8336},{"e":8339,"b":8336},{"e":8338,"b":8337},{"e":8341,"b":8337},{"e":8340,"b":8339},{"e":8342,"b":8341},{"e":8343,"b":8342},{"e":8345,"b":8342},{"e":8344,"b":8343},{"e":8349,"b":8343},{"e":8346,"b":8345},{"e":8347,"b":8346},{"e":8348,"b":8346},{"e":8350,"b":8349},{"e":8351,"b":8350},{"e":8353,"b":8350},{"e":8352,"b":8351},{"e":8357,"b":8351},{"e":8354,"b":8353},{"e":8355,"b":8354},{"e":8356,"b":8354},{"e":8358,"b":8357},{"e":8359,"b":8358},{"e":8361,"b":8358},{"e":8360,"b":8359},{"e":8366,"b":8359},{"e":8362,"b":8361},{"e":8363,"b":8362},{"e":8364,"b":8363},{"e":8365,"b":8364},{"e":8367,"b":8366},{"e":8368,"b":8367},{"e":8370,"b":8367},{"e":8369,"b":8368},{"e":8377,"b":8368},{"e":8371,"b":8370},{"e":8372,"b":8371},{"e":8373,"b":8371},{"e":8374,"b":8372},{"e":8375,"b":8373},{"e":8376,"b":8374},{"e":8376,"b":8375},{"e":8378,"b":8377},{"e":8379,"b":8378},{"e":8381,"b":8378},{"e":8380,"b":8379},{"e":8385,"b":8379},{"e":8382,"b":8381},{"e":8383,"b":8382},{"e":8384,"b":8382},{"e":8386,"b":8385},{"e":8387,"b":8386},{"e":8389,"b":8386},{"e":8388,"b":8387},{"e":8390,"b":8387},{"e":8391,"b":8390},{"e":8392,"b":8391},{"e":8394,"b":8391},{"e":8393,"b":8392},{"e":8396,"b":8392},{"e":8395,"b":8394},{"e":8397,"b":8396},{"e":8398,"b":8397},{"e":8400,"b":8397},{"e":8399,"b":8398},{"e":8405,"b":8398},{"e":8401,"b":8400},{"e":8402,"b":8401},{"e":8403,"b":8402},{"e":8404,"b":8402},{"e":8406,"b":8405},{"e":8407,"b":8406},{"e":8409,"b":8406},{"e":8408,"b":8407},{"e":8416,"b":8407},{"e":8410,"b":8409},{"e":8411,"b":8410},{"e":8412,"b":8410},{"e":8413,"b":8411},{"e":8414,"b":8412},{"e":8415,"b":8413},{"e":8415,"b":8414},{"e":8417,"b":8416},{"e":8418,"b":8417},{"e":8420,"b":8417},{"e":8419,"b":8418},{"e":8424,"b":8418},{"e":8421,"b":8420},{"e":8422,"b":8421},{"e":8423,"b":8421},{"e":8425,"b":8424},{"e":8426,"b":8425},{"e":8428,"b":8425},{"e":8427,"b":8426},{"e":8431,"b":8426},{"e":8429,"b":8428},{"e":8430,"b":8428},{"e":8432,"b":8431},{"e":8433,"b":8432},{"e":8435,"b":8432},{"e":8434,"b":8433},{"e":8437,"b":8433},{"e":8436,"b":8435},{"e":8438,"b":8437},{"e":8439,"b":8438},{"e":8441,"b":8438},{"e":8440,"b":8439},{"e":8448,"b":8439},{"e":8442,"b":8441},{"e":8443,"b":8442},{"e":8444,"b":8442},{"e":8445,"b":8443},{"e":8446,"b":8444},{"e":8447,"b":8445},{"e":8447,"b":8446},{"e":8449,"b":8448},{"e":8450,"b":8449},{"e":8452,"b":8449},{"e":8451,"b":8450},{"e":8456,"b":8450},{"e":8453,"b":8452},{"e":8454,"b":8453},{"e":8455,"b":8453},{"e":8457,"b":8456},{"e":8458,"b":8457},{"e":8460,"b":8457},{"e":8459,"b":8458},{"e":8461,"b":8458},{"e":8462,"b":8461},{"e":8463,"b":8462},{"e":8465,"b":8462},{"e":8464,"b":8463},{"e":8469,"b":8463},{"e":8466,"b":8465},{"e":8467,"b":8466},{"e":8468,"b":8466},{"e":8470,"b":8469},{"e":8471,"b":8470},{"e":8473,"b":8470},{"e":8472,"b":8471},{"e":8479,"b":8471},{"e":8474,"b":8473},{"e":8475,"b":8474},{"e":8476,"b":8474},{"e":8477,"b":8475},{"e":8478,"b":8476},{"e":8478,"b":8477},{"e":8480,"b":8479},{"e":8481,"b":8480},{"e":8483,"b":8480},{"e":8482,"b":8481},{"e":8488,"b":8481},{"e":8484,"b":8483},{"e":8485,"b":8484},{"e":8486,"b":8485},{"e":8487,"b":8485},{"e":8489,"b":8488},{"e":8490,"b":8489},{"e":8492,"b":8489},{"e":8491,"b":8490},{"e":8496,"b":8490},{"e":8493,"b":8492},{"e":8494,"b":8493},{"e":8495,"b":8493},{"e":8497,"b":8496},{"e":8498,"b":8497},{"e":8500,"b":8497},{"e":8499,"b":8498},{"e":8507,"b":8498},{"e":8501,"b":8500},{"e":8502,"b":8501},{"e":8503,"b":8501},{"e":8504,"b":8502},{"e":8505,"b":8503},{"e":8506,"b":8504},{"e":8506,"b":8505},{"e":8508,"b":8507},{"e":8509,"b":8508},{"e":8511,"b":8508},{"e":8510,"b":8509},{"e":8515,"b":8509},{"e":8512,"b":8511},{"e":8513,"b":8511},{"e":8514,"b":8512},{"e":8516,"b":8515},{"e":8517,"b":8516},{"e":8519,"b":8516},{"e":8518,"b":8517},{"e":8522,"b":8517},{"e":8520,"b":8519},{"e":8521,"b":8519},{"e":8523,"b":8522},{"e":8524,"b":8523},{"e":8526,"b":8523},{"e":8525,"b":8524},{"e":8528,"b":8524},{"e":8527,"b":8526},{"e":8529,"b":8528},{"e":8530,"b":8529},{"e":8532,"b":8529},{"e":8531,"b":8530},{"e":8537,"b":8530},{"e":8533,"b":8532},{"e":8534,"b":8533},{"e":8535,"b":8534},{"e":8536,"b":8534},{"e":8538,"b":8537},{"e":8539,"b":8538},{"e":8541,"b":8538},{"e":8540,"b":8539},{"e":8544,"b":8539},{"e":8542,"b":8541},{"e":8543,"b":8541},{"e":8545,"b":8544},{"e":8546,"b":8545},{"e":8548,"b":8545},{"e":8547,"b":8546},{"e":8553,"b":8546},{"e":8549,"b":8548},{"e":8550,"b":8549},{"e":8551,"b":8550},{"e":8552,"b":8551},{"e":8554,"b":8553},{"e":8555,"b":8554},{"e":8557,"b":8554},{"e":8556,"b":8555},{"e":8560,"b":8555},{"e":8558,"b":8557},{"e":8559,"b":8557},{"e":8561,"b":8560},{"e":8562,"b":8561},{"e":8564,"b":8561},{"e":8563,"b":8562},{"e":8567,"b":8562},{"e":8565,"b":8564},{"e":8566,"b":8564},{"e":8568,"b":8567},{"e":8569,"b":8568},{"e":8571,"b":8568},{"e":8570,"b":8569},{"e":8575,"b":8569},{"e":8572,"b":8571},{"e":8573,"b":8572},{"e":8574,"b":8572},{"e":8576,"b":8575},{"e":8577,"b":8576},{"e":8579,"b":8576},{"e":8578,"b":8577},{"e":8584,"b":8577},{"e":8580,"b":8579},{"e":8581,"b":8580},{"e":8582,"b":8581},{"e":8583,"b":8582},{"e":8585,"b":8584},{"e":8586,"b":8585},{"e":8588,"b":8585},{"e":8587,"b":8586},{"e":8592,"b":8586},{"e":8589,"b":8588},{"e":8590,"b":8589},{"e":8591,"b":8589},{"e":8593,"b":8592},{"e":8594,"b":8593},{"e":8596,"b":8593},{"e":8595,"b":8594},{"e":8600,"b":8594},{"e":8597,"b":8596},{"e":8598,"b":8597},{"e":8599,"b":8597},{"e":8601,"b":8600},{"e":8602,"b":8601},{"e":8604,"b":8601},{"e":8603,"b":8602},{"e":8608,"b":8602},{"e":8605,"b":8604},{"e":8606,"b":8605},{"e":8607,"b":8605},{"e":8609,"b":8608},{"e":8610,"b":8609},{"e":8612,"b":8609},{"e":8611,"b":8610},{"e":8617,"b":8610},{"e":8613,"b":8612},{"e":8614,"b":8613},{"e":8615,"b":8614},{"e":8616,"b":8614},{"e":8618,"b":8617},{"e":8619,"b":8618},{"e":8621,"b":8618},{"e":8620,"b":8619},{"e":8622,"b":8619},{"e":8623,"b":8622},{"e":8624,"b":8623},{"e":8626,"b":8623},{"e":8625,"b":8624},{"e":8629,"b":8624},{"e":8627,"b":8626},{"e":8628,"b":8626},{"e":8630,"b":8629},{"e":8631,"b":8630},{"e":8633,"b":8630},{"e":8632,"b":8631},{"e":8634,"b":8631},{"e":8635,"b":8634},{"e":8636,"b":8635},{"e":8638,"b":8635},{"e":8637,"b":8636},{"e":8646,"b":8636},{"e":8639,"b":8638},{"e":8640,"b":8639},{"e":8641,"b":8639},{"e":8642,"b":8640},{"e":8643,"b":8641},{"e":8644,"b":8642},{"e":8644,"b":8643},{"e":8645,"b":8644},{"e":8647,"b":8646},{"e":8648,"b":8647},{"e":8650,"b":8647},{"e":8649,"b":8648},{"e":8655,"b":8648},{"e":8651,"b":8650},{"e":8652,"b":8651},{"e":8653,"b":8652},{"e":8654,"b":8652},{"e":8656,"b":8655},{"e":8657,"b":8656},{"e":8659,"b":8656},{"e":8658,"b":8657},{"e":8665,"b":8657},{"e":8660,"b":8659},{"e":8661,"b":8660},{"e":8662,"b":8660},{"e":8663,"b":8661},{"e":8664,"b":8662},{"e":8664,"b":8663},{"e":8666,"b":8665},{"e":8667,"b":8666},{"e":8668,"b":8667},{"e":8669,"b":8667},{"e":8670,"b":8669},{"e":8671,"b":8670},{"e":8673,"b":8670},{"e":8672,"b":8671},{"e":8677,"b":8671},{"e":8674,"b":8673},{"e":8675,"b":8674},{"e":8676,"b":8674},{"e":8678,"b":8677},{"e":8679,"b":8678},{"e":8681,"b":8678},{"e":8680,"b":8679},{"e":8685,"b":8679},{"e":8682,"b":8681},{"e":8683,"b":8681},{"e":8684,"b":8682},{"e":8686,"b":8685},{"e":8687,"b":8686},{"e":8689,"b":8686},{"e":8688,"b":8687},{"e":8692,"b":8687},{"e":8690,"b":8689},{"e":8691,"b":8689},{"e":8693,"b":8692},{"e":8694,"b":8693},{"e":8696,"b":8693},{"e":8695,"b":8694},{"e":8700,"b":8694},{"e":8697,"b":8696},{"e":8698,"b":8696},{"e":8699,"b":8697},{"e":8701,"b":8700},{"e":8702,"b":8701},{"e":8704,"b":8701},{"e":8703,"b":8702},{"e":8709,"b":8702},{"e":8705,"b":8704},{"e":8706,"b":8705},{"e":8707,"b":8706},{"e":8708,"b":8706},{"e":8710,"b":8709},{"e":8711,"b":8710},{"e":8713,"b":8710},{"e":8712,"b":8711},{"e":8719,"b":8711},{"e":8714,"b":8713},{"e":8715,"b":8714},{"e":8716,"b":8714},{"e":8717,"b":8715},{"e":8718,"b":8716},{"e":8718,"b":8717},{"e":8720,"b":8719},{"e":8721,"b":8720},{"e":8723,"b":8720},{"e":8722,"b":8721},{"e":8724,"b":8721},{"e":8725,"b":8724},{"e":8726,"b":8725},{"e":8728,"b":8725},{"e":8727,"b":8726},{"e":8732,"b":8726},{"e":8729,"b":8728},{"e":8730,"b":8729},{"e":8731,"b":8729},{"e":8733,"b":8732},{"e":8734,"b":8733},{"e":8735,"b":8734},{"e":8736,"b":8734},{"e":8737,"b":8736},{"e":8738,"b":8737},{"e":8740,"b":8737},{"e":8739,"b":8738},{"e":8745,"b":8738},{"e":8741,"b":8740},{"e":8742,"b":8741},{"e":8743,"b":8742},{"e":8744,"b":8742},{"e":8746,"b":8745},{"e":8747,"b":8746},{"e":8749,"b":8746},{"e":8748,"b":8747},{"e":8754,"b":8747},{"e":8750,"b":8749},{"e":8751,"b":8750},{"e":8752,"b":8751},{"e":8753,"b":8752},{"e":8755,"b":8754},{"e":8756,"b":8755},{"e":8758,"b":8755},{"e":8757,"b":8756},{"e":8760,"b":8756},{"e":8759,"b":8758},{"e":8761,"b":8760},{"e":8762,"b":8761},{"e":8764,"b":8761},{"e":8763,"b":8762},{"e":8769,"b":8762},{"e":8765,"b":8764},{"e":8766,"b":8765},{"e":8767,"b":8766},{"e":8768,"b":8766},{"e":8770,"b":8769},{"e":8771,"b":8770},{"e":8773,"b":8770},{"e":8772,"b":8771},{"e":8780,"b":8771},{"e":8774,"b":8773},{"e":8775,"b":8774},{"e":8776,"b":8775},{"e":8777,"b":8776},{"e":8778,"b":8777},{"e":8779,"b":8777},{"e":8781,"b":8780},{"e":8782,"b":8781},{"e":8784,"b":8781},{"e":8783,"b":8782},{"e":8786,"b":8782},{"e":8785,"b":8784},{"e":8787,"b":8786},{"e":8788,"b":8787},{"e":8790,"b":8787},{"e":8789,"b":8788},{"e":8800,"b":8788},{"e":8791,"b":8790},{"e":8792,"b":8791},{"e":8793,"b":8791},{"e":8794,"b":8792},{"e":8795,"b":8793},{"e":8796,"b":8793},{"e":8795,"b":8794},{"e":8797,"b":8795},{"e":8798,"b":8796},{"e":8799,"b":8797},{"e":8799,"b":8798},{"e":8801,"b":8800},{"e":8802,"b":8801},{"e":8804,"b":8801},{"e":8803,"b":8802},{"e":8808,"b":8802},{"e":8805,"b":8804},{"e":8806,"b":8805},{"e":8807,"b":8805},{"e":8809,"b":8808},{"e":8810,"b":8809},{"e":8812,"b":8809},{"e":8811,"b":8810},{"e":8820,"b":8810},{"e":8813,"b":8812},{"e":8814,"b":8813},{"e":8815,"b":8813},{"e":8816,"b":8814},{"e":8817,"b":8815},{"e":8818,"b":8816},{"e":8818,"b":8817},{"e":8819,"b":8818},{"e":8821,"b":8820},{"e":8822,"b":8821},{"e":8824,"b":8821},{"e":8823,"b":8822},{"e":8826,"b":8822},{"e":8825,"b":8824},{"e":8827,"b":8826},{"e":8828,"b":8827},{"e":8830,"b":8827},{"e":8829,"b":8828},{"e":8835,"b":8828},{"e":8831,"b":8830},{"e":8832,"b":8831},{"e":8833,"b":8832},{"e":8834,"b":8832},{"e":8836,"b":8835},{"e":8837,"b":8836},{"e":8839,"b":8836},{"e":8838,"b":8837},{"e":8843,"b":8837},{"e":8840,"b":8839},{"e":8841,"b":8840},{"e":8842,"b":8840},{"e":8844,"b":8843},{"e":8845,"b":8844},{"e":8847,"b":8844},{"e":8846,"b":8845},{"e":8851,"b":8845},{"e":8848,"b":8847},{"e":8849,"b":8848},{"e":8850,"b":8848},{"e":8852,"b":8851},{"e":8853,"b":8852},{"e":8854,"b":8853},{"e":8855,"b":8853},{"e":8856,"b":8855},{"e":8857,"b":8856},{"e":8859,"b":8856},{"e":8858,"b":8857},{"e":8860,"b":8857},{"e":8861,"b":8860},{"e":8862,"b":8861},{"e":8864,"b":8861},{"e":8863,"b":8862},{"e":8867,"b":8862},{"e":8865,"b":8864},{"e":8866,"b":8864},{"e":8868,"b":8867},{"e":8869,"b":8868},{"e":8871,"b":8868},{"e":8870,"b":8869},{"e":8875,"b":8869},{"e":8872,"b":8871},{"e":8873,"b":8872},{"e":8874,"b":8872},{"e":8876,"b":8875},{"e":8877,"b":8876},{"e":8879,"b":8876},{"e":8878,"b":8877},{"e":8884,"b":8877},{"e":8880,"b":8879},{"e":8881,"b":8880},{"e":8882,"b":8881},{"e":8883,"b":8881},{"e":8885,"b":8884},{"e":8886,"b":8885},{"e":8888,"b":8885},{"e":8887,"b":8886},{"e":8892,"b":8886},{"e":8889,"b":8888},{"e":8890,"b":8889},{"e":8891,"b":8889},{"e":8893,"b":8892},{"e":8894,"b":8893},{"e":8896,"b":8893},{"e":8895,"b":8894},{"e":8899,"b":8894},{"e":8897,"b":8896},{"e":8898,"b":8896},{"e":8900,"b":8899},{"e":8901,"b":8900},{"e":8903,"b":8900},{"e":8902,"b":8901},{"e":8909,"b":8901},{"e":8904,"b":8903},{"e":8905,"b":8904},{"e":8906,"b":8904},{"e":8907,"b":8905},{"e":8908,"b":8906},{"e":8908,"b":8907},{"e":8910,"b":8909},{"e":8911,"b":8910},{"e":8913,"b":8910},{"e":8912,"b":8911},{"e":8917,"b":8911},{"e":8914,"b":8913},{"e":8915,"b":8914},{"e":8916,"b":8914},{"e":8918,"b":8917},{"e":8919,"b":8918},{"e":8921,"b":8918},{"e":8920,"b":8919},{"e":8923,"b":8919},{"e":8922,"b":8921},{"e":8924,"b":8923},{"e":8929,"b":8923},{"e":8925,"b":8924},{"e":8927,"b":8924},{"e":8926,"b":8925},{"e":8930,"b":8925},{"e":8928,"b":8927},{"e":8929,"b":8928},{"e":8931,"b":8930},{"e":8932,"b":8931},{"e":8934,"b":8931},{"e":8933,"b":8932},{"e":8941,"b":8932},{"e":8935,"b":8934},{"e":8936,"b":8935},{"e":8937,"b":8936},{"e":8938,"b":8937},{"e":8939,"b":8938},{"e":8940,"b":8938},{"e":8942,"b":8941},{"e":8943,"b":8942},{"e":8945,"b":8942},{"e":8944,"b":8943},{"e":8947,"b":8943},{"e":8946,"b":8945},{"e":8948,"b":8947},{"e":8949,"b":8948},{"e":8951,"b":8948},{"e":8950,"b":8949},{"e":8956,"b":8949},{"e":8952,"b":8951},{"e":8953,"b":8952},{"e":8954,"b":8953},{"e":8955,"b":8953},{"e":8957,"b":8956},{"e":8958,"b":8957},{"e":8960,"b":8957},{"e":8959,"b":8958},{"e":8965,"b":8958},{"e":8961,"b":8960},{"e":8962,"b":8961},{"e":8963,"b":8962},{"e":8964,"b":8962},{"e":8966,"b":8965},{"e":8967,"b":8966},{"e":8969,"b":8966},{"e":8968,"b":8967},{"e":8972,"b":8967},{"e":8970,"b":8969},{"e":8971,"b":8969},{"e":8973,"b":8972},{"e":8974,"b":8973},{"e":8976,"b":8973},{"e":8975,"b":8974},{"e":8979,"b":8974},{"e":8977,"b":8976},{"e":8978,"b":8976},{"e":8980,"b":8979},{"e":8981,"b":8980},{"e":8983,"b":8980},{"e":8982,"b":8981},{"e":8988,"b":8981},{"e":8984,"b":8983},{"e":8985,"b":8984},{"e":8986,"b":8985},{"e":8987,"b":8986},{"e":8989,"b":8988},{"e":8990,"b":8989},{"e":8992,"b":8989},{"e":8991,"b":8990},{"e":8994,"b":8990},{"e":8993,"b":8992},{"e":8995,"b":8994},{"e":8996,"b":8995},{"e":8998,"b":8995},{"e":8997,"b":8996},{"e":9002,"b":8996},{"e":8999,"b":8998},{"e":9000,"b":8999},{"e":9001,"b":8999},{"e":9003,"b":9002},{"e":9004,"b":9003},{"e":9006,"b":9003},{"e":9005,"b":9004},{"e":9009,"b":9004},{"e":9007,"b":9006},{"e":9008,"b":9006},{"e":9114,"b":9010},{"e":9024,"b":9023},{"e":9050,"b":9023},{"e":9051,"b":9023},{"e":9025,"b":9024},{"e":9026,"b":9025},{"e":9037,"b":9025},{"e":9027,"b":9026},{"e":9028,"b":9027},{"e":9052,"b":9027},{"e":9029,"b":9028},{"e":9054,"b":9028},{"e":9030,"b":9029},{"e":9053,"b":9029},{"e":9031,"b":9030},{"e":9038,"b":9030},{"e":9032,"b":9031},{"e":9033,"b":9032},{"e":9055,"b":9032},{"e":9034,"b":9033},{"e":9055,"b":9033},{"e":9056,"b":9034},{"e":9036,"b":9035},{"e":9057,"b":9035},{"e":9052,"b":9038},{"e":9040,"b":9039},{"e":9041,"b":9039},{"e":9042,"b":9039},{"e":9043,"b":9042},{"e":9044,"b":9043},{"e":9045,"b":9044},{"e":9046,"b":9045},{"e":9047,"b":9046},{"e":9048,"b":9047},{"e":9049,"b":9048},{"e":9050,"b":9049}],"a":[{"p_h":false,"p_d":24.6303,"l":"O","z":61.7690,"y":87.7770,"x":46.1700},{"p_h":false,"p_d":25.9311,"z":60.3570,"y":88.0450,"x":46.1530},{"p_h":false,"p_d":25.9279,"z":59.6570,"y":87.3600,"x":45.0020},{"p_h":false,"p_d":25.0408,"l":"O","z":60.0010,"y":85.9490,"x":45.0130},{"p_h":false,"p_d":25.5150,"z":60.0460,"y":87.8360,"x":43.6100},{"p_h":false,"p_d":26.4512,"l":"O","z":59.2850,"y":88.9770,"x":43.2250},{"p_h":false,"p_d":25.1286,"z":59.7130,"y":86.6210,"x":42.7540},{"p_h":false,"p_d":26.1613,"l":"O","z":58.3370,"y":86.5220,"x":42.4530},{"p_h":false,"p_d":24.4564,"z":60.1240,"y":85.4760,"x":43.6830},{"p_h":false,"p_d":23.0061,"l":"N","z":61.5050,"y":85.0450,"x":43.4820},{"p_h":false,"p_d":22.3056,"z":62.5260,"y":85.0600,"x":44.4030},{"p_h":false,"p_d":21.0124,"l":"N","z":63.6580,"y":84.6170,"x":43.9230},{"p_h":false,"p_d":20.8718,"z":63.3640,"y":84.2880,"x":42.6060},{"p_h":false,"p_d":19.7538,"z":64.1940,"y":83.7590,"x":41.5820},{"p_h":false,"p_d":18.5541,"l":"O","z":65.3950,"y":83.4640,"x":41.6360},{"p_h":false,"p_d":20.2124,"l":"N","z":63.4880,"y":83.5780,"x":40.3950},{"p_h":false,"p_d":21.5426,"z":62.1560,"y":83.8670,"x":40.2150},{"p_h":false,"p_d":21.1444,"l":"N","z":61.6490,"y":83.6240,"x":38.9950},{"p_h":false,"p_d":22.5213,"l":"N","z":61.375,"y":84.3600,"x":41.1610},{"p_h":false,"p_d":22.1262,"z":62.0390,"y":84.5450,"x":42.3200},{"p_h":false,"p_d":25.6479,"l":"P","z":59.9520,"y":90.1000,"x":42.2820},{"p_h":false,"p_d":26.6110,"l":"O","z":59.0510,"y":91.2830,"x":42.2410},{"p_h":false,"p_d":24.9262,"l":"O","z":61.3690,"y":90.2720,"x":42.7010},{"p_h":false,"p_d":24.5309,"l":"O","z":59.9530,"y":89.4400,"x":40.8340},{"p_h":false,"p_d":24.9384,"z":58.7600,"y":89.3810,"x":40.0660},{"p_h":false,"p_d":23.7814,"z":59.0510,"y":88.8450,"x":38.6860},{"p_h":false,"p_d":23.0880,"l":"O","z":59.6400,"y":87.5240,"x":38.8180},{"p_h":false,"p_d":22.7427,"z":60.0820,"y":89.6230,"x":37.8820},{"p_h":false,"p_d":23.1919,"l":"O","z":59.5240,"y":90.7520,"x":37.2160},{"p_h":false,"p_d":21.5154,"z":60.5840,"y":88.5690,"x":36.9040},{"p_h":false,"p_d":21.6142,"l":"O","z":59.7140,"y":88.3420,"x":35.8130},{"p_h":false,"p_d":21.6994,"z":60.5970,"y":87.3270,"x":37.7920},{"p_h":false,"p_d":20.9902,"l":"N","z":61.9040,"y":87.0760,"x":38.3930},{"p_h":false,"p_d":21.5846,"z":62.2830,"y":87.2340,"x":39.7060},{"p_h":false,"p_d":20.7896,"l":"N","z":63.5260,"y":86.8890,"x":39.9260},{"p_h":false,"p_d":19.5245,"z":63.9970,"y":86.4870,"x":38.6810},{"p_h":false,"p_d":18.2657,"z":65.2770,"y":85.9940,"x":38.2830},{"p_h":false,"p_d":17.8272,"l":"O","z":66.2950,"y":85.8000,"x":38.9810},{"p_h":false,"p_d":17.2587,"l":"N","z":65.3080,"y":85.7120,"x":36.9200},{"p_h":false,"p_d":17.5240,"z":64.2540,"y":85.8760,"x":36.0520},{"p_h":false,"p_d":16.5420,"l":"N","z":64.4770,"y":85.5560,"x":34.7750},{"p_h":false,"p_d":18.7448,"l":"N","z":63.0680,"y":86.3250,"x":36.4080},{"p_h":false,"p_d":19.6449,"z":63.0080,"y":86.6070,"x":37.7240},{"p_h":false,"p_d":22.8550,"l":"P","z":60.4320,"y":92.0590,"x":36.9750},{"p_h":false,"p_d":23.8956,"l":"O","z":59.5560,"y":93.2370,"x":36.7210},{"p_h":false,"p_d":22.7350,"l":"O","z":61.4130,"y":92.0940,"x":38.0890},{"p_h":false,"p_d":21.4568,"l":"O","z":61.2230,"y":91.7440,"x":35.6300},{"p_h":false,"p_d":21.4030,"z":60.5320,"y":91.6380,"x":34.3900},{"p_h":false,"p_d":20.0092,"z":61.4870,"y":91.2170,"x":33.3050},{"p_h":false,"p_d":19.1977,"l":"O","z":61.9770,"y":89.8790,"x":33.5980},{"p_h":false,"p_d":19.3375,"z":62.7550,"y":92.0500,"x":33.2190},{"p_h":false,"p_d":19.8276,"l":"O","z":62.5690,"y":93.2710,"x":32.5120},{"p_h":false,"p_d":17.8514,"z":63.7220,"y":91.0900,"x":32.5370},{"p_h":false,"p_d":17.4752,"l":"O","z":63.5100,"y":91.0100,"x":31.1400},{"p_h":false,"p_d":17.8714,"z":63.3340,"y":89.7660,"x":33.1970},{"p_h":false,"p_d":17.6790,"l":"N","z":64.1430,"y":89.4830,"x":34.3780},{"p_h":false,"p_d":18.7156,"z":63.8040,"y":89.6970,"x":35.6970},{"p_h":false,"p_d":18.3824,"l":"N","z":64.7450,"y":89.3400,"x":36.5340},{"p_h":false,"p_d":16.9910,"z":65.7670,"y":88.8610,"x":35.7190},{"p_h":false,"p_d":16.1298,"z":67.0530,"y":88.3250,"x":36.0550},{"p_h":false,"p_d":16.4897,"l":"O","z":67.5600,"y":88.1640,"x":37.1760},{"p_h":false,"p_d":14.7816,"l":"N","z":67.7660,"y":87.9640,"x":34.9170},{"p_h":false,"p_d":14.3607,"z":67.3150,"y":88.0960,"x":33.625},{"p_h":false,"p_d":13.0430,"l":"N","z":68.1580,"y":87.6900,"x":32.6590},{"p_h":false,"p_d":15.2588,"l":"N","z":66.1260,"y":88.5890,"x":33.2980},{"p_h":false,"p_d":16.5139,"z":65.4110,"y":88.9460,"x":34.3860},{"p_h":false,"p_d":20.2887,"l":"P","z":63.2410,"y":94.6210,"x":33.0810},{"p_h":false,"p_d":20.8332,"l":"O","z":62.5630,"y":95.7920,"x":32.4700},{"p_h":false,"p_d":20.5404,"l":"O","z":63.3150,"y":94.4930,"x":34.5600},{"p_h":false,"p_d":18.9983,"l":"O","z":64.7490,"y":94.5570,"x":32.5770},{"p_h":false,"p_d":18.1943,"z":65.0540,"y":94.375,"x":31.2090},{"p_h":false,"p_d":16.8372,"z":66.4680,"y":93.8630,"x":31.0490},{"p_h":false,"p_d":16.1017,"l":"O","z":66.5620,"y":92.5020,"x":31.5730},{"p_h":false,"p_d":16.7476,"z":67.5050,"y":94.6060,"x":31.8770},{"p_h":false,"p_d":15.9344,"l":"O","z":67.9030,"y":95.8590,"x":31.3510},{"p_h":false,"p_d":15.6289,"z":68.6370,"y":93.5910,"x":31.9710},{"p_h":false,"p_d":14.6457,"l":"O","z":69.4520,"y":93.5170,"x":30.8140},{"p_h":false,"p_d":15.3353,"z":67.8530,"y":92.2940,"x":32.1390},{"p_h":false,"p_d":15.9052,"l":"N","z":67.7450,"y":91.9850,"x":33.5750},{"p_h":false,"p_d":15.1557,"z":68.7580,"y":91.2170,"x":34.1450},{"p_h":false,"p_d":13.9536,"l":"O","z":69.6440,"y":90.7680,"x":33.4080},{"p_h":false,"p_d":15.8005,"l":"N","z":68.7510,"y":90.9820,"x":35.4740},{"p_h":false,"p_d":17.1174,"z":67.7720,"y":91.4690,"x":36.2310},{"p_h":false,"p_d":17.6133,"l":"N","z":67.8270,"y":91.2150,"x":37.5460},{"p_h":false,"p_d":17.8483,"z":66.6990,"y":92.2340,"x":35.6760},{"p_h":false,"p_d":17.2313,"z":66.7210,"y":92.4610,"x":34.3500},{"p_h":false,"p_d":14.9313,"l":"P","z":68.4080,"y":97.0020,"x":32.3610},{"p_h":false,"p_d":14.4678,"l":"O","z":68.5950,"y":98.2590,"x":31.5870},{"p_h":false,"p_d":15.7301,"l":"O","z":67.5030,"y":96.9890,"x":33.5290},{"p_h":false,"p_d":13.7839,"l":"O","z":69.8270,"y":96.4570,"x":32.8410},{"p_h":false,"p_d":13.2060,"z":70.7830,"y":96.0310,"x":31.8830},{"p_h":false,"p_d":12.4690,"z":71.9530,"y":95.3350,"x":32.5470},{"p_h":false,"p_d":13.4863,"l":"O","z":71.4870,"y":94.1340,"x":33.2300},{"p_h":false,"p_d":11.4095,"z":72.6500,"y":96.1170,"x":33.6540},{"p_h":false,"p_d":10.1365,"l":"O","z":73.5890,"y":97.0600,"x":33.1620},{"p_h":false,"p_d":11.4919,"z":73.3400,"y":95.0110,"x":34.4250},{"p_h":false,"p_d":10.8827,"l":"O","z":74.4820,"y":94.5790,"x":33.7110},{"p_h":false,"p_d":13.0025,"z":72.2770,"y":93.9130,"x":34.3950},{"p_h":false,"p_d":13.7694,"l":"N","z":71.4210,"y":93.9510,"x":35.5940},{"p_h":false,"p_d":13.9028,"z":71.9390,"y":93.4150,"x":36.7700},{"p_h":false,"p_d":13.4588,"l":"O","z":73.0420,"y":92.8920,"x":36.8340},{"p_h":false,"p_d":14.7395,"l":"N","z":71.1210,"y":93.5160,"x":37.8660},{"p_h":false,"p_d":15.4338,"z":69.8680,"y":94.0780,"x":37.9140},{"p_h":false,"p_d":16.2352,"l":"O","z":69.2580,"y":94.1070,"x":38.9870},{"p_h":false,"p_d":15.2771,"z":69.3950,"y":94.5920,"x":36.6640},{"p_h":false,"p_d":14.4857,"z":70.1680,"y":94.5110,"x":35.5730},{"p_h":false,"p_d":9.1911,"l":"P","z":74.0050,"y":98.3170,"x":34.0780},{"p_h":false,"p_d":8.2043,"l":"O","z":74.6900,"y":99.2820,"x":33.1840},{"p_h":false,"p_d":10.1902,"l":"O","z":72.8250,"y":98.7520,"x":34.8740},{"p_h":false,"p_d":8.5984,"l":"O","z":75.0890,"y":97.7340,"x":35.0910},{"p_h":false,"p_d":7.6120,"z":76.4050,"y":97.4460,"x":34.6340},{"p_h":false,"p_d":7.5057,"z":77.2810,"y":96.9570,"x":35.7650},{"p_h":false,"p_d":8.9024,"l":"O","z":76.6550,"y":95.7930,"x":36.3800},{"p_h":false,"p_d":7.1885,"z":77.4800,"y":97.9160,"x":36.9340},{"p_h":false,"p_d":5.8442,"l":"O","z":78.5020,"y":98.8880,"x":36.7050},{"p_h":false,"p_d":8.0863,"z":77.8600,"y":96.9650,"x":38.0600},{"p_h":false,"p_d":7.6684,"l":"O","z":79.2040,"y":96.5370,"x":37.9750},{"p_h":false,"p_d":9.2497,"z":76.9510,"y":95.7720,"x":37.7680},{"p_h":false,"p_d":10.3497,"l":"N","z":75.7000,"y":95.8110,"x":38.5390},{"p_h":false,"p_d":11.2053,"z":75.7750,"y":95.4280,"x":39.8600},{"p_h":false,"p_d":10.4365,"l":"O","z":76.8220,"y":95.1170,"x":40.3850},{"p_h":false,"p_d":12.1040,"l":"N","z":74.5850,"y":95.4300,"x":40.5390},{"p_h":false,"p_d":12.6936,"z":73.3470,"y":95.7910,"x":40.0360},{"p_h":false,"p_d":13.8078,"l":"O","z":72.3540,"y":95.7280,"x":40.7660},{"p_h":false,"p_d":11.8548,"z":73.3540,"y":96.2030,"x":38.6650},{"p_h":false,"p_d":10.7122,"z":74.5050,"y":96.1980,"x":37.9770},{"p_h":false,"p_d":5.7365,"l":"P","z":78.4270,"y":100.3100,"x":37.4640},{"p_h":false,"p_d":4.4371,"l":"O","z":79.1990,"y":101.3150,"x":36.6930},{"p_h":false,"p_d":6.9004,"l":"O","z":76.9830,"y":100.5330,"x":37.7070},{"p_h":false,"p_d":6.4580,"l":"O","z":79.1070,"y":100.0740,"x":38.9000},{"p_h":false,"p_d":6.2274,"z":80.4560,"y":99.5740,"x":39.0800},{"p_h":false,"p_d":5.9772,"z":80.6030,"y":99.0520,"x":40.5050},{"p_h":false,"p_d":6.9406,"l":"O","z":79.4190,"y":98.2600,"x":40.7620},{"p_h":false,"p_d":5.2314,"z":80.5960,"y":100.1360,"x":41.5980},{"p_h":false,"p_d":3.7934,"l":"O","z":81.8840,"y":100.2160,"x":42.2520},{"p_h":false,"p_d":5.3940,"z":79.9410,"y":99.4310,"x":42.7880},{"p_h":false,"p_d":4.4476,"l":"O","z":80.8620,"y":98.8370,"x":43.6900},{"p_h":false,"p_d":6.6326,"z":79.0690,"y":98.3770,"x":42.1120},{"p_h":false,"p_d":7.9225,"l":"N","z":77.6220,"y":98.3660,"x":42.2720},{"p_h":false,"p_d":9.0434,"z":76.6480,"y":98.6790,"x":41.3550},{"p_h":false,"p_d":10.0828,"l":"N","z":75.4400,"y":98.4830,"x":41.8130},{"p_h":false,"p_d":9.7358,"z":75.6360,"y":98.0340,"x":43.1140},{"p_h":false,"p_d":10.6566,"z":74.7010,"y":97.6630,"x":44.1140},{"p_h":false,"p_d":11.8566,"l":"O","z":73.4750,"y":97.6460,"x":44.0430},{"p_h":false,"p_d":10.1856,"l":"N","z":75.3370,"y":97.2800,"x":45.2960},{"p_h":false,"p_d":8.9272,"z":76.6980,"y":97.2550,"x":45.4880},{"p_h":false,"p_d":8.9037,"l":"N","z":77.1340,"y":96.8650,"x":46.6960},{"p_h":false,"p_d":7.9176,"l":"N","z":77.5740,"y":97.5910,"x":44.5600},{"p_h":false,"p_d":8.4250,"z":76.9760,"y":97.9700,"x":43.4100},{"p_h":false,"p_d":3.4187,"l":"P","z":83.1920,"y":100.8130,"x":41.5390},{"p_h":false,"p_d":2.0515,"l":"O","z":84.2180,"y":100.2690,"x":42.4620},{"p_h":false,"p_d":4.0647,"l":"O","z":83.3480,"y":100.4730,"x":40.1050},{"p_h":false,"p_d":3.9078,"l":"O","z":83.1140,"y":102.3880,"x":41.7660},{"p_h":false,"p_d":3.8333,"z":82.7380,"y":102.9330,"x":43.0310},{"p_h":false,"p_d":4.7324,"z":83.2130,"y":104.3630,"x":43.1380},{"p_h":false,"p_d":5.9613,"l":"O","z":82.6520,"y":105.1170,"x":42.0310},{"p_h":false,"p_d":4.5855,"z":84.7090,"y":104.5320,"x":42.9580},{"p_h":false,"p_d":4.1731,"l":"O","z":85.4460,"y":104.3220,"x":44.1530},{"p_h":false,"p_d":6.0842,"z":84.8150,"y":105.9570,"x":42.4660},{"p_h":false,"p_d":6.7590,"l":"O","z":84.6230,"y":106.8680,"x":43.5280},{"p_h":false,"p_d":6.6377,"z":83.6230,"y":106.0070,"x":41.5130},{"p_h":false,"p_d":6.7537,"l":"N","z":83.9510,"y":105.5930,"x":40.1390},{"p_h":false,"p_d":7.4965,"z":84.5320,"y":106.5380,"x":39.3160},{"p_h":false,"p_d":8.3822,"l":"O","z":84.8070,"y":107.6560,"x":39.6960},{"p_h":false,"p_d":6.4020,"l":"N","z":84.7780,"y":106.1230,"x":38.0310},{"p_h":false,"p_d":5.1780,"z":84.5100,"y":104.8790,"x":37.4910},{"p_h":false,"p_d":4.3867,"l":"O","z":84.7740,"y":104.6650,"x":36.3020},{"p_h":false,"p_d":5.2997,"z":83.9270,"y":103.9430,"x":38.4120},{"p_h":false,"p_d":5.9592,"z":83.6770,"y":104.3230,"x":39.6750},{"p_h":false,"p_d":3.4942,"l":"P","z":86.6510,"y":103.2730,"x":44.1240},{"p_h":false,"p_d":2.0631,"l":"O","z":85.9590,"y":102.0140,"x":44.5430},{"p_h":false,"p_d":3.8956,"l":"O","z":87.2670,"y":103.3450,"x":42.7770},{"p_h":false,"p_d":4.5697,"l":"O","z":87.7580,"y":103.7620,"x":45.1600},{"p_h":false,"p_d":5.1908,"z":89.1180,"y":103.3340,"x":44.9950},{"p_h":false,"p_d":6.6790,"z":90.0770,"y":104.4870,"x":45.2100},{"p_h":false,"p_d":6.9993,"l":"O","z":89.8080,"y":105.5240,"x":44.2350},{"p_h":false,"p_d":7.2529,"z":91.5560,"y":104.1940,"x":44.9690},{"p_h":false,"p_d":8.1306,"l":"O","z":92.2900,"y":103.7970,"x":46.1190},{"p_h":false,"p_d":8.3982,"z":92.1360,"y":105.5900,"x":44.7220},{"p_h":false,"p_d":9.6224,"l":"O","z":92.5720,"y":106.2300,"x":45.9100},{"p_h":false,"p_d":8.1315,"z":90.9470,"y":106.3590,"x":44.1600},{"p_h":false,"p_d":8.2789,"l":"N","z":91.1610,"y":106.8600,"x":42.8040},{"p_h":false,"p_d":7.5289,"z":90.9370,"y":106.2880,"x":41.5800},{"p_h":false,"p_d":8.3812,"l":"N","z":91.2480,"y":107.0700,"x":40.5710},{"p_h":false,"p_d":9.4651,"z":91.7120,"y":108.2300,"x":41.1770},{"p_h":false,"p_d":8.8309,"z":92.1990,"y":109.4480,"x":40.6610},{"p_h":false,"p_d":8.6790,"l":"N","z":92.3030,"y":109.7190,"x":39.3590},{"p_h":false,"p_d":8.6504,"l":"N","z":92.5820,"y":110.3960,"x":41.5440},{"p_h":false,"p_d":9.0931,"z":92.4840,"y":110.1300,"x":42.8500},{"p_h":false,"p_d":9.7094,"l":"N","z":92.0460,"y":109.0300,"x":43.4540},{"p_h":false,"p_d":9.5591,"z":91.6690,"y":108.1090,"x":42.5490},{"p_h":false,"p_d":7.6711,"l":"P","z":91.8370,"y":102.5580,"x":47.0090},{"p_h":false,"p_d":8.8716,"l":"O","z":92.5750,"y":102.7320,"x":48.2830},{"p_h":false,"p_d":6.3735,"l":"O","z":90.3640,"y":102.4360,"x":47.0370},{"p_h":false,"p_d":7.4662,"l":"O","z":92.4650,"y":101.2860,"x":46.2950},{"p_h":false,"p_d":8.0199,"z":92.7150,"y":100.0970,"x":47.0380},{"p_h":false,"p_d":8.3040,"z":93.7340,"y":99.2590,"x":46.3200},{"p_h":false,"p_d":9.3688,"l":"O","z":95.0280,"y":99.9190,"x":46.3630},{"p_h":false,"p_d":7.2643,"z":93.4460,"y":99.0240,"x":44.8490},{"p_h":false,"p_d":6.7239,"l":"O","z":92.6120,"y":97.8770,"x":44.7310},{"p_h":false,"p_d":8.3088,"z":94.8440,"y":98.7600,"x":44.3030},{"p_h":false,"p_d":9.0458,"l":"O","z":95.2580,"y":97.4460,"x":44.5990},{"p_h":false,"p_d":9.3400,"z":95.6830,"y":99.75,"x":45.1180},{"p_h":false,"p_d":9.2470,"l":"N","z":95.7390,"y":101.0720,"x":44.5050},{"p_h":false,"p_d":9.4206,"z":95.4050,"y":102.2590,"x":45.1120},{"p_h":false,"p_d":9.4547,"l":"N","z":95.5400,"y":103.2910,"x":44.3270},{"p_h":false,"p_d":9.0422,"z":95.9980,"y":102.7570,"x":43.1300},{"p_h":false,"p_d":7.9660,"z":96.3280,"y":103.3970,"x":41.9150},{"p_h":false,"p_d":7.0315,"l":"O","z":96.2890,"y":104.6110,"x":41.6500},{"p_h":false,"p_d":8.2666,"l":"N","z":96.7420,"y":102.4790,"x":40.9480},{"p_h":false,"p_d":9.4335,"z":96.8330,"y":101.1160,"x":41.1360},{"p_h":false,"p_d":9.8139,"l":"N","z":97.2660,"y":100.3860,"x":40.0830},{"p_h":false,"p_d":9.4265,"l":"N","z":96.5280,"y":100.5100,"x":42.2720},{"p_h":false,"p_d":9.2934,"z":96.1220,"y":101.3860,"x":43.2190},{"p_h":false,"p_d":5.2070,"l":"P","z":91.3640,"y":97.8870,"x":43.7130},{"p_h":false,"p_d":5.3751,"l":"O","z":90.5750,"y":96.6820,"x":44.0460},{"p_h":false,"p_d":4.3338,"l":"O","z":90.7050,"y":99.2140,"x":43.7070},{"p_h":false,"p_d":5.3763,"l":"O","z":92.0300,"y":97.6800,"x":42.2850},{"p_h":false,"p_d":6.4573,"z":92.6890,"y":96.4660,"x":41.9660},{"p_h":false,"p_d":6.8854,"z":93.2260,"y":96.5290,"x":40.5580},{"p_h":false,"p_d":7.5081,"l":"O","z":94.3060,"y":97.4920,"x":40.5110},{"p_h":false,"p_d":5.9885,"z":92.2390,"y":97.0430,"x":39.5260},{"p_h":false,"p_d":5.9912,"l":"O","z":91.3460,"y":96.0280,"x":39.0870},{"p_h":false,"p_d":6.9555,"z":93.1600,"y":97.5640,"x":38.4330},{"p_h":false,"p_d":8.1062,"l":"O","z":93.6760,"y":96.5460,"x":37.5980},{"p_h":false,"p_d":7.5385,"z":94.2880,"y":98.1750,"x":39.2660},{"p_h":false,"p_d":7.0888,"l":"N","z":94.0680,"y":99.6060,"x":39.5360},{"p_h":false,"p_d":7.6484,"z":94.2930,"y":100.5300,"x":38.5090},{"p_h":false,"p_d":8.4024,"l":"O","z":94.6520,"y":100.1140,"x":37.3930},{"p_h":false,"p_d":7.6403,"l":"N","z":94.1070,"y":101.8480,"x":38.7510},{"p_h":false,"p_d":7.0869,"z":93.6990,"y":102.2540,"x":39.9510},{"p_h":false,"p_d":7.4739,"l":"N","z":93.5340,"y":103.5610,"x":40.1400},{"p_h":false,"p_d":6.4538,"z":93.4450,"y":101.3340,"x":41.0130},{"p_h":false,"p_d":6.4816,"z":93.6470,"y":100.0300,"x":40.7630},{"p_h":false,"p_d":4.9625,"l":"P","z":89.8410,"y":96.4270,"x":38.7010},{"p_h":false,"p_d":5.5668,"l":"O","z":89.0090,"y":95.1960,"x":38.6340},{"p_h":false,"p_d":3.5716,"l":"O","z":89.4340,"y":97.5240,"x":39.6000},{"p_h":false,"p_d":5.5964,"l":"O","z":90,"y":97.0380,"x":37.2410},{"p_h":false,"p_d":7.0146,"z":90.5810,"y":96.2650,"x":36.1940},{"p_h":false,"p_d":7.6985,"z":90.7870,"y":97.1150,"x":34.9690},{"p_h":false,"p_d":7.7684,"l":"O","z":91.8300,"y":98.0910,"x":35.2370},{"p_h":false,"p_d":7.3313,"z":89.5900,"y":97.9580,"x":34.5500},{"p_h":false,"p_d":7.9001,"l":"O","z":88.6590,"y":97.2340,"x":33.7540},{"p_h":false,"p_d":8.1103,"z":90.2550,"y":99.0750,"x":33.7600},{"p_h":false,"p_d":8.9951,"l":"O","z":90.6260,"y":98.6360,"x":32.4680},{"p_h":false,"p_d":7.9505,"z":91.5200,"y":99.3110,"x":34.5850},{"p_h":false,"p_d":7.0093,"l":"N","z":91.3270,"y":100.3470,"x":35.6090},{"p_h":false,"p_d":7.6600,"z":91.5680,"y":101.6590,"x":35.2430},{"p_h":false,"p_d":8.8194,"l":"O","z":91.9010,"y":101.9790,"x":34.1170},{"p_h":false,"p_d":7.1129,"l":"N","z":91.3980,"y":102.5820,"x":36.2410},{"p_h":false,"p_d":5.9038,"z":91.0100,"y":102.3360,"x":37.5410},{"p_h":false,"p_d":5.8838,"l":"O","z":90.9150,"y":103.2770,"x":38.3350},{"p_h":false,"p_d":5.0729,"z":90.7640,"y":100.9540,"x":37.8390},{"p_h":false,"p_d":5.7422,"z":90.9260,"y":100.0310,"x":36.8850},{"p_h":false,"p_d":6.3992,"l":"P","z":87.1430,"y":97.7580,"x":33.6500},{"p_h":false,"p_d":6.6757,"l":"O","z":86.3690,"y":96.7490,"x":32.8740},{"p_h":false,"p_d":6.0164,"l":"O","z":86.7300,"y":98.0960,"x":35.0420},{"p_h":false,"p_d":5.7761,"l":"O","z":87.2860,"y":99.1100,"x":32.8030},{"p_h":false,"p_d":4.4935,"z":86.4670,"y":100.2650,"x":33.0450},{"p_h":false,"p_d":4.9379,"z":87.1510,"y":101.5020,"x":32.4910},{"p_h":false,"p_d":5.9434,"l":"O","z":88.3210,"y":101.7880,"x":33.3170},{"p_h":false,"p_d":4.2212,"z":86.3570,"y":102.8150,"x":32.4630},{"p_h":false,"p_d":3.6067,"l":"O","z":85.6680,"y":102.9620,"x":31.2150},{"p_h":false,"p_d":5.3692,"z":87.4800,"y":103.8440,"x":32.4820},{"p_h":false,"p_d":4.6930,"l":"O","z":88.0630,"y":103.9930,"x":31.2150},{"p_h":false,"p_d":6.2225,"z":88.5060,"y":103.1890,"x":33.4080},{"p_h":false,"p_d":6.2402,"l":"N","z":88.3360,"y":103.6130,"x":34.8050},{"p_h":false,"p_d":7.0109,"z":88.6170,"y":104.9490,"x":35.1340},{"p_h":false,"p_d":7.6054,"l":"O","z":89.0390,"y":105.7130,"x":34.2420},{"p_h":false,"p_d":7.3946,"l":"N","z":88.4240,"y":105.3720,"x":36.4070},{"p_h":false,"p_d":6.1978,"z":87.9820,"y":104.5190,"x":37.3360},{"p_h":false,"p_d":5.8888,"l":"N","z":87.7960,"y":104.9880,"x":38.5790},{"p_h":false,"p_d":5.4181,"z":87.7060,"y":103.1490,"x":37.0340},{"p_h":false,"p_d":5.9143,"z":87.8960,"y":102.7430,"x":35.7660},{"p_h":false,"p_d":3.4140,"l":"P","z":84.1760,"y":103.6030,"x":31.1450},{"p_h":false,"p_d":2.3155,"l":"O","z":83.6860,"y":103.3020,"x":29.7450},{"p_h":false,"p_d":2.0312,"l":"O","z":83.3880,"y":103.1700,"x":32.3320},{"p_h":false,"p_d":3.6772,"l":"O","z":84.3160,"y":105.1930,"x":31.1620},{"p_h":false,"p_d":4.5809,"z":85.3460,"y":105.8620,"x":31.8600},{"p_h":false,"p_d":5.0200,"z":85.5040,"y":107.2850,"x":31.3500},{"p_h":false,"p_d":6.1521,"l":"O","z":86.6380,"y":107.875,"x":32.0440},{"p_h":false,"p_d":5.8788,"z":84.3400,"y":108.2440,"x":31.6110},{"p_h":false,"p_d":5.4192,"l":"O","z":83.4240,"y":108.2630,"x":30.5180},{"p_h":false,"p_d":6.9972,"z":85.0520,"y":109.5830,"x":31.7280},{"p_h":false,"p_d":6.8548,"l":"O","z":85.4110,"y":110.0890,"x":30.4570},{"p_h":false,"p_d":7.2863,"z":86.3120,"y":109.1760,"x":32.4910},{"p_h":false,"p_d":7.9690,"l":"N","z":86.1040,"y":109.0990,"x":33.9360},{"p_h":false,"p_d":6.9150,"z":85.8280,"y":107.9730,"x":34.6770},{"p_h":false,"p_d":7.3308,"l":"N","z":85.6720,"y":108.2090,"x":35.9550},{"p_h":false,"p_d":8.6199,"z":85.8650,"y":109.5780,"x":36.0680},{"p_h":false,"p_d":9.7116,"z":85.8360,"y":110.4440,"x":37.1700},{"p_h":false,"p_d":9.8193,"l":"N","z":85.6000,"y":110.0430,"x":38.4220},{"p_h":false,"p_d":9.6247,"l":"N","z":86.0660,"y":111.7550,"x":36.9420},{"p_h":false,"p_d":9.6536,"z":86.3140,"y":112.1540,"x":35.6880},{"p_h":false,"p_d":10.1059,"l":"N","z":86.3740,"y":111.4360,"x":34.5720},{"p_h":false,"p_d":8.9838,"z":86.1360,"y":110.1390,"x":34.8330},{"p_h":false,"p_d":6.5270,"l":"P","z":81.9460,"y":108.8590,"x":30.7240},{"p_h":false,"p_d":6.4277,"l":"O","z":81.2640,"y":108.8830,"x":29.4090},{"p_h":false,"p_d":6.4231,"l":"O","z":81.3320,"y":108.1050,"x":31.8480},{"p_h":false,"p_d":7.8390,"l":"O","z":82.2130,"y":110.3550,"x":31.1890},{"p_h":false,"p_d":7.3952,"z":81.2060,"y":111.0790,"x":31.8660},{"p_h":false,"p_d":6.6368,"z":81.8130,"y":112.1010,"x":32.7970},{"p_h":false,"p_d":7.4343,"l":"O","z":82.9130,"y":111.5260,"x":33.5530},{"p_h":false,"p_d":5.2240,"z":80.8160,"y":112.5670,"x":33.8400},{"p_h":false,"p_d":4.3982,"l":"O","z":80.0840,"y":113.6600,"x":33.3300},{"p_h":false,"p_d":5.2863,"z":81.7040,"y":112.9570,"x":35.0090},{"p_h":false,"p_d":5.2345,"l":"O","z":82.2480,"y":114.2490,"x":34.8720},{"p_h":false,"p_d":6.7851,"z":82.8000,"y":111.8970,"x":34.9160},{"p_h":false,"p_d":7.2460,"l":"N","z":82.4780,"y":110.6940,"x":35.6750},{"p_h":false,"p_d":7.5207,"z":82.3020,"y":109.4240,"x":35.1750},{"p_h":false,"p_d":6.9239,"l":"N","z":82.0670,"y":108.5360,"x":36.1030},{"p_h":false,"p_d":8.0612,"z":82.0750,"y":109.2640,"x":37.2860},{"p_h":false,"p_d":8.4064,"z":81.8820,"y":108.8430,"x":38.6290},{"p_h":false,"p_d":7.8205,"l":"O","z":81.6550,"y":107.7030,"x":39.0570},{"p_h":false,"p_d":8.2632,"l":"N","z":81.9720,"y":109.9090,"x":39.5150},{"p_h":false,"p_d":7.3705,"z":82.2110,"y":111.2190,"x":39.1610},{"p_h":false,"p_d":7.3891,"l":"N","z":82.2550,"y":112.1130,"x":40.1730},{"p_h":false,"p_d":6.8047,"l":"N","z":82.3940,"y":111.6240,"x":37.9150},{"p_h":false,"p_d":7.2591,"z":82.3150,"y":110.6020,"x":37.0370},{"p_h":false,"p_d":3.6554,"l":"P","z":78.4860,"y":113.6200,"x":33.3580},{"p_h":false,"p_d":4.7467,"l":"O","z":78.0600,"y":112.2320,"x":33.0450},{"p_h":false,"p_d":2.2282,"l":"O","z":78.0530,"y":114.2560,"x":34.6310},{"p_h":false,"p_d":4.1758,"l":"O","z":78.0920,"y":114.5600,"x":32.1310},{"p_h":false,"p_d":4.2190,"z":76.7580,"y":115.0170,"x":31.9570},{"p_h":false,"p_d":5.6868,"z":76.1970,"y":114.5150,"x":30.6480},{"p_h":false,"p_d":6.5733,"l":"O","z":76.8850,"y":115.1350,"x":29.5280},{"p_h":false,"p_d":6.2886,"z":74.7430,"y":114.8780,"x":30.4280},{"p_h":false,"p_d":6.3353,"l":"O","z":73.9350,"y":113.9310,"x":31.1020},{"p_h":false,"p_d":7.7234,"z":74.6230,"y":114.7910,"x":28.9150},{"p_h":false,"p_d":8.4564,"l":"O","z":74.5400,"y":113.4560,"x":28.4550},{"p_h":false,"p_d":7.7058,"z":75.9550,"y":115.4090,"x":28.4860},{"p_h":false,"p_d":7.9103,"l":"N","z":75.8650,"y":116.8570,"x":28.3470},{"p_h":false,"p_d":8.5502,"z":74.7360,"y":117.6060,"x":28.1090},{"p_h":false,"p_d":8.8797,"l":"N","z":74.9760,"y":118.8890,"x":28.0570},{"p_h":false,"p_d":8.4471,"z":76.3450,"y":118.9920,"x":28.2700},{"p_h":false,"p_d":8.8229,"z":77.1880,"y":120.1390,"x":28.3310},{"p_h":false,"p_d":9.5731,"l":"O","z":76.8810,"y":121.3320,"x":28.2070},{"p_h":false,"p_d":8.5188,"l":"N","z":78.5160,"y":119.7850,"x":28.5650},{"p_h":false,"p_d":7.9373,"z":78.9760,"y":118.4970,"x":28.7230},{"p_h":false,"p_d":8.0623,"l":"N","z":80.2930,"y":118.3580,"x":28.9420},{"p_h":false,"p_d":7.5771,"l":"N","z":78.2010,"y":117.4240,"x":28.6710},{"p_h":false,"p_d":7.8463,"z":76.9080,"y":117.7450,"x":28.4420},{"p_h":false,"p_d":5.5524,"l":"P","z":73.3730,"y":114.2770,"x":32.5650},{"p_h":false,"p_d":5.8195,"l":"O","z":73.1470,"y":112.9960,"x":33.2910},{"p_h":false,"p_d":4.3016,"l":"O","z":74.2550,"y":115.3140,"x":33.1620},{"p_h":false,"p_d":6.6747,"l":"O","z":71.9690,"y":114.9670,"x":32.2710},{"p_h":false,"p_d":6.5842,"z":71.5850,"y":116.1360,"x":32.9750},{"p_h":false,"p_d":7.9347,"z":70.5390,"y":116.8940,"x":32.2020},{"p_h":false,"p_d":8.3065,"l":"O","z":71.0420,"y":117.2200,"x":30.8790},{"p_h":false,"p_d":8.2521,"z":70.1960,"y":118.2400,"x":32.8100},{"p_h":false,"p_d":8.7455,"l":"O","z":69.2370,"y":118.0740,"x":33.8400},{"p_h":false,"p_d":9.4708,"z":69.6470,"y":118.9990,"x":31.6110},{"p_h":false,"p_d":10.6288,"l":"O","z":68.3060,"y":118.6560,"x":31.3150},{"p_h":false,"p_d":9.1768,"z":70.5870,"y":118.5120,"x":30.5030},{"p_h":false,"p_d":8.7552,"l":"N","z":71.7630,"y":119.3780,"x":30.3480},{"p_h":false,"p_d":9.8146,"z":71.5880,"y":120.5980,"x":29.7170},{"p_h":false,"p_d":10.9273,"l":"O","z":70.5080,"y":120.9690,"x":29.2820},{"p_h":false,"p_d":9.6732,"l":"N","z":72.7230,"y":121.3670,"x":29.6170},{"p_h":false,"p_d":8.6156,"z":73.9880,"y":121.0450,"x":30.0730},{"p_h":false,"p_d":8.9245,"l":"O","z":74.9120,"y":121.8460,"x":29.9140},{"p_h":false,"p_d":7.3968,"z":74.0860,"y":119.7650,"x":30.7110},{"p_h":false,"p_d":7.5175,"z":72.9980,"y":118.9940,"x":30.8220},{"p_h":false,"p_d":8.1397,"l":"P","z":69.6740,"y":118.3100,"x":35.3630},{"p_h":false,"p_d":8.3850,"l":"O","z":69.9990,"y":119.7510,"x":35.5120},{"p_h":false,"p_d":8.9523,"l":"O","z":68.6450,"y":117.6900,"x":36.2370},{"p_h":false,"p_d":6.6049,"l":"O","z":71.0270,"y":117.4850,"x":35.5030},{"p_h":false,"p_d":5.6469,"z":72.2770,"y":118.1620,"x":35.5220},{"p_h":false,"p_d":4.8711,"z":73.0210,"y":117.8410,"x":36.7920},{"p_h":false,"p_d":5.7650,"l":"O","z":72.1050,"y":117.3140,"x":37.7780},{"p_h":false,"p_d":5.0742,"z":73.7040,"y":119.0350,"x":37.4330},{"p_h":false,"p_d":4.2161,"l":"O","z":74.9740,"y":119.2190,"x":36.7820},{"p_h":false,"p_d":5.5017,"z":73.6810,"y":118.6990,"x":38.9240},{"p_h":false,"p_d":4.6846,"l":"O","z":74.7700,"y":117.8990,"x":39.3310},{"p_h":false,"p_d":6.1701,"z":72.4020,"y":117.8590,"x":39.0450},{"p_h":false,"p_d":7.6149,"l":"N","z":71.1750,"y":118.4690,"x":39.5540},{"p_h":false,"p_d":8.3736,"z":70.1110,"y":118.9050,"x":38.8000},{"p_h":false,"p_d":9.6422,"l":"N","z":69.0950,"y":119.2910,"x":39.5210},{"p_h":false,"p_d":9.7893,"z":69.5190,"y":119.1270,"x":40.8300},{"p_h":false,"p_d":10.6288,"z":68.8440,"y":119.3810,"x":42.0490},{"p_h":false,"p_d":10.3078,"l":"O","z":67.6990,"y":119.8090,"x":42.2180},{"p_h":false,"p_d":9.3883,"l":"N","z":69.6440,"y":119.0880,"x":43.1480},{"p_h":false,"p_d":9.0709,"z":70.9270,"y":118.6100,"x":43.0840},{"p_h":false,"p_d":7.9313,"l":"N","z":71.5330,"y":118.3870,"x":44.2580},{"p_h":false,"p_d":8.6774,"l":"N","z":71.5700,"y":118.3670,"x":41.9520},{"p_h":false,"p_d":8.6368,"z":70.8110,"y":118.6450,"x":40.8710},{"p_h":false,"p_d":3.8235,"l":"P","z":76.3650,"y":119.1840,"x":37.6080},{"p_h":false,"p_d":2.9646,"l":"O","z":76.6280,"y":117.8310,"x":38.1100},{"p_h":false,"p_d":4.0217,"l":"O","z":77.3530,"y":119.8200,"x":36.7120},{"p_h":false,"p_d":5.2820,"l":"O","z":76.1580,"y":120.1390,"x":38.8680},{"p_h":false,"p_d":5.7891,"z":77.0480,"y":120.0740,"x":39.9890},{"p_h":false,"p_d":7.1253,"z":77.4240,"y":121.4680,"x":40.4300},{"p_h":false,"p_d":8.0040,"l":"O","z":76.2220,"y":122.1590,"x":40.8290},{"p_h":false,"p_d":7.2779,"z":78.0570,"y":122.3130,"x":39.3330},{"p_h":false,"p_d":7.4953,"l":"O","z":79.4980,"y":122.2250,"x":39.3910},{"p_h":false,"p_d":8.5987,"z":77.4830,"y":123.7260,"x":39.5020},{"p_h":false,"p_d":9.7184,"l":"O","z":78.3840,"y":124.6790,"x":39.9940},{"p_h":false,"p_d":8.9248,"z":76.3300,"y":123.5180,"x":40.4880},{"p_h":false,"p_d":9.4499,"l":"N","z":75.0020,"y":124.0160,"x":40.1550},{"p_h":false,"p_d":9.1861,"z":74.3580,"y":124.0210,"x":38.9420},{"p_h":false,"p_d":10.0876,"l":"N","z":73.1460,"y":124.5030,"x":39.0130},{"p_h":false,"p_d":10.9037,"z":72.9910,"y":124.8470,"x":40.3480},{"p_h":false,"p_d":12.1099,"z":71.8850,"y":125.4080,"x":41.0330},{"p_h":false,"p_d":12.7243,"l":"O","z":70.7830,"y":125.7260,"x":40.5820},{"p_h":false,"p_d":12.7494,"l":"N","z":72.1580,"y":125.5880,"x":42.3880},{"p_h":false,"p_d":12.3910,"z":73.3470,"y":125.2670,"x":43.0040},{"p_h":false,"p_d":12.2748,"l":"N","z":73.4280,"y":125.5100,"x":44.3180},{"p_h":false,"p_d":11.3268,"l":"N","z":74.3790,"y":124.7450,"x":42.3740},{"p_h":false,"p_d":10.5703,"z":74.1320,"y":124.5630,"x":41.0600},{"p_h":false,"p_d":8.6495,"l":"P","z":80.2770,"y":122.4920,"x":40.7860},{"p_h":false,"p_d":9.8911,"l":"O","z":79.9130,"y":123.7960,"x":41.3780},{"p_h":false,"p_d":8.2388,"l":"O","z":80.1650,"y":121.2650,"x":41.6080},{"p_h":false,"p_d":9.1681,"l":"O","z":81.8150,"y":122.6010,"x":40.4110},{"p_h":false,"p_d":10.1077,"z":82.8050,"y":122.4790,"x":41.4380},{"p_h":false,"p_d":11.3169,"z":82.6160,"y":123.5700,"x":42.4750},{"p_h":false,"p_d":12.0709,"l":"O","z":82.9250,"y":124.8610,"x":41.8830},{"p_h":false,"p_d":12.4301,"z":83.4830,"y":123.5040,"x":43.7260},{"p_h":false,"p_d":12.2257,"l":"O","z":82.8620,"y":122.6020,"x":44.6530},{"p_h":false,"p_d":13.6246,"z":83.4330,"y":124.9530,"x":44.1970},{"p_h":false,"p_d":13.7176,"l":"O","z":82.1990,"y":125.2450,"x":44.8170},{"p_h":false,"p_d":13.4422,"z":83.4810,"y":125.7130,"x":42.8670},{"p_h":false,"p_d":14.1727,"l":"N","z":84.8220,"y":126.1130,"x":42.4150},{"p_h":false,"p_d":15.5215,"z":85.3360,"y":127.3040,"x":42.8920},{"p_h":false,"p_d":16.1246,"l":"O","z":84.7400,"y":128.0110,"x":43.6850},{"p_h":false,"p_d":16.2284,"l":"N","z":86.5740,"y":127.6370,"x":42.4030},{"p_h":false,"p_d":15.8365,"z":87.3350,"y":126.9150,"x":41.5060},{"p_h":false,"p_d":16.7299,"l":"O","z":88.4300,"y":127.3540,"x":41.1510},{"p_h":false,"p_d":14.4620,"z":86.7400,"y":125.6890,"x":41.0710},{"p_h":false,"p_d":13.6441,"z":85.5360,"y":125.3370,"x":41.5310},{"p_h":false,"p_d":13.4099,"l":"P","z":83.5370,"y":122.2800,"x":46.0880},{"p_h":false,"p_d":14.6717,"l":"O","z":83.7840,"y":123.5630,"x":46.7720},{"p_h":false,"p_d":13.0898,"l":"O","z":82.6570,"y":121.2830,"x":46.7320},{"p_h":false,"p_d":13.5770,"l":"O","z":84.9410,"y":121.5680,"x":45.7830},{"p_h":false,"p_d":14.1067,"z":85.4320,"y":120.5380,"x":46.6540},{"p_h":false,"p_d":15.0174,"z":86.9530,"y":120.4930,"x":46.6640},{"p_h":false,"p_d":15.8685,"l":"O","z":87.4660,"y":121.8450,"x":46.7510},{"p_h":false,"p_d":14.5068,"z":87.6740,"y":119.9150,"x":45.4490},{"p_h":false,"p_d":14.3822,"l":"O","z":87.8530,"y":118.5040,"x":45.5630},{"p_h":false,"p_d":15.7756,"z":89.0710,"y":120.5220,"x":45.5800},{"p_h":false,"p_d":16.5485,"l":"O","z":89.9160,"y":119.7570,"x":46.4150},{"p_h":false,"p_d":16.4322,"z":88.7890,"y":121.8680,"x":46.2520},{"p_h":false,"p_d":16.4908,"l":"N","z":88.9650,"y":123.0240,"x":45.3640},{"p_h":false,"p_d":17.3639,"z":90.2600,"y":123.3400,"x":44.9980},{"p_h":false,"p_d":17.4027,"l":"O","z":91.2270,"y":122.7000,"x":45.3740},{"p_h":false,"p_d":17.5536,"l":"N","z":90.3820,"y":124.4300,"x":44.1770},{"p_h":false,"p_d":17.0098,"z":89.3650,"y":125.2210,"x":43.6940},{"p_h":false,"p_d":17.4394,"l":"O","z":89.6400,"y":126.1740,"x":42.9660},{"p_h":false,"p_d":16.0960,"z":88.0520,"y":124.8300,"x":44.1140},{"p_h":false,"p_d":15.8612,"z":87.9010,"y":123.7700,"x":44.9160},{"p_h":false,"p_d":13.0441,"l":"P","z":86.7340,"y":117.4910,"x":45.0100},{"p_h":false,"p_d":13.1124,"l":"O","z":86.8810,"y":116.2670,"x":45.8370},{"p_h":false,"p_d":12.2351,"l":"O","z":85.4300,"y":118.1960,"x":44.9750},{"p_h":false,"p_d":12.3549,"l":"O","z":87.1620,"y":117.1310,"x":43.5120},{"p_h":false,"p_d":11.0967,"z":86.3460,"y":117.5200,"x":42.3990},{"p_h":false,"p_d":10.2595,"z":86.1020,"y":116.3480,"x":41.4610},{"p_h":false,"p_d":9.8351,"l":"O","z":85.1800,"y":115.4000,"x":42.0470},{"p_h":false,"p_d":11.1175,"z":87.3090,"y":115.5110,"x":41.0800},{"p_h":false,"p_d":11.2850,"l":"O","z":87.9730,"y":116.1110,"x":39.9910},{"p_h":false,"p_d":10.4859,"z":86.6820,"y":114.1910,"x":40.6370},{"p_h":false,"p_d":9.6016,"l":"O","z":86.2860,"y":114.1680,"x":39.2770},{"p_h":false,"p_d":9.9107,"z":85.4560,"y":114.1040,"x":41.5490},{"p_h":false,"p_d":10.8954,"l":"N","z":85.6210,"y":113.2070,"x":42.6890},{"p_h":false,"p_d":11.9041,"z":85.9690,"y":113.5310,"x":43.9760},{"p_h":false,"p_d":10.8970,"l":"N","z":85.9660,"y":112.5080,"x":44.7970},{"p_h":false,"p_d":10.7944,"z":85.6090,"y":111.4380,"x":43.9920},{"p_h":false,"p_d":9.9140,"z":85.4210,"y":110.0780,"x":44.2640},{"p_h":false,"p_d":8.9676,"l":"N","z":85.5650,"y":109.5450,"x":45.4710},{"p_h":false,"p_d":9.1703,"l":"N","z":85.0710,"y":109.2760,"x":43.2400},{"p_h":false,"p_d":9.9190,"z":84.9170,"y":109.8170,"x":42.0250},{"p_h":false,"p_d":10.6202,"l":"N","z":85.0610,"y":111.0810,"x":41.6430},{"p_h":false,"p_d":11.1489,"z":85.4110,"y":111.8510,"x":42.6870},{"p_h":false,"p_d":12.6593,"l":"P","z":89.2900,"y":116.9830,"x":40.2520},{"p_h":false,"p_d":12.5231,"l":"O","z":88.8810,"y":118.4050,"x":40.3570},{"p_h":false,"p_d":13.0153,"l":"O","z":90.0630,"y":116.3540,"x":41.3580},{"p_h":false,"p_d":13.0345,"l":"O","z":90.0890,"y":116.8030,"x":38.8900},{"p_h":false,"p_d":11.8199,"z":90.9880,"y":115.7170,"x":38.7130},{"p_h":false,"p_d":11.8508,"z":90.8320,"y":115.1360,"x":37.3320},{"p_h":false,"p_d":12.2626,"l":"O","z":89.5340,"y":114.4920,"x":37.2250},{"p_h":false,"p_d":10.5752,"z":91.8220,"y":114.0430,"x":36.9920},{"p_h":false,"p_d":9.9726,"l":"O","z":93.0320,"y":114.6220,"x":36.5330},{"p_h":false,"p_d":11.2428,"z":91.0840,"y":113.2730,"x":35.9060},{"p_h":false,"p_d":11.8916,"l":"O","z":91.1500,"y":113.8990,"x":34.6360},{"p_h":false,"p_d":12.3915,"z":89.6470,"y":113.3200,"x":36.4360},{"p_h":false,"p_d":12.1702,"l":"N","z":89.3480,"y":112.1710,"x":37.2850},{"p_h":false,"p_d":12.1986,"z":89.1230,"y":112.1730,"x":38.6400},{"p_h":false,"p_d":11.5380,"l":"N","z":88.8840,"y":110.9830,"x":39.1210},{"p_h":false,"p_d":11.0084,"z":88.9550,"y":110.1450,"x":38.0140},{"p_h":false,"p_d":9.6989,"z":88.7730,"y":108.7380,"x":37.9050},{"p_h":false,"p_d":8.6161,"l":"O","z":88.5010,"y":107.9240,"x":38.7880},{"p_h":false,"p_d":9.4985,"l":"N","z":88.9340,"y":108.3030,"x":36.5970},{"p_h":false,"p_d":9.9890,"z":89.2260,"y":109.1060,"x":35.5300},{"p_h":false,"p_d":9.2206,"l":"N","z":89.3420,"y":108.4890,"x":34.3430},{"p_h":false,"p_d":11.0726,"l":"N","z":89.3910,"y":110.4170,"x":35.6150},{"p_h":false,"p_d":11.6021,"z":89.2420,"y":110.8630,"x":36.8760},{"p_h":false,"p_d":8.3904,"l":"P","z":94.4260,"y":113.8710,"x":36.8130},{"p_h":false,"p_d":8.2568,"l":"O","z":95.5030,"y":114.8860,"x":36.6860},{"p_h":false,"p_d":7.7426,"l":"O","z":94.3130,"y":113.0730,"x":38.0600},{"p_h":false,"p_d":8.3259,"l":"O","z":94.5300,"y":112.8390,"x":35.6090},{"p_h":false,"p_d":9.4275,"z":94.2080,"y":113.2370,"x":34.2870},{"p_h":false,"p_d":9.6014,"z":94.1740,"y":112.0340,"x":33.3870},{"p_h":false,"p_d":10.2447,"l":"O","z":92.9330,"y":111.3020,"x":33.5830},{"p_h":false,"p_d":8.4250,"z":95.2550,"y":111.0060,"x":33.6680},{"p_h":false,"p_d":8.2460,"l":"O","z":96.4630,"y":111.3690,"x":33.0250},{"p_h":false,"p_d":9.1429,"z":94.6480,"y":109.7460,"x":33.0640},{"p_h":false,"p_d":10.1425,"l":"O","z":94.7510,"y":109.7420,"x":31.6550},{"p_h":false,"p_d":9.9861,"z":93.1760,"y":109.9130,"x":33.4370},{"p_h":false,"p_d":9.5387,"l":"N","z":92.8330,"y":109.2460,"x":34.6920},{"p_h":false,"p_d":9.1193,"z":92.6560,"y":109.8010,"x":35.9350},{"p_h":false,"p_d":9.1225,"l":"N","z":92.3080,"y":108.9330,"x":36.8570},{"p_h":false,"p_d":9.5437,"z":92.2610,"y":107.7220,"x":36.1740},{"p_h":false,"p_d":9.3993,"z":91.9460,"y":106.4070,"x":36.5850},{"p_h":false,"p_d":8.4187,"l":"N","z":91.5920,"y":106.0830,"x":37.8300},{"p_h":false,"p_d":9.2937,"l":"N","z":92.0060,"y":105.4260,"x":35.6550},{"p_h":false,"p_d":10.1854,"z":92.3530,"y":105.7540,"x":34.4030},{"p_h":false,"p_d":10.4021,"l":"N","z":92.6640,"y":106.9500,"x":33.8970},{"p_h":false,"p_d":9.7883,"z":92.5960,"y":107.9000,"x":34.8440},{"p_h":false,"p_d":6.8743,"l":"P","z":97.8660,"y":111.1200,"x":33.7560},{"p_h":false,"p_d":7.3063,"l":"O","z":98.8440,"y":112.0770,"x":33.1780},{"p_h":false,"p_d":5.7519,"l":"O","z":97.6720,"y":111.0610,"x":35.2290},{"p_h":false,"p_d":6.8873,"l":"O","z":98.2720,"y":109.6450,"x":33.3270},{"p_h":false,"p_d":7.2308,"z":98.4650,"y":109.2960,"x":31.9740},{"p_h":false,"p_d":7.0170,"z":98.3760,"y":107.7950,"x":31.8240},{"p_h":false,"p_d":8.3280,"l":"O","z":97.0020,"y":107.3780,"x":32.0690},{"p_h":false,"p_d":6.1237,"z":99.1810,"y":106.9860,"x":32.8370},{"p_h":false,"p_d":4.7539,"l":"O","z":100.5550,"y":106.8540,"x":32.4950},{"p_h":false,"p_d":6.9962,"z":98.4470,"y":105.6560,"x":32.8210},{"p_h":false,"p_d":6.9469,"l":"O","z":98.7740,"y":104.8800,"x":31.6890},{"p_h":false,"p_d":8.3618,"z":96.9920,"y":106.1180,"x":32.7170},{"p_h":false,"p_d":7.8992,"l":"N","z":96.4170,"y":106.2760,"x":34.0490},{"p_h":false,"p_d":7.0325,"z":96.3240,"y":107.4270,"x":34.7920},{"p_h":false,"p_d":6.7059,"l":"N","z":95.8280,"y":107.2270,"x":35.9860},{"p_h":false,"p_d":7.4437,"z":95.5620,"y":105.8670,"x":36.0270},{"p_h":false,"p_d":7.8395,"z":95.0250,"y":105.0630,"x":37.0680},{"p_h":false,"p_d":7.6300,"l":"O","z":94.6790,"y":105.4010,"x":38.2100},{"p_h":false,"p_d":8.8531,"l":"N","z":94.9160,"y":103.7360,"x":36.6780},{"p_h":false,"p_d":9.4281,"z":95.2800,"y":103.2390,"x":35.4480},{"p_h":false,"p_d":10.1463,"l":"N","z":95.1020,"y":101.9190,"x":35.2620},{"p_h":false,"p_d":9.1619,"l":"N","z":95.7830,"y":103.9730,"x":34.4770},{"p_h":false,"p_d":8.1640,"z":95.9000,"y":105.2670,"x":34.8320},{"p_h":false,"p_d":3.7829,"l":"P","z":101.6660,"y":106.7640,"x":33.6700},{"p_h":false,"p_d":2.2957,"l":"O","z":103.0450,"y":107.0680,"x":33.0840},{"p_h":false,"p_d":4.6931,"l":"O","z":101.1500,"y":107.6050,"x":34.7800},{"p_h":false,"p_d":4.4190,"l":"O","z":101.5610,"y":105.2570,"x":34.1920},{"p_h":false,"p_d":4.7545,"z":101.5750,"y":104.1600,"x":33.2860},{"p_h":false,"p_d":6.1295,"z":100.9400,"y":102.9240,"x":33.9110},{"p_h":false,"p_d":7.0920,"l":"O","z":99.5560,"y":103.2160,"x":34.2810},{"p_h":false,"p_d":6.4564,"z":101.5540,"y":102.4510,"x":35.2190},{"p_h":false,"p_d":6.3999,"l":"O","z":102.7350,"y":101.6830,"x":35.0330},{"p_h":false,"p_d":7.9427,"z":100.4170,"y":101.6500,"x":35.8440},{"p_h":false,"p_d":8.7570,"l":"O","z":100.2730,"y":100.3670,"x":35.2700},{"p_h":false,"p_d":8.1091,"z":99.2020,"y":102.4900,"x":35.4560},{"p_h":false,"p_d":7.1392,"l":"N","z":98.7940,"y":103.4330,"x":36.5200},{"p_h":false,"p_d":7.4113,"z":98.1230,"y":102.9250,"x":37.6450},{"p_h":false,"p_d":8.5675,"l":"O","z":97.8780,"y":101.7170,"x":37.7050},{"p_h":false,"p_d":6.6201,"l":"N","z":97.7630,"y":103.7640,"x":38.6390},{"p_h":false,"p_d":5.4009,"z":98.0450,"y":105.0630,"x":38.5480},{"p_h":false,"p_d":4.8909,"l":"N","z":97.6790,"y":105.8490,"x":39.5640},{"p_h":false,"p_d":4.9961,"z":98.7180,"y":105.6130,"x":37.4120},{"p_h":false,"p_d":6.0071,"z":99.0700,"y":104.7700,"x":36.4290},{"p_h":false,"p_d":6.3511,"l":"P","z":103.9590,"y":101.8570,"x":36.0720},{"p_h":false,"p_d":6.8306,"l":"O","z":105.0730,"y":100.9430,"x":35.7240},{"p_h":false,"p_d":5.2517,"l":"O","z":104.2040,"y":103.3130,"x":36.1920},{"p_h":false,"p_d":7.6913,"l":"O","z":103.3630,"y":101.3510,"x":37.4570},{"p_h":false,"p_d":8.9347,"z":102.9300,"y":99.9990,"x":37.6190},{"p_h":false,"p_d":9.7453,"z":102.2590,"y":99.8280,"x":38.9640},{"p_h":false,"p_d":8.8352,"l":"O","z":101.0660,"y":100.6530,"x":39},{"p_h":false,"p_d":9.4003,"z":103.0700,"y":100.3130,"x":40.1550},{"p_h":false,"p_d":10.6231,"l":"O","z":103.9720,"y":99.3160,"x":40.6060},{"p_h":false,"p_d":9.0531,"z":101.9910,"y":100.5980,"x":41.1880},{"p_h":false,"p_d":10.2736,"l":"O","z":101.5150,"y":99.4330,"x":41.8170},{"p_h":false,"p_d":8.3317,"z":100.8800,"y":101.1570,"x":40.3070},{"p_h":false,"p_d":6.8776,"l":"N","z":100.8670,"y":102.6110,"x":40.2430},{"p_h":false,"p_d":6.0727,"z":101.2720,"y":103.4150,"x":39.2020},{"p_h":false,"p_d":4.7855,"l":"N","z":101.0740,"y":104.6840,"x":39.4320},{"p_h":false,"p_d":4.8821,"z":100.5160,"y":104.7160,"x":40.7050},{"p_h":false,"p_d":4.1854,"z":100.0710,"y":105.8080,"x":41.4890},{"p_h":false,"p_d":3.0465,"l":"O","z":100.0820,"y":107.0020,"x":41.2190},{"p_h":false,"p_d":5.2832,"l":"N","z":99.5680,"y":105.3880,"x":42.7150},{"p_h":false,"p_d":6.5704,"z":99.5110,"y":104.0870,"x":43.1430},{"p_h":false,"p_d":7.5537,"l":"N","z":99.0110,"y":103.8930,"x":44.3700},{"p_h":false,"p_d":7.0561,"l":"N","z":99.9190,"y":103.0560,"x":42.4220},{"p_h":false,"p_d":6.2452,"z":100.4030,"y":103.4430,"x":41.2210},{"p_h":false,"p_d":10.7738,"l":"P","z":105.3490,"y":99.7560,"x":41.3030},{"p_h":false,"p_d":12.2361,"l":"O","z":106.0480,"y":98.5220,"x":41.7240},{"p_h":false,"p_d":10.0223,"l":"O","z":106.0300,"y":100.7000,"x":40.3880},{"p_h":false,"p_d":10.1389,"l":"O","z":104.8700,"y":100.5720,"x":42.5860},{"p_h":false,"p_d":10.8182,"z":104.1630,"y":99.9240,"x":43.6430},{"p_h":false,"p_d":10.3079,"z":103.7790,"y":100.9280,"x":44.7130},{"p_h":false,"p_d":9.0520,"l":"O","z":102.7700,"y":101.8360,"x":44.1920},{"p_h":false,"p_d":10.1917,"z":104.9020,"y":101.8460,"x":45.1750},{"p_h":false,"p_d":11.5159,"l":"O","z":105.7080,"y":101.2430,"x":46.1890},{"p_h":false,"p_d":9.3783,"z":104.1390,"y":103.0420,"x":45.7180},{"p_h":false,"p_d":10.2911,"l":"O","z":103.6460,"y":102.7820,"x":47.0170},{"p_h":false,"p_d":8.3509,"z":102.9740,"y":103.1370,"x":44.7310},{"p_h":false,"p_d":7.0545,"l":"N","z":103.2180,"y":104.0730,"x":43.6190},{"p_h":false,"p_d":6.1392,"z":103.0140,"y":105.4430,"x":43.8270},{"p_h":false,"p_d":6.6353,"l":"O","z":102.6630,"y":105.8360,"x":44.9530},{"p_h":false,"p_d":4.9793,"l":"N","z":103.2030,"y":106.3040,"x":42.7970},{"p_h":false,"p_d":4.8695,"z":103.5860,"y":105.8440,"x":41.6060},{"p_h":false,"p_d":4.0118,"l":"N","z":103.7480,"y":106.7280,"x":40.6160},{"p_h":false,"p_d":6.0090,"z":103.8180,"y":104.4550,"x":41.3730},{"p_h":false,"p_d":6.9811,"z":103.625,"y":103.6140,"x":42.3970},{"p_h":false,"p_d":12.0143,"l":"P","z":107.2380,"y":101.7100,"x":46.3670},{"p_h":false,"p_d":13.4810,"l":"O","z":107.8800,"y":100.8400,"x":47.3850},{"p_h":false,"p_d":11.5929,"l":"O","z":107.8320,"y":101.8010,"x":45.0120},{"p_h":false,"p_d":11.4383,"l":"O","z":107.1210,"y":103.1770,"x":46.9760},{"p_h":false,"p_d":12.0569,"z":106.7180,"y":103.3670,"x":48.3320},{"p_h":false,"p_d":11.7001,"z":106.7810,"y":104.8330,"x":48.7000},{"p_h":false,"p_d":10.3192,"l":"O","z":105.8350,"y":105.5670,"x":47.8860},{"p_h":false,"p_d":11.9822,"z":108.1110,"y":105.5150,"x":48.4370},{"p_h":false,"p_d":13.3718,"l":"O","z":108.9820,"y":105.3390,"x":49.5420},{"p_h":false,"p_d":11.2227,"z":107.7090,"y":106.9760,"x":48.2850},{"p_h":false,"p_d":11.9794,"l":"O","z":107.5250,"y":107.6360,"x":49.5210},{"p_h":false,"p_d":9.9214,"z":106.3700,"y":106.8430,"x":47.5620},{"p_h":false,"p_d":8.8469,"l":"N","z":106.4730,"y":106.9250,"x":46.1080},{"p_h":false,"p_d":8.6454,"z":106.5420,"y":105.8830,"x":45.2200},{"p_h":false,"p_d":7.7470,"l":"N","z":106.5580,"y":106.2590,"x":43.9680},{"p_h":false,"p_d":7.2916,"z":106.5160,"y":107.6460,"x":44.0350},{"p_h":false,"p_d":6.5343,"z":106.5020,"y":108.6410,"x":43.0440},{"p_h":false,"p_d":6.0235,"l":"N","z":106.5250,"y":108.3860,"x":41.7330},{"p_h":false,"p_d":6.6849,"l":"N","z":106.4600,"y":109.9280,"x":43.4500},{"p_h":false,"p_d":7.5071,"z":106.4350,"y":110.1860,"x":44.7590},{"p_h":false,"p_d":8.2087,"l":"N","z":106.4390,"y":109.3430,"x":45.7830},{"p_h":false,"p_d":8.0375,"z":106.4790,"y":108.0690,"x":45.3470},{"p_h":false,"p_d":14.2558,"l":"P","z":110.5510,"y":105.1370,"x":49.2920},{"p_h":false,"p_d":15.6523,"l":"O","z":111.1220,"y":104.7630,"x":50.6100},{"p_h":false,"p_d":13.9524,"l":"O","z":110.7690,"y":104.2520,"x":48.1190},{"p_h":false,"p_d":13.9555,"l":"O","z":111.0590,"y":106.5860,"x":48.8660},{"p_h":false,"p_d":14.4769,"z":111.125,"y":107.6320,"x":49.8170},{"p_h":false,"p_d":13.9984,"z":111.2650,"y":108.9780,"x":49.1360},{"p_h":false,"p_d":12.5670,"l":"O","z":110.0890,"y":109.2250,"x":48.3070},{"p_h":false,"p_d":14.2724,"z":112.4290,"y":109.1340,"x":48.1660},{"p_h":false,"p_d":15.6552,"l":"O","z":113.6540,"y":109.4030,"x":48.8400},{"p_h":false,"p_d":13.4020,"z":111.9490,"y":110.2970,"x":47.3050},{"p_h":false,"p_d":14.0262,"l":"O","z":112.0760,"y":111.5370,"x":47.9760},{"p_h":false,"p_d":12.1034,"z":110.4590,"y":109.9710,"x":47.1600},{"p_h":false,"p_d":11.1871,"l":"N","z":110.2160,"y":109.1620,"x":45.9550},{"p_h":false,"p_d":10.3742,"z":110.0100,"y":109.8230,"x":44.7420},{"p_h":false,"p_d":10.4506,"l":"O","z":109.9670,"y":111.0560,"x":44.7380},{"p_h":false,"p_d":9.7398,"l":"N","z":109.8690,"y":109.1030,"x":43.6090},{"p_h":false,"p_d":9.9493,"z":109.9240,"y":107.7670,"x":43.6590},{"p_h":false,"p_d":9.5896,"l":"N","z":109.8150,"y":107.0930,"x":42.5170},{"p_h":false,"p_d":10.7872,"z":110.1000,"y":107.0650,"x":44.8860},{"p_h":false,"p_d":11.3467,"z":110.2330,"y":107.7960,"x":46.0020},{"p_h":false,"p_d":16.4675,"l":"P","z":115.0590,"y":108.9560,"x":48.1750},{"p_h":false,"p_d":17.2416,"l":"O","z":116.0950,"y":109.1660,"x":49.2220},{"p_h":false,"p_d":15.8377,"l":"O","z":114.9300,"y":107.6170,"x":47.5310},{"p_h":false,"p_d":15.4463,"l":"O","z":115.3050,"y":110.0230,"x":47.0130},{"p_h":false,"p_d":15.9749,"z":115.5060,"y":111.3860,"x":47.3370},{"p_h":false,"p_d":15.1535,"z":115.3550,"y":112.2690,"x":46.1190},{"p_h":false,"p_d":14.5593,"l":"O","z":114.0420,"y":112.0480,"x":45.5330},{"p_h":false,"p_d":13.7508,"z":116.3040,"y":111.9920,"x":44.9610},{"p_h":false,"p_d":13.8284,"l":"O","z":117.5920,"y":112.5710,"x":45.1260},{"p_h":false,"p_d":13.1578,"z":115.5500,"y":112.6010,"x":43.7880},{"p_h":false,"p_d":13.7597,"l":"O","z":115.6270,"y":114.0180,"x":43.7980},{"p_h":false,"p_d":13.8324,"z":114.1160,"y":112.1970,"x":44.1230},{"p_h":false,"p_d":13.0612,"l":"N","z":113.7440,"y":110.9310,"x":43.4710},{"p_h":false,"p_d":12.1466,"z":113.3900,"y":110.9670,"x":42.1220},{"p_h":false,"p_d":12.0564,"l":"O","z":113.4010,"y":112.0570,"x":41.5370},{"p_h":false,"p_d":11.5557,"l":"N","z":113.0520,"y":109.8220,"x":41.4910},{"p_h":false,"p_d":11.8969,"z":113.0650,"y":108.6690,"x":42.1530},{"p_h":false,"p_d":11.4986,"l":"N","z":112.7300,"y":107.5610,"x":41.4820},{"p_h":false,"p_d":12.8523,"z":113.4230,"y":108.5980,"x":43.5340},{"p_h":false,"p_d":13.3799,"z":113.7490,"y":109.7450,"x":44.1500},{"p_h":false,"p_d":12.7907,"l":"P","z":118.8600,"y":111.8590,"x":44.4520},{"p_h":false,"p_d":13.4690,"l":"O","z":120.0920,"y":112.4930,"x":44.9780},{"p_h":false,"p_d":12.5472,"l":"O","z":118.6510,"y":110.4010,"x":44.6230},{"p_h":false,"p_d":11.5133,"l":"O","z":118.7380,"y":112.2250,"x":42.9010},{"p_h":false,"p_d":11.7804,"z":118.7780,"y":113.5840,"x":42.4820},{"p_h":false,"p_d":10.6461,"z":118.5500,"y":113.7120,"x":40.9890},{"p_h":false,"p_d":10.3380,"l":"O","z":117.2350,"y":113.1880,"x":40.6620},{"p_h":false,"p_d":9.3684,"z":119.4900,"y":112.9350,"x":40.0700},{"p_h":false,"p_d":9.6079,"l":"O","z":120.7130,"y":113.6200,"x":39.8050},{"p_h":false,"p_d":8.3779,"z":118.6610,"y":112.8170,"x":38.7970},{"p_h":false,"p_d":8.7230,"l":"O","z":118.6310,"y":114.0280,"x":38.0670},{"p_h":false,"p_d":8.9946,"z":117.2650,"y":112.6050,"x":39.3690},{"p_h":false,"p_d":8.4617,"l":"N","z":116.8670,"y":111.1950,"x":39.4430},{"p_h":false,"p_d":7.4207,"z":116.4500,"y":110.5740,"x":38.2670},{"p_h":false,"p_d":6.9499,"l":"O","z":116.4730,"y":111.2260,"x":37.2060},{"p_h":false,"p_d":7.2265,"l":"N","z":116.0300,"y":109.2860,"x":38.3100},{"p_h":false,"p_d":8.0729,"z":116.0170,"y":108.6270,"x":39.4710},{"p_h":false,"p_d":8.2111,"l":"N","z":115.5650,"y":107.3710,"x":39.4670},{"p_h":false,"p_d":9.0621,"z":116.4620,"y":109.2300,"x":40.6850},{"p_h":false,"p_d":9.1998,"z":116.8800,"y":110.5050,"x":40.625},{"p_h":false,"p_d":9.0103,"l":"P","z":122.0270,"y":112.7720,"x":39.4390},{"p_h":false,"p_d":9.8227,"l":"O","z":123.1840,"y":113.6980,"x":39.3160},{"p_h":false,"p_d":9.2251,"l":"O","z":122.0900,"y":111.6450,"x":40.4080},{"p_h":false,"p_d":7.4617,"l":"O","z":121.7140,"y":112.125,"x":38.0110},{"p_h":false,"p_d":7.1889,"z":121.4560,"y":112.9330,"x":36.8620},{"p_h":false,"p_d":5.7374,"z":121.0430,"y":112.0580,"x":35.7000},{"p_h":false,"p_d":5.3048,"l":"O","z":119.8080,"y":111.3770,"x":36.0470},{"p_h":false,"p_d":4.9838,"z":122.0150,"y":110.9390,"x":35.3440},{"p_h":false,"p_d":5.3748,"l":"O","z":122.9880,"y":111.4000,"x":34.4100},{"p_h":false,"p_d":3.5113,"z":121.1130,"y":109.8840,"x":34.7040},{"p_h":false,"p_d":2.9347,"l":"O","z":120.9060,"y":110.0700,"x":33.3180},{"p_h":false,"p_d":3.9775,"z":119.7940,"y":110.0960,"x":35.4520},{"p_h":false,"p_d":4.3394,"l":"N","z":119.5290,"y":109.0930,"x":36.4890},{"p_h":false,"p_d":3.6953,"z":119.1110,"y":107.8240,"x":36.0840},{"p_h":false,"p_d":2.5432,"l":"O","z":118.9950,"y":107.5920,"x":34.8660},{"p_h":false,"p_d":4.6761,"l":"N","z":118.8480,"y":106.8840,"x":37.0170},{"p_h":false,"p_d":5.8902,"z":118.9980,"y":107.1640,"x":38.3090},{"p_h":false,"p_d":6.9036,"l":"N","z":118.7340,"y":106.1920,"x":39.1840},{"p_h":false,"p_d":6.3630,"z":119.4270,"y":108.4500,"x":38.7590},{"p_h":false,"p_d":5.6721,"z":119.6790,"y":109.3790,"x":37.8200},{"p_h":false,"p_d":6.1011,"l":"P","z":124.5060,"y":110.8890,"x":34.5240},{"p_h":false,"p_d":7.0707,"l":"O","z":125.3640,"y":111.7660,"x":33.6910},{"p_h":false,"p_d":6.8636,"l":"O","z":124.7730,"y":110.7850,"x":35.9850},{"p_h":false,"p_d":5.1976,"l":"O","z":124.4950,"y":109.4020,"x":33.9310},{"p_h":false,"p_d":4.6694,"z":124.2620,"y":109.1090,"x":32.5370},{"p_h":false,"p_d":4.0103,"z":123.9060,"y":107.6390,"x":32.3930},{"p_h":false,"p_d":3.1205,"l":"O","z":122.8900,"y":107.4040,"x":33.3940},{"p_h":false,"p_d":5.2246,"z":125.0680,"y":106.6930,"x":32.7270},{"p_h":false,"p_d":5.9296,"l":"O","z":125.5640,"y":105.9050,"x":31.6280},{"p_h":false,"p_d":5.0485,"z":124.4700,"y":105.6020,"x":33.6130},{"p_h":false,"p_d":5.4379,"l":"O","z":124.3580,"y":104.3550,"x":32.9530},{"p_h":false,"p_d":3.7382,"z":123.0840,"y":106.1410,"x":33.9670},{"p_h":false,"p_d":4.2621,"l":"N","z":122.7580,"y":106.1760,"x":35.3960},{"p_h":false,"p_d":4.7699,"z":122.2040,"y":105.0260,"x":35.9060},{"p_h":false,"p_d":4.8248,"l":"O","z":121.9980,"y":104.0480,"x":35.2140},{"p_h":false,"p_d":5.6690,"l":"N","z":121.8950,"y":105.0630,"x":37.2410},{"p_h":false,"p_d":6.1615,"z":122.0820,"y":106.1190,"x":38.1050},{"p_h":false,"p_d":7.1789,"l":"O","z":121.7350,"y":106.0030,"x":39.2860},{"p_h":false,"p_d":5.7195,"z":122.6660,"y":107.2880,"x":37.5},{"p_h":false,"p_d":4.8137,"z":122.9780,"y":107.2740,"x":36.1940},{"p_h":false,"p_d":6.2603,"l":"P","z":125.6120,"y":106.4700,"x":30.1180},{"p_h":false,"p_d":6.8873,"l":"O","z":126.3560,"y":107.7570,"x":30.1120},{"p_h":false,"p_d":7.3028,"l":"O","z":126.1390,"y":105.3250,"x":29.3380},{"p_h":false,"p_d":5.0829,"l":"O","z":124.0830,"y":106.7200,"x":29.6950},{"p_h":false,"p_d":5.1590,"z":123.3010,"y":105.7080,"x":29.0210},{"p_h":false,"p_d":6.0735,"z":123.1490,"y":106.0590,"x":27.5510},{"p_h":false,"p_d":7.2009,"l":"O","z":124.4780,"y":106.2750,"x":27.0580},{"p_h":false,"p_d":5.8134,"z":122.3200,"y":107.3070,"x":27.2100},{"p_h":false,"p_d":6.2226,"l":"O","z":121.1800,"y":106.8980,"x":26.4290},{"p_h":false,"p_d":7.1605,"z":123.1390,"y":108.0470,"x":26.1370},{"p_h":false,"p_d":8.1018,"l":"O","z":122.5670,"y":107.9000,"x":24.8580},{"p_h":false,"p_d":7.8671,"z":124.4560,"y":107.2760,"x":26.0820},{"p_h":false,"p_d":8.6876,"l":"N","z":125.7370,"y":107.9750,"x":26.0810},{"p_h":false,"p_d":9.4045,"z":126.9600,"y":107.3810,"x":26.2800},{"p_h":false,"p_d":10.2730,"l":"N","z":127.9570,"y":108.2090,"x":26.1660},{"p_h":false,"p_d":10.1604,"z":127.3600,"y":109.4310,"x":25.8890},{"p_h":false,"p_d":9.3155,"z":127.9440,"y":110.6990,"x":25.6690},{"p_h":false,"p_d":9.1231,"l":"O","z":129.1420,"y":111.0020,"x":25.6700},{"p_h":false,"p_d":8.3602,"l":"N","z":126.9790,"y":111.6720,"x":25.4300},{"p_h":false,"p_d":8.8014,"z":125.6200,"y":111.4490,"x":25.4030},{"p_h":false,"p_d":7.9982,"l":"N","z":124.8500,"y":112.5230,"x":25.1530},{"p_h":false,"p_d":9.0609,"l":"N","z":125.0630,"y":110.2650,"x":25.6050},{"p_h":false,"p_d":9.2059,"z":125.9850,"y":109.3080,"x":25.8430},{"p_h":false,"p_d":5.4780,"l":"P","z":119.7250,"y":106.6840,"x":27.0720},{"p_h":false,"p_d":4.0156,"l":"O","z":119.6600,"y":107.0880,"x":28.5020},{"p_h":false,"p_d":6.4909,"l":"O","z":118.7680,"y":107.2760,"x":26.1060},{"p_h":false,"p_d":6.0088,"l":"O","z":119.5270,"y":105.1080,"x":26.9690},{"p_h":false,"p_d":7.3859,"z":119.8460,"y":104.3870,"x":25.7690},{"p_h":false,"p_d":8.1502,"z":118.8570,"y":103.2510,"x":25.5810},{"p_h":false,"p_d":8.6727,"l":"O","z":117.6470,"y":103.7630,"x":24.9700},{"p_h":false,"p_d":7.5412,"z":118.4350,"y":102.6050,"x":26.8950},{"p_h":false,"p_d":7.8506,"l":"O","z":119.3130,"y":101.5560,"x":27.3290},{"p_h":false,"p_d":8.2720,"z":116.9570,"y":102.2740,"x":26.7430},{"p_h":false,"p_d":9.4671,"l":"O","z":116.6590,"y":100.9350,"x":26.4270},{"p_h":false,"p_d":8.7713,"z":116.5210,"y":103.1980,"x":25.6010},{"p_h":false,"p_d":8.4818,"l":"N","z":115.5760,"y":104.2640,"x":25.9260},{"p_h":false,"p_d":7.6473,"z":115.8020,"y":105.5630,"x":26.3180},{"p_h":false,"p_d":8.0629,"l":"N","z":114.7000,"y":106.2720,"x":26.4460},{"p_h":false,"p_d":9.1307,"z":113.6850,"y":105.375,"x":26.1340},{"p_h":false,"p_d":9.7210,"z":112.2770,"y":105.4990,"x":26.0730},{"p_h":false,"p_d":8.9371,"l":"N","z":111.6030,"y":106.6270,"x":26.3410},{"p_h":false,"p_d":9.7202,"l":"N","z":111.5690,"y":104.4000,"x":25.7220},{"p_h":false,"p_d":10.6847,"z":112.2270,"y":103.2690,"x":25.4580},{"p_h":false,"p_d":10.4502,"l":"N","z":113.5320,"y":103.0280,"x":25.4820},{"p_h":false,"p_d":9.3663,"z":114.2120,"y":104.1320,"x":25.8300},{"p_h":false,"p_d":9.4329,"l":"P","z":119.4220,"y":100.1480,"x":26.5280},{"p_h":false,"p_d":10.3225,"l":"O","z":118.1960,"y":99.7330,"x":25.8410},{"p_h":false,"p_d":9.8812,"l":"O","z":120.6750,"y":100.2650,"x":25.7430},{"p_h":false,"p_d":9.6307,"l":"O","z":119.7160,"y":99.0920,"x":27.6930},{"p_h":false,"p_d":9.8507,"z":118.6660,"y":98.5190,"x":28.5},{"p_h":false,"p_d":9.1157,"z":118.9690,"y":98.7280,"x":29.9730},{"p_h":false,"p_d":7.6991,"l":"O","z":118.9980,"y":100.1450,"x":30.1990},{"p_h":false,"p_d":9.4802,"z":120.3130,"y":98.1840,"x":30.4780},{"p_h":false,"p_d":10.3907,"l":"O","z":120.1300,"y":97.1060,"x":31.4160},{"p_h":false,"p_d":8.2946,"z":120.8610,"y":99.2700,"x":31.4160},{"p_h":false,"p_d":8.6367,"l":"O","z":120.8510,"y":98.8580,"x":32.7690},{"p_h":false,"p_d":7.1435,"z":119.8430,"y":100.3990,"x":31.2790},{"p_h":false,"p_d":5.8034,"l":"N","z":120.3080,"y":101.7860,"x":31.2420},{"p_h":false,"p_d":5.1244,"z":120.5960,"y":102.3610,"x":32.4570},{"p_h":false,"p_d":5.8283,"l":"O","z":120.5620,"y":101.7360,"x":33.5050},{"p_h":false,"p_d":3.8894,"l":"N","z":120.9230,"y":103.6860,"x":32.4070},{"p_h":false,"p_d":3.3864,"z":121.0070,"y":104.4740,"x":31.2860},{"p_h":false,"p_d":2.4860,"l":"O","z":121.2710,"y":105.6680,"x":31.4120},{"p_h":false,"p_d":4.4656,"z":120.7340,"y":103.7930,"x":30.0530},{"p_h":false,"p_d":5.5245,"z":120.4070,"y":102.4980,"x":30.0740},{"p_h":false,"p_d":11.8651,"l":"P","z":119.5440,"y":95.6770,"x":30.9680},{"p_h":false,"p_d":12.3338,"l":"O","z":119.6650,"y":95.4750,"x":29.5030},{"p_h":false,"p_d":12.7421,"l":"O","z":120.1790,"y":94.7130,"x":31.8970},{"p_h":false,"p_d":11.9023,"l":"O","z":117.9950,"y":95.7480,"x":31.3240},{"p_h":false,"p_d":11.2780,"z":117.5310,"y":96.4120,"x":32.5},{"p_h":false,"p_d":12.3239,"z":116.3800,"y":95.6440,"x":33.1080},{"p_h":false,"p_d":13.4097,"l":"O","z":116.8910,"y":94.4270,"x":33.7060},{"p_h":false,"p_d":13.0950,"z":115.3070,"y":95.1810,"x":32.1320},{"p_h":false,"p_d":12.5511,"l":"O","z":114.3480,"y":96.2020,"x":31.8350},{"p_h":false,"p_d":14.4668,"z":114.7440,"y":93.9250,"x":32.7810},{"p_h":false,"p_d":14.6973,"l":"O","z":113.7180,"y":94.1620,"x":33.7260},{"p_h":false,"p_d":14.6391,"z":115.9780,"y":93.3700,"x":33.4930},{"p_h":false,"p_d":15.4851,"l":"N","z":116.6740,"y":92.2960,"x":32.7920},{"p_h":false,"p_d":15.2255,"z":117.8840,"y":92.3510,"x":32.1420},{"p_h":false,"p_d":16.3429,"l":"N","z":118.2750,"y":91.1980,"x":31.6560},{"p_h":false,"p_d":17.3215,"z":117.25,"y":90.3280,"x":31.9970},{"p_h":false,"p_d":18.7200,"z":117.0660,"y":88.9480,"x":31.7780},{"p_h":false,"p_d":19.4069,"l":"N","z":117.9440,"y":88.1780,"x":31.1360},{"p_h":false,"p_d":19.4658,"l":"N","z":115.9360,"y":88.3820,"x":32.2530},{"p_h":false,"p_d":18.9157,"z":115.0570,"y":89.1580,"x":32.9080},{"p_h":false,"p_d":17.6495,"l":"N","z":115.1180,"y":90.4630,"x":33.1780},{"p_h":false,"p_d":16.8451,"z":116.2530,"y":90.9940,"x":32.6890},{"p_h":false,"p_d":12.4783,"l":"P","z":113.3870,"y":96.8070,"x":32.9890},{"p_h":false,"p_d":12.3535,"l":"O","z":111.9730,"y":96.6490,"x":32.5720},{"p_h":false,"p_d":12.7930,"l":"O","z":113.8070,"y":96.3410,"x":34.3300},{"p_h":false,"p_d":10.9689,"l":"O","z":113.7790,"y":98.3490,"x":32.9600},{"p_h":false,"p_d":10.6889,"z":112.9560,"y":99.3150,"x":32.3470},{"p_h":false,"p_d":9.9764,"z":113.5980,"y":99.8370,"x":31.0760},{"p_h":false,"p_d":9.2120,"l":"O","z":115.0540,"y":99.7310,"x":31.0950},{"p_h":false,"p_d":9.1477,"z":113.3140,"y":101.3070,"x":30.8550},{"p_h":false,"p_d":9.0726,"l":"O","z":112.0450,"y":101.4780,"x":30.2480},{"p_h":false,"p_d":8.2743,"z":114.4670,"y":101.7350,"x":29.9650},{"p_h":false,"p_d":9.1461,"l":"O","z":114.2230,"y":101.4150,"x":28.6060},{"p_h":false,"p_d":8.0342,"z":115.6280,"y":100.9180,"x":30.5530},{"p_h":false,"p_d":6.8893,"l":"N","z":116.2960,"y":101.6290,"x":31.6500},{"p_h":false,"p_d":7.1588,"z":116.3730,"y":101.2270,"x":32.9620},{"p_h":false,"p_d":6.2264,"l":"N","z":116.9480,"y":102.1030,"x":33.7520},{"p_h":false,"p_d":5.0398,"z":117.2950,"y":103.1440,"x":32.9010},{"p_h":false,"p_d":3.6913,"z":117.9270,"y":104.3850,"x":33.1310},{"p_h":false,"p_d":3.5786,"l":"N","z":118.3340,"y":104.7980,"x":34.3330},{"p_h":false,"p_d":2.8939,"l":"N","z":118.1260,"y":105.1930,"x":32.0700},{"p_h":false,"p_d":3.8082,"z":117.7220,"y":104.7760,"x":30.8630},{"p_h":false,"p_d":5.1114,"l":"N","z":117.1150,"y":103.6350,"x":30.5210},{"p_h":false,"p_d":5.5377,"z":116.9240,"y":102.8560,"x":31.5990},{"p_h":false,"p_d":7.4993,"l":"P","z":111.0370,"y":102.5710,"x":30.8420},{"p_h":false,"p_d":6.8694,"l":"O","z":109.8240,"y":102.6260,"x":29.9810},{"p_h":false,"p_d":7.3439,"l":"O","z":110.8890,"y":102.2940,"x":32.2950},{"p_h":false,"p_d":7.4902,"l":"O","z":111.8300,"y":103.9490,"x":30.6910},{"p_h":false,"p_d":8.1402,"z":112.2800,"y":104.3940,"x":29.4190},{"p_h":false,"p_d":7.6903,"z":113.0120,"y":105.7190,"x":29.5430},{"p_h":false,"p_d":6.3487,"l":"O","z":114.3290,"y":105.5140,"x":30.1400},{"p_h":false,"p_d":7.3987,"z":112.3600,"y":106.7320,"x":30.4680},{"p_h":false,"p_d":6.6129,"l":"O","z":111.2790,"y":107.4170,"x":29.8600},{"p_h":false,"p_d":6.5932,"z":113.5300,"y":107.6420,"x":30.8140},{"p_h":false,"p_d":6.7684,"l":"O","z":113.8040,"y":108.5820,"x":29.7900},{"p_h":false,"p_d":5.5131,"z":114.6710,"y":106.6320,"x":30.9520},{"p_h":false,"p_d":5.2967,"l":"N","z":114.7550,"y":106.1970,"x":32.3430},{"p_h":false,"p_d":6.0215,"z":114.4250,"y":104.9610,"x":32.8490},{"p_h":false,"p_d":6.2054,"l":"N","z":114.4830,"y":104.9090,"x":34.1520},{"p_h":false,"p_d":5.5381,"z":114.9090,"y":106.1750,"x":34.5310},{"p_h":false,"p_d":5.8472,"z":115.1490,"y":106.7150,"x":35.8230},{"p_h":false,"p_d":6.7010,"l":"O","z":115.0390,"y":106.1580,"x":36.9240},{"p_h":false,"p_d":5.4626,"l":"N","z":115.5610,"y":108.0450,"x":35.7550},{"p_h":false,"p_d":4.8555,"z":115.7290,"y":108.7570,"x":34.5980},{"p_h":false,"p_d":5.0971,"l":"N","z":116.1290,"y":110.0230,"x":34.7450},{"p_h":false,"p_d":4.5515,"l":"N","z":115.5160,"y":108.2650,"x":33.3870},{"p_h":false,"p_d":4.9076,"z":115.1060,"y":106.9770,"x":33.4280},{"p_h":false,"p_d":5.3268,"l":"P","z":110.1660,"y":108.1330,"x":30.7850},{"p_h":false,"p_d":4.9645,"l":"O","z":109.0970,"y":108.6020,"x":29.8680},{"p_h":false,"p_d":4.5814,"l":"O","z":109.8190,"y":107.2660,"x":31.9320},{"p_h":false,"p_d":6.2062,"l":"O","z":110.9020,"y":109.4070,"x":31.4070},{"p_h":false,"p_d":7.2381,"z":111.3170,"y":110.4950,"x":30.5880},{"p_h":false,"p_d":8.0989,"z":111.8730,"y":111.6180,"x":31.4360},{"p_h":false,"p_d":7.8024,"l":"O","z":113.0420,"y":111.1400,"x":32.1580},{"p_h":false,"p_d":7.6295,"z":110.9640,"y":112.1580,"x":32.5310},{"p_h":false,"p_d":7.7145,"l":"O","z":110.0270,"y":113.1130,"x":32.0490},{"p_h":false,"p_d":8.8244,"z":111.9690,"y":112.7660,"x":33.5030},{"p_h":false,"p_d":9.9253,"l":"O","z":112.4800,"y":114.0040,"x":33.0550},{"p_h":false,"p_d":8.1093,"z":113.0910,"y":111.7350,"x":33.4470},{"p_h":false,"p_d":7.9932,"l":"N","z":112.8630,"y":110.6900,"x":34.4360},{"p_h":false,"p_d":7.7277,"z":112.5070,"y":109.3870,"x":34.1900},{"p_h":false,"p_d":7.6802,"l":"N","z":112.3340,"y":108.6900,"x":35.2790},{"p_h":false,"p_d":8.5101,"z":112.6020,"y":109.5830,"x":36.3070},{"p_h":false,"p_d":9.1656,"z":112.5810,"y":109.3960,"x":37.7150},{"p_h":false,"p_d":9.1160,"l":"O","z":112.3020,"y":108.3680,"x":38.3530},{"p_h":false,"p_d":9.6567,"l":"N","z":112.9230,"y":110.5620,"x":38.3930},{"p_h":false,"p_d":9.5467,"z":113.2400,"y":111.7560,"x":37.7970},{"p_h":false,"p_d":10.3174,"l":"N","z":113.5410,"y":112.7670,"x":38.6260},{"p_h":false,"p_d":8.9610,"l":"N","z":113.2620,"y":111.9460,"x":36.4810},{"p_h":false,"p_d":8.4218,"z":112.9360,"y":110.8220,"x":35.8040},{"p_h":false,"p_d":7.0120,"l":"P","z":108.5930,"y":113.2370,"x":32.7570},{"p_h":false,"p_d":7.5794,"l":"O","z":107.7650,"y":114.1800,"x":31.9670},{"p_h":false,"p_d":5.5742,"l":"O","z":108.0900,"y":111.8600,"x":33.0170},{"p_h":false,"p_d":7.9214,"l":"O","z":108.9300,"y":113.9290,"x":34.1520},{"p_h":false,"p_d":9.3290,"z":109.5760,"y":115.1980,"x":34.1840},{"p_h":false,"p_d":10.1449,"z":109.9350,"y":115.5810,"x":35.5990},{"p_h":false,"p_d":9.9979,"l":"O","z":110.8660,"y":114.5950,"x":36.1310},{"p_h":false,"p_d":10.0031,"z":108.7880,"y":115.5540,"x":36.6050},{"p_h":false,"p_d":10.5540,"l":"O","z":107.9830,"y":116.7270,"x":36.5810},{"p_h":false,"p_d":10.5583,"z":109.5290,"y":115.4010,"x":37.9240},{"p_h":false,"p_d":11.6740,"l":"O","z":110.1120,"y":116.6100,"x":38.3630},{"p_h":false,"p_d":10.3423,"z":110.6480,"y":114.4450,"x":37.5270},{"p_h":false,"p_d":9.3748,"l":"N","z":110.2980,"y":113.0650,"x":37.8320},{"p_h":false,"p_d":8.0816,"z":109.9660,"y":112.0530,"x":36.9650},{"p_h":false,"p_d":7.6469,"l":"N","z":109.7020,"y":110.9250,"x":37.5710},{"p_h":false,"p_d":8.7933,"z":109.8700,"y":111.2120,"x":38.9180},{"p_h":false,"p_d":8.8128,"z":109.7280,"y":110.3840,"x":40.0700},{"p_h":false,"p_d":8.4585,"l":"O","z":109.4140,"y":109.1890,"x":40.1290},{"p_h":false,"p_d":9.3056,"l":"N","z":109.9980,"y":111.0880,"x":41.2420},{"p_h":false,"p_d":9.9749,"z":110.3580,"y":112.4150,"x":41.3050},{"p_h":false,"p_d":10.6051,"l":"N","z":110.5820,"y":112.9150,"x":42.5270},{"p_h":false,"p_d":10.2405,"l":"N","z":110.4920,"y":113.1930,"x":40.2460},{"p_h":false,"p_d":9.7752,"z":110.2370,"y":112.5310,"x":39.0940},{"p_h":false,"p_d":9.3958,"l":"P","z":106.4000,"y":116.6180,"x":36.8970},{"p_h":false,"p_d":10.1840,"l":"O","z":105.7450,"y":117.8280,"x":36.3480},{"p_h":false,"p_d":8.2848,"l":"O","z":105.9450,"y":115.2700,"x":36.4670},{"p_h":false,"p_d":9.0526,"l":"O","z":106.2920,"y":116.6930,"x":38.4830},{"p_h":false,"p_d":10.1980,"z":106.7780,"y":117.8340,"x":39.1840},{"p_h":false,"p_d":10.1121,"z":107.0410,"y":117.4940,"x":40.6280},{"p_h":false,"p_d":9.8478,"l":"O","z":107.9370,"y":116.3480,"x":40.6990},{"p_h":false,"p_d":9.1850,"z":105.8230,"y":117.0610,"x":41.4240},{"p_h":false,"p_d":9.9191,"l":"O","z":105.1140,"y":118.1910,"x":41.9100},{"p_h":false,"p_d":9.1750,"z":106.4480,"y":116.2370,"x":42.5440},{"p_h":false,"p_d":10.4340,"l":"O","z":107.0140,"y":117.0160,"x":43.5750},{"p_h":false,"p_d":9.2162,"z":107.5760,"y":115.5260,"x":41.8000},{"p_h":false,"p_d":7.9568,"l":"N","z":107.1390,"y":114.2230,"x":41.2830},{"p_h":false,"p_d":7.5318,"z":107.0150,"y":113.1800,"x":42.1910},{"p_h":false,"p_d":8.2242,"l":"O","z":107.2100,"y":113.3180,"x":43.3850},{"p_h":false,"p_d":6.5106,"l":"N","z":106.6420,"y":111.9750,"x":41.6450},{"p_h":false,"p_d":5.8852,"z":106.3700,"y":111.7170,"x":40.3140},{"p_h":false,"p_d":5.2138,"l":"O","z":106.0580,"y":110.5730,"x":39.9670},{"p_h":false,"p_d":6.4875,"z":106.4970,"y":112.8580,"x":39.4440},{"p_h":false,"p_d":7.4661,"z":106.8670,"y":114.0370,"x":39.9460},{"p_h":false,"p_d":9.3390,"l":"P","z":103.5440,"y":118.0660,"x":42.2280},{"p_h":false,"p_d":10.6113,"l":"O","z":103.1060,"y":119.3740,"x":42.7940},{"p_h":false,"p_d":8.3795,"l":"O","z":102.8580,"y":117.5120,"x":41.0300},{"p_h":false,"p_d":8.7413,"l":"O","z":103.4740,"y":116.9670,"x":43.3810},{"p_h":false,"p_d":9.7339,"z":104.0130,"y":117.2410,"x":44.6610},{"p_h":false,"p_d":9.2992,"z":103.9110,"y":116.0310,"x":45.5510},{"p_h":false,"p_d":8.4567,"l":"O","z":104.6550,"y":114.9340,"x":44.9540},{"p_h":false,"p_d":8.6785,"z":102.5100,"y":115.4670,"x":45.7350},{"p_h":false,"p_d":9.8009,"l":"O","z":101.8180,"y":116.1620,"x":46.7640},{"p_h":false,"p_d":8.1287,"z":102.8020,"y":114.0270,"x":46.1330},{"p_h":false,"p_d":9.2856,"l":"O","z":103.2240,"y":113.9390,"x":47.4780},{"p_h":false,"p_d":7.6510,"z":104.0130,"y":113.7060,"x":45.2540},{"p_h":false,"p_d":6.2373,"l":"N","z":103.7080,"y":112.9950,"x":44.0130},{"p_h":false,"p_d":5.7436,"z":103.6360,"y":113.5140,"x":42.7400},{"p_h":false,"p_d":4.5177,"l":"N","z":103.3830,"y":112.6090,"x":41.8290},{"p_h":false,"p_d":4.1734,"z":103.2670,"y":111.4220,"x":42.5440},{"p_h":false,"p_d":3.2303,"z":102.9980,"y":110.0880,"x":42.0980},{"p_h":false,"p_d":2.2363,"l":"O","z":102.7930,"y":109.6750,"x":40.9420},{"p_h":false,"p_d":4.0460,"l":"N","z":102.9780,"y":109.1940,"x":43.1640},{"p_h":false,"p_d":5.3040,"z":103.1790,"y":109.5290,"x":44.4830},{"p_h":false,"p_d":6.1653,"l":"N","z":103.1180,"y":108.5280,"x":45.3640},{"p_h":false,"p_d":5.9325,"l":"N","z":103.4230,"y":110.7560,"x":44.9060},{"p_h":false,"p_d":5.3720,"z":103.4570,"y":111.6450,"x":43.8940},{"p_h":false,"p_d":9.7884,"l":"P","z":100.2240,"y":115.9900,"x":46.9160},{"p_h":false,"p_d":11.2034,"l":"O","z":99.7180,"y":117.0930,"x":47.7670},{"p_h":false,"p_d":8.7534,"l":"O","z":99.6540,"y":115.7960,"x":45.5570},{"p_h":false,"p_d":9.6162,"l":"O","z":100.0680,"y":114.6260,"x":47.7220},{"p_h":false,"p_d":10.4555,"z":100.8450,"y":114.3730,"x":48.8900},{"p_h":false,"p_d":10.2938,"z":100.6520,"y":112.9440,"x":49.3420},{"p_h":false,"p_d":9.1421,"l":"O","z":101.3070,"y":112.0230,"x":48.4300},{"p_h":false,"p_d":10.3260,"z":99.2000,"y":112.4990,"x":49.3690},{"p_h":false,"p_d":11.7038,"l":"O","z":98.6080,"y":112.9030,"x":50.5940},{"p_h":false,"p_d":9.8183,"z":99.3100,"y":110.9850,"x":49.2160},{"p_h":false,"p_d":10.8843,"l":"O","z":99.6020,"y":110.3140,"x":50.4240},{"p_h":false,"p_d":8.7358,"z":100.5090,"y":110.8590,"x":48.2710},{"p_h":false,"p_d":7.3589,"l":"N","z":100.1450,"y":110.75,"x":46.8580},{"p_h":false,"p_d":6.8057,"z":99.9110,"y":111.7730,"x":45.9730},{"p_h":false,"p_d":5.5943,"l":"N","z":99.6570,"y":111.3670,"x":44.7530},{"p_h":false,"p_d":5.3561,"z":99.7180,"y":109.9830,"x":44.8410},{"p_h":false,"p_d":4.4844,"z":99.5520,"y":108.9650,"x":43.8840},{"p_h":false,"p_d":3.3951,"l":"N","z":99.2890,"y":109.1970,"x":42.5960},{"p_h":false,"p_d":5.1364,"l":"N","z":99.6710,"y":107.6860,"x":44.3000},{"p_h":false,"p_d":6.3480,"z":99.9410,"y":107.4550,"x":45.5930},{"p_h":false,"p_d":7.0699,"l":"N","z":100.1220,"y":108.3270,"x":46.5860},{"p_h":false,"p_d":6.5510,"z":99.9990,"y":109.5880,"x":46.1370},{"p_h":false,"p_d":12.2663,"l":"P","z":97.0140,"y":112.8690,"x":50.7590},{"p_h":false,"p_d":13.7336,"l":"O","z":96.7380,"y":113.1510,"x":52.1930},{"p_h":false,"p_d":11.8365,"l":"O","z":96.3810,"y":113.7120,"x":49.7080},{"p_h":false,"p_d":11.7875,"l":"O","z":96.6700,"y":111.3420,"x":50.4720},{"p_h":false,"p_d":11.7272,"z":95.4350,"y":110.9550,"x":49.8890},{"p_h":false,"p_d":11.1931,"z":95.5150,"y":109.5170,"x":49.4320},{"p_h":false,"p_d":9.7499,"l":"O","z":96.3240,"y":109.4200,"x":48.2300},{"p_h":false,"p_d":11.5587,"z":94.1960,"y":108.9060,"x":49.0070},{"p_h":false,"p_d":12.9386,"l":"O","z":93.4940,"y":108.4780,"x":50.1720},{"p_h":false,"p_d":10.7168,"z":94.6420,"y":107.7330,"x":48.1320},{"p_h":false,"p_d":11.3943,"l":"O","z":94.9250,"y":106.5630,"x":48.8710},{"p_h":false,"p_d":9.3937,"z":95.9330,"y":108.2710,"x":47.4970},{"p_h":false,"p_d":8.2774,"l":"N","z":95.8170,"y":108.6100,"x":46.0790},{"p_h":false,"p_d":7.8344,"z":95.5590,"y":107.7300,"x":45.0510},{"p_h":false,"p_d":6.9903,"l":"N","z":95.5210,"y":108.3020,"x":43.8780},{"p_h":false,"p_d":6.8739,"z":95.7660,"y":109.6420,"x":44.1440},{"p_h":false,"p_d":6.4028,"z":95.8390,"y":110.75,"x":43.2630},{"p_h":false,"p_d":5.9322,"l":"O","z":95.6960,"y":110.7700,"x":42.0340},{"p_h":false,"p_d":6.9401,"l":"N","z":96.1060,"y":111.9290,"x":43.9490},{"p_h":false,"p_d":7.7809,"z":96.2770,"y":112.0300,"x":45.3080},{"p_h":false,"p_d":8.4670,"l":"N","z":96.5230,"y":113.2620,"x":45.7800},{"p_h":false,"p_d":8.1897,"l":"N","z":96.2120,"y":111.0040,"x":46.1430},{"p_h":false,"p_d":7.7079,"z":95.9550,"y":109.8490,"x":45.4980},{"p_h":false,"p_d":12.3983,"l":"P","z":92.3130,"y":109.3940,"x":50.7760},{"p_h":false,"p_d":12.1725,"l":"O","z":92.2120,"y":109.1600,"x":52.2400},{"p_h":false,"p_d":12.9921,"l":"O","z":92.5010,"y":110.7790,"x":50.2650},{"p_h":false,"p_d":11.1253,"l":"O","z":91.0040,"y":108.8180,"x":50.0820},{"p_h":false,"p_d":11.2780,"z":90.9210,"y":108.7710,"x":48.6720},{"p_h":false,"p_d":9.8570,"z":89.7790,"y":107.8940,"x":48.2320},{"p_h":false,"p_d":9.3330,"l":"O","z":89.8740,"y":107.7760,"x":46.7930},{"p_h":false,"p_d":9.0504,"z":88.3820,"y":108.4340,"x":48.5290},{"p_h":false,"p_d":8.0613,"l":"O","z":87.8640,"y":107.8400,"x":49.7190},{"p_h":false,"p_d":8.7222,"z":87.5850,"y":107.9650,"x":47.3210},{"p_h":false,"p_d":7.4667,"l":"O","z":87.1740,"y":106.6160,"x":47.4510},{"p_h":false,"p_d":8.8749,"z":88.6270,"y":108.0760,"x":46.2090},{"p_h":false,"p_d":10.0094,"l":"N","z":88.7580,"y":109.3860,"x":45.5840},{"p_h":false,"p_d":11.2110,"z":88.9700,"y":110.5990,"x":46.1930},{"p_h":false,"p_d":12.1341,"l":"N","z":89.1080,"y":111.5800,"x":45.3430},{"p_h":false,"p_d":11.4920,"z":88.9630,"y":110.9760,"x":44.1020},{"p_h":false,"p_d":12.0011,"z":89.0200,"y":111.5250,"x":42.7990},{"p_h":false,"p_d":12.5115,"l":"O","z":89.2170,"y":112.6990,"x":42.4640},{"p_h":false,"p_d":10.9208,"l":"N","z":88.8200,"y":110.5500,"x":41.8270},{"p_h":false,"p_d":9.5934,"z":88.5960,"y":109.2200,"x":42.0790},{"p_h":false,"p_d":8.7559,"l":"N","z":88.4210,"y":108.4340,"x":41.0210},{"p_h":false,"p_d":9.2625,"l":"N","z":88.5450,"y":108.6990,"x":43.2830},{"p_h":false,"p_d":10.1450,"z":88.7350,"y":109.625,"x":44.2400},{"p_h":false,"p_d":6.8891,"l":"P","z":86.7300,"y":108.5950,"x":50.5760},{"p_h":false,"p_d":5.7328,"l":"O","z":85.8570,"y":107.5690,"x":51.2040},{"p_h":false,"p_d":7.6999,"l":"O","z":87.4280,"y":109.5890,"x":51.4320},{"p_h":false,"p_d":6.7041,"l":"O","z":85.8650,"y":109.3970,"x":49.5070},{"p_h":false,"p_d":6.2161,"z":84.9860,"y":108.7300,"x":48.6050},{"p_h":false,"p_d":5.7936,"z":83.7420,"y":109.5550,"x":48.4040},{"p_h":false,"p_d":6.8775,"l":"O","z":84.1390,"y":110.9320,"x":48.1950},{"p_h":false,"p_d":4.5136,"z":82.8200,"y":109.5710,"x":49.6090},{"p_h":false,"p_d":3.5114,"l":"O","z":81.9610,"y":108.4240,"x":49.5290},{"p_h":false,"p_d":5.1935,"z":82.1850,"y":110.9690,"x":49.5950},{"p_h":false,"p_d":5.3521,"l":"O","z":80.9270,"y":111.1360,"x":48.9800},{"p_h":false,"p_d":6.6354,"z":83.2290,"y":111.8000,"x":48.8410},{"p_h":false,"p_d":7.3760,"l":"N","z":83.9950,"y":112.7410,"x":49.6670},{"p_h":false,"p_d":8.1213,"z":83.4570,"y":113.9980,"x":49.8610},{"p_h":false,"p_d":8.2253,"l":"O","z":82.3850,"y":114.3400,"x":49.3820},{"p_h":false,"p_d":9.0066,"l":"N","z":84.2220,"y":114.8420,"x":50.6310},{"p_h":false,"p_d":9.2941,"z":85.4390,"y":114.5590,"x":51.2120},{"p_h":false,"p_d":10.2805,"l":"O","z":86.0050,"y":115.4240,"x":51.875},{"p_h":false,"p_d":8.5864,"z":85.9280,"y":113.2340,"x":50.9680},{"p_h":false,"p_d":7.6468,"z":85.2060,"y":112.3900,"x":50.2230},{"p_h":false,"p_d":3.7823,"l":"P","z":80.5340,"y":108.5170,"x":48.7830},{"p_h":false,"p_d":3.0107,"l":"O","z":79.5420,"y":108.6840,"x":49.8670},{"p_h":false,"p_d":5.2009,"l":"O","z":80.5170,"y":109.5470,"x":47.7200},{"p_h":false,"p_d":4.1155,"l":"O","z":80.3020,"y":107.0960,"x":48.0850},{"p_h":false,"p_d":4.8452,"z":81.3850,"y":106.3460,"x":47.5200},{"p_h":false,"p_d":6.3118,"z":81.4570,"y":106.5410,"x":46.0120},{"p_h":false,"p_d":6.7886,"l":"O","z":81.9870,"y":107.8360,"x":45.6990},{"p_h":false,"p_d":7.0366,"z":80.1810,"y":106.3780,"x":45.1800},{"p_h":false,"p_d":6.8604,"l":"O","z":80.2480,"y":105.0550,"x":44.6390},{"p_h":false,"p_d":8.1983,"z":80.3460,"y":107.3690,"x":44.0110},{"p_h":false,"p_d":8.1205,"l":"O","z":80.5770,"y":106.7580,"x":42.7530},{"p_h":false,"p_d":8.0190,"z":81.6070,"y":108.1540,"x":44.3910},{"p_h":false,"p_d":8.5592,"l":"N","z":81.6600,"y":109.6080,"x":44.1960},{"p_h":false,"p_d":9.9468,"z":81.7880,"y":110.0900,"x":42.8970},{"p_h":false,"p_d":9.8643,"l":"O","z":81.7690,"y":109.2750,"x":41.9540},{"p_h":false,"p_d":9.1900,"l":"N","z":81.9350,"y":111.4240,"x":42.6970},{"p_h":false,"p_d":9.6363,"z":81.9420,"y":112.2580,"x":43.7440},{"p_h":false,"p_d":9.1143,"l":"N","z":82.1060,"y":113.5680,"x":43.5070},{"p_h":false,"p_d":8.7622,"z":81.7830,"y":111.7890,"x":45.0800},{"p_h":false,"p_d":7.9206,"z":81.6370,"y":110.4700,"x":45.2570},{"p_h":false,"p_d":7.3313,"l":"P","z":78.9200,"y":104.1830,"x":44.3740},{"p_h":false,"p_d":8.3900,"l":"O","z":77.6890,"y":105.0010,"x":44.4380},{"p_h":false,"p_d":6.7891,"l":"O","z":79.2180,"y":103.4240,"x":43.1370},{"p_h":false,"p_d":6.9306,"l":"O","z":78.9270,"y":103.1510,"x":45.5920},{"p_h":false,"p_d":5.7876,"z":80.1560,"y":102.6710,"x":46.1310},{"p_h":false,"p_d":6.2180,"z":79.9090,"y":101.8560,"x":47.3870},{"p_h":false,"p_d":6.3280,"l":"O","z":79.3510,"y":100.5540,"x":47.0430},{"p_h":false,"p_d":6.0236,"z":78.9170,"y":102.4380,"x":48.3890},{"p_h":false,"p_d":4.6323,"l":"O","z":79.5060,"y":103.4280,"x":49.2350},{"p_h":false,"p_d":6.7099,"z":78.5020,"y":101.1900,"x":49.1580},{"p_h":false,"p_d":6.5508,"l":"O","z":79.5,"y":100.7640,"x":50.0620},{"p_h":false,"p_d":7.6161,"z":78.3930,"y":100.1710,"x":48.0210},{"p_h":false,"p_d":8.5484,"l":"N","z":77.0740,"y":100.1760,"x":47.3920},{"p_h":false,"p_d":8.4592,"z":76.7860,"y":100.4850,"x":46.0830},{"p_h":false,"p_d":9.6653,"l":"N","z":75.5080,"y":100.4240,"x":45.8120},{"p_h":false,"p_d":10.1243,"z":74.9160,"y":100.0450,"x":47.0090},{"p_h":false,"p_d":10.9036,"z":73.5490,"y":99.8190,"x":47.3290},{"p_h":false,"p_d":11.8173,"l":"O","z":72.5620,"y":99.9010,"x":46.5920},{"p_h":false,"p_d":10.7289,"l":"N","z":73.3880,"y":99.4590,"x":48.6620},{"p_h":false,"p_d":9.9339,"z":74.4050,"y":99.3200,"x":49.5710},{"p_h":false,"p_d":10.1881,"l":"N","z":74.0370,"y":98.9570,"x":50.8080},{"p_h":false,"p_d":9.1607,"l":"N","z":75.6860,"y":99.5200,"x":49.2880},{"p_h":false,"p_d":9.2878,"z":75.8670,"y":99.8820,"x":47.9960},{"p_h":false,"p_d":3.6919,"l":"P","z":78.5970,"y":104.6310,"x":49.8090},{"p_h":false,"p_d":2.2344,"l":"O","z":79.4480,"y":105.5240,"x":50.6390},{"p_h":false,"p_d":4.6132,"l":"O","z":77.8350,"y":105.1900,"x":48.6620},{"p_h":false,"p_d":4.2569,"l":"O","z":77.5650,"y":103.9220,"x":50.7900},{"p_h":false,"p_d":4.2751,"z":78.0170,"y":103.2730,"x":51.9680},{"p_h":false,"p_d":5.4260,"z":76.8430,"y":102.7250,"x":52.7520},{"p_h":false,"p_d":6.6192,"l":"O","z":76.1790,"y":101.6970,"x":51.9660},{"p_h":false,"p_d":5.6037,"z":75.7340,"y":103.7140,"x":53.0840},{"p_h":false,"p_d":5.2773,"l":"O","z":76.0390,"y":104.4800,"x":54.2480},{"p_h":false,"p_d":7.1257,"z":74.5450,"y":102.7850,"x":53.2950},{"p_h":false,"p_d":7.7766,"l":"O","z":74.5850,"y":102.1350,"x":54.5570},{"p_h":false,"p_d":7.5211,"z":74.7790,"y":101.75,"x":52.1940},{"p_h":false,"p_d":7.8759,"l":"N","z":74.1210,"y":102.125,"x":50.9460},{"p_h":false,"p_d":7.4568,"z":74.7210,"y":102.5310,"x":49.7770},{"p_h":false,"p_d":8.3026,"l":"N","z":73.8640,"y":102.8090,"x":48.8300},{"p_h":false,"p_d":9.2095,"z":72.6210,"y":102.5710,"x":49.4060},{"p_h":false,"p_d":10.4336,"z":71.3060,"y":102.6970,"x":48.8620},{"p_h":false,"p_d":10.9962,"l":"O","z":70.9690,"y":103.0580,"x":47.7300},{"p_h":false,"p_d":11.1755,"l":"N","z":70.3320,"y":102.3540,"x":49.7940},{"p_h":false,"p_d":10.9267,"z":70.5820,"y":101.9420,"x":51.0820},{"p_h":false,"p_d":11.9660,"l":"N","z":69.5090,"y":101.6490,"x":51.8240},{"p_h":false,"p_d":9.8849,"l":"N","z":71.7950,"y":101.8240,"x":51.6010},{"p_h":false,"p_d":8.9965,"z":72.7610,"y":102.1510,"x":50.7130},{"p_h":false,"p_d":5.2439,"l":"P","z":75.5540,"y":106.0090,"x":54.3500},{"p_h":false,"p_d":5.1918,"l":"O","z":76.2660,"y":106.5930,"x":55.5110},{"p_h":false,"p_d":4.6689,"l":"O","z":75.6610,"y":106.6580,"x":53.0230},{"p_h":false,"p_d":6.7990,"l":"O","z":74.0010,"y":105.8980,"x":54.6780},{"p_h":false,"p_d":7.8020,"z":73.5650,"y":105.2320,"x":55.8530},{"p_h":false,"p_d":9.1542,"z":72.0620,"y":105.1130,"x":55.875},{"p_h":false,"p_d":9.4076,"l":"O","z":71.6280,"y":104.2100,"x":54.8190},{"p_h":false,"p_d":9.1608,"z":71.3070,"y":106.3970,"x":55.5840},{"p_h":false,"p_d":9.0881,"l":"O","z":71.2110,"y":107.2440,"x":56.7210},{"p_h":false,"p_d":9.5090,"z":69.9560,"y":105.8720,"x":55.1150},{"p_h":false,"p_d":10.4962,"l":"O","z":69.1200,"y":105.4640,"x":56.1800},{"p_h":false,"p_d":10.2983,"z":70.3730,"y":104.6440,"x":54.3060},{"p_h":false,"p_d":9.6178,"l":"N","z":70.5130,"y":104.9680,"x":52.8800},{"p_h":false,"p_d":9.5958,"z":69.3560,"y":105.0480,"x":52.1340},{"p_h":false,"p_d":10.1224,"l":"O","z":68.2490,"y":104.8550,"x":52.6080},{"p_h":false,"p_d":9.1944,"l":"N","z":69.5360,"y":105.3690,"x":50.8130},{"p_h":false,"p_d":8.8365,"z":70.7310,"y":105.6180,"x":50.1760},{"p_h":false,"p_d":8.7705,"l":"O","z":70.7300,"y":105.8980,"x":48.9750},{"p_h":false,"p_d":8.5613,"z":71.8850,"y":105.5160,"x":51.0170},{"p_h":false,"p_d":8.6806,"z":71.7400,"y":105.1980,"x":52.3060},{"p_h":false,"p_d":7.7571,"l":"P","z":71.0630,"y":108.8360,"x":56.5160},{"p_h":false,"p_d":8.3534,"l":"O","z":71.2020,"y":109.4670,"x":57.8530},{"p_h":false,"p_d":6.7178,"l":"O","z":71.9550,"y":109.2710,"x":55.4080},{"p_h":false,"p_d":7.4741,"l":"O","z":69.5690,"y":109.0060,"x":55.9910},{"p_h":false,"p_d":8.6771,"z":68.5050,"y":108.3030,"x":56.6200},{"p_h":false,"p_d":8.6369,"z":67.2520,"y":108.3570,"x":55.7730},{"p_h":false,"p_d":8.6126,"l":"O","z":67.4100,"y":107.5370,"x":54.5790},{"p_h":false,"p_d":7.5890,"z":66.9430,"y":109.7350,"x":55.2170},{"p_h":false,"p_d":8.1175,"l":"O","z":66.2740,"y":110.5350,"x":56.1770},{"p_h":false,"p_d":7.7933,"z":66.0580,"y":109.4170,"x":54.0190},{"p_h":false,"p_d":9.0201,"l":"O","z":64.7170,"y":109.1790,"x":54.3950},{"p_h":false,"p_d":8.1408,"z":66.6920,"y":108.1230,"x":53.5020},{"p_h":false,"p_d":7.2452,"l":"N","z":67.5770,"y":108.3010,"x":52.3500},{"p_h":false,"p_d":6.5450,"z":68.9460,"y":108.4100,"x":52.3470},{"p_h":false,"p_d":6.0902,"l":"N","z":69.4450,"y":108.5880,"x":51.1510},{"p_h":false,"p_d":6.5596,"z":68.3390,"y":108.5900,"x":50.3120},{"p_h":false,"p_d":6.7793,"z":68.2510,"y":108.7490,"x":48.9020},{"p_h":false,"p_d":6.5968,"l":"O","z":69.1620,"y":108.9260,"x":48.0860},{"p_h":false,"p_d":7.6565,"l":"N","z":66.9320,"y":108.6850,"x":48.4600},{"p_h":false,"p_d":8.2435,"z":65.8370,"y":108.4970,"x":49.2690},{"p_h":false,"p_d":9.2408,"l":"N","z":64.6450,"y":108.4660,"x":48.6580},{"p_h":false,"p_d":8.1164,"l":"N","z":65.9050,"y":108.3500,"x":50.5830},{"p_h":false,"p_d":7.2654,"z":67.1780,"y":108.4080,"x":51.0340},{"p_h":false,"p_d":7.4750,"l":"P","z":66.0290,"y":112.0920,"x":55.875},{"p_h":false,"p_d":8.5556,"l":"O","z":65.4310,"y":112.7060,"x":57.0920},{"p_h":false,"p_d":6.0734,"l":"O","z":67.2930,"y":112.6410,"x":55.3150},{"p_h":false,"p_d":7.6847,"l":"O","z":64.9360,"y":112.0570,"x":54.7170},{"p_h":false,"p_d":7.1109,"z":64.8380,"y":113.1040,"x":53.7670},{"p_h":false,"p_d":7.6282,"z":64.0230,"y":112.6570,"x":52.5760},{"p_h":false,"p_d":7.2315,"l":"O","z":64.6940,"y":111.5650,"x":51.8940},{"p_h":false,"p_d":7.4633,"z":63.8510,"y":113.7190,"x":51.5110},{"p_h":false,"p_d":6.9373,"l":"O","z":62.7390,"y":114.5230,"x":51.8600},{"p_h":false,"p_d":7.9001,"z":63.5940,"y":112.8920,"x":50.2560},{"p_h":false,"p_d":9.2570,"l":"O","z":62.2530,"y":112.4510,"x":50.1600},{"p_h":false,"p_d":7.3272,"z":64.5180,"y":111.6950,"x":50.4880},{"p_h":false,"p_d":6.1573,"l":"N","z":65.8450,"y":111.8160,"x":49.8820},{"p_h":false,"p_d":5.0286,"z":67.0490,"y":111.7670,"x":50.5470},{"p_h":false,"p_d":4.3169,"l":"N","z":68.0810,"y":111.8540,"x":49.7520},{"p_h":false,"p_d":5.1869,"z":67.5300,"y":111.9820,"x":48.4820},{"p_h":false,"p_d":5.4936,"z":68.1640,"y":112.1140,"x":47.2110},{"p_h":false,"p_d":5.0994,"l":"O","z":69.375,"y":112.1440,"x":46.9500},{"p_h":false,"p_d":6.7445,"l":"N","z":67.2350,"y":112.2150,"x":46.1830},{"p_h":false,"p_d":7.5448,"z":65.8740,"y":112.1920,"x":46.3480},{"p_h":false,"p_d":8.7627,"l":"N","z":65.1540,"y":112.3010,"x":45.2210},{"p_h":false,"p_d":7.3914,"l":"N","z":65.2660,"y":112.0700,"x":47.5260},{"p_h":false,"p_d":6.2434,"z":66.1500,"y":111.9690,"x":48.5420},{"p_h":false,"p_d":5.5037,"l":"P","z":62.7550,"y":116.0890,"x":51.5240},{"p_h":false,"p_d":5.6518,"l":"O","z":61.4770,"y":116.6760,"x":52.0080},{"p_h":false,"p_d":4.5426,"l":"O","z":64.0450,"y":116.6320,"x":52.0160},{"p_h":false,"p_d":5.8524,"l":"O","z":62.7560,"y":116.1280,"x":49.9340},{"p_h":false,"p_d":6.9633,"z":61.6060,"y":115.7460,"x":49.1940},{"p_h":false,"p_d":7.4162,"z":61.8350,"y":116,"x":47.7270},{"p_h":false,"p_d":8.0675,"l":"O","z":62.8000,"y":115.0520,"x":47.2050},{"p_h":false,"p_d":6.5017,"z":62.4540,"y":117.3510,"x":47.4270},{"p_h":false,"p_d":6.4986,"l":"O","z":61.4600,"y":118.3600,"x":47.3940},{"p_h":false,"p_d":7.4640,"z":63.0950,"y":117.1190,"x":46.0660},{"p_h":false,"p_d":8.5732,"l":"O","z":62.1820,"y":117.2180,"x":44.9870},{"p_h":false,"p_d":8.1031,"z":63.5940,"y":115.6810,"x":46.2150},{"p_h":false,"p_d":7.7146,"l":"N","z":64.9980,"y":115.6120,"x":46.6390},{"p_h":false,"p_d":7.7501,"z":65.9600,"y":115.8010,"x":45.6720},{"p_h":false,"p_d":8.8171,"l":"O","z":65.6900,"y":116.0480,"x":44.5110},{"p_h":false,"p_d":6.5621,"l":"N","z":67.2510,"y":115.6970,"x":46.1120},{"p_h":false,"p_d":5.2988,"z":67.6720,"y":115.4390,"x":47.3920},{"p_h":false,"p_d":4.3624,"l":"O","z":68.8720,"y":115.3770,"x":47.6200},{"p_h":false,"p_d":5.5049,"z":66.6230,"y":115.2710,"x":48.3460},{"p_h":false,"p_d":6.8114,"z":65.3480,"y":115.3610,"x":47.9470},{"p_h":false,"p_d":5.3044,"l":"P","z":61.6920,"y":119.7160,"x":48.2080},{"p_h":false,"p_d":6.1397,"l":"O","z":60.5340,"y":120.6130,"x":47.9490},{"p_h":false,"p_d":4.2779,"l":"O","z":62.0300,"y":119.3270,"x":49.6000},{"p_h":false,"p_d":5.0817,"l":"O","z":62.9700,"y":120.3590,"x":47.5090},{"p_h":false,"p_d":6.2966,"z":62.8800,"y":120.8670,"x":46.1850},{"p_h":false,"p_d":6.4947,"z":64.25,"y":121.2140,"x":45.6520},{"p_h":false,"p_d":6.6563,"l":"O","z":65.0470,"y":120.0080,"x":45.5250},{"p_h":false,"p_d":5.6857,"z":65.1060,"y":122.1270,"x":46.5120},{"p_h":false,"p_d":6.2792,"l":"O","z":64.7410,"y":123.4900,"x":46.3130},{"p_h":false,"p_d":6.3535,"z":66.4990,"y":121.8350,"x":45.9620},{"p_h":false,"p_d":7.6851,"l":"O","z":66.7420,"y":122.5050,"x":44.7430},{"p_h":false,"p_d":6.5762,"z":66.4180,"y":120.3240,"x":45.7100},{"p_h":false,"p_d":5.7711,"l":"N","z":66.9180,"y":119.5500,"x":46.8550},{"p_h":false,"p_d":6.4060,"z":68.2580,"y":119.2230,"x":46.8740},{"p_h":false,"p_d":7.4759,"l":"O","z":69.0120,"y":119.5,"x":45.9610},{"p_h":false,"p_d":5.8241,"l":"N","z":68.6810,"y":118.5620,"x":48.0040},{"p_h":false,"p_d":5.0515,"z":67.9090,"y":118.2000,"x":49.0850},{"p_h":false,"p_d":4.4545,"l":"O","z":68.4320,"y":117.6210,"x":50.0400},{"p_h":false,"p_d":4.2769,"z":66.5280,"y":118.5490,"x":48.9750},{"p_h":false,"p_d":4.7248,"z":66.0890,"y":119.1900,"x":47.8890},{"p_h":false,"p_d":5.6764,"l":"P","z":64.6020,"y":124.4740,"x":47.5800},{"p_h":false,"p_d":6.8906,"l":"O","z":63.8910,"y":125.6980,"x":47.1280},{"p_h":false,"p_d":4.3922,"l":"O","z":64.0600,"y":123.6890,"x":48.7140},{"p_h":false,"p_d":5.7378,"l":"O","z":66.1050,"y":124.8690,"x":47.9370},{"p_h":false,"p_d":5.3236,"z":66.4550,"y":125.3260,"x":49.2390},{"p_h":false,"p_d":6.0653,"z":67.9380,"y":125.5990,"x":49.3020},{"p_h":false,"p_d":7.4656,"l":"O","z":68.2800,"y":126.6570,"x":48.3630},{"p_h":false,"p_d":5.9812,"z":68.7860,"y":124.4180,"x":48.8600},{"p_h":false,"p_d":5.1510,"l":"O","z":69.0090,"y":123.5440,"x":49.9490},{"p_h":false,"p_d":7.4352,"z":70.0670,"y":125.0850,"x":48.3790},{"p_h":false,"p_d":7.7993,"l":"O","z":70.9340,"y":125.4230,"x":49.4390},{"p_h":false,"p_d":8.1930,"z":69.5170,"y":126.3540,"x":47.7290},{"p_h":false,"p_d":8.8399,"l":"N","z":69.2690,"y":126.2060,"x":46.2830},{"p_h":false,"p_d":9.9206,"z":70.3600,"y":126.1190,"x":45.4230},{"p_h":false,"p_d":10.3026,"l":"O","z":71.5070,"y":126.1550,"x":45.9020},{"p_h":false,"p_d":10.7035,"l":"N","z":70.1490,"y":126.0030,"x":44.0940},{"p_h":false,"p_d":10.5419,"z":68.9090,"y":125.9820,"x":43.6140},{"p_h":false,"p_d":11.5483,"l":"N","z":68.7590,"y":125.8890,"x":42.2870},{"p_h":false,"p_d":9.5189,"z":67.7690,"y":126.0590,"x":44.4680},{"p_h":false,"p_d":8.6375,"z":67.9940,"y":126.1670,"x":45.7860},{"p_h":false,"p_d":4.7901,"l":"P","z":69.0780,"y":121.9670,"x":49.6870},{"p_h":false,"p_d":4.4360,"l":"O","z":69.3280,"y":121.3040,"x":50.9940},{"p_h":false,"p_d":4.3341,"l":"O","z":67.8930,"y":121.5790,"x":48.8770},{"p_h":false,"p_d":6.3281,"l":"O","z":70.3500,"y":121.8110,"x":48.7400},{"p_h":false,"p_d":7.2946,"z":71.6590,"y":122.0920,"x":49.2130},{"p_h":false,"p_d":8.2314,"z":72.6530,"y":121.9280,"x":48.0910},{"p_h":false,"p_d":9.1078,"l":"O","z":72.3950,"y":122.9230,"x":47.0600},{"p_h":false,"p_d":7.3729,"z":72.5890,"y":120.6020,"x":47.3500},{"p_h":false,"p_d":6.3815,"l":"O","z":73.3380,"y":119.6160,"x":48.0620},{"p_h":false,"p_d":8.5370,"z":73.2460,"y":120.
[truncated: 547,545 more chars]
