# Supplementary material for: HIVprotI: an integrated web based platform for prediction and design of HIV proteins inhibitors
Source: J Cheminform. 2018 Mar 9;10:12. doi: 10.1186/s13321-018-0266-y (PMC5845081; doi:10.1186/s13321-018-0266-y)
Supplement: Supplementary file 2 — Additional file 2. Source code of HIVProtI web server. [file 13321_2018_266_MOESM2_ESM.zip › HIVprotI_Source-code/hivprotI/cdw/data/molecules/1FFY.pdb]

HEADER    LIGASE/RNA                              26-JUL-00   1FFY              
TITLE     INSIGHTS INTO EDITING FROM AN ILE-TRNA SYNTHETASE STRUCTURE           
TITLE    2 WITH TRNA(ILE) AND MUPIROCIN                                                   
SEQADV 1FFY GLU A    4  UNP  P41972    LYS     4 CONFLICT                       
SEQADV 1FFY LYS A    5  UNP  P41972    GLU     5 CONFLICT                       
SEQADV 1FFY TRP A  295  UNP  P41972    TYR   295 CONFLICT                       
SEQADV 1FFY GLN A  340  UNP  P41972    LYS   340 CONFLICT                       
SEQADV 1FFY ASP A  644  UNP  P41972    VAL   644 CONFLICT                       
SEQRES   1 T   75    G   G   G   C   U   U   G   U   A   G   C   U   C          
SEQRES   2 T   75    A   G   G   U   G   G   U   U   A   G   A   G   C          
SEQRES   3 T   75    G   C   A   C   C   C   C   U   G   A   U   A   A          
SEQRES   4 T   75    G   G   G   U   G   A   G   G   U   C   G   G   U          
SEQRES   5 T   75    G   G   U   U   C   A   A   G   U   C   C   A   C          
SEQRES   6 T   75    U   C   A   G   G   C   C   C   A   C                      
SEQRES   1 A  917  MET ASP TYR GLU LYS THR LEU LEU MET PRO LYS THR ASP          
SEQRES   2 A  917  PHE PRO MET ARG GLY GLY LEU PRO ASN LYS GLU PRO GLN          
SEQRES   3 A  917  ILE GLN GLU LYS TRP ASP ALA GLU ASP GLN TYR HIS LYS          
SEQRES   4 A  917  ALA LEU GLU LYS ASN LYS GLY ASN GLU THR PHE ILE LEU          
SEQRES   5 A  917  HIS ASP GLY PRO PRO TYR ALA ASN GLY ASN LEU HIS MET          
SEQRES   6 A  917  GLY HIS ALA LEU ASN LYS ILE LEU LYS ASP PHE ILE VAL          
SEQRES   7 A  917  ARG TYR LYS THR MET GLN GLY PHE TYR ALA PRO TYR VAL          
SEQRES   8 A  917  PRO GLY TRP ASP THR HIS GLY LEU PRO ILE GLU GLN ALA          
SEQRES   9 A  917  LEU THR LYS LYS GLY VAL ASP ARG LYS LYS MET SER THR          
SEQRES  10 A  917  ALA GLU PHE ARG GLU LYS CYS LYS GLU PHE ALA LEU GLU          
SEQRES  11 A  917  GLN ILE GLU LEU GLN LYS LYS ASP PHE ARG ARG LEU GLY          
SEQRES  12 A  917  VAL ARG GLY ASP PHE ASN ASP PRO TYR ILE THR LEU LYS          
SEQRES  13 A  917  PRO GLU TYR GLU ALA ALA GLN ILE ARG ILE PHE GLY GLU          
SEQRES  14 A  917  MET ALA ASP LYS GLY LEU ILE TYR LYS GLY LYS LYS PRO          
SEQRES  15 A  917  VAL TYR TRP SER PRO SER SER GLU SER SER LEU ALA GLU          
SEQRES  16 A  917  ALA GLU ILE GLU TYR HIS ASP LYS ARG SER ALA SER ILE          
SEQRES  17 A  917  TYR VAL ALA PHE ASN VAL LYS ASP ASP LYS GLY VAL VAL          
SEQRES  18 A  917  ASP ALA ASP ALA LYS PHE ILE ILE TRP THR THR THR PRO          
SEQRES  19 A  917  TRP THR ILE PRO SER ASN VAL ALA ILE THR VAL HIS PRO          
SEQRES  20 A  917  GLU LEU LYS TYR GLY GLN TYR ASN VAL ASN GLY GLU LYS          
SEQRES  21 A  917  TYR ILE ILE ALA GLU ALA LEU SER ASP ALA VAL ALA GLU          
SEQRES  22 A  917  ALA LEU ASP TRP ASP LYS ALA SER ILE LYS LEU GLU LYS          
SEQRES  23 A  917  GLU TYR THR GLY LYS GLU LEU GLU TRP VAL VAL ALA GLN          
SEQRES  24 A  917  HIS PRO PHE LEU ASP ARG GLU SER LEU VAL ILE ASN GLY          
SEQRES  25 A  917  ASP HIS VAL THR THR ASP ALA GLY THR GLY CYS VAL HIS          
SEQRES  26 A  917  THR ALA PRO GLY HIS GLY GLU ASP ASP TYR ILE VAL GLY          
SEQRES  27 A  917  GLN GLN TYR GLU LEU PRO VAL ILE SER PRO ILE ASP ASP          
SEQRES  28 A  917  LYS GLY VAL PHE THR GLU GLU GLY GLY GLN PHE GLU GLY          
SEQRES  29 A  917  MET PHE TYR ASP LYS ALA ASN LYS ALA VAL THR ASP LEU          
SEQRES  30 A  917  LEU THR GLU LYS GLY ALA LEU LEU LYS LEU ASP PHE ILE          
SEQRES  31 A  917  THR HIS SER TYR PRO HIS ASP TRP ARG THR LYS LYS PRO          
SEQRES  32 A  917  VAL ILE PHE ARG ALA THR PRO GLN TRP PHE ALA SER ILE          
SEQRES  33 A  917  SER LYS VAL ARG GLN ASP ILE LEU ASP ALA ILE GLU ASN          
SEQRES  34 A  917  THR ASN PHE LYS VAL ASN TRP GLY LYS THR ARG ILE TYR          
SEQRES  35 A  917  ASN MET VAL ARG ASP ARG GLY GLU TRP VAL ILE SER ARG          
SEQRES  36 A  917  GLN ARG VAL TRP GLY VAL PRO LEU PRO VAL PHE TYR ALA          
SEQRES  37 A  917  GLU ASN GLY GLU ILE ILE MET THR LYS GLU THR VAL ASN          
SEQRES  38 A  917  HIS VAL ALA ASP LEU PHE ALA GLU HIS GLY SER ASN ILE          
SEQRES  39 A  917  TRP PHE GLU ARG GLU ALA LYS ASP LEU LEU PRO GLU GLY          
SEQRES  40 A  917  PHE THR HIS PRO GLY SER PRO ASN GLY THR PHE THR LYS          
SEQRES  41 A  917  GLU THR ASP ILE MET ASP VAL TRP PHE ASP SER GLY SER          
SEQRES  42 A  917  SER HIS ARG GLY VAL LEU GLU THR ARG PRO GLU LEU SER          
SEQRES  43 A  917  PHE PRO ALA ASP MET TYR LEU GLU GLY SER ASP GLN TYR          
SEQRES  44 A  917  ARG GLY TRP PHE ASN SER SER ILE THR THR SER VAL ALA          
SEQRES  45 A  917  THR ARG GLY VAL SER PRO TYR LYS PHE LEU LEU SER HIS          
SEQRES  46 A  917  GLY PHE VAL MET ASP GLY GLU GLY LYS LYS MET SER LYS          
SEQRES  47 A  917  SER LEU GLY ASN VAL ILE VAL PRO ASP GLN VAL VAL LYS          
SEQRES  48 A  917  GLN LYS GLY ALA ASP ILE ALA ARG LEU TRP VAL SER SER          
SEQRES  49 A  917  THR ASP TYR LEU ALA ASP VAL ARG ILE SER ASP GLU ILE          
SEQRES  50 A  917  LEU LYS GLN THR SER ASP ASP TYR ARG LYS ILE ARG ASN          
SEQRES  51 A  917  THR LEU ARG PHE MET LEU GLY ASN ILE ASN ASP PHE ASN          
SEQRES  52 A  917  PRO ASP THR ASP SER ILE PRO GLU SER GLU LEU LEU GLU          
SEQRES  53 A  917  VAL ASP ARG TYR LEU LEU ASN ARG LEU ARG GLU PHE THR          
SEQRES  54 A  917  ALA SER THR ILE ASN ASN TYR GLU ASN PHE ASP TYR LEU          
SEQRES  55 A  917  ASN ILE TYR GLN GLU VAL GLN ASN PHE ILE ASN VAL GLU          
SEQRES  56 A  917  LEU SER ASN PHE TYR LEU ASP TYR GLY LYS ASP ILE LEU          
SEQRES  57 A  917  TYR ILE GLU GLN ARG ASP SER HIS ILE ARG ARG SER MET          
SEQRES  58 A  917  GLN THR VAL LEU TYR GLN ILE LEU VAL ASP MET THR LYS          
SEQRES  59 A  917  LEU LEU ALA PRO ILE LEU VAL HIS THR ALA GLU GLU VAL          
SEQRES  60 A  917  TRP SER HIS THR PRO HIS VAL LYS GLU GLU SER VAL HIS          
SEQRES  61 A  917  LEU ALA ASP MET PRO LYS VAL VAL GLU VAL ASP GLN ALA          
SEQRES  62 A  917  LEU LEU ASP LYS TRP ARG THR PHE MET ASN LEU ARG ASP          
SEQRES  63 A  917  ASP VAL ASN ARG ALA LEU GLU THR ALA ARG ASN GLU LYS          
SEQRES  64 A  917  VAL ILE GLY LYS SER LEU GLU ALA LYS VAL THR ILE ALA          
SEQRES  65 A  917  SER ASN ASP LYS PHE ASN ALA SER GLU PHE LEU THR SER          
SEQRES  66 A  917  PHE ASP ALA LEU HIS GLN LEU PHE ILE VAL SER GLN VAL          
SEQRES  67 A  917  LYS VAL VAL ASP LYS LEU ASP ASP GLN ALA THR ALA TYR          
SEQRES  68 A  917  GLU HIS GLY ASP ILE VAL ILE GLU HIS ALA ASP GLY GLU          
SEQRES  69 A  917  LYS CYS GLU ARG CYS TRP ASN TYR SER GLU ASP LEU GLY          
SEQRES  70 A  917  ALA VAL ASP GLU LEU THR HIS LEU CYS PRO ARG CYS GLN          
SEQRES  71 A  917  GLN VAL VAL LYS SER LEU VAL                                  
HET      K  T 301       1                                                       
HET     ZN  A1001       1                                                       
HET     ZN  A1992       1                                                       
HET     MG  T1201       1                                                       
HET     MG  T1202       1                                                       
HET     MG  T1203       1                                                       
HET     MG  T1204       1                                                       
HET     MG  T1205       1                                                       
HET     MG  T1206       1                                                       
HET     MG  T1207       1                                                       
HET     MG  T1208       1                                                       
HET     MG  T1209       1                                                       
HET     MG  T1210       1                                                       
HET    MRC  A1993      35                                                       
HETNAM       K POTASSIUM ION                                                    
HETNAM      ZN ZINC ION                                                         
HETNAM      MG MAGNESIUM ION                                                    
HETNAM     MRC MUPIROCIN                                                        
HETSYN     MRC PSEUDOMONIC ACID                                                 
FORMUL   3    K    K 1+                                                         
FORMUL   4   ZN    2(ZN 2+)                                                     
FORMUL   6   MG    10(MG 2+)                                                    
FORMUL  16  MRC    C26 H44 O9                                                   
FORMUL  17  HOH   *328(H2 O)                                                    
HELIX    1   1 TYR A    3  LEU A    7  5                                   5    
HELIX    2   2 GLY A   19  GLU A   34  1                                  16    
HELIX    3   3 ASP A   35  ASN A   44  1                                  10    
HELIX    4   4 HIS A   64  MET A   83  1                                  20    
HELIX    5   5 GLY A   98  GLY A  109  1                                  12    
HELIX    6   6 SER A  116  ARG A  141  1                                  26    
HELIX    7   7 LYS A  156  LYS A  173  1                                  18    
HELIX    8   8 ALA A  194  ALA A  196  5                                   3    
HELIX    9   9 GLY A  219  ALA A  223  5                                   5    
HELIX   10  10 THR A  233  ILE A  237  5                                   5    
HELIX   11  11 SER A  268  GLU A  273  1                                   6    
HELIX   12  12 GLU A  332  VAL A  337  1                                   6    
HELIX   13  13 ASP A  368  ALA A  373  1                                   6    
HELIX   14  14 VAL A  374  LEU A  378  5                                   5    
HELIX   15  15 THR A  379  LEU A  384  1                                   6    
HELIX   16  16 SER A  415  ASN A  429  1                                  15    
HELIX   17  17 VAL A  434  ARG A  448  1                                  15    
HELIX   18  18 THR A  476  GLY A  491  1                                  16    
HELIX   19  19 SER A  492  ARG A  498  1                                   7    
HELIX   20  20 GLU A  499  LEU A  504  1                                   6    
HELIX   21  21 ASP A  526  SER A  533  1                                   8    
HELIX   22  22 SER A  533  VAL A  538  1                                   6    
HELIX   23  23 ASP A  557  ARG A  560  5                                   4    
HELIX   24  24 GLY A  561  GLY A  575  1                                  15    
HELIX   25  25 VAL A  605  LYS A  613  1                                   9    
HELIX   26  26 GLY A  614  SER A  624  1                                  11    
HELIX   27  27 SER A  634  ASN A  658  1                                  25    
HELIX   28  28 ASN A  663  SER A  668  1                                   6    
HELIX   29  29 PRO A  670  LEU A  674  5                                   5    
HELIX   30  30 LEU A  675  ASN A  698  1                                  24    
HELIX   31  31 ASP A  700  VAL A  714  1                                  15    
HELIX   32  32 PHE A  719  TYR A  729  1                                  11    
HELIX   33  33 SER A  735  ALA A  757  1                                  23    
HELIX   34  34 LEU A  760  SER A  769  1                                  10    
HELIX   35  35 SER A  778  ALA A  782  5                                   5    
HELIX   36  36 ASP A  791  GLU A  818  1                                  28    
HELIX   37  37 LYS A  823  LEU A  825  5                                   3    
HELIX   38  38 ASN A  838  LEU A  843  1                                   6    
HELIX   39  39 THR A  844  PHE A  846  5                                   3    
HELIX   40  40 ALA A  848  PHE A  853  1                                   6    
HELIX   41  41 CYS A  906  SER A  915  1                                  10    
SHEET    1   A 4 LEU A  52  HIS A  53  0                                        
SHEET    2   A 4 MET A 551  GLY A 555  1  O  MET A 551   N  HIS A  53           
SHEET    3   A 4 PHE A 581  HIS A 585  1  O  PHE A 581   N  TYR A 552           
SHEET    4   A 4 ASN A 431  PHE A 432  1  O  ASN A 431   N  LEU A 582           
SHEET    1   B 2 GLY A  93  TRP A  94  0                                        
SHEET    2   B 2 TYR A 152  ILE A 153  1  O  TYR A 152   N  TRP A  94           
SHEET    1   C 4 SER A 191  SER A 192  0                                        
SHEET    2   C 4 ILE A 176  SER A 186 -1  N  SER A 186   O  SER A 191           
SHEET    3   C 4 ILE A 405  ALA A 414 -1  O  ILE A 405   N  TRP A 185           
SHEET    4   C 4 TRP A 451  VAL A 452 -1  O  TRP A 451   N  ALA A 414           
SHEET    1   D 3 TRP A 230  THR A 231  0                                        
SHEET    2   D 3 ILE A 198  TYR A 209 -1  N  ILE A 208   O  THR A 231           
SHEET    3   D 3 ASP A 388  ASP A 397 -1  N  ASP A 388   O  SER A 207           
SHEET    1   E 2 SER A 454  ARG A 455  0                                        
SHEET    2   E 2 ILE A 524  MET A 525 -1  N  ILE A 524   O  ARG A 455           
SHEET    1   F 3 ILE A 473  ILE A 474  0                                        
SHEET    2   F 3 PHE A 466  TYR A 467 -1  O  PHE A 466   N  ILE A 474           
SHEET    3   F 3 THR A 519  LYS A 520 -1  O  THR A 519   N  TYR A 467           
SHEET    1   G 2 VAL A 588  MET A 589  0                                        
SHEET    2   G 2 VAL A 631  ARG A 632  1  O  VAL A 631   N  MET A 589           
SHEET    1   H 4 GLN A 857  VAL A 860  0                                        
SHEET    2   H 4 ALA A 827  ALA A 832  1  O  ALA A 827   N  GLN A 857           
SHEET    3   H 4 GLY A 874  HIS A 880 -1  N  ASP A 875   O  ALA A 832           
SHEET    4   H 4 THR A 869  TYR A 871 -1  O  THR A 869   N  ILE A 876           
SHEET    1   I 2 GLU A 884  LYS A 885  0                                        
SHEET    2   I 2 TYR A 892  SER A 893 -1  O  SER A 893   N  GLU A 884           
SHEET    1   J 2 GLY A 897  VAL A 899  0                                        
SHEET    2   J 2 LEU A 902  LEU A 905 -1  O  LEU A 902   N  VAL A 899           
LINK         K     K T 301                 O   HOH T1267     1555   1555  2.38  
LINK        MG    MG T1201                 O   HOH T1292     1555   1555  2.20  
LINK        MG    MG T1201                 O   HOH T1297     1555   1555  2.19  
LINK        MG    MG T1201                 O   HOH T1296     1555   1555  2.19  
LINK        MG    MG T1201                 O   HOH T1293     1555   1555  2.19  
LINK        MG    MG T1201                 O   HOH T1295     1555   1555  2.19  
LINK        MG    MG T1201                 O   HOH T1294     1555   1555  2.20  
LINK        MG    MG T1202                 O   HOH T1299     1555   1555  2.18  
LINK        MG    MG T1202                 O   HOH T1303     1555   1555  2.21  
LINK        MG    MG T1202                 O   HOH T1302     1555   1555  2.19  
LINK        MG    MG T1202                 O   HOH T1298     1555   1555  2.21  
LINK        MG    MG T1202                 O   HOH T1301     1555   1555  2.19  
LINK        MG    MG T1202                 O   HOH T1300     1555   1555  2.23  
LINK        MG    MG T1203                 O   HOH T1304     1555   1555  2.20  
LINK        MG    MG T1203                 O   HOH T1307     1555   1555  2.22  
LINK        MG    MG T1203                 O   HOH T1305     1555   1555  2.20  
LINK        MG    MG T1203                 O   HOH A2198     1555   1555  2.19  
LINK        MG    MG T1203                 O   HOH T1306     1555   1555  2.18  
LINK        MG    MG T1204                 O   HOH T1308     1555   1555  2.15  
LINK        MG    MG T1204                 O   HOH T1309     1555   1555  2.19  
LINK        MG    MG T1204                 O   HOH T1311     1555   1555  2.20  
LINK        MG    MG T1204                 O   HOH T1310     1555   1555  2.19  
LINK        MG    MG T1205                 O   HOH A2199     1555   1555  2.19  
LINK        MG    MG T1205                 O   HOH T1314     1555   1555  2.22  
LINK        MG    MG T1205                 O   HOH T1313     1555   1555  2.21  
LINK        MG    MG T1205                 O   HOH T1312     1555   1555  2.21  
LINK        MG    MG T1206                 O   HOH T1318     1555   1555  2.16  
LINK        MG    MG T1206                 O   HOH T1317     1555   1555  2.22  
LINK        MG    MG T1206                 O   HOH T1316     1555   1555  2.22  
LINK        MG    MG T1206                 O   HOH T1315     1555   1555  2.22  
LINK        MG    MG T1207                 O   HOH T1319     1555   1555  2.20  
LINK        MG    MG T1207                 O   HOH T1320     1555   1555  2.22  
LINK        MG    MG T1208                 O   HOH T1321     1555   1555  2.19  
LINK        MG    MG T1208                 O   HOH A2200     1555   1555  2.21  
LINK        MG    MG T1208                 O   HOH T1322     1555   1555  2.23  
LINK        MG    MG T1208                 O   HOH A2201     1555   1555  2.23  
LINK        MG    MG T1209                 O   HOH T1324     1555   1555  2.20  
LINK        MG    MG T1209                 O   HOH T1323     1555   1555  2.20  
LINK        MG    MG T1209                 O   HOH T1326     1555   1555  2.20  
LINK        MG    MG T1209                 O   HOH T1325     1555   1555  2.24  
LINK        MG    MG T1210                 O   HOH T1327     1555   1555  2.22  
LINK        MG    MG T1210                 O   HOH T1318     1555   1555  2.19  
LINK        MG    MG T1210                 O   HOH T1329     1555   1555  2.19  
LINK        MG    MG T1210                 O   HOH T1328     1555   1555  2.19  
LINK        MG    MG T1210                 O   HOH T1330     1555   1555  2.24  
LINK        ZN    ZN A1001                 SG  CYS A 886     1555   1555  2.35  
LINK        ZN    ZN A1001                 SG  CYS A 889     1555   1555  2.37  
LINK        ZN    ZN A1001                 SG  CYS A 906     1555   1555  2.37  
LINK        ZN    ZN A1001                 SG  CYS A 909     1555   1555  2.32  
LINK        ZN    ZN A1992                 ND1 HIS A 201     1555   1555  2.04  
LINK         K     K T 301                 N6    A T  38     1555   1555  3.58  
LINK         K     K T 301                 N1    A T  38     1555   1555  2.89  
LINK         K     K T 301                 O2'   C T  32     1555   1555  2.94  
LINK         K     K T 301                 O4'   U T  33     1555   1555  3.12  
LINK         K     K T 301                 O4    U T  36     1555   1555  2.49  
LINK         K     K T 301                 O2    C T  32     1555   1555  2.54  
LINK        MG    MG T1203                 OP2   A T  14     1555   1555  2.03  
LINK        MG    MG T1204                 O6    G T  26     1555   1555  3.05  
LINK        MG    MG T1204                 O6    G T  43     1555   1555  2.24  
LINK        MG    MG T1204                 O   HOH T1218     1555   1555  2.91  
LINK        MG    MG T1205                 OP1   C T  25     1555   1555  2.30  
LINK        MG    MG T1206                 OP1   A T   9     1555   1555  2.06  
LINK        MG    MG T1206                 OP1   U T   8     1555   1555  2.05  
LINK        MG    MG T1207                 O2    U T  60     1555   1555  2.24  
LINK        MG    MG T1207                 O6    G T  59     1555   1555  2.94  
LINK        MG    MG T1207                 OP1   G T  19     1555   1555  2.97  
LINK        MG    MG T1207                 O   HOH T1250     1555   1555  3.04  
LINK        MG    MG T1207                 OP2   G T  16     1555   1555  2.23  
LINK        MG    MG T1208                 OD1 ASN A 703     1555   1555  2.28  
LINK        MG    MG T1208                 OP1   A T  14     1555   1555  2.32  
LINK        MG    MG T1209                 OP1   G T  50     1555   1555  2.23  
LINK        MG    MG T1209                 OP1   C T  48     1555   1555  3.01  
LINK        ZN    ZN A1992                 OD1 ASP A  13     1555   4566  2.55  
LINK        ZN    ZN A1992                 OD2 ASP A  13     1555   4566  1.98  
LINK        ZN    ZN A1992                 O   HOH A2070     1555   4566  2.59  
SITE     1 AC1  5   C T  32    U T  33    U T  36    A T  38                    
SITE     2 AC1  5 HOH T1267                                                     
SITE     1 AC2  4 CYS A 886  CYS A 889  CYS A 906  CYS A 909                    
SITE     1 AC3  4 ASP A  13  HIS A 201  HIS A 770  HOH A2070                    
SITE     1 AC4  6 HOH T1292  HOH T1293  HOH T1294  HOH T1295                    
SITE     2 AC4  6 HOH T1296  HOH T1297                                          
SITE     1 AC5  6 HOH T1298  HOH T1299  HOH T1300  HOH T1301                    
SITE     2 AC5  6 HOH T1302  HOH T1303                                          
SITE     1 AC6  6 HOH A2198    A T  14  HOH T1304  HOH T1305                    
SITE     2 AC6  6 HOH T1306  HOH T1307                                          
SITE     1 AC7  8   G T  26    G T  43    A T  44  HOH T1218                    
SITE     2 AC7  8 HOH T1308  HOH T1309  HOH T1310  HOH T1311                    
SITE     1 AC8  7 ASN A 713  ASN A 718  HOH A2199    C T  25                    
SITE     2 AC8  7 HOH T1312  HOH T1313  HOH T1314                               
SITE     1 AC9  6   U T   8    A T   9  HOH T1315  HOH T1316                    
SITE     2 AC9  6 HOH T1317  HOH T1318                                          
SITE     1 BC1  7   G T  16    G T  19    G T  59    U T  60                    
SITE     2 BC1  7 HOH T1250  HOH T1319  HOH T1320                               
SITE     1 BC2  7 ASN A 703  HOH A2200  HOH A2201    C T  13                    
SITE     2 BC2  7   A T  14  HOH T1321  HOH T1322                               
SITE     1 BC3  7   U T  47    C T  48    G T  50  HOH T1323                    
SITE     2 BC3  7 HOH T1324  HOH T1325  HOH T1326                               
SITE     1 BC4  7   U T   8    U T  12  HOH T1318  HOH T1327                    
SITE     2 BC4  7 HOH T1328  HOH T1329  HOH T1330                               
SITE     1 BC5 19 PRO A  56  PRO A  57  TYR A  58  HIS A  64                    
SITE     2 BC5 19 GLY A  66  ASN A  70  GLU A 554  GLY A 555                    
SITE     3 BC5 19 ASP A 557  GLN A 558  HIS A 585  GLY A 586                    
SITE     4 BC5 19 PHE A 587  VAL A 588  MET A 596  SER A 597                    
SITE     5 BC5 19 HOH A2085  HOH A2116  HOH A2138                               
CRYST1   71.000  100.000  186.000  90.00  90.00  90.00 P 21 21 21    4          
ORIGX1      1.000000  0.000000  0.000000        0.00000                         
ORIGX2      0.000000  1.000000  0.000000        0.00000                         
ORIGX3      0.000000  0.000000  1.000000        0.00000                         
SCALE1      0.014085  0.000000  0.000000        0.00000                         
SCALE2      0.000000  0.010000  0.000000        0.00000                         
SCALE3      0.000000  0.000000  0.005376        0.00000                         
ATOM      1  O5'   G T   1      46.170  87.777  61.769  1.00 70.63           O  
ATOM      2  C5'   G T   1      46.153  88.045  60.357  1.00 71.28           C  
ATOM      3  C4'   G T   1      45.002  87.360  59.657  1.00 70.85           C  
ATOM      4  O4'   G T   1      45.013  85.949  60.001  1.00 72.02           O  
ATOM      5  C3'   G T   1      43.610  87.836  60.046  1.00 70.04           C  
ATOM      6  O3'   G T   1      43.225  88.977  59.285  1.00 67.21           O  
ATOM      7  C2'   G T   1      42.754  86.621  59.713  1.00 71.27           C  
ATOM      8  O2'   G T   1      42.453  86.522  58.337  1.00 71.00           O  
ATOM      9  C1'   G T   1      43.683  85.476  60.124  1.00 72.52           C  
ATOM     10  N9    G T   1      43.482  85.045  61.505  1.00 74.04           N  
ATOM     11  C8    G T   1      44.403  85.060  62.526  1.00 75.29           C  
ATOM     12  N7    G T   1      43.923  84.617  63.658  1.00 75.72           N  
ATOM     13  C5    G T   1      42.606  84.288  63.364  1.00 75.56           C  
ATOM     14  C6    G T   1      41.582  83.759  64.194  1.00 75.76           C  
ATOM     15  O6    G T   1      41.636  83.464  65.395  1.00 76.12           O  
ATOM     16  N1    G T   1      40.395  83.578  63.488  1.00 75.28           N  
ATOM     17  C2    G T   1      40.215  83.867  62.156  1.00 75.20           C  
ATOM     18  N2    G T   1      38.995  83.624  61.649  1.00 74.52           N  
ATOM     19  N3    G T   1      41.161  84.360  61.375  1.00 74.95           N  
ATOM     20  C4    G T   1      42.320  84.545  62.039  1.00 74.84           C  
ATOM     21  P     G T   2      42.282  90.100  59.952  1.00 66.16           P  
ATOM     22  OP1   G T   2      42.241  91.283  59.051  1.00 64.94           O  
ATOM     23  OP2   G T   2      42.701  90.272  61.369  1.00 65.16           O  
ATOM     24  O5'   G T   2      40.834  89.440  59.953  1.00 62.98           O  
ATOM     25  C5'   G T   2      40.066  89.381  58.760  1.00 57.89           C  
ATOM     26  C4'   G T   2      38.686  88.845  59.051  1.00 54.57           C  
ATOM     27  O4'   G T   2      38.818  87.524  59.640  1.00 53.12           O  
ATOM     28  C3'   G T   2      37.882  89.623  60.082  1.00 52.91           C  
ATOM     29  O3'   G T   2      37.216  90.752  59.524  1.00 51.06           O  
ATOM     30  C2'   G T   2      36.904  88.569  60.584  1.00 52.80           C  
ATOM     31  O2'   G T   2      35.813  88.342  59.714  1.00 51.16           O  
ATOM     32  C1'   G T   2      37.792  87.327  60.597  1.00 52.76           C  
ATOM     33  N9    G T   2      38.393  87.076  61.904  1.00 52.22           N  
ATOM     34  C8    G T   2      39.706  87.234  62.283  1.00 51.85           C  
ATOM     35  N7    G T   2      39.926  86.889  63.526  1.00 51.93           N  
ATOM     36  C5    G T   2      38.681  86.487  63.997  1.00 52.01           C  
ATOM     37  C6    G T   2      38.283  85.994  65.277  1.00 51.20           C  
ATOM     38  O6    G T   2      38.981  85.800  66.295  1.00 51.80           O  
ATOM     39  N1    G T   2      36.920  85.712  65.308  1.00 49.66           N  
ATOM     40  C2    G T   2      36.052  85.876  64.254  1.00 49.94           C  
ATOM     41  N2    G T   2      34.775  85.556  64.477  1.00 49.20           N  
ATOM     42  N3    G T   2      36.408  86.325  63.068  1.00 50.26           N  
ATOM     43  C4    G T   2      37.724  86.607  63.008  1.00 51.74           C  
ATOM     44  P     G T   3      36.975  92.059  60.432  1.00 49.59           P  
ATOM     45  OP1   G T   3      36.721  93.237  59.556  1.00 50.67           O  
ATOM     46  OP2   G T   3      38.089  92.094  61.413  1.00 49.27           O  
ATOM     47  O5'   G T   3      35.630  91.744  61.223  1.00 46.87           O  
ATOM     48  C5'   G T   3      34.390  91.638  60.532  1.00 41.84           C  
ATOM     49  C4'   G T   3      33.305  91.217  61.487  1.00 39.00           C  
ATOM     50  O4'   G T   3      33.598  89.879  61.977  1.00 37.31           O  
ATOM     51  C3'   G T   3      33.219  92.050  62.755  1.00 38.15           C  
ATOM     52  O3'   G T   3      32.512  93.271  62.569  1.00 36.22           O  
ATOM     53  C2'   G T   3      32.537  91.090  63.722  1.00 37.13           C  
ATOM     54  O2'   G T   3      31.140  91.010  63.510  1.00 34.79           O  
ATOM     55  C1'   G T   3      33.197  89.766  63.334  1.00 36.37           C  
ATOM     56  N9    G T   3      34.378  89.483  64.143  1.00 35.91           N  
ATOM     57  C8    G T   3      35.697  89.697  63.804  1.00 35.30           C  
ATOM     58  N7    G T   3      36.534  89.340  64.745  1.00 34.10           N  
ATOM     59  C5    G T   3      35.719  88.861  65.767  1.00 34.27           C  
ATOM     60  C6    G T   3      36.055  88.325  67.053  1.00 32.51           C  
ATOM     61  O6    G T   3      37.176  88.164  67.560  1.00 30.12           O  
ATOM     62  N1    G T   3      34.917  87.964  67.766  1.00 31.38           N  
ATOM     63  C2    G T   3      33.625  88.096  67.315  1.00 33.33           C  
ATOM     64  N2    G T   3      32.659  87.690  68.158  1.00 32.17           N  
ATOM     65  N3    G T   3      33.298  88.589  66.126  1.00 34.17           N  
ATOM     66  C4    G T   3      34.386  88.946  65.411  1.00 34.69           C  
ATOM     67  P     C T   4      33.081  94.621  63.241  1.00 36.01           P  
ATOM     68  OP1   C T   4      32.470  95.792  62.563  1.00 33.86           O  
ATOM     69  OP2   C T   4      34.560  94.493  63.315  1.00 35.65           O  
ATOM     70  O5'   C T   4      32.577  94.557  64.749  1.00 35.36           O  
ATOM     71  C5'   C T   4      31.209  94.375  65.054  1.00 34.99           C  
ATOM     72  C4'   C T   4      31.049  93.863  66.468  1.00 35.52           C  
ATOM     73  O4'   C T   4      31.573  92.502  66.562  1.00 35.36           O  
ATOM     74  C3'   C T   4      31.877  94.606  67.505  1.00 34.74           C  
ATOM     75  O3'   C T   4      31.351  95.859  67.903  1.00 33.98           O  
ATOM     76  C2'   C T   4      31.971  93.591  68.637  1.00 35.08           C  
ATOM     77  O2'   C T   4      30.814  93.517  69.452  1.00 36.94           O  
ATOM     78  C1'   C T   4      32.139  92.294  67.853  1.00 34.38           C  
ATOM     79  N1    C T   4      33.575  91.985  67.745  1.00 33.28           N  
ATOM     80  C2    C T   4      34.145  91.217  68.758  1.00 31.77           C  
ATOM     81  O2    C T   4      33.408  90.768  69.644  1.00 31.06           O  
ATOM     82  N3    C T   4      35.474  90.982  68.751  1.00 30.60           N  
ATOM     83  C4    C T   4      36.231  91.469  67.772  1.00 30.97           C  
ATOM     84  N4    C T   4      37.546  91.215  67.827  1.00 30.18           N  
ATOM     85  C5    C T   4      35.676  92.234  66.699  1.00 31.51           C  
ATOM     86  C6    C T   4      34.350  92.461  66.721  1.00 32.82           C  
ATOM     87  P     U T   5      32.361  97.002  68.408  1.00 33.17           P  
ATOM     88  OP1   U T   5      31.587  98.259  68.595  1.00 32.66           O  
ATOM     89  OP2   U T   5      33.529  96.989  67.503  1.00 31.23           O  
ATOM     90  O5'   U T   5      32.841  96.457  69.827  1.00 32.21           O  
ATOM     91  C5'   U T   5      31.883  96.031  70.783  1.00 32.18           C  
ATOM     92  C4'   U T   5      32.547  95.335  71.953  1.00 32.78           C  
ATOM     93  O4'   U T   5      33.230  94.134  71.487  1.00 32.87           O  
ATOM     94  C3'   U T   5      33.654  96.117  72.650  1.00 32.31           C  
ATOM     95  O3'   U T   5      33.162  97.060  73.589  1.00 31.10           O  
ATOM     96  C2'   U T   5      34.425  95.011  73.340  1.00 32.46           C  
ATOM     97  O2'   U T   5      33.711  94.579  74.482  1.00 34.70           O  
ATOM     98  C1'   U T   5      34.395  93.913  72.277  1.00 33.22           C  
ATOM     99  N1    U T   5      35.594  93.951  71.421  1.00 32.17           N  
ATOM    100  C2    U T   5      36.770  93.415  71.939  1.00 32.87           C  
ATOM    101  O2    U T   5      36.834  92.892  73.042  1.00 33.87           O  
ATOM    102  N3    U T   5      37.866  93.516  71.121  1.00 29.62           N  
ATOM    103  C4    U T   5      37.914  94.078  69.868  1.00 31.27           C  
ATOM    104  O4    U T   5      38.987  94.107  69.258  1.00 31.76           O  
ATOM    105  C5    U T   5      36.664  94.592  69.395  1.00 30.94           C  
ATOM    106  C6    U T   5      35.573  94.511  70.168  1.00 31.94           C  
ATOM    107  P     U T   6      34.078  98.317  74.005  1.00 30.42           P  
ATOM    108  OP1   U T   6      33.184  99.282  74.690  1.00 27.87           O  
ATOM    109  OP2   U T   6      34.874  98.752  72.825  1.00 30.16           O  
ATOM    110  O5'   U T   6      35.091  97.734  75.089  1.00 29.76           O  
ATOM    111  C5'   U T   6      34.634  97.446  76.405  1.00 26.34           C  
ATOM    112  C4'   U T   6      35.765  96.957  77.281  1.00 26.78           C  
ATOM    113  O4'   U T   6      36.380  95.793  76.655  1.00 26.66           O  
ATOM    114  C3'   U T   6      36.934  97.916  77.480  1.00 25.82           C  
ATOM    115  O3'   U T   6      36.705  98.888  78.502  1.00 28.68           O  
ATOM    116  C2'   U T   6      38.060  96.965  77.860  1.00 25.78           C  
ATOM    117  O2'   U T   6      37.975  96.537  79.204  1.00 22.93           O  
ATOM    118  C1'   U T   6      37.768  95.772  76.951  1.00 25.75           C  
ATOM    119  N1    U T   6      38.539  95.811  75.700  1.00 24.82           N  
ATOM    120  C2    U T   6      39.860  95.428  75.775  1.00 24.13           C  
ATOM    121  O2    U T   6      40.385  95.117  76.822  1.00 25.46           O  
ATOM    122  N3    U T   6      40.539  95.430  74.585  1.00 23.31           N  
ATOM    123  C4    U T   6      40.036  95.791  73.347  1.00 25.45           C  
ATOM    124  O4    U T   6      40.766  95.728  72.354  1.00 29.61           O  
ATOM    125  C5    U T   6      38.665  96.203  73.354  1.00 24.21           C  
ATOM    126  C6    U T   6      37.977  96.198  74.505  1.00 25.56           C  
ATOM    127  P     G T   7      37.464 100.310  78.427  1.00 28.47           P  
ATOM    128  OP1   G T   7      36.693 101.315  79.199  1.00 29.69           O  
ATOM    129  OP2   G T   7      37.707 100.533  76.983  1.00 27.70           O  
ATOM    130  O5'   G T   7      38.900 100.074  79.107  1.00 27.22           O  
ATOM    131  C5'   G T   7      39.080  99.574  80.456  1.00 28.33           C  
ATOM    132  C4'   G T   7      40.505  99.052  80.603  1.00 29.86           C  
ATOM    133  O4'   G T   7      40.762  98.260  79.419  1.00 30.03           O  
ATOM    134  C3'   G T   7      41.598 100.136  80.596  1.00 31.00           C  
ATOM    135  O3'   G T   7      42.252 100.216  81.884  1.00 29.95           O  
ATOM    136  C2'   G T   7      42.788  99.431  79.941  1.00 31.86           C  
ATOM    137  O2'   G T   7      43.690  98.837  80.862  1.00 38.45           O  
ATOM    138  C1'   G T   7      42.112  98.377  79.069  1.00 28.09           C  
ATOM    139  N9    G T   7      42.272  98.366  77.622  1.00 26.07           N  
ATOM    140  C8    G T   7      41.355  98.679  76.648  1.00 24.41           C  
ATOM    141  N7    G T   7      41.813  98.483  75.440  1.00 24.65           N  
ATOM    142  C5    G T   7      43.114  98.034  75.636  1.00 24.25           C  
ATOM    143  C6    G T   7      44.114  97.663  74.701  1.00 23.59           C  
ATOM    144  O6    G T   7      44.043  97.646  73.475  1.00 23.44           O  
ATOM    145  N1    G T   7      45.296  97.280  75.337  1.00 23.10           N  
ATOM    146  C2    G T   7      45.488  97.255  76.698  1.00 22.20           C  
ATOM    147  N2    G T   7      46.696  96.865  77.134  1.00 21.94           N  
ATOM    148  N3    G T   7      44.560  97.591  77.574  1.00 21.52           N  
ATOM    149  C4    G T   7      43.410  97.970  76.976  1.00 23.69           C  
ATOM    150  P     U T   8      41.539 100.813  83.192  1.00 29.37           P  
ATOM    151  OP1   U T   8      42.462 100.269  84.218  1.00 34.01           O  
ATOM    152  OP2   U T   8      40.105 100.473  83.348  1.00 31.53           O  
ATOM    153  O5'   U T   8      41.766 102.388  83.114  1.00 31.91           O  
ATOM    154  C5'   U T   8      43.031 102.933  82.738  1.00 31.70           C  
ATOM    155  C4'   U T   8      43.138 104.363  83.213  1.00 31.47           C  
ATOM    156  O4'   U T   8      42.031 105.117  82.652  1.00 28.55           O  
ATOM    157  C3'   U T   8      42.958 104.532  84.709  1.00 32.36           C  
ATOM    158  O3'   U T   8      44.153 104.322  85.446  1.00 36.87           O  
ATOM    159  C2'   U T   8      42.466 105.957  84.815  1.00 30.48           C  
ATOM    160  O2'   U T   8      43.528 106.868  84.623  1.00 30.16           O  
ATOM    161  C1'   U T   8      41.513 106.007  83.623  1.00 30.44           C  
ATOM    162  N1    U T   8      40.139 105.593  83.951  1.00 29.45           N  
ATOM    163  C2    U T   8      39.316 106.538  84.532  1.00 27.85           C  
ATOM    164  O2    U T   8      39.696 107.656  84.807  1.00 27.99           O  
ATOM    165  N3    U T   8      38.031 106.123  84.778  1.00 28.24           N  
ATOM    166  C4    U T   8      37.491 104.879  84.510  1.00 29.39           C  
ATOM    167  O4    U T   8      36.302 104.665  84.774  1.00 27.81           O  
ATOM    168  C5    U T   8      38.412 103.943  83.927  1.00 28.21           C  
ATOM    169  C6    U T   8      39.675 104.323  83.677  1.00 29.62           C  
ATOM    170  P     A T   9      44.124 103.273  86.651  1.00 40.50           P  
ATOM    171  OP1   A T   9      44.543 102.014  85.959  1.00 39.02           O  
ATOM    172  OP2   A T   9      42.777 103.345  87.267  1.00 38.98           O  
ATOM    173  O5'   A T   9      45.160 103.762  87.758  1.00 41.46           O  
ATOM    174  C5'   A T   9      44.995 103.334  89.118  1.00 39.68           C  
ATOM    175  C4'   A T   9      45.210 104.487  90.077  1.00 40.00           C  
ATOM    176  O4'   A T   9      44.235 105.524  89.808  1.00 39.33           O  
ATOM    177  C3'   A T   9      44.969 104.194  91.556  1.00 39.61           C  
ATOM    178  O3'   A T   9      46.119 103.797  92.290  1.00 38.46           O  
ATOM    179  C2'   A T   9      44.722 105.590  92.136  1.00 40.69           C  
ATOM    180  O2'   A T   9      45.910 106.230  92.572  1.00 43.71           O  
ATOM    181  C1'   A T   9      44.160 106.359  90.947  1.00 38.31           C  
ATOM    182  N9    A T   9      42.804 106.860  91.161  1.00 35.77           N  
ATOM    183  C8    A T   9      41.580 106.288  90.937  1.00 35.19           C  
ATOM    184  N7    A T   9      40.571 107.070  91.248  1.00 34.22           N  
ATOM    185  C5    A T   9      41.177 108.230  91.712  1.00 32.60           C  
ATOM    186  C6    A T   9      40.661 109.448  92.199  1.00 32.34           C  
ATOM    187  N6    A T   9      39.359 109.719  92.303  1.00 30.77           N  
ATOM    188  N1    A T   9      41.544 110.396  92.582  1.00 33.08           N  
ATOM    189  C2    A T   9      42.850 110.130  92.484  1.00 33.19           C  
ATOM    190  N3    A T   9      43.454 109.030  92.046  1.00 32.89           N  
ATOM    191  C4    A T   9      42.549 108.109  91.669  1.00 33.62           C  
ATOM    192  P     G T  10      47.009 102.558  91.837  1.00 35.41           P  
ATOM    193  OP1   G T  10      48.283 102.732  92.575  1.00 39.67           O  
ATOM    194  OP2   G T  10      47.037 102.436  90.364  1.00 39.79           O  
ATOM    195  O5'   G T  10      46.295 101.286  92.465  1.00 34.96           O  
ATOM    196  C5'   G T  10      47.038 100.097  92.715  1.00 29.07           C  
ATOM    197  C4'   G T  10      46.320  99.259  93.734  1.00 27.47           C  
ATOM    198  O4'   G T  10      46.363  99.919  95.028  1.00 26.84           O  
ATOM    199  C3'   G T  10      44.849  99.024  93.446  1.00 25.87           C  
ATOM    200  O3'   G T  10      44.731  97.877  92.612  1.00 24.06           O  
ATOM    201  C2'   G T  10      44.303  98.760  94.844  1.00 24.54           C  
ATOM    202  O2'   G T  10      44.599  97.446  95.258  1.00 24.06           O  
ATOM    203  C1'   G T  10      45.118  99.750  95.683  1.00 24.36           C  
ATOM    204  N9    G T  10      44.505 101.072  95.739  1.00 24.78           N  
ATOM    205  C8    G T  10      45.112 102.259  95.405  1.00 22.82           C  
ATOM    206  N7    G T  10      44.327 103.291  95.540  1.00 23.18           N  
ATOM    207  C5    G T  10      43.130 102.757  95.998  1.00 22.00           C  
ATOM    208  C6    G T  10      41.915 103.397  96.328  1.00 22.52           C  
ATOM    209  O6    G T  10      41.650 104.611  96.289  1.00 21.27           O  
ATOM    210  N1    G T  10      40.948 102.479  96.742  1.00 21.53           N  
ATOM    211  C2    G T  10      41.136 101.116  96.833  1.00 22.43           C  
ATOM    212  N2    G T  10      40.083 100.386  97.266  1.00 21.21           N  
ATOM    213  N3    G T  10      42.272 100.510  96.528  1.00 21.66           N  
ATOM    214  C4    G T  10      43.219 101.386  96.122  1.00 23.07           C  
ATOM    215  P     C T  11      43.713  97.887  91.364  1.00 23.91           P  
ATOM    216  OP1   C T  11      44.046  96.682  90.575  1.00 21.80           O  
ATOM    217  OP2   C T  11      43.707  99.214  90.705  1.00 20.43           O  
ATOM    218  O5'   C T  11      42.285  97.680  92.030  1.00 20.84           O  
ATOM    219  C5'   C T  11      41.966  96.466  92.689  1.00 22.14           C  
ATOM    220  C4'   C T  11      40.558  96.529  93.226  1.00 21.57           C  
ATOM    221  O4'   C T  11      40.511  97.492  94.306  1.00 21.89           O  
ATOM    222  C3'   C T  11      39.526  97.043  92.239  1.00 21.40           C  
ATOM    223  O3'   C T  11      39.087  96.028  91.346  1.00 21.58           O  
ATOM    224  C2'   C T  11      38.433  97.564  93.160  1.00 22.59           C  
ATOM    225  O2'   C T  11      37.598  96.546  93.676  1.00 22.06           O  
ATOM    226  C1'   C T  11      39.266  98.175  94.288  1.00 22.02           C  
ATOM    227  N1    C T  11      39.536  99.606  94.068  1.00 21.28           N  
ATOM    228  C2    C T  11      38.509 100.530  94.293  1.00 21.69           C  
ATOM    229  O2    C T  11      37.393 100.114  94.652  1.00 18.78           O  
ATOM    230  N3    C T  11      38.751 101.848  94.107  1.00 20.59           N  
ATOM    231  C4    C T  11      39.951 102.254  93.699  1.00 19.90           C  
ATOM    232  N4    C T  11      40.140 103.561  93.534  1.00 18.91           N  
ATOM    233  C5    C T  11      41.013 101.334  93.445  1.00 21.73           C  
ATOM    234  C6    C T  11      40.763 100.030  93.647  1.00 18.66           C  
ATOM    235  P     U T  12      38.701  96.427  89.841  1.00 22.98           P  
ATOM    236  OP1   U T  12      38.634  95.196  89.009  1.00 24.01           O  
ATOM    237  OP2   U T  12      39.600  97.524  89.434  1.00 22.86           O  
ATOM    238  O5'   U T  12      37.241  97.038  90.000  1.00 21.70           O  
ATOM    239  C5'   U T  12      36.194  96.265  90.581  1.00 22.55           C  
ATOM    240  C4'   U T  12      34.969  97.115  90.787  1.00 23.22           C  
ATOM    241  O4'   U T  12      35.237  98.091  91.830  1.00 23.81           O  
ATOM    242  C3'   U T  12      34.550  97.958  89.590  1.00 22.83           C  
ATOM    243  O3'   U T  12      33.754  97.234  88.659  1.00 21.89           O  
ATOM    244  C2'   U T  12      33.760  99.075  90.255  1.00 23.26           C  
ATOM    245  O2'   U T  12      32.468  98.636  90.626  1.00 25.57           O  
ATOM    246  C1'   U T  12      34.585  99.311  91.520  1.00 22.58           C  
ATOM    247  N1    U T  12      35.609 100.347  91.327  1.00 21.23           N  
ATOM    248  C2    U T  12      35.243 101.659  91.568  1.00 20.17           C  
ATOM    249  O2    U T  12      34.117 101.979  91.901  1.00 17.34           O  
ATOM    250  N3    U T  12      36.241 102.582  91.398  1.00 19.42           N  
ATOM    251  C4    U T  12      37.541 102.336  91.010  1.00 21.34           C  
ATOM    252  O4    U T  12      38.335 103.277  90.915  1.00 19.83           O  
ATOM    253  C5    U T  12      37.839 100.954  90.764  1.00 20.58           C  
ATOM    254  C6    U T  12      36.885 100.031  90.926  1.00 20.71           C  
ATOM    255  P     C T  13      33.650  97.758  87.143  1.00 21.01           P  
ATOM    256  OP1   C T  13      32.874  96.749  86.369  1.00 21.84           O  
ATOM    257  OP2   C T  13      35.042  98.096  86.730  1.00 22.12           O  
ATOM    258  O5'   C T  13      32.803  99.110  87.286  1.00 20.83           O  
ATOM    259  C5'   C T  13      33.045 100.265  86.467  1.00 19.99           C  
ATOM    260  C4'   C T  13      32.491 101.502  87.151  1.00 22.94           C  
ATOM    261  O4'   C T  13      33.317 101.788  88.321  1.00 22.63           O  
ATOM    262  C3'   C T  13      32.463 102.815  86.357  1.00 22.61           C  
ATOM    263  O3'   C T  13      31.215 102.962  85.668  1.00 27.74           O  
ATOM    264  C2'   C T  13      32.482 103.844  87.480  1.00 21.55           C  
ATOM    265  O2'   C T  13      31.215 103.993  88.063  1.00 21.96           O  
ATOM    266  C1'   C T  13      33.408 103.189  88.506  1.00 20.78           C  
ATOM    267  N1    C T  13      34.805 103.613  88.336  1.00 20.26           N  
ATOM    268  C2    C T  13      35.134 104.949  88.617  1.00 20.97           C  
ATOM    269  O2    C T  13      34.242 105.713  89.039  1.00 19.17           O  
ATOM    270  N3    C T  13      36.407 105.372  88.424  1.00 18.82           N  
ATOM    271  C4    C T  13      37.336 104.519  87.982  1.00 20.96           C  
ATOM    272  N4    C T  13      38.579 104.988  87.796  1.00 20.84           N  
ATOM    273  C5    C T  13      37.034 103.149  87.706  1.00 19.49           C  
ATOM    274  C6    C T  13      35.766 102.743  87.896  1.00 20.89           C  
ATOM    275  P     A T  14      31.145 103.603  84.176  1.00 28.63           P  
ATOM    276  OP1   A T  14      29.745 103.302  83.686  1.00 32.11           O  
ATOM    277  OP2   A T  14      32.332 103.170  83.388  1.00 31.50           O  
ATOM    278  O5'   A T  14      31.162 105.193  84.316  1.00 29.88           O  
ATOM    279  C5'   A T  14      31.860 105.862  85.346  1.00 31.60           C  
ATOM    280  C4'   A T  14      31.350 107.285  85.504  1.00 32.70           C  
ATOM    281  O4'   A T  14      32.044 107.875  86.638  1.00 33.57           O  
ATOM    282  C3'   A T  14      31.611 108.244  84.340  1.00 34.32           C  
ATOM    283  O3'   A T  14      30.518 108.263  83.424  1.00 37.25           O  
ATOM    284  C2'   A T  14      31.728 109.583  85.052  1.00 34.07           C  
ATOM    285  O2'   A T  14      30.457 110.089  85.411  1.00 36.02           O  
ATOM    286  C1'   A T  14      32.491 109.176  86.312  1.00 31.97           C  
ATOM    287  N9    A T  14      33.936 109.099  86.104  1.00 29.71           N  
ATOM    288  C8    A T  14      34.677 107.973  85.828  1.00 27.89           C  
ATOM    289  N7    A T  14      35.955 108.209  85.672  1.00 26.75           N  
ATOM    290  C5    A T  14      36.068 109.578  85.865  1.00 26.07           C  
ATOM    291  C6    A T  14      37.170 110.444  85.836  1.00 24.94           C  
ATOM    292  N6    A T  14      38.422 110.043  85.600  1.00 24.50           N  
ATOM    293  N1    A T  14      36.942 111.755  86.066  1.00 24.23           N  
ATOM    294  C2    A T  14      35.688 112.154  86.314  1.00 24.01           C  
ATOM    295  N3    A T  14      34.572 111.436  86.374  1.00 25.65           N  
ATOM    296  C4    A T  14      34.833 110.139  86.136  1.00 27.34           C  
ATOM    297  P     G T  15      30.724 108.859  81.946  1.00 36.35           P  
ATOM    298  OP1   G T  15      29.409 108.883  81.264  1.00 37.32           O  
ATOM    299  OP2   G T  15      31.848 108.105  81.332  1.00 38.29           O  
ATOM    300  O5'   G T  15      31.189 110.355  82.213  1.00 36.90           O  
ATOM    301  C5'   G T  15      31.866 111.079  81.206  1.00 36.36           C  
ATOM    302  C4'   G T  15      32.797 112.101  81.813  1.00 36.46           C  
ATOM    303  O4'   G T  15      33.553 111.526  82.913  1.00 34.89           O  
ATOM    304  C3'   G T  15      33.840 112.567  80.816  1.00 37.38           C  
ATOM    305  O3'   G T  15      33.330 113.660  80.084  1.00 42.38           O  
ATOM    306  C2'   G T  15      35.009 112.957  81.704  1.00 34.97           C  
ATOM    307  O2'   G T  15      34.872 114.249  82.248  1.00 35.68           O  
ATOM    308  C1'   G T  15      34.916 111.897  82.800  1.00 32.86           C  
ATOM    309  N9    G T  15      35.675 110.694  82.478  1.00 31.56           N  
ATOM    310  C8    G T  15      35.175 109.424  82.302  1.00 29.23           C  
ATOM    311  N7    G T  15      36.103 108.536  82.067  1.00 27.98           N  
ATOM    312  C5    G T  15      37.286 109.264  82.075  1.00 28.38           C  
ATOM    313  C6    G T  15      38.629 108.843  81.882  1.00 27.05           C  
ATOM    314  O6    G T  15      39.057 107.703  81.655  1.00 25.77           O  
ATOM    315  N1    G T  15      39.515 109.909  81.972  1.00 25.57           N  
ATOM    316  C2    G T  15      39.161 111.219  82.211  1.00 26.20           C  
ATOM    317  N2    G T  15      40.173 112.113  82.255  1.00 21.28           N  
ATOM    318  N3    G T  15      37.915 111.624  82.394  1.00 26.50           N  
ATOM    319  C4    G T  15      37.037 110.602  82.315  1.00 28.98           C  
ATOM    320  P     G T  16      33.358 113.620  78.486  1.00 46.52           P  
ATOM    321  OP1   G T  16      33.045 112.232  78.060  1.00 46.17           O  
ATOM    322  OP2   G T  16      34.631 114.256  78.053  1.00 43.01           O  
ATOM    323  O5'   G T  16      32.131 114.560  78.092  1.00 53.09           O  
ATOM    324  C5'   G T  16      31.957 115.017  76.758  1.00 63.02           C  
ATOM    325  C4'   G T  16      30.648 114.515  76.197  1.00 69.91           C  
ATOM    326  O4'   G T  16      29.528 115.135  76.885  1.00 72.63           O  
ATOM    327  C3'   G T  16      30.428 114.878  74.743  1.00 73.67           C  
ATOM    328  O3'   G T  16      31.102 113.931  73.935  1.00 77.81           O  
ATOM    329  C2'   G T  16      28.915 114.791  74.623  1.00 74.50           C  
ATOM    330  O2'   G T  16      28.455 113.456  74.540  1.00 74.93           O  
ATOM    331  C1'   G T  16      28.486 115.409  75.955  1.00 75.24           C  
ATOM    332  N9    G T  16      28.347 116.857  75.865  1.00 77.46           N  
ATOM    333  C8    G T  16      28.109 117.606  74.736  1.00 78.18           C  
ATOM    334  N7    G T  16      28.057 118.889  74.976  1.00 79.14           N  
ATOM    335  C5    G T  16      28.270 118.992  76.345  1.00 79.85           C  
ATOM    336  C6    G T  16      28.331 120.139  77.188  1.00 80.78           C  
ATOM    337  O6    G T  16      28.207 121.332  76.881  1.00 81.05           O  
ATOM    338  N1    G T  16      28.565 119.785  78.516  1.00 81.36           N  
ATOM    339  C2    G T  16      28.723 118.497  78.976  1.00 81.53           C  
ATOM    340  N2    G T  16      28.942 118.358  80.293  1.00 81.55           N  
ATOM    341  N3    G T  16      28.671 117.424  78.201  1.00 80.59           N  
ATOM    342  C4    G T  16      28.442 117.745  76.908  1.00 79.32           C  
ATOM    343  P     U T  17      32.565 114.277  73.373  1.00 80.78           P  
ATOM    344  OP1   U T  17      33.291 112.996  73.147  1.00 81.16           O  
ATOM    345  OP2   U T  17      33.162 115.314  74.255  1.00 79.06           O  
ATOM    346  O5'   U T  17      32.271 114.967  71.969  1.00 80.21           O  
ATOM    347  C5'   U T  17      32.975 116.136  71.585  1.00 79.57           C  
ATOM    348  C4'   U T  17      32.202 116.894  70.539  1.00 78.74           C  
ATOM    349  O4'   U T  17      30.879 117.220  71.042  1.00 80.19           O  
ATOM    350  C3'   U T  17      32.810 118.240  70.196  1.00 77.35           C  
ATOM    351  O3'   U T  17      33.840 118.074  69.237  1.00 72.48           O  
ATOM    352  C2'   U T  17      31.611 118.999  69.647  1.00 79.22           C  
ATOM    353  O2'   U T  17      31.315 118.656  68.306  1.00 79.68           O  
ATOM    354  C1'   U T  17      30.503 118.512  70.587  1.00 81.11           C  
ATOM    355  N1    U T  17      30.348 119.378  71.763  1.00 83.36           N  
ATOM    356  C2    U T  17      29.717 120.598  71.588  1.00 84.75           C  
ATOM    357  O2    U T  17      29.282 120.969  70.508  1.00 84.95           O  
ATOM    358  N3    U T  17      29.617 121.367  72.723  1.00 85.68           N  
ATOM    359  C4    U T  17      30.073 121.045  73.988  1.00 86.00           C  
ATOM    360  O4    U T  17      29.914 121.846  74.912  1.00 86.60           O  
ATOM    361  C5    U T  17      30.711 119.765  74.086  1.00 85.38           C  
ATOM    362  C6    U T  17      30.822 118.994  72.998  1.00 84.17           C  
ATOM    363  P     G T  18      35.363 118.310  69.674  1.00 67.28           P  
ATOM    364  OP1   G T  18      35.512 119.751  69.999  1.00 67.16           O  
ATOM    365  OP2   G T  18      36.237 117.690  68.645  1.00 67.32           O  
ATOM    366  O5'   G T  18      35.503 117.485  71.027  1.00 63.02           O  
ATOM    367  C5'   G T  18      35.522 118.162  72.277  1.00 56.61           C  
ATOM    368  C4'   G T  18      36.792 117.841  73.021  1.00 51.30           C  
ATOM    369  O4'   G T  18      37.778 117.314  72.105  1.00 48.60           O  
ATOM    370  C3'   G T  18      37.433 119.035  73.704  1.00 48.62           C  
ATOM    371  O3'   G T  18      36.782 119.219  74.974  1.00 47.12           O  
ATOM    372  C2'   G T  18      38.924 118.699  73.681  1.00 47.96           C  
ATOM    373  O2'   G T  18      39.331 117.899  74.770  1.00 49.36           O  
ATOM    374  C1'   G T  18      39.045 117.859  72.402  1.00 45.63           C  
ATOM    375  N9    G T  18      39.554 118.469  71.175  1.00 41.86           N  
ATOM    376  C8    G T  18      38.800 118.905  70.111  1.00 39.75           C  
ATOM    377  N7    G T  18      39.521 119.291  69.095  1.00 37.61           N  
ATOM    378  C5    G T  18      40.830 119.127  69.519  1.00 37.20           C  
ATOM    379  C6    G T  18      42.049 119.381  68.844  1.00 36.34           C  
ATOM    380  O6    G T  18      42.218 119.809  67.699  1.00 34.70           O  
ATOM    381  N1    G T  18      43.148 119.088  69.644  1.00 34.92           N  
ATOM    382  C2    G T  18      43.084 118.610  70.927  1.00 36.03           C  
ATOM    383  N2    G T  18      44.258 118.387  71.533  1.00 35.51           N  
ATOM    384  N3    G T  18      41.952 118.367  71.570  1.00 37.31           N  
ATOM    385  C4    G T  18      40.871 118.645  70.811  1.00 38.73           C  
ATOM    386  P     G T  19      37.608 119.184  76.365  1.00 44.19           P  
ATOM    387  OP1   G T  19      38.110 117.831  76.628  1.00 41.52           O  
ATOM    388  OP2   G T  19      36.712 119.820  77.353  1.00 45.85           O  
ATOM    389  O5'   G T  19      38.868 120.139  76.158  1.00 44.66           O  
ATOM    390  C5'   G T  19      39.989 120.074  77.048  1.00 45.32           C  
ATOM    391  C4'   G T  19      40.430 121.468  77.424  1.00 45.29           C  
ATOM    392  O4'   G T  19      40.829 122.159  76.222  1.00 44.29           O  
ATOM    393  C3'   G T  19      39.333 122.313  78.057  1.00 45.92           C  
ATOM    394  O3'   G T  19      39.391 122.225  79.498  1.00 48.54           O  
ATOM    395  C2'   G T  19      39.502 123.726  77.483  1.00 44.16           C  
ATOM    396  O2'   G T  19      39.994 124.679  78.384  1.00 45.56           O  
ATOM    397  C1'   G T  19      40.488 123.518  76.330  1.00 43.26           C  
ATOM    398  N9    G T  19      40.155 124.016  75.002  1.00 41.26           N  
ATOM    399  C8    G T  19      38.942 124.021  74.358  1.00 40.73           C  
ATOM    400  N7    G T  19      39.013 124.503  73.146  1.00 39.79           N  
ATOM    401  C5    G T  19      40.348 124.847  72.991  1.00 38.51           C  
ATOM    402  C6    G T  19      41.033 125.408  71.885  1.00 38.20           C  
ATOM    403  O6    G T  19      40.582 125.726  70.783  1.00 39.48           O  
ATOM    404  N1    G T  19      42.388 125.588  72.158  1.00 37.53           N  
ATOM    405  C2    G T  19      43.004 125.267  73.347  1.00 36.54           C  
ATOM    406  N2    G T  19      44.318 125.510  73.428  1.00 33.35           N  
ATOM    407  N3    G T  19      42.374 124.745  74.379  1.00 35.75           N  
ATOM    408  C4    G T  19      41.060 124.563  74.132  1.00 38.80           C  
ATOM    409  P     U T  20      40.786 122.492  80.277  1.00 48.08           P  
ATOM    410  OP1   U T  20      41.378 123.796  79.913  1.00 51.10           O  
ATOM    411  OP2   U T  20      41.608 121.265  80.165  1.00 50.80           O  
ATOM    412  O5'   U T  20      40.411 122.601  81.815  1.00 53.20           O  
ATOM    413  C5'   U T  20      41.438 122.479  82.805  1.00 56.79           C  
ATOM    414  C4'   U T  20      42.475 123.570  82.616  1.00 58.11           C  
ATOM    415  O4'   U T  20      41.883 124.861  82.925  1.00 59.62           O  
ATOM    416  C3'   U T  20      43.726 123.504  83.483  1.00 57.61           C  
ATOM    417  O3'   U T  20      44.653 122.602  82.862  1.00 56.69           O  
ATOM    418  C2'   U T  20      44.197 124.953  83.433  1.00 58.94           C  
ATOM    419  O2'   U T  20      44.817 125.245  82.199  1.00 60.84           O  
ATOM    420  C1'   U T  20      42.867 125.713  83.481  1.00 58.71           C  
ATOM    421  N1    U T  20      42.415 126.113  84.822  0.00 58.95           N  
ATOM    422  C2    U T  20      42.892 127.304  85.336  0.00 58.89           C  
ATOM    423  O2    U T  20      43.685 128.011  84.740  0.00 58.91           O  
ATOM    424  N3    U T  20      42.403 127.637  86.574  0.00 58.91           N  
ATOM    425  C4    U T  20      41.506 126.915  87.335  0.00 58.90           C  
ATOM    426  O4    U T  20      41.151 127.354  88.430  0.00 58.92           O  
ATOM    427  C5    U T  20      41.071 125.689  86.740  0.00 58.91           C  
ATOM    428  C6    U T  20      41.531 125.337  85.536  0.00 58.88           C  
ATOM    429  P     U T  21      46.088 122.280  83.537  1.00 54.91           P  
ATOM    430  OP1   U T  21      46.772 123.563  83.784  1.00 56.32           O  
ATOM    431  OP2   U T  21      46.732 121.283  82.657  1.00 55.43           O  
ATOM    432  O5'   U T  21      45.783 121.568  84.941  1.00 54.95           O  
ATOM    433  C5'   U T  21      46.654 120.538  85.432  0.00 53.32           C  
ATOM    434  C4'   U T  21      46.664 120.493  86.953  0.00 52.41           C  
ATOM    435  O4'   U T  21      46.751 121.845  87.466  0.00 52.17           O  
ATOM    436  C3'   U T  21      45.449 119.915  87.674  0.00 51.80           C  
ATOM    437  O3'   U T  21      45.563 118.504  87.853  0.00 50.89           O  
ATOM    438  C2'   U T  21      45.580 120.522  89.071  0.00 51.83           C  
ATOM    439  O2'   U T  21      46.415 119.757  89.916  0.00 51.83           O  
ATOM    440  C1'   U T  21      46.252 121.868  88.789  0.00 51.92           C  
ATOM    441  N1    U T  21      45.364 123.024  88.965  0.00 51.81           N  
ATOM    442  C2    U T  21      44.998 123.340  90.260  0.00 51.75           C  
ATOM    443  O2    U T  21      45.374 122.700  91.227  0.00 51.73           O  
ATOM    444  N3    U T  21      44.177 124.430  90.382  0.00 51.72           N  
ATOM    445  C4    U T  21      43.694 125.221  89.365  0.00 51.70           C  
ATOM    446  O4    U T  21      42.966 126.174  89.640  0.00 51.68           O  
ATOM    447  C5    U T  21      44.114 124.830  88.052  0.00 51.72           C  
ATOM    448  C6    U T  21      44.916 123.770  87.901  0.00 51.76           C  
ATOM    449  P     A T  21A     45.010 117.491  86.734  1.00 50.24           P  
ATOM    450  OP1   A T  21A     45.837 116.267  86.881  1.00 50.26           O  
ATOM    451  OP2   A T  21A     44.975 118.196  85.430  1.00 51.76           O  
ATOM    452  O5'   A T  21A     43.512 117.131  87.162  1.00 47.75           O  
ATOM    453  C5'   A T  21A     42.399 117.520  86.346  1.00 44.65           C  
ATOM    454  C4'   A T  21A     41.461 116.348  86.102  1.00 41.87           C  
ATOM    455  O4'   A T  21A     42.047 115.400  85.180  1.00 40.85           O  
ATOM    456  C3'   A T  21A     41.080 115.511  87.309  1.00 40.74           C  
ATOM    457  O3'   A T  21A     39.991 116.111  87.973  1.00 39.81           O  
ATOM    458  C2'   A T  21A     40.637 114.191  86.682  1.00 40.59           C  
ATOM    459  O2'   A T  21A     39.277 114.168  86.286  1.00 39.71           O  
ATOM    460  C1'   A T  21A     41.549 114.104  85.456  1.00 38.47           C  
ATOM    461  N9    A T  21A     42.689 113.207  85.621  1.00 37.58           N  
ATOM    462  C8    A T  21A     43.976 113.531  85.969  1.00 37.32           C  
ATOM    463  N7    A T  21A     44.797 112.508  85.966  1.00 35.52           N  
ATOM    464  C5    A T  21A     43.992 111.438  85.609  1.00 34.94           C  
ATOM    465  C6    A T  21A     44.264 110.078  85.421  1.00 32.93           C  
ATOM    466  N6    A T  21A     45.471 109.545  85.565  1.00 32.97           N  
ATOM    467  N1    A T  21A     43.240 109.276  85.071  1.00 32.13           N  
ATOM    468  C2    A T  21A     42.025 109.817  84.917  1.00 33.62           C  
ATOM    469  N3    A T  21A     41.643 111.081  85.061  1.00 34.55           N  
ATOM    470  C4    A T  21A     42.687 111.851  85.411  1.00 35.91           C  
ATOM    471  P     G T  22      40.252 116.983  89.290  1.00 39.12           P  
ATOM    472  OP1   G T  22      40.357 118.405  88.881  1.00 37.93           O  
ATOM    473  OP2   G T  22      41.358 116.354  90.063  1.00 35.77           O  
ATOM    474  O5'   G T  22      38.890 116.803  90.089  1.00 39.71           O  
ATOM    475  C5'   G T  22      38.713 115.717  90.988  1.00 37.44           C  
ATOM    476  C4'   G T  22      37.332 115.136  90.832  1.00 36.15           C  
ATOM    477  O4'   G T  22      37.225 114.492  89.534  1.00 34.26           O  
ATOM    478  C3'   G T  22      36.992 114.043  91.822  1.00 35.87           C  
ATOM    479  O3'   G T  22      36.533 114.622  93.032  1.00 39.00           O  
ATOM    480  C2'   G T  22      35.906 113.273  91.084  1.00 35.27           C  
ATOM    481  O2'   G T  22      34.636 113.899  91.150  1.00 34.30           O  
ATOM    482  C1'   G T  22      36.436 113.320  89.647  1.00 32.28           C  
ATOM    483  N9    G T  22      37.285 112.171  89.348  1.00 29.32           N  
ATOM    484  C8    G T  22      38.640 112.173  89.123  1.00 28.05           C  
ATOM    485  N7    G T  22      39.121 110.983  88.884  1.00 25.94           N  
ATOM    486  C5    G T  22      38.014 110.145  88.955  1.00 25.65           C  
ATOM    487  C6    G T  22      37.905 108.738  88.773  1.00 24.18           C  
ATOM    488  O6    G T  22      38.788 107.924  88.501  1.00 20.96           O  
ATOM    489  N1    G T  22      36.597 108.303  88.934  1.00 22.92           N  
ATOM    490  C2    G T  22      35.530 109.106  89.226  1.00 23.64           C  
ATOM    491  N2    G T  22      34.343 108.489  89.342  1.00 19.47           N  
ATOM    492  N3    G T  22      35.615 110.417  89.391  1.00 24.22           N  
ATOM    493  C4    G T  22      36.876 110.863  89.242  1.00 26.17           C  
ATOM    494  P     A T  23      36.813 113.871  94.426  1.00 40.18           P  
ATOM    495  OP1   A T  23      36.686 114.886  95.503  1.00 42.20           O  
ATOM    496  OP2   A T  23      38.060 113.073  94.313  1.00 41.06           O  
ATOM    497  O5'   A T  23      35.609 112.839  94.530  1.00 37.00           O  
ATOM    498  C5'   A T  23      34.287 113.237  94.208  1.00 29.01           C  
ATOM    499  C4'   A T  23      33.387 112.034  94.174  1.00 26.76           C  
ATOM    500  O4'   A T  23      33.583 111.302  92.933  1.00 26.45           O  
ATOM    501  C3'   A T  23      33.668 111.006  95.255  1.00 25.04           C  
ATOM    502  O3'   A T  23      33.025 111.369  96.463  1.00 25.38           O  
ATOM    503  C2'   A T  23      33.064 109.746  94.648  1.00 26.36           C  
ATOM    504  O2'   A T  23      31.655 109.742  94.751  1.00 23.13           O  
ATOM    505  C1'   A T  23      33.437 109.913  93.176  1.00 25.33           C  
ATOM    506  N9    A T  23      34.692 109.246  92.833  1.00 25.03           N  
ATOM    507  C8    A T  23      35.935 109.801  92.656  1.00 24.18           C  
ATOM    508  N7    A T  23      36.857 108.933  92.308  1.00 25.22           N  
ATOM    509  C5    A T  23      36.174 107.722  92.261  1.00 25.62           C  
ATOM    510  C6    A T  23      36.585 106.407  91.946  1.00 25.99           C  
ATOM    511  N6    A T  23      37.830 106.083  91.592  1.00 24.28           N  
ATOM    512  N1    A T  23      35.655 105.426  92.006  1.00 26.08           N  
ATOM    513  C2    A T  23      34.403 105.754  92.353  1.00 25.71           C  
ATOM    514  N3    A T  23      33.897 106.950  92.664  1.00 24.69           N  
ATOM    515  C4    A T  23      34.844 107.900  92.596  1.00 24.33           C  
ATOM    516  P     G T  24      33.756 111.120  97.866  1.00 23.80           P  
ATOM    517  OP1   G T  24      33.178 112.077  98.844  1.00 26.60           O  
ATOM    518  OP2   G T  24      35.229 111.061  97.672  1.00 25.14           O  
ATOM    519  O5'   G T  24      33.327 109.645  98.272  1.00 22.95           O  
ATOM    520  C5'   G T  24      31.974 109.296  98.465  1.00 16.67           C  
ATOM    521  C4'   G T  24      31.824 107.795  98.376  1.00 18.77           C  
ATOM    522  O4'   G T  24      32.069 107.378  97.002  1.00 17.54           O  
ATOM    523  C3'   G T  24      32.837 106.986  99.181  1.00 16.36           C  
ATOM    524  O3'   G T  24      32.495 106.854 100.555  1.00 16.25           O  
ATOM    525  C2'   G T  24      32.821 105.656  98.447  1.00 17.80           C  
ATOM    526  O2'   G T  24      31.689 104.880  98.774  1.00 17.31           O  
ATOM    527  C1'   G T  24      32.717 106.118  96.992  1.00 17.71           C  
ATOM    528  N9    G T  24      34.049 106.276  96.417  1.00 19.67           N  
ATOM    529  C8    G T  24      34.792 107.427  96.324  1.00 18.27           C  
ATOM    530  N7    G T  24      35.986 107.227  95.828  1.00 18.66           N  
ATOM    531  C5    G T  24      36.027 105.867  95.562  1.00 19.06           C  
ATOM    532  C6    G T  24      37.068 105.063  95.025  1.00 19.20           C  
ATOM    533  O6    G T  24      38.210 105.401  94.679  1.00 18.66           O  
ATOM    534  N1    G T  24      36.678 103.736  94.916  1.00 18.09           N  
ATOM    535  C2    G T  24      35.448 103.239  95.280  1.00 17.86           C  
ATOM    536  N2    G T  24      35.262 101.919  95.102  1.00 14.91           N  
ATOM    537  N3    G T  24      34.477 103.973  95.783  1.00 18.28           N  
ATOM    538  C4    G T  24      34.832 105.267  95.900  1.00 19.20           C  
ATOM    539  P     C T  25      33.670 106.764 101.666  1.00 19.68           P  
ATOM    540  OP1   C T  25      33.084 107.068 103.045  1.00 23.02           O  
ATOM    541  OP2   C T  25      34.780 107.605 101.150  1.00 16.36           O  
ATOM    542  O5'   C T  25      34.192 105.257 101.561  1.00 16.03           O  
ATOM    543  C5'   C T  25      33.286 104.160 101.575  1.00 16.89           C  
ATOM    544  C4'   C T  25      33.911 102.924 100.940  1.00 19.52           C  
ATOM    545  O4'   C T  25      34.281 103.216  99.556  1.00 20.41           O  
ATOM    546  C3'   C T  25      35.219 102.451 101.554  1.00 19.37           C  
ATOM    547  O3'   C T  25      35.033 101.683 102.735  1.00 19.35           O  
ATOM    548  C2'   C T  25      35.844 101.650 100.417  1.00 20.55           C  
ATOM    549  O2'   C T  25      35.270 100.367 100.273  1.00 22.67           O  
ATOM    550  C1'   C T  25      35.456 102.490  99.202  1.00 20.18           C  
ATOM    551  N1    C T  25      36.520 103.433  98.794  1.00 20.62           N  
ATOM    552  C2    C T  25      37.645 102.925  98.123  1.00 19.95           C  
ATOM    553  O2    C T  25      37.705 101.717  97.878  1.00 20.22           O  
ATOM    554  N3    C T  25      38.639 103.764  97.763  1.00 19.71           N  
ATOM    555  C4    C T  25      38.548 105.063  98.045  1.00 19.10           C  
ATOM    556  N4    C T  25      39.564 105.849  97.679  1.00 17.39           N  
ATOM    557  C5    C T  25      37.412 105.613  98.718  1.00 18.75           C  
ATOM    558  C6    C T  25      36.429 104.770  99.070  1.00 17.63           C  
ATOM    559  P     G T  26      36.072 101.857 103.959  1.00 20.09           P  
ATOM    560  OP1   G T  26      35.724 100.943 105.073  1.00 20.98           O  
ATOM    561  OP2   G T  26      36.192 103.313 104.204  1.00 20.17           O  
ATOM    562  O5'   G T  26      37.457 101.351 103.363  1.00 22.15           O  
ATOM    563  C5'   G T  26      37.619  99.999 102.930  1.00 23.26           C  
ATOM    564  C4'   G T  26      38.964  99.828 102.259  1.00 24.18           C  
ATOM    565  O4'   G T  26      39.000 100.653 101.066  1.00 24.19           O  
ATOM    566  C3'   G T  26      40.155 100.313 103.070  1.00 24.31           C  
ATOM    567  O3'   G T  26      40.606  99.316 103.972  1.00 24.46           O  
ATOM    568  C2'   G T  26      41.188 100.598 101.991  1.00 24.09           C  
ATOM    569  O2'   G T  26      41.817  99.433 101.515  1.00 25.73           O  
ATOM    570  C1'   G T  26      40.307 101.157 100.880  1.00 24.41           C  
ATOM    571  N9    G T  26      40.243 102.611 100.867  1.00 24.20           N  
ATOM    572  C8    G T  26      39.202 103.415 101.272  1.00 23.26           C  
ATOM    573  N7    G T  26      39.432 104.684 101.074  1.00 23.84           N  
ATOM    574  C5    G T  26      40.705 104.716 100.516  1.00 24.67           C  
ATOM    575  C6    G T  26      41.489 105.808 100.071  1.00 23.13           C  
ATOM    576  O6    G T  26      41.219 107.002 100.082  1.00 28.61           O  
ATOM    577  N1    G T  26      42.715 105.388  99.568  1.00 24.54           N  
ATOM    578  C2    G T  26      43.143 104.087  99.511  1.00 23.54           C  
ATOM    579  N2    G T  26      44.370 103.893  99.011  1.00 21.10           N  
ATOM    580  N3    G T  26      42.422 103.056  99.919  1.00 23.27           N  
ATOM    581  C4    G T  26      41.221 103.443 100.403  1.00 24.00           C  
ATOM    582  P     C T  27      41.303  99.756 105.349  1.00 24.30           P  
ATOM    583  OP1   C T  27      41.724  98.522 106.048  1.00 23.99           O  
ATOM    584  OP2   C T  27      40.388 100.700 106.030  1.00 26.00           O  
ATOM    585  O5'   C T  27      42.586 100.572 104.870  1.00 24.50           O  
ATOM    586  C5'   C T  27      43.643  99.924 104.163  1.00 24.90           C  
ATOM    587  C4'   C T  27      44.713 100.928 103.779  1.00 25.94           C  
ATOM    588  O4'   C T  27      44.192 101.836 102.770  1.00 25.56           O  
ATOM    589  C3'   C T  27      45.175 101.846 104.902  1.00 26.74           C  
ATOM    590  O3'   C T  27      46.189 101.243 105.708  1.00 28.74           O  
ATOM    591  C2'   C T  27      45.718 103.042 104.139  1.00 25.80           C  
ATOM    592  O2'   C T  27      47.017 102.782 103.646  1.00 28.77           O  
ATOM    593  C1'   C T  27      44.731 103.137 102.974  1.00 25.74           C  
ATOM    594  N1    C T  27      43.619 104.073 103.218  1.00 23.36           N  
ATOM    595  C2    C T  27      43.827 105.443 103.014  1.00 23.22           C  
ATOM    596  O2    C T  27      44.953 105.836 102.663  1.00 23.82           O  
ATOM    597  N3    C T  27      42.797 106.304 103.203  1.00 20.80           N  
ATOM    598  C4    C T  27      41.606 105.844 103.586  1.00 19.98           C  
ATOM    599  N4    C T  27      40.616 106.728 103.748  1.00 18.03           N  
ATOM    600  C5    C T  27      41.373 104.455 103.818  1.00 21.74           C  
ATOM    601  C6    C T  27      42.397 103.614 103.625  1.00 23.19           C  
ATOM    602  P     A T  28      46.367 101.710 107.238  1.00 28.73           P  
ATOM    603  OP1   A T  28      47.385 100.840 107.880  1.00 30.26           O  
ATOM    604  OP2   A T  28      45.012 101.801 107.832  1.00 26.19           O  
ATOM    605  O5'   A T  28      46.976 103.177 107.121  1.00 27.46           O  
ATOM    606  C5'   A T  28      48.332 103.367 106.718  1.00 27.92           C  
ATOM    607  C4'   A T  28      48.700 104.833 106.781  1.00 26.18           C  
ATOM    608  O4'   A T  28      47.886 105.567 105.835  1.00 27.21           O  
ATOM    609  C3'   A T  28      48.437 105.515 108.111  1.00 26.66           C  
ATOM    610  O3'   A T  28      49.542 105.339 108.982  1.00 27.17           O  
ATOM    611  C2'   A T  28      48.285 106.976 107.709  1.00 26.78           C  
ATOM    612  O2'   A T  28      49.521 107.636 107.525  1.00 27.09           O  
ATOM    613  C1'   A T  28      47.562 106.843 106.370  1.00 25.90           C  
ATOM    614  N9    A T  28      46.108 106.925 106.473  1.00 24.79           N  
ATOM    615  C8    A T  28      45.220 105.883 106.542  1.00 22.94           C  
ATOM    616  N7    A T  28      43.968 106.259 106.558  1.00 23.18           N  
ATOM    617  C5    A T  28      44.035 107.646 106.516  1.00 23.19           C  
ATOM    618  C6    A T  28      43.044 108.641 106.502  1.00 22.69           C  
ATOM    619  N6    A T  28      41.733 108.386 106.525  1.00 22.89           N  
ATOM    620  N1    A T  28      43.450 109.928 106.460  1.00 22.87           N  
ATOM    621  C2    A T  28      44.759 110.186 106.435  1.00 22.65           C  
ATOM    622  N3    A T  28      45.783 109.343 106.439  1.00 23.60           N  
ATOM    623  C4    A T  28      45.347 108.069 106.479  1.00 23.96           C  
ATOM    624  P     C T  29      49.292 105.137 110.551  1.00 27.44           P  
ATOM    625  OP1   C T  29      50.610 104.763 111.122  1.00 27.61           O  
ATOM    626  OP2   C T  29      48.119 104.252 110.769  1.00 25.13           O  
ATOM    627  O5'   C T  29      48.866 106.586 111.059  1.00 27.16           O  
ATOM    628  C5'   C T  29      49.817 107.632 111.125  1.00 27.64           C  
ATOM    629  C4'   C T  29      49.136 108.978 111.265  1.00 28.59           C  
ATOM    630  O4'   C T  29      48.307 109.225 110.089  1.00 27.52           O  
ATOM    631  C3'   C T  29      48.166 109.134 112.429  1.00 28.49           C  
ATOM    632  O3'   C T  29      48.840 109.403 113.654  1.00 31.28           O  
ATOM    633  C2'   C T  29      47.305 110.297 111.949  1.00 27.81           C  
ATOM    634  O2'   C T  29      47.976 111.537 112.076  1.00 26.30           O  
ATOM    635  C1'   C T  29      47.160 109.971 110.459  1.00 26.57           C  
ATOM    636  N1    C T  29      45.955 109.162 110.216  1.00 25.06           N  
ATOM    637  C2    C T  29      44.742 109.823 110.010  1.00 24.23           C  
ATOM    638  O2    C T  29      44.738 111.056 109.967  1.00 24.04           O  
ATOM    639  N3    C T  29      43.609 109.103 109.869  1.00 25.47           N  
ATOM    640  C4    C T  29      43.659 107.767 109.924  1.00 25.35           C  
ATOM    641  N4    C T  29      42.517 107.093 109.815  1.00 24.22           N  
ATOM    642  C5    C T  29      44.886 107.065 110.100  1.00 25.35           C  
ATOM    643  C6    C T  29      46.002 107.796 110.233  1.00 25.70           C  
ATOM    644  P     C T  30      48.175 108.956 115.059  1.00 36.40           P  
ATOM    645  OP1   C T  30      49.222 109.166 116.095  1.00 36.66           O  
ATOM    646  OP2   C T  30      47.531 107.617 114.930  1.00 34.55           O  
ATOM    647  O5'   C T  30      47.013 110.023 115.305  1.00 34.53           O  
ATOM    648  C5'   C T  30      47.337 111.386 115.506  1.00 34.65           C  
ATOM    649  C4'   C T  30      46.119 112.269 115.355  1.00 34.26           C  
ATOM    650  O4'   C T  30      45.533 112.048 114.042  1.00 35.32           O  
ATOM    651  C3'   C T  30      44.961 111.992 116.304  1.00 34.76           C  
ATOM    652  O3'   C T  30      45.126 112.571 117.592  1.00 32.84           O  
ATOM    653  C2'   C T  30      43.788 112.601 115.550  1.00 35.18           C  
ATOM    654  O2'   C T  30      43.798 114.018 115.627  1.00 36.45           O  
ATOM    655  C1'   C T  30      44.123 112.197 114.116  1.00 33.47           C  
ATOM    656  N1    C T  30      43.471 110.931 113.744  1.00 31.90           N  
ATOM    657  C2    C T  30      42.122 110.967 113.390  1.00 30.66           C  
ATOM    658  O2    C T  30      41.537 112.057 113.401  1.00 29.42           O  
ATOM    659  N3    C T  30      41.491 109.822 113.052  1.00 29.52           N  
ATOM    660  C4    C T  30      42.153 108.669 113.065  1.00 31.00           C  
ATOM    661  N4    C T  30      41.482 107.561 112.730  1.00 30.89           N  
ATOM    662  C5    C T  30      43.534 108.598 113.423  1.00 30.70           C  
ATOM    663  C6    C T  30      44.150 109.745 113.749  1.00 31.57           C  
ATOM    664  P     C T  31      44.452 111.859 118.860  1.00 30.66           P  
ATOM    665  OP1   C T  31      44.978 112.493 120.092  1.00 34.73           O  
ATOM    666  OP2   C T  31      44.623 110.401 118.651  1.00 32.03           O  
ATOM    667  O5'   C T  31      42.901 112.225 118.738  1.00 30.33           O  
ATOM    668  C5'   C T  31      42.482 113.584 118.778  1.00 25.73           C  
ATOM    669  C4'   C T  31      40.989 113.712 118.550  1.00 24.52           C  
ATOM    670  O4'   C T  31      40.662 113.188 117.235  1.00 24.33           O  
ATOM    671  C3'   C T  31      40.070 112.935 119.490  1.00 24.35           C  
ATOM    672  O3'   C T  31      39.805 113.620 120.713  1.00 21.57           O  
ATOM    673  C2'   C T  31      38.797 112.817 118.661  1.00 23.54           C  
ATOM    674  O2'   C T  31      38.067 114.028 118.631  1.00 21.98           O  
ATOM    675  C1'   C T  31      39.369 112.605 117.265  1.00 24.30           C  
ATOM    676  N1    C T  31      39.443 111.195 116.867  1.00 22.05           N  
ATOM    677  C2    C T  31      38.267 110.574 116.450  1.00 22.76           C  
ATOM    678  O2    C T  31      37.206 111.226 116.473  1.00 18.16           O  
ATOM    679  N3    C T  31      38.310 109.286 116.030  1.00 21.37           N  
ATOM    680  C4    C T  31      39.471 108.627 116.017  1.00 20.58           C  
ATOM    681  N4    C T  31      39.467 107.371 115.565  1.00 19.05           N  
ATOM    682  C5    C T  31      40.685 109.230 116.462  1.00 21.26           C  
ATOM    683  C6    C T  31      40.625 110.505 116.880  1.00 23.31           C  
ATOM    684  P     C T  32      39.439 112.772 122.027  1.00 22.64           P  
ATOM    685  OP1   C T  32      39.316 113.698 123.184  1.00 23.67           O  
ATOM    686  OP2   C T  32      40.408 111.645 122.090  1.00 24.53           O  
ATOM    687  O5'   C T  32      38.011 112.125 121.714  1.00 23.25           O  
ATOM    688  C5'   C T  32      36.862 112.933 121.456  1.00 22.77           C  
ATOM    689  C4'   C T  32      35.700 112.058 121.043  1.00 24.18           C  
ATOM    690  O4'   C T  32      36.047 111.377 119.808  1.00 23.74           O  
ATOM    691  C3'   C T  32      35.344 110.939 122.015  1.00 25.04           C  
ATOM    692  O3'   C T  32      34.410 111.400 122.988  1.00 26.12           O  
ATOM    693  C2'   C T  32      34.704 109.884 121.113  1.00 23.09           C  
ATOM    694  O2'   C T  32      33.318 110.070 120.906  1.00 22.25           O  
ATOM    695  C1'   C T  32      35.452 110.096 119.794  1.00 23.97           C  
ATOM    696  N1    C T  32      36.489 109.093 119.529  1.00 25.64           N  
ATOM    697  C2    C T  32      36.084 107.824 119.111  1.00 26.29           C  
ATOM    698  O2    C T  32      34.866 107.592 118.995  1.00 27.08           O  
ATOM    699  N3    C T  32      37.017 106.884 118.848  1.00 26.54           N  
ATOM    700  C4    C T  32      38.309 107.164 118.998  1.00 25.94           C  
ATOM    701  N4    C T  32      39.184 106.192 118.734  1.00 27.22           N  
ATOM    702  C5    C T  32      38.759 108.450 119.427  1.00 25.66           C  
ATOM    703  C6    C T  32      37.820 109.379 119.679  1.00 27.39           C  
ATOM    704  P     U T  33      34.524 110.889 124.506  1.00 28.02           P  
ATOM    705  OP1   U T  33      33.691 111.766 125.364  1.00 26.15           O  
ATOM    706  OP2   U T  33      35.985 110.785 124.773  1.00 27.28           O  
ATOM    707  O5'   U T  33      33.931 109.402 124.495  1.00 26.98           O  
ATOM    708  C5'   U T  33      32.537 109.109 124.262  1.00 28.69           C  
ATOM    709  C4'   U T  33      32.393 107.639 123.906  1.00 30.69           C  
ATOM    710  O4'   U T  33      33.394 107.404 122.890  1.00 29.46           O  
ATOM    711  C3'   U T  33      32.727 106.693 125.068  1.00 30.95           C  
ATOM    712  O3'   U T  33      31.628 105.905 125.564  1.00 34.42           O  
ATOM    713  C2'   U T  33      33.613 105.602 124.470  1.00 32.25           C  
ATOM    714  O2'   U T  33      32.953 104.355 124.358  1.00 36.80           O  
ATOM    715  C1'   U T  33      33.967 106.141 123.084  1.00 31.13           C  
ATOM    716  N1    U T  33      35.396 106.176 122.758  1.00 30.36           N  
ATOM    717  C2    U T  33      35.906 105.026 122.204  1.00 30.82           C  
ATOM    718  O2    U T  33      35.214 104.048 121.998  1.00 31.96           O  
ATOM    719  N3    U T  33      37.241 105.063 121.895  1.00 30.64           N  
ATOM    720  C4    U T  33      38.105 106.119 122.082  1.00 30.06           C  
ATOM    721  O4    U T  33      39.286 106.003 121.735  1.00 29.31           O  
ATOM    722  C5    U T  33      37.500 107.288 122.666  1.00 29.47           C  
ATOM    723  C6    U T  33      36.194 107.274 122.978  1.00 29.89           C  
ATOM    724  P     G T  34      30.118 106.470 125.612  1.00 37.04           P  
ATOM    725  OP1   G T  34      30.112 107.757 126.356  1.00 37.72           O  
ATOM    726  OP2   G T  34      29.338 105.325 126.139  1.00 38.12           O  
ATOM    727  O5'   G T  34      29.695 106.720 124.083  1.00 37.89           O  
ATOM    728  C5'   G T  34      29.021 105.708 123.301  1.00 37.49           C  
ATOM    729  C4'   G T  34      27.551 106.059 123.149  1.00 36.76           C  
ATOM    730  O4'   G T  34      27.058 106.275 124.478  1.00 38.87           O  
ATOM    731  C3'   G T  34      27.210 107.307 122.320  1.00 35.55           C  
ATOM    732  O3'   G T  34      26.429 106.898 121.180  1.00 31.89           O  
ATOM    733  C2'   G T  34      26.137 108.047 123.139  1.00 37.28           C  
ATOM    734  O2'   G T  34      24.858 107.900 122.567  1.00 41.33           O  
ATOM    735  C1'   G T  34      26.082 107.276 124.456  1.00 37.54           C  
ATOM    736  N9    G T  34      26.081 107.975 125.737  1.00 37.80           N  
ATOM    737  C8    G T  34      26.280 107.381 126.960  1.00 36.90           C  
ATOM    738  N7    G T  34      26.166 108.209 127.957  1.00 38.87           N  
ATOM    739  C5    G T  34      25.889 109.431 127.360  1.00 38.84           C  
ATOM    740  C6    G T  34      25.669 110.699 127.944  1.00 38.58           C  
ATOM    741  O6    G T  34      25.670 111.002 129.142  1.00 40.30           O  
ATOM    742  N1    G T  34      25.430 111.672 126.979  1.00 38.01           N  
ATOM    743  C2    G T  34      25.403 111.449 125.620  1.00 36.64           C  
ATOM    744  N2    G T  34      25.153 112.523 124.850  1.00 34.53           N  
ATOM    745  N3    G T  34      25.605 110.265 125.063  1.00 35.30           N  
ATOM    746  C4    G T  34      25.843 109.308 125.985  1.00 37.19           C  
ATOM    747  P     A T  35      27.072 106.684 119.725  1.00 27.61           P  
ATOM    748  OP1   A T  35      28.502 107.088 119.660  1.00 30.59           O  
ATOM    749  OP2   A T  35      26.106 107.276 118.768  1.00 27.95           O  
ATOM    750  O5'   A T  35      26.969 105.108 119.527  1.00 27.99           O  
ATOM    751  C5'   A T  35      25.769 104.387 119.846  1.00 25.70           C  
ATOM    752  C4'   A T  35      25.581 103.251 118.857  1.00 28.58           C  
ATOM    753  O4'   A T  35      24.970 103.763 117.647  1.00 25.85           O  
ATOM    754  C3'   A T  35      26.895 102.605 118.435  1.00 29.07           C  
ATOM    755  O3'   A T  35      27.329 101.556 119.313  1.00 34.18           O  
ATOM    756  C2'   A T  35      26.743 102.274 116.957  1.00 29.83           C  
ATOM    757  O2'   A T  35      26.427 100.935 116.659  1.00 34.42           O  
ATOM    758  C1'   A T  35      25.601 103.198 116.521  1.00 26.62           C  
ATOM    759  N9    A T  35      25.926 104.264 115.576  1.00 22.94           N  
ATOM    760  C8    A T  35      26.318 105.563 115.802  1.00 20.39           C  
ATOM    761  N7    A T  35      26.446 106.272 114.700  1.00 19.28           N  
ATOM    762  C5    A T  35      26.134 105.375 113.685  1.00 18.16           C  
ATOM    763  C6    A T  35      26.073 105.499 112.277  1.00 16.91           C  
ATOM    764  N6    A T  35      26.341 106.627 111.603  1.00 10.13           N  
ATOM    765  N1    A T  35      25.722 104.400 111.569  1.00 15.24           N  
ATOM    766  C2    A T  35      25.458 103.269 112.227  1.00 18.17           C  
ATOM    767  N3    A T  35      25.482 103.028 113.532  1.00 18.18           N  
ATOM    768  C4    A T  35      25.830 104.132 114.212  1.00 20.72           C  
ATOM    769  P     U T  36      26.528 100.148 119.422  1.00 32.01           P  
ATOM    770  OP1   U T  36      25.841  99.733 118.196  1.00 36.12           O  
ATOM    771  OP2   U T  36      25.743 100.265 120.675  1.00 34.60           O  
ATOM    772  O5'   U T  36      27.693  99.092 119.716  1.00 36.55           O  
ATOM    773  C5'   U T  36      28.500  98.519 118.666  1.00 34.69           C  
ATOM    774  C4'   U T  36      29.973  98.728 118.969  1.00 34.37           C  
ATOM    775  O4'   U T  36      30.199 100.145 118.998  1.00 33.71           O  
ATOM    776  C3'   U T  36      30.478  98.184 120.313  1.00 34.67           C  
ATOM    777  O3'   U T  36      31.416  97.106 120.130  1.00 35.72           O  
ATOM    778  C2'   U T  36      31.416  99.270 120.861  1.00 35.36           C  
ATOM    779  O2'   U T  36      32.769  98.858 120.851  1.00 40.41           O  
ATOM    780  C1'   U T  36      31.279 100.399 119.843  1.00 34.55           C  
ATOM    781  N1    U T  36      31.242 101.786 120.308  1.00 33.71           N  
ATOM    782  C2    U T  36      32.457 102.361 120.596  1.00 32.88           C  
ATOM    783  O2    U T  36      33.505 101.736 120.562  1.00 32.28           O  
ATOM    784  N3    U T  36      32.407 103.686 120.923  1.00 32.76           N  
ATOM    785  C4    U T  36      31.286 104.474 121.007  1.00 33.00           C  
ATOM    786  O4    U T  36      31.412 105.668 121.271  1.00 33.58           O  
ATOM    787  C5    U T  36      30.053 103.793 120.734  1.00 34.22           C  
ATOM    788  C6    U T  36      30.074 102.498 120.407  1.00 32.55           C  
ATOM    789  P     A T  37      30.968  95.677 119.544  1.00 34.77           P  
ATOM    790  OP1   A T  37      29.503  95.475 119.665  1.00 37.74           O  
ATOM    791  OP2   A T  37      31.897  94.713 120.179  1.00 36.33           O  
ATOM    792  O5'   A T  37      31.324  95.748 117.995  1.00 36.44           O  
ATOM    793  C5'   A T  37      32.500  96.412 117.531  1.00 37.39           C  
ATOM    794  C4'   A T  37      33.108  95.644 116.380  1.00 38.05           C  
ATOM    795  O4'   A T  37      33.706  94.427 116.891  1.00 37.49           O  
ATOM    796  C3'   A T  37      32.132  95.181 115.307  1.00 38.25           C  
ATOM    797  O3'   A T  37      31.835  96.202 114.348  1.00 39.10           O  
ATOM    798  C2'   A T  37      32.781  93.925 114.744  1.00 40.91           C  
ATOM    799  O2'   A T  37      33.726  94.162 113.718  1.00 45.38           O  
ATOM    800  C1'   A T  37      33.493  93.370 115.978  1.00 38.24           C  
ATOM    801  N9    A T  37      32.792  92.296 116.674  1.00 37.42           N  
ATOM    802  C8    A T  37      32.142  92.351 117.884  1.00 37.56           C  
ATOM    803  N7    A T  37      31.656  91.198 118.275  1.00 37.19           N  
ATOM    804  C5    A T  37      31.997  90.328 117.250  1.00 36.89           C  
ATOM    805  C6    A T  37      31.778  88.948 117.066  1.00 36.87           C  
ATOM    806  N6    A T  37      31.136  88.178 117.944  1.00 38.00           N  
ATOM    807  N1    A T  37      32.253  88.382 115.936  1.00 35.45           N  
ATOM    808  C2    A T  37      32.908  89.158 115.057  1.00 36.66           C  
ATOM    809  N3    A T  37      33.178  90.463 115.118  1.00 37.19           N  
ATOM    810  C4    A T  37      32.689  90.994 116.253  1.00 37.29           C  
ATOM    811  P     A T  38      32.989  96.807 113.387  1.00 36.93           P  
ATOM    812  OP1   A T  38      32.572  96.649 111.973  1.00 36.99           O  
ATOM    813  OP2   A T  38      34.330  96.341 113.807  1.00 37.64           O  
ATOM    814  O5'   A T  38      32.960  98.349 113.779  1.00 32.73           O  
ATOM    815  C5'   A T  38      32.347  99.315 112.956  1.00 24.41           C  
ATOM    816  C4'   A T  38      31.076  99.837 113.598  1.00 21.56           C  
ATOM    817  O4'   A T  38      31.095  99.731 115.054  1.00 21.71           O  
ATOM    818  C3'   A T  38      30.855 101.307 113.314  1.00 18.47           C  
ATOM    819  O3'   A T  38      30.248 101.478 112.045  1.00 16.53           O  
ATOM    820  C2'   A T  38      29.965 101.735 114.467  1.00 19.25           C  
ATOM    821  O2'   A T  38      28.606 101.415 114.223  1.00 18.95           O  
ATOM    822  C1'   A T  38      30.553 100.918 115.628  1.00 19.42           C  
ATOM    823  N9    A T  38      31.650 101.629 116.296  1.00 19.92           N  
ATOM    824  C8    A T  38      32.962 101.227 116.373  1.00 18.79           C  
ATOM    825  N7    A T  38      33.752 102.103 116.948  1.00 20.10           N  
ATOM    826  C5    A T  38      32.901 103.144 117.295  1.00 19.82           C  
ATOM    827  C6    A T  38      33.131 104.385 117.927  1.00 18.80           C  
ATOM    828  N6    A T  38      34.333 104.798 118.334  1.00 15.76           N  
ATOM    829  N1    A T  38      32.070 105.193 118.126  1.00 19.08           N  
ATOM    830  C2    A T  38      30.863 104.776 117.722  1.00 19.65           C  
ATOM    831  N3    A T  38      30.521 103.635 117.115  1.00 21.13           N  
ATOM    832  C4    A T  38      31.599 102.856 116.924  1.00 19.84           C  
ATOM    833  P     G T  39      30.842 102.571 111.037  1.00 17.91           P  
ATOM    834  OP1   G T  39      29.981 102.626 109.824  1.00 19.73           O  
ATOM    835  OP2   G T  39      32.295 102.294 110.889  1.00 17.02           O  
ATOM    836  O5'   G T  39      30.691 103.949 111.830  1.00 16.65           O  
ATOM    837  C5'   G T  39      29.419 104.394 112.280  1.00 17.28           C  
ATOM    838  C4'   G T  39      29.543 105.719 113.012  1.00 18.12           C  
ATOM    839  O4'   G T  39      30.140 105.514 114.329  1.00 18.21           O  
ATOM    840  C3'   G T  39      30.468 106.732 112.360  1.00 18.37           C  
ATOM    841  O3'   G T  39      29.860 107.417 111.279  1.00 18.14           O  
ATOM    842  C2'   G T  39      30.814 107.642 113.530  1.00 18.83           C  
ATOM    843  O2'   G T  39      29.790 108.582 113.804  1.00 18.28           O  
ATOM    844  C1'   G T  39      30.952 106.632 114.671  1.00 16.85           C  
ATOM    845  N9    G T  39      32.343 106.197 114.755  1.00 18.27           N  
ATOM    846  C8    G T  39      32.849 104.961 114.425  1.00 18.10           C  
ATOM    847  N7    G T  39      34.152 104.909 114.483  1.00 17.36           N  
ATOM    848  C5    G T  39      34.531 106.175 114.909  1.00 17.60           C  
ATOM    849  C6    G T  39      35.823 106.715 115.149  1.00 19.44           C  
ATOM    850  O6    G T  39      36.924 106.158 115.039  1.00 20.99           O  
ATOM    851  N1    G T  39      35.755 108.045 115.561  1.00 17.76           N  
ATOM    852  C2    G T  39      34.598 108.757 115.729  1.00 16.79           C  
ATOM    853  N2    G T  39      34.745 110.023 116.129  1.00 17.10           N  
ATOM    854  N3    G T  39      33.387 108.265 115.516  1.00 17.52           N  
ATOM    855  C4    G T  39      33.428 106.977 115.106  1.00 17.11           C  
ATOM    856  P     G T  40      30.785 108.133 110.166  1.00 21.13           P  
ATOM    857  OP1   G T  40      29.868 108.602 109.097  1.00 21.78           O  
ATOM    858  OP2   G T  40      31.932 107.266 109.819  1.00 21.40           O  
ATOM    859  O5'   G T  40      31.407 109.407 110.902  1.00 18.68           O  
ATOM    860  C5'   G T  40      30.588 110.495 111.317  1.00 19.31           C  
ATOM    861  C4'   G T  40      31.436 111.618 111.873  1.00 19.57           C  
ATOM    862  O4'   G T  40      32.158 111.140 113.042  1.00 21.87           O  
ATOM    863  C3'   G T  40      32.531 112.158 110.964  1.00 21.55           C  
ATOM    864  O3'   G T  40      32.049 113.113 110.027  1.00 19.42           O  
ATOM    865  C2'   G T  40      33.503 112.766 111.969  1.00 23.16           C  
ATOM    866  O2'   G T  40      33.055 114.004 112.480  1.00 21.70           O  
ATOM    867  C1'   G T  40      33.447 111.735 113.091  1.00 22.87           C  
ATOM    868  N9    G T  40      34.436 110.690 112.863  1.00 25.14           N  
ATOM    869  C8    G T  40      34.190 109.387 112.507  1.00 26.08           C  
ATOM    870  N7    G T  40      35.279 108.690 112.334  1.00 25.77           N  
ATOM    871  C5    G T  40      36.307 109.583 112.602  1.00 26.19           C  
ATOM    872  C6    G T  40      37.715 109.396 112.581  1.00 26.93           C  
ATOM    873  O6    G T  40      38.353 108.368 112.302  1.00 26.23           O  
ATOM    874  N1    G T  40      38.393 110.562 112.923  1.00 26.58           N  
ATOM    875  C2    G T  40      37.797 111.756 113.240  1.00 29.01           C  
ATOM    876  N2    G T  40      38.626 112.767 113.541  1.00 29.29           N  
ATOM    877  N3    G T  40      36.481 111.946 113.262  1.00 29.26           N  
ATOM    878  C4    G T  40      35.804 110.822 112.936  1.00 26.92           C  
ATOM    879  P     G T  41      32.757 113.237 108.593  1.00 19.58           P  
ATOM    880  OP1   G T  41      31.967 114.180 107.765  1.00 21.23           O  
ATOM    881  OP2   G T  41      33.017 111.860 108.090  1.00 17.98           O  
ATOM    882  O5'   G T  41      34.152 113.929 108.930  1.00 21.61           O  
ATOM    883  C5'   G T  41      34.184 115.198 109.576  1.00 21.45           C  
ATOM    884  C4'   G T  41      35.599 115.581 109.935  1.00 23.87           C  
ATOM    885  O4'   G T  41      36.131 114.595 110.866  1.00 24.21           O  
ATOM    886  C3'   G T  41      36.605 115.554 108.788  1.00 24.43           C  
ATOM    887  O3'   G T  41      36.581 116.727 107.983  1.00 23.71           O  
ATOM    888  C2'   G T  41      37.924 115.401 109.529  1.00 24.83           C  
ATOM    889  O2'   G T  41      38.363 116.610 110.112  1.00 25.79           O  
ATOM    890  C1'   G T  41      37.527 114.445 110.648  1.00 24.56           C  
ATOM    891  N9    G T  41      37.832 113.065 110.298  1.00 24.53           N  
ATOM    892  C8    G T  41      36.965 112.053 109.966  1.00 25.31           C  
ATOM    893  N7    G T  41      37.571 110.925 109.702  1.00 23.65           N  
ATOM    894  C5    G T  41      38.918 111.212 109.870  1.00 24.64           C  
ATOM    895  C6    G T  41      40.070 110.384 109.728  1.00 24.49           C  
ATOM    896  O6    G T  41      40.129 109.189 109.414  1.00 22.92           O  
ATOM    897  N1    G T  41      41.242 111.088 109.998  1.00 25.00           N  
ATOM    898  C2    G T  41      41.305 112.415 110.358  1.00 23.38           C  
ATOM    899  N2    G T  41      42.527 112.915 110.582  1.00 21.42           N  
ATOM    900  N3    G T  41      40.246 113.193 110.492  1.00 24.96           N  
ATOM    901  C4    G T  41      39.094 112.531 110.237  1.00 26.31           C  
ATOM    902  P     U T  42      36.897 116.618 106.400  1.00 25.17           P  
ATOM    903  OP1   U T  42      36.348 117.828 105.745  1.00 23.47           O  
ATOM    904  OP2   U T  42      36.467 115.270 105.945  1.00 23.91           O  
ATOM    905  O5'   U T  42      38.483 116.693 106.292  1.00 24.24           O  
ATOM    906  C5'   U T  42      39.184 117.834 106.778  1.00 27.63           C  
ATOM    907  C4'   U T  42      40.628 117.494 107.041  1.00 29.54           C  
ATOM    908  O4'   U T  42      40.699 116.348 107.937  1.00 30.36           O  
ATOM    909  C3'   U T  42      41.424 117.061 105.823  1.00 29.74           C  
ATOM    910  O3'   U T  42      41.910 118.191 105.114  1.00 31.36           O  
ATOM    911  C2'   U T  42      42.544 116.237 106.448  1.00 30.07           C  
ATOM    912  O2'   U T  42      43.575 117.016 107.014  1.00 31.15           O  
ATOM    913  C1'   U T  42      41.800 115.526 107.576  1.00 29.17           C  
ATOM    914  N1    U T  42      41.283 114.223 107.139  1.00 29.33           N  
ATOM    915  C2    U T  42      42.191 113.180 107.015  1.00 28.43           C  
ATOM    916  O2    U T  42      43.385 113.318 107.210  1.00 27.59           O  
ATOM    917  N3    U T  42      41.645 111.975 106.642  1.00 28.00           N  
ATOM    918  C4    U T  42      40.314 111.717 106.370  1.00 28.52           C  
ATOM    919  O4    U T  42      39.967 110.573 106.058  1.00 25.98           O  
ATOM    920  C5    U T  42      39.444 112.858 106.497  1.00 27.44           C  
ATOM    921  C6    U T  42      39.946 114.037 106.867  1.00 28.09           C  
ATOM    922  P     G T  43      42.228 118.066 103.544  1.00 33.99           P  
ATOM    923  OP1   G T  43      42.794 119.374 103.106  1.00 35.07           O  
ATOM    924  OP2   G T  43      41.030 117.512 102.858  1.00 33.20           O  
ATOM    925  O5'   G T  43      43.381 116.967 103.474  1.00 34.19           O  
ATOM    926  C5'   G T  43      44.661 117.241 104.013  1.00 32.37           C  
ATOM    927  C4'   G T  43      45.551 116.031 103.911  1.00 32.29           C  
ATOM    928  O4'   G T  43      44.954 114.934 104.655  1.00 32.20           O  
ATOM    929  C3'   G T  43      45.735 115.467 102.510  1.00 32.48           C  
ATOM    930  O3'   G T  43      46.764 116.162 101.818  1.00 34.01           O  
ATOM    931  C2'   G T  43      46.133 114.027 102.802  1.00 32.51           C  
ATOM    932  O2'   G T  43      47.478 113.939 103.224  1.00 31.84           O  
ATOM    933  C1'   G T  43      45.254 113.706 104.013  1.00 30.56           C  
ATOM    934  N9    G T  43      44.013 112.995 103.708  1.00 28.42           N  
ATOM    935  C8    G T  43      42.740 113.514 103.636  1.00 26.97           C  
ATOM    936  N7    G T  43      41.829 112.609 103.383  1.00 25.55           N  
ATOM    937  C5    G T  43      42.544 111.422 103.267  1.00 27.14           C  
ATOM    938  C6    G T  43      42.098 110.088 102.998  1.00 24.89           C  
ATOM    939  O6    G T  43      40.942 109.675 102.793  1.00 28.20           O  
ATOM    940  N1    G T  43      43.164 109.194 102.978  1.00 25.08           N  
ATOM    941  C2    G T  43      44.483 109.529 103.179  1.00 23.68           C  
ATOM    942  N2    G T  43      45.364 108.528 103.118  1.00 22.76           N  
ATOM    943  N3    G T  43      44.906 110.756 103.423  1.00 25.46           N  
ATOM    944  C4    G T  43      43.894 111.645 103.457  1.00 26.29           C  
ATOM    945  P     A T  44      46.916 115.990 100.224  1.00 36.06           P  
ATOM    946  OP1   A T  44      47.767 117.093  99.718  1.00 37.34           O  
ATOM    947  OP2   A T  44      45.557 115.796  99.654  1.00 35.22           O  
ATOM    948  O5'   A T  44      47.722 114.626 100.068  1.00 36.24           O  
ATOM    949  C5'   A T  44      48.890 114.373 100.845  1.00 37.00           C  
ATOM    950  C4'   A T  44      49.342 112.944 100.652  1.00 37.25           C  
ATOM    951  O4'   A T  44      48.430 112.023 101.307  1.00 36.42           O  
ATOM    952  C3'   A T  44      49.369 112.499  99.200  1.00 37.91           C  
ATOM    953  O3'   A T  44      50.594 112.903  98.608  1.00 41.34           O  
ATOM    954  C2'   A T  44      49.216 110.985  99.310  1.00 36.77           C  
ATOM    955  O2'   A T  44      50.424 110.314  99.602  1.00 36.79           O  
ATOM    956  C1'   A T  44      48.271 110.859 100.509  1.00 36.61           C  
ATOM    957  N9    A T  44      46.858 110.750 100.145  1.00 34.50           N  
ATOM    958  C8    A T  44      45.973 111.773  99.911  1.00 32.90           C  
ATOM    959  N7    A T  44      44.753 111.367  99.657  1.00 32.25           N  
ATOM    960  C5    A T  44      44.841 109.983  99.718  1.00 31.16           C  
ATOM    961  C6    A T  44      43.884 108.965  99.552  1.00 29.79           C  
ATOM    962  N6    A T  44      42.596 109.197  99.289  1.00 27.27           N  
ATOM    963  N1    A T  44      44.300 107.686  99.671  1.00 30.02           N  
ATOM    964  C2    A T  44      45.593 107.455  99.941  1.00 31.58           C  
ATOM    965  N3    A T  44      46.586 108.327 100.122  1.00 32.01           N  
ATOM    966  C4    A T  44      46.137 109.588  99.999  1.00 32.21           C  
ATOM    967  P     G T  45      50.759 112.869  97.014  1.00 44.69           P  
ATOM    968  OP1   G T  45      52.193 113.151  96.738  1.00 46.10           O  
ATOM    969  OP2   G T  45      49.708 113.712  96.381  1.00 43.34           O  
ATOM    970  O5'   G T  45      50.472 111.342  96.670  1.00 46.81           O  
ATOM    971  C5'   G T  45      49.889 110.955  95.435  1.00 50.81           C  
ATOM    972  C4'   G T  45      49.432 109.517  95.515  1.00 53.39           C  
ATOM    973  O4'   G T  45      48.230 109.420  96.324  1.00 54.03           O  
ATOM    974  C3'   G T  45      49.007 108.906  94.196  1.00 54.72           C  
ATOM    975  O3'   G T  45      50.172 108.478  93.494  1.00 56.21           O  
ATOM    976  C2'   G T  45      48.132 107.733  94.642  1.00 54.85           C  
ATOM    977  O2'   G T  45      48.871 106.563  94.925  1.00 56.34           O  
ATOM    978  C1'   G T  45      47.497 108.271  95.933  1.00 54.81           C  
ATOM    979  N9    G T  45      46.079 108.610  95.817  1.00 54.92           N  
ATOM    980  C8    G T  45      45.051 107.730  95.559  1.00 55.96           C  
ATOM    981  N7    G T  45      43.878 108.302  95.521  1.00 55.09           N  
ATOM    982  C5    G T  45      44.144 109.642  95.766  1.00 55.46           C  
ATOM    983  C6    G T  45      43.263 110.750  95.839  1.00 55.77           C  
ATOM    984  O6    G T  45      42.034 110.770  95.696  1.00 56.09           O  
ATOM    985  N1    G T  45      43.949 111.929  96.106  1.00 56.34           N  
ATOM    986  C2    G T  45      45.308 112.030  96.277  1.00 56.91           C  
ATOM    987  N2    G T  45      45.780 113.262  96.523  1.00 58.18           N  
ATOM    988  N3    G T  45      46.143 111.004  96.212  1.00 55.54           N  
ATOM    989  C4    G T  45      45.498 109.849  95.955  1.00 55.26           C  
ATOM    990  P     G T  46      50.776 109.394  92.313  1.00 57.64           P  
ATOM    991  OP1   G T  46      52.240 109.160  92.212  1.00 58.22           O  
ATOM    992  OP2   G T  46      50.265 110.779  92.501  1.00 57.35           O  
ATOM    993  O5'   G T  46      50.082 108.818  91.004  1.00 58.52           O  
ATOM    994  C5'   G T  46      48.672 108.771  90.921  1.00 59.28           C  
ATOM    995  C4'   G T  46      48.232 107.894  89.779  1.00 60.82           C  
ATOM    996  O4'   G T  46      46.793 107.776  89.874  1.00 60.78           O  
ATOM    997  C3'   G T  46      48.529 108.434  88.382  1.00 61.27           C  
ATOM    998  O3'   G T  46      49.719 107.840  87.864  1.00 61.80           O  
ATOM    999  C2'   G T  46      47.321 107.965  87.585  1.00 61.14           C  
ATOM   1000  O2'   G T  46      47.451 106.616  87.174  1.00 63.86           O  
ATOM   1001  C1'   G T  46      46.209 108.076  88.627  1.00 59.79           C  
ATOM   1002  N9    G T  46      45.584 109.386  88.758  1.00 57.29           N  
ATOM   1003  C8    G T  46      46.193 110.599  88.970  1.00 55.94           C  
ATOM   1004  N7    G T  46      45.343 111.580  89.108  1.00 55.60           N  
ATOM   1005  C5    G T  46      44.102 110.976  88.963  1.00 55.25           C  
ATOM   1006  C6    G T  46      42.799 111.525  89.020  1.00 55.14           C  
ATOM   1007  O6    G T  46      42.464 112.699  89.217  1.00 54.92           O  
ATOM   1008  N1    G T  46      41.827 110.550  88.820  1.00 54.98           N  
ATOM   1009  C2    G T  46      42.079 109.220  88.596  1.00 54.79           C  
ATOM   1010  N2    G T  46      41.021 108.434  88.421  1.00 55.67           N  
ATOM   1011  N3    G T  46      43.283 108.699  88.545  1.00 54.71           N  
ATOM   1012  C4    G T  46      44.240 109.625  88.735  1.00 55.83           C  
ATOM   1013  P     U T  47      50.576 108.595  86.730  1.00 62.60           P  
ATOM   1014  OP1   U T  47      51.204 107.569  85.857  1.00 62.86           O  
ATOM   1015  OP2   U T  47      51.432 109.589  87.428  1.00 62.86           O  
ATOM   1016  O5'   U T  47      49.507 109.397  85.865  1.00 62.25           O  
ATOM   1017  C5'   U T  47      48.605 108.730  84.986  1.00 61.97           C  
ATOM   1018  C4'   U T  47      48.404 109.555  83.742  1.00 61.59           C  
ATOM   1019  O4'   U T  47      48.195 110.932  84.139  1.00 63.06           O  
ATOM   1020  C3'   U T  47      49.609 109.571  82.820  1.00 60.60           C  
ATOM   1021  O3'   U T  47      49.529 108.424  81.961  1.00 56.10           O  
ATOM   1022  C2'   U T  47      49.595 110.969  82.185  1.00 62.40           C  
ATOM   1023  O2'   U T  47      48.980 111.136  80.927  1.00 64.54           O  
ATOM   1024  C1'   U T  47      48.841 111.800  83.229  1.00 63.52           C  
ATOM   1025  N1    U T  47      49.667 112.741  83.995  1.00 64.74           N  
ATOM   1026  C2    U T  47      49.861 113.998  83.457  1.00 65.21           C  
ATOM   1027  O2    U T  47      49.382 114.340  82.385  1.00 65.47           O  
ATOM   1028  N3    U T  47      50.631 114.842  84.222  1.00 65.01           N  
ATOM   1029  C4    U T  47      51.212 114.559  85.439  1.00 64.61           C  
ATOM   1030  O4    U T  47      51.875 115.424  86.005  1.00 65.29           O  
ATOM   1031  C5    U T  47      50.968 113.234  85.928  1.00 65.39           C  
ATOM   1032  C6    U T  47      50.223 112.390  85.206  1.00 65.16           C  
ATOM   1033  P     C T  48      48.783 108.517  80.534  1.00 53.79           P  
ATOM   1034  OP1   C T  48      49.867 108.684  79.542  1.00 47.92           O  
ATOM   1035  OP2   C T  48      47.720 109.547  80.517  1.00 53.48           O  
ATOM   1036  O5'   C T  48      48.085 107.096  80.302  1.00 49.91           O  
ATOM   1037  C5'   C T  48      47.520 106.346  81.385  1.00 44.24           C  
ATOM   1038  C4'   C T  48      46.012 106.541  81.457  1.00 40.21           C  
ATOM   1039  O4'   C T  48      45.699 107.836  81.987  1.00 38.25           O  
ATOM   1040  C3'   C T  48      45.180 106.378  80.181  1.00 37.59           C  
ATOM   1041  O3'   C T  48      44.639 105.055  80.248  1.00 33.74           O  
ATOM   1042  C2'   C T  48      44.011 107.369  80.346  1.00 38.84           C  
ATOM   1043  O2'   C T  48      42.753 106.758  80.577  1.00 44.76           O  
ATOM   1044  C1'   C T  48      44.391 108.154  81.607  1.00 37.90           C  
ATOM   1045  N1    C T  48      44.196 109.608  81.660  1.00 36.51           N  
ATOM   1046  C2    C T  48      42.897 110.090  81.788  1.00 35.73           C  
ATOM   1047  O2    C T  48      41.954 109.275  81.769  1.00 34.43           O  
ATOM   1048  N3    C T  48      42.697 111.424  81.935  1.00 35.29           N  
ATOM   1049  C4    C T  48      43.744 112.258  81.942  1.00 34.98           C  
ATOM   1050  N4    C T  48      43.507 113.568  82.106  1.00 32.91           N  
ATOM   1051  C5    C T  48      45.080 111.789  81.783  1.00 33.48           C  
ATOM   1052  C6    C T  48      45.257 110.470  81.637  1.00 35.19           C  
ATOM   1053  P     G T  49      44.374 104.183  78.920  1.00 30.61           P  
ATOM   1054  OP1   G T  49      44.438 105.001  77.689  1.00 29.48           O  
ATOM   1055  OP2   G T  49      43.137 103.424  79.218  1.00 28.93           O  
ATOM   1056  O5'   G T  49      45.592 103.151  78.927  1.00 27.90           O  
ATOM   1057  C5'   G T  49      46.131 102.671  80.156  1.00 25.67           C  
ATOM   1058  C4'   G T  49      47.387 101.856  79.909  1.00 29.19           C  
ATOM   1059  O4'   G T  49      47.043 100.554  79.351  1.00 27.49           O  
ATOM   1060  C3'   G T  49      48.389 102.438  78.917  1.00 28.50           C  
ATOM   1061  O3'   G T  49      49.235 103.428  79.506  1.00 30.12           O  
ATOM   1062  C2'   G T  49      49.158 101.190  78.502  1.00 28.10           C  
ATOM   1063  O2'   G T  49      50.062 100.764  79.500  1.00 25.82           O  
ATOM   1064  C1'   G T  49      48.021 100.171  78.393  1.00 28.14           C  
ATOM   1065  N9    G T  49      47.392 100.176  77.074  1.00 28.66           N  
ATOM   1066  C8    G T  49      46.083 100.485  76.786  1.00 29.36           C  
ATOM   1067  N7    G T  49      45.812 100.424  75.508  1.00 29.65           N  
ATOM   1068  C5    G T  49      47.009 100.045  74.916  1.00 27.53           C  
ATOM   1069  C6    G T  49      47.329  99.819  73.549  1.00 26.62           C  
ATOM   1070  O6    G T  49      46.592  99.901  72.562  1.00 25.69           O  
ATOM   1071  N1    G T  49      48.662  99.459  73.388  1.00 26.42           N  
ATOM   1072  C2    G T  49      49.571  99.320  74.405  1.00 26.79           C  
ATOM   1073  N2    G T  49      50.808  98.957  74.037  1.00 26.01           N  
ATOM   1074  N3    G T  49      49.288  99.520  75.686  1.00 27.12           N  
ATOM   1075  C4    G T  49      47.996  99.882  75.867  1.00 28.00           C  
ATOM   1076  P     G T  50      49.809 104.631  78.597  1.00 31.20           P  
ATOM   1077  OP1   G T  50      50.639 105.524  79.448  1.00 39.07           O  
ATOM   1078  OP2   G T  50      48.662 105.190  77.835  1.00 28.42           O  
ATOM   1079  O5'   G T  50      50.790 103.922  77.565  1.00 29.65           O  
ATOM   1080  C5'   G T  50      51.968 103.273  78.017  1.00 30.86           C  
ATOM   1081  C4'   G T  50      52.752 102.725  76.843  1.00 31.77           C  
ATOM   1082  O4'   G T  50      51.966 101.697  76.179  1.00 31.06           O  
ATOM   1083  C3'   G T  50      53.084 103.714  75.734  1.00 32.66           C  
ATOM   1084  O3'   G T  50      54.248 104.480  76.039  1.00 35.93           O  
ATOM   1085  C2'   G T  50      53.295 102.785  74.545  1.00 32.07           C  
ATOM   1086  O2'   G T  50      54.557 102.135  74.585  1.00 29.34           O  
ATOM   1087  C1'   G T  50      52.194 101.750  74.779  1.00 30.15           C  
ATOM   1088  N9    G T  50      50.946 102.125  74.121  1.00 29.37           N  
ATOM   1089  C8    G T  50      49.777 102.531  74.721  1.00 28.62           C  
ATOM   1090  N7    G T  50      48.830 102.809  73.864  1.00 29.19           N  
ATOM   1091  C5    G T  50      49.406 102.571  72.621  1.00 29.11           C  
ATOM   1092  C6    G T  50      48.862 102.697  71.306  1.00 29.18           C  
ATOM   1093  O6    G T  50      47.730 103.058  70.969  1.00 28.33           O  
ATOM   1094  N1    G T  50      49.794 102.354  70.332  1.00 29.96           N  
ATOM   1095  C2    G T  50      51.082 101.942  70.582  1.00 29.44           C  
ATOM   1096  N2    G T  50      51.824 101.649  69.509  1.00 30.09           N  
ATOM   1097  N3    G T  50      51.601 101.824  71.795  1.00 29.29           N  
ATOM   1098  C4    G T  50      50.713 102.151  72.761  1.00 29.91           C  
ATOM   1099  P     U T  51      54.350 106.009  75.554  1.00 36.09           P  
ATOM   1100  OP1   U T  51      55.511 106.593  76.266  1.00 38.82           O  
ATOM   1101  OP2   U T  51      53.023 106.658  75.661  1.00 38.75           O  
ATOM   1102  O5'   U T  51      54.678 105.898  74.001  1.00 37.81           O  
ATOM   1103  C5'   U T  51      55.853 105.232  73.565  1.00 39.32           C  
ATOM   1104  C4'   U T  51      55.875 105.113  72.062  1.00 39.53           C  
ATOM   1105  O4'   U T  51      54.819 104.210  71.628  1.00 39.14           O  
ATOM   1106  C3'   U T  51      55.584 106.397  71.307  1.00 40.20           C  
ATOM   1107  O3'   U T  51      56.721 107.244  71.211  1.00 40.88           O  
ATOM   1108  C2'   U T  51      55.115 105.872  69.956  1.00 41.04           C  
ATOM   1109  O2'   U T  51      56.180 105.464  69.120  1.00 42.83           O  
ATOM   1110  C1'   U T  51      54.306 104.644  70.373  1.00 39.92           C  
ATOM   1111  N1    U T  51      52.880 104.968  70.513  1.00 38.90           N  
ATOM   1112  C2    U T  51      52.134 105.048  69.356  1.00 39.75           C  
ATOM   1113  O2    U T  51      52.608 104.855  68.249  1.00 41.56           O  
ATOM   1114  N3    U T  51      50.813 105.369  69.536  1.00 39.75           N  
ATOM   1115  C4    U T  51      50.176 105.618  70.731  1.00 38.32           C  
ATOM   1116  O4    U T  51      48.975 105.898  70.730  1.00 35.67           O  
ATOM   1117  C5    U T  51      51.017 105.516  71.885  1.00 38.04           C  
ATOM   1118  C6    U T  51      52.306 105.198  71.740  1.00 39.01           C  
ATOM   1119  P     G T  52      56.516 108.836  71.063  1.00 43.11           P  
ATOM   1120  OP1   G T  52      57.853 109.467  71.202  1.00 42.88           O  
ATOM   1121  OP2   G T  52      55.408 109.271  71.955  1.00 42.41           O  
ATOM   1122  O5'   G T  52      55.991 109.006  69.569  1.00 40.48           O  
ATOM   1123  C5'   G T  52      56.620 108.303  68.505  1.00 41.70           C  
ATOM   1124  C4'   G T  52      55.773 108.357  67.252  1.00 42.01           C  
ATOM   1125  O4'   G T  52      54.579 107.537  67.410  1.00 41.23           O  
ATOM   1126  C3'   G T  52      55.217 109.735  66.943  1.00 42.28           C  
ATOM   1127  O3'   G T  52      56.177 110.535  66.274  1.00 44.37           O  
ATOM   1128  C2'   G T  52      54.019 109.417  66.058  1.00 41.51           C  
ATOM   1129  O2'   G T  52      54.395 109.179  64.717  1.00 43.60           O  
ATOM   1130  C1'   G T  52      53.502 108.123  66.692  1.00 40.28           C  
ATOM   1131  N9    G T  52      52.350 108.301  67.577  1.00 37.99           N  
ATOM   1132  C8    G T  52      52.347 108.410  68.946  1.00 38.29           C  
ATOM   1133  N7    G T  52      51.151 108.588  69.445  1.00 37.81           N  
ATOM   1134  C5    G T  52      50.312 108.590  68.339  1.00 35.66           C  
ATOM   1135  C6    G T  52      48.902 108.749  68.251  1.00 35.05           C  
ATOM   1136  O6    G T  52      48.086 108.926  69.162  1.00 35.15           O  
ATOM   1137  N1    G T  52      48.460 108.685  66.932  1.00 34.72           N  
ATOM   1138  C2    G T  52      49.269 108.497  65.837  1.00 35.08           C  
ATOM   1139  N2    G T  52      48.658 108.466  64.645  1.00 34.58           N  
ATOM   1140  N3    G T  52      50.583 108.350  65.905  1.00 35.62           N  
ATOM   1141  C4    G T  52      51.034 108.408  67.178  1.00 36.71           C  
ATOM   1142  P     G T  53      55.875 112.092  66.029  1.00 46.34           P  
ATOM   1143  OP1   G T  53      57.092 112.706  65.431  1.00 45.44           O  
ATOM   1144  OP2   G T  53      55.315 112.641  67.293  1.00 44.14           O  
ATOM   1145  O5'   G T  53      54.717 112.057  64.936  1.00 44.89           O  
ATOM   1146  C5'   G T  53      53.767 113.104  64.838  1.00 42.63           C  
ATOM   1147  C4'   G T  53      52.576 112.657  64.023  1.00 40.21           C  
ATOM   1148  O4'   G T  53      51.894 111.565  64.694  1.00 39.18           O  
ATOM   1149  C3'   G T  53      51.511 113.719  63.851  1.00 39.49           C  
ATOM   1150  O3'   G T  53      51.860 114.523  62.739  1.00 39.07           O  
ATOM   1151  C2'   G T  53      50.256 112.892  63.594  1.00 38.81           C  
ATOM   1152  O2'   G T  53      50.160 112.451  62.253  1.00 38.86           O  
ATOM   1153  C1'   G T  53      50.488 111.695  64.518  1.00 37.32           C  
ATOM   1154  N9    G T  53      49.882 111.816  65.845  1.00 35.31           N  
ATOM   1155  C8    G T  53      50.547 111.767  67.049  1.00 32.72           C  
ATOM   1156  N7    G T  53      49.752 111.854  68.081  1.00 33.33           N  
ATOM   1157  C5    G T  53      48.482 111.982  67.530  1.00 32.87           C  
ATOM   1158  C6    G T  53      47.211 112.114  68.164  1.00 31.92           C  
ATOM   1159  O6    G T  53      46.950 112.144  69.375  1.00 29.92           O  
ATOM   1160  N1    G T  53      46.183 112.215  67.235  1.00 30.89           N  
ATOM   1161  C2    G T  53      46.348 112.192  65.874  1.00 32.34           C  
ATOM   1162  N2    G T  53      45.221 112.301  65.154  1.00 30.85           N  
ATOM   1163  N3    G T  53      47.526 112.070  65.266  1.00 31.63           N  
ATOM   1164  C4    G T  53      48.542 111.969  66.150  1.00 32.52           C  
ATOM   1165  P     U T  54      51.524 116.089  62.755  1.00 40.38           P  
ATOM   1166  OP1   U T  54      52.008 116.676  61.477  1.00 41.68           O  
ATOM   1167  OP2   U T  54      52.016 116.632  64.045  1.00 39.24           O  
ATOM   1168  O5'   U T  54      49.934 116.128  62.756  1.00 37.11           O  
ATOM   1169  C5'   U T  54      49.194 115.746  61.606  1.00 35.95           C  
ATOM   1170  C4'   U T  54      47.727 116.000  61.835  1.00 35.20           C  
ATOM   1171  O4'   U T  54      47.205 115.052  62.800  1.00 34.39           O  
ATOM   1172  C3'   U T  54      47.427 117.351  62.454  1.00 34.96           C  
ATOM   1173  O3'   U T  54      47.394 118.360  61.460  1.00 35.21           O  
ATOM   1174  C2'   U T  54      46.066 117.119  63.095  1.00 35.87           C  
ATOM   1175  O2'   U T  54      44.987 117.218  62.182  1.00 36.98           O  
ATOM   1176  C1'   U T  54      46.215 115.681  63.594  1.00 34.57           C  
ATOM   1177  N1    U T  54      46.639 115.612  64.998  1.00 35.24           N  
ATOM   1178  C2    U T  54      45.672 115.801  65.960  1.00 34.49           C  
ATOM   1179  O2    U T  54      44.511 116.048  65.690  1.00 36.75           O  
ATOM   1180  N3    U T  54      46.112 115.697  67.251  1.00 34.13           N  
ATOM   1181  C4    U T  54      47.392 115.439  67.672  1.00 32.26           C  
ATOM   1182  O4    U T  54      47.620 115.377  68.872  1.00 32.05           O  
ATOM   1183  C5    U T  54      48.346 115.271  66.623  1.00 33.43           C  
ATOM   1184  C6    U T  54      47.947 115.361  65.348  1.00 34.23           C  
ATOM   1185  P     U T  55      48.208 119.716  61.692  1.00 32.52           P  
ATOM   1186  OP1   U T  55      47.949 120.613  60.534  1.00 35.13           O  
ATOM   1187  OP2   U T  55      49.600 119.327  62.030  1.00 33.51           O  
ATOM   1188  O5'   U T  55      47.509 120.359  62.970  1.00 32.37           O  
ATOM   1189  C5'   U T  55      46.185 120.867  62.880  1.00 29.92           C  
ATOM   1190  C4'   U T  55      45.652 121.214  64.250  1.00 29.35           C  
ATOM   1191  O4'   U T  55      45.525 120.008  65.047  1.00 28.81           O  
ATOM   1192  C3'   U T  55      46.512 122.127  65.106  1.00 29.55           C  
ATOM   1193  O3'   U T  55      46.313 123.490  64.741  1.00 30.89           O  
ATOM   1194  C2'   U T  55      45.962 121.835  66.499  1.00 27.19           C  
ATOM   1195  O2'   U T  55      44.743 122.505  66.742  1.00 25.18           O  
ATOM   1196  C1'   U T  55      45.710 120.324  66.418  1.00 27.56           C  
ATOM   1197  N1    U T  55      46.855 119.550  66.918  1.00 26.75           N  
ATOM   1198  C2    U T  55      46.874 119.223  68.258  1.00 25.76           C  
ATOM   1199  O2    U T  55      45.961 119.500  69.012  1.00 26.50           O  
ATOM   1200  N3    U T  55      48.004 118.562  68.681  1.00 23.80           N  
ATOM   1201  C4    U T  55      49.085 118.200  67.909  1.00 24.02           C  
ATOM   1202  O4    U T  55      50.040 117.621  68.432  1.00 24.94           O  
ATOM   1203  C5    U T  55      48.975 118.549  66.528  1.00 24.93           C  
ATOM   1204  C6    U T  55      47.889 119.190  66.089  1.00 25.39           C  
ATOM   1205  P     C T  56      47.580 124.474  64.602  1.00 35.06           P  
ATOM   1206  OP1   C T  56      47.128 125.698  63.891  1.00 34.42           O  
ATOM   1207  OP2   C T  56      48.714 123.689  64.060  1.00 35.25           O  
ATOM   1208  O5'   C T  56      47.937 124.869  66.105  1.00 33.62           O  
ATOM   1209  C5'   C T  56      49.239 125.326  66.455  1.00 32.25           C  
ATOM   1210  C4'   C T  56      49.302 125.599  67.938  1.00 31.45           C  
ATOM   1211  O4'   C T  56      48.363 126.657  68.280  1.00 29.89           O  
ATOM   1212  C3'   C T  56      48.860 124.418  68.786  1.00 30.29           C  
ATOM   1213  O3'   C T  56      49.949 123.544  69.009  1.00 29.13           O  
ATOM   1214  C2'   C T  56      48.379 125.085  70.067  1.00 28.28           C  
ATOM   1215  O2'   C T  56      49.439 125.423  70.934  1.00 29.53           O  
ATOM   1216  C1'   C T  56      47.729 126.354  69.517  1.00 28.94           C  
ATOM   1217  N1    C T  56      46.283 126.206  69.269  1.00 29.55           N  
ATOM   1218  C2    C T  56      45.423 126.119  70.360  1.00 28.93           C  
ATOM   1219  O2    C T  56      45.902 126.155  71.507  1.00 29.29           O  
ATOM   1220  N3    C T  56      44.094 126.003  70.149  1.00 29.11           N  
ATOM   1221  C4    C T  56      43.614 125.982  68.909  1.00 30.32           C  
ATOM   1222  N4    C T  56      42.287 125.889  68.759  1.00 29.16           N  
ATOM   1223  C5    C T  56      44.468 126.059  67.769  1.00 29.35           C  
ATOM   1224  C6    C T  56      45.786 126.167  67.994  1.00 30.50           C  
ATOM   1225  P     A T  57      49.687 121.967  69.078  1.00 28.50           P  
ATOM   1226  OP1   A T  57      50.994 121.304  69.328  1.00 26.10           O  
ATOM   1227  OP2   A T  57      48.877 121.579  67.893  1.00 28.37           O  
ATOM   1228  O5'   A T  57      48.740 121.811  70.350  1.00 28.21           O  
ATOM   1229  C5'   A T  57      49.213 122.092  71.659  1.00 26.98           C  
ATOM   1230  C4'   A T  57      48.091 121.928  72.653  1.00 28.28           C  
ATOM   1231  O4'   A T  57      47.060 122.923  72.395  1.00 27.38           O  
ATOM   1232  C3'   A T  57      47.350 120.602  72.589  1.00 26.55           C  
ATOM   1233  O3'   A T  57      48.062 119.616  73.338  1.00 28.92           O  
ATOM   1234  C2'   A T  57      46.022 120.967  73.246  1.00 27.55           C  
ATOM   1235  O2'   A T  57      46.130 121.022  74.657  1.00 26.98           O  
ATOM   1236  C1'   A T  57      45.789 122.384  72.710  1.00 26.22           C  
ATOM   1237  N9    A T  57      44.949 122.454  71.511  1.00 26.37           N  
ATOM   1238  C8    A T  57      45.347 122.663  70.211  1.00 24.82           C  
ATOM   1239  N7    A T  57      44.357 122.675  69.350  1.00 24.42           N  
ATOM   1240  C5    A T  57      43.231 122.461  70.132  1.00 26.19           C  
ATOM   1241  C6    A T  57      41.861 122.366  69.821  1.00 27.25           C  
ATOM   1242  N6    A T  57      41.364 122.481  68.592  1.00 26.64           N  
ATOM   1243  N1    A T  57      41.003 122.145  70.838  1.00 29.20           N  
ATOM   1244  C2    A T  57      41.493 122.034  72.075  1.00 27.96           C  
ATOM   1245  N3    A T  57      42.749 122.109  72.493  1.00 27.25           N  
ATOM   1246  C4    A T  57      43.580 122.325  71.463  1.00 25.63           C  
ATOM   1247  P     A T  58      47.936 118.050  72.954  1.00 27.89           P  
ATOM   1248  OP1   A T  58      48.883 117.314  73.830  1.00 28.09           O  
ATOM   1249  OP2   A T  58      48.033 117.908  71.482  1.00 30.37           O  
ATOM   1250  O5'   A T  58      46.459 117.651  73.385  1.00 28.75           O  
ATOM   1251  C5'   A T  58      46.100 117.542  74.762  1.00 31.77           C  
ATOM   1252  C4'   A T  58      45.153 116.381  74.963  1.00 32.80           C  
ATOM   1253  O4'   A T  58      44.034 116.542  74.045  1.00 32.38           O  
ATOM   1254  C3'   A T  58      45.710 115.001  74.645  1.00 33.69           C  
ATOM   1255  O3'   A T  58      46.469 114.452  75.730  1.00 35.83           O  
ATOM   1256  C2'   A T  58      44.475 114.213  74.233  1.00 34.62           C  
ATOM   1257  O2'   A T  58      43.725 113.727  75.326  1.00 37.24           O  
ATOM   1258  C1'   A T  58      43.656 115.285  73.512  1.00 30.50           C  
ATOM   1259  N9    A T  58      43.806 115.331  72.056  1.00 25.09           N  
ATOM   1260  C8    A T  58      44.946 115.336  71.292  1.00 22.84           C  
ATOM   1261  N7    A T  58      44.716 115.422  70.002  1.00 20.94           N  
ATOM   1262  C5    A T  58      43.333 115.468  69.912  1.00 20.55           C  
ATOM   1263  C6    A T  58      42.457 115.562  68.820  1.00 20.56           C  
ATOM   1264  N6    A T  58      42.859 115.646  67.546  1.00 22.27           N  
ATOM   1265  N1    A T  58      41.133 115.572  69.079  1.00 18.69           N  
ATOM   1266  C2    A T  58      40.726 115.494  70.346  1.00 18.62           C  
ATOM   1267  N3    A T  58      41.449 115.406  71.457  1.00 19.41           N  
ATOM   1268  C4    A T  58      42.761 115.400  71.168  1.00 21.92           C  
ATOM   1269  P     G T  59      45.759 114.021  77.125  1.00 35.17           P  
ATOM   1270  OP1   G T  59      44.776 115.046  77.563  1.00 37.42           O  
ATOM   1271  OP2   G T  59      46.884 113.664  78.023  1.00 36.00           O  
ATOM   1272  O5'   G T  59      44.955 112.676  76.832  1.00 36.84           O  
ATOM   1273  C5'   G T  59      45.298 111.448  77.483  1.00 31.83           C  
ATOM   1274  C4'   G T  59      44.077 110.558  77.612  1.00 29.18           C  
ATOM   1275  O4'   G T  59      43.342 110.870  78.825  1.00 27.35           O  
ATOM   1276  C3'   G T  59      43.044 110.676  76.500  1.00 28.78           C  
ATOM   1277  O3'   G T  59      43.387 109.879  75.369  1.00 30.30           O  
ATOM   1278  C2'   G T  59      41.789 110.134  77.172  1.00 27.53           C  
ATOM   1279  O2'   G T  59      41.744 108.722  77.164  1.00 28.25           O  
ATOM   1280  C1'   G T  59      41.958 110.639  78.608  1.00 27.97           C  
ATOM   1281  N9    G T  59      41.240 111.885  78.852  1.00 30.03           N  
ATOM   1282  C8    G T  59      41.791 113.115  79.107  1.00 28.65           C  
ATOM   1283  N7    G T  59      40.898 114.048  79.279  1.00 29.03           N  
ATOM   1284  C5    G T  59      39.683 113.396  79.134  1.00 30.77           C  
ATOM   1285  C6    G T  59      38.363 113.895  79.219  1.00 31.62           C  
ATOM   1286  O6    G T  59      37.994 115.047  79.453  1.00 37.37           O  
ATOM   1287  N1    G T  59      37.422 112.897  79.005  1.00 31.11           N  
ATOM   1288  C2    G T  59      37.709 111.583  78.745  1.00 30.89           C  
ATOM   1289  N2    G T  59      36.647 110.771  78.572  1.00 29.91           N  
ATOM   1290  N3    G T  59      38.941 111.100  78.663  1.00 30.54           N  
ATOM   1291  C4    G T  59      39.873 112.059  78.868  1.00 30.61           C  
ATOM   1292  P     U T  60      43.142 110.450  73.883  1.00 30.13           P  
ATOM   1293  OP1   U T  60      43.357 109.330  72.940  1.00 33.74           O  
ATOM   1294  OP2   U T  60      43.935 111.692  73.734  1.00 31.61           O  
ATOM   1295  O5'   U T  60      41.609 110.871  73.857  1.00 30.07           O  
ATOM   1296  C5'   U T  60      40.567 109.900  73.801  1.00 34.08           C  
ATOM   1297  C4'   U T  60      39.243 110.598  73.614  1.00 35.88           C  
ATOM   1298  O4'   U T  60      38.945 111.358  74.811  1.00 36.20           O  
ATOM   1299  C3'   U T  60      39.261 111.632  72.499  1.00 38.71           C  
ATOM   1300  O3'   U T  60      39.115 111.058  71.188  1.00 41.69           O  
ATOM   1301  C2'   U T  60      38.253 112.693  72.937  1.00 38.39           C  
ATOM   1302  O2'   U T  60      36.929 112.530  72.455  1.00 40.66           O  
ATOM   1303  C1'   U T  60      38.329 112.592  74.468  1.00 37.44           C  
ATOM   1304  N1    U T  60      39.097 113.672  75.104  1.00 37.03           N  
ATOM   1305  C2    U T  60      38.396 114.674  75.771  1.00 36.26           C  
ATOM   1306  O2    U T  60      37.171 114.700  75.861  1.00 38.83           O  
ATOM   1307  N3    U T  60      39.182 115.645  76.335  1.00 35.78           N  
ATOM   1308  C4    U T  60      40.557 115.728  76.307  1.00 36.05           C  
ATOM   1309  O4    U T  60      41.118 116.682  76.853  1.00 32.59           O  
ATOM   1310  C5    U T  60      41.204 114.658  75.602  1.00 36.43           C  
ATOM   1311  C6    U T  60      40.471 113.693  75.040  1.00 35.53           C  
ATOM   1312  P     C T  61      37.908 110.030  70.853  1.00 41.51           P  
ATOM   1313  OP1   C T  61      36.633 110.471  71.466  1.00 42.13           O  
ATOM   1314  OP2   C T  61      38.412 108.657  71.135  1.00 42.99           O  
ATOM   1315  O5'   C T  61      37.794 110.146  69.269  1.00 41.87           O  
ATOM   1316  C5'   C T  61      37.265 111.318  68.647  1.00 41.20           C  
ATOM   1317  C4'   C T  61      38.096 111.695  67.440  1.00 40.99           C  
ATOM   1318  O4'   C T  61      39.009 112.778  67.774  1.00 40.10           O  
ATOM   1319  C3'   C T  61      38.997 110.594  66.906  1.00 41.45           C  
ATOM   1320  O3'   C T  61      38.289 109.711  66.050  1.00 44.27           O  
ATOM   1321  C2'   C T  61      40.066 111.384  66.161  1.00 41.15           C  
ATOM   1322  O2'   C T  61      39.632 111.812  64.883  1.00 41.99           O  
ATOM   1323  C1'   C T  61      40.232 112.603  67.072  1.00 39.32           C  
ATOM   1324  N1    C T  61      41.319 112.441  68.052  1.00 36.78           N  
ATOM   1325  C2    C T  61      42.644 112.445  67.594  1.00 36.04           C  
ATOM   1326  O2    C T  61      42.862 112.588  66.380  1.00 34.83           O  
ATOM   1327  N3    C T  61      43.649 112.295  68.483  1.00 34.50           N  
ATOM   1328  C4    C T  61      43.374 112.148  69.781  1.00 34.57           C  
ATOM   1329  N4    C T  61      44.400 112.010  70.623  1.00 33.80           N  
ATOM   1330  C5    C T  61      42.036 112.139  70.273  1.00 34.11           C  
ATOM   1331  C6    C T  61      41.050 112.288  69.382  1.00 34.92           C  
ATOM   1332  P     C T  62      38.751 108.176  65.940  1.00 45.42           P  
ATOM   1333  OP1   C T  62      37.667 107.416  65.268  1.00 44.81           O  
ATOM   1334  OP2   C T  62      39.220 107.753  67.284  1.00 45.91           O  
ATOM   1335  O5'   C T  62      40.015 108.237  64.973  1.00 44.53           O  
ATOM   1336  C5'   C T  62      39.888 108.771  63.661  1.00 44.36           C  
ATOM   1337  C4'   C T  62      41.229 108.807  62.972  1.00 44.03           C  
ATOM   1338  O4'   C T  62      42.086 109.786  63.626  1.00 43.20           O  
ATOM   1339  C3'   C T  62      42.028 107.516  63.032  1.00 43.77           C  
ATOM   1340  O3'   C T  62      41.626 106.606  62.017  1.00 45.91           O  
ATOM   1341  C2'   C T  62      43.450 108.016  62.820  1.00 42.79           C  
ATOM   1342  O2'   C T  62      43.694 108.306  61.458  1.00 43.32           O  
ATOM   1343  C1'   C T  62      43.430 109.328  63.607  1.00 40.68           C  
ATOM   1344  N1    C T  62      43.892 109.181  64.999  1.00 36.91           N  
ATOM   1345  C2    C T  62      45.267 109.073  65.250  1.00 33.35           C  
ATOM   1346  O2    C T  62      46.056 109.078  64.293  1.00 29.12           O  
ATOM   1347  N3    C T  62      45.697 108.964  66.527  1.00 32.23           N  
ATOM   1348  C4    C T  62      44.815 108.954  67.531  1.00 32.97           C  
ATOM   1349  N4    C T  62      45.283 108.859  68.778  1.00 31.21           N  
ATOM   1350  C5    C T  62      43.412 109.044  67.302  1.00 33.85           C  
ATOM   1351  C6    C T  62      42.998 109.156  66.033  1.00 35.49           C  
ATOM   1352  P     A T  63      41.817 105.023  62.246  1.00 47.03           P  
ATOM   1353  OP1   A T  63      41.184 104.337  61.087  1.00 46.63           O  
ATOM   1354  OP2   A T  63      41.391 104.680  63.629  1.00 46.29           O  
ATOM   1355  O5'   A T  63      43.389 104.806  62.165  1.00 44.87           O  
ATOM   1356  C5'   A T  63      44.076 105.025  60.947  1.00 44.67           C  
ATOM   1357  C4'   A T  63      45.553 104.817  61.137  1.00 44.06           C  
ATOM   1358  O4'   A T  63      46.062 105.840  62.035  1.00 43.60           O  
ATOM   1359  C3'   A T  63      45.933 103.515  61.819  1.00 44.12           C  
ATOM   1360  O3'   A T  63      45.989 102.433  60.896  1.00 46.07           O  
ATOM   1361  C2'   A T  63      47.304 103.849  62.386  1.00 43.94           C  
ATOM   1362  O2'   A T  63      48.304 103.813  61.389  1.00 44.70           O  
ATOM   1363  C1'   A T  63      47.103 105.298  62.832  1.00 42.63           C  
ATOM   1364  N9    A T  63      46.739 105.427  64.245  1.00 38.42           N  
ATOM   1365  C8    A T  63      45.492 105.596  64.796  1.00 37.60           C  
ATOM   1366  N7    A T  63      45.499 105.673  66.107  1.00 37.22           N  
ATOM   1367  C5    A T  63      46.841 105.547  66.440  1.00 36.53           C  
ATOM   1368  C6    A T  63      47.513 105.551  67.674  1.00 35.51           C  
ATOM   1369  N6    A T  63      46.902 105.690  68.853  1.00 33.55           N  
ATOM   1370  N1    A T  63      48.856 105.407  67.657  1.00 36.21           N  
ATOM   1371  C2    A T  63      49.471 105.270  66.476  1.00 37.18           C  
ATOM   1372  N3    A T  63      48.949 105.252  65.250  1.00 37.58           N  
ATOM   1373  C4    A T  63      47.615 105.397  65.302  1.00 37.33           C  
ATOM   1374  P     C T  64      45.658 100.942  61.400  1.00 47.44           P  
ATOM   1375  OP1   C T  64      45.358 100.097  60.215  1.00 48.15           O  
ATOM   1376  OP2   C T  64      44.662 101.044  62.498  1.00 48.65           O  
ATOM   1377  O5'   C T  64      47.011 100.434  62.062  1.00 44.43           O  
ATOM   1378  C5'   C T  64      48.231 100.431  61.337  1.00 43.17           C  
ATOM   1379  C4'   C T  64      49.393 100.444  62.299  1.00 42.90           C  
ATOM   1380  O4'   C T  64      49.364 101.691  63.043  1.00 42.44           O  
ATOM   1381  C3'   C T  64      49.359  99.373  63.378  1.00 42.44           C  
ATOM   1382  O3'   C T  64      49.898  98.132  62.942  1.00 42.47           O  
ATOM   1383  C2'   C T  64      50.211  99.997  64.470  1.00 42.32           C  
ATOM   1384  O2'   C T  64      51.589  99.887  64.184  1.00 43.45           O  
ATOM   1385  C1'   C T  64      49.786 101.463  64.378  1.00 42.11           C  
ATOM   1386  N1    C T  64      48.666 101.779  65.285  1.00 40.79           N  
ATOM   1387  C2    C T  64      48.935 101.993  66.646  1.00 40.54           C  
ATOM   1388  O2    C T  64      50.105 101.919  67.050  1.00 41.14           O  
ATOM   1389  N3    C T  64      47.912 102.274  67.484  1.00 40.32           N  
ATOM   1390  C4    C T  64      46.666 102.345  67.015  1.00 38.86           C  
ATOM   1391  N4    C T  64      45.690 102.621  67.881  1.00 38.85           N  
ATOM   1392  C5    C T  64      46.364 102.134  65.639  1.00 38.51           C  
ATOM   1393  C6    C T  64      47.384 101.856  64.817  1.00 39.08           C  
ATOM   1394  P     U T  65      49.506  96.778  63.722  1.00 41.94           P  
ATOM   1395  OP1   U T  65      50.180  95.636  63.054  1.00 43.25           O  
ATOM   1396  OP2   U T  65      48.032  96.771  63.885  1.00 41.77           O  
ATOM   1397  O5'   U T  65      50.142  96.952  65.168  1.00 42.02           O  
ATOM   1398  C5'   U T  65      51.536  97.170  65.330  1.00 41.94           C  
ATOM   1399  C4'   U T  65      51.841  97.473  66.775  1.00 43.73           C  
ATOM   1400  O4'   U T  65      51.191  98.716  67.169  1.00 43.17           O  
ATOM   1401  C3'   U T  65      51.283  96.463  67.759  1.00 44.09           C  
ATOM   1402  O3'   U T  65      52.112  95.317  67.860  1.00 45.54           O  
ATOM   1403  C2'   U T  65      51.254  97.271  69.046  1.00 43.04           C  
ATOM   1404  O2'   U T  65      52.537  97.412  69.619  1.00 43.21           O  
ATOM   1405  C1'   U T  65      50.780  98.627  68.525  1.00 42.00           C  
ATOM   1406  N1    U T  65      49.318  98.782  68.585  1.00 40.97           N  
ATOM   1407  C2    U T  65      48.765  99.111  69.807  1.00 39.77           C  
ATOM   1408  O2    U T  65      49.432  99.239  70.816  1.00 39.39           O  
ATOM   1409  N3    U T  65      47.402  99.279  69.803  1.00 39.92           N  
ATOM   1410  C4    U T  65      46.549  99.147  68.723  1.00 40.48           C  
ATOM   1411  O4    U T  65      45.336  99.345  68.876  1.00 40.19           O  
ATOM   1412  C5    U T  65      47.197  98.788  67.495  1.00 39.22           C  
ATOM   1413  C6    U T  65      48.526  98.620  67.470  1.00 40.28           C  
ATOM   1414  P     C T  66      51.478  93.932  68.365  1.00 46.85           P  
ATOM   1415  OP1   C T  66      52.430  92.834  68.061  1.00 47.74           O  
ATOM   1416  OP2   C T  66      50.089  93.874  67.827  1.00 46.37           O  
ATOM   1417  O5'   C T  66      51.414  94.107  69.946  1.00 44.31           O  
ATOM   1418  C5'   C T  66      52.600  94.339  70.686  1.00 43.23           C  
ATOM   1419  C4'   C T  66      52.286  94.481  72.153  1.00 43.77           C  
ATOM   1420  O4'   C T  66      51.549  95.713  72.377  1.00 43.70           O  
ATOM   1421  C3'   C T  66      51.383  93.402  72.725  1.00 42.92           C  
ATOM   1422  O3'   C T  66      52.147  92.267  73.091  1.00 42.64           O  
ATOM   1423  C2'   C T  66      50.797  94.097  73.946  1.00 42.68           C  
ATOM   1424  O2'   C T  66      51.728  94.113  75.006  1.00 42.68           O  
ATOM   1425  C1'   C T  66      50.612  95.525  73.426  1.00 41.74           C  
ATOM   1426  N1    C T  66      49.262  95.809  72.908  1.00 39.84           N  
ATOM   1427  C2    C T  66      48.267  96.202  73.808  1.00 38.98           C  
ATOM   1428  O2    C T  66      48.550  96.284  75.013  1.00 38.07           O  
ATOM   1429  N3    C T  66      47.024  96.479  73.344  1.00 38.04           N  
ATOM   1430  C4    C T  66      46.758  96.369  72.041  1.00 37.14           C  
ATOM   1431  N4    C T  66      45.518  96.648  71.630  1.00 34.91           N  
ATOM   1432  C5    C T  66      47.751  95.966  71.101  1.00 37.78           C  
ATOM   1433  C6    C T  66      48.979  95.698  71.574  1.00 39.58           C  
ATOM   1434  P     A T  67      51.436  90.836  73.223  1.00 42.62           P  
ATOM   1435  OP1   A T  67      52.489  89.887  73.660  1.00 42.36           O  
ATOM   1436  OP2   A T  67      50.662  90.570  71.984  1.00 41.80           O  
ATOM   1437  O5'   A T  67      50.421  91.026  74.432  1.00 41.49           O  
ATOM   1438  C5'   A T  67      50.917  91.248  75.742  1.00 38.68           C  
ATOM   1439  C4'   A T  67      49.789  91.503  76.706  1.00 36.91           C  
ATOM   1440  O4'   A T  67      49.164  92.779  76.396  1.00 35.24           O  
ATOM   1441  C3'   A T  67      48.636  90.516  76.612  1.00 36.00           C  
ATOM   1442  O3'   A T  67      48.900  89.306  77.307  1.00 35.00           O  
ATOM   1443  C2'   A T  67      47.492  91.307  77.226  1.00 34.44           C  
ATOM   1444  O2'   A T  67      47.579  91.338  78.635  1.00 30.78           O  
ATOM   1445  C1'   A T  67      47.777  92.708  76.688  1.00 33.52           C  
ATOM   1446  N9    A T  67      47.006  93.022  75.485  1.00 31.97           N  
ATOM   1447  C8    A T  67      47.354  92.899  74.163  1.00 30.58           C  
ATOM   1448  N7    A T  67      46.407  93.272  73.331  1.00 28.81           N  
ATOM   1449  C5    A T  67      45.367  93.668  74.164  1.00 30.02           C  
ATOM   1450  C6    A T  67      44.077  94.175  73.905  1.00 29.14           C  
ATOM   1451  N6    A T  67      43.591  94.386  72.680  1.00 27.15           N  
ATOM   1452  N1    A T  67      43.292  94.466  74.966  1.00 30.66           N  
ATOM   1453  C2    A T  67      43.775  94.263  76.196  1.00 29.25           C  
ATOM   1454  N3    A T  67      44.964  93.798  76.567  1.00 30.17           N  
ATOM   1455  C4    A T  67      45.722  93.517  75.491  1.00 31.04           C  
ATOM   1456  P     G T  68      47.891  88.068  77.145  1.00 35.23           P  
ATOM   1457  OP1   G T  68      48.426  86.956  77.983  1.00 34.06           O  
ATOM   1458  OP2   G T  68      47.639  87.846  75.699  1.00 32.66           O  
ATOM   1459  O5'   G T  68      46.549  88.616  77.808  1.00 32.23           O  
ATOM   1460  C5'   G T  68      45.272  88.124  77.423  1.00 29.30           C  
ATOM   1461  C4'   G T  68      44.186  88.929  78.105  1.00 28.01           C  
ATOM   1462  O4'   G T  68      44.158  90.278  77.552  1.00 28.08           O  
ATOM   1463  C3'   G T  68      42.778  88.422  77.867  1.00 27.41           C  
ATOM   1464  O3'   G T  68      42.482  87.352  78.747  1.00 26.28           O  
ATOM   1465  C2'   G T  68      41.941  89.670  78.120  1.00 26.83           C  
ATOM   1466  O2'   G T  68      41.811  89.966  79.494  1.00 25.52           O  
ATOM   1467  C1'   G T  68      42.822  90.746  77.493  1.00 25.72           C  
ATOM   1468  N9    G T  68      42.477  91.021  76.100  1.00 25.46           N  
ATOM   1469  C8    G T  68      43.298  90.928  75.003  1.00 24.38           C  
ATOM   1470  N7    G T  68      42.714  91.298  73.894  1.00 23.25           N  
ATOM   1471  C5    G T  68      41.423  91.639  74.278  1.00 23.81           C  
ATOM   1472  C6    G T  68      40.319  92.122  73.508  1.00 24.10           C  
ATOM   1473  O6    G T  68      40.262  92.359  72.292  1.00 26.23           O  
ATOM   1474  N1    G T  68      39.198  92.331  74.302  1.00 22.35           N  
ATOM   1475  C2    G T  68      39.137  92.109  75.651  1.00 22.46           C  
ATOM   1476  N2    G T  68      37.963  92.363  76.230  1.00 22.95           N  
ATOM   1477  N3    G T  68      40.150  91.668  76.378  1.00 22.55           N  
ATOM   1478  C4    G T  68      41.255  91.458  75.633  1.00 23.31           C  
ATOM   1479  P     G T  69      41.907  85.981  78.149  1.00 26.58           P  
ATOM   1480  OP1   G T  69      41.848  85.014  79.281  1.00 23.56           O  
ATOM   1481  OP2   G T  69      42.711  85.657  76.945  1.00 25.64           O  
ATOM   1482  O5'   G T  69      40.439  86.378  77.666  1.00 25.65           O  
ATOM   1483  C5'   G T  69      39.577  87.084  78.549  1.00 23.25           C  
ATOM   1484  C4'   G T  69      38.214  87.332  77.932  1.00 22.69           C  
ATOM   1485  O4'   G T  69      38.244  88.572  77.175  1.00 22.34           O  
ATOM   1486  C3'   G T  69      37.725  86.303  76.918  1.00 21.51           C  
ATOM   1487  O3'   G T  69      37.136  85.176  77.551  1.00 22.38           O  
ATOM   1488  C2'   G T  69      36.692  87.102  76.132  1.00 21.74           C  
ATOM   1489  O2'   G T  69      35.444  87.201  76.787  1.00 20.11           O  
ATOM   1490  C1'   G T  69      37.336  88.486  76.094  1.00 21.66           C  
ATOM   1491  N9    G T  69      38.005  88.797  74.835  1.00 21.81           N  
ATOM   1492  C8    G T  69      39.337  88.686  74.522  1.00 20.93           C  
ATOM   1493  N7    G T  69      39.596  89.009  73.282  1.00 22.72           N  
ATOM   1494  C5    G T  69      38.361  89.364  72.751  1.00 20.53           C  
ATOM   1495  C6    G T  69      38.003  89.800  71.442  1.00 20.04           C  
ATOM   1496  O6    G T  69      38.727  89.967  70.458  1.00 20.76           O  
ATOM   1497  N1    G T  69      36.638  90.048  71.339  1.00 19.53           N  
ATOM   1498  C2    G T  69      35.733  89.898  72.357  1.00 22.15           C  
ATOM   1499  N2    G T  69      34.458  90.176  72.063  1.00 20.52           N  
ATOM   1500  N3    G T  69      36.052  89.497  73.580  1.00 21.24           N  
ATOM   1501  C4    G T  69      37.374  89.247  73.701  1.00 21.04           C  
ATOM   1502  P     C T  70      36.833  83.840  76.703  1.00 24.64           P  
ATOM   1503  OP1   C T  70      36.424  82.808  77.694  1.00 26.34           O  
ATOM   1504  OP2   C T  70      37.969  83.555  75.781  1.00 26.16           O  
ATOM   1505  O5'   C T  70      35.587  84.229  75.793  1.00 22.26           O  
ATOM   1506  C5'   C T  70      34.303  84.408  76.358  1.00 24.59           C  
ATOM   1507  C4'   C T  70      33.305  84.740  75.281  1.00 24.33           C  
ATOM   1508  O4'   C T  70      33.668  86.014  74.692  1.00 26.24           O  
ATOM   1509  C3'   C T  70      33.307  83.794  74.087  1.00 26.50           C  
ATOM   1510  O3'   C T  70      32.552  82.619  74.333  1.00 28.61           O  
ATOM   1511  C2'   C T  70      32.707  84.664  72.988  1.00 26.61           C  
ATOM   1512  O2'   C T  70      31.303  84.800  73.078  1.00 28.08           O  
ATOM   1513  C1'   C T  70      33.336  86.016  73.311  1.00 25.28           C  
ATOM   1514  N1    C T  70      34.551  86.235  72.522  1.00 25.48           N  
ATOM   1515  C2    C T  70      34.409  86.756  71.233  1.00 22.70           C  
ATOM   1516  O2    C T  70      33.269  87.032  70.831  1.00 20.93           O  
ATOM   1517  N3    C T  70      35.506  86.948  70.471  1.00 21.93           N  
ATOM   1518  C4    C T  70      36.713  86.654  70.961  1.00 22.94           C  
ATOM   1519  N4    C T  70      37.774  86.874  70.181  1.00 22.99           N  
ATOM   1520  C5    C T  70      36.888  86.122  72.276  1.00 23.81           C  
ATOM   1521  C6    C T  70      35.791  85.931  73.015  1.00 23.64           C  
ATOM   1522  P     C T  71      32.925  81.258  73.558  1.00 29.67           P  
ATOM   1523  OP1   C T  71      31.973  80.230  74.038  1.00 30.72           O  
ATOM   1524  OP2   C T  71      34.388  81.023  73.673  1.00 30.32           O  
ATOM   1525  O5'   C T  71      32.576  81.562  72.041  1.00 30.02           O  
ATOM   1526  C5'   C T  71      31.235  81.819  71.667  1.00 33.40           C  
ATOM   1527  C4'   C T  71      31.164  82.326  70.251  1.00 36.53           C  
ATOM   1528  O4'   C T  71      31.962  83.539  70.135  1.00 35.74           O  
ATOM   1529  C3'   C T  71      31.785  81.402  69.210  1.00 37.64           C  
ATOM   1530  O3'   C T  71      30.911  80.344  68.829  1.00 41.85           O  
ATOM   1531  C2'   C T  71      32.078  82.361  68.066  1.00 37.64           C  
ATOM   1532  O2'   C T  71      30.929  82.672  67.298  1.00 35.82           O  
ATOM   1533  C1'   C T  71      32.519  83.607  68.831  1.00 37.07           C  
ATOM   1534  N1    C T  71      33.983  83.735  68.900  1.00 36.80           N  
ATOM   1535  C2    C T  71      34.627  84.223  67.767  1.00 35.56           C  
ATOM   1536  O2    C T  71      33.933  84.522  66.781  1.00 37.47           O  
ATOM   1537  N3    C T  71      35.973  84.355  67.764  1.00 33.53           N  
ATOM   1538  C4    C T  71      36.678  84.017  68.847  1.00 34.17           C  
ATOM   1539  N4    C T  71      38.011  84.168  68.796  1.00 32.33           N  
ATOM   1540  C5    C T  71      36.047  83.511  70.029  1.00 34.78           C  
ATOM   1541  C6    C T  71      34.704  83.390  70.012  1.00 35.72           C  
ATOM   1542  P     C T  72      31.513  79.046  68.102  1.00 43.97           P  
ATOM   1543  OP1   C T  72      30.467  77.998  68.069  1.00 43.67           O  
ATOM   1544  OP2   C T  72      32.827  78.745  68.719  1.00 44.07           O  
ATOM   1545  O5'   C T  72      31.772  79.561  66.616  1.00 48.60           O  
ATOM   1546  C5'   C T  72      32.777  78.978  65.789  1.00 54.91           C  
ATOM   1547  C4'   C T  72      33.048  79.873  64.600  1.00 59.75           C  
ATOM   1548  O4'   C T  72      33.531  81.159  65.074  1.00 60.15           O  
ATOM   1549  C3'   C T  72      34.127  79.399  63.640  1.00 62.92           C  
ATOM   1550  O3'   C T  72      33.598  78.489  62.685  1.00 69.73           O  
ATOM   1551  C2'   C T  72      34.574  80.701  62.990  1.00 61.40           C  
ATOM   1552  O2'   C T  72      33.700  81.139  61.970  1.00 60.47           O  
ATOM   1553  C1'   C T  72      34.506  81.664  64.176  1.00 60.32           C  
ATOM   1554  N1    C T  72      35.788  81.758  64.893  1.00 59.36           N  
ATOM   1555  C2    C T  72      36.850  82.433  64.282  1.00 58.49           C  
ATOM   1556  O2    C T  72      36.673  82.944  63.168  1.00 58.45           O  
ATOM   1557  N3    C T  72      38.039  82.513  64.920  1.00 58.32           N  
ATOM   1558  C4    C T  72      38.189  81.954  66.121  1.00 58.44           C  
ATOM   1559  N4    C T  72      39.385  82.055  66.708  1.00 58.80           N  
ATOM   1560  C5    C T  72      37.121  81.267  66.773  1.00 58.25           C  
ATOM   1561  C6    C T  72      35.948  81.194  66.128  1.00 58.57           C  
ATOM   1562  P     A T  73      34.475  77.225  62.224  1.00 74.37           P  
ATOM   1563  OP1   A T  73      33.648  76.402  61.303  1.00 74.95           O  
ATOM   1564  OP2   A T  73      35.047  76.611  63.451  1.00 73.79           O  
ATOM   1565  O5'   A T  73      35.667  77.867  61.386  1.00 77.85           O  
ATOM   1566  C5'   A T  73      35.415  78.546  60.157  1.00 83.16           C  
ATOM   1567  C4'   A T  73      36.645  79.306  59.718  1.00 87.21           C  
ATOM   1568  O4'   A T  73      36.957  80.318  60.716  1.00 87.71           O  
ATOM   1569  C3'   A T  73      37.921  78.484  59.605  1.00 89.72           C  
ATOM   1570  O3'   A T  73      38.021  77.836  58.338  1.00 93.30           O  
ATOM   1571  C2'   A T  73      38.991  79.554  59.780  1.00 89.58           C  
ATOM   1572  O2'   A T  73      39.197  80.324  58.611  1.00 89.44           O  
ATOM   1573  C1'   A T  73      38.363  80.421  60.873  1.00 88.60           C  
ATOM   1574  N9    A T  73      38.704  79.948  62.214  1.00 88.86           N  
ATOM   1575  C8    A T  73      37.887  79.298  63.106  1.00 89.24           C  
ATOM   1576  N7    A T  73      38.483  78.970  64.228  1.00 89.36           N  
ATOM   1577  C5    A T  73      39.778  79.442  64.066  1.00 89.17           C  
ATOM   1578  C6    A T  73      40.908  79.406  64.902  1.00 89.39           C  
ATOM   1579  N6    A T  73      40.913  78.851  66.118  1.00 89.41           N  
ATOM   1580  N1    A T  73      42.048  79.967  64.440  1.00 89.62           N  
ATOM   1581  C2    A T  73      42.040  80.523  63.221  1.00 89.37           C  
ATOM   1582  N3    A T  73      41.044  80.618  62.343  1.00 88.93           N  
ATOM   1583  C4    A T  73      39.927  80.052  62.832  1.00 89.05           C  
ATOM   1584  P     C T  74      38.666  76.359  58.235  1.00 96.25           P  
ATOM   1585  OP1   C T  74      39.531  76.334  57.023  1.00 96.23           O  
ATOM   1586  OP2   C T  74      37.565  75.369  58.372  1.00 96.24           O  
ATOM   1587  O5'   C T  74      39.608  76.229  59.517  1.00 96.73           O  
ATOM   1588  C5'   C T  74      40.810  76.990  59.619  1.00 98.13           C  
ATOM   1589  C4'   C T  74      41.538  76.668  60.904  1.00 98.75           C  
ATOM   1590  O4'   C T  74      40.635  76.818  62.033  1.00 99.19           O  
ATOM   1591  C3'   C T  74      42.042  75.245  61.066  1.00 99.23           C  
ATOM   1592  O3'   C T  74      43.182  74.929  60.251  1.00 98.89           O  
ATOM   1593  C2'   C T  74      42.260  75.166  62.575  1.00 99.56           C  
ATOM   1594  O2'   C T  74      43.458  75.788  63.003  1.00 99.56           O  
ATOM   1595  C1'   C T  74      41.063  75.971  63.093  1.00 99.56           C  
ATOM   1596  N1    C T  74      39.937  75.113  63.508  1.00 99.56           N  
ATOM   1597  C2    C T  74      39.818  74.765  64.866  1.00 99.56           C  
ATOM   1598  O2    C T  74      40.653  75.203  65.677  1.00 99.56           O  
ATOM   1599  N3    C T  74      38.798  73.964  65.255  1.00 99.56           N  
ATOM   1600  C4    C T  74      37.920  73.515  64.354  1.00 99.53           C  
ATOM   1601  N4    C T  74      36.933  72.725  64.784  1.00 99.19           N  
ATOM   1602  C5    C T  74      38.016  73.856  62.970  1.00 99.56           C  
ATOM   1603  C6    C T  74      39.029  74.651  62.596  1.00 99.56           C  
TER    1604        C T  74                                                      
ATOM   1605  N   MET A   1      24.337 111.075 139.759  1.00 61.72           N  
ATOM   1606  CA  MET A   1      23.537 109.959 139.176  1.00 61.65           C  
ATOM   1607  C   MET A   1      23.969 109.723 137.725  1.00 60.60           C  
ATOM   1608  O   MET A   1      24.915 110.351 137.241  1.00 60.94           O  
ATOM   1609  CB  MET A   1      22.047 110.311 139.220  1.00 63.67           C  
ATOM   1610  CG  MET A   1      21.102 109.153 138.919  1.00 65.36           C  
ATOM   1611  SD  MET A   1      19.511 109.727 138.272  1.00 67.56           S  
ATOM   1612  CE  MET A   1      18.945 110.820 139.627  1.00 66.40           C  
ATOM   1613  N   ASP A   2      23.270 108.822 137.037  1.00 58.25           N  
ATOM   1614  CA  ASP A   2      23.584 108.509 135.649  1.00 55.25           C  
ATOM   1615  C   ASP A   2      22.720 109.284 134.662  1.00 52.24           C  
ATOM   1616  O   ASP A   2      21.496 109.343 134.792  1.00 51.61           O  
ATOM   1617  CB  ASP A   2      23.432 107.012 135.388  1.00 56.66           C  
ATOM   1618  CG  ASP A   2      23.466 106.682 133.908  1.00 58.40           C  
ATOM   1619  OD1 ASP A   2      24.387 107.175 133.213  1.00 58.61           O  
ATOM   1620  OD2 ASP A   2      22.573 105.938 133.442  1.00 58.07           O  
ATOM   1621  N   TYR A   3      23.372 109.858 133.659  1.00 48.35           N  
ATOM   1622  CA  TYR A   3      22.684 110.648 132.654  1.00 44.81           C  
ATOM   1623  C   TYR A   3      22.104 109.819 131.513  1.00 43.64           C  
ATOM   1624  O   TYR A   3      21.011 110.113 131.031  1.00 42.61           O  
ATOM   1625  CB  TYR A   3      23.632 111.716 132.103  1.00 42.74           C  
ATOM   1626  CG  TYR A   3      24.225 112.600 133.180  1.00 40.50           C  
ATOM   1627  CD1 TYR A   3      25.309 112.167 133.948  1.00 39.52           C  
ATOM   1628  CD2 TYR A   3      23.677 113.849 133.461  1.00 39.16           C  
ATOM   1629  CE1 TYR A   3      25.830 112.953 134.969  1.00 36.84           C  
ATOM   1630  CE2 TYR A   3      24.189 114.645 134.480  1.00 38.33           C  
ATOM   1631  CZ  TYR A   3      25.262 114.190 135.230  1.00 37.47           C  
ATOM   1632  OH  TYR A   3      25.753 114.966 136.252  1.00 36.70           O  
ATOM   1633  N   GLU A   4      22.822 108.779 131.096  1.00 42.97           N  
ATOM   1634  CA  GLU A   4      22.368 107.926 130.000  1.00 42.92           C  
ATOM   1635  C   GLU A   4      20.933 107.402 130.138  1.00 41.97           C  
ATOM   1636  O   GLU A   4      20.274 107.146 129.135  1.00 42.80           O  
ATOM   1637  CB  GLU A   4      23.346 106.759 129.807  1.00 44.90           C  
ATOM   1638  CG  GLU A   4      22.958 105.789 128.689  1.00 46.70           C  
ATOM   1639  CD  GLU A   4      24.156 105.070 128.077  1.00 48.46           C  
ATOM   1640  OE1 GLU A   4      25.083 104.707 128.832  1.00 49.17           O  
ATOM   1641  OE2 GLU A   4      24.164 104.859 126.840  1.00 49.24           O  
ATOM   1642  N   LYS A   5      20.446 107.247 131.367  1.00 41.40           N  
ATOM   1643  CA  LYS A   5      19.076 106.764 131.605  1.00 40.05           C  
ATOM   1644  C   LYS A   5      18.023 107.724 131.048  1.00 37.62           C  
ATOM   1645  O   LYS A   5      16.920 107.313 130.684  1.00 37.45           O  
ATOM   1646  CB  LYS A   5      18.794 106.610 133.109  1.00 41.99           C  
ATOM   1647  CG  LYS A   5      19.641 105.600 133.865  1.00 44.77           C  
ATOM   1648  CD  LYS A   5      19.290 105.632 135.356  1.00 44.68           C  
ATOM   1649  CE  LYS A   5      20.107 104.622 136.147  1.00 46.28           C  
ATOM   1650  NZ  LYS A   5      21.580 104.840 135.993  1.00 47.75           N  
ATOM   1651  N   THR A   6      18.357 109.009 131.013  1.00 34.41           N  
ATOM   1652  CA  THR A   6      17.431 110.026 130.529  1.00 31.09           C  
ATOM   1653  C   THR A   6      17.521 110.178 129.021  1.00 30.88           C  
ATOM   1654  O   THR A   6      16.705 110.861 128.409  1.00 29.20           O  
ATOM   1655  CB  THR A   6      17.725 111.400 131.168  1.00 29.78           C  
ATOM   1656  OG1 THR A   6      19.043 111.816 130.801  1.00 25.71           O  
ATOM   1657  CG2 THR A   6      17.637 111.318 132.699  1.00 29.44           C  
ATOM   1658  N   LEU A   7      18.522 109.534 128.431  1.00 30.34           N  
ATOM   1659  CA  LEU A   7      18.739 109.600 126.993  1.00 30.39           C  
ATOM   1660  C   LEU A   7      17.844 108.655 126.205  1.00 28.66           C  
ATOM   1661  O   LEU A   7      17.346 107.664 126.736  1.00 29.17           O  
ATOM   1662  CB  LEU A   7      20.204 109.278 126.676  1.00 32.06           C  
ATOM   1663  CG  LEU A   7      21.187 110.421 126.427  1.00 32.11           C  
ATOM   1664  CD1 LEU A   7      20.963 111.560 127.400  1.00 32.93           C  
ATOM   1665  CD2 LEU A   7      22.588 109.872 126.548  1.00 33.43           C  
ATOM   1666  N   LEU A   8      17.644 108.976 124.931  1.00 27.32           N  
ATOM   1667  CA  LEU A   8      16.847 108.137 124.044  1.00 25.22           C  
ATOM   1668  C   LEU A   8      17.787 107.473 123.039  1.00 24.51           C  
ATOM   1669  O   LEU A   8      17.954 107.952 121.918  1.00 24.48           O  
ATOM   1670  CB  LEU A   8      15.792 108.968 123.304  1.00 25.11           C  
ATOM   1671  CG  LEU A   8      14.626 109.499 124.138  1.00 25.78           C  
ATOM   1672  CD1 LEU A   8      13.800 110.445 123.302  1.00 27.16           C  
ATOM   1673  CD2 LEU A   8      13.765 108.338 124.630  1.00 25.59           C  
ATOM   1674  N   MET A   9      18.407 106.374 123.458  1.00 23.35           N  
ATOM   1675  CA  MET A   9      19.330 105.637 122.611  1.00 22.92           C  
ATOM   1676  C   MET A   9      18.568 104.735 121.644  1.00 23.00           C  
ATOM   1677  O   MET A   9      17.481 104.263 121.952  1.00 23.24           O  
ATOM   1678  CB  MET A   9      20.263 104.783 123.469  1.00 23.50           C  
ATOM   1679  CG  MET A   9      21.131 105.572 124.447  1.00 22.86           C  
ATOM   1680  SD  MET A   9      22.258 106.695 123.594  1.00 23.41           S  
ATOM   1681  CE  MET A   9      23.316 105.494 122.748  1.00 22.27           C  
ATOM   1682  N   PRO A  10      19.131 104.492 120.454  1.00 21.67           N  
ATOM   1683  CA  PRO A  10      18.504 103.641 119.442  1.00 22.25           C  
ATOM   1684  C   PRO A  10      18.112 102.278 120.004  1.00 20.68           C  
ATOM   1685  O   PRO A  10      18.769 101.767 120.895  1.00 20.08           O  
ATOM   1686  CB  PRO A  10      19.595 103.502 118.385  1.00 21.45           C  
ATOM   1687  CG  PRO A  10      20.330 104.774 118.491  1.00 23.06           C  
ATOM   1688  CD  PRO A  10      20.434 104.983 119.982  1.00 23.18           C  
ATOM   1689  N   LYS A  11      17.048 101.693 119.467  1.00 22.47           N  
ATOM   1690  CA  LYS A  11      16.611 100.374 119.902  1.00 24.93           C  
ATOM   1691  C   LYS A  11      16.098  99.540 118.741  1.00 23.79           C  
ATOM   1692  O   LYS A  11      15.229  99.972 117.995  1.00 24.44           O  
ATOM   1693  CB  LYS A  11      15.521 100.477 120.971  1.00 27.55           C  
ATOM   1694  CG  LYS A  11      15.982 101.153 122.242  1.00 32.05           C  
ATOM   1695  CD  LYS A  11      15.071 100.827 123.428  1.00 36.40           C  
ATOM   1696  CE  LYS A  11      15.610 101.471 124.710  1.00 39.32           C  
ATOM   1697  NZ  LYS A  11      14.898 101.008 125.946  1.00 42.48           N  
ATOM   1698  N   THR A  12      16.678  98.351 118.598  1.00 23.74           N  
ATOM   1699  CA  THR A  12      16.328  97.363 117.577  1.00 22.24           C  
ATOM   1700  C   THR A  12      17.171  96.132 117.863  1.00 21.62           C  
ATOM   1701  O   THR A  12      18.266  96.234 118.400  1.00 20.67           O  
ATOM   1702  CB  THR A  12      16.704  97.785 116.130  1.00 21.64           C  
ATOM   1703  OG1 THR A  12      17.944  98.500 116.145  1.00 21.99           O  
ATOM   1704  CG2 THR A  12      15.626  98.627 115.503  1.00 25.34           C  
ATOM   1705  N   ASP A  13      16.658  94.968 117.498  1.00 22.25           N  
ATOM   1706  CA  ASP A  13      17.423  93.756 117.680  1.00 23.12           C  
ATOM   1707  C   ASP A  13      18.039  93.419 116.314  1.00 22.02           C  
ATOM   1708  O   ASP A  13      18.694  92.392 116.168  1.00 23.27           O  
ATOM   1709  CB  ASP A  13      16.532  92.617 118.185  1.00 23.42           C  
ATOM   1710  CG  ASP A  13      15.523  92.167 117.155  1.00 23.73           C  
ATOM   1711  OD1 ASP A  13      14.772  93.021 116.641  1.00 22.52           O  
ATOM   1712  OD2 ASP A  13      15.485  90.954 116.870  1.00 22.88           O  
ATOM   1713  N   PHE A  14      17.824  94.288 115.323  1.00 20.13           N  
ATOM   1714  CA  PHE A  14      18.405  94.087 113.986  1.00 20.41           C  
ATOM   1715  C   PHE A  14      19.905  94.079 114.230  1.00 20.14           C  
ATOM   1716  O   PHE A  14      20.462  95.068 114.682  1.00 19.93           O  
ATOM   1717  CB  PHE A  14      18.037  95.234 113.038  1.00 19.23           C  
ATOM   1718  CG  PHE A  14      18.610  95.090 111.644  1.00 19.28           C  
ATOM   1719  CD1 PHE A  14      17.990  94.285 110.699  1.00 18.79           C  
ATOM   1720  CD2 PHE A  14      19.748  95.801 111.269  1.00 19.06           C  
ATOM   1721  CE1 PHE A  14      18.489  94.191 109.391  1.00 19.43           C  
ATOM   1722  CE2 PHE A  14      20.253  95.716 109.974  1.00 19.67           C  
ATOM   1723  CZ  PHE A  14      19.619  94.907 109.031  1.00 19.83           C  
ATOM   1724  N   PRO A  15      20.574  92.949 113.933  1.00 21.13           N  
ATOM   1725  CA  PRO A  15      22.013  92.720 114.109  1.00 20.69           C  
ATOM   1726  C   PRO A  15      22.939  93.548 113.231  1.00 21.78           C  
ATOM   1727  O   PRO A  15      22.634  93.835 112.071  1.00 21.09           O  
ATOM   1728  CB  PRO A  15      22.171  91.221 113.818  1.00 20.62           C  
ATOM   1729  CG  PRO A  15      20.749  90.672 113.822  1.00 22.04           C  
ATOM   1730  CD  PRO A  15      19.953  91.794 113.268  1.00 20.80           C  
ATOM   1731  N   MET A  16      24.088  93.911 113.784  1.00 22.82           N  
ATOM   1732  CA  MET A  16      25.050  94.676 113.025  1.00 25.20           C  
ATOM   1733  C   MET A  16      25.690  93.744 112.002  1.00 25.14           C  
ATOM   1734  O   MET A  16      25.893  94.120 110.850  1.00 24.73           O  
ATOM   1735  CB  MET A  16      26.124  95.260 113.939  1.00 28.45           C  
ATOM   1736  CG  MET A  16      27.177  96.049 113.170  1.00 33.59           C  
ATOM   1737  SD  MET A  16      28.371  96.845 114.250  1.00 40.51           S  
ATOM   1738  CE  MET A  16      27.575  98.423 114.500  1.00 38.41           C  
ATOM   1739  N   ARG A  17      26.000  92.523 112.422  1.00 24.99           N  
ATOM   1740  CA  ARG A  17      26.607  91.557 111.516  1.00 27.15           C  
ATOM   1741  C   ARG A  17      25.499  90.798 110.820  1.00 28.07           C  
ATOM   1742  O   ARG A  17      24.503  90.445 111.442  1.00 29.04           O  
ATOM   1743  CB  ARG A  17      27.521  90.604 112.287  1.00 27.41           C  
ATOM   1744  CG  ARG A  17      28.803  91.278 112.752  1.00 30.78           C  
ATOM   1745  CD  ARG A  17      29.415  90.596 113.970  1.00 34.72           C  
ATOM   1746  NE  ARG A  17      30.281  89.474 113.629  1.00 38.50           N  
ATOM   1747  CZ  ARG A  17      29.859  88.304 113.154  1.00 42.57           C  
ATOM   1748  NH1 ARG A  17      28.563  88.090 112.950  1.00 44.61           N  
ATOM   1749  NH2 ARG A  17      30.734  87.331 112.906  1.00 42.77           N  
ATOM   1750  N   GLY A  18      25.673  90.551 109.526  1.00 29.31           N  
ATOM   1751  CA  GLY A  18      24.653  89.862 108.758  1.00 28.66           C  
ATOM   1752  C   GLY A  18      24.311  88.426 109.119  1.00 28.30           C  
ATOM   1753  O   GLY A  18      23.138  88.097 109.304  1.00 29.03           O  
ATOM   1754  N   GLY A  19      25.313  87.562 109.229  1.00 27.39           N  
ATOM   1755  CA  GLY A  19      25.012  86.164 109.512  1.00 25.38           C  
ATOM   1756  C   GLY A  19      24.208  85.628 108.331  1.00 24.49           C  
ATOM   1757  O   GLY A  19      23.402  84.712 108.462  1.00 25.10           O  
ATOM   1758  N   LEU A  20      24.433  86.228 107.166  1.00 24.22           N  
ATOM   1759  CA  LEU A  20      23.745  85.861 105.933  1.00 22.95           C  
ATOM   1760  C   LEU A  20      23.627  84.353 105.628  1.00 24.35           C  
ATOM   1761  O   LEU A  20      22.526  83.845 105.407  1.00 23.13           O  
ATOM   1762  CB  LEU A  20      24.409  86.586 104.752  1.00 21.68           C  
ATOM   1763  CG  LEU A  20      23.817  87.910 104.233  1.00 22.22           C  
ATOM   1764  CD1 LEU A  20      22.995  88.604 105.295  1.00 18.71           C  
ATOM   1765  CD2 LEU A  20      24.947  88.808 103.752  1.00 21.63           C  
ATOM   1766  N   PRO A  21      24.752  83.620 105.613  1.00 24.85           N  
ATOM   1767  CA  PRO A  21      24.703  82.184 105.321  1.00 27.40           C  
ATOM   1768  C   PRO A  21      23.740  81.386 106.205  1.00 29.53           C  
ATOM   1769  O   PRO A  21      23.365  80.263 105.868  1.00 30.13           O  
ATOM   1770  CB  PRO A  21      26.155  81.745 105.504  1.00 26.28           C  
ATOM   1771  CG  PRO A  21      26.925  82.972 105.105  1.00 26.13           C  
ATOM   1772  CD  PRO A  21      26.141  84.060 105.820  1.00 25.70           C  
ATOM   1773  N   ASN A  22      23.330  81.970 107.324  1.00 31.35           N  
ATOM   1774  CA  ASN A  22      22.423  81.281 108.235  1.00 33.87           C  
ATOM   1775  C   ASN A  22      21.064  81.965 108.366  1.00 33.25           C  
ATOM   1776  O   ASN A  22      20.119  81.399 108.910  1.00 34.21           O  
ATOM   1777  CB  ASN A  22      23.096  81.159 109.598  1.00 36.64           C  
ATOM   1778  CG  ASN A  22      24.454  80.496 109.500  1.00 40.11           C  
ATOM   1779  OD1 ASN A  22      24.556  79.301 109.197  1.00 40.50           O  
ATOM   1780  ND2 ASN A  22      25.510  81.273 109.730  1.00 41.52           N  
ATOM   1781  N   LYS A  23      20.966  83.179 107.843  1.00 31.90           N  
ATOM   1782  CA  LYS A  23      19.722  83.930 107.898  1.00 30.98           C  
ATOM   1783  C   LYS A  23      18.934  83.798 106.581  1.00 29.25           C  
ATOM   1784  O   LYS A  23      17.718  83.625 106.585  1.00 29.91           O  
ATOM   1785  CB  LYS A  23      20.047  85.398 108.195  1.00 31.99           C  
ATOM   1786  CG  LYS A  23      18.852  86.308 108.377  1.00 34.89           C  
ATOM   1787  CD  LYS A  23      18.034  85.929 109.593  1.00 37.31           C  
ATOM   1788  CE  LYS A  23      16.985  86.997 109.877  1.00 37.79           C  
ATOM   1789  NZ  LYS A  23      16.145  86.651 111.054  1.00 39.28           N  
ATOM   1790  N   GLU A  24      19.634  83.862 105.458  1.00 26.78           N  
ATOM   1791  CA  GLU A  24      18.989  83.772 104.149  1.00 26.05           C  
ATOM   1792  C   GLU A  24      18.175  82.505 103.865  1.00 25.68           C  
ATOM   1793  O   GLU A  24      17.162  82.565 103.173  1.00 26.43           O  
ATOM   1794  CB  GLU A  24      20.033  83.971 103.046  1.00 24.62           C  
ATOM   1795  CG  GLU A  24      20.588  85.387 103.000  1.00 23.49           C  
ATOM   1796  CD  GLU A  24      21.768  85.527 102.048  1.00 24.29           C  
ATOM   1797  OE1 GLU A  24      22.121  86.678 101.724  1.00 21.73           O  
ATOM   1798  OE2 GLU A  24      22.340  84.489 101.630  1.00 22.18           O  
ATOM   1799  N   PRO A  25      18.609  81.337 104.371  1.00 25.47           N  
ATOM   1800  CA  PRO A  25      17.794  80.153 104.074  1.00 26.16           C  
ATOM   1801  C   PRO A  25      16.410  80.251 104.711  1.00 26.35           C  
ATOM   1802  O   PRO A  25      15.400  79.872 104.111  1.00 26.89           O  
ATOM   1803  CB  PRO A  25      18.629  79.009 104.643  1.00 24.86           C  
ATOM   1804  CG  PRO A  25      20.026  79.485 104.410  1.00 24.78           C  
ATOM   1805  CD  PRO A  25      19.936  80.944 104.873  1.00 25.03           C  
ATOM   1806  N   GLN A  26      16.376  80.776 105.930  1.00 26.49           N  
ATOM   1807  CA  GLN A  26      15.126  80.948 106.656  1.00 27.06           C  
ATOM   1808  C   GLN A  26      14.191  81.898 105.905  1.00 25.83           C  
ATOM   1809  O   GLN A  26      13.004  81.606 105.721  1.00 26.22           O  
ATOM   1810  CB  GLN A  26      15.417  81.505 108.045  1.00 29.31           C  
ATOM   1811  CG  GLN A  26      16.461  80.700 108.802  1.00 34.63           C  
ATOM   1812  CD  GLN A  26      16.760  81.287 110.163  1.00 37.52           C  
ATOM   1813  OE1 GLN A  26      17.240  82.418 110.276  1.00 39.85           O  
ATOM   1814  NE2 GLN A  26      16.464  80.527 111.211  1.00 40.36           N  
ATOM   1815  N   ILE A  27      14.727  83.037 105.477  1.00 22.76           N  
ATOM   1816  CA  ILE A  27      13.933  84.010 104.738  1.00 20.72           C  
ATOM   1817  C   ILE A  27      13.400  83.366 103.465  1.00 20.62           C  
ATOM   1818  O   ILE A  27      12.230  83.530 103.110  1.00 19.04           O  
ATOM   1819  CB  ILE A  27      14.778  85.245 104.384  1.00 21.24           C  
ATOM   1820  CG1 ILE A  27      15.268  85.897 105.677  1.00 20.24           C  
ATOM   1821  CG2 ILE A  27      13.961  86.231 103.548  1.00 18.63           C  
ATOM   1822  CD1 ILE A  27      16.371  86.906 105.477  1.00 23.62           C  
ATOM   1823  N   GLN A  28      14.260  82.630 102.776  1.00 20.30           N  
ATOM   1824  CA  GLN A  28      13.841  81.962 101.559  1.00 22.22           C  
ATOM   1825  C   GLN A  28      12.752  80.953 101.909  1.00 24.31           C  
ATOM   1826  O   GLN A  28      11.716  80.878 101.245  1.00 23.42           O  
ATOM   1827  CB  GLN A  28      15.039  81.270 100.898  1.00 22.58           C  
ATOM   1828  CG  GLN A  28      15.887  82.214 100.043  1.00 21.86           C  
ATOM   1829  CD  GLN A  28      17.224  81.620  99.648  1.00 22.54           C  
ATOM   1830  OE1 GLN A  28      17.365  80.402  99.542  1.00 24.07           O  
ATOM   1831  NE2 GLN A  28      18.215  82.483  99.411  1.00 19.37           N  
ATOM   1832  N   GLU A  29      12.981  80.188 102.968  1.00 24.84           N  
ATOM   1833  CA  GLU A  29      12.004  79.200 103.390  1.00 25.76           C  
ATOM   1834  C   GLU A  29      10.631  79.860 103.523  1.00 23.60           C  
ATOM   1835  O   GLU A  29       9.625  79.325 103.054  1.00 22.46           O  
ATOM   1836  CB  GLU A  29      12.423  78.582 104.729  1.00 30.29           C  
ATOM   1837  CG  GLU A  29      11.507  77.466 105.222  1.00 35.02           C  
ATOM   1838  CD  GLU A  29      11.384  76.334 104.214  1.00 39.94           C  
ATOM   1839  OE1 GLU A  29      12.435  75.770 103.818  1.00 41.08           O  
ATOM   1840  OE2 GLU A  29      10.236  76.011 103.822  1.00 40.92           O  
ATOM   1841  N   LYS A  30      10.595  81.031 104.144  1.00 22.20           N  
ATOM   1842  CA  LYS A  30       9.333  81.722 104.329  1.00 23.73           C  
ATOM   1843  C   LYS A  30       8.728  82.224 103.017  1.00 23.41           C  
ATOM   1844  O   LYS A  30       7.524  82.125 102.822  1.00 20.89           O  
ATOM   1845  CB  LYS A  30       9.494  82.878 105.315  1.00 26.05           C  
ATOM   1846  CG  LYS A  30       8.190  83.603 105.587  1.00 30.03           C  
ATOM   1847  CD  LYS A  30       8.343  84.698 106.637  1.00 32.73           C  
ATOM   1848  CE  LYS A  30       7.151  85.649 106.580  1.00 34.30           C  
ATOM   1849  NZ  LYS A  30       5.869  84.893 106.554  1.00 34.53           N  
ATOM   1850  N   TRP A  31       9.551  82.757 102.116  1.00 24.04           N  
ATOM   1851  CA  TRP A  31       9.027  83.231 100.836  1.00 24.87           C  
ATOM   1852  C   TRP A  31       8.342  82.090 100.076  1.00 25.44           C  
ATOM   1853  O   TRP A  31       7.294  82.279  99.460  1.00 24.68           O  
ATOM   1854  CB  TRP A  31      10.136  83.804  99.952  1.00 23.65           C  
ATOM   1855  CG  TRP A  31      10.701  85.117 100.407  1.00 24.01           C  
ATOM   1856  CD1 TRP A  31      10.079  86.069 101.177  1.00 23.35           C  
ATOM   1857  CD2 TRP A  31      11.981  85.656 100.062  1.00 24.60           C  
ATOM   1858  NE1 TRP A  31      10.896  87.168 101.328  1.00 23.31           N  
ATOM   1859  CE2 TRP A  31      12.069  86.943 100.653  1.00 24.49           C  
ATOM   1860  CE3 TRP A  31      13.062  85.182  99.307  1.00 23.22           C  
ATOM   1861  CZ2 TRP A  31      13.199  87.760 100.511  1.00 23.58           C  
ATOM   1862  CZ3 TRP A  31      14.189  86.000  99.167  1.00 22.73           C  
ATOM   1863  CH2 TRP A  31      14.245  87.274  99.767  1.00 21.44           C  
ATOM   1864  N   ASP A  32       8.935  80.906 100.116  1.00 25.59           N  
ATOM   1865  CA  ASP A  32       8.346  79.779  99.418  1.00 29.24           C  
ATOM   1866  C   ASP A  32       7.038  79.393 100.078  1.00 30.23           C  
ATOM   1867  O   ASP A  32       6.008  79.271  99.417  1.00 32.36           O  
ATOM   1868  CB  ASP A  32       9.293  78.582  99.434  1.00 30.83           C  
ATOM   1869  CG  ASP A  32      10.673  78.924  98.903  1.00 32.40           C  
ATOM   1870  OD1 ASP A  32      10.763  79.588  97.847  1.00 31.79           O  
ATOM   1871  OD2 ASP A  32      11.665  78.517  99.544  1.00 34.95           O  
ATOM   1872  N   ALA A  33       7.085  79.222 101.392  1.00 30.96           N  
ATOM   1873  CA  ALA A  33       5.913  78.834 102.153  1.00 33.09           C  
ATOM   1874  C   ALA A  33       4.714  79.742 101.883  1.00 33.29           C  
ATOM   1875  O   ALA A  33       3.579  79.271 101.784  1.00 33.36           O  
ATOM   1876  CB  ALA A  33       6.248  78.814 103.648  1.00 32.89           C  
ATOM   1877  N   GLU A  34       4.949  81.043 101.770  1.00 33.53           N  
ATOM   1878  CA  GLU A  34       3.839  81.937 101.508  1.00 33.62           C  
ATOM   1879  C   GLU A  34       3.626  82.139 100.003  1.00 32.75           C  
ATOM   1880  O   GLU A  34       3.050  83.142  99.583  1.00 33.18           O  
ATOM   1881  CB  GLU A  34       4.056  83.268 102.229  1.00 35.87           C  
ATOM   1882  CG  GLU A  34       5.353  83.971 101.902  1.00 41.74           C  
ATOM   1883  CD  GLU A  34       5.622  85.156 102.819  1.00 44.33           C  
ATOM   1884  OE1 GLU A  34       5.895  84.933 104.020  1.00 46.41           O  
ATOM   1885  OE2 GLU A  34       5.556  86.311 102.342  1.00 46.04           O  
ATOM   1886  N   ASP A  35       4.081  81.161  99.215  1.00 31.13           N  
ATOM   1887  CA  ASP A  35       3.972  81.157  97.749  1.00 31.09           C  
ATOM   1888  C   ASP A  35       4.045  82.559  97.137  1.00 29.63           C  
ATOM   1889  O   ASP A  35       3.197  82.947  96.327  1.00 28.76           O  
ATOM   1890  CB  ASP A  35       2.665  80.459  97.335  1.00 33.79           C  
ATOM   1891  CG  ASP A  35       2.552  80.234  95.825  1.00 35.49           C  
ATOM   1892  OD1 ASP A  35       3.559  79.861  95.180  1.00 36.00           O  
ATOM   1893  OD2 ASP A  35       1.437  80.410  95.286  1.00 36.95           O  
ATOM   1894  N   GLN A  36       5.079  83.309  97.513  1.00 27.86           N  
ATOM   1895  CA  GLN A  36       5.225  84.669  97.030  1.00 26.37           C  
ATOM   1896  C   GLN A  36       5.279  84.819  95.514  1.00 26.60           C  
ATOM   1897  O   GLN A  36       4.806  85.826  94.982  1.00 25.66           O  
ATOM   1898  CB  GLN A  36       6.455  85.339  97.652  1.00 24.91           C  
ATOM   1899  CG  GLN A  36       6.618  86.786  97.182  1.00 25.09           C  
ATOM   1900  CD  GLN A  36       7.648  87.578  97.963  1.00 24.05           C  
ATOM   1901  OE1 GLN A  36       7.400  88.007  99.089  1.00 26.96           O  
ATOM   1902  NE2 GLN A  36       8.811  87.774  97.367  1.00 24.15           N  
ATOM   1903  N   TYR A  37       5.843  83.834  94.815  1.00 25.79           N  
ATOM   1904  CA  TYR A  37       5.933  83.923  93.362  1.00 25.69           C  
ATOM   1905  C   TYR A  37       4.561  84.189  92.783  1.00 27.49           C  
ATOM   1906  O   TYR A  37       4.371  85.140  92.024  1.00 27.45           O  
ATOM   1907  CB  TYR A  37       6.470  82.632  92.749  1.00 24.50           C  
ATOM   1908  CG  TYR A  37       6.418  82.645  91.236  1.00 24.85           C  
ATOM   1909  CD1 TYR A  37       7.372  83.347  90.488  1.00 25.07           C  
ATOM   1910  CD2 TYR A  37       5.382  82.007  90.549  1.00 24.48           C  
ATOM   1911  CE1 TYR A  37       7.290  83.415  89.094  1.00 25.06           C  
ATOM   1912  CE2 TYR A  37       5.287  82.073  89.155  1.00 24.70           C  
ATOM   1913  CZ  TYR A  37       6.244  82.782  88.434  1.00 24.34           C  
ATOM   1914  OH  TYR A  37       6.136  82.889  87.064  1.00 23.58           O  
ATOM   1915  N   HIS A  38       3.602  83.337  93.137  1.00 28.28           N  
ATOM   1916  CA  HIS A  38       2.248  83.497  92.627  1.00 28.67           C  
ATOM   1917  C   HIS A  38       1.527  84.685  93.240  1.00 27.95           C  
ATOM   1918  O   HIS A  38       0.658  85.272  92.604  1.00 29.06           O  
ATOM   1919  CB  HIS A  38       1.443  82.205  92.831  1.00 28.30           C  
ATOM   1920  CG  HIS A  38       1.846  81.106  91.899  1.00 28.96           C  
ATOM   1921  ND1 HIS A  38       2.457  79.949  92.329  1.00 28.24           N  
ATOM   1922  CD2 HIS A  38       1.778  81.016  90.548  1.00 28.25           C  
ATOM   1923  CE1 HIS A  38       2.749  79.193  91.285  1.00 27.67           C  
ATOM   1924  NE2 HIS A  38       2.349  79.818  90.192  1.00 29.38           N  
ATOM   1925  N   LYS A  39       1.892  85.049  94.464  1.00 28.23           N  
ATOM   1926  CA  LYS A  39       1.267  86.195  95.124  1.00 27.73           C  
ATOM   1927  C   LYS A  39       1.692  87.471  94.413  1.00 26.91           C  
ATOM   1928  O   LYS A  39       0.895  88.391  94.211  1.00 26.23           O  
ATOM   1929  CB  LYS A  39       1.688  86.259  96.594  1.00 29.86           C  
ATOM   1930  CG  LYS A  39       1.307  85.027  97.400  1.00 33.83           C  
ATOM   1931  CD  LYS A  39      -0.205  84.839  97.496  1.00 37.37           C  
ATOM   1932  CE  LYS A  39      -0.540  83.474  98.089  1.00 38.83           C  
ATOM   1933  NZ  LYS A  39      -1.991  83.315  98.344  1.00 40.55           N  
ATOM   1934  N   ALA A  40       2.964  87.520  94.040  1.00 27.04           N  
ATOM   1935  CA  ALA A  40       3.508  88.667  93.333  1.00 27.32           C  
ATOM   1936  C   ALA A  40       2.743  88.828  92.022  1.00 28.62           C  
ATOM   1937  O   ALA A  40       2.457  89.946  91.593  1.00 27.24           O  
ATOM   1938  CB  ALA A  40       4.990  88.453  93.053  1.00 27.38           C  
ATOM   1939  N   LEU A  41       2.414  87.703  91.389  1.00 29.07           N  
ATOM   1940  CA  LEU A  41       1.682  87.744  90.134  1.00 31.05           C  
ATOM   1941  C   LEU A  41       0.259  88.235  90.353  1.00 31.68           C  
ATOM   1942  O   LEU A  41      -0.180  89.172  89.690  1.00 31.16           O  
ATOM   1943  CB  LEU A  41       1.663  86.366  89.457  1.00 31.92           C  
ATOM   1944  CG  LEU A  41       3.003  85.845  88.921  1.00 31.98           C  
ATOM   1945  CD1 LEU A  41       2.762  84.561  88.134  1.00 32.13           C  
ATOM   1946  CD2 LEU A  41       3.664  86.894  88.029  1.00 30.32           C  
ATOM   1947  N   GLU A  42      -0.460  87.623  91.287  1.00 33.06           N  
ATOM   1948  CA  GLU A  42      -1.832  88.052  91.535  1.00 34.14           C  
ATOM   1949  C   GLU A  42      -1.911  89.486  92.059  1.00 32.17           C  
ATOM   1950  O   GLU A  42      -2.950  90.123  91.977  1.00 31.23           O  
ATOM   1951  CB  GLU A  42      -2.547  87.075  92.482  1.00 36.80           C  
ATOM   1952  CG  GLU A  42      -1.859  86.812  93.805  1.00 41.91           C  
ATOM   1953  CD  GLU A  42      -2.548  85.712  94.605  1.00 44.94           C  
ATOM   1954  OE1 GLU A  42      -2.603  84.562  94.111  1.00 47.29           O  
ATOM   1955  OE2 GLU A  42      -3.035  85.993  95.724  1.00 47.93           O  
ATOM   1956  N   LYS A  43      -0.811  89.996  92.594  1.00 32.50           N  
ATOM   1957  CA  LYS A  43      -0.794  91.370  93.079  1.00 31.77           C  
ATOM   1958  C   LYS A  43      -0.934  92.332  91.899  1.00 31.34           C  
ATOM   1959  O   LYS A  43      -1.482  93.415  92.040  1.00 32.14           O  
ATOM   1960  CB  LYS A  43       0.511  91.663  93.818  1.00 31.56           C  
ATOM   1961  CG  LYS A  43       0.793  93.145  93.995  1.00 32.10           C  
ATOM   1962  CD  LYS A  43       2.218  93.383  94.465  1.00 31.65           C  
ATOM   1963  CE  LYS A  43       2.578  94.866  94.422  1.00 31.90           C  
ATOM   1964  NZ  LYS A  43       2.942  95.315  93.043  1.00 31.54           N  
ATOM   1965  N   ASN A  44      -0.431  91.939  90.735  1.00 31.14           N  
ATOM   1966  CA  ASN A  44      -0.516  92.790  89.552  1.00 31.75           C  
ATOM   1967  C   ASN A  44      -1.467  92.169  88.521  1.00 33.76           C  
ATOM   1968  O   ASN A  44      -1.436  92.517  87.336  1.00 33.94           O  
ATOM   1969  CB  ASN A  44       0.872  92.978  88.929  1.00 29.43           C  
ATOM   1970  CG  ASN A  44       1.883  93.560  89.905  1.00 29.80           C  
ATOM   1971  OD1 ASN A  44       1.581  94.492  90.658  1.00 28.72           O  
ATOM   1972  ND2 ASN A  44       3.096  93.018  89.887  1.00 28.58           N  
ATOM   1973  N   LYS A  45      -2.324  91.274  89.011  1.00 35.01           N  
ATOM   1974  CA  LYS A  45      -3.303  90.521  88.221  1.00 37.27           C  
ATOM   1975  C   LYS A  45      -3.755  91.047  86.853  1.00 36.30           C  
ATOM   1976  O   LYS A  45      -3.684  90.316  85.856  1.00 38.61           O  
ATOM   1977  CB  LYS A  45      -4.536  90.209  89.090  1.00 38.92           C  
ATOM   1978  CG  LYS A  45      -5.439  89.123  88.513  1.00 42.72           C  
ATOM   1979  CD  LYS A  45      -6.403  88.534  89.552  1.00 45.10           C  
ATOM   1980  CE  LYS A  45      -7.349  87.515  88.901  1.00 47.78           C  
ATOM   1981  NZ  LYS A  45      -8.316  86.871  89.855  1.00 48.73           N  
ATOM   1982  N   GLY A  46      -4.219  92.286  86.774  1.00 34.13           N  
ATOM   1983  CA  GLY A  46      -4.659  92.768  85.473  1.00 32.61           C  
ATOM   1984  C   GLY A  46      -3.888  93.937  84.892  1.00 32.22           C  
ATOM   1985  O   GLY A  46      -4.415  94.689  84.067  1.00 32.23           O  
ATOM   1986  N   ASN A  47      -2.638  94.098  85.302  1.00 30.58           N  
ATOM   1987  CA  ASN A  47      -1.851  95.209  84.804  1.00 30.10           C  
ATOM   1988  C   ASN A  47      -1.062  94.864  83.565  1.00 28.87           C  
ATOM   1989  O   ASN A  47      -1.100  93.735  83.080  1.00 27.88           O  
ATOM   1990  CB  ASN A  47      -0.906  95.718  85.888  1.00 30.67           C  
ATOM   1991  CG  ASN A  47      -1.649  96.240  87.096  1.00 29.27           C  
ATOM   1992  OD1 ASN A  47      -2.728  96.817  86.971  1.00 30.17           O  
ATOM   1993  ND2 ASN A  47      -1.075  96.049  88.269  1.00 28.30           N  
ATOM   1994  N   GLU A  48      -0.355  95.858  83.043  1.00 29.29           N  
ATOM   1995  CA  GLU A  48       0.458  95.644  81.864  1.00 28.58           C  
ATOM   1996  C   GLU A  48       1.408  94.499  82.196  1.00 27.16           C  
ATOM   1997  O   GLU A  48       1.786  94.294  83.357  1.00 26.27           O  
ATOM   1998  CB  GLU A  48       1.242  96.906  81.514  1.00 30.52           C  
ATOM   1999  CG  GLU A  48       1.671  96.949  80.053  1.00 37.29           C  
ATOM   2000  CD  GLU A  48       2.578  98.120  79.726  1.00 38.69           C  
ATOM   2001  OE1 GLU A  48       2.207  99.277  80.040  1.00 40.59           O  
ATOM   2002  OE2 GLU A  48       3.663  97.877  79.146  1.00 40.81           O  
ATOM   2003  N   THR A  49       1.791  93.753  81.175  1.00 24.99           N  
ATOM   2004  CA  THR A  49       2.670  92.622  81.367  1.00 26.01           C  
ATOM   2005  C   THR A  49       4.096  92.859  80.895  1.00 25.03           C  
ATOM   2006  O   THR A  49       4.350  93.653  79.985  1.00 25.51           O  
ATOM   2007  CB  THR A  49       2.133  91.388  80.620  1.00 27.46           C  
ATOM   2008  OG1 THR A  49       2.991  90.268  80.873  1.00 32.40           O  
ATOM   2009  CG2 THR A  49       2.104  91.648  79.120  1.00 25.58           C  
ATOM   2010  N   PHE A  50       5.029  92.157  81.525  1.00 23.84           N  
ATOM   2011  CA  PHE A  50       6.428  92.245  81.149  1.00 24.04           C  
ATOM   2012  C   PHE A  50       6.918  90.818  81.123  1.00 23.83           C  
ATOM   2013  O   PHE A  50       6.894  90.123  82.153  1.00 25.45           O  
ATOM   2014  CB  PHE A  50       7.250  93.047  82.159  1.00 23.75           C  
ATOM   2015  CG  PHE A  50       8.673  93.249  81.728  1.00 25.00           C  
ATOM   2016  CD1 PHE A  50       8.992  94.215  80.768  1.00 26.11           C  
ATOM   2017  CD2 PHE A  50       9.687  92.443  82.233  1.00 25.00           C  
ATOM   2018  CE1 PHE A  50      10.301  94.370  80.317  1.00 26.55           C  
ATOM   2019  CE2 PHE A  50      11.002  92.588  81.789  1.00 26.20           C  
ATOM   2020  CZ  PHE A  50      11.309  93.554  80.827  1.00 25.30           C  
ATOM   2021  N   ILE A  51       7.357  90.377  79.952  1.00 22.16           N  
ATOM   2022  CA  ILE A  51       7.816  89.012  79.794  1.00 21.66           C  
ATOM   2023  C   ILE A  51       9.310  88.893  79.515  1.00 21.67           C  
ATOM   2024  O   ILE A  51       9.781  89.265  78.449  1.00 20.07           O  
ATOM   2025  CB  ILE A  51       7.062  88.309  78.634  1.00 22.53           C  
ATOM   2026  CG1 ILE A  51       5.551  88.388  78.856  1.00 21.48           C  
ATOM   2027  CG2 ILE A  51       7.521  86.854  78.511  1.00 21.17           C  
ATOM   2028  CD1 ILE A  51       5.076  87.674  80.097  1.00 24.09           C  
ATOM   2029  N   LEU A  52      10.055  88.371  80.482  1.00 21.70           N  
ATOM   2030  CA  LEU A  52      11.478  88.159  80.284  1.00 22.16           C  
ATOM   2031  C   LEU A  52      11.613  86.648  80.140  1.00 22.15           C  
ATOM   2032  O   LEU A  52      11.476  85.918  81.113  1.00 23.67           O  
ATOM   2033  CB  LEU A  52      12.283  88.650  81.493  1.00 21.18           C  
ATOM   2034  CG  LEU A  52      13.804  88.579  81.316  1.00 20.09           C  
ATOM   2035  CD1 LEU A  52      14.490  89.384  82.395  1.00 21.01           C  
ATOM   2036  CD2 LEU A  52      14.260  87.135  81.348  1.00 21.60           C  
ATOM   2037  N   HIS A  53      11.867  86.185  78.925  1.00 22.76           N  
ATOM   2038  CA  HIS A  53      12.004  84.756  78.661  1.00 23.29           C  
ATOM   2039  C   HIS A  53      13.385  84.226  79.027  1.00 23.38           C  
ATOM   2040  O   HIS A  53      14.400  84.713  78.539  1.00 23.12           O  
ATOM   2041  CB  HIS A  53      11.711  84.477  77.186  1.00 23.75           C  
ATOM   2042  CG  HIS A  53      11.714  83.023  76.830  1.00 24.51           C  
ATOM   2043  ND1 HIS A  53      11.206  82.050  77.664  1.00 26.03           N  
ATOM   2044  CD2 HIS A  53      12.113  82.383  75.705  1.00 24.56           C  
ATOM   2045  CE1 HIS A  53      11.290  80.874  77.068  1.00 25.76           C  
ATOM   2046  NE2 HIS A  53      11.835  81.048  75.877  1.00 26.04           N  
ATOM   2047  N   ASP A  54      13.405  83.216  79.885  1.00 23.63           N  
ATOM   2048  CA  ASP A  54      14.645  82.597  80.336  1.00 25.17           C  
ATOM   2049  C   ASP A  54      15.264  81.669  79.275  1.00 24.84           C  
ATOM   2050  O   ASP A  54      14.560  80.863  78.665  1.00 24.62           O  
ATOM   2051  CB  ASP A  54      14.363  81.784  81.612  1.00 27.26           C  
ATOM   2052  CG  ASP A  54      15.638  81.254  82.270  1.00 31.13           C  
ATOM   2053  OD1 ASP A  54      15.695  80.038  82.594  1.00 31.77           O  
ATOM   2054  OD2 ASP A  54      16.581  82.057  82.470  1.00 31.06           O  
ATOM   2055  N   GLY A  55      16.572  81.800  79.047  1.00 24.32           N  
ATOM   2056  CA  GLY A  55      17.264  80.922  78.115  1.00 21.44           C  
ATOM   2057  C   GLY A  55      17.511  79.665  78.938  1.00 19.98           C  
ATOM   2058  O   GLY A  55      17.960  79.782  80.070  1.00 18.32           O  
ATOM   2059  N   PRO A  56      17.248  78.456  78.415  1.00 19.67           N  
ATOM   2060  CA  PRO A  56      17.452  77.216  79.178  1.00 19.71           C  
ATOM   2061  C   PRO A  56      18.863  76.711  79.438  1.00 20.15           C  
ATOM   2062  O   PRO A  56      19.515  76.211  78.529  1.00 20.52           O  
ATOM   2063  CB  PRO A  56      16.654  76.195  78.378  1.00 19.65           C  
ATOM   2064  CG  PRO A  56      16.917  76.637  76.970  1.00 19.83           C  
ATOM   2065  CD  PRO A  56      16.737  78.158  77.064  1.00 18.98           C  
ATOM   2066  N   PRO A  57      19.341  76.795  80.694  1.00 20.23           N  
ATOM   2067  CA  PRO A  57      20.695  76.307  80.976  1.00 20.02           C  
ATOM   2068  C   PRO A  57      20.732  74.811  80.752  1.00 19.70           C  
ATOM   2069  O   PRO A  57      19.699  74.155  80.795  1.00 18.65           O  
ATOM   2070  CB  PRO A  57      20.913  76.687  82.449  1.00 21.28           C  
ATOM   2071  CG  PRO A  57      19.546  76.673  83.017  1.00 19.57           C  
ATOM   2072  CD  PRO A  57      18.722  77.336  81.916  1.00 21.61           C  
ATOM   2073  N   TYR A  58      21.922  74.273  80.518  1.00 20.78           N  
ATOM   2074  CA  TYR A  58      22.068  72.854  80.267  1.00 20.66           C  
ATOM   2075  C   TYR A  58      22.037  72.020  81.538  1.00 22.45           C  
ATOM   2076  O   TYR A  58      22.782  72.273  82.491  1.00 21.68           O  
ATOM   2077  CB  TYR A  58      23.359  72.591  79.515  1.00 21.91           C  
ATOM   2078  CG  TYR A  58      23.343  71.252  78.831  1.00 23.30           C  
ATOM   2079  CD1 TYR A  58      22.483  71.010  77.751  1.00 21.40           C  
ATOM   2080  CD2 TYR A  58      24.165  70.217  79.269  1.00 22.13           C  
ATOM   2081  CE1 TYR A  58      22.447  69.773  77.127  1.00 20.96           C  
ATOM   2082  CE2 TYR A  58      24.133  68.975  78.652  1.00 23.29           C  
ATOM   2083  CZ  TYR A  58      23.274  68.758  77.581  1.00 21.33           C  
ATOM   2084  OH  TYR A  58      23.249  67.522  76.976  1.00 22.48           O  
ATOM   2085  N   ALA A  59      21.179  71.005  81.534  1.00 22.42           N  
ATOM   2086  CA  ALA A  59      21.008  70.135  82.687  1.00 21.62           C  
ATOM   2087  C   ALA A  59      22.155  69.155  82.909  1.00 21.66           C  
ATOM   2088  O   ALA A  59      21.974  67.935  82.848  1.00 19.37           O  
ATOM   2089  CB  ALA A  59      19.689  69.385  82.565  1.00 21.94           C  
ATOM   2090  N   ASN A  60      23.338  69.700  83.167  1.00 21.87           N  
ATOM   2091  CA  ASN A  60      24.509  68.880  83.429  1.00 22.26           C  
ATOM   2092  C   ASN A  60      25.604  69.699  84.095  1.00 21.99           C  
ATOM   2093  O   ASN A  60      26.038  70.711  83.559  1.00 21.23           O  
ATOM   2094  CB  ASN A  60      25.065  68.277  82.141  1.00 21.88           C  
ATOM   2095  CG  ASN A  60      26.206  67.307  82.410  1.00 22.12           C  
ATOM   2096  OD1 ASN A  60      27.133  67.180  81.619  1.00 20.81           O  
ATOM   2097  ND2 ASN A  60      26.134  66.617  83.540  1.00 24.11           N  
ATOM   2098  N   GLY A  61      26.041  69.260  85.270  1.00 22.73           N  
ATOM   2099  CA  GLY A  61      27.101  69.964  85.962  1.00 22.47           C  
ATOM   2100  C   GLY A  61      26.678  70.984  86.997  1.00 22.82           C  
ATOM   2101  O   GLY A  61      25.493  71.121  87.318  1.00 23.75           O  
ATOM   2102  N   ASN A  62      27.674  71.699  87.517  1.00 21.47           N  
ATOM   2103  CA  ASN A  62      27.475  72.725  88.530  1.00 21.90           C  
ATOM   2104  C   ASN A  62      27.406  74.117  87.932  1.00 21.34           C  
ATOM   2105  O   ASN A  62      28.138  74.441  86.987  1.00 19.78           O  
ATOM   2106  CB  ASN A  62      28.634  72.719  89.533  1.00 24.64           C  
ATOM   2107  CG  ASN A  62      28.731  71.432  90.314  1.00 24.25           C  
ATOM   2108  OD1 ASN A  62      29.819  71.037  90.737  1.00 25.80           O  
ATOM   2109  ND2 ASN A  62      27.594  70.778  90.527  1.00 24.14           N  
ATOM   2110  N   LEU A  63      26.544  74.949  88.510  1.00 20.10           N  
ATOM   2111  CA  LEU A  63      26.418  76.318  88.058  1.00 19.23           C  
ATOM   2112  C   LEU A  63      27.763  76.993  88.277  1.00 18.09           C  
ATOM   2113  O   LEU A  63      28.455  76.698  89.249  1.00 16.10           O  
ATOM   2114  CB  LEU A  63      25.354  77.064  88.864  1.00 19.25           C  
ATOM   2115  CG  LEU A  63      23.927  76.513  88.856  1.00 19.75           C  
ATOM   2116  CD1 LEU A  63      23.040  77.514  89.575  1.00 20.59           C  
ATOM   2117  CD2 LEU A  63      23.425  76.280  87.438  1.00 19.39           C  
ATOM   2118  N   HIS A  64      28.134  77.876  87.356  1.00 16.16           N  
ATOM   2119  CA  HIS A  64      29.370  78.628  87.473  1.00 16.18           C  
ATOM   2120  C   HIS A  64      28.951  80.089  87.685  1.00 15.24           C  
ATOM   2121  O   HIS A  64      27.767  80.402  87.639  1.00 13.81           O  
ATOM   2122  CB  HIS A  64      30.227  78.469  86.209  1.00 15.17           C  
ATOM   2123  CG  HIS A  64      29.501  78.777  84.939  1.00 17.43           C  
ATOM   2124  ND1 HIS A  64      29.378  77.862  83.913  1.00 17.53           N  
ATOM   2125  CD2 HIS A  64      28.901  79.912  84.508  1.00 15.04           C  
ATOM   2126  CE1 HIS A  64      28.737  78.422  82.902  1.00 17.82           C  
ATOM   2127  NE2 HIS A  64      28.436  79.666  83.236  1.00 21.06           N  
ATOM   2128  N   MET A  65      29.912  80.969  87.928  1.00 15.38           N  
ATOM   2129  CA  MET A  65      29.630  82.383  88.171  1.00 16.74           C  
ATOM   2130  C   MET A  65      28.774  83.047  87.075  1.00 17.60           C  
ATOM   2131  O   MET A  65      28.042  84.004  87.338  1.00 17.28           O  
ATOM   2132  CB  MET A  65      30.951  83.142  88.332  1.00 16.05           C  
ATOM   2133  CG  MET A  65      30.917  84.201  89.423  1.00 19.05           C  
ATOM   2134  SD  MET A  65      30.477  83.491  91.028  1.00 21.29           S  
ATOM   2135  CE  MET A  65      29.105  84.522  91.457  1.00 19.14           C  
ATOM   2136  N   GLY A  66      28.877  82.545  85.849  1.00 16.38           N  
ATOM   2137  CA  GLY A  66      28.087  83.097  84.759  1.00 16.17           C  
ATOM   2138  C   GLY A  66      26.596  82.870  84.978  1.00 16.45           C  
ATOM   2139  O   GLY A  66      25.777  83.744  84.690  1.00 16.27           O  
ATOM   2140  N   HIS A  67      26.229  81.694  85.480  1.00 15.53           N  
ATOM   2141  CA  HIS A  67      24.817  81.415  85.737  1.00 17.28           C  
ATOM   2142  C   HIS A  67      24.292  82.388  86.781  1.00 15.79           C  
ATOM   2143  O   HIS A  67      23.162  82.858  86.683  1.00 17.54           O  
ATOM   2144  CB  HIS A  67      24.609  79.990  86.270  1.00 17.57           C  
ATOM   2145  CG  HIS A  67      24.902  78.914  85.270  1.00 19.11           C  
ATOM   2146  ND1 HIS A  67      26.071  78.183  85.284  1.00 17.88           N  
ATOM   2147  CD2 HIS A  67      24.163  78.426  84.245  1.00 17.47           C  
ATOM   2148  CE1 HIS A  67      26.036  77.287  84.314  1.00 19.15           C  
ATOM   2149  NE2 HIS A  67      24.889  77.413  83.670  1.00 16.21           N  
ATOM   2150  N   ALA A  68      25.125  82.663  87.783  1.00 13.71           N  
ATOM   2151  CA  ALA A  68      24.782  83.558  88.878  1.00 13.53           C  
ATOM   2152  C   ALA A  68      24.592  84.990  88.389  1.00 12.34           C  
ATOM   2153  O   ALA A  68      23.585  85.621  88.695  1.00 12.93           O  
ATOM   2154  CB  ALA A  68      25.872  83.497  89.959  1.00 14.07           C  
ATOM   2155  N   LEU A  69      25.561  85.484  87.622  1.00 10.80           N  
ATOM   2156  CA  LEU A  69      25.499  86.828  87.065  1.00 11.73           C  
ATOM   2157  C   LEU A  69      24.203  86.998  86.269  1.00 12.69           C  
ATOM   2158  O   LEU A  69      23.421  87.932  86.503  1.00 11.38           O  
ATOM   2159  CB  LEU A  69      26.687  87.077  86.124  1.00  9.60           C  
ATOM   2160  CG  LEU A  69      26.543  88.339  85.268  1.00  8.37           C  
ATOM   2161  CD1 LEU A  69      26.584  89.536  86.171  1.00  6.65           C  
ATOM   2162  CD2 LEU A  69      27.667  88.439  84.222  1.00  9.77           C  
ATOM   2163  N   ASN A  70      23.993  86.066  85.340  1.00 13.60           N  
ATOM   2164  CA  ASN A  70      22.839  86.051  84.454  1.00 14.47           C  
ATOM   2165  C   ASN A  70      21.485  85.948  85.150  1.00 14.28           C  
ATOM   2166  O   ASN A  70      20.544  86.653  84.787  1.00 15.95           O  
ATOM   2167  CB  ASN A  70      22.968  84.895  83.450  1.00 14.15           C  
ATOM   2168  CG  ASN A  70      21.689  84.678  82.654  1.00 14.47           C  
ATOM   2169  OD1 ASN A  70      20.811  83.910  83.057  1.00 12.26           O  
ATOM   2170  ND2 ASN A  70      21.563  85.384  81.530  1.00 16.87           N  
ATOM   2171  N   LYS A  71      21.385  85.064  86.135  1.00 12.49           N  
ATOM   2172  CA  LYS A  71      20.129  84.866  86.847  1.00 14.10           C  
ATOM   2173  C   LYS A  71      19.832  86.021  87.781  1.00 14.28           C  
ATOM   2174  O   LYS A  71      18.671  86.393  87.951  1.00 16.43           O  
ATOM   2175  CB  LYS A  71      20.160  83.566  87.669  1.00 15.73           C  
ATOM   2176  CG  LYS A  71      18.950  82.650  87.458  1.00 17.32           C  
ATOM   2177  CD  LYS A  71      18.913  82.068  86.036  1.00 18.80           C  
ATOM   2178  CE  LYS A  71      17.985  80.838  85.950  1.00 21.72           C  
ATOM   2179  NZ  LYS A  71      18.040  80.144  84.625  1.00 18.83           N  
ATOM   2180  N   ILE A  72      20.873  86.574  88.402  1.00 13.14           N  
ATOM   2181  CA  ILE A  72      20.685  87.682  89.323  1.00 12.22           C  
ATOM   2182  C   ILE A  72      20.277  88.947  88.566  1.00 13.70           C  
ATOM   2183  O   ILE A  72      19.472  89.748  89.064  1.00 16.05           O  
ATOM   2184  CB  ILE A  72      21.966  87.934  90.168  1.00 11.84           C  
ATOM   2185  CG1 ILE A  72      22.122  86.812  91.204  1.00 11.76           C  
ATOM   2186  CG2 ILE A  72      21.889  89.299  90.873  1.00  9.72           C  
ATOM   2187  CD1 ILE A  72      23.455  86.832  91.933  1.00 12.89           C  
ATOM   2188  N   LEU A  73      20.822  89.140  87.370  1.00 13.42           N  
ATOM   2189  CA  LEU A  73      20.441  90.313  86.584  1.00 13.57           C  
ATOM   2190  C   LEU A  73      18.968  90.167  86.195  1.00 13.45           C  
ATOM   2191  O   LEU A  73      18.196  91.117  86.284  1.00 14.82           O  
ATOM   2192  CB  LEU A  73      21.324  90.440  85.341  1.00 12.22           C  
ATOM   2193  CG  LEU A  73      22.741  90.920  85.647  1.00 11.65           C  
ATOM   2194  CD1 LEU A  73      23.629  90.789  84.416  1.00 11.57           C  
ATOM   2195  CD2 LEU A  73      22.676  92.383  86.115  1.00 11.62           C  
ATOM   2196  N   LYS A  74      18.580  88.964  85.786  1.00 13.79           N  
ATOM   2197  CA  LYS A  74      17.192  88.703  85.412  1.00 15.44           C  
ATOM   2198  C   LYS A  74      16.237  89.035  86.558  1.00 15.10           C  
ATOM   2199  O   LYS A  74      15.203  89.674  86.348  1.00 13.82           O  
ATOM   2200  CB  LYS A  74      17.014  87.228  85.028  1.00 13.86           C  
ATOM   2201  CG  LYS A  74      17.639  86.879  83.700  1.00 14.38           C  
ATOM   2202  CD  LYS A  74      17.573  85.399  83.415  1.00 11.34           C  
ATOM   2203  CE  LYS A  74      17.974  85.153  81.964  1.00  9.22           C  
ATOM   2204  NZ  LYS A  74      18.226  83.726  81.726  1.00  6.91           N  
ATOM   2205  N   ASP A  75      16.598  88.590  87.761  1.00 13.66           N  
ATOM   2206  CA  ASP A  75      15.788  88.807  88.954  1.00 15.22           C  
ATOM   2207  C   ASP A  75      15.678  90.295  89.284  1.00 17.10           C  
ATOM   2208  O   ASP A  75      14.624  90.757  89.718  1.00 17.46           O  
ATOM   2209  CB  ASP A  75      16.397  88.039  90.125  1.00 16.71           C  
ATOM   2210  CG  ASP A  75      15.415  87.807  91.250  1.00 16.72           C  
ATOM   2211  OD1 ASP A  75      14.312  87.281  90.997  1.00 20.47           O  
ATOM   2212  OD2 ASP A  75      15.748  88.142  92.400  1.00 19.50           O  
ATOM   2213  N   PHE A  76      16.765  91.041  89.092  1.00 18.08           N  
ATOM   2214  CA  PHE A  76      16.747  92.491  89.341  1.00 17.83           C  
ATOM   2215  C   PHE A  76      15.590  93.040  88.500  1.00 18.71           C  
ATOM   2216  O   PHE A  76      14.669  93.697  89.001  1.00 18.92           O  
ATOM   2217  CB  PHE A  76      18.036  93.173  88.829  1.00 16.58           C  
ATOM   2218  CG  PHE A  76      19.251  93.012  89.716  1.00 14.62           C  
ATOM   2219  CD1 PHE A  76      20.480  93.519  89.293  1.00 13.59           C  
ATOM   2220  CD2 PHE A  76      19.187  92.360  90.942  1.00 13.12           C  
ATOM   2221  CE1 PHE A  76      21.624  93.378  90.066  1.00 12.77           C  
ATOM   2222  CE2 PHE A  76      20.334  92.214  91.728  1.00 14.08           C  
ATOM   2223  CZ  PHE A  76      21.554  92.723  91.286  1.00 11.93           C  
ATOM   2224  N   ILE A  77      15.661  92.732  87.204  1.00 18.36           N  
ATOM   2225  CA  ILE A  77      14.689  93.187  86.217  1.00 16.34           C  
ATOM   2226  C   ILE A  77      13.240  92.850  86.538  1.00 16.62           C  
ATOM   2227  O   ILE A  77      12.387  93.738  86.569  1.00 16.08           O  
ATOM   2228  CB  ILE A  77      15.055  92.634  84.828  1.00 16.52           C  
ATOM   2229  CG1 ILE A  77      16.418  93.200  84.414  1.00 13.98           C  
ATOM   2230  CG2 ILE A  77      13.957  92.953  83.827  1.00 14.95           C  
ATOM   2231  CD1 ILE A  77      16.949  92.707  83.085  1.00 13.80           C  
ATOM   2232  N   VAL A  78      12.957  91.575  86.785  1.00 17.28           N  
ATOM   2233  CA  VAL A  78      11.590  91.161  87.092  1.00 17.58           C  
ATOM   2234  C   VAL A  78      11.090  91.733  88.418  1.00 17.44           C  
ATOM   2235  O   VAL A  78       9.928  92.131  88.531  1.00 17.57           O  
ATOM   2236  CB  VAL A  78      11.461  89.617  87.132  1.00 16.83           C  
ATOM   2237  CG1 VAL A  78      10.005  89.223  87.408  1.00 12.86           C  
ATOM   2238  CG2 VAL A  78      11.913  89.033  85.798  1.00 16.97           C  
ATOM   2239  N   ARG A  79      11.963  91.783  89.416  1.00 16.33           N  
ATOM   2240  CA  ARG A  79      11.565  92.320  90.709  1.00 17.16           C  
ATOM   2241  C   ARG A  79      11.225  93.792  90.589  1.00 17.76           C  
ATOM   2242  O   ARG A  79      10.221  94.255  91.151  1.00 18.50           O  
ATOM   2243  CB  ARG A  79      12.668  92.109  91.757  1.00 15.67           C  
ATOM   2244  CG  ARG A  79      12.731  90.683  92.296  1.00 14.50           C  
ATOM   2245  CD  ARG A  79      13.783  90.532  93.384  1.00 14.13           C  
ATOM   2246  NE  ARG A  79      13.902  89.146  93.816  1.00 11.11           N  
ATOM   2247  CZ  ARG A  79      13.171  88.603  94.784  1.00 12.11           C  
ATOM   2248  NH1 ARG A  79      12.273  89.336  95.434  1.00 11.32           N  
ATOM   2249  NH2 ARG A  79      13.317  87.322  95.086  1.00  7.83           N  
ATOM   2250  N   TYR A  80      12.049  94.534  89.858  1.00 16.92           N  
ATOM   2251  CA  TYR A  80      11.784  95.953  89.695  1.00 17.75           C  
ATOM   2252  C   TYR A  80      10.488  96.166  88.920  1.00 18.69           C  
ATOM   2253  O   TYR A  80       9.677  97.018  89.282  1.00 19.81           O  
ATOM   2254  CB  TYR A  80      12.914  96.660  88.952  1.00 17.06           C  
ATOM   2255  CG  TYR A  80      12.535  98.080  88.599  1.00 17.34           C  
ATOM   2256  CD1 TYR A  80      12.486  99.080  89.582  1.00 14.08           C  
ATOM   2257  CD2 TYR A  80      12.144  98.411  87.296  1.00 15.27           C  
ATOM   2258  CE1 TYR A  80      12.047 100.378  89.272  1.00 14.19           C  
ATOM   2259  CE2 TYR A  80      11.707  99.698  86.980  1.00 15.31           C  
ATOM   2260  CZ  TYR A  80      11.657 100.675  87.967  1.00 15.30           C  
ATOM   2261  OH  TYR A  80      11.207 101.940  87.635  1.00 14.67           O  
ATOM   2262  N   LYS A  81      10.287  95.411  87.846  1.00 19.23           N  
ATOM   2263  CA  LYS A  81       9.051  95.576  87.081  1.00 18.52           C  
ATOM   2264  C   LYS A  81       7.857  95.178  87.955  1.00 18.74           C  
ATOM   2265  O   LYS A  81       6.817  95.831  87.931  1.00 18.92           O  
ATOM   2266  CB  LYS A  81       9.092  94.740  85.800  1.00 16.43           C  
ATOM   2267  CG  LYS A  81       9.914  95.363  84.674  1.00 20.58           C  
ATOM   2268  CD  LYS A  81       9.602  96.855  84.561  1.00 22.32           C  
ATOM   2269  CE  LYS A  81       9.389  97.314  83.128  1.00 22.13           C  
ATOM   2270  NZ  LYS A  81      10.640  97.272  82.331  1.00 23.98           N  
ATOM   2271  N   THR A  82       8.008  94.104  88.725  1.00 20.20           N  
ATOM   2272  CA  THR A  82       6.940  93.655  89.618  1.00 20.11           C  
ATOM   2273  C   THR A  82       6.609  94.776  90.590  1.00 20.32           C  
ATOM   2274  O   THR A  82       5.437  95.044  90.861  1.00 20.96           O  
ATOM   2275  CB  THR A  82       7.363  92.436  90.460  1.00 20.49           C  
ATOM   2276  OG1 THR A  82       7.657  91.340  89.596  1.00 21.19           O  
ATOM   2277  CG2 THR A  82       6.237  92.027  91.435  1.00 20.82           C  
ATOM   2278  N   MET A  83       7.646  95.426  91.118  1.00 20.08           N  
ATOM   2279  CA  MET A  83       7.450  96.514  92.073  1.00 20.49           C  
ATOM   2280  C   MET A  83       6.877  97.771  91.440  1.00 19.19           C  
ATOM   2281  O   MET A  83       6.553  98.732  92.135  1.00 20.02           O  
ATOM   2282  CB  MET A  83       8.755  96.848  92.797  1.00 19.93           C  
ATOM   2283  CG  MET A  83       9.235  95.728  93.694  1.00 20.60           C  
ATOM   2284  SD  MET A  83      10.635  96.207  94.719  1.00 20.22           S  
ATOM   2285  CE  MET A  83       9.798  97.051  96.032  1.00 15.99           C  
ATOM   2286  N   GLN A  84       6.766  97.781  90.121  1.00 18.86           N  
ATOM   2287  CA  GLN A  84       6.173  98.928  89.447  1.00 19.25           C  
ATOM   2288  C   GLN A  84       4.768  98.519  88.977  1.00 20.03           C  
ATOM   2289  O   GLN A  84       4.139  99.193  88.161  1.00 20.50           O  
ATOM   2290  CB  GLN A  84       7.050  99.382  88.277  1.00 19.21           C  
ATOM   2291  CG  GLN A  84       8.367 100.013  88.726  1.00 20.51           C  
ATOM   2292  CD  GLN A  84       8.187 101.378  89.390  1.00 22.85           C  
ATOM   2293  OE1 GLN A  84       7.166 101.638  90.027  1.00 22.13           O  
ATOM   2294  NE2 GLN A  84       9.198 102.251  89.260  1.00 19.50           N  
ATOM   2295  N   GLY A  85       4.288  97.395  89.506  1.00 20.39           N  
ATOM   2296  CA  GLY A  85       2.956  96.930  89.168  1.00 21.50           C  
ATOM   2297  C   GLY A  85       2.788  96.085  87.923  1.00 21.78           C  
ATOM   2298  O   GLY A  85       1.664  95.767  87.567  1.00 24.00           O  
ATOM   2299  N   PHE A  86       3.871  95.710  87.248  1.00 22.07           N  
ATOM   2300  CA  PHE A  86       3.728  94.887  86.052  1.00 20.34           C  
ATOM   2301  C   PHE A  86       3.528  93.401  86.376  1.00 20.93           C  
ATOM   2302  O   PHE A  86       4.127  92.862  87.314  1.00 20.43           O  
ATOM   2303  CB  PHE A  86       4.962  95.009  85.149  1.00 22.07           C  
ATOM   2304  CG  PHE A  86       5.158  96.367  84.549  1.00 21.19           C  
ATOM   2305  CD1 PHE A  86       5.586  97.435  85.327  1.00 20.87           C  
ATOM   2306  CD2 PHE A  86       4.947  96.573  83.188  1.00 22.34           C  
ATOM   2307  CE1 PHE A  86       5.807  98.687  84.763  1.00 19.45           C  
ATOM   2308  CE2 PHE A  86       5.166  97.823  82.613  1.00 21.95           C  
ATOM   2309  CZ  PHE A  86       5.598  98.881  83.404  1.00 22.26           C  
ATOM   2310  N   TYR A  87       2.674  92.749  85.596  1.00 20.07           N  
ATOM   2311  CA  TYR A  87       2.436  91.321  85.736  1.00 19.46           C  
ATOM   2312  C   TYR A  87       3.651  90.744  85.017  1.00 18.67           C  
ATOM   2313  O   TYR A  87       3.712  90.753  83.788  1.00 19.41           O  
ATOM   2314  CB  TYR A  87       1.158  90.926  84.999  1.00 21.46           C  
ATOM   2315  CG  TYR A  87       0.766  89.481  85.173  1.00 21.84           C  
ATOM   2316  CD1 TYR A  87       0.095  89.053  86.315  1.00 23.21           C  
ATOM   2317  CD2 TYR A  87       1.075  88.535  84.199  1.00 23.48           C  
ATOM   2318  CE1 TYR A  87      -0.259  87.712  86.482  1.00 24.18           C  
ATOM   2319  CE2 TYR A  87       0.725  87.193  84.352  1.00 21.74           C  
ATOM   2320  CZ  TYR A  87       0.061  86.791  85.492  1.00 22.95           C  
ATOM   2321  OH  TYR A  87      -0.288  85.471  85.643  1.00 25.24           O  
ATOM   2322  N   ALA A  88       4.621  90.252  85.773  1.00 18.25           N  
ATOM   2323  CA  ALA A  88       5.840  89.742  85.159  1.00 19.83           C  
ATOM   2324  C   ALA A  88       6.237  88.343  85.596  1.00 18.77           C  
ATOM   2325  O   ALA A  88       7.044  88.172  86.506  1.00 21.16           O  
ATOM   2326  CB  ALA A  88       6.987  90.705  85.428  1.00 18.49           C  
ATOM   2327  N   PRO A  89       5.661  87.323  84.956  1.00 18.36           N  
ATOM   2328  CA  PRO A  89       5.989  85.945  85.307  1.00 17.82           C  
ATOM   2329  C   PRO A  89       7.376  85.586  84.789  1.00 17.79           C  
ATOM   2330  O   PRO A  89       7.733  85.895  83.646  1.00 18.94           O  
ATOM   2331  CB  PRO A  89       4.892  85.152  84.610  1.00 18.23           C  
ATOM   2332  CG  PRO A  89       4.633  85.986  83.374  1.00 18.44           C  
ATOM   2333  CD  PRO A  89       4.584  87.367  83.955  1.00 17.25           C  
ATOM   2334  N   TYR A  90       8.160  84.951  85.644  1.00 16.69           N  
ATOM   2335  CA  TYR A  90       9.494  84.526  85.280  1.00 15.60           C  
ATOM   2336  C   TYR A  90       9.517  83.017  85.413  1.00 15.64           C  
ATOM   2337  O   TYR A  90       9.429  82.492  86.519  1.00 14.88           O  
ATOM   2338  CB  TYR A  90      10.531  85.139  86.224  1.00 17.02           C  
ATOM   2339  CG  TYR A  90      11.932  84.658  85.939  1.00 17.77           C  
ATOM   2340  CD1 TYR A  90      12.520  84.874  84.695  1.00 16.20           C  
ATOM   2341  CD2 TYR A  90      12.635  83.904  86.874  1.00 16.84           C  
ATOM   2342  CE1 TYR A  90      13.766  84.335  84.383  1.00 17.18           C  
ATOM   2343  CE2 TYR A  90      13.886  83.365  86.570  1.00 16.17           C  
ATOM   2344  CZ  TYR A  90      14.436  83.578  85.327  1.00 16.52           C  
ATOM   2345  OH  TYR A  90      15.634  82.990  85.002  1.00 18.74           O  
ATOM   2346  N   VAL A  91       9.621  82.313  84.290  1.00 16.95           N  
ATOM   2347  CA  VAL A  91       9.656  80.854  84.328  1.00 17.64           C  
ATOM   2348  C   VAL A  91      11.001  80.321  83.855  1.00 16.31           C  
ATOM   2349  O   VAL A  91      11.346  80.436  82.695  1.00 16.20           O  
ATOM   2350  CB  VAL A  91       8.530  80.239  83.462  1.00 18.60           C  
ATOM   2351  CG1 VAL A  91       7.164  80.714  83.961  1.00 21.45           C  
ATOM   2352  CG2 VAL A  91       8.711  80.639  82.024  1.00 22.06           C  
ATOM   2353  N   PRO A  92      11.777  79.717  84.759  1.00 17.19           N  
ATOM   2354  CA  PRO A  92      13.082  79.184  84.366  1.00 17.00           C  
ATOM   2355  C   PRO A  92      12.860  77.967  83.473  1.00 19.18           C  
ATOM   2356  O   PRO A  92      11.777  77.389  83.474  1.00 16.03           O  
ATOM   2357  CB  PRO A  92      13.718  78.767  85.693  1.00 18.76           C  
ATOM   2358  CG  PRO A  92      12.724  79.227  86.786  1.00 18.27           C  
ATOM   2359  CD  PRO A  92      11.404  79.249  86.104  1.00 16.63           C  
ATOM   2360  N   GLY A  93      13.894  77.584  82.727  1.00 19.56           N  
ATOM   2361  CA  GLY A  93      13.805  76.426  81.862  1.00 19.22           C  
ATOM   2362  C   GLY A  93      15.101  75.633  81.886  1.00 21.51           C  
ATOM   2363  O   GLY A  93      16.133  76.109  82.376  1.00 21.23           O  
ATOM   2364  N   TRP A  94      15.052  74.418  81.359  1.00 19.99           N  
ATOM   2365  CA  TRP A  94      16.221  73.568  81.311  1.00 20.96           C  
ATOM   2366  C   TRP A  94      16.381  72.823  79.988  1.00 22.15           C  
ATOM   2367  O   TRP A  94      15.423  72.264  79.436  1.00 21.65           O  
ATOM   2368  CB  TRP A  94      16.184  72.578  82.472  1.00 20.09           C  
ATOM   2369  CG  TRP A  94      16.928  73.079  83.680  1.00 18.31           C  
ATOM   2370  CD1 TRP A  94      18.280  73.027  83.884  1.00 15.96           C  
ATOM   2371  CD2 TRP A  94      16.373  73.738  84.824  1.00 15.22           C  
ATOM   2372  NE1 TRP A  94      18.599  73.610  85.085  1.00 16.03           N  
ATOM   2373  CE2 TRP A  94      17.449  74.055  85.685  1.00 16.34           C  
ATOM   2374  CE3 TRP A  94      15.075  74.089  85.205  1.00 16.78           C  
ATOM   2375  CZ2 TRP A  94      17.266  74.711  86.916  1.00 15.35           C  
ATOM   2376  CZ3 TRP A  94      14.886  74.742  86.431  1.00 17.64           C  
ATOM   2377  CH2 TRP A  94      15.982  75.045  87.271  1.00 16.19           C  
ATOM   2378  N   ASP A  95      17.612  72.846  79.490  1.00 22.31           N  
ATOM   2379  CA  ASP A  95      18.000  72.193  78.250  1.00 20.84           C  
ATOM   2380  C   ASP A  95      18.382  70.774  78.687  1.00 19.47           C  
ATOM   2381  O   ASP A  95      19.348  70.597  79.422  1.00 18.03           O  
ATOM   2382  CB  ASP A  95      19.195  72.946  77.667  1.00 20.82           C  
ATOM   2383  CG  ASP A  95      19.219  72.925  76.153  1.00 23.49           C  
ATOM   2384  OD1 ASP A  95      18.142  72.737  75.550  1.00 21.52           O  
ATOM   2385  OD2 ASP A  95      20.315  73.118  75.569  1.00 23.96           O  
ATOM   2386  N   THR A  96      17.639  69.767  78.228  1.00 19.04           N  
ATOM   2387  CA  THR A  96      17.885  68.389  78.679  1.00 18.94           C  
ATOM   2388  C   THR A  96      18.364  67.290  77.727  1.00 20.09           C  
ATOM   2389  O   THR A  96      18.624  66.176  78.177  1.00 21.35           O  
ATOM   2390  CB  THR A  96      16.639  67.855  79.385  1.00 18.09           C  
ATOM   2391  OG1 THR A  96      15.573  67.742  78.440  1.00 16.53           O  
ATOM   2392  CG2 THR A  96      16.204  68.815  80.487  1.00 18.89           C  
ATOM   2393  N   HIS A  97      18.477  67.575  76.433  1.00 20.57           N  
ATOM   2394  CA  HIS A  97      18.938  66.565  75.475  1.00 21.41           C  
ATOM   2395  C   HIS A  97      20.411  66.816  75.162  1.00 21.58           C  
ATOM   2396  O   HIS A  97      21.043  67.644  75.812  1.00 23.23           O  
ATOM   2397  CB  HIS A  97      18.115  66.630  74.179  1.00 21.52           C  
ATOM   2398  CG  HIS A  97      16.651  66.368  74.368  1.00 23.02           C  
ATOM   2399  ND1 HIS A  97      16.166  65.221  74.963  1.00 23.97           N  
ATOM   2400  CD2 HIS A  97      15.562  67.099  74.021  1.00 23.60           C  
ATOM   2401  CE1 HIS A  97      14.844  65.258  74.975  1.00 23.73           C  
ATOM   2402  NE2 HIS A  97      14.453  66.387  74.411  1.00 21.46           N  
ATOM   2403  N   GLY A  98      20.967  66.096  74.191  1.00 21.42           N  
ATOM   2404  CA  GLY A  98      22.358  66.323  73.825  1.00 19.95           C  
ATOM   2405  C   GLY A  98      23.406  65.272  74.159  1.00 19.62           C  
ATOM   2406  O   GLY A  98      23.266  64.475  75.100  1.00 19.09           O  
ATOM   2407  N   LEU A  99      24.486  65.303  73.383  1.00 18.59           N  
ATOM   2408  CA  LEU A  99      25.589  64.372  73.540  1.00 18.59           C  
ATOM   2409  C   LEU A  99      26.224  64.415  74.928  1.00 19.89           C  
ATOM   2410  O   LEU A  99      26.429  63.371  75.537  1.00 20.82           O  
ATOM   2411  CB  LEU A  99      26.645  64.624  72.458  1.00 16.62           C  
ATOM   2412  CG  LEU A  99      27.803  63.626  72.356  1.00 15.02           C  
ATOM   2413  CD1 LEU A  99      27.295  62.190  72.344  1.00 14.60           C  
ATOM   2414  CD2 LEU A  99      28.583  63.935  71.093  1.00 15.43           C  
ATOM   2415  N   PRO A 100      26.536  65.618  75.447  1.00 20.31           N  
ATOM   2416  CA  PRO A 100      27.147  65.725  76.781  1.00 21.25           C  
ATOM   2417  C   PRO A 100      26.476  64.848  77.840  1.00 21.30           C  
ATOM   2418  O   PRO A 100      27.154  64.244  78.662  1.00 22.63           O  
ATOM   2419  CB  PRO A 100      27.019  67.209  77.101  1.00 20.51           C  
ATOM   2420  CG  PRO A 100      27.208  67.839  75.741  1.00 21.68           C  
ATOM   2421  CD  PRO A 100      26.348  66.953  74.850  1.00 20.20           C  
ATOM   2422  N   ILE A 101      25.151  64.767  77.823  1.00 21.01           N  
ATOM   2423  CA  ILE A 101      24.464  63.936  78.808  1.00 21.43           C  
ATOM   2424  C   ILE A 101      24.597  62.456  78.481  1.00 21.99           C  
ATOM   2425  O   ILE A 101      24.757  61.631  79.379  1.00 21.83           O  
ATOM   2426  CB  ILE A 101      22.979  64.317  78.937  1.00 20.22           C  
ATOM   2427  CG1 ILE A 101      22.863  65.636  79.695  1.00 19.28           C  
ATOM   2428  CG2 ILE A 101      22.220  63.227  79.677  1.00 20.27           C  
ATOM   2429  CD1 ILE A 101      21.443  66.123  79.847  1.00 23.72           C  
ATOM   2430  N   GLU A 102      24.528  62.111  77.201  1.00 22.94           N  
ATOM   2431  CA  GLU A 102      24.695  60.713  76.821  1.00 24.15           C  
ATOM   2432  C   GLU A 102      26.066  60.295  77.337  1.00 26.35           C  
ATOM   2433  O   GLU A 102      26.226  59.221  77.922  1.00 26.11           O  
ATOM   2434  CB  GLU A 102      24.652  60.538  75.296  1.00 24.03           C  
ATOM   2435  CG  GLU A 102      23.258  60.617  74.683  1.00 24.92           C  
ATOM   2436  CD  GLU A 102      23.223  60.103  73.247  1.00 24.44           C  
ATOM   2437  OE1 GLU A 102      23.965  59.152  72.953  1.00 25.96           O  
ATOM   2438  OE2 GLU A 102      22.451  60.631  72.418  1.00 23.84           O  
ATOM   2439  N   GLN A 103      27.055  61.163  77.134  1.00 27.80           N  
ATOM   2440  CA  GLN A 103      28.417  60.870  77.568  1.00 29.62           C  
ATOM   2441  C   GLN A 103      28.517  60.696  79.086  1.00 29.96           C  
ATOM   2442  O   GLN A 103      29.117  59.727  79.565  1.00 30.13           O  
ATOM   2443  CB  GLN A 103      29.369  61.967  77.086  1.00 30.26           C  
ATOM   2444  CG  GLN A 103      29.268  62.218  75.585  1.00 31.89           C  
ATOM   2445  CD  GLN A 103      30.499  62.897  75.008  1.00 34.51           C  
ATOM   2446  OE1 GLN A 103      31.532  62.251  74.783  1.00 32.67           O  
ATOM   2447  NE2 GLN A 103      30.400  64.211  74.770  1.00 33.15           N  
ATOM   2448  N   ALA A 104      27.920  61.613  79.843  1.00 29.30           N  
ATOM   2449  CA  ALA A 104      27.965  61.511  81.297  1.00 28.88           C  
ATOM   2450  C   ALA A 104      27.480  60.125  81.735  1.00 29.83           C  
ATOM   2451  O   ALA A 104      28.060  59.504  82.630  1.00 27.37           O  
ATOM   2452  CB  ALA A 104      27.107  62.594  81.925  1.00 29.34           C  
ATOM   2453  N   LEU A 105      26.423  59.630  81.099  1.00 30.34           N  
ATOM   2454  CA  LEU A 105      25.911  58.312  81.460  1.00 31.94           C  
ATOM   2455  C   LEU A 105      26.926  57.235  81.113  1.00 32.54           C  
ATOM   2456  O   LEU A 105      27.223  56.370  81.926  1.00 31.15           O  
ATOM   2457  CB  LEU A 105      24.585  58.026  80.748  1.00 31.48           C  
ATOM   2458  CG  LEU A 105      23.348  58.628  81.406  1.00 31.32           C  
ATOM   2459  CD1 LEU A 105      22.103  58.248  80.634  1.00 31.18           C  
ATOM   2460  CD2 LEU A 105      23.251  58.106  82.836  1.00 33.63           C  
ATOM   2461  N   THR A 106      27.459  57.300  79.899  1.00 35.78           N  
ATOM   2462  CA  THR A 106      28.447  56.330  79.440  1.00 39.45           C  
ATOM   2463  C   THR A 106      29.667  56.319  80.356  1.00 40.95           C  
ATOM   2464  O   THR A 106      30.165  55.261  80.740  1.00 40.81           O  
ATOM   2465  CB  THR A 106      28.905  56.651  78.010  1.00 39.42           C  
ATOM   2466  OG1 THR A 106      27.787  56.544  77.119  1.00 41.08           O  
ATOM   2467  CG2 THR A 106      29.999  55.688  77.571  1.00 40.46           C  
ATOM   2468  N   LYS A 107      30.144  57.509  80.694  1.00 42.99           N  
ATOM   2469  CA  LYS A 107      31.291  57.655  81.573  1.00 45.15           C  
ATOM   2470  C   LYS A 107      30.890  57.175  82.964  1.00 46.66           C  
ATOM   2471  O   LYS A 107      31.728  56.753  83.758  1.00 47.35           O  
ATOM   2472  CB  LYS A 107      31.716  59.123  81.614  1.00 45.03           C  
ATOM   2473  CG  LYS A 107      32.840  59.438  82.577  1.00 46.78           C  
ATOM   2474  CD  LYS A 107      33.241  60.912  82.489  1.00 46.74           C  
ATOM   2475  CE  LYS A 107      34.277  61.266  83.549  1.00 47.79           C  
ATOM   2476  NZ  LYS A 107      33.758  61.072  84.937  1.00 49.40           N  
ATOM   2477  N   LYS A 108      29.594  57.237  83.246  1.00 48.41           N  
ATOM   2478  CA  LYS A 108      29.066  56.807  84.533  1.00 50.16           C  
ATOM   2479  C   LYS A 108      29.084  55.281  84.571  1.00 51.43           C  
ATOM   2480  O   LYS A 108      29.061  54.675  85.642  1.00 51.94           O  
ATOM   2481  CB  LYS A 108      27.636  57.328  84.703  1.00 51.35           C  
ATOM   2482  CG  LYS A 108      27.187  57.523  86.145  1.00 52.10           C  
ATOM   2483  CD  LYS A 108      25.845  58.246  86.191  1.00 52.98           C  
ATOM   2484  CE  LYS A 108      25.393  58.514  87.619  1.00 53.12           C  
ATOM   2485  NZ  LYS A 108      24.098  59.252  87.670  1.00 52.75           N  
ATOM   2486  N   GLY A 109      29.130  54.673  83.387  1.00 51.90           N  
ATOM   2487  CA  GLY A 109      29.160  53.225  83.282  1.00 53.11           C  
ATOM   2488  C   GLY A 109      27.844  52.602  82.850  1.00 54.27           C  
ATOM   2489  O   GLY A 109      27.596  51.418  83.113  1.00 54.08           O  
ATOM   2490  N   VAL A 110      27.000  53.384  82.180  1.00 54.18           N  
ATOM   2491  CA  VAL A 110      25.700  52.891  81.737  1.00 54.63           C  
ATOM   2492  C   VAL A 110      25.803  51.871  80.600  1.00 55.71           C  
ATOM   2493  O   VAL A 110      25.336  50.735  80.736  1.00 56.12           O  
ATOM   2494  CB  VAL A 110      24.791  54.062  81.326  1.00 53.38           C  
ATOM   2495  CG1 VAL A 110      23.475  53.545  80.799  1.00 52.25           C  
ATOM   2496  CG2 VAL A 110      24.551  54.961  82.530  1.00 52.69           C  
ATOM   2497  N   ASP A 111      26.411  52.271  79.487  1.00 56.23           N  
ATOM   2498  CA  ASP A 111      26.595  51.377  78.340  1.00 56.83           C  
ATOM   2499  C   ASP A 111      25.342  51.136  77.501  1.00 56.54           C  
ATOM   2500  O   ASP A 111      24.523  50.266  77.806  1.00 55.59           O  
ATOM   2501  CB  ASP A 111      27.168  50.030  78.804  1.00 57.34           C  
ATOM   2502  CG  ASP A 111      27.509  49.106  77.645  1.00 57.56           C  
ATOM   2503  OD1 ASP A 111      28.113  49.587  76.664  1.00 57.07           O  
ATOM   2504  OD2 ASP A 111      27.186  47.899  77.721  1.00 57.25           O  
ATOM   2505  N   ARG A 112      25.216  51.915  76.431  1.00 57.02           N  
ATOM   2506  CA  ARG A 112      24.089  51.808  75.517  1.00 57.38           C  
ATOM   2507  C   ARG A 112      23.931  50.350  75.083  1.00 56.73           C  
ATOM   2508  O   ARG A 112      22.953  49.684  75.436  1.00 56.47           O  
ATOM   2509  CB  ARG A 112      24.334  52.681  74.279  1.00 58.66           C  
ATOM   2510  CG  ARG A 112      24.757  54.116  74.576  1.00 60.57           C  
ATOM   2511  CD  ARG A 112      25.115  54.872  73.293  1.00 62.31           C  
ATOM   2512  NE  ARG A 112      25.674  56.197  73.566  1.00 64.41           N  
ATOM   2513  CZ  ARG A 112      26.090  57.045  72.627  1.00 66.10           C  
ATOM   2514  NH1 ARG A 112      26.011  56.711  71.343  1.00 66.74           N  
ATOM   2515  NH2 ARG A 112      26.589  58.230  72.968  1.00 65.50           N  
ATOM   2516  N   LYS A 113      24.907  49.867  74.318  1.00 55.40           N  
ATOM   2517  CA  LYS A 113      24.897  48.497  73.816  1.00 53.90           C  
ATOM   2518  C   LYS A 113      24.803  47.507  74.961  1.00 52.33           C  
ATOM   2519  O   LYS A 113      25.810  46.937  75.383  1.00 53.11           O  
ATOM   2520  CB  LYS A 113      26.162  48.228  72.998  1.00 53.35           C  
ATOM   2521  CG  LYS A 113      26.353  49.209  71.860  1.00 53.65           C  
ATOM   2522  CD  LYS A 113      27.559  48.868  71.016  1.00 54.84           C  
ATOM   2523  CE  LYS A 113      27.767  49.920  69.934  1.00 55.89           C  
ATOM   2524  NZ  LYS A 113      26.554  50.096  69.078  1.00 57.09           N  
ATOM   2525  N   LYS A 114      23.585  47.314  75.458  1.00 49.59           N  
ATOM   2526  CA  LYS A 114      23.325  46.402  76.561  1.00 46.83           C  
ATOM   2527  C   LYS A 114      21.965  46.724  77.172  1.00 44.81           C  
ATOM   2528  O   LYS A 114      21.654  46.280  78.281  1.00 44.49           O  
ATOM   2529  CB  LYS A 114      24.422  46.531  77.629  1.00 47.52           C  
ATOM   2530  CG  LYS A 114      24.418  45.426  78.683  1.00 49.71           C  
ATOM   2531  CD  LYS A 114      25.803  45.224  79.302  1.00 50.14           C  
ATOM   2532  CE  LYS A 114      26.276  46.454  80.072  1.00 52.22           C  
ATOM   2533  NZ  LYS A 114      27.651  46.280  80.638  1.00 52.14           N  
ATOM   2534  N   MET A 115      21.146  47.489  76.453  1.00 41.42           N  
ATOM   2535  CA  MET A 115      19.834  47.838  76.988  1.00 39.13           C  
ATOM   2536  C   MET A 115      18.784  48.338  76.001  1.00 37.26           C  
ATOM   2537  O   MET A 115      17.592  48.271  76.294  1.00 38.69           O  
ATOM   2538  CB  MET A 115      19.985  48.878  78.104  1.00 39.06           C  
ATOM   2539  CG  MET A 115      20.523  50.228  77.647  1.00 38.29           C  
ATOM   2540  SD  MET A 115      20.702  51.352  79.051  1.00 39.39           S  
ATOM   2541  CE  MET A 115      22.201  50.726  79.796  1.00 38.36           C  
ATOM   2542  N   SER A 116      19.210  48.838  74.849  1.00 33.46           N  
ATOM   2543  CA  SER A 116      18.279  49.363  73.848  1.00 32.24           C  
ATOM   2544  C   SER A 116      18.071  50.858  74.030  1.00 30.43           C  
ATOM   2545  O   SER A 116      18.198  51.391  75.132  1.00 29.20           O  
ATOM   2546  CB  SER A 116      16.902  48.668  73.908  1.00 32.12           C  
ATOM   2547  OG  SER A 116      16.086  49.185  74.954  1.00 29.77           O  
ATOM   2548  N   THR A 117      17.730  51.516  72.930  1.00 29.00           N  
ATOM   2549  CA  THR A 117      17.501  52.952  72.905  1.00 28.61           C  
ATOM   2550  C   THR A 117      16.536  53.419  73.976  1.00 28.14           C  
ATOM   2551  O   THR A 117      16.855  54.312  74.760  1.00 27.88           O  
ATOM   2552  CB  THR A 117      16.942  53.377  71.556  1.00 26.67           C  
ATOM   2553  OG1 THR A 117      17.742  52.803  70.527  1.00 25.30           O  
ATOM   2554  CG2 THR A 117      16.969  54.889  71.422  1.00 25.52           C  
ATOM   2555  N   ALA A 118      15.355  52.811  73.991  1.00 27.62           N  
ATOM   2556  CA  ALA A 118      14.311  53.152  74.949  1.00 27.91           C  
ATOM   2557  C   ALA A 118      14.800  53.189  76.393  1.00 27.52           C  
ATOM   2558  O   ALA A 118      14.528  54.149  77.108  1.00 27.93           O  
ATOM   2559  CB  ALA A 118      13.149  52.174  74.823  1.00 28.66           C  
ATOM   2560  N   GLU A 119      15.520  52.156  76.823  1.00 27.17           N  
ATOM   2561  CA  GLU A 119      16.017  52.121  78.203  1.00 27.11           C  
ATOM   2562  C   GLU A 119      17.151  53.117  78.432  1.00 24.92           C  
ATOM   2563  O   GLU A 119      17.289  53.670  79.525  1.00 22.68           O  
ATOM   2564  CB  GLU A 119      16.494  50.708  78.590  1.00 28.95           C  
ATOM   2565  CG  GLU A 119      15.393  49.641  78.624  1.00 32.34           C  
ATOM   2566  CD  GLU A 119      15.887  48.291  79.153  1.00 34.82           C  
ATOM   2567  OE1 GLU A 119      15.621  47.971  80.330  1.00 35.62           O  
ATOM   2568  OE2 GLU A 119      16.554  47.549  78.397  1.00 35.65           O  
ATOM   2569  N   PHE A 120      17.965  53.339  77.404  1.00 23.68           N  
ATOM   2570  CA  PHE A 120      19.072  54.273  77.526  1.00 24.09           C  
ATOM   2571  C   PHE A 120      18.524  55.697  77.625  1.00 23.66           C  
ATOM   2572  O   PHE A 120      18.970  56.494  78.454  1.00 22.40           O  
ATOM   2573  CB  PHE A 120      20.018  54.160  76.328  1.00 22.67           C  
ATOM   2574  CG  PHE A 120      21.219  55.055  76.428  1.00 21.93           C  
ATOM   2575  CD1 PHE A 120      22.191  54.824  77.388  1.00 21.66           C  
ATOM   2576  CD2 PHE A 120      21.356  56.156  75.585  1.00 23.13           C  
ATOM   2577  CE1 PHE A 120      23.280  55.674  77.516  1.00 22.90           C  
ATOM   2578  CE2 PHE A 120      22.438  57.017  75.699  1.00 21.55           C  
ATOM   2579  CZ  PHE A 120      23.404  56.778  76.668  1.00 22.61           C  
ATOM   2580  N   ARG A 121      17.545  56.005  76.781  1.00 23.61           N  
ATOM   2581  CA  ARG A 121      16.935  57.323  76.786  1.00 24.96           C  
ATOM   2582  C   ARG A 121      16.289  57.661  78.128  1.00 25.91           C  
ATOM   2583  O   ARG A 121      16.364  58.809  78.586  1.00 25.68           O  
ATOM   2584  CB  ARG A 121      15.914  57.433  75.654  1.00 23.29           C  
ATOM   2585  CG  ARG A 121      16.561  57.648  74.284  1.00 23.86           C  
ATOM   2586  CD  ARG A 121      15.513  57.679  73.174  1.00 24.64           C  
ATOM   2587  NE  ARG A 121      14.374  58.519  73.536  1.00 25.46           N  
ATOM   2588  CZ  ARG A 121      14.247  59.798  73.210  1.00 27.02           C  
ATOM   2589  NH1 ARG A 121      15.189  60.407  72.503  1.00 27.56           N  
ATOM   2590  NH2 ARG A 121      13.174  60.471  73.600  1.00 28.58           N  
ATOM   2591  N   GLU A 122      15.656  56.671  78.757  1.00 26.66           N  
ATOM   2592  CA  GLU A 122      15.027  56.890  80.062  1.00 26.74           C  
ATOM   2593  C   GLU A 122      16.117  57.161  81.084  1.00 24.89           C  
ATOM   2594  O   GLU A 122      15.915  57.925  82.025  1.00 24.61           O  
ATOM   2595  CB  GLU A 122      14.201  55.673  80.498  1.00 27.70           C  
ATOM   2596  CG  GLU A 122      12.844  55.570  79.804  1.00 32.31           C  
ATOM   2597  CD  GLU A 122      11.917  56.747  80.133  1.00 32.53           C  
ATOM   2598  OE1 GLU A 122      11.629  56.947  81.333  1.00 33.75           O  
ATOM   2599  OE2 GLU A 122      11.480  57.465  79.199  1.00 30.47           O  
ATOM   2600  N   LYS A 123      17.266  56.517  80.902  1.00 24.42           N  
ATOM   2601  CA  LYS A 123      18.414  56.727  81.786  1.00 24.26           C  
ATOM   2602  C   LYS A 123      18.886  58.182  81.629  1.00 23.16           C  
ATOM   2603  O   LYS A 123      19.254  58.837  82.602  1.00 21.62           O  
ATOM   2604  CB  LYS A 123      19.560  55.790  81.416  1.00 25.30           C  
ATOM   2605  CG  LYS A 123      19.307  54.305  81.702  1.00 28.47           C  
ATOM   2606  CD  LYS A 123      19.298  54.020  83.197  1.00 29.01           C  
ATOM   2607  CE  LYS A 123      19.175  52.532  83.475  1.00 30.93           C  
ATOM   2608  NZ  LYS A 123      19.092  52.255  84.929  1.00 30.27           N  
ATOM   2609  N   CYS A 124      18.880  58.684  80.399  1.00 21.45           N  
ATOM   2610  CA  CYS A 124      19.295  60.067  80.172  1.00 22.01           C  
ATOM   2611  C   CYS A 124      18.336  61.019  80.896  1.00 21.88           C  
ATOM   2612  O   CYS A 124      18.755  61.952  81.568  1.00 21.32           O  
ATOM   2613  CB  CYS A 124      19.297  60.381  78.679  1.00 19.36           C  
ATOM   2614  SG  CYS A 124      20.564  59.495  77.737  1.00 22.89           S  
ATOM   2615  N   LYS A 125      17.042  60.766  80.746  1.00 22.15           N  
ATOM   2616  CA  LYS A 125      16.019  61.586  81.366  1.00 22.76           C  
ATOM   2617  C   LYS A 125      16.212  61.611  82.884  1.00 23.91           C  
ATOM   2618  O   LYS A 125      16.258  62.679  83.511  1.00 22.52           O  
ATOM   2619  CB  LYS A 125      14.646  61.019  81.002  1.00 22.84           C  
ATOM   2620  CG  LYS A 125      13.456  61.839  81.467  1.00 24.47           C  
ATOM   2621  CD  LYS A 125      12.160  61.140  81.082  1.00 26.52           C  
ATOM   2622  CE  LYS A 125      10.964  61.773  81.767  1.00 29.26           C  
ATOM   2623  NZ  LYS A 125       9.723  60.965  81.570  1.00 31.45           N  
ATOM   2624  N   GLU A 126      16.330  60.426  83.468  1.00 24.95           N  
ATOM   2625  CA  GLU A 126      16.525  60.292  84.905  1.00 25.73           C  
ATOM   2626  C   GLU A 126      17.694  61.152  85.358  1.00 24.70           C  
ATOM   2627  O   GLU A 126      17.624  61.818  86.389  1.00 25.05           O  
ATOM   2628  CB  GLU A 126      16.789  58.825  85.255  1.00 28.71           C  
ATOM   2629  CG  GLU A 126      17.163  58.563  86.717  1.00 33.34           C  
ATOM   2630  CD  GLU A 126      17.372  57.073  87.007  1.00 36.67           C  
ATOM   2631  OE1 GLU A 126      18.056  56.401  86.198  1.00 38.63           O  
ATOM   2632  OE2 GLU A 126      16.861  56.577  88.041  1.00 37.23           O  
ATOM   2633  N   PHE A 127      18.762  61.146  84.568  1.00 23.20           N  
ATOM   2634  CA  PHE A 127      19.961  61.917  84.885  1.00 23.51           C  
ATOM   2635  C   PHE A 127      19.724  63.418  84.778  1.00 22.63           C  
ATOM   2636  O   PHE A 127      20.151  64.187  85.632  1.00 21.27           O  
ATOM   2637  CB  PHE A 127      21.091  61.535  83.935  1.00 23.69           C  
ATOM   2638  CG  PHE A 127      22.385  62.258  84.197  1.00 26.29           C  
ATOM   2639  CD1 PHE A 127      23.194  61.903  85.272  1.00 26.96           C  
ATOM   2640  CD2 PHE A 127      22.817  63.265  83.338  1.00 25.83           C  
ATOM   2641  CE1 PHE A 127      24.422  62.538  85.486  1.00 27.68           C  
ATOM   2642  CE2 PHE A 127      24.039  63.906  83.540  1.00 26.32           C  
ATOM   2643  CZ  PHE A 127      24.845  63.543  84.616  1.00 27.15           C  
ATOM   2644  N   ALA A 128      19.060  63.827  83.705  1.00 22.44           N  
ATOM   2645  CA  ALA A 128      18.784  65.234  83.485  1.00 23.32           C  
ATOM   2646  C   ALA A 128      17.967  65.813  84.626  1.00 23.51           C  
ATOM   2647  O   ALA A 128      18.260  66.899  85.114  1.00 23.48           O  
ATOM   2648  CB  ALA A 128      18.051  65.422  82.176  1.00 22.57           C  
ATOM   2649  N   LEU A 129      16.943  65.080  85.045  1.00 24.55           N  
ATOM   2650  CA  LEU A 129      16.079  65.530  86.129  1.00 25.53           C  
ATOM   2651  C   LEU A 129      16.843  65.637  87.451  1.00 25.76           C  
ATOM   2652  O   LEU A 129      16.587  66.545  88.252  1.00 25.91           O  
ATOM   2653  CB  LEU A 129      14.875  64.589  86.266  1.00 24.19           C  
ATOM   2654  CG  LEU A 129      13.910  64.631  85.075  1.00 24.80           C  
ATOM   2655  CD1 LEU A 129      12.873  63.512  85.165  1.00 24.83           C  
ATOM   2656  CD2 LEU A 129      13.237  65.984  85.040  1.00 25.17           C  
ATOM   2657  N   GLU A 130      17.781  64.725  87.684  1.00 24.58           N  
ATOM   2658  CA  GLU A 130      18.569  64.796  88.907  1.00 25.20           C  
ATOM   2659  C   GLU A 130      19.413  66.073  88.901  1.00 26.10           C  
ATOM   2660  O   GLU A 130      19.451  66.807  89.891  1.00 26.38           O  
ATOM   2661  CB  GLU A 130      19.477  63.572  89.030  1.00 27.00           C  
ATOM   2662  CG  GLU A 130      18.714  62.291  89.366  1.00 29.30           C  
ATOM   2663  CD  GLU A 130      19.576  61.048  89.306  1.00 29.62           C  
ATOM   2664  OE1 GLU A 130      19.073  59.966  89.695  1.00 29.68           O  
ATOM   2665  OE2 GLU A 130      20.745  61.151  88.867  1.00 28.67           O  
ATOM   2666  N   GLN A 131      20.085  66.325  87.777  1.00 25.68           N  
ATOM   2667  CA  GLN A 131      20.936  67.502  87.607  1.00 25.36           C  
ATOM   2668  C   GLN A 131      20.136  68.783  87.780  1.00 24.48           C  
ATOM   2669  O   GLN A 131      20.619  69.752  88.359  1.00 22.82           O  
ATOM   2670  CB  GLN A 131      21.582  67.500  86.215  1.00 25.27           C  
ATOM   2671  CG  GLN A 131      22.580  66.388  86.001  1.00 25.11           C  
ATOM   2672  CD  GLN A 131      23.726  66.441  86.995  1.00 27.58           C  
ATOM   2673  OE1 GLN A 131      24.508  67.400  87.017  1.00 26.74           O  
ATOM   2674  NE2 GLN A 131      23.832  65.407  87.827  1.00 26.68           N  
ATOM   2675  N   ILE A 132      18.916  68.779  87.252  1.00 24.19           N  
ATOM   2676  CA  ILE A 132      18.035  69.928  87.344  1.00 23.71           C  
ATOM   2677  C   ILE A 132      17.759  70.227  88.814  1.00 25.14           C  
ATOM   2678  O   ILE A 132      17.888  71.370  89.247  1.00 26.60           O  
ATOM   2679  CB  ILE A 132      16.705  69.660  86.581  1.00 22.71           C  
ATOM   2680  CG1 ILE A 132      16.942  69.782  85.072  1.00 22.88           C  
ATOM   2681  CG2 ILE A 132      15.623  70.617  87.027  1.00 20.09           C  
ATOM   2682  CD1 ILE A 132      15.682  69.545  84.247  1.00 24.22           C  
ATOM   2683  N   GLU A 133      17.383  69.206  89.584  1.00 25.91           N  
ATOM   2684  CA  GLU A 133      17.105  69.418  91.002  1.00 26.25           C  
ATOM   2685  C   GLU A 133      18.270  70.124  91.681  1.00 25.67           C  
ATOM   2686  O   GLU A 133      18.066  71.092  92.415  1.00 25.08           O  
ATOM   2687  CB  GLU A 133      16.825  68.097  91.734  1.00 26.44           C  
ATOM   2688  CG  GLU A 133      15.379  67.588  91.623  1.00 29.38           C  
ATOM   2689  CD  GLU A 133      14.349  68.706  91.526  1.00 29.38           C  
ATOM   2690  OE1 GLU A 133      13.941  69.041  90.397  1.00 30.25           O  
ATOM   2691  OE2 GLU A 133      13.950  69.265  92.567  1.00 31.00           O  
ATOM   2692  N   LEU A 134      19.487  69.639  91.436  1.00 25.55           N  
ATOM   2693  CA  LEU A 134      20.678  70.240  92.036  1.00 23.71           C  
ATOM   2694  C   LEU A 134      20.818  71.698  91.620  1.00 23.52           C  
ATOM   2695  O   LEU A 134      21.019  72.588  92.453  1.00 22.46           O  
ATOM   2696  CB  LEU A 134      21.933  69.477  91.615  1.00 24.94           C  
ATOM   2697  CG  LEU A 134      22.161  68.052  92.143  1.00 26.25           C  
ATOM   2698  CD1 LEU A 134      23.439  67.483  91.523  1.00 24.94           C  
ATOM   2699  CD2 LEU A 134      22.278  68.066  93.667  1.00 22.51           C  
ATOM   2700  N   GLN A 135      20.708  71.947  90.324  1.00 23.11           N  
ATOM   2701  CA  GLN A 135      20.829  73.310  89.823  1.00 22.87           C  
ATOM   2702  C   GLN A 135      19.719  74.221  90.326  1.00 23.22           C  
ATOM   2703  O   GLN A 135      19.960  75.382  90.661  1.00 22.14           O  
ATOM   2704  CB  GLN A 135      20.833  73.307  88.300  1.00 23.30           C  
ATOM   2705  CG  GLN A 135      22.206  73.107  87.701  1.00 23.62           C  
ATOM   2706  CD  GLN A 135      22.146  73.077  86.202  1.00 22.39           C  
ATOM   2707  OE1 GLN A 135      21.268  73.691  85.602  1.00 24.26           O  
ATOM   2708  NE2 GLN A 135      23.081  72.373  85.582  1.00 21.98           N  
ATOM   2709  N   LYS A 136      18.500  73.698  90.369  1.00 22.83           N  
ATOM   2710  CA  LYS A 136      17.359  74.479  90.830  1.00 24.73           C  
ATOM   2711  C   LYS A 136      17.601  74.920  92.276  1.00 26.87           C  
ATOM   2712  O   LYS A 136      17.243  76.030  92.676  1.00 26.56           O  
ATOM   2713  CB  LYS A 136      16.087  73.632  90.736  1.00 24.68           C  
ATOM   2714  CG  LYS A 136      14.837  74.284  91.307  1.00 23.71           C  
ATOM   2715  CD  LYS A 136      13.665  73.305  91.259  1.00 23.01           C  
ATOM   2716  CE  LYS A 136      13.412  72.850  89.827  1.00 22.83           C  
ATOM   2717  NZ  LYS A 136      12.400  71.775  89.762  1.00 21.49           N  
ATOM   2718  N   LYS A 137      18.224  74.036  93.049  1.00 27.40           N  
ATOM   2719  CA  LYS A 137      18.529  74.307  94.445  1.00 28.13           C  
ATOM   2720  C   LYS A 137      19.469  75.502  94.524  1.00 27.04           C  
ATOM   2721  O   LYS A 137      19.218  76.450  95.264  1.00 25.27           O  
ATOM   2722  CB  LYS A 137      19.171  73.062  95.077  1.00 30.28           C  
ATOM   2723  CG  LYS A 137      19.587  73.193  96.538  1.00 34.08           C  
ATOM   2724  CD  LYS A 137      20.011  71.824  97.077  1.00 37.08           C  
ATOM   2725  CE  LYS A 137      20.488  71.875  98.532  1.00 39.20           C  
ATOM   2726  NZ  LYS A 137      21.899  72.351  98.671  1.00 39.96           N  
ATOM   2727  N   ASP A 138      20.542  75.462  93.741  1.00 27.32           N  
ATOM   2728  CA  ASP A 138      21.525  76.548  93.737  1.00 27.95           C  
ATOM   2729  C   ASP A 138      20.948  77.877  93.250  1.00 26.21           C  
ATOM   2730  O   ASP A 138      21.239  78.927  93.818  1.00 26.92           O  
ATOM   2731  CB  ASP A 138      22.742  76.171  92.881  1.00 31.35           C  
ATOM   2732  CG  ASP A 138      23.564  75.051  93.492  1.00 33.88           C  
ATOM   2733  OD1 ASP A 138      23.705  75.022  94.732  1.00 35.88           O  
ATOM   2734  OD2 ASP A 138      24.086  74.207  92.730  1.00 38.45           O  
ATOM   2735  N   PHE A 139      20.148  77.838  92.187  1.00 25.11           N  
ATOM   2736  CA  PHE A 139      19.525  79.048  91.668  1.00 22.74           C  
ATOM   2737  C   PHE A 139      18.679  79.706  92.761  1.00 23.75           C  
ATOM   2738  O   PHE A 139      18.762  80.915  92.983  1.00 22.89           O  
ATOM   2739  CB  PHE A 139      18.652  78.713  90.455  1.00 21.37           C  
ATOM   2740  CG  PHE A 139      19.403  78.719  89.148  1.00 21.47           C  
ATOM   2741  CD1 PHE A 139      19.191  77.722  88.200  1.00 20.08           C  
ATOM   2742  CD2 PHE A 139      20.311  79.737  88.858  1.00 21.11           C  
ATOM   2743  CE1 PHE A 139      19.868  77.739  86.987  1.00 22.58           C  
ATOM   2744  CE2 PHE A 139      20.999  79.766  87.644  1.00 22.09           C  
ATOM   2745  CZ  PHE A 139      20.779  78.766  86.704  1.00 21.84           C  
ATOM   2746  N   ARG A 140      17.877  78.906  93.458  1.00 22.88           N  
ATOM   2747  CA  ARG A 140      17.030  79.438  94.520  1.00 24.32           C  
ATOM   2748  C   ARG A 140      17.815  79.969  95.717  1.00 23.89           C  
ATOM   2749  O   ARG A 140      17.357  80.873  96.418  1.00 22.54           O  
ATOM   2750  CB  ARG A 140      16.011  78.383  94.951  1.00 23.93           C  
ATOM   2751  CG  ARG A 140      14.873  78.265  93.943  1.00 27.00           C  
ATOM   2752  CD  ARG A 140      14.050  77.024  94.167  1.00 28.67           C  
ATOM   2753  NE  ARG A 140      13.705  76.879  95.571  1.00 31.89           N  
ATOM   2754  CZ  ARG A 140      13.035  75.849  96.065  1.00 34.09           C  
ATOM   2755  NH1 ARG A 140      12.636  74.872  95.255  1.00 34.51           N  
ATOM   2756  NH2 ARG A 140      12.781  75.792  97.368  1.00 34.91           N  
ATOM   2757  N   ARG A 141      19.004  79.424  95.939  1.00 23.09           N  
ATOM   2758  CA  ARG A 141      19.830  79.895  97.035  1.00 23.71           C  
ATOM   2759  C   ARG A 141      20.396  81.299  96.724  1.00 22.97           C  
ATOM   2760  O   ARG A 141      20.959  81.957  97.596  1.00 23.03           O  
ATOM   2761  CB  ARG A 141      20.965  78.904  97.302  1.00 24.55           C  
ATOM   2762  CG  ARG A 141      21.818  79.264  98.514  1.00 26.53           C  
ATOM   2763  CD  ARG A 141      21.020  79.182  99.826  1.00 28.30           C  
ATOM   2764  NE  ARG A 141      21.750  79.779 100.947  1.00 28.94           N  
ATOM   2765  CZ  ARG A 141      21.935  81.091 101.107  1.00 29.75           C  
ATOM   2766  NH1 ARG A 141      21.438  81.950 100.223  1.00 25.57           N  
ATOM   2767  NH2 ARG A 141      22.633  81.546 102.146  1.00 30.36           N  
ATOM   2768  N   LEU A 142      20.255  81.757  95.483  1.00 20.76           N  
ATOM   2769  CA  LEU A 142      20.745  83.088  95.130  1.00 20.56           C  
ATOM   2770  C   LEU A 142      19.666  84.124  95.420  1.00 20.62           C  
ATOM   2771  O   LEU A 142      19.885  85.327  95.255  1.00 21.43           O  
ATOM   2772  CB  LEU A 142      21.130  83.165  93.649  1.00 16.25           C  
ATOM   2773  CG  LEU A 142      22.314  82.297  93.208  1.00 14.87           C  
ATOM   2774  CD1 LEU A 142      22.414  82.325  91.698  1.00 11.02           C  
ATOM   2775  CD2 LEU A 142      23.622  82.780  93.856  1.00  9.26           C  
ATOM   2776  N   GLY A 143      18.500  83.648  95.848  1.00 20.61           N  
ATOM   2777  CA  GLY A 143      17.395  84.543  96.153  1.00 20.50           C  
ATOM   2778  C   GLY A 143      16.508  84.865  94.960  1.00 20.81           C  
ATOM   2779  O   GLY A 143      15.687  85.777  95.031  1.00 21.03           O  
ATOM   2780  N   VAL A 144      16.669  84.130  93.862  1.00 19.88           N  
ATOM   2781  CA  VAL A 144      15.865  84.368  92.671  1.00 20.78           C  
ATOM   2782  C   VAL A 144      14.440  83.847  92.837  1.00 21.80           C  
ATOM   2783  O   VAL A 144      14.212  82.741  93.340  1.00 21.76           O  
ATOM   2784  CB  VAL A 144      16.479  83.699  91.414  1.00 21.44           C  
ATOM   2785  CG1 VAL A 144      15.643  84.046  90.191  1.00 20.27           C  
ATOM   2786  CG2 VAL A 144      17.922  84.159  91.214  1.00 20.07           C  
ATOM   2787  N   ARG A 145      13.482  84.666  92.420  1.00 22.31           N  
ATOM   2788  CA  ARG A 145      12.069  84.313  92.490  1.00 21.96           C  
ATOM   2789  C   ARG A 145      11.662  83.946  91.079  1.00 22.90           C  
ATOM   2790  O   ARG A 145      11.882  84.725  90.150  1.00 21.71           O  
ATOM   2791  CB  ARG A 145      11.244  85.509  92.962  1.00 22.86           C  
ATOM   2792  CG  ARG A 145       9.769  85.225  93.213  1.00 21.37           C  
ATOM   2793  CD  ARG A 145       9.140  86.418  93.915  1.00 22.34           C  
ATOM   2794  NE  ARG A 145       8.961  87.548  93.010  1.00 22.38           N  
ATOM   2795  CZ  ARG A 145       8.699  88.786  93.406  1.00 23.57           C  
ATOM   2796  NH1 ARG A 145       8.592  89.071  94.704  1.00 25.70           N  
ATOM   2797  NH2 ARG A 145       8.522  89.738  92.506  1.00 22.31           N  
ATOM   2798  N   GLY A 146      11.083  82.757  90.925  1.00 22.64           N  
ATOM   2799  CA  GLY A 146      10.656  82.285  89.620  1.00 22.89           C  
ATOM   2800  C   GLY A 146       9.828  81.023  89.789  1.00 24.79           C  
ATOM   2801  O   GLY A 146       9.799  80.439  90.879  1.00 24.05           O  
ATOM   2802  N   ASP A 147       9.157  80.588  88.724  1.00 24.93           N  
ATOM   2803  CA  ASP A 147       8.322  79.392  88.801  1.00 25.39           C  
ATOM   2804  C   ASP A 147       9.192  78.149  88.832  1.00 25.35           C  
ATOM   2805  O   ASP A 147       9.070  77.280  87.962  1.00 25.22           O  
ATOM   2806  CB  ASP A 147       7.378  79.317  87.595  1.00 26.45           C  
ATOM   2807  CG  ASP A 147       6.101  78.543  87.897  1.00 25.79           C  
ATOM   2808  OD1 ASP A 147       6.146  77.616  88.729  1.00 23.76           O  
ATOM   2809  OD2 ASP A 147       5.054  78.856  87.292  1.00 28.16           O  
ATOM   2810  N   PHE A 148      10.066  78.064  89.834  1.00 25.96           N  
ATOM   2811  CA  PHE A 148      10.966  76.927  89.975  1.00 25.87           C  
ATOM   2812  C   PHE A 148      10.273  75.607  90.282  1.00 27.28           C  
ATOM   2813  O   PHE A 148      10.881  74.546  90.138  1.00 28.38           O  
ATOM   2814  CB  PHE A 148      12.023  77.195  91.050  1.00 25.33           C  
ATOM   2815  CG  PHE A 148      13.082  78.165  90.623  1.00 24.78           C  
ATOM   2816  CD1 PHE A 148      13.085  79.465  91.102  1.00 25.17           C  
ATOM   2817  CD2 PHE A 148      14.048  77.792  89.699  1.00 24.80           C  
ATOM   2818  CE1 PHE A 148      14.036  80.386  90.661  1.00 24.82           C  
ATOM   2819  CE2 PHE A 148      14.998  78.701  89.254  1.00 24.97           C  
ATOM   2820  CZ  PHE A 148      14.991  80.002  89.736  1.00 23.97           C  
ATOM   2821  N   ASN A 149       9.020  75.650  90.718  1.00 27.20           N  
ATOM   2822  CA  ASN A 149       8.323  74.400  91.005  1.00 27.63           C  
ATOM   2823  C   ASN A 149       7.659  73.840  89.753  1.00 26.43           C  
ATOM   2824  O   ASN A 149       7.292  72.671  89.719  1.00 27.15           O  
ATOM   2825  CB  ASN A 149       7.275  74.586  92.111  1.00 27.58           C  
ATOM   2826  CG  ASN A 149       7.903  74.703  93.486  1.00 26.91           C  
ATOM   2827  OD1 ASN A 149       8.915  74.063  93.763  1.00 26.49           O  
ATOM   2828  ND2 ASN A 149       7.302  75.511  94.357  1.00 24.50           N  
ATOM   2829  N   ASP A 150       7.515  74.679  88.727  1.00 25.13           N  
ATOM   2830  CA  ASP A 150       6.901  74.269  87.467  1.00 23.93           C  
ATOM   2831  C   ASP A 150       7.644  74.927  86.309  1.00 22.69           C  
ATOM   2832  O   ASP A 150       7.077  75.711  85.537  1.00 21.02           O  
ATOM   2833  CB  ASP A 150       5.422  74.667  87.456  1.00 26.67           C  
ATOM   2834  CG  ASP A 150       4.709  74.231  86.190  1.00 30.43           C  
ATOM   2835  OD1 ASP A 150       5.044  73.141  85.663  1.00 30.47           O  
ATOM   2836  OD2 ASP A 150       3.809  74.976  85.732  1.00 31.07           O  
ATOM   2837  N   PRO A 151       8.936  74.609  86.176  1.00 21.68           N  
ATOM   2838  CA  PRO A 151       9.790  75.158  85.125  1.00 22.52           C  
ATOM   2839  C   PRO A 151       9.568  74.448  83.799  1.00 22.92           C  
ATOM   2840  O   PRO A 151       9.100  73.304  83.771  1.00 22.56           O  
ATOM   2841  CB  PRO A 151      11.177  74.893  85.661  1.00 21.36           C  
ATOM   2842  CG  PRO A 151      10.997  73.493  86.225  1.00 22.76           C  
ATOM   2843  CD  PRO A 151       9.670  73.605  86.969  1.00 21.76           C  
ATOM   2844  N   TYR A 152       9.900  75.118  82.702  1.00 22.30           N  
ATOM   2845  CA  TYR A 152       9.757  74.480  81.409  1.00 23.31           C  
ATOM   2846  C   TYR A 152      11.005  73.626  81.206  1.00 24.14           C  
ATOM   2847  O   TYR A 152      12.079  73.973  81.694  1.00 22.98           O  
ATOM   2848  CB  TYR A 152       9.574  75.521  80.306  1.00 21.75           C  
ATOM   2849  CG  TYR A 152      10.817  76.208  79.787  1.00 20.48           C  
ATOM   2850  CD1 TYR A 152      11.683  75.556  78.908  1.00 21.21           C  
ATOM   2851  CD2 TYR A 152      11.049  77.557  80.061  1.00 20.41           C  
ATOM   2852  CE1 TYR A 152      12.744  76.242  78.297  1.00 21.72           C  
ATOM   2853  CE2 TYR A 152      12.102  78.248  79.460  1.00 20.07           C  
ATOM   2854  CZ  TYR A 152      12.940  77.588  78.576  1.00 19.83           C  
ATOM   2855  OH  TYR A 152      13.948  78.284  77.947  1.00 19.55           O  
ATOM   2856  N   ILE A 153      10.843  72.501  80.507  1.00 25.14           N  
ATOM   2857  CA  ILE A 153      11.926  71.543  80.262  1.00 25.48           C  
ATOM   2858  C   ILE A 153      11.842  71.016  78.826  1.00 24.97           C  
ATOM   2859  O   ILE A 153      10.772  70.608  78.374  1.00 24.39           O  
ATOM   2860  CB  ILE A 153      11.793  70.361  81.242  1.00 25.73           C  
ATOM   2861  CG1 ILE A 153      11.585  70.897  82.663  1.00 26.83           C  
ATOM   2862  CG2 ILE A 153      13.032  69.496  81.198  1.00 25.92           C  
ATOM   2863  CD1 ILE A 153      11.020  69.873  83.639  1.00 28.28           C  
ATOM   2864  N   THR A 154      12.963  71.012  78.110  1.00 23.48           N  
ATOM   2865  CA  THR A 154      12.952  70.561  76.722  1.00 22.94           C  
ATOM   2866  C   THR A 154      12.533  69.107  76.515  1.00 23.56           C  
ATOM   2867  O   THR A 154      12.275  68.701  75.382  1.00 25.57           O  
ATOM   2868  CB  THR A 154      14.331  70.752  76.044  1.00 22.31           C  
ATOM   2869  OG1 THR A 154      15.306  69.922  76.687  1.00 20.60           O  
ATOM   2870  CG2 THR A 154      14.769  72.207  76.125  1.00 22.20           C  
ATOM   2871  N   LEU A 155      12.457  68.326  77.591  1.00 23.01           N  
ATOM   2872  CA  LEU A 155      12.078  66.916  77.468  1.00 24.17           C  
ATOM   2873  C   LEU A 155      10.610  66.662  77.766  1.00 24.02           C  
ATOM   2874  O   LEU A 155      10.153  65.520  77.742  1.00 21.84           O  
ATOM   2875  CB  LEU A 155      12.955  66.030  78.372  1.00 23.82           C  
ATOM   2876  CG  LEU A 155      13.111  66.355  79.861  1.00 23.04           C  
ATOM   2877  CD1 LEU A 155      11.760  66.395  80.553  1.00 24.77           C  
ATOM   2878  CD2 LEU A 155      13.999  65.297  80.493  1.00 25.17           C  
ATOM   2879  N   LYS A 156       9.877  67.739  78.038  1.00 24.76           N  
ATOM   2880  CA  LYS A 156       8.449  67.651  78.324  1.00 26.11           C  
ATOM   2881  C   LYS A 156       7.662  67.430  77.043  1.00 25.32           C  
ATOM   2882  O   LYS A 156       7.904  68.080  76.031  1.00 25.73           O  
ATOM   2883  CB  LYS A 156       7.954  68.934  78.987  1.00 27.86           C  
ATOM   2884  CG  LYS A 156       8.359  69.094  80.431  1.00 30.80           C  
ATOM   2885  CD  LYS A 156       7.467  68.273  81.350  1.00 33.93           C  
ATOM   2886  CE  LYS A 156       7.791  68.557  82.811  1.00 35.79           C  
ATOM   2887  NZ  LYS A 156       6.956  67.747  83.747  1.00 36.45           N  
ATOM   2888  N   PRO A 157       6.690  66.513  77.081  1.00 25.52           N  
ATOM   2889  CA  PRO A 157       5.872  66.223  75.904  1.00 24.11           C  
ATOM   2890  C   PRO A 157       5.384  67.454  75.134  1.00 24.05           C  
ATOM   2891  O   PRO A 157       5.557  67.525  73.920  1.00 23.01           O  
ATOM   2892  CB  PRO A 157       4.720  65.409  76.486  1.00 25.66           C  
ATOM   2893  CG  PRO A 157       5.395  64.636  77.597  1.00 24.81           C  
ATOM   2894  CD  PRO A 157       6.275  65.691  78.238  1.00 24.54           C  
ATOM   2895  N   GLU A 158       4.798  68.427  75.833  1.00 24.56           N  
ATOM   2896  CA  GLU A 158       4.256  69.624  75.178  1.00 23.72           C  
ATOM   2897  C   GLU A 158       5.292  70.490  74.484  1.00 23.36           C  
ATOM   2898  O   GLU A 158       5.009  71.129  73.468  1.00 22.38           O  
ATOM   2899  CB  GLU A 158       3.481  70.479  76.183  1.00 25.62           C  
ATOM   2900  CG  GLU A 158       2.266  69.778  76.828  1.00 31.09           C  
ATOM   2901  CD  GLU A 158       1.342  69.082  75.821  1.00 31.82           C  
ATOM   2902  OE1 GLU A 158       0.990  69.689  74.784  1.00 32.48           O  
ATOM   2903  OE2 GLU A 158       0.952  67.923  76.080  1.00 33.63           O  
ATOM   2904  N   TYR A 159       6.492  70.516  75.050  1.00 22.86           N  
ATOM   2905  CA  TYR A 159       7.595  71.291  74.502  1.00 22.61           C  
ATOM   2906  C   TYR A 159       8.073  70.574  73.229  1.00 22.40           C  
ATOM   2907  O   TYR A 159       8.176  71.175  72.157  1.00 21.51           O  
ATOM   2908  CB  TYR A 159       8.722  71.373  75.538  1.00 19.84           C  
ATOM   2909  CG  TYR A 159       9.846  72.305  75.172  1.00 20.54           C  
ATOM   2910  CD1 TYR A 159       9.970  73.554  75.782  1.00 19.66           C  
ATOM   2911  CD2 TYR A 159      10.792  71.940  74.213  1.00 18.78           C  
ATOM   2912  CE1 TYR A 159      11.014  74.417  75.441  1.00 21.51           C  
ATOM   2913  CE2 TYR A 159      11.826  72.785  73.863  1.00 18.99           C  
ATOM   2914  CZ  TYR A 159      11.935  74.027  74.476  1.00 21.00           C  
ATOM   2915  OH  TYR A 159      12.943  74.881  74.094  1.00 18.93           O  
ATOM   2916  N   GLU A 160       8.346  69.281  73.348  1.00 23.12           N  
ATOM   2917  CA  GLU A 160       8.796  68.500  72.200  1.00 23.71           C  
ATOM   2918  C   GLU A 160       7.818  68.615  71.036  1.00 24.64           C  
ATOM   2919  O   GLU A 160       8.223  68.827  69.885  1.00 27.04           O  
ATOM   2920  CB  GLU A 160       8.954  67.036  72.589  1.00 24.11           C  
ATOM   2921  CG  GLU A 160      10.208  66.715  73.394  1.00 24.91           C  
ATOM   2922  CD  GLU A 160      10.251  65.255  73.840  1.00 26.26           C  
ATOM   2923  OE1 GLU A 160      11.353  64.721  74.110  1.00 26.73           O  
ATOM   2924  OE2 GLU A 160       9.171  64.639  73.935  1.00 27.13           O  
ATOM   2925  N   ALA A 161       6.527  68.491  71.331  1.00 24.14           N  
ATOM   2926  CA  ALA A 161       5.506  68.572  70.291  1.00 23.95           C  
ATOM   2927  C   ALA A 161       5.572  69.919  69.569  1.00 23.81           C  
ATOM   2928  O   ALA A 161       5.444  69.993  68.345  1.00 23.18           O  
ATOM   2929  CB  ALA A 161       4.128  68.360  70.901  1.00 23.79           C  
ATOM   2930  N   ALA A 162       5.766  70.986  70.336  1.00 23.17           N  
ATOM   2931  CA  ALA A 162       5.862  72.318  69.761  1.00 23.95           C  
ATOM   2932  C   ALA A 162       7.060  72.369  68.815  1.00 23.76           C  
ATOM   2933  O   ALA A 162       6.966  72.901  67.707  1.00 23.97           O  
ATOM   2934  CB  ALA A 162       6.029  73.355  70.871  1.00 24.84           C  
ATOM   2935  N   GLN A 163       8.178  71.804  69.259  1.00 22.41           N  
ATOM   2936  CA  GLN A 163       9.400  71.786  68.463  1.00 23.31           C  
ATOM   2937  C   GLN A 163       9.138  71.099  67.119  1.00 24.46           C  
ATOM   2938  O   GLN A 163       9.584  71.575  66.067  1.00 25.80           O  
ATOM   2939  CB  GLN A 163      10.505  71.049  69.222  1.00 22.39           C  
ATOM   2940  CG  GLN A 163      11.878  71.197  68.610  1.00 22.09           C  
ATOM   2941  CD  GLN A 163      12.948  70.518  69.441  1.00 22.52           C  
ATOM   2942  OE1 GLN A 163      12.866  70.488  70.663  1.00 21.05           O  
ATOM   2943  NE2 GLN A 163      13.963  69.978  68.780  1.00 23.24           N  
ATOM   2944  N   ILE A 164       8.419  69.980  67.164  1.00 23.40           N  
ATOM   2945  CA  ILE A 164       8.071  69.243  65.954  1.00 23.60           C  
ATOM   2946  C   ILE A 164       7.231  70.132  65.047  1.00 24.06           C  
ATOM   2947  O   ILE A 164       7.480  70.204  63.853  1.00 24.87           O  
ATOM   2948  CB  ILE A 164       7.273  67.963  66.291  1.00 23.26           C  
ATOM   2949  CG1 ILE A 164       8.196  66.934  66.940  1.00 23.07           C  
ATOM   2950  CG2 ILE A 164       6.646  67.388  65.047  1.00 22.14           C  
ATOM   2951  CD1 ILE A 164       9.351  66.498  66.056  1.00 22.24           C  
ATOM   2952  N   ARG A 165       6.244  70.824  65.610  1.00 25.30           N  
ATOM   2953  CA  ARG A 165       5.403  71.698  64.789  1.00 26.17           C  
ATOM   2954  C   ARG A 165       6.249  72.788  64.134  1.00 25.90           C  
ATOM   2955  O   ARG A 165       5.945  73.252  63.039  1.00 25.98           O  
ATOM   2956  CB  ARG A 165       4.287  72.335  65.622  1.00 27.14           C  
ATOM   2957  CG  ARG A 165       3.372  71.324  66.300  1.00 29.80           C  
ATOM   2958  CD  ARG A 165       2.069  71.967  66.768  1.00 30.62           C  
ATOM   2959  NE  ARG A 165       1.233  71.041  67.530  1.00 32.57           N  
ATOM   2960  CZ  ARG A 165       1.380  70.785  68.829  1.00 35.28           C  
ATOM   2961  NH1 ARG A 165       2.331  71.386  69.528  1.00 34.79           N  
ATOM   2962  NH2 ARG A 165       0.571  69.923  69.436  1.00 37.42           N  
ATOM   2963  N   ILE A 166       7.320  73.199  64.803  1.00 25.10           N  
ATOM   2964  CA  ILE A 166       8.189  74.219  64.226  1.00 23.25           C  
ATOM   2965  C   ILE A 166       8.903  73.605  63.021  1.00 22.56           C  
ATOM   2966  O   ILE A 166       9.007  74.226  61.965  1.00 20.67           O  
ATOM   2967  CB  ILE A 166       9.218  74.731  65.265  1.00 22.77           C  
ATOM   2968  CG1 ILE A 166       8.529  75.711  66.225  1.00 23.05           C  
ATOM   2969  CG2 ILE A 166      10.401  75.348  64.567  1.00 21.72           C  
ATOM   2970  CD1 ILE A 166       9.461  76.442  67.181  1.00 23.83           C  
ATOM   2971  N   PHE A 167       9.379  72.375  63.188  1.00 21.85           N  
ATOM   2972  CA  PHE A 167      10.063  71.658  62.116  1.00 21.89           C  
ATOM   2973  C   PHE A 167       9.101  71.494  60.937  1.00 21.80           C  
ATOM   2974  O   PHE A 167       9.473  71.662  59.778  1.00 19.78           O  
ATOM   2975  CB  PHE A 167      10.503  70.294  62.626  1.00 21.85           C  
ATOM   2976  CG  PHE A 167      11.144  69.430  61.589  1.00 22.45           C  
ATOM   2977  CD1 PHE A 167      12.524  69.271  61.562  1.00 22.35           C  
ATOM   2978  CD2 PHE A 167      10.366  68.736  60.665  1.00 22.99           C  
ATOM   2979  CE1 PHE A 167      13.129  68.432  60.637  1.00 23.43           C  
ATOM   2980  CE2 PHE A 167      10.957  67.889  59.729  1.00 25.44           C  
ATOM   2981  CZ  PHE A 167      12.347  67.734  59.714  1.00 23.93           C  
ATOM   2982  N   GLY A 168       7.854  71.171  61.245  1.00 22.74           N  
ATOM   2983  CA  GLY A 168       6.862  70.997  60.198  1.00 24.33           C  
ATOM   2984  C   GLY A 168       6.594  72.259  59.393  1.00 25.02           C  
ATOM   2985  O   GLY A 168       6.562  72.222  58.157  1.00 25.08           O  
ATOM   2986  N   GLU A 169       6.403  73.382  60.079  1.00 26.17           N  
ATOM   2987  CA  GLU A 169       6.138  74.637  59.388  1.00 28.67           C  
ATOM   2988  C   GLU A 169       7.290  75.058  58.489  1.00 28.50           C  
ATOM   2989  O   GLU A 169       7.068  75.527  57.370  1.00 28.42           O  
ATOM   2990  CB  GLU A 169       5.804  75.734  60.399  1.00 30.48           C  
ATOM   2991  CG  GLU A 169       4.428  75.516  61.015  1.00 33.49           C  
ATOM   2992  CD  GLU A 169       4.152  76.392  62.213  1.00 34.00           C  
ATOM   2993  OE1 GLU A 169       3.059  76.248  62.802  1.00 35.91           O  
ATOM   2994  OE2 GLU A 169       5.018  77.217  62.567  1.00 35.42           O  
ATOM   2995  N   MET A 170       8.516  74.887  58.967  1.00 27.80           N  
ATOM   2996  CA  MET A 170       9.677  75.242  58.165  1.00 28.51           C  
ATOM   2997  C   MET A 170       9.750  74.319  56.948  1.00 29.68           C  
ATOM   2998  O   MET A 170      10.072  74.753  55.841  1.00 29.43           O  
ATOM   2999  CB  MET A 170      10.955  75.113  58.995  1.00 27.70           C  
ATOM   3000  CG  MET A 170      11.059  76.098  60.161  1.00 25.76           C  
ATOM   3001  SD  MET A 170      12.615  75.917  61.084  1.00 24.67           S  
ATOM   3002  CE  MET A 170      13.819  76.444  59.826  1.00 23.44           C  
ATOM   3003  N   ALA A 171       9.446  73.040  57.159  1.00 30.64           N  
ATOM   3004  CA  ALA A 171       9.481  72.070  56.074  1.00 32.21           C  
ATOM   3005  C   ALA A 171       8.454  72.436  55.008  1.00 33.33           C  
ATOM   3006  O   ALA A 171       8.676  72.231  53.821  1.00 32.05           O  
ATOM   3007  CB  ALA A 171       9.197  70.678  56.611  1.00 32.15           C  
ATOM   3008  N   ASP A 172       7.325  72.980  55.446  1.00 35.38           N  
ATOM   3009  CA  ASP A 172       6.269  73.370  54.529  1.00 36.25           C  
ATOM   3010  C   ASP A 172       6.691  74.548  53.658  1.00 35.77           C  
ATOM   3011  O   ASP A 172       6.456  74.552  52.448  1.00 36.52           O  
ATOM   3012  CB  ASP A 172       5.009  73.729  55.308  1.00 39.10           C  
ATOM   3013  CG  ASP A 172       3.866  74.120  54.406  1.00 42.63           C  
ATOM   3014  OD1 ASP A 172       4.027  75.080  53.617  1.00 44.44           O  
ATOM   3015  OD2 ASP A 172       2.804  73.465  54.488  1.00 45.66           O  
ATOM   3016  N   LYS A 173       7.309  75.554  54.266  1.00 34.00           N  
ATOM   3017  CA  LYS A 173       7.757  76.714  53.505  1.00 32.66           C  
ATOM   3018  C   LYS A 173       8.992  76.354  52.683  1.00 32.11           C  
ATOM   3019  O   LYS A 173       9.670  77.237  52.136  1.00 32.20           O  
ATOM   3020  CB  LYS A 173       8.086  77.878  54.442  1.00 32.84           C  
ATOM   3021  CG  LYS A 173       6.906  78.424  55.214  1.00 33.16           C  
ATOM   3022  CD  LYS A 173       7.384  79.450  56.232  1.00 34.05           C  
ATOM   3023  CE  LYS A 173       6.258  79.900  57.146  1.00 34.27           C  
ATOM   3024  NZ  LYS A 173       5.257  80.703  56.404  1.00 36.13           N  
ATOM   3025  N   GLY A 174       9.281  75.057  52.604  1.00 29.68           N  
ATOM   3026  CA  GLY A 174      10.430  74.597  51.843  1.00 28.58           C  
ATOM   3027  C   GLY A 174      11.766  75.070  52.394  1.00 29.23           C  
ATOM   3028  O   GLY A 174      12.640  75.491  51.634  1.00 29.01           O  
ATOM   3029  N   LEU A 175      11.939  74.991  53.711  1.00 28.31           N  
ATOM   3030  CA  LEU A 175      13.184  75.424  54.342  1.00 28.46           C  
ATOM   3031  C   LEU A 175      13.993  74.250  54.892  1.00 28.79           C  
ATOM   3032  O   LEU A 175      15.081  74.433  55.444  1.00 28.83           O  
ATOM   3033  CB  LEU A 175      12.878  76.409  55.473  1.00 26.90           C  
ATOM   3034  CG  LEU A 175      12.167  77.703  55.070  1.00 25.97           C  
ATOM   3035  CD1 LEU A 175      11.852  78.516  56.312  1.00 24.39           C  
ATOM   3036  CD2 LEU A 175      13.043  78.502  54.123  1.00 25.32           C  
ATOM   3037  N   ILE A 176      13.454  73.045  54.743  1.00 28.47           N  
ATOM   3038  CA  ILE A 176      14.118  71.848  55.230  1.00 29.24           C  
ATOM   3039  C   ILE A 176      14.402  70.929  54.062  1.00 29.66           C  
ATOM   3040  O   ILE A 176      13.534  70.688  53.227  1.00 30.52           O  
ATOM   3041  CB  ILE A 176      13.236  71.119  56.257  1.00 29.45           C  
ATOM   3042  CG1 ILE A 176      13.047  72.015  57.483  1.00 30.41           C  
ATOM   3043  CG2 ILE A 176      13.852  69.789  56.635  1.00 27.10           C  
ATOM   3044  CD1 ILE A 176      12.032  71.489  58.459  1.00 32.94           C  
ATOM   3045  N   TYR A 177      15.625  70.422  53.995  1.00 30.31           N  
ATOM   3046  CA  TYR A 177      15.987  69.534  52.910  1.00 30.13           C  
ATOM   3047  C   TYR A 177      17.082  68.564  53.316  1.00 30.79           C  
ATOM   3048  O   TYR A 177      17.835  68.816  54.257  1.00 30.72           O  
ATOM   3049  CB  TYR A 177      16.415  70.356  51.695  1.00 28.53           C  
ATOM   3050  CG  TYR A 177      17.733  71.050  51.856  1.00 28.15           C  
ATOM   3051  CD1 TYR A 177      18.917  70.428  51.468  1.00 28.57           C  
ATOM   3052  CD2 TYR A 177      17.808  72.321  52.421  1.00 28.39           C  
ATOM   3053  CE1 TYR A 177      20.143  71.054  51.641  1.00 28.00           C  
ATOM   3054  CE2 TYR A 177      19.031  72.957  52.600  1.00 28.09           C  
ATOM   3055  CZ  TYR A 177      20.194  72.314  52.206  1.00 28.66           C  
ATOM   3056  OH  TYR A 177      21.415  72.930  52.375  1.00 32.78           O  
ATOM   3057  N   LYS A 178      17.154  67.446  52.604  1.00 31.14           N  
ATOM   3058  CA  LYS A 178      18.150  66.428  52.887  1.00 32.42           C  
ATOM   3059  C   LYS A 178      19.304  66.557  51.906  1.00 33.92           C  
ATOM   3060  O   LYS A 178      19.101  66.859  50.729  1.00 34.50           O  
ATOM   3061  CB  LYS A 178      17.529  65.035  52.775  1.00 32.42           C  
ATOM   3062  CG  LYS A 178      18.435  63.898  53.236  1.00 31.42           C  
ATOM   3063  CD  LYS A 178      17.702  62.561  53.173  1.00 32.10           C  
ATOM   3064  CE  LYS A 178      18.569  61.419  53.694  1.00 32.58           C  
ATOM   3065  NZ  LYS A 178      17.824  60.125  53.785  1.00 29.76           N  
ATOM   3066  N   GLY A 179      20.516  66.335  52.406  1.00 34.65           N  
ATOM   3067  CA  GLY A 179      21.696  66.429  51.571  1.00 33.57           C  
ATOM   3068  C   GLY A 179      22.774  65.507  52.100  1.00 34.35           C  
ATOM   3069  O   GLY A 179      22.510  64.363  52.473  1.00 33.96           O  
ATOM   3070  N   LYS A 180      23.999  66.006  52.129  1.00 34.08           N  
ATOM   3071  CA  LYS A 180      25.120  65.224  52.615  1.00 35.20           C  
ATOM   3072  C   LYS A 180      26.205  66.164  53.108  1.00 35.01           C  
ATOM   3073  O   LYS A 180      26.274  67.319  52.691  1.00 35.14           O  
ATOM   3074  CB  LYS A 180      25.674  64.336  51.501  1.00 35.90           C  
ATOM   3075  CG  LYS A 180      24.731  63.238  51.058  1.00 39.21           C  
ATOM   3076  CD  LYS A 180      25.356  62.375  49.972  1.00 41.52           C  
ATOM   3077  CE  LYS A 180      24.455  61.203  49.622  1.00 43.03           C  
ATOM   3078  NZ  LYS A 180      25.019  60.389  48.508  1.00 45.07           N  
ATOM   3079  N   LYS A 181      27.048  65.664  54.003  1.00 34.82           N  
ATOM   3080  CA  LYS A 181      28.135  66.460  54.544  1.00 34.14           C  
ATOM   3081  C   LYS A 181      29.251  65.546  55.041  1.00 33.70           C  
ATOM   3082  O   LYS A 181      29.006  64.409  55.442  1.00 33.83           O  
ATOM   3083  CB  LYS A 181      27.624  67.325  55.698  1.00 34.30           C  
ATOM   3084  CG  LYS A 181      28.596  68.397  56.133  1.00 34.57           C  
ATOM   3085  CD  LYS A 181      28.278  68.917  57.516  1.00 34.37           C  
ATOM   3086  CE  LYS A 181      29.311  69.946  57.930  1.00 34.41           C  
ATOM   3087  NZ  LYS A 181      29.295  70.200  59.393  1.00 36.74           N  
ATOM   3088  N   PRO A 182      30.501  66.016  54.981  1.00 33.03           N  
ATOM   3089  CA  PRO A 182      31.603  65.179  55.457  1.00 32.59           C  
ATOM   3090  C   PRO A 182      31.621  65.196  56.981  1.00 31.53           C  
ATOM   3091  O   PRO A 182      31.341  66.225  57.599  1.00 30.93           O  
ATOM   3092  CB  PRO A 182      32.834  65.854  54.861  1.00 33.41           C  
ATOM   3093  CG  PRO A 182      32.299  66.488  53.610  1.00 33.81           C  
ATOM   3094  CD  PRO A 182      31.006  67.084  54.105  1.00 33.57           C  
ATOM   3095  N   VAL A 183      31.949  64.057  57.581  1.00 30.09           N  
ATOM   3096  CA  VAL A 183      31.993  63.944  59.033  1.00 29.55           C  
ATOM   3097  C   VAL A 183      33.080  62.967  59.439  1.00 29.07           C  
ATOM   3098  O   VAL A 183      33.406  62.053  58.678  1.00 27.56           O  
ATOM   3099  CB  VAL A 183      30.655  63.394  59.603  1.00 30.69           C  
ATOM   3100  CG1 VAL A 183      29.486  64.213  59.095  1.00 32.38           C  
ATOM   3101  CG2 VAL A 183      30.483  61.930  59.208  1.00 29.63           C  
ATOM   3102  N   TYR A 184      33.636  63.155  60.634  1.00 27.43           N  
ATOM   3103  CA  TYR A 184      34.657  62.239  61.135  1.00 27.59           C  
ATOM   3104  C   TYR A 184      34.049  60.835  61.107  1.00 27.48           C  
ATOM   3105  O   TYR A 184      32.963  60.622  61.639  1.00 27.66           O  
ATOM   3106  CB  TYR A 184      35.011  62.557  62.589  1.00 27.11           C  
ATOM   3107  CG  TYR A 184      35.812  63.817  62.832  1.00 25.42           C  
ATOM   3108  CD1 TYR A 184      35.469  64.677  63.862  1.00 26.00           C  
ATOM   3109  CD2 TYR A 184      36.957  64.099  62.100  1.00 25.18           C  
ATOM   3110  CE1 TYR A 184      36.248  65.780  64.168  1.00 27.22           C  
ATOM   3111  CE2 TYR A 184      37.741  65.199  62.396  1.00 26.55           C  
ATOM   3112  CZ  TYR A 184      37.382  66.033  63.438  1.00 27.01           C  
ATOM   3113  OH  TYR A 184      38.181  67.096  63.790  1.00 30.34           O  
ATOM   3114  N   TRP A 185      34.731  59.881  60.490  1.00 27.06           N  
ATOM   3115  CA  TRP A 185      34.209  58.525  60.462  1.00 28.05           C  
ATOM   3116  C   TRP A 185      35.268  57.520  60.888  1.00 28.19           C  
ATOM   3117  O   TRP A 185      36.394  57.547  60.397  1.00 29.74           O  
ATOM   3118  CB  TRP A 185      33.667  58.165  59.069  1.00 27.04           C  
ATOM   3119  CG  TRP A 185      32.850  56.900  59.096  1.00 26.66           C  
ATOM   3120  CD1 TRP A 185      33.321  55.615  59.071  1.00 28.44           C  
ATOM   3121  CD2 TRP A 185      31.429  56.801  59.265  1.00 26.68           C  
ATOM   3122  NE1 TRP A 185      32.281  54.721  59.218  1.00 28.90           N  
ATOM   3123  CE2 TRP A 185      31.110  55.420  59.339  1.00 28.47           C  
ATOM   3124  CE3 TRP A 185      30.392  57.742  59.361  1.00 27.08           C  
ATOM   3125  CZ2 TRP A 185      29.793  54.959  59.507  1.00 27.84           C  
ATOM   3126  CZ3 TRP A 185      29.079  57.280  59.529  1.00 26.48           C  
ATOM   3127  CH2 TRP A 185      28.797  55.900  59.599  1.00 25.00           C  
ATOM   3128  N   SER A 186      34.897  56.633  61.805  1.00 29.22           N  
ATOM   3129  CA  SER A 186      35.813  55.615  62.306  1.00 30.99           C  
ATOM   3130  C   SER A 186      35.517  54.238  61.735  1.00 33.32           C  
ATOM   3131  O   SER A 186      34.567  53.569  62.150  1.00 33.84           O  
ATOM   3132  CB  SER A 186      35.745  55.534  63.829  1.00 30.91           C  
ATOM   3133  OG  SER A 186      36.378  54.347  64.291  1.00 32.02           O  
ATOM   3134  N   PRO A 187      36.330  53.791  60.771  1.00 34.44           N  
ATOM   3135  CA  PRO A 187      36.104  52.470  60.179  1.00 36.20           C  
ATOM   3136  C   PRO A 187      36.162  51.369  61.238  1.00 37.54           C  
ATOM   3137  O   PRO A 187      35.587  50.299  61.053  1.00 39.08           O  
ATOM   3138  CB  PRO A 187      37.231  52.356  59.152  1.00 36.64           C  
ATOM   3139  CG  PRO A 187      37.456  53.788  58.741  1.00 35.82           C  
ATOM   3140  CD  PRO A 187      37.406  54.510  60.069  1.00 34.55           C  
ATOM   3141  N   SER A 188      36.861  51.633  62.341  1.00 38.29           N  
ATOM   3142  CA  SER A 188      36.980  50.664  63.431  1.00 39.15           C  
ATOM   3143  C   SER A 188      35.659  50.489  64.163  1.00 40.51           C  
ATOM   3144  O   SER A 188      35.225  49.363  64.409  1.00 41.47           O  
ATOM   3145  CB  SER A 188      38.051  51.099  64.432  1.00 38.56           C  
ATOM   3146  OG  SER A 188      39.348  50.822  63.932  1.00 40.45           O  
ATOM   3147  N   SER A 189      35.031  51.603  64.527  1.00 41.41           N  
ATOM   3148  CA  SER A 189      33.748  51.553  65.218  1.00 42.01           C  
ATOM   3149  C   SER A 189      32.599  51.452  64.221  1.00 42.78           C  
ATOM   3150  O   SER A 189      31.451  51.252  64.618  1.00 43.09           O  
ATOM   3151  CB  SER A 189      33.545  52.804  66.074  1.00 42.27           C  
ATOM   3152  OG  SER A 189      34.447  52.839  67.161  1.00 42.79           O  
ATOM   3153  N   GLU A 190      32.908  51.587  62.933  1.00 43.01           N  
ATOM   3154  CA  GLU A 190      31.882  51.535  61.892  1.00 43.53           C  
ATOM   3155  C   GLU A 190      30.790  52.534  62.231  1.00 42.09           C  
ATOM   3156  O   GLU A 190      29.600  52.258  62.075  1.00 43.38           O  
ATOM   3157  CB  GLU A 190      31.280  50.131  61.784  1.00 44.99           C  
ATOM   3158  CG  GLU A 190      32.095  49.175  60.925  1.00 48.22           C  
ATOM   3159  CD  GLU A 190      31.431  47.823  60.773  1.00 50.15           C  
ATOM   3160  OE1 GLU A 190      31.348  47.089  61.781  1.00 51.40           O  
ATOM   3161  OE2 GLU A 190      30.987  47.498  59.648  1.00 52.05           O  
ATOM   3162  N   SER A 191      31.214  53.705  62.690  1.00 39.84           N  
ATOM   3163  CA  SER A 191      30.295  54.757  63.085  1.00 38.11           C  
ATOM   3164  C   SER A 191      30.944  56.122  62.943  1.00 36.27           C  
ATOM   3165  O   SER A 191      32.168  56.222  62.858  1.00 35.45           O  
ATOM   3166  CB  SER A 191      29.889  54.554  64.542  1.00 37.54           C  
ATOM   3167  OG  SER A 191      29.324  55.737  65.069  1.00 38.72           O  
ATOM   3168  N   SER A 192      30.126  57.170  62.920  1.00 34.03           N  
ATOM   3169  CA  SER A 192      30.653  58.528  62.829  1.00 32.85           C  
ATOM   3170  C   SER A 192      31.007  58.958  64.254  1.00 32.89           C  
ATOM   3171  O   SER A 192      30.581  58.324  65.225  1.00 32.76           O  
ATOM   3172  CB  SER A 192      29.608  59.486  62.245  1.00 31.66           C  
ATOM   3173  OG  SER A 192      28.566  59.728  63.172  1.00 28.98           O  
ATOM   3174  N   LEU A 193      31.781  60.030  64.381  1.00 32.01           N  
ATOM   3175  CA  LEU A 193      32.176  60.515  65.699  1.00 32.18           C  
ATOM   3176  C   LEU A 193      32.147  62.031  65.784  1.00 31.97           C  
ATOM   3177  O   LEU A 193      32.354  62.719  64.787  1.00 33.08           O  
ATOM   3178  CB  LEU A 193      33.587  60.052  66.031  1.00 31.42           C  
ATOM   3179  CG  LEU A 193      33.897  58.570  65.876  1.00 30.99           C  
ATOM   3180  CD1 LEU A 193      35.398  58.365  66.089  1.00 30.21           C  
ATOM   3181  CD2 LEU A 193      33.069  57.759  66.866  1.00 29.94           C  
ATOM   3182  N   ALA A 194      31.889  62.542  66.984  1.00 32.08           N  
ATOM   3183  CA  ALA A 194      31.871  63.980  67.222  1.00 33.70           C  
ATOM   3184  C   ALA A 194      33.270  64.333  67.736  1.00 34.22           C  
ATOM   3185  O   ALA A 194      33.997  63.457  68.196  1.00 35.05           O  
ATOM   3186  CB  ALA A 194      30.802  64.333  68.265  1.00 32.76           C  
ATOM   3187  N   GLU A 195      33.652  65.604  67.668  1.00 35.53           N  
ATOM   3188  CA  GLU A 195      34.984  66.007  68.116  1.00 36.78           C  
ATOM   3189  C   GLU A 195      35.313  65.492  69.514  1.00 36.65           C  
ATOM   3190  O   GLU A 195      36.483  65.283  69.850  1.00 36.26           O  
ATOM   3191  CB  GLU A 195      35.125  67.532  68.086  1.00 37.16           C  
ATOM   3192  CG  GLU A 195      36.567  68.034  68.262  1.00 39.24           C  
ATOM   3193  CD  GLU A 195      37.469  67.725  67.064  1.00 40.38           C  
ATOM   3194  OE1 GLU A 195      38.432  66.941  67.220  1.00 40.49           O  
ATOM   3195  OE2 GLU A 195      37.220  68.275  65.966  1.00 42.27           O  
ATOM   3196  N   ALA A 196      34.275  65.276  70.317  1.00 36.88           N  
ATOM   3197  CA  ALA A 196      34.432  64.794  71.688  1.00 36.91           C  
ATOM   3198  C   ALA A 196      34.921  63.357  71.783  1.00 36.01           C  
ATOM   3199  O   ALA A 196      35.382  62.923  72.839  1.00 36.44           O  
ATOM   3200  CB  ALA A 196      33.114  64.934  72.440  1.00 38.15           C  
ATOM   3201  N   GLU A 197      34.816  62.613  70.691  1.00 35.26           N  
ATOM   3202  CA  GLU A 197      35.261  61.223  70.699  1.00 34.67           C  
ATOM   3203  C   GLU A 197      36.582  61.110  69.948  1.00 34.45           C  
ATOM   3204  O   GLU A 197      37.103  60.014  69.734  1.00 33.66           O  
ATOM   3205  CB  GLU A 197      34.201  60.329  70.053  1.00 33.70           C  
ATOM   3206  CG  GLU A 197      32.796  60.616  70.563  1.00 35.08           C  
ATOM   3207  CD  GLU A 197      31.719  59.821  69.839  1.00 35.55           C  
ATOM   3208  OE1 GLU A 197      31.465  58.664  70.236  1.00 37.34           O  
ATOM   3209  OE2 GLU A 197      31.134  60.353  68.870  1.00 32.89           O  
ATOM   3210  N   ILE A 198      37.120  62.263  69.559  1.00 34.28           N  
ATOM   3211  CA  ILE A 198      38.372  62.322  68.816  1.00 33.07           C  
ATOM   3212  C   ILE A 198      39.556  62.752  69.680  1.00 33.47           C  
ATOM   3213  O   ILE A 198      39.445  63.673  70.498  1.00 32.16           O  
ATOM   3214  CB  ILE A 198      38.276  63.326  67.643  1.00 33.10           C  
ATOM   3215  CG1 ILE A 198      37.116  62.953  66.713  1.00 35.03           C  
ATOM   3216  CG2 ILE A 198      39.583  63.358  66.877  1.00 31.59           C  
ATOM   3217  CD1 ILE A 198      37.254  61.587  66.042  1.00 34.50           C  
ATOM   3218  N   GLU A 199      40.680  62.061  69.507  1.00 32.59           N  
ATOM   3219  CA  GLU A 199      41.907  62.421  70.199  1.00 34.52           C  
ATOM   3220  C   GLU A 199      43.028  62.221  69.201  1.00 34.49           C  
ATOM   3221  O   GLU A 199      42.981  61.298  68.386  1.00 34.59           O  
ATOM   3222  CB  GLU A 199      42.137  61.595  71.470  1.00 35.48           C  
ATOM   3223  CG  GLU A 199      42.397  60.124  71.302  1.00 37.89           C  
ATOM   3224  CD  GLU A 199      42.839  59.504  72.619  1.00 39.54           C  
ATOM   3225  OE1 GLU A 199      42.289  59.896  73.674  1.00 40.87           O  
ATOM   3226  OE2 GLU A 199      43.726  58.629  72.609  1.00 41.20           O  
ATOM   3227  N   TYR A 200      44.023  63.101  69.252  1.00 34.81           N  
ATOM   3228  CA  TYR A 200      45.129  63.053  68.307  1.00 35.96           C  
ATOM   3229  C   TYR A 200      46.364  62.243  68.702  1.00 36.34           C  
ATOM   3230  O   TYR A 200      46.786  62.235  69.857  1.00 35.69           O  
ATOM   3231  CB  TYR A 200      45.536  64.486  67.943  1.00 36.61           C  
ATOM   3232  CG  TYR A 200      44.416  65.272  67.292  1.00 37.53           C  
ATOM   3233  CD1 TYR A 200      43.405  65.857  68.056  1.00 37.42           C  
ATOM   3234  CD2 TYR A 200      44.327  65.365  65.897  1.00 38.34           C  
ATOM   3235  CE1 TYR A 200      42.324  66.514  67.446  1.00 37.83           C  
ATOM   3236  CE2 TYR A 200      43.257  66.010  65.280  1.00 38.39           C  
ATOM   3237  CZ  TYR A 200      42.258  66.582  66.057  1.00 38.43           C  
ATOM   3238  OH  TYR A 200      41.196  67.207  65.438  1.00 37.97           O  
ATOM   3239  N   HIS A 201      46.929  61.567  67.705  1.00 37.15           N  
ATOM   3240  CA  HIS A 201      48.129  60.742  67.844  1.00 38.26           C  
ATOM   3241  C   HIS A 201      48.895  60.862  66.528  1.00 40.49           C  
ATOM   3242  O   HIS A 201      48.293  60.999  65.461  1.00 40.70           O  
ATOM   3243  CB  HIS A 201      47.758  59.274  68.050  1.00 35.94           C  
ATOM   3244  CG  HIS A 201      47.062  58.996  69.344  1.00 35.14           C  
ATOM   3245  ND1 HIS A 201      47.738  58.839  70.533  1.00 34.26           N  
ATOM   3246  CD2 HIS A 201      45.747  58.860  69.637  1.00 34.86           C  
ATOM   3247  CE1 HIS A 201      46.869  58.620  71.505  1.00 34.99           C  
ATOM   3248  NE2 HIS A 201      45.654  58.628  70.987  1.00 33.82           N  
ATOM   3249  N   ASP A 202      50.218  60.808  66.598  1.00 42.70           N  
ATOM   3250  CA  ASP A 202      51.037  60.899  65.400  1.00 44.53           C  
ATOM   3251  C   ASP A 202      50.798  59.686  64.504  1.00 45.55           C  
ATOM   3252  O   ASP A 202      50.552  58.579  64.990  1.00 45.68           O  
ATOM   3253  CB  ASP A 202      52.511  60.991  65.792  1.00 46.08           C  
ATOM   3254  CG  ASP A 202      52.926  62.402  66.184  1.00 48.21           C  
ATOM   3255  OD1 ASP A 202      52.078  63.153  66.715  1.00 48.43           O  
ATOM   3256  OD2 ASP A 202      54.107  62.759  65.966  1.00 49.38           O  
ATOM   3257  N   LYS A 203      50.860  59.898  63.195  1.00 46.85           N  
ATOM   3258  CA  LYS A 203      50.647  58.815  62.238  1.00 49.53           C  
ATOM   3259  C   LYS A 203      51.602  58.915  61.049  1.00 51.31           C  
ATOM   3260  O   LYS A 203      52.068  60.001  60.702  1.00 50.81           O  
ATOM   3261  CB  LYS A 203      49.200  58.838  61.727  1.00 49.46           C  
ATOM   3262  CG  LYS A 203      48.911  57.833  60.617  1.00 50.05           C  
ATOM   3263  CD  LYS A 203      47.724  58.272  59.758  1.00 50.77           C  
ATOM   3264  CE  LYS A 203      47.628  57.435  58.487  1.00 51.01           C  
ATOM   3265  NZ  LYS A 203      46.554  57.905  57.568  1.00 52.47           N  
ATOM   3266  N   ARG A 204      51.887  57.772  60.433  1.00 53.84           N  
ATOM   3267  CA  ARG A 204      52.770  57.711  59.272  1.00 55.61           C  
ATOM   3268  C   ARG A 204      51.954  57.936  58.007  1.00 55.75           C  
ATOM   3269  O   ARG A 204      51.171  57.078  57.604  1.00 55.71           O  
ATOM   3270  CB  ARG A 204      53.455  56.346  59.191  1.00 57.08           C  
ATOM   3271  CG  ARG A 204      54.321  56.021  60.388  1.00 60.25           C  
ATOM   3272  CD  ARG A 204      55.124  54.748  60.167  1.00 62.63           C  
ATOM   3273  NE  ARG A 204      56.036  54.491  61.280  1.00 65.00           N  
ATOM   3274  CZ  ARG A 204      56.964  53.537  61.286  1.00 66.63           C  
ATOM   3275  NH1 ARG A 204      57.109  52.741  60.232  1.00 66.76           N  
ATOM   3276  NH2 ARG A 204      57.747  53.380  62.348  1.00 67.27           N  
ATOM   3277  N   SER A 205      52.140  59.093  57.386  1.00 56.12           N  
ATOM   3278  CA  SER A 205      51.414  59.428  56.171  1.00 56.85           C  
ATOM   3279  C   SER A 205      52.376  59.703  55.024  1.00 57.32           C  
ATOM   3280  O   SER A 205      53.310  60.494  55.159  1.00 56.85           O  
ATOM   3281  CB  SER A 205      50.535  60.657  56.406  1.00 56.83           C  
ATOM   3282  OG  SER A 205      49.553  60.406  57.397  1.00 58.11           O  
ATOM   3283  N   ALA A 206      52.141  59.047  53.895  1.00 57.98           N  
ATOM   3284  CA  ALA A 206      52.987  59.227  52.726  1.00 59.38           C  
ATOM   3285  C   ALA A 206      52.492  60.418  51.910  1.00 59.95           C  
ATOM   3286  O   ALA A 206      51.529  60.300  51.159  1.00 60.18           O  
ATOM   3287  CB  ALA A 206      52.973  57.964  51.879  1.00 58.75           C  
ATOM   3288  N   SER A 207      53.150  61.563  52.065  1.00 60.93           N  
ATOM   3289  CA  SER A 207      52.768  62.771  51.342  1.00 62.77           C  
ATOM   3290  C   SER A 207      53.431  62.824  49.966  1.00 64.66           C  
ATOM   3291  O   SER A 207      54.631  62.582  49.837  1.00 65.25           O  
ATOM   3292  CB  SER A 207      53.151  64.017  52.151  1.00 61.74           C  
ATOM   3293  OG  SER A 207      54.555  64.147  52.280  1.00 59.89           O  
ATOM   3294  N   ILE A 208      52.653  63.143  48.937  1.00 66.67           N  
ATOM   3295  CA  ILE A 208      53.201  63.213  47.587  1.00 68.71           C  
ATOM   3296  C   ILE A 208      52.774  64.463  46.825  1.00 70.23           C  
ATOM   3297  O   ILE A 208      51.822  65.142  47.212  1.00 69.56           O  
ATOM   3298  CB  ILE A 208      52.809  61.965  46.764  1.00 68.59           C  
ATOM   3299  CG1 ILE A 208      51.286  61.807  46.735  1.00 68.17           C  
ATOM   3300  CG2 ILE A 208      53.462  60.730  47.359  1.00 68.28           C  
ATOM   3301  CD1 ILE A 208      50.810  60.576  45.979  1.00 67.52           C  
ATOM   3302  N   TYR A 209      53.495  64.758  45.742  1.00 72.44           N  
ATOM   3303  CA  TYR A 209      53.211  65.924  44.908  1.00 74.73           C  
ATOM   3304  C   TYR A 209      52.768  65.540  43.503  1.00 77.00           C  
ATOM   3305  O   TYR A 209      53.591  65.146  42.680  1.00 78.01           O  
ATOM   3306  CB  TYR A 209      54.445  66.822  44.796  1.00 73.29           C  
ATOM   3307  CG  TYR A 209      54.699  67.695  45.999  1.00 72.05           C  
ATOM   3308  CD1 TYR A 209      55.233  67.165  47.171  1.00 71.99           C  
ATOM   3309  CD2 TYR A 209      54.406  69.057  45.963  1.00 71.25           C  
ATOM   3310  CE1 TYR A 209      55.473  67.975  48.281  1.00 71.49           C  
ATOM   3311  CE2 TYR A 209      54.638  69.872  47.062  1.00 71.20           C  
ATOM   3312  CZ  TYR A 209      55.174  69.327  48.219  1.00 71.26           C  
ATOM   3313  OH  TYR A 209      55.411  70.133  49.308  1.00 70.62           O  
ATOM   3314  N   VAL A 210      51.470  65.661  43.232  1.00 79.57           N  
ATOM   3315  CA  VAL A 210      50.918  65.330  41.917  1.00 81.78           C  
ATOM   3316  C   VAL A 210      50.634  66.570  41.078  1.00 83.28           C  
ATOM   3317  O   VAL A 210      49.515  67.082  41.076  1.00 83.46           O  
ATOM   3318  CB  VAL A 210      49.593  64.530  42.028  1.00 81.87           C  
ATOM   3319  CG1 VAL A 210      49.879  63.043  42.168  1.00 81.41           C  
ATOM   3320  CG2 VAL A 210      48.782  65.031  43.217  1.00 81.75           C  
ATOM   3321  N   ALA A 211      51.647  67.054  40.368  1.00 85.27           N  
ATOM   3322  CA  ALA A 211      51.471  68.223  39.515  1.00 87.11           C  
ATOM   3323  C   ALA A 211      50.644  67.795  38.306  1.00 88.54           C  
ATOM   3324  O   ALA A 211      51.046  66.906  37.553  1.00 89.13           O  
ATOM   3325  CB  ALA A 211      52.828  68.761  39.066  1.00 86.76           C  
ATOM   3326  N   PHE A 212      49.482  68.415  38.133  1.00 89.93           N  
ATOM   3327  CA  PHE A 212      48.605  68.088  37.016  1.00 91.78           C  
ATOM   3328  C   PHE A 212      48.534  69.216  35.999  1.00 93.17           C  
ATOM   3329  O   PHE A 212      48.557  70.390  36.360  1.00 93.31           O  
ATOM   3330  CB  PHE A 212      47.202  67.754  37.528  1.00 91.47           C  
ATOM   3331  CG  PHE A 212      46.983  66.289  37.791  1.00 91.27           C  
ATOM   3332  CD1 PHE A 212      45.854  65.857  38.476  1.00 90.85           C  
ATOM   3333  CD2 PHE A 212      47.889  65.338  37.329  1.00 90.95           C  
ATOM   3334  CE1 PHE A 212      45.624  64.507  38.697  1.00 90.57           C  
ATOM   3335  CE2 PHE A 212      47.668  63.981  37.545  1.00 90.92           C  
ATOM   3336  CZ  PHE A 212      46.532  63.565  38.230  1.00 90.71           C  
ATOM   3337  N   ASN A 213      48.442  68.847  34.725  1.00 94.63           N  
ATOM   3338  CA  ASN A 213      48.380  69.818  33.637  1.00 96.04           C  
ATOM   3339  C   ASN A 213      47.123  70.685  33.607  1.00 97.02           C  
ATOM   3340  O   ASN A 213      46.230  70.555  34.448  1.00 97.18           O  
ATOM   3341  CB  ASN A 213      48.539  69.103  32.293  1.00 95.68           C  
ATOM   3342  CG  ASN A 213      47.818  67.772  32.255  1.00 95.62           C  
ATOM   3343  OD1 ASN A 213      48.212  66.822  32.932  1.00 95.03           O  
ATOM   3344  ND2 ASN A 213      46.751  67.698  31.469  1.00 95.69           N  
ATOM   3345  N   VAL A 214      47.082  71.581  32.625  1.00 98.07           N  
ATOM   3346  CA  VAL A 214      45.959  72.491  32.430  1.00 98.90           C  
ATOM   3347  C   VAL A 214      45.590  72.472  30.946  1.00 99.30           C  
ATOM   3348  O   VAL A 214      45.789  73.457  30.230  1.00 99.56           O  
ATOM   3349  CB  VAL A 214      46.331  73.939  32.853  1.00 99.17           C  
ATOM   3350  CG1 VAL A 214      45.135  74.870  32.672  1.00 99.27           C  
ATOM   3351  CG2 VAL A 214      46.791  73.951  34.304  1.00 99.30           C  
ATOM   3352  N   LYS A 215      45.064  71.335  30.494  1.00 99.54           N  
ATOM   3353  CA  LYS A 215      44.667  71.157  29.099  1.00 99.56           C  
ATOM   3354  C   LYS A 215      43.437  71.990  28.748  1.00 99.56           C  
ATOM   3355  O   LYS A 215      43.355  73.169  29.100  1.00 99.56           O  
ATOM   3356  CB  LYS A 215      44.385  69.677  28.817  1.00 99.46           C  
ATOM   3357  CG  LYS A 215      45.594  68.773  28.969  1.00 98.78           C  
ATOM   3358  CD  LYS A 215      45.258  67.342  28.591  1.00 98.26           C  
ATOM   3359  CE  LYS A 215      46.497  66.464  28.620  1.00 98.45           C  
ATOM   3360  NZ  LYS A 215      46.207  65.072  28.178  1.00 98.76           N  
ATOM   3361  N   ASP A 216      42.484  71.379  28.050  1.00 99.39           N  
ATOM   3362  CA  ASP A 216      41.270  72.083  27.664  1.00 99.51           C  
ATOM   3363  C   ASP A 216      41.666  73.342  26.901  1.00 99.56           C  
ATOM   3364  O   ASP A 216      42.635  73.339  26.141  1.00 99.56           O  
ATOM   3365  CB  ASP A 216      40.471  72.474  28.912  1.00 99.56           C  
ATOM   3366  CG  ASP A 216      40.254  71.305  29.862  1.00 99.56           C  
ATOM   3367  OD1 ASP A 216      39.642  70.300  29.440  1.00 99.56           O  
ATOM   3368  OD2 ASP A 216      40.694  71.394  31.031  1.00 99.56           O  
ATOM   3369  N   ASP A 217      40.913  74.417  27.112  1.00 99.56           N  
ATOM   3370  CA  ASP A 217      41.191  75.690  26.461  1.00 99.56           C  
ATOM   3371  C   ASP A 217      40.537  76.823  27.232  1.00 99.56           C  
ATOM   3372  O   ASP A 217      40.997  77.965  27.186  1.00 99.56           O  
ATOM   3373  CB  ASP A 217      40.680  75.690  25.021  1.00 99.56           C  
ATOM   3374  CG  ASP A 217      40.972  76.995  24.306  1.00 99.55           C  
ATOM   3375  OD1 ASP A 217      42.152  77.403  24.283  1.00 99.56           O  
ATOM   3376  OD2 ASP A 217      40.026  77.610  23.770  1.00 99.30           O  
ATOM   3377  N   LYS A 218      39.457  76.500  27.937  1.00 99.56           N  
ATOM   3378  CA  LYS A 218      38.740  77.487  28.734  1.00 99.53           C  
ATOM   3379  C   LYS A 218      39.671  77.958  29.848  1.00 99.37           C  
ATOM   3380  O   LYS A 218      39.548  79.076  30.351  1.00 99.05           O  
ATOM   3381  CB  LYS A 218      37.483  76.860  29.342  1.00 99.56           C  
ATOM   3382  CG  LYS A 218      36.563  76.191  28.333  1.00 99.28           C  
ATOM   3383  CD  LYS A 218      35.382  75.540  29.033  1.00 99.12           C  
ATOM   3384  CE  LYS A 218      34.445  74.873  28.043  1.00 99.11           C  
ATOM   3385  NZ  LYS A 218      33.306  74.207  28.732  1.00 98.69           N  
ATOM   3386  N   GLY A 219      40.603  77.085  30.220  1.00 99.56           N  
ATOM   3387  CA  GLY A 219      41.559  77.404  31.264  1.00 99.56           C  
ATOM   3388  C   GLY A 219      42.918  77.769  30.694  1.00 99.56           C  
ATOM   3389  O   GLY A 219      43.849  78.092  31.437  1.00 99.56           O  
ATOM   3390  N   VAL A 220      43.035  77.713  29.370  1.00 99.56           N  
ATOM   3391  CA  VAL A 220      44.284  78.049  28.700  1.00 99.49           C  
ATOM   3392  C   VAL A 220      44.336  79.561  28.491  1.00 99.45           C  
ATOM   3393  O   VAL A 220      45.017  80.055  27.593  1.00 99.39           O  
ATOM   3394  CB  VAL A 220      44.399  77.322  27.338  1.00 99.46           C  
ATOM   3395  CG1 VAL A 220      45.753  77.600  26.703  1.00 99.34           C  
ATOM   3396  CG2 VAL A 220      44.219  75.826  27.538  1.00 99.17           C  
ATOM   3397  N   VAL A 221      43.602  80.287  29.331  1.00 99.49           N  
ATOM   3398  CA  VAL A 221      43.561  81.746  29.266  1.00 99.32           C  
ATOM   3399  C   VAL A 221      44.967  82.283  29.528  1.00 99.56           C  
ATOM   3400  O   VAL A 221      45.298  83.410  29.152  1.00 99.56           O  
ATOM   3401  CB  VAL A 221      42.590  82.331  30.328  1.00 98.79           C  
ATOM   3402  CG1 VAL A 221      42.572  83.850  30.246  1.00 98.25           C  
ATOM   3403  CG2 VAL A 221      41.189  81.775  30.116  1.00 98.03           C  
ATOM   3404  N   ASP A 222      45.788  81.455  30.172  1.00 99.56           N  
ATOM   3405  CA  ASP A 222      47.166  81.809  30.495  1.00 99.56           C  
ATOM   3406  C   ASP A 222      48.097  80.604  30.342  1.00 99.56           C  
ATOM   3407  O   ASP A 222      48.484  79.976  31.327  1.00 99.40           O  
ATOM   3408  CB  ASP A 222      47.256  82.353  31.927  1.00 99.56           C  
ATOM   3409  CG  ASP A 222      46.575  83.705  32.088  1.00 99.56           C  
ATOM   3410  OD1 ASP A 222      46.903  84.637  31.320  1.00 99.53           O  
ATOM   3411  OD2 ASP A 222      45.718  83.840  32.987  1.00 99.56           O  
ATOM   3412  N   ALA A 223      48.444  80.289  29.096  1.00 99.56           N  
ATOM   3413  CA  ALA A 223      49.335  79.173  28.780  1.00 99.56           C  
ATOM   3414  C   ALA A 223      48.749  77.806  29.137  1.00 99.56           C  
ATOM   3415  O   ALA A 223      47.555  77.679  29.415  1.00 99.56           O  
ATOM   3416  CB  ALA A 223      50.679  79.367  29.486  1.00 99.32           C  
ATOM   3417  N   ASP A 224      49.606  76.786  29.107  1.00 99.56           N  
ATOM   3418  CA  ASP A 224      49.220  75.415  29.435  1.00 99.45           C  
ATOM   3419  C   ASP A 224      50.107  74.896  30.560  1.00 99.56           C  
ATOM   3420  O   ASP A 224      50.446  73.711  30.610  1.00 99.44           O  
ATOM   3421  CB  ASP A 224      49.365  74.508  28.216  1.00 99.15           C  
ATOM   3422  CG  ASP A 224      48.459  74.917  27.087  1.00 99.32           C  
ATOM   3423  OD1 ASP A 224      47.238  75.026  27.324  1.00 99.42           O  
ATOM   3424  OD2 ASP A 224      48.964  75.130  25.966  1.00 99.52           O  
ATOM   3425  N   ALA A 225      50.483  75.803  31.456  1.00 99.56           N  
ATOM   3426  CA  ALA A 225      51.326  75.464  32.594  1.00 99.54           C  
ATOM   3427  C   ALA A 225      50.524  74.656  33.607  1.00 99.26           C  
ATOM   3428  O   ALA A 225      49.520  75.125  34.145  1.00 98.93           O  
ATOM   3429  CB  ALA A 225      51.866  76.734  33.240  1.00 99.56           C  
ATOM   3430  N   LYS A 226      50.984  73.436  33.861  1.00 99.12           N  
ATOM   3431  CA  LYS A 226      50.323  72.539  34.797  1.00 98.84           C  
ATOM   3432  C   LYS A 226      50.149  73.141  36.190  1.00 98.32           C  
ATOM   3433  O   LYS A 226      50.878  74.049  36.597  1.00 97.86           O  
ATOM   3434  CB  LYS A 226      51.111  71.227  34.910  1.00 98.98           C  
ATOM   3435  CG  LYS A 226      51.401  70.555  33.577  1.00 99.03           C  
ATOM   3436  CD  LYS A 226      52.128  69.236  33.763  1.00 99.15           C  
ATOM   3437  CE  LYS A 226      52.279  68.507  32.438  1.00 99.39           C  
ATOM   3438  NZ  LYS A 226      52.943  69.353  31.404  1.00 99.50           N  
ATOM   3439  N   PHE A 227      49.158  72.618  36.903  1.00 97.88           N  
ATOM   3440  CA  PHE A 227      48.847  73.029  38.264  1.00 97.26           C  
ATOM   3441  C   PHE A 227      49.286  71.876  39.164  1.00 96.67           C  
ATOM   3442  O   PHE A 227      48.793  70.756  39.027  1.00 96.95           O  
ATOM   3443  CB  PHE A 227      47.339  73.262  38.412  1.00 97.50           C  
ATOM   3444  CG  PHE A 227      46.842  74.529  37.759  1.00 97.42           C  
ATOM   3445  CD1 PHE A 227      45.478  74.749  37.600  1.00 97.35           C  
ATOM   3446  CD2 PHE A 227      47.730  75.516  37.339  1.00 97.81           C  
ATOM   3447  CE1 PHE A 227      45.003  75.933  37.036  1.00 97.47           C  
ATOM   3448  CE2 PHE A 227      47.263  76.704  36.773  1.00 97.88           C  
ATOM   3449  CZ  PHE A 227      45.897  76.912  36.622  1.00 97.46           C  
ATOM   3450  N   ILE A 228      50.217  72.148  40.073  1.00 95.61           N  
ATOM   3451  CA  ILE A 228      50.725  71.120  40.980  1.00 94.35           C  
ATOM   3452  C   ILE A 228      49.687  70.749  42.045  1.00 93.14           C  
ATOM   3453  O   ILE A 228      48.712  71.474  42.249  1.00 93.14           O  
ATOM   3454  CB  ILE A 228      52.031  71.599  41.668  1.00 94.58           C  
ATOM   3455  CG1 ILE A 228      53.000  72.143  40.611  1.00 94.30           C  
ATOM   3456  CG2 ILE A 228      52.687  70.443  42.419  1.00 94.60           C  
ATOM   3457  CD1 ILE A 228      54.276  72.735  41.176  1.00 93.87           C  
ATOM   3458  N   ILE A 229      49.890  69.611  42.708  1.00 91.72           N  
ATOM   3459  CA  ILE A 229      48.977  69.143  43.755  1.00 90.10           C  
ATOM   3460  C   ILE A 229      49.739  68.391  44.851  1.00 88.90           C  
ATOM   3461  O   ILE A 229      50.724  67.707  44.572  1.00 88.81           O  
ATOM   3462  CB  ILE A 229      47.909  68.182  43.191  1.00 89.83           C  
ATOM   3463  CG1 ILE A 229      47.185  68.825  42.012  1.00 89.92           C  
ATOM   3464  CG2 ILE A 229      46.909  67.824  44.278  1.00 90.13           C  
ATOM   3465  CD1 ILE A 229      46.290  67.867  41.269  1.00 89.72           C  
ATOM   3466  N   TRP A 230      49.274  68.516  46.093  1.00 87.14           N  
ATOM   3467  CA  TRP A 230      49.906  67.839  47.225  1.00 85.13           C  
ATOM   3468  C   TRP A 230      48.905  67.366  48.275  1.00 84.13           C  
ATOM   3469  O   TRP A 230      48.357  68.172  49.029  1.00 83.94           O  
ATOM   3470  CB  TRP A 230      50.922  68.754  47.914  1.00 83.89           C  
ATOM   3471  CG  TRP A 230      51.396  68.188  49.223  1.00 82.68           C  
ATOM   3472  CD1 TRP A 230      52.190  67.088  49.404  1.00 82.16           C  
ATOM   3473  CD2 TRP A 230      51.046  68.649  50.535  1.00 81.87           C  
ATOM   3474  NE1 TRP A 230      52.352  66.836  50.746  1.00 81.49           N  
ATOM   3475  CE2 TRP A 230      51.662  67.778  51.463  1.00 81.58           C  
ATOM   3476  CE3 TRP A 230      50.271  69.713  51.018  1.00 81.42           C  
ATOM   3477  CZ2 TRP A 230      51.525  67.939  52.848  1.00 81.01           C  
ATOM   3478  CZ3 TRP A 230      50.136  69.872  52.396  1.00 80.88           C  
ATOM   3479  CH2 TRP A 230      50.761  68.988  53.293  1.00 80.87           C  
ATOM   3480  N   THR A 231      48.676  66.059  48.331  1.00 82.94           N  
ATOM   3481  CA  THR A 231      47.757  65.502  49.315  1.00 82.22           C  
ATOM   3482  C   THR A 231      48.496  64.500  50.185  1.00 81.08           C  
ATOM   3483  O   THR A 231      49.288  63.695  49.692  1.00 80.87           O  
ATOM   3484  CB  THR A 231      46.565  64.764  48.660  1.00 82.78           C  
ATOM   3485  OG1 THR A 231      47.022  63.541  48.069  1.00 82.54           O  
ATOM   3486  CG2 THR A 231      45.914  65.635  47.590  1.00 83.65           C  
ATOM   3487  N   THR A 232      48.245  64.563  51.484  1.00 79.62           N  
ATOM   3488  CA  THR A 232      48.871  63.639  52.409  1.00 78.22           C  
ATOM   3489  C   THR A 232      47.950  62.431  52.501  1.00 77.67           C  
ATOM   3490  O   THR A 232      48.070  61.597  53.397  1.00 77.65           O  
ATOM   3491  CB  THR A 232      49.042  64.276  53.793  1.00 77.67           C  
ATOM   3492  OG1 THR A 232      49.426  63.270  54.735  1.00 77.67           O  
ATOM   3493  CG2 THR A 232      47.751  64.932  54.241  1.00 77.42           C  
ATOM   3494  N   THR A 233      47.029  62.352  51.547  1.00 77.22           N  
ATOM   3495  CA  THR A 233      46.063  61.267  51.487  1.00 77.21           C  
ATOM   3496  C   THR A 233      45.919  60.725  50.070  1.00 77.44           C  
ATOM   3497  O   THR A 233      45.147  61.253  49.267  1.00 77.01           O  
ATOM   3498  CB  THR A 233      44.689  61.734  51.974  1.00 77.17           C  
ATOM   3499  OG1 THR A 233      44.395  63.018  51.407  1.00 77.54           O  
ATOM   3500  CG2 THR A 233      44.669  61.829  53.485  1.00 77.38           C  
ATOM   3501  N   PRO A 234      46.669  59.660  49.746  1.00 77.80           N  
ATOM   3502  CA  PRO A 234      46.642  59.023  48.425  1.00 78.23           C  
ATOM   3503  C   PRO A 234      45.242  58.577  47.997  1.00 78.64           C  
ATOM   3504  O   PRO A 234      44.923  58.579  46.806  1.00 79.17           O  
ATOM   3505  CB  PRO A 234      47.600  57.845  48.594  1.00 77.90           C  
ATOM   3506  CG  PRO A 234      48.596  58.372  49.571  1.00 77.92           C  
ATOM   3507  CD  PRO A 234      47.712  59.053  50.592  1.00 77.98           C  
ATOM   3508  N   TRP A 235      44.413  58.190  48.966  1.00 78.40           N  
ATOM   3509  CA  TRP A 235      43.051  57.749  48.673  1.00 77.93           C  
ATOM   3510  C   TRP A 235      42.149  58.952  48.426  1.00 77.94           C  
ATOM   3511  O   TRP A 235      41.023  58.811  47.954  1.00 77.84           O  
ATOM   3512  CB  TRP A 235      42.492  56.913  49.829  1.00 77.49           C  
ATOM   3513  CG  TRP A 235      42.500  57.626  51.144  1.00 76.83           C  
ATOM   3514  CD1 TRP A 235      43.594  57.981  51.880  1.00 76.46           C  
ATOM   3515  CD2 TRP A 235      41.360  58.107  51.860  1.00 76.51           C  
ATOM   3516  NE1 TRP A 235      43.205  58.657  53.010  1.00 76.29           N  
ATOM   3517  CE2 TRP A 235      41.838  58.749  53.023  1.00 76.49           C  
ATOM   3518  CE3 TRP A 235      39.980  58.062  51.631  1.00 76.60           C  
ATOM   3519  CZ2 TRP A 235      40.983  59.342  53.957  1.00 76.73           C  
ATOM   3520  CZ3 TRP A 235      39.129  58.652  52.560  1.00 76.80           C  
ATOM   3521  CH2 TRP A 235      39.635  59.284  53.709  1.00 76.64           C  
ATOM   3522  N   THR A 236      42.653  60.137  48.758  1.00 78.46           N  
ATOM   3523  CA  THR A 236      41.907  61.370  48.558  1.00 79.05           C  
ATOM   3524  C   THR A 236      42.314  61.920  47.197  1.00 80.57           C  
ATOM   3525  O   THR A 236      42.288  63.130  46.956  1.00 80.73           O  
ATOM   3526  CB  THR A 236      42.229  62.396  49.657  1.00 78.44           C  
ATOM   3527  OG1 THR A 236      41.946  61.818  50.937  1.00 78.39           O  
ATOM   3528  CG2 THR A 236      41.386  63.654  49.489  1.00 78.07           C  
ATOM   3529  N   ILE A 237      42.707  61.008  46.312  1.00 81.71           N  
ATOM   3530  CA  ILE A 237      43.113  61.374  44.966  1.00 82.85           C  
ATOM   3531  C   ILE A 237      41.999  60.999  43.991  1.00 83.88           C  
ATOM   3532  O   ILE A 237      41.730  61.733  43.042  1.00 84.08           O  
ATOM   3533  CB  ILE A 237      44.467  60.693  44.568  1.00 82.46           C  
ATOM   3534  CG1 ILE A 237      45.382  61.721  43.902  1.00 82.45           C  
ATOM   3535  CG2 ILE A 237      44.247  59.544  43.591  1.00 82.30           C  
ATOM   3536  CD1 ILE A 237      45.713  62.914  44.780  1.00 82.70           C  
ATOM   3537  N   PRO A 238      41.328  59.853  44.215  1.00 84.86           N  
ATOM   3538  CA  PRO A 238      40.249  59.467  43.301  1.00 86.11           C  
ATOM   3539  C   PRO A 238      39.004  60.320  43.533  1.00 87.70           C  
ATOM   3540  O   PRO A 238      37.884  59.811  43.542  1.00 87.82           O  
ATOM   3541  CB  PRO A 238      40.008  57.996  43.647  1.00 85.53           C  
ATOM   3542  CG  PRO A 238      41.328  57.548  44.205  1.00 84.98           C  
ATOM   3543  CD  PRO A 238      41.689  58.718  45.079  1.00 84.98           C  
ATOM   3544  N   SER A 239      39.214  61.618  43.728  1.00 89.52           N  
ATOM   3545  CA  SER A 239      38.125  62.557  43.961  1.00 91.41           C  
ATOM   3546  C   SER A 239      38.400  63.856  43.210  1.00 92.82           C  
ATOM   3547  O   SER A 239      38.595  64.919  43.810  1.00 92.20           O  
ATOM   3548  CB  SER A 239      37.985  62.832  45.456  1.00 91.98           C  
ATOM   3549  OG  SER A 239      37.562  61.675  46.157  1.00 92.77           O  
ATOM   3550  N   ASN A 240      38.411  63.747  41.884  1.00 94.70           N  
ATOM   3551  CA  ASN A 240      38.667  64.877  41.000  1.00 96.44           C  
ATOM   3552  C   ASN A 240      37.661  65.999  41.199  1.00 97.00           C  
ATOM   3553  O   ASN A 240      36.541  65.939  40.691  1.00 96.73           O  
ATOM   3554  CB  ASN A 240      38.626  64.415  39.541  1.00 97.40           C  
ATOM   3555  CG  ASN A 240      37.266  63.873  39.137  1.00 98.25           C  
ATOM   3556  OD1 ASN A 240      36.784  62.885  39.696  1.00 98.24           O  
ATOM   3557  ND2 ASN A 240      36.636  64.524  38.163  1.00 98.60           N  
ATOM   3558  N   VAL A 241      38.064  67.026  41.940  1.00 98.00           N  
ATOM   3559  CA  VAL A 241      37.190  68.162  42.191  1.00 98.79           C  
ATOM   3560  C   VAL A 241      37.967  69.452  42.439  1.00 99.29           C  
ATOM   3561  O   VAL A 241      38.732  69.548  43.398  1.00 99.56           O  
ATOM   3562  CB  VAL A 241      36.270  67.917  43.409  1.00 99.03           C  
ATOM   3563  CG1 VAL A 241      35.333  69.102  43.588  1.00 99.14           C  
ATOM   3564  CG2 VAL A 241      35.468  66.637  43.224  1.00 99.13           C  
ATOM   3565  N   ALA A 242      37.760  70.430  41.560  1.00 99.48           N  
ATOM   3566  CA  ALA A 242      38.382  71.756  41.643  1.00 99.56           C  
ATOM   3567  C   ALA A 242      39.806  71.842  42.206  1.00 99.36           C  
ATOM   3568  O   ALA A 242      40.508  70.840  42.337  1.00 99.56           O  
ATOM   3569  CB  ALA A 242      37.465  72.693  42.435  1.00 99.55           C  
ATOM   3570  N   ILE A 243      40.226  73.068  42.509  1.00 98.94           N  
ATOM   3571  CA  ILE A 243      41.542  73.322  43.076  1.00 98.57           C  
ATOM   3572  C   ILE A 243      41.397  74.405  44.141  1.00 98.69           C  
ATOM   3573  O   ILE A 243      40.530  74.299  45.006  1.00 98.48           O  
ATOM   3574  CB  ILE A 243      42.565  73.784  42.011  1.00 98.49           C  
ATOM   3575  CG1 ILE A 243      42.580  72.812  40.831  1.00 98.38           C  
ATOM   3576  CG2 ILE A 243      43.962  73.827  42.612  1.00 98.49           C  
ATOM   3577  CD1 ILE A 243      41.476  73.047  39.837  1.00 98.55           C  
ATOM   3578  N   THR A 244      42.217  75.452  44.068  1.00 99.09           N  
ATOM   3579  CA  THR A 244      42.171  76.516  45.071  1.00 99.39           C  
ATOM   3580  C   THR A 244      42.642  77.888  44.576  1.00 99.50           C  
ATOM   3581  O   THR A 244      43.291  78.002  43.534  1.00 99.48           O  
ATOM   3582  CB  THR A 244      43.029  76.121  46.305  1.00 99.49           C  
ATOM   3583  OG1 THR A 244      42.543  74.887  46.848  1.00 99.56           O  
ATOM   3584  CG2 THR A 244      42.976  77.198  47.385  1.00 99.48           C  
ATOM   3585  N   VAL A 245      42.293  78.921  45.341  1.00 99.56           N  
ATOM   3586  CA  VAL A 245      42.671  80.303  45.057  1.00 99.55           C  
ATOM   3587  C   VAL A 245      42.136  81.227  46.152  1.00 99.56           C  
ATOM   3588  O   VAL A 245      40.929  81.285  46.390  1.00 99.56           O  
ATOM   3589  CB  VAL A 245      42.120  80.795  43.693  1.00 99.41           C  
ATOM   3590  CG1 VAL A 245      40.607  80.957  43.745  1.00 99.38           C  
ATOM   3591  CG2 VAL A 245      42.764  82.109  43.333  1.00 99.28           C  
ATOM   3592  N   HIS A 246      43.031  81.934  46.832  1.00 99.56           N  
ATOM   3593  CA  HIS A 246      42.604  82.858  47.877  1.00 99.56           C  
ATOM   3594  C   HIS A 246      42.538  84.254  47.263  1.00 99.56           C  
ATOM   3595  O   HIS A 246      43.560  84.925  47.123  1.00 99.56           O  
ATOM   3596  CB  HIS A 246      43.587  82.846  49.053  1.00 99.46           C  
ATOM   3597  CG  HIS A 246      43.133  83.660  50.227  1.00 99.56           C  
ATOM   3598  ND1 HIS A 246      43.003  85.032  50.178  1.00 99.56           N  
ATOM   3599  CD2 HIS A 246      42.754  83.293  51.475  1.00 99.56           C  
ATOM   3600  CE1 HIS A 246      42.563  85.474  51.344  1.00 99.48           C  
ATOM   3601  NE2 HIS A 246      42.404  84.438  52.148  1.00 99.35           N  
ATOM   3602  N   PRO A 247      41.329  84.703  46.878  1.00 99.56           N  
ATOM   3603  CA  PRO A 247      41.132  86.023  46.271  1.00 99.56           C  
ATOM   3604  C   PRO A 247      42.029  87.115  46.850  1.00 99.56           C  
ATOM   3605  O   PRO A 247      42.368  87.093  48.035  1.00 99.56           O  
ATOM   3606  CB  PRO A 247      39.649  86.282  46.505  1.00 99.56           C  
ATOM   3607  CG  PRO A 247      39.069  84.918  46.308  1.00 99.39           C  
ATOM   3608  CD  PRO A 247      40.029  84.040  47.102  1.00 99.56           C  
ATOM   3609  N   GLU A 248      42.402  88.060  45.990  1.00 99.49           N  
ATOM   3610  CA  GLU A 248      43.274  89.180  46.339  1.00 99.56           C  
ATOM   3611  C   GLU A 248      44.719  88.716  46.169  1.00 99.56           C  
ATOM   3612  O   GLU A 248      45.466  89.274  45.363  1.00 99.51           O  
ATOM   3613  CB  GLU A 248      43.014  89.657  47.777  1.00 99.56           C  
ATOM   3614  CG  GLU A 248      43.665  90.991  48.132  1.00 99.56           C  
ATOM   3615  CD  GLU A 248      43.126  91.581  49.428  1.00 99.56           C  
ATOM   3616  OE1 GLU A 248      43.241  90.921  50.485  1.00 99.56           O  
ATOM   3617  OE2 GLU A 248      42.585  92.708  49.387  1.00 99.38           O  
ATOM   3618  N   LEU A 249      45.104  87.686  46.921  1.00 99.56           N  
ATOM   3619  CA  LEU A 249      46.452  87.133  46.825  1.00 99.56           C  
ATOM   3620  C   LEU A 249      46.569  86.464  45.455  1.00 99.56           C  
ATOM   3621  O   LEU A 249      45.747  85.621  45.089  1.00 99.55           O  
ATOM   3622  CB  LEU A 249      46.692  86.110  47.942  1.00 99.56           C  
ATOM   3623  CG  LEU A 249      46.704  86.644  49.380  1.00 99.56           C  
ATOM   3624  CD1 LEU A 249      46.811  85.482  50.357  1.00 99.56           C  
ATOM   3625  CD2 LEU A 249      47.867  87.612  49.561  1.00 99.51           C  
ATOM   3626  N   LYS A 250      47.597  86.839  44.703  1.00 99.44           N  
ATOM   3627  CA  LYS A 250      47.782  86.303  43.363  1.00 99.54           C  
ATOM   3628  C   LYS A 250      49.059  85.485  43.169  1.00 99.53           C  
ATOM   3629  O   LYS A 250      49.317  84.527  43.901  1.00 99.18           O  
ATOM   3630  CB  LYS A 250      47.743  87.461  42.361  1.00 99.56           C  
ATOM   3631  CG  LYS A 250      46.470  88.294  42.451  1.00 99.56           C  
ATOM   3632  CD  LYS A 250      46.582  89.594  41.667  1.00 99.56           C  
ATOM   3633  CE  LYS A 250      45.263  90.356  41.684  1.00 99.56           C  
ATOM   3634  NZ  LYS A 250      44.773  90.601  43.070  1.00 99.28           N  
ATOM   3635  N   TYR A 251      49.840  85.874  42.163  1.00 99.56           N  
ATOM   3636  CA  TYR A 251      51.092  85.212  41.811  1.00 99.56           C  
ATOM   3637  C   TYR A 251      50.885  83.856  41.143  1.00 99.56           C  
ATOM   3638  O   TYR A 251      50.004  83.084  41.528  1.00 99.56           O  
ATOM   3639  CB  TYR A 251      51.994  85.058  43.041  1.00 99.43           C  
ATOM   3640  CG  TYR A 251      52.822  86.289  43.336  1.00 99.56           C  
ATOM   3641  CD1 TYR A 251      52.215  87.501  43.667  1.00 99.56           C  
ATOM   3642  CD2 TYR A 251      54.215  86.250  43.261  1.00 99.52           C  
ATOM   3643  CE1 TYR A 251      52.974  88.646  43.915  1.00 99.56           C  
ATOM   3644  CE2 TYR A 251      54.984  87.389  43.507  1.00 99.55           C  
ATOM   3645  CZ  TYR A 251      54.356  88.582  43.833  1.00 99.49           C  
ATOM   3646  OH  TYR A 251      55.106  89.710  44.071  1.00 99.56           O  
ATOM   3647  N   GLY A 252      51.708  83.586  40.132  1.00 99.56           N  
ATOM   3648  CA  GLY A 252      51.629  82.334  39.401  1.00 99.56           C  
ATOM   3649  C   GLY A 252      53.005  81.819  39.015  1.00 99.56           C  
ATOM   3650  O   GLY A 252      53.156  80.653  38.644  1.00 99.56           O  
ATOM   3651  N   GLN A 253      54.002  82.698  39.093  1.00 99.56           N  
ATOM   3652  CA  GLN A 253      55.392  82.363  38.776  1.00 99.56           C  
ATOM   3653  C   GLN A 253      55.728  82.086  37.309  1.00 99.56           C  
ATOM   3654  O   GLN A 253      56.287  82.952  36.631  1.00 99.56           O  
ATOM   3655  CB  GLN A 253      55.858  81.179  39.636  1.00 99.56           C  
ATOM   3656  CG  GLN A 253      56.287  81.568  41.042  1.00 99.53           C  
ATOM   3657  CD  GLN A 253      55.248  82.406  41.758  1.00 99.56           C  
ATOM   3658  OE1 GLN A 253      54.142  81.941  42.034  1.00 99.56           O  
ATOM   3659  NE2 GLN A 253      55.598  83.653  42.058  1.00 99.42           N  
ATOM   3660  N   TYR A 254      55.395  80.889  36.824  1.00 99.56           N  
ATOM   3661  CA  TYR A 254      55.705  80.495  35.444  1.00 99.56           C  
ATOM   3662  C   TYR A 254      57.222  80.565  35.262  1.00 99.56           C  
ATOM   3663  O   TYR A 254      57.746  81.520  34.681  1.00 99.56           O  
ATOM   3664  CB  TYR A 254      55.028  81.428  34.432  1.00 99.56           C  
ATOM   3665  CG  TYR A 254      53.559  81.153  34.189  1.00 99.56           C  
ATOM   3666  CD1 TYR A 254      52.627  81.258  35.222  1.00 99.56           C  
ATOM   3667  CD2 TYR A 254      53.099  80.804  32.918  1.00 99.38           C  
ATOM   3668  CE1 TYR A 254      51.270  81.026  34.995  1.00 99.56           C  
ATOM   3669  CE2 TYR A 254      51.746  80.569  32.679  1.00 99.54           C  
ATOM   3670  CZ  TYR A 254      50.838  80.682  33.721  1.00 99.56           C  
ATOM   3671  OH  TYR A 254      49.498  80.459  33.494  1.00 99.56           O  
ATOM   3672  N   ASN A 255      57.925  79.547  35.751  1.00 99.56           N  
ATOM   3673  CA  ASN A 255      59.379  79.541  35.663  1.00 99.48           C  
ATOM   3674  C   ASN A 255      59.976  78.531  34.686  1.00 99.27           C  
ATOM   3675  O   ASN A 255      59.377  77.500  34.376  1.00 98.85           O  
ATOM   3676  CB  ASN A 255      59.973  79.316  37.055  1.00 99.56           C  
ATOM   3677  CG  ASN A 255      61.277  80.060  37.257  1.00 99.56           C  
ATOM   3678  OD1 ASN A 255      62.219  79.913  36.478  1.00 99.56           O  
ATOM   3679  ND2 ASN A 255      61.336  80.869  38.308  1.00 99.39           N  
ATOM   3680  N   VAL A 256      61.181  78.851  34.226  1.00 99.19           N  
ATOM   3681  CA  VAL A 256      61.937  78.035  33.282  1.00 99.46           C  
ATOM   3682  C   VAL A 256      61.905  76.535  33.603  1.00 99.56           C  
ATOM   3683  O   VAL A 256      61.516  76.127  34.700  1.00 99.56           O  
ATOM   3684  CB  VAL A 256      63.413  78.506  33.241  1.00 99.46           C  
ATOM   3685  CG1 VAL A 256      64.120  77.940  32.020  1.00 99.56           C  
ATOM   3686  CG2 VAL A 256      63.469  80.026  33.239  1.00 99.20           C  
ATOM   3687  N   ASN A 257      62.316  75.724  32.630  1.00 99.56           N  
ATOM   3688  CA  ASN A 257      62.357  74.270  32.769  1.00 99.36           C  
ATOM   3689  C   ASN A 257      61.012  73.722  33.236  1.00 99.15           C  
ATOM   3690  O   ASN A 257      60.025  74.457  33.312  1.00 98.77           O  
ATOM   3691  CB  ASN A 257      63.460  73.866  33.756  1.00 99.56           C  
ATOM   3692  CG  ASN A 257      63.864  72.402  33.626  1.00 99.56           C  
ATOM   3693  OD1 ASN A 257      64.716  71.915  34.371  1.00 99.51           O  
ATOM   3694  ND2 ASN A 257      63.260  71.698  32.674  1.00 99.38           N  
ATOM   3695  N   GLY A 258      60.980  72.430  33.548  1.00 99.12           N  
ATOM   3696  CA  GLY A 258      59.748  71.808  33.992  1.00 99.26           C  
ATOM   3697  C   GLY A 258      58.621  72.096  33.020  1.00 99.29           C  
ATOM   3698  O   GLY A 258      58.585  71.537  31.923  1.00 99.24           O  
ATOM   3699  N   GLU A 259      57.703  72.972  33.427  1.00 99.27           N  
ATOM   3700  CA  GLU A 259      56.561  73.361  32.600  1.00 98.97           C  
ATOM   3701  C   GLU A 259      56.060  74.749  33.009  1.00 98.88           C  
ATOM   3702  O   GLU A 259      54.963  75.159  32.622  1.00 98.89           O  
ATOM   3703  CB  GLU A 259      55.416  72.349  32.744  1.00 98.79           C  
ATOM   3704  CG  GLU A 259      55.762  70.914  32.357  1.00 98.60           C  
ATOM   3705  CD  GLU A 259      56.098  70.754  30.883  1.00 98.33           C  
ATOM   3706  OE1 GLU A 259      56.477  69.632  30.478  1.00 97.82           O  
ATOM   3707  OE2 GLU A 259      55.982  71.745  30.131  1.00 98.08           O  
ATOM   3708  N   LYS A 260      56.865  75.468  33.788  1.00 98.64           N  
ATOM   3709  CA  LYS A 260      56.494  76.804  34.249  1.00 98.63           C  
ATOM   3710  C   LYS A 260      55.149  76.763  34.970  1.00 98.48           C  
ATOM   3711  O   LYS A 260      54.248  77.542  34.659  1.00 98.46           O  
ATOM   3712  CB  LYS A 260      56.402  77.776  33.065  1.00 99.37           C  
ATOM   3713  CG  LYS A 260      57.693  77.942  32.266  1.00 99.56           C  
ATOM   3714  CD  LYS A 260      57.562  79.001  31.169  1.00 99.56           C  
ATOM   3715  CE  LYS A 260      56.571  78.584  30.090  1.00 99.52           C  
ATOM   3716  NZ  LYS A 260      56.471  79.597  29.004  1.00 99.56           N  
ATOM   3717  N   TYR A 261      55.022  75.852  35.932  1.00 98.23           N  
ATOM   3718  CA  TYR A 261      53.790  75.688  36.702  1.00 98.01           C  
ATOM   3719  C   TYR A 261      53.430  76.958  37.478  1.00 98.29           C  
ATOM   3720  O   TYR A 261      53.770  78.069  37.068  1.00 98.24           O  
ATOM   3721  CB  TYR A 261      53.935  74.534  37.699  1.00 97.71           C  
ATOM   3722  CG  TYR A 261      54.499  73.245  37.133  1.00 97.12           C  
ATOM   3723  CD1 TYR A 261      53.833  72.544  36.131  1.00 96.68           C  
ATOM   3724  CD2 TYR A 261      55.679  72.699  37.644  1.00 96.78           C  
ATOM   3725  CE1 TYR A 261      54.324  71.326  35.656  1.00 96.31           C  
ATOM   3726  CE2 TYR A 261      56.177  71.487  37.175  1.00 96.18           C  
ATOM   3727  CZ  TYR A 261      55.495  70.805  36.186  1.00 96.11           C  
ATOM   3728  OH  TYR A 261      55.978  69.597  35.741  1.00 95.63           O  
ATOM   3729  N   ILE A 262      52.734  76.781  38.600  1.00 98.57           N  
ATOM   3730  CA  ILE A 262      52.331  77.904  39.446  1.00 98.72           C  
ATOM   3731  C   ILE A 262      52.553  77.614  40.932  1.00 98.57           C  
ATOM   3732  O   ILE A 262      52.251  76.524  41.420  1.00 98.42           O  
ATOM   3733  CB  ILE A 262      50.833  78.275  39.246  1.00 98.91           C  
ATOM   3734  CG1 ILE A 262      50.592  78.785  37.823  1.00 98.89           C  
ATOM   3735  CG2 ILE A 262      50.421  79.344  40.251  1.00 98.86           C  
ATOM   3736  CD1 ILE A 262      50.542  77.694  36.772  1.00 99.46           C  
ATOM   3737  N   ILE A 263      53.088  78.603  41.640  1.00 98.56           N  
ATOM   3738  CA  ILE A 263      53.344  78.488  43.070  1.00 98.42           C  
ATOM   3739  C   ILE A 263      52.561  79.587  43.779  1.00 98.53           C  
ATOM   3740  O   ILE A 263      51.337  79.517  43.869  1.00 98.44           O  
ATOM   3741  CB  ILE A 263      54.854  78.643  43.396  1.00 98.40           C  
ATOM   3742  CG1 ILE A 263      55.651  77.510  42.746  1.00 98.22           C  
ATOM   3743  CG2 ILE A 263      55.071  78.623  44.902  1.00 98.16           C  
ATOM   3744  CD1 ILE A 263      57.145  77.567  43.024  1.00 97.99           C  
ATOM   3745  N   ALA A 264      53.271  80.605  44.264  1.00 98.68           N  
ATOM   3746  CA  ALA A 264      52.653  81.725  44.967  1.00 99.08           C  
ATOM   3747  C   ALA A 264      53.710  82.735  45.403  1.00 99.26           C  
ATOM   3748  O   ALA A 264      54.904  82.524  45.194  1.00 99.25           O  
ATOM   3749  CB  ALA A 264      51.885  81.223  46.180  1.00 99.43           C  
ATOM   3750  N   GLU A 265      53.261  83.826  46.018  1.00 99.39           N  
ATOM   3751  CA  GLU A 265      54.156  84.884  46.484  1.00 99.56           C  
ATOM   3752  C   GLU A 265      54.914  84.503  47.756  1.00 99.56           C  
ATOM   3753  O   GLU A 265      56.115  84.234  47.714  1.00 99.56           O  
ATOM   3754  CB  GLU A 265      53.363  86.175  46.722  1.00 99.56           C  
ATOM   3755  CG  GLU A 265      54.205  87.353  47.200  1.00 99.56           C  
ATOM   3756  CD  GLU A 265      53.404  88.641  47.306  1.00 99.56           C  
ATOM   3757  OE1 GLU A 265      52.384  88.655  48.030  1.00 99.56           O  
ATOM   3758  OE2 GLU A 265      53.796  89.642  46.667  1.00 99.56           O  
ATOM   3759  N   ALA A 266      54.216  84.487  48.887  1.00 99.39           N  
ATOM   3760  CA  ALA A 266      54.843  84.139  50.156  1.00 99.35           C  
ATOM   3761  C   ALA A 266      55.156  82.645  50.222  1.00 99.45           C  
ATOM   3762  O   ALA A 266      55.715  82.164  51.208  1.00 99.25           O  
ATOM   3763  CB  ALA A 266      53.933  84.535  51.312  1.00 99.36           C  
ATOM   3764  N   LEU A 267      54.801  81.921  49.164  1.00 99.50           N  
ATOM   3765  CA  LEU A 267      55.034  80.480  49.099  1.00 99.56           C  
ATOM   3766  C   LEU A 267      56.306  80.102  48.336  1.00 99.56           C  
ATOM   3767  O   LEU A 267      57.117  79.319  48.832  1.00 99.35           O  
ATOM   3768  CB  LEU A 267      53.826  79.778  48.465  1.00 99.56           C  
ATOM   3769  CG  LEU A 267      52.537  79.617  49.286  1.00 99.56           C  
ATOM   3770  CD1 LEU A 267      52.790  78.667  50.447  1.00 99.56           C  
ATOM   3771  CD2 LEU A 267      52.046  80.970  49.787  1.00 99.56           C  
ATOM   3772  N   SER A 268      56.468  80.658  47.136  1.00 99.56           N  
ATOM   3773  CA  SER A 268      57.632  80.396  46.279  1.00 99.56           C  
ATOM   3774  C   SER A 268      58.878  79.925  47.033  1.00 99.56           C  
ATOM   3775  O   SER A 268      59.366  78.813  46.808  1.00 99.56           O  
ATOM   3776  CB  SER A 268      57.978  81.654  45.471  1.00 99.56           C  
ATOM   3777  OG  SER A 268      59.132  81.455  44.670  1.00 99.56           O  
ATOM   3778  N   ASP A 269      59.389  80.781  47.917  1.00 99.56           N  
ATOM   3779  CA  ASP A 269      60.576  80.468  48.712  1.00 99.56           C  
ATOM   3780  C   ASP A 269      60.464  79.081  49.339  1.00 99.56           C  
ATOM   3781  O   ASP A 269      61.332  78.225  49.144  1.00 99.56           O  
ATOM   3782  CB  ASP A 269      60.762  81.514  49.818  1.00 99.49           C  
ATOM   3783  CG  ASP A 269      61.969  81.229  50.699  1.00 99.56           C  
ATOM   3784  OD1 ASP A 269      63.112  81.312  50.201  1.00 99.52           O  
ATOM   3785  OD2 ASP A 269      61.776  80.917  51.893  1.00 99.47           O  
ATOM   3786  N   ALA A 270      59.387  78.869  50.090  1.00 99.56           N  
ATOM   3787  CA  ALA A 270      59.149  77.595  50.755  1.00 99.46           C  
ATOM   3788  C   ALA A 270      58.241  76.680  49.933  1.00 99.42           C  
ATOM   3789  O   ALA A 270      57.272  76.126  50.454  1.00 99.31           O  
ATOM   3790  CB  ALA A 270      58.539  77.837  52.133  1.00 99.33           C  
ATOM   3791  N   VAL A 271      58.557  76.527  48.650  1.00 99.37           N  
ATOM   3792  CA  VAL A 271      57.777  75.670  47.760  1.00 99.36           C  
ATOM   3793  C   VAL A 271      58.687  74.844  46.859  1.00 99.44           C  
ATOM   3794  O   VAL A 271      58.708  73.615  46.945  1.00 99.45           O  
ATOM   3795  CB  VAL A 271      56.811  76.494  46.878  1.00 99.16           C  
ATOM   3796  CG1 VAL A 271      56.255  75.623  45.761  1.00 98.94           C  
ATOM   3797  CG2 VAL A 271      55.670  77.031  47.726  1.00 99.18           C  
ATOM   3798  N   ALA A 272      59.431  75.519  45.989  1.00 99.34           N  
ATOM   3799  CA  ALA A 272      60.348  74.831  45.092  1.00 99.09           C  
ATOM   3800  C   ALA A 272      61.512  74.326  45.936  1.00 98.94           C  
ATOM   3801  O   ALA A 272      62.195  73.365  45.579  1.00 99.01           O  
ATOM   3802  CB  ALA A 272      60.845  75.787  44.020  1.00 99.05           C  
ATOM   3803  N   GLU A 273      61.710  74.991  47.071  1.00 98.69           N  
ATOM   3804  CA  GLU A 273      62.770  74.667  48.020  1.00 98.61           C  
ATOM   3805  C   GLU A 273      62.802  73.181  48.387  1.00 98.37           C  
ATOM   3806  O   GLU A 273      63.869  72.610  48.619  1.00 97.92           O  
ATOM   3807  CB  GLU A 273      62.582  75.515  49.282  1.00 98.63           C  
ATOM   3808  CG  GLU A 273      63.623  75.304  50.364  1.00 98.72           C  
ATOM   3809  CD  GLU A 273      63.387  76.198  51.566  1.00 98.57           C  
ATOM   3810  OE1 GLU A 273      63.330  77.434  51.385  1.00 98.73           O  
ATOM   3811  OE2 GLU A 273      63.260  75.664  52.689  1.00 98.00           O  
ATOM   3812  N   ALA A 274      61.627  72.563  48.442  1.00 98.28           N  
ATOM   3813  CA  ALA A 274      61.518  71.150  48.780  1.00 98.25           C  
ATOM   3814  C   ALA A 274      61.192  70.336  47.535  1.00 98.42           C  
ATOM   3815  O   ALA A 274      61.240  69.105  47.549  1.00 98.13           O  
ATOM   3816  CB  ALA A 274      60.437  70.953  49.831  1.00 98.29           C  
ATOM   3817  N   LEU A 275      60.859  71.037  46.457  1.00 98.82           N  
ATOM   3818  CA  LEU A 275      60.527  70.392  45.194  1.00 99.03           C  
ATOM   3819  C   LEU A 275      61.771  69.830  44.514  1.00 99.37           C  
ATOM   3820  O   LEU A 275      61.708  69.363  43.377  1.00 99.35           O  
ATOM   3821  CB  LEU A 275      59.827  71.388  44.266  1.00 98.72           C  
ATOM   3822  CG  LEU A 275      58.377  71.716  44.626  1.00 98.43           C  
ATOM   3823  CD1 LEU A 275      57.873  72.868  43.780  1.00 98.58           C  
ATOM   3824  CD2 LEU A 275      57.520  70.482  44.411  1.00 98.59           C  
ATOM   3825  N   ASP A 276      62.901  69.879  45.215  1.00 99.56           N  
ATOM   3826  CA  ASP A 276      64.160  69.363  44.685  1.00 99.56           C  
ATOM   3827  C   ASP A 276      64.634  70.159  43.467  1.00 99.56           C  
ATOM   3828  O   ASP A 276      65.741  69.951  42.967  1.00 99.47           O  
ATOM   3829  CB  ASP A 276      64.000  67.876  44.333  1.00 99.56           C  
ATOM   3830  CG  ASP A 276      65.282  67.249  43.810  1.00 99.56           C  
ATOM   3831  OD1 ASP A 276      65.634  67.492  42.633  1.00 99.56           O  
ATOM   3832  OD2 ASP A 276      65.939  66.512  44.578  1.00 99.56           O  
ATOM   3833  N   TRP A 277      63.797  71.076  42.993  1.00 99.42           N  
ATOM   3834  CA  TRP A 277      64.162  71.892  41.844  1.00 99.11           C  
ATOM   3835  C   TRP A 277      64.956  73.106  42.301  1.00 99.25           C  
ATOM   3836  O   TRP A 277      64.553  73.811  43.226  1.00 99.56           O  
ATOM   3837  CB  TRP A 277      62.917  72.361  41.086  1.00 98.60           C  
ATOM   3838  CG  TRP A 277      62.035  71.253  40.598  1.00 97.79           C  
ATOM   3839  CD1 TRP A 277      62.422  70.002  40.206  1.00 97.46           C  
ATOM   3840  CD2 TRP A 277      60.615  71.312  40.405  1.00 97.33           C  
ATOM   3841  NE1 TRP A 277      61.331  69.278  39.782  1.00 97.21           N  
ATOM   3842  CE2 TRP A 277      60.210  70.058  39.893  1.00 97.04           C  
ATOM   3843  CE3 TRP A 277      59.645  72.304  40.614  1.00 96.77           C  
ATOM   3844  CZ2 TRP A 277      58.876  69.769  39.586  1.00 96.74           C  
ATOM   3845  CZ3 TRP A 277      58.318  72.016  40.309  1.00 96.67           C  
ATOM   3846  CH2 TRP A 277      57.948  70.757  39.801  1.00 96.75           C  
ATOM   3847  N   ASP A 278      66.087  73.343  41.649  1.00 99.13           N  
ATOM   3848  CA  ASP A 278      66.947  74.472  41.973  1.00 99.02           C  
ATOM   3849  C   ASP A 278      68.029  74.522  40.904  1.00 99.20           C  
ATOM   3850  O   ASP A 278      69.209  74.700  41.201  1.00 99.56           O  
ATOM   3851  CB  ASP A 278      67.580  74.278  43.357  1.00 98.84           C  
ATOM   3852  CG  ASP A 278      68.131  75.570  43.936  1.00 98.56           C  
ATOM   3853  OD1 ASP A 278      68.944  76.231  43.258  1.00 98.68           O  
ATOM   3854  OD2 ASP A 278      67.755  75.923  45.074  1.00 98.25           O  
ATOM   3855  N   LYS A 279      67.610  74.350  39.653  1.00 99.35           N  
ATOM   3856  CA  LYS A 279      68.523  74.357  38.513  1.00 99.38           C  
ATOM   3857  C   LYS A 279      68.924  75.791  38.182  1.00 99.49           C  
ATOM   3858  O   LYS A 279      68.643  76.292  37.088  1.00 99.42           O  
ATOM   3859  CB  LYS A 279      67.847  73.704  37.300  1.00 98.91           C  
ATOM   3860  CG  LYS A 279      66.900  72.558  37.661  1.00 98.14           C  
ATOM   3861  CD  LYS A 279      67.553  71.538  38.593  1.00 97.58           C  
ATOM   3862  CE  LYS A 279      66.538  70.519  39.097  1.00 97.40           C  
ATOM   3863  NZ  LYS A 279      67.128  69.552  40.066  1.00 96.73           N  
ATOM   3864  N   ALA A 280      69.588  76.429  39.146  1.00 99.56           N  
ATOM   3865  CA  ALA A 280      70.051  77.814  39.051  1.00 99.56           C  
ATOM   3866  C   ALA A 280      68.946  78.762  39.515  1.00 99.56           C  
ATOM   3867  O   ALA A 280      68.789  79.857  38.969  1.00 99.56           O  
ATOM   3868  CB  ALA A 280      70.474  78.150  37.614  1.00 99.56           C  
ATOM   3869  N   SER A 281      68.196  78.327  40.530  1.00 99.56           N  
ATOM   3870  CA  SER A 281      67.084  79.094  41.098  1.00 99.56           C  
ATOM   3871  C   SER A 281      66.417  79.978  40.048  1.00 99.56           C  
ATOM   3872  O   SER A 281      65.996  81.101  40.339  1.00 99.55           O  
ATOM   3873  CB  SER A 281      67.565  79.950  42.281  1.00 99.56           C  
ATOM   3874  OG  SER A 281      68.543  80.896  41.887  1.00 99.56           O  
ATOM   3875  N   ILE A 282      66.331  79.450  38.829  1.00 99.54           N  
ATOM   3876  CA  ILE A 282      65.736  80.147  37.696  1.00 99.28           C  
ATOM   3877  C   ILE A 282      64.656  81.140  38.121  1.00 99.27           C  
ATOM   3878  O   ILE A 282      63.772  80.813  38.914  1.00 99.06           O  
ATOM   3879  CB  ILE A 282      65.162  79.130  36.677  1.00 99.21           C  
ATOM   3880  CG1 ILE A 282      64.353  78.054  37.408  1.00 98.95           C  
ATOM   3881  CG2 ILE A 282      66.303  78.495  35.883  1.00 98.80           C  
ATOM   3882  CD1 ILE A 282      63.856  76.933  36.510  1.00 98.43           C  
ATOM   3883  N   LYS A 283      64.750  82.357  37.591  1.00 99.33           N  
ATOM   3884  CA  LYS A 283      63.818  83.435  37.911  1.00 99.46           C  
ATOM   3885  C   LYS A 283      62.443  83.288  37.257  1.00 99.56           C  
ATOM   3886  O   LYS A 283      62.299  82.629  36.224  1.00 99.56           O  
ATOM   3887  CB  LYS A 283      64.432  84.780  37.506  1.00 99.51           C  
ATOM   3888  CG  LYS A 283      65.850  84.995  38.023  1.00 99.50           C  
ATOM   3889  CD  LYS A 283      66.360  86.397  37.710  1.00 99.56           C  
ATOM   3890  CE  LYS A 283      65.563  87.462  38.459  1.00 99.56           C  
ATOM   3891  NZ  LYS A 283      66.071  88.844  38.218  1.00 99.56           N  
ATOM   3892  N   LEU A 284      61.437  83.913  37.867  1.00 99.56           N  
ATOM   3893  CA  LEU A 284      60.068  83.865  37.358  1.00 99.55           C  
ATOM   3894  C   LEU A 284      59.906  84.815  36.179  1.00 99.56           C  
ATOM   3895  O   LEU A 284      60.869  85.447  35.743  1.00 99.56           O  
ATOM   3896  CB  LEU A 284      59.066  84.233  38.467  1.00 99.32           C  
ATOM   3897  CG  LEU A 284      59.000  85.659  39.036  1.00 98.80           C  
ATOM   3898  CD1 LEU A 284      58.273  86.589  38.075  1.00 98.53           C  
ATOM   3899  CD2 LEU A 284      58.257  85.628  40.362  1.00 98.75           C  
ATOM   3900  N   GLU A 285      58.682  84.914  35.669  1.00 99.56           N  
ATOM   3901  CA  GLU A 285      58.388  85.790  34.539  1.00 99.56           C  
ATOM   3902  C   GLU A 285      56.926  86.222  34.537  1.00 99.54           C  
ATOM   3903  O   GLU A 285      56.536  87.175  35.215  1.00 99.27           O  
ATOM   3904  CB  GLU A 285      58.702  85.077  33.215  1.00 99.56           C  
ATOM   3905  CG  GLU A 285      60.184  84.897  32.910  1.00 99.56           C  
ATOM   3906  CD  GLU A 285      60.879  86.206  32.578  1.00 99.56           C  
ATOM   3907  OE1 GLU A 285      60.444  86.885  31.622  1.00 99.56           O  
ATOM   3908  OE2 GLU A 285      61.863  86.554  33.267  1.00 99.48           O  
ATOM   3909  N   LYS A 286      56.128  85.491  33.766  1.00 99.56           N  
ATOM   3910  CA  LYS A 286      54.705  85.755  33.607  1.00 99.56           C  
ATOM   3911  C   LYS A 286      53.805  85.161  34.691  1.00 99.56           C  
ATOM   3912  O   LYS A 286      53.156  84.135  34.473  1.00 99.56           O  
ATOM   3913  CB  LYS A 286      54.252  85.243  32.236  1.00 99.31           C  
ATOM   3914  CG  LYS A 286      54.861  83.893  31.870  1.00 98.90           C  
ATOM   3915  CD  LYS A 286      54.366  83.379  30.529  1.00 98.40           C  
ATOM   3916  CE  LYS A 286      55.230  82.224  30.039  1.00 97.99           C  
ATOM   3917  NZ  LYS A 286      55.364  81.146  31.053  1.00 97.28           N  
ATOM   3918  N   GLU A 287      53.764  85.800  35.857  1.00 99.56           N  
ATOM   3919  CA  GLU A 287      52.898  85.323  36.927  1.00 99.51           C  
ATOM   3920  C   GLU A 287      51.492  85.746  36.512  1.00 99.51           C  
ATOM   3921  O   GLU A 287      51.292  86.876  36.062  1.00 99.25           O  
ATOM   3922  CB  GLU A 287      53.264  85.978  38.259  1.00 99.56           C  
ATOM   3923  CG  GLU A 287      53.002  87.470  38.302  1.00 99.52           C  
ATOM   3924  CD  GLU A 287      53.075  88.027  39.704  1.00 99.56           C  
ATOM   3925  OE1 GLU A 287      54.165  87.973  40.310  1.00 99.56           O  
ATOM   3926  OE2 GLU A 287      52.037  88.515  40.199  1.00 99.56           O  
ATOM   3927  N   TYR A 288      50.519  84.849  36.652  1.00 99.56           N  
ATOM   3928  CA  TYR A 288      49.152  85.174  36.255  1.00 99.56           C  
ATOM   3929  C   TYR A 288      48.105  85.156  37.368  1.00 99.56           C  
ATOM   3930  O   TYR A 288      47.500  84.122  37.662  1.00 99.56           O  
ATOM   3931  CB  TYR A 288      48.728  84.262  35.098  1.00 99.56           C  
ATOM   3932  CG  TYR A 288      49.383  84.645  33.786  1.00 99.56           C  
ATOM   3933  CD1 TYR A 288      49.989  83.686  32.977  1.00 99.56           C  
ATOM   3934  CD2 TYR A 288      49.407  85.978  33.361  1.00 99.56           C  
ATOM   3935  CE1 TYR A 288      50.606  84.040  31.771  1.00 99.56           C  
ATOM   3936  CE2 TYR A 288      50.021  86.346  32.160  1.00 99.56           C  
ATOM   3937  CZ  TYR A 288      50.620  85.372  31.371  1.00 99.56           C  
ATOM   3938  OH  TYR A 288      51.237  85.729  30.191  1.00 99.20           O  
ATOM   3939  N   THR A 289      47.907  86.335  37.962  1.00 99.56           N  
ATOM   3940  CA  THR A 289      46.955  86.590  39.047  1.00 99.56           C  
ATOM   3941  C   THR A 289      46.213  85.385  39.618  1.00 99.56           C  
ATOM   3942  O   THR A 289      45.362  84.793  38.952  1.00 99.56           O  
ATOM   3943  CB  THR A 289      45.901  87.637  38.609  1.00 99.56           C  
ATOM   3944  OG1 THR A 289      46.536  88.910  38.432  1.00 99.56           O  
ATOM   3945  CG2 THR A 289      44.795  87.758  39.651  1.00 99.39           C  
ATOM   3946  N   GLY A 290      46.531  85.046  40.866  1.00 99.56           N  
ATOM   3947  CA  GLY A 290      45.884  83.927  41.524  1.00 99.50           C  
ATOM   3948  C   GLY A 290      44.383  84.128  41.598  1.00 99.56           C  
ATOM   3949  O   GLY A 290      43.632  83.511  40.843  1.00 99.56           O  
ATOM   3950  N   LYS A 291      43.947  84.995  42.508  1.00 99.33           N  
ATOM   3951  CA  LYS A 291      42.528  85.288  42.694  1.00 99.35           C  
ATOM   3952  C   LYS A 291      41.692  85.083  41.433  1.00 99.50           C  
ATOM   3953  O   LYS A 291      40.874  84.165  41.355  1.00 99.56           O  
ATOM   3954  CB  LYS A 291      42.351  86.730  43.172  1.00 99.26           C  
ATOM   3955  CG  LYS A 291      40.903  87.198  43.196  1.00 99.27           C  
ATOM   3956  CD  LYS A 291      40.786  88.675  43.552  1.00 99.34           C  
ATOM   3957  CE  LYS A 291      41.455  89.562  42.508  1.00 99.29           C  
ATOM   3958  NZ  LYS A 291      41.308  91.010  42.827  1.00 98.49           N  
ATOM   3959  N   GLU A 292      41.921  85.948  40.450  1.00 99.55           N  
ATOM   3960  CA  GLU A 292      41.200  85.932  39.180  1.00 99.56           C  
ATOM   3961  C   GLU A 292      41.202  84.616  38.398  1.00 99.56           C  
ATOM   3962  O   GLU A 292      40.398  84.442  37.483  1.00 99.56           O  
ATOM   3963  CB  GLU A 292      41.736  87.054  38.284  1.00 99.56           C  
ATOM   3964  CG  GLU A 292      41.680  88.431  38.934  1.00 99.56           C  
ATOM   3965  CD  GLU A 292      42.311  89.516  38.081  1.00 99.56           C  
ATOM   3966  OE1 GLU A 292      42.346  90.681  38.532  1.00 99.56           O  
ATOM   3967  OE2 GLU A 292      42.771  89.205  36.961  1.00 99.56           O  
ATOM   3968  N   LEU A 293      42.095  83.693  38.745  1.00 99.54           N  
ATOM   3969  CA  LEU A 293      42.155  82.416  38.038  1.00 99.42           C  
ATOM   3970  C   LEU A 293      40.949  81.538  38.335  1.00 99.51           C  
ATOM   3971  O   LEU A 293      41.099  80.386  38.741  1.00 99.56           O  
ATOM   3972  CB  LEU A 293      43.431  81.653  38.401  1.00 99.41           C  
ATOM   3973  CG  LEU A 293      44.762  82.252  37.944  1.00 99.39           C  
ATOM   3974  CD1 LEU A 293      45.895  81.318  38.340  1.00 99.22           C  
ATOM   3975  CD2 LEU A 293      44.745  82.467  36.436  1.00 99.52           C  
ATOM   3976  N   GLU A 294      39.754  82.082  38.129  1.00 99.56           N  
ATOM   3977  CA  GLU A 294      38.524  81.339  38.372  1.00 99.47           C  
ATOM   3978  C   GLU A 294      38.071  80.652  37.088  1.00 99.48           C  
ATOM   3979  O   GLU A 294      38.191  81.214  35.998  1.00 99.56           O  
ATOM   3980  CB  GLU A 294      37.428  82.279  38.883  1.00 99.20           C  
ATOM   3981  CG  GLU A 294      36.120  81.583  39.234  1.00 99.38           C  
ATOM   3982  CD  GLU A 294      35.148  82.493  39.970  1.00 99.56           C  
ATOM   3983  OE1 GLU A 294      35.490  82.959  41.079  1.00 99.56           O  
ATOM   3984  OE2 GLU A 294      34.043  82.741  39.443  1.00 99.56           O  
ATOM   3985  N   TRP A 295      37.566  79.429  37.226  1.00 99.37           N  
ATOM   3986  CA  TRP A 295      37.090  78.652  36.086  1.00 98.97           C  
ATOM   3987  C   TRP A 295      38.193  78.313  35.090  1.00 98.55           C  
ATOM   3988  O   TRP A 295      37.917  78.051  33.919  1.00 98.60           O  
ATOM   3989  CB  TRP A 295      35.964  79.404  35.372  1.00 99.28           C  
ATOM   3990  CG  TRP A 295      34.613  78.791  35.573  1.00 99.36           C  
ATOM   3991  CD1 TRP A 295      34.113  77.683  34.949  1.00 99.26           C  
ATOM   3992  CD2 TRP A 295      33.590  79.245  36.467  1.00 99.42           C  
ATOM   3993  NE1 TRP A 295      32.841  77.420  35.397  1.00 99.08           N  
ATOM   3994  CE2 TRP A 295      32.495  78.363  36.330  1.00 99.36           C  
ATOM   3995  CE3 TRP A 295      33.492  80.312  37.372  1.00 99.40           C  
ATOM   3996  CZ2 TRP A 295      31.312  78.515  37.065  1.00 99.41           C  
ATOM   3997  CZ3 TRP A 295      32.315  80.464  38.103  1.00 99.46           C  
ATOM   3998  CH2 TRP A 295      31.241  79.568  37.943  1.00 99.49           C  
ATOM   3999  N   VAL A 296      39.439  78.318  35.555  1.00 98.07           N  
ATOM   4000  CA  VAL A 296      40.578  77.999  34.699  1.00 97.40           C  
ATOM   4001  C   VAL A 296      40.536  76.512  34.341  1.00 97.18           C  
ATOM   4002  O   VAL A 296      41.508  75.788  34.543  1.00 97.23           O  
ATOM   4003  CB  VAL A 296      41.925  78.323  35.407  1.00 96.93           C  
ATOM   4004  CG1 VAL A 296      43.092  78.094  34.459  1.00 96.43           C  
ATOM   4005  CG2 VAL A 296      41.927  79.761  35.890  1.00 96.80           C  
ATOM   4006  N   VAL A 297      39.393  76.076  33.814  1.00 96.95           N  
ATOM   4007  CA  VAL A 297      39.164  74.688  33.409  1.00 96.93           C  
ATOM   4008  C   VAL A 297      40.460  73.914  33.166  1.00 97.29           C  
ATOM   4009  O   VAL A 297      41.258  74.281  32.302  1.00 96.80           O  
ATOM   4010  CB  VAL A 297      38.298  74.641  32.130  1.00 96.57           C  
ATOM   4011  CG1 VAL A 297      38.067  73.204  31.705  1.00 96.38           C  
ATOM   4012  CG2 VAL A 297      36.971  75.342  32.379  1.00 96.14           C  
ATOM   4013  N   ALA A 298      40.661  72.841  33.930  1.00 97.97           N  
ATOM   4014  CA  ALA A 298      41.873  72.031  33.807  1.00 98.64           C  
ATOM   4015  C   ALA A 298      41.653  70.537  34.054  1.00 98.99           C  
ATOM   4016  O   ALA A 298      41.184  70.140  35.120  1.00 99.20           O  
ATOM   4017  CB  ALA A 298      42.937  72.556  34.766  1.00 98.79           C  
ATOM   4018  N   GLN A 299      42.010  69.716  33.068  1.00 99.10           N  
ATOM   4019  CA  GLN A 299      41.865  68.266  33.175  1.00 99.15           C  
ATOM   4020  C   GLN A 299      42.930  67.709  34.113  1.00 99.38           C  
ATOM   4021  O   GLN A 299      44.123  67.909  33.890  1.00 99.56           O  
ATOM   4022  CB  GLN A 299      42.018  67.617  31.798  1.00 99.23           C  
ATOM   4023  CG  GLN A 299      41.040  68.128  30.751  1.00 99.42           C  
ATOM   4024  CD  GLN A 299      41.294  67.540  29.371  1.00 99.56           C  
ATOM   4025  OE1 GLN A 299      41.228  66.324  29.177  1.00 99.56           O  
ATOM   4026  NE2 GLN A 299      41.585  68.405  28.403  1.00 99.56           N  
ATOM   4027  N   HIS A 300      42.497  67.010  35.159  1.00 99.54           N  
ATOM   4028  CA  HIS A 300      43.419  66.426  36.133  1.00 99.56           C  
ATOM   4029  C   HIS A 300      43.626  64.926  35.901  1.00 99.45           C  
ATOM   4030  O   HIS A 300      42.919  64.099  36.470  1.00 99.23           O  
ATOM   4031  CB  HIS A 300      42.905  66.686  37.556  1.00 99.56           C  
ATOM   4032  CG  HIS A 300      43.266  68.041  38.089  1.00 99.56           C  
ATOM   4033  ND1 HIS A 300      43.000  69.209  37.406  1.00 99.56           N  
ATOM   4034  CD2 HIS A 300      43.883  68.411  39.236  1.00 99.44           C  
ATOM   4035  CE1 HIS A 300      43.440  70.239  38.107  1.00 99.17           C  
ATOM   4036  NE2 HIS A 300      43.980  69.782  39.223  1.00 99.20           N  
ATOM   4037  N   PRO A 301      44.635  64.569  35.083  1.00 99.45           N  
ATOM   4038  CA  PRO A 301      45.050  63.219  34.681  1.00 99.32           C  
ATOM   4039  C   PRO A 301      44.680  62.045  35.583  1.00 99.06           C  
ATOM   4040  O   PRO A 301      43.516  61.861  35.928  1.00 99.01           O  
ATOM   4041  CB  PRO A 301      46.556  63.368  34.511  1.00 99.42           C  
ATOM   4042  CG  PRO A 301      46.658  64.710  33.903  1.00 99.48           C  
ATOM   4043  CD  PRO A 301      45.693  65.540  34.737  1.00 99.56           C  
ATOM   4044  N   PHE A 302      45.688  61.246  35.932  1.00 98.81           N  
ATOM   4045  CA  PHE A 302      45.549  60.054  36.769  1.00 98.69           C  
ATOM   4046  C   PHE A 302      44.527  59.057  36.220  1.00 98.87           C  
ATOM   4047  O   PHE A 302      44.537  57.883  36.596  1.00 98.64           O  
ATOM   4048  CB  PHE A 302      45.218  60.437  38.229  1.00 98.51           C  
ATOM   4049  CG  PHE A 302      43.773  60.812  38.474  1.00 98.26           C  
ATOM   4050  CD1 PHE A 302      42.764  59.852  38.424  1.00 97.93           C  
ATOM   4051  CD2 PHE A 302      43.426  62.127  38.773  1.00 97.84           C  
ATOM   4052  CE1 PHE A 302      41.435  60.196  38.666  1.00 97.49           C  
ATOM   4053  CE2 PHE A 302      42.100  62.481  39.016  1.00 97.45           C  
ATOM   4054  CZ  PHE A 302      41.103  61.512  38.962  1.00 97.48           C  
ATOM   4055  N   LEU A 303      43.672  59.542  35.320  1.00 99.06           N  
ATOM   4056  CA  LEU A 303      42.605  58.779  34.660  1.00 99.23           C  
ATOM   4057  C   LEU A 303      41.315  59.584  34.784  1.00 99.38           C  
ATOM   4058  O   LEU A 303      40.227  59.027  34.939  1.00 99.43           O  
ATOM   4059  CB  LEU A 303      42.410  57.400  35.303  1.00 98.66           C  
ATOM   4060  CG  LEU A 303      41.391  56.468  34.644  1.00 98.16           C  
ATOM   4061  CD1 LEU A 303      41.724  56.296  33.171  1.00 98.00           C  
ATOM   4062  CD2 LEU A 303      41.397  55.129  35.359  1.00 98.23           C  
ATOM   4063  N   ASP A 304      41.452  60.905  34.708  1.00 99.56           N  
ATOM   4064  CA  ASP A 304      40.317  61.812  34.832  1.00 99.32           C  
ATOM   4065  C   ASP A 304      39.292  61.700  33.713  1.00 98.83           C  
ATOM   4066  O   ASP A 304      39.190  60.680  33.031  1.00 98.65           O  
ATOM   4067  CB  ASP A 304      40.805  63.267  34.933  1.00 99.56           C  
ATOM   4068  CG  ASP A 304      41.542  63.740  33.681  1.00 99.56           C  
ATOM   4069  OD1 ASP A 304      42.518  63.076  33.266  1.00 99.56           O  
ATOM   4070  OD2 ASP A 304      41.150  64.788  33.118  1.00 99.44           O  
ATOM   4071  N   ARG A 305      38.531  62.773  33.548  1.00 98.40           N  
ATOM   4072  CA  ARG A 305      37.491  62.865  32.537  1.00 98.23           C  
ATOM   4073  C   ARG A 305      36.947  64.280  32.655  1.00 97.99           C  
ATOM   4074  O   ARG A 305      36.520  64.891  31.673  1.00 97.96           O  
ATOM   4075  CB  ARG A 305      36.384  61.848  32.829  1.00 98.33           C  
ATOM   4076  CG  ARG A 305      36.138  60.838  31.715  1.00 98.61           C  
ATOM   4077  CD  ARG A 305      35.417  61.460  30.523  1.00 98.92           C  
ATOM   4078  NE  ARG A 305      36.193  62.515  29.876  1.00 99.00           N  
ATOM   4079  CZ  ARG A 305      35.770  63.217  28.830  1.00 98.84           C  
ATOM   4080  NH1 ARG A 305      34.572  62.980  28.308  1.00 98.75           N  
ATOM   4081  NH2 ARG A 305      36.544  64.156  28.303  1.00 98.79           N  
ATOM   4082  N   GLU A 306      36.986  64.795  33.879  1.00 97.66           N  
ATOM   4083  CA  GLU A 306      36.507  66.136  34.170  1.00 97.28           C  
ATOM   4084  C   GLU A 306      37.639  67.057  34.600  1.00 96.90           C  
ATOM   4085  O   GLU A 306      38.621  66.622  35.210  1.00 96.17           O  
ATOM   4086  CB  GLU A 306      35.443  66.088  35.271  1.00 97.74           C  
ATOM   4087  CG  GLU A 306      34.079  65.597  34.809  1.00 98.19           C  
ATOM   4088  CD  GLU A 306      33.367  66.599  33.918  1.00 98.43           C  
ATOM   4089  OE1 GLU A 306      32.234  66.309  33.478  1.00 98.72           O  
ATOM   4090  OE2 GLU A 306      33.940  67.680  33.659  1.00 98.41           O  
ATOM   4091  N   SER A 307      37.484  68.335  34.270  1.00 96.77           N  
ATOM   4092  CA  SER A 307      38.461  69.358  34.614  1.00 96.50           C  
ATOM   4093  C   SER A 307      38.057  69.986  35.943  1.00 95.99           C  
ATOM   4094  O   SER A 307      36.871  70.081  36.258  1.00 95.85           O  
ATOM   4095  CB  SER A 307      38.510  70.433  33.523  1.00 96.66           C  
ATOM   4096  OG  SER A 307      38.904  69.886  32.275  1.00 96.47           O  
ATOM   4097  N   LEU A 308      39.041  70.422  36.719  1.00 95.52           N  
ATOM   4098  CA  LEU A 308      38.756  71.016  38.014  1.00 95.29           C  
ATOM   4099  C   LEU A 308      38.755  72.545  37.990  1.00 95.40           C  
ATOM   4100  O   LEU A 308      39.652  73.176  37.426  1.00 95.14           O  
ATOM   4101  CB  LEU A 308      39.752  70.486  39.047  1.00 95.22           C  
ATOM   4102  CG  LEU A 308      39.832  68.957  39.156  1.00 94.99           C  
ATOM   4103  CD1 LEU A 308      40.604  68.574  40.409  1.00 94.76           C  
ATOM   4104  CD2 LEU A 308      38.434  68.363  39.203  1.00 94.78           C  
ATOM   4105  N   VAL A 309      37.728  73.124  38.609  1.00 95.37           N  
ATOM   4106  CA  VAL A 309      37.543  74.572  38.679  1.00 95.57           C  
ATOM   4107  C   VAL A 309      38.261  75.147  39.902  1.00 95.80           C  
ATOM   4108  O   VAL A 309      38.943  74.424  40.622  1.00 96.03           O  
ATOM   4109  CB  VAL A 309      36.025  74.917  38.766  1.00 95.47           C  
ATOM   4110  CG1 VAL A 309      35.801  76.414  38.614  1.00 95.56           C  
ATOM   4111  CG2 VAL A 309      35.261  74.158  37.692  1.00 94.89           C  
ATOM   4112  N   ILE A 310      38.119  76.451  40.121  1.00 96.06           N  
ATOM   4113  CA  ILE A 310      38.735  77.119  41.264  1.00 96.34           C  
ATOM   4114  C   ILE A 310      37.916  78.349  41.646  1.00 96.64           C  
ATOM   4115  O   ILE A 310      37.634  79.203  40.805  1.00 96.31           O  
ATOM   4116  CB  ILE A 310      40.180  77.574  40.962  1.00 96.34           C  
ATOM   4117  CG1 ILE A 310      41.084  76.364  40.718  1.00 96.38           C  
ATOM   4118  CG2 ILE A 310      40.718  78.359  42.129  1.00 96.00           C  
ATOM   4119  CD1 ILE A 310      42.552  76.720  40.507  1.00 96.34           C  
ATOM   4120  N   ASN A 311      37.540  78.435  42.919  1.00 97.26           N  
ATOM   4121  CA  ASN A 311      36.746  79.559  43.405  1.00 98.15           C  
ATOM   4122  C   ASN A 311      37.352  80.178  44.659  1.00 98.46           C  
ATOM   4123  O   ASN A 311      38.280  79.619  45.247  1.00 98.44           O  
ATOM   4124  CB  ASN A 311      35.316  79.100  43.699  1.00 98.56           C  
ATOM   4125  CG  ASN A 311      34.640  78.491  42.484  1.00 99.07           C  
ATOM   4126  OD1 ASN A 311      34.496  79.143  41.450  1.00 99.42           O  
ATOM   4127  ND2 ASN A 311      34.221  77.235  42.603  1.00 98.89           N  
ATOM   4128  N   GLY A 312      36.818  81.332  45.058  1.00 98.79           N  
ATOM   4129  CA  GLY A 312      37.308  82.025  46.238  1.00 99.11           C  
ATOM   4130  C   GLY A 312      37.682  81.069  47.352  1.00 99.40           C  
ATOM   4131  O   GLY A 312      37.149  79.962  47.426  1.00 99.56           O  
ATOM   4132  N   ASP A 313      38.597  81.483  48.223  1.00 99.45           N  
ATOM   4133  CA  ASP A 313      39.020  80.618  49.314  1.00 99.48           C  
ATOM   4134  C   ASP A 313      39.123  81.357  50.644  1.00 99.48           C  
ATOM   4135  O   ASP A 313      39.187  82.587  50.686  1.00 99.33           O  
ATOM   4136  CB  ASP A 313      40.366  79.970  48.973  1.00 99.54           C  
ATOM   4137  CG  ASP A 313      40.647  78.730  49.802  1.00 99.56           C  
ATOM   4138  OD1 ASP A 313      40.753  78.843  51.040  1.00 99.56           O  
ATOM   4139  OD2 ASP A 313      40.762  77.635  49.213  1.00 99.56           O  
ATOM   4140  N   HIS A 314      39.130  80.584  51.726  1.00 99.56           N  
ATOM   4141  CA  HIS A 314      39.225  81.114  53.082  1.00 99.56           C  
ATOM   4142  C   HIS A 314      40.266  80.289  53.842  1.00 99.56           C  
ATOM   4143  O   HIS A 314      39.961  79.203  54.345  1.00 99.49           O  
ATOM   4144  CB  HIS A 314      37.866  81.008  53.782  1.00 99.56           C  
ATOM   4145  CG  HIS A 314      36.722  81.530  52.965  1.00 99.56           C  
ATOM   4146  ND1 HIS A 314      36.603  82.856  52.608  1.00 99.56           N  
ATOM   4147  CD2 HIS A 314      35.655  80.897  52.421  1.00 99.51           C  
ATOM   4148  CE1 HIS A 314      35.513  83.018  51.879  1.00 99.56           C  
ATOM   4149  NE2 HIS A 314      34.920  81.845  51.750  1.00 99.39           N  
ATOM   4150  N   VAL A 315      41.490  80.811  53.912  1.00 99.56           N  
ATOM   4151  CA  VAL A 315      42.605  80.145  54.589  1.00 99.56           C  
ATOM   4152  C   VAL A 315      43.218  79.065  53.690  1.00 99.56           C  
ATOM   4153  O   VAL A 315      42.630  77.997  53.497  1.00 99.50           O  
ATOM   4154  CB  VAL A 315      42.158  79.493  55.930  1.00 99.56           C  
ATOM   4155  CG1 VAL A 315      43.349  78.841  56.620  1.00 99.52           C  
ATOM   4156  CG2 VAL A 315      41.533  80.540  56.836  1.00 99.28           C  
ATOM   4157  N   THR A 316      44.397  79.354  53.141  1.00 99.56           N  
ATOM   4158  CA  THR A 316      45.101  78.419  52.263  1.00 99.56           C  
ATOM   4159  C   THR A 316      46.620  78.552  52.397  1.00 99.56           C  
ATOM   4160  O   THR A 316      47.335  77.555  52.528  1.00 99.43           O  
ATOM   4161  CB  THR A 316      44.725  78.648  50.776  1.00 99.46           C  
ATOM   4162  OG1 THR A 316      43.322  78.428  50.591  1.00 99.33           O  
ATOM   4163  CG2 THR A 316      45.498  77.693  49.876  1.00 99.45           C  
ATOM   4164  N   THR A 317      47.102  79.792  52.364  1.00 99.56           N  
ATOM   4165  CA  THR A 317      48.531  80.081  52.467  1.00 99.56           C  
ATOM   4166  C   THR A 317      49.144  79.613  53.785  1.00 99.56           C  
ATOM   4167  O   THR A 317      48.548  79.778  54.853  1.00 99.56           O  
ATOM   4168  CB  THR A 317      48.805  81.593  52.322  1.00 99.56           C  
ATOM   4169  OG1 THR A 317      48.140  82.304  53.374  1.00 99.56           O  
ATOM   4170  CG2 THR A 317      48.304  82.101  50.978  1.00 99.40           C  
ATOM   4171  N   ASP A 318      50.340  79.036  53.690  1.00 99.50           N  
ATOM   4172  CA  ASP A 318      51.087  78.536  54.844  1.00 99.56           C  
ATOM   4173  C   ASP A 318      52.120  77.527  54.356  1.00 99.56           C  
ATOM   4174  O   ASP A 318      52.270  77.321  53.151  1.00 99.56           O  
ATOM   4175  CB  ASP A 318      50.156  77.851  55.849  1.00 99.56           C  
ATOM   4176  CG  ASP A 318      50.840  77.558  57.175  1.00 99.56           C  
ATOM   4177  OD1 ASP A 318      50.226  76.872  58.019  1.00 99.56           O  
ATOM   4178  OD2 ASP A 318      51.987  78.018  57.375  1.00 99.56           O  
ATOM   4179  N   ALA A 319      52.824  76.900  55.297  1.00 99.56           N  
ATOM   4180  CA  ALA A 319      53.841  75.904  54.975  1.00 99.56           C  
ATOM   4181  C   ALA A 319      53.331  74.972  53.882  1.00 99.56           C  
ATOM   4182  O   ALA A 319      54.109  74.438  53.091  1.00 99.56           O  
ATOM   4183  CB  ALA A 319      54.202  75.104  56.224  1.00 99.26           C  
ATOM   4184  N   GLY A 320      52.015  74.782  53.848  1.00 99.56           N  
ATOM   4185  CA  GLY A 320      51.417  73.928  52.842  1.00 99.56           C  
ATOM   4186  C   GLY A 320      51.464  74.613  51.492  1.00 99.48           C  
ATOM   4187  O   GLY A 320      51.002  75.748  51.350  1.00 99.56           O  
ATOM   4188  N   THR A 321      52.029  73.924  50.505  1.00 99.18           N  
ATOM   4189  CA  THR A 321      52.156  74.456  49.153  1.00 98.84           C  
ATOM   4190  C   THR A 321      50.905  75.197  48.686  1.00 98.83           C  
ATOM   4191  O   THR A 321      49.802  74.946  49.177  1.00 98.87           O  
ATOM   4192  CB  THR A 321      52.476  73.328  48.155  1.00 98.50           C  
ATOM   4193  OG1 THR A 321      51.506  72.281  48.286  1.00 98.22           O  
ATOM   4194  CG2 THR A 321      53.858  72.762  48.426  1.00 98.24           C  
ATOM   4195  N   GLY A 322      51.088  76.114  47.740  1.00 98.36           N  
ATOM   4196  CA  GLY A 322      49.970  76.883  47.222  1.00 97.95           C  
ATOM   4197  C   GLY A 322      48.951  76.036  46.482  1.00 97.59           C  
ATOM   4198  O   GLY A 322      47.784  76.418  46.362  1.00 97.39           O  
ATOM   4199  N   CYS A 323      49.394  74.887  45.981  1.00 97.08           N  
ATOM   4200  CA  CYS A 323      48.522  73.971  45.253  1.00 96.69           C  
ATOM   4201  C   CYS A 323      47.796  73.020  46.212  1.00 96.55           C  
ATOM   4202  O   CYS A 323      48.382  72.056  46.715  1.00 96.44           O  
ATOM   4203  CB  CYS A 323      49.343  73.186  44.228  1.00 96.30           C  
ATOM   4204  SG  CYS A 323      50.912  72.534  44.848  1.00 95.71           S  
ATOM   4205  N   VAL A 324      46.513  73.301  46.449  1.00 96.09           N  
ATOM   4206  CA  VAL A 324      45.681  72.515  47.365  1.00 95.08           C  
ATOM   4207  C   VAL A 324      44.825  71.416  46.724  1.00 94.26           C  
ATOM   4208  O   VAL A 324      44.990  70.237  47.037  1.00 94.13           O  
ATOM   4209  CB  VAL A 324      44.735  73.442  48.182  1.00 94.98           C  
ATOM   4210  CG1 VAL A 324      43.778  72.611  49.024  1.00 94.51           C  
ATOM   4211  CG2 VAL A 324      45.550  74.369  49.074  1.00 94.55           C  
ATOM   4212  N   HIS A 325      43.911  71.809  45.839  1.00 93.12           N  
ATOM   4213  CA  HIS A 325      43.008  70.866  45.180  1.00 92.39           C  
ATOM   4214  C   HIS A 325      41.937  70.414  46.172  1.00 92.38           C  
ATOM   4215  O   HIS A 325      42.200  70.310  47.373  1.00 92.19           O  
ATOM   4216  CB  HIS A 325      43.778  69.646  44.650  1.00 91.65           C  
ATOM   4217  CG  HIS A 325      43.114  68.334  44.945  1.00 91.12           C  
ATOM   4218  ND1 HIS A 325      43.203  67.714  46.174  1.00 90.96           N  
ATOM   4219  CD2 HIS A 325      42.317  67.546  44.185  1.00 90.75           C  
ATOM   4220  CE1 HIS A 325      42.491  66.602  46.158  1.00 90.23           C  
ATOM   4221  NE2 HIS A 325      41.943  66.477  44.963  1.00 90.43           N  
ATOM   4222  N   THR A 326      40.731  70.147  45.675  1.00 92.01           N  
ATOM   4223  CA  THR A 326      39.647  69.709  46.547  1.00 91.47           C  
ATOM   4224  C   THR A 326      38.953  68.413  46.122  1.00 90.88           C  
ATOM   4225  O   THR A 326      39.233  67.840  45.064  1.00 90.31           O  
ATOM   4226  CB  THR A 326      38.570  70.816  46.716  1.00 91.47           C  
ATOM   4227  OG1 THR A 326      38.149  71.283  45.430  1.00 91.72           O  
ATOM   4228  CG2 THR A 326      39.124  71.983  47.525  1.00 91.03           C  
ATOM   4229  N   ALA A 327      38.047  67.962  46.983  1.00 90.40           N  
ATOM   4230  CA  ALA A 327      37.281  66.742  46.774  1.00 89.53           C  
ATOM   4231  C   ALA A 327      36.279  66.630  47.924  1.00 88.67           C  
ATOM   4232  O   ALA A 327      36.515  65.905  48.892  1.00 88.89           O  
ATOM   4233  CB  ALA A 327      38.212  65.549  46.771  1.00 89.34           C  
ATOM   4234  N   PRO A 328      35.148  67.358  47.832  1.00 87.64           N  
ATOM   4235  CA  PRO A 328      34.069  67.395  48.825  1.00 86.50           C  
ATOM   4236  C   PRO A 328      33.665  66.052  49.424  1.00 85.13           C  
ATOM   4237  O   PRO A 328      32.835  65.998  50.330  1.00 85.31           O  
ATOM   4238  CB  PRO A 328      32.930  68.056  48.059  1.00 86.57           C  
ATOM   4239  CG  PRO A 328      33.659  69.040  47.220  1.00 86.87           C  
ATOM   4240  CD  PRO A 328      34.806  68.214  46.682  1.00 87.46           C  
ATOM   4241  N   GLY A 329      34.248  64.971  48.919  1.00 83.54           N  
ATOM   4242  CA  GLY A 329      33.929  63.660  49.444  1.00 81.56           C  
ATOM   4243  C   GLY A 329      34.658  63.381  50.746  1.00 80.51           C  
ATOM   4244  O   GLY A 329      34.272  62.483  51.495  1.00 80.41           O  
ATOM   4245  N   HIS A 330      35.704  64.155  51.027  1.00 79.26           N  
ATOM   4246  CA  HIS A 330      36.486  63.956  52.241  1.00 78.06           C  
ATOM   4247  C   HIS A 330      37.079  65.236  52.817  1.00 78.09           C  
ATOM   4248  O   HIS A 330      38.259  65.264  53.162  1.00 78.01           O  
ATOM   4249  CB  HIS A 330      37.625  62.981  51.960  1.00 76.78           C  
ATOM   4250  CG  HIS A 330      37.196  61.751  51.229  1.00 76.03           C  
ATOM   4251  ND1 HIS A 330      36.280  60.861  51.745  1.00 76.20           N  
ATOM   4252  CD2 HIS A 330      37.548  61.269  50.015  1.00 76.27           C  
ATOM   4253  CE1 HIS A 330      36.086  59.882  50.881  1.00 75.78           C  
ATOM   4254  NE2 HIS A 330      36.844  60.105  49.822  1.00 75.61           N  
ATOM   4255  N   GLY A 331      36.279  66.289  52.938  1.00 78.42           N  
ATOM   4256  CA  GLY A 331      36.818  67.524  53.480  1.00 79.40           C  
ATOM   4257  C   GLY A 331      35.821  68.491  54.085  1.00 80.25           C  
ATOM   4258  O   GLY A 331      34.762  68.746  53.514  1.00 80.19           O  
ATOM   4259  N   GLU A 332      36.178  69.038  55.245  1.00 81.44           N  
ATOM   4260  CA  GLU A 332      35.337  69.995  55.958  1.00 82.91           C  
ATOM   4261  C   GLU A 332      34.953  71.148  55.036  1.00 84.08           C  
ATOM   4262  O   GLU A 332      33.943  71.079  54.334  1.00 84.58           O  
ATOM   4263  CB  GLU A 332      36.084  70.540  57.176  1.00 82.77           C  
ATOM   4264  CG  GLU A 332      35.290  71.531  58.006  1.00 83.26           C  
ATOM   4265  CD  GLU A 332      34.153  70.878  58.758  1.00 83.45           C  
ATOM   4266  OE1 GLU A 332      34.432  70.026  59.630  1.00 82.82           O  
ATOM   4267  OE2 GLU A 332      32.983  71.216  58.477  1.00 84.10           O  
ATOM   4268  N   ASP A 333      35.758  72.209  55.040  1.00 85.21           N  
ATOM   4269  CA  ASP A 333      35.491  73.359  54.184  1.00 85.95           C  
ATOM   4270  C   ASP A 333      35.744  72.979  52.730  1.00 86.38           C  
ATOM   4271  O   ASP A 333      35.390  73.716  51.809  1.00 86.43           O  
ATOM   4272  CB  ASP A 333      36.364  74.557  54.583  1.00 86.12           C  
ATOM   4273  CG  ASP A 333      37.835  74.208  54.673  1.00 86.62           C  
ATOM   4274  OD1 ASP A 333      38.386  73.666  53.691  1.00 86.86           O  
ATOM   4275  OD2 ASP A 333      38.444  74.486  55.728  1.00 86.60           O  
ATOM   4276  N   ASP A 334      36.359  71.817  52.534  1.00 86.72           N  
ATOM   4277  CA  ASP A 334      36.643  71.311  51.198  1.00 87.17           C  
ATOM   4278  C   ASP A 334      35.298  71.017  50.541  1.00 88.09           C  
ATOM   4279  O   ASP A 334      35.210  70.795  49.332  1.00 87.72           O  
ATOM   4280  CB  ASP A 334      37.477  70.033  51.298  1.00 86.47           C  
ATOM   4281  CG  ASP A 334      37.803  69.438  49.947  1.00 86.20           C  
ATOM   4282  OD1 ASP A 334      36.862  69.057  49.221  1.00 85.92           O  
ATOM   4283  OD2 ASP A 334      39.003  69.349  49.613  1.00 86.07           O  
ATOM   4284  N   TYR A 335      34.249  71.025  51.361  1.00 89.09           N  
ATOM   4285  CA  TYR A 335      32.891  70.768  50.899  1.00 89.98           C  
ATOM   4286  C   TYR A 335      32.101  72.062  50.724  1.00 90.37           C  
ATOM   4287  O   TYR A 335      31.301  72.183  49.798  1.00 90.11           O  
ATOM   4288  CB  TYR A 335      32.158  69.857  51.890  1.00 90.21           C  
ATOM   4289  CG  TYR A 335      30.692  69.632  51.559  1.00 90.58           C  
ATOM   4290  CD1 TYR A 335      30.312  68.950  50.399  1.00 90.35           C  
ATOM   4291  CD2 TYR A 335      29.684  70.107  52.404  1.00 90.48           C  
ATOM   4292  CE1 TYR A 335      28.967  68.747  50.090  1.00 90.16           C  
ATOM   4293  CE2 TYR A 335      28.336  69.909  52.103  1.00 90.25           C  
ATOM   4294  CZ  TYR A 335      27.987  69.229  50.945  1.00 90.45           C  
ATOM   4295  OH  TYR A 335      26.659  69.035  50.642  1.00 90.80           O  
ATOM   4296  N   ILE A 336      32.319  73.027  51.613  1.00 91.14           N  
ATOM   4297  CA  ILE A 336      31.594  74.288  51.521  1.00 92.32           C  
ATOM   4298  C   ILE A 336      31.894  75.028  50.214  1.00 93.28           C  
ATOM   4299  O   ILE A 336      31.065  75.039  49.301  1.00 92.91           O  
ATOM   4300  CB  ILE A 336      31.880  75.213  52.750  1.00 92.04           C  
ATOM   4301  CG1 ILE A 336      33.370  75.550  52.858  1.00 91.83           C  
ATOM   4302  CG2 ILE A 336      31.419  74.525  54.025  1.00 92.06           C  
ATOM   4303  CD1 ILE A 336      33.694  76.546  53.960  1.00 90.77           C  
ATOM   4304  N   VAL A 337      33.076  75.632  50.116  1.00 94.76           N  
ATOM   4305  CA  VAL A 337      33.467  76.361  48.912  1.00 95.96           C  
ATOM   4306  C   VAL A 337      33.414  75.422  47.710  1.00 96.88           C  
ATOM   4307  O   VAL A 337      33.345  75.864  46.562  1.00 97.00           O  
ATOM   4308  CB  VAL A 337      34.899  76.943  49.044  1.00 95.77           C  
ATOM   4309  CG1 VAL A 337      35.895  75.830  49.320  1.00 95.67           C  
ATOM   4310  CG2 VAL A 337      35.277  77.691  47.774  1.00 95.64           C  
ATOM   4311  N   GLY A 338      33.441  74.123  47.991  1.00 97.68           N  
ATOM   4312  CA  GLY A 338      33.387  73.128  46.938  1.00 98.45           C  
ATOM   4313  C   GLY A 338      32.038  72.439  46.917  1.00 99.03           C  
ATOM   4314  O   GLY A 338      31.893  71.313  47.395  1.00 99.43           O  
ATOM   4315  N   GLN A 339      31.045  73.124  46.360  1.00 99.32           N  
ATOM   4316  CA  GLN A 339      29.692  72.590  46.268  1.00 99.46           C  
ATOM   4317  C   GLN A 339      28.778  73.636  45.633  1.00 99.56           C  
ATOM   4318  O   GLN A 339      27.884  73.297  44.855  1.00 99.48           O  
ATOM   4319  CB  GLN A 339      29.186  72.202  47.665  1.00 99.54           C  
ATOM   4320  CG  GLN A 339      27.782  71.614  47.703  1.00 99.56           C  
ATOM   4321  CD  GLN A 339      26.706  72.667  47.905  1.00 99.56           C  
ATOM   4322  OE1 GLN A 339      25.513  72.360  47.896  1.00 99.56           O  
ATOM   4323  NE2 GLN A 339      27.123  73.915  48.097  1.00 99.56           N  
ATOM   4324  N   GLN A 340      29.020  74.906  45.960  1.00 99.56           N  
ATOM   4325  CA  GLN A 340      28.234  76.019  45.425  1.00 99.42           C  
ATOM   4326  C   GLN A 340      28.027  75.815  43.933  1.00 99.45           C  
ATOM   4327  O   GLN A 340      27.015  76.229  43.364  1.00 99.56           O  
ATOM   4328  CB  GLN A 340      28.970  77.346  45.610  1.00 99.07           C  
ATOM   4329  CG  GLN A 340      29.488  77.624  46.998  1.00 98.67           C  
ATOM   4330  CD  GLN A 340      30.381  78.847  47.021  1.00 98.35           C  
ATOM   4331  OE1 GLN A 340      31.399  78.896  46.329  1.00 97.87           O  
ATOM   4332  NE2 GLN A 340      30.004  79.842  47.813  1.00 98.46           N  
ATOM   4333  N   TYR A 341      29.008  75.175  43.310  1.00 99.08           N  
ATOM   4334  CA  TYR A 341      28.981  74.921  41.883  1.00 98.66           C  
ATOM   4335  C   TYR A 341      28.661  73.459  41.616  1.00 98.19           C  
ATOM   4336  O   TYR A 341      28.790  72.618  42.504  1.00 98.21           O  
ATOM   4337  CB  TYR A 341      30.338  75.297  41.285  1.00 99.08           C  
ATOM   4338  CG  TYR A 341      30.813  76.667  41.730  1.00 99.43           C  
ATOM   4339  CD1 TYR A 341      31.152  76.911  43.063  1.00 99.39           C  
ATOM   4340  CD2 TYR A 341      30.872  77.733  40.832  1.00 99.44           C  
ATOM   4341  CE1 TYR A 341      31.534  78.180  43.492  1.00 99.54           C  
ATOM   4342  CE2 TYR A 341      31.253  79.009  41.251  1.00 99.56           C  
ATOM   4343  CZ  TYR A 341      31.581  79.225  42.582  1.00 99.56           C  
ATOM   4344  OH  TYR A 341      31.954  80.484  43.003  1.00 99.56           O  
ATOM   4345  N   GLU A 342      28.227  73.166  40.395  1.00 97.75           N  
ATOM   4346  CA  GLU A 342      27.894  71.801  40.011  1.00 97.16           C  
ATOM   4347  C   GLU A 342      29.066  70.872  40.319  1.00 96.50           C  
ATOM   4348  O   GLU A 342      29.993  70.738  39.520  1.00 96.81           O  
ATOM   4349  CB  GLU A 342      27.544  71.738  38.516  1.00 97.33           C  
ATOM   4350  CG  GLU A 342      28.561  72.399  37.577  1.00 97.00           C  
ATOM   4351  CD  GLU A 342      28.473  73.919  37.571  1.00 96.70           C  
ATOM   4352  OE1 GLU A 342      27.416  74.457  37.179  1.00 96.35           O  
ATOM   4353  OE2 GLU A 342      29.463  74.578  37.955  1.00 96.47           O  
ATOM   4354  N   LEU A 343      29.020  70.233  41.483  1.00 95.67           N  
ATOM   4355  CA  LEU A 343      30.087  69.330  41.899  1.00 94.65           C  
ATOM   4356  C   LEU A 343      29.544  67.981  42.367  1.00 94.00           C  
ATOM   4357  O   LEU A 343      28.759  67.913  43.314  1.00 94.24           O  
ATOM   4358  CB  LEU A 343      30.900  69.972  43.029  1.00 94.32           C  
ATOM   4359  CG  LEU A 343      31.440  71.383  42.778  1.00 94.25           C  
ATOM   4360  CD1 LEU A 343      32.297  71.812  43.949  1.00 93.50           C  
ATOM   4361  CD2 LEU A 343      32.253  71.412  41.492  1.00 94.19           C  
ATOM   4362  N   PRO A 344      29.954  66.887  41.702  1.00 92.98           N  
ATOM   4363  CA  PRO A 344      29.500  65.539  42.064  1.00 92.25           C  
ATOM   4364  C   PRO A 344      30.223  64.971  43.294  1.00 91.66           C  
ATOM   4365  O   PRO A 344      31.454  64.953  43.346  1.00 91.27           O  
ATOM   4366  CB  PRO A 344      29.780  64.737  40.797  1.00 92.16           C  
ATOM   4367  CG  PRO A 344      31.018  65.386  40.272  1.00 92.21           C  
ATOM   4368  CD  PRO A 344      30.719  66.860  40.441  1.00 92.63           C  
ATOM   4369  N   VAL A 345      29.447  64.511  44.276  1.00 91.09           N  
ATOM   4370  CA  VAL A 345      29.995  63.939  45.511  1.00 90.31           C  
ATOM   4371  C   VAL A 345      30.918  62.760  45.190  1.00 89.82           C  
ATOM   4372  O   VAL A 345      30.482  61.734  44.660  1.00 89.66           O  
ATOM   4373  CB  VAL A 345      28.864  63.466  46.453  1.00 90.19           C  
ATOM   4374  CG1 VAL A 345      29.447  63.005  47.778  1.00 90.04           C  
ATOM   4375  CG2 VAL A 345      27.866  64.594  46.673  1.00 90.31           C  
ATOM   4376  N   ILE A 346      32.192  62.911  45.538  1.00 89.01           N  
ATOM   4377  CA  ILE A 346      33.209  61.903  45.252  1.00 87.97           C  
ATOM   4378  C   ILE A 346      33.529  60.852  46.317  1.00 87.00           C  
ATOM   4379  O   ILE A 346      33.382  61.084  47.516  1.00 86.76           O  
ATOM   4380  CB  ILE A 346      34.539  62.588  44.861  1.00 88.39           C  
ATOM   4381  CG1 ILE A 346      34.948  63.601  45.941  1.00 88.58           C  
ATOM   4382  CG2 ILE A 346      34.396  63.263  43.503  1.00 88.43           C  
ATOM   4383  CD1 ILE A 346      34.123  64.883  45.967  1.00 88.72           C  
ATOM   4384  N   SER A 347      33.979  59.694  45.834  1.00 85.92           N  
ATOM   4385  CA  SER A 347      34.385  58.548  46.649  1.00 84.44           C  
ATOM   4386  C   SER A 347      33.321  57.787  47.440  1.00 83.76           C  
ATOM   4387  O   SER A 347      32.328  58.356  47.901  1.00 83.17           O  
ATOM   4388  CB  SER A 347      35.519  58.955  47.596  1.00 84.13           C  
ATOM   4389  OG  SER A 347      36.732  59.155  46.889  1.00 82.66           O  
ATOM   4390  N   PRO A 348      33.529  56.468  47.595  1.00 83.01           N  
ATOM   4391  CA  PRO A 348      32.652  55.542  48.312  1.00 82.78           C  
ATOM   4392  C   PRO A 348      33.116  55.263  49.746  1.00 82.93           C  
ATOM   4393  O   PRO A 348      33.168  56.167  50.586  1.00 82.70           O  
ATOM   4394  CB  PRO A 348      32.716  54.295  47.447  1.00 82.61           C  
ATOM   4395  CG  PRO A 348      34.159  54.264  47.087  1.00 82.58           C  
ATOM   4396  CD  PRO A 348      34.484  55.717  46.757  1.00 82.60           C  
ATOM   4397  N   ILE A 349      33.455  53.997  49.998  1.00 82.53           N  
ATOM   4398  CA  ILE A 349      33.909  53.523  51.304  1.00 81.71           C  
ATOM   4399  C   ILE A 349      32.722  53.317  52.240  1.00 81.64           C  
ATOM   4400  O   ILE A 349      32.050  54.272  52.623  1.00 81.18           O  
ATOM   4401  CB  ILE A 349      34.904  54.510  51.962  1.00 81.36           C  
ATOM   4402  CG1 ILE A 349      36.124  54.693  51.058  1.00 81.04           C  
ATOM   4403  CG2 ILE A 349      35.339  53.984  53.325  1.00 80.75           C  
ATOM   4404  CD1 ILE A 349      37.120  55.703  51.572  1.00 81.48           C  
ATOM   4405  N   ASP A 350      32.467  52.063  52.598  1.00 81.67           N  
ATOM   4406  CA  ASP A 350      31.363  51.725  53.489  1.00 81.94           C  
ATOM   4407  C   ASP A 350      31.773  52.010  54.936  1.00 81.56           C  
ATOM   4408  O   ASP A 350      32.830  52.595  55.178  1.00 81.22           O  
ATOM   4409  CB  ASP A 350      30.994  50.246  53.312  1.00 83.06           C  
ATOM   4410  CG  ASP A 350      29.668  49.884  53.971  1.00 83.99           C  
ATOM   4411  OD1 ASP A 350      29.629  49.717  55.208  1.00 84.11           O  
ATOM   4412  OD2 ASP A 350      28.658  49.768  53.244  1.00 84.68           O  
ATOM   4413  N   ASP A 351      30.935  51.601  55.887  1.00 80.97           N  
ATOM   4414  CA  ASP A 351      31.203  51.805  57.309  1.00 80.51           C  
ATOM   4415  C   ASP A 351      32.543  51.195  57.687  1.00 80.71           C  
ATOM   4416  O   ASP A 351      33.025  51.361  58.807  1.00 79.96           O  
ATOM   4417  CB  ASP A 351      30.102  51.168  58.152  1.00 79.83           C  
ATOM   4418  CG  ASP A 351      28.724  51.483  57.629  1.00 79.32           C  
ATOM   4419  OD1 ASP A 351      28.496  52.642  57.222  1.00 79.43           O  
ATOM   4420  OD2 ASP A 351      27.867  50.574  57.632  1.00 78.95           O  
ATOM   4421  N   LYS A 352      33.123  50.474  56.734  1.00 81.59           N  
ATOM   4422  CA  LYS A 352      34.416  49.829  56.897  1.00 82.68           C  
ATOM   4423  C   LYS A 352      35.349  50.561  55.941  1.00 83.59           C  
ATOM   4424  O   LYS A 352      34.896  51.143  54.954  1.00 83.45           O  
ATOM   4425  CB  LYS A 352      34.318  48.359  56.498  1.00 82.39           C  
ATOM   4426  CG  LYS A 352      33.157  47.616  57.145  1.00 82.46           C  
ATOM   4427  CD  LYS A 352      32.639  46.509  56.230  1.00 82.91           C  
ATOM   4428  CE  LYS A 352      32.065  47.086  54.933  1.00 82.40           C  
ATOM   4429  NZ  LYS A 352      31.647  46.036  53.960  1.00 81.71           N  
ATOM   4430  N   GLY A 353      36.646  50.536  56.227  1.00 84.84           N  
ATOM   4431  CA  GLY A 353      37.598  51.214  55.365  1.00 86.49           C  
ATOM   4432  C   GLY A 353      37.582  50.715  53.930  1.00 87.69           C  
ATOM   4433  O   GLY A 353      38.415  51.124  53.120  1.00 87.77           O  
ATOM   4434  N   VAL A 354      36.630  49.837  53.618  1.00 88.78           N  
ATOM   4435  CA  VAL A 354      36.491  49.258  52.282  1.00 89.71           C  
ATOM   4436  C   VAL A 354      35.538  50.053  51.382  1.00 90.63           C  
ATOM   4437  O   VAL A 354      34.535  50.597  51.848  1.00 90.87           O  
ATOM   4438  CB  VAL A 354      35.982  47.801  52.372  1.00 89.54           C  
ATOM   4439  CG1 VAL A 354      34.600  47.776  53.001  1.00 89.39           C  
ATOM   4440  CG2 VAL A 354      35.956  47.164  50.989  1.00 89.58           C  
ATOM   4441  N   PHE A 355      35.861  50.106  50.092  1.00 91.59           N  
ATOM   4442  CA  PHE A 355      35.054  50.823  49.102  1.00 92.37           C  
ATOM   4443  C   PHE A 355      34.608  49.903  47.963  1.00 92.91           C  
ATOM   4444  O   PHE A 355      34.778  48.687  48.042  1.00 92.85           O  
ATOM   4445  CB  PHE A 355      35.848  52.002  48.527  1.00 92.36           C  
ATOM   4446  CG  PHE A 355      37.336  51.763  48.450  1.00 92.24           C  
ATOM   4447  CD1 PHE A 355      37.844  50.536  48.033  1.00 92.13           C  
ATOM   4448  CD2 PHE A 355      38.229  52.776  48.791  1.00 91.91           C  
ATOM   4449  CE1 PHE A 355      39.217  50.323  47.959  1.00 92.16           C  
ATOM   4450  CE2 PHE A 355      39.602  52.574  48.719  1.00 91.42           C  
ATOM   4451  CZ  PHE A 355      40.097  51.346  48.303  1.00 91.80           C  
ATOM   4452  N   THR A 356      34.038  50.486  46.908  1.00 93.73           N  
ATOM   4453  CA  THR A 356      33.574  49.706  45.759  1.00 94.42           C  
ATOM   4454  C   THR A 356      33.534  50.495  44.447  1.00 94.95           C  
ATOM   4455  O   THR A 356      34.394  50.322  43.579  1.00 95.03           O  
ATOM   4456  CB  THR A 356      32.162  49.130  46.011  1.00 94.47           C  
ATOM   4457  OG1 THR A 356      32.200  48.243  47.136  1.00 94.98           O  
ATOM   4458  CG2 THR A 356      31.665  48.367  44.785  1.00 94.18           C  
ATOM   4459  N   GLU A 357      32.523  51.351  44.314  1.00 95.33           N  
ATOM   4460  CA  GLU A 357      32.321  52.173  43.121  1.00 95.51           C  
ATOM   4461  C   GLU A 357      33.500  53.083  42.788  1.00 95.73           C  
ATOM   4462  O   GLU A 357      34.161  53.618  43.677  1.00 95.71           O  
ATOM   4463  CB  GLU A 357      31.055  53.016  43.289  1.00 95.48           C  
ATOM   4464  CG  GLU A 357      31.092  53.938  44.497  1.00 96.03           C  
ATOM   4465  CD  GLU A 357      29.708  54.280  45.015  1.00 96.47           C  
ATOM   4466  OE1 GLU A 357      28.894  54.808  44.230  1.00 96.93           O  
ATOM   4467  OE2 GLU A 357      29.435  54.020  46.209  1.00 96.63           O  
ATOM   4468  N   GLU A 358      33.744  53.254  41.491  1.00 95.85           N  
ATOM   4469  CA  GLU A 358      34.836  54.086  40.991  1.00 95.57           C  
ATOM   4470  C   GLU A 358      36.198  53.495  41.353  1.00 95.53           C  
ATOM   4471  O   GLU A 358      37.206  53.796  40.712  1.00 95.37           O  
ATOM   4472  CB  GLU A 358      34.709  55.518  41.530  1.00 95.37           C  
ATOM   4473  CG  GLU A 358      35.732  56.498  40.959  1.00 94.99           C  
ATOM   4474  CD  GLU A 358      35.301  57.951  41.096  1.00 94.92           C  
ATOM   4475  OE1 GLU A 358      35.041  58.399  42.232  1.00 94.80           O  
ATOM   4476  OE2 GLU A 358      35.222  58.649  40.062  1.00 94.55           O  
ATOM   4477  N   GLY A 359      36.221  52.646  42.377  1.00 95.32           N  
ATOM   4478  CA  GLY A 359      37.465  52.024  42.784  1.00 95.03           C  
ATOM   4479  C   GLY A 359      37.972  51.110  41.688  1.00 95.05           C  
ATOM   4480  O   GLY A 359      37.308  50.139  41.334  1.00 94.76           O  
ATOM   4481  N   GLY A 360      39.145  51.426  41.144  1.00 95.21           N  
ATOM   4482  CA  GLY A 360      39.722  50.619  40.080  1.00 95.17           C  
ATOM   4483  C   GLY A 360      40.209  49.258  40.546  1.00 95.10           C  
ATOM   4484  O   GLY A 360      39.405  48.391  40.887  1.00 94.91           O  
ATOM   4485  N   GLN A 361      41.525  49.064  40.553  1.00 94.93           N  
ATOM   4486  CA  GLN A 361      42.112  47.799  40.988  1.00 94.73           C  
ATOM   4487  C   GLN A 361      41.706  47.555  42.437  1.00 94.54           C  
ATOM   4488  O   GLN A 361      41.584  46.414  42.887  1.00 93.97           O  
ATOM   4489  CB  GLN A 361      43.641  47.849  40.891  1.00 94.83           C  
ATOM   4490  CG  GLN A 361      44.198  48.215  39.518  1.00 94.73           C  
ATOM   4491  CD  GLN A 361      44.125  49.704  39.222  1.00 94.77           C  
ATOM   4492  OE1 GLN A 361      43.044  50.268  39.054  1.00 94.69           O  
ATOM   4493  NE2 GLN A 361      45.285  50.349  39.162  1.00 95.08           N  
ATOM   4494  N   PHE A 362      41.504  48.655  43.155  1.00 94.40           N  
ATOM   4495  CA  PHE A 362      41.106  48.628  44.555  1.00 94.33           C  
ATOM   4496  C   PHE A 362      39.586  48.711  44.668  1.00 94.53           C  
ATOM   4497  O   PHE A 362      39.021  49.785  44.874  1.00 94.77           O  
ATOM   4498  CB  PHE A 362      41.771  49.793  45.292  1.00 93.56           C  
ATOM   4499  CG  PHE A 362      41.992  51.007  44.431  1.00 92.60           C  
ATOM   4500  CD1 PHE A 362      40.931  51.835  44.080  1.00 92.17           C  
ATOM   4501  CD2 PHE A 362      43.263  51.310  43.952  1.00 92.12           C  
ATOM   4502  CE1 PHE A 362      41.132  52.949  43.264  1.00 91.77           C  
ATOM   4503  CE2 PHE A 362      43.475  52.419  43.136  1.00 91.68           C  
ATOM   4504  CZ  PHE A 362      42.406  53.241  42.791  1.00 91.51           C  
ATOM   4505  N   GLU A 363      38.933  47.561  44.531  1.00 94.69           N  
ATOM   4506  CA  GLU A 363      37.479  47.486  44.596  1.00 94.60           C  
ATOM   4507  C   GLU A 363      36.965  46.799  45.854  1.00 94.65           C  
ATOM   4508  O   GLU A 363      35.757  46.619  46.009  1.00 95.13           O  
ATOM   4509  CB  GLU A 363      36.941  46.755  43.360  1.00 94.53           C  
ATOM   4510  CG  GLU A 363      37.095  47.540  42.065  1.00 94.03           C  
ATOM   4511  CD  GLU A 363      36.966  46.684  40.813  1.00 93.77           C  
ATOM   4512  OE1 GLU A 363      37.034  47.247  39.699  1.00 92.95           O  
ATOM   4513  OE2 GLU A 363      36.803  45.452  40.937  1.00 93.73           O  
ATOM   4514  N   GLY A 364      37.870  46.416  46.753  1.00 94.24           N  
ATOM   4515  CA  GLY A 364      37.436  45.755  47.972  1.00 93.57           C  
ATOM   4516  C   GLY A 364      38.521  45.507  49.000  1.00 93.08           C  
ATOM   4517  O   GLY A 364      38.655  44.397  49.517  1.00 92.68           O  
ATOM   4518  N   MET A 365      39.294  46.542  49.307  1.00 92.88           N  
ATOM   4519  CA  MET A 365      40.365  46.415  50.284  1.00 93.00           C  
ATOM   4520  C   MET A 365      40.227  47.408  51.438  1.00 93.57           C  
ATOM   4521  O   MET A 365      39.483  47.156  52.386  1.00 93.97           O  
ATOM   4522  CB  MET A 365      41.718  46.568  49.586  1.00 92.12           C  
ATOM   4523  CG  MET A 365      41.766  47.660  48.537  1.00 91.20           C  
ATOM   4524  SD  MET A 365      42.763  47.157  47.122  1.00 90.10           S  
ATOM   4525  CE  MET A 365      44.394  47.087  47.850  1.00 89.77           C  
ATOM   4526  N   PHE A 366      40.940  48.528  51.367  1.00 93.87           N  
ATOM   4527  CA  PHE A 366      40.868  49.536  52.422  1.00 94.01           C  
ATOM   4528  C   PHE A 366      41.399  50.890  51.980  1.00 93.78           C  
ATOM   4529  O   PHE A 366      41.921  51.037  50.878  1.00 94.10           O  
ATOM   4530  CB  PHE A 366      41.624  49.067  53.670  1.00 94.44           C  
ATOM   4531  CG  PHE A 366      42.837  48.234  53.370  1.00 95.32           C  
ATOM   4532  CD1 PHE A 366      43.813  48.689  52.487  1.00 95.52           C  
ATOM   4533  CD2 PHE A 366      43.004  46.986  53.970  1.00 95.45           C  
ATOM   4534  CE1 PHE A 366      44.936  47.914  52.206  1.00 95.82           C  
ATOM   4535  CE2 PHE A 366      44.125  46.203  53.696  1.00 95.67           C  
ATOM   4536  CZ  PHE A 366      45.093  46.668  52.811  1.00 95.89           C  
ATOM   4537  N   TYR A 367      41.262  51.880  52.853  1.00 93.33           N  
ATOM   4538  CA  TYR A 367      41.711  53.229  52.546  1.00 93.18           C  
ATOM   4539  C   TYR A 367      43.180  53.423  52.911  1.00 94.09           C  
ATOM   4540  O   TYR A 367      43.759  54.472  52.631  1.00 94.33           O  
ATOM   4541  CB  TYR A 367      40.855  54.244  53.311  1.00 91.33           C  
ATOM   4542  CG  TYR A 367      41.256  54.393  54.760  1.00 89.57           C  
ATOM   4543  CD1 TYR A 367      42.206  55.338  55.146  1.00 88.85           C  
ATOM   4544  CD2 TYR A 367      40.733  53.551  55.737  1.00 88.95           C  
ATOM   4545  CE1 TYR A 367      42.630  55.438  56.465  1.00 88.17           C  
ATOM   4546  CE2 TYR A 367      41.150  53.643  57.061  1.00 88.79           C  
ATOM   4547  CZ  TYR A 367      42.100  54.588  57.418  1.00 88.42           C  
ATOM   4548  OH  TYR A 367      42.523  54.676  58.724  1.00 88.21           O  
ATOM   4549  N   ASP A 368      43.785  52.418  53.536  1.00 95.04           N  
ATOM   4550  CA  ASP A 368      45.183  52.529  53.944  1.00 96.11           C  
ATOM   4551  C   ASP A 368      46.183  51.951  52.943  1.00 96.83           C  
ATOM   4552  O   ASP A 368      46.481  52.580  51.924  1.00 97.03           O  
ATOM   4553  CB  ASP A 368      45.385  51.873  55.313  1.00 96.19           C  
ATOM   4554  CG  ASP A 368      46.789  52.084  55.859  1.00 96.32           C  
ATOM   4555  OD1 ASP A 368      47.204  53.256  55.990  1.00 95.88           O  
ATOM   4556  OD2 ASP A 368      47.474  51.081  56.159  1.00 96.28           O  
ATOM   4557  N   LYS A 369      46.702  50.759  53.241  1.00 97.37           N  
ATOM   4558  CA  LYS A 369      47.687  50.102  52.382  1.00 97.78           C  
ATOM   4559  C   LYS A 369      47.299  50.136  50.909  1.00 97.86           C  
ATOM   4560  O   LYS A 369      48.162  50.130  50.032  1.00 98.05           O  
ATOM   4561  CB  LYS A 369      47.903  48.648  52.817  1.00 97.86           C  
ATOM   4562  CG  LYS A 369      48.437  48.473  54.235  1.00 97.86           C  
ATOM   4563  CD  LYS A 369      48.921  47.044  54.466  1.00 97.67           C  
ATOM   4564  CE  LYS A 369      50.079  46.701  53.530  1.00 97.86           C  
ATOM   4565  NZ  LYS A 369      50.584  45.312  53.711  1.00 97.49           N  
ATOM   4566  N   ALA A 370      45.999  50.174  50.641  1.00 98.15           N  
ATOM   4567  CA  ALA A 370      45.511  50.219  49.270  1.00 98.51           C  
ATOM   4568  C   ALA A 370      45.908  51.540  48.626  1.00 98.69           C  
ATOM   4569  O   ALA A 370      45.455  51.868  47.532  1.00 99.19           O  
ATOM   4570  CB  ALA A 370      44.005  50.064  49.250  1.00 98.59           C  
ATOM   4571  N   ASN A 371      46.754  52.298  49.313  1.00 98.68           N  
ATOM   4572  CA  ASN A 371      47.210  53.585  48.811  1.00 98.97           C  
ATOM   4573  C   ASN A 371      48.724  53.626  48.718  1.00 99.30           C  
ATOM   4574  O   ASN A 371      49.304  53.613  47.632  1.00 99.22           O  
ATOM   4575  CB  ASN A 371      46.764  54.709  49.742  1.00 99.05           C  
ATOM   4576  CG  ASN A 371      45.268  54.775  49.907  1.00 99.42           C  
ATOM   4577  OD1 ASN A 371      44.763  55.600  50.663  1.00 99.56           O  
ATOM   4578  ND2 ASN A 371      44.548  53.912  49.203  1.00 99.52           N  
ATOM   4579  N   LYS A 372      49.342  53.689  49.892  1.00 99.56           N  
ATOM   4580  CA  LYS A 372      50.789  53.758  50.058  1.00 99.56           C  
ATOM   4581  C   LYS A 372      51.581  52.857  49.111  1.00 99.56           C  
ATOM   4582  O   LYS A 372      52.788  53.042  48.930  1.00 99.49           O  
ATOM   4583  CB  LYS A 372      51.131  53.437  51.518  1.00 99.43           C  
ATOM   4584  CG  LYS A 372      50.332  54.287  52.507  1.00 99.15           C  
ATOM   4585  CD  LYS A 372      50.555  53.886  53.954  1.00 98.41           C  
ATOM   4586  CE  LYS A 372      49.738  54.773  54.887  1.00 98.08           C  
ATOM   4587  NZ  LYS A 372      49.957  54.446  56.324  1.00 97.64           N  
ATOM   4588  N   ALA A 373      50.901  51.889  48.504  1.00 99.56           N  
ATOM   4589  CA  ALA A 373      51.553  50.973  47.577  1.00 99.56           C  
ATOM   4590  C   ALA A 373      50.679  50.701  46.358  1.00 99.56           C  
ATOM   4591  O   ALA A 373      51.179  50.592  45.237  1.00 99.56           O  
ATOM   4592  CB  ALA A 373      51.884  49.661  48.286  1.00 99.44           C  
ATOM   4593  N   VAL A 374      49.372  50.599  46.583  1.00 99.56           N  
ATOM   4594  CA  VAL A 374      48.427  50.319  45.507  1.00 99.56           C  
ATOM   4595  C   VAL A 374      48.121  51.532  44.631  1.00 99.56           C  
ATOM   4596  O   VAL A 374      48.436  51.535  43.439  1.00 99.56           O  
ATOM   4597  CB  VAL A 374      47.098  49.763  46.069  1.00 99.56           C  
ATOM   4598  CG1 VAL A 374      46.141  49.447  44.930  1.00 99.56           C  
ATOM   4599  CG2 VAL A 374      47.366  48.515  46.899  1.00 99.49           C  
ATOM   4600  N   THR A 375      47.504  52.555  45.218  1.00 99.54           N  
ATOM   4601  CA  THR A 375      47.156  53.758  44.467  1.00 99.47           C  
ATOM   4602  C   THR A 375      48.401  54.538  44.076  1.00 99.21           C  
ATOM   4603  O   THR A 375      48.344  55.431  43.230  1.00 99.11           O  
ATOM   4604  CB  THR A 375      46.244  54.703  45.276  1.00 99.56           C  
ATOM   4605  OG1 THR A 375      45.645  55.656  44.390  1.00 99.56           O  
ATOM   4606  CG2 THR A 375      47.052  55.463  46.317  1.00 99.56           C  
ATOM   4607  N   ASP A 376      49.527  54.208  44.698  1.00 98.74           N  
ATOM   4608  CA  ASP A 376      50.760  54.901  44.381  1.00 98.54           C  
ATOM   4609  C   ASP A 376      51.176  54.541  42.962  1.00 98.38           C  
ATOM   4610  O   ASP A 376      52.236  54.946  42.493  1.00 98.42           O  
ATOM   4611  CB  ASP A 376      51.864  54.528  45.367  1.00 98.78           C  
ATOM   4612  CG  ASP A 376      53.003  55.527  45.358  1.00 99.20           C  
ATOM   4613  OD1 ASP A 376      52.756  56.706  45.693  1.00 99.32           O  
ATOM   4614  OD2 ASP A 376      54.138  55.138  45.011  1.00 99.18           O  
ATOM   4615  N   LEU A 377      50.338  53.754  42.294  1.00 98.17           N  
ATOM   4616  CA  LEU A 377      50.577  53.360  40.910  1.00 98.02           C  
ATOM   4617  C   LEU A 377      50.403  54.654  40.122  1.00 97.99           C  
ATOM   4618  O   LEU A 377      51.322  55.128  39.453  1.00 97.70           O  
ATOM   4619  CB  LEU A 377      49.528  52.333  40.467  1.00 98.02           C  
ATOM   4620  CG  LEU A 377      49.498  51.889  38.999  1.00 98.14           C  
ATOM   4621  CD1 LEU A 377      50.682  50.980  38.699  1.00 98.05           C  
ATOM   4622  CD2 LEU A 377      48.195  51.157  38.720  1.00 97.71           C  
ATOM   4623  N   LEU A 378      49.204  55.218  40.227  1.00 98.17           N  
ATOM   4624  CA  LEU A 378      48.865  56.474  39.571  1.00 98.00           C  
ATOM   4625  C   LEU A 378      49.527  57.561  40.416  1.00 98.19           C  
ATOM   4626  O   LEU A 378      48.994  57.968  41.450  1.00 97.82           O  
ATOM   4627  CB  LEU A 378      47.342  56.670  39.552  1.00 97.51           C  
ATOM   4628  CG  LEU A 378      46.470  55.556  38.954  1.00 97.03           C  
ATOM   4629  CD1 LEU A 378      46.463  54.341  39.872  1.00 96.90           C  
ATOM   4630  CD2 LEU A 378      45.053  56.063  38.766  1.00 96.46           C  
ATOM   4631  N   THR A 379      50.693  58.020  39.976  1.00 98.70           N  
ATOM   4632  CA  THR A 379      51.440  59.030  40.718  1.00 99.04           C  
ATOM   4633  C   THR A 379      52.350  59.860  39.800  1.00 98.84           C  
ATOM   4634  O   THR A 379      51.867  60.588  38.928  1.00 98.24           O  
ATOM   4635  CB  THR A 379      52.275  58.334  41.831  1.00 99.40           C  
ATOM   4636  OG1 THR A 379      53.098  59.291  42.506  1.00 99.56           O  
ATOM   4637  CG2 THR A 379      53.146  57.238  41.233  1.00 99.56           C  
ATOM   4638  N   GLU A 380      53.661  59.757  40.005  1.00 98.78           N  
ATOM   4639  CA  GLU A 380      54.628  60.487  39.194  1.00 98.86           C  
ATOM   4640  C   GLU A 380      54.666  59.951  37.769  1.00 99.08           C  
ATOM   4641  O   GLU A 380      55.350  60.505  36.906  1.00 98.94           O  
ATOM   4642  CB  GLU A 380      56.028  60.396  39.812  1.00 98.54           C  
ATOM   4643  CG  GLU A 380      56.214  59.296  40.854  1.00 98.74           C  
ATOM   4644  CD  GLU A 380      56.046  57.895  40.293  1.00 98.93           C  
ATOM   4645  OE1 GLU A 380      56.258  56.924  41.053  1.00 98.70           O  
ATOM   4646  OE2 GLU A 380      55.701  57.761  39.101  1.00 98.75           O  
ATOM   4647  N   LYS A 381      53.925  58.873  37.530  1.00 99.17           N  
ATOM   4648  CA  LYS A 381      53.870  58.246  36.214  1.00 98.90           C  
ATOM   4649  C   LYS A 381      53.107  59.117  35.224  1.00 98.73           C
[truncated: 394,552 more chars]
