# Supplementary material for: HIVprotI: an integrated web based platform for prediction and design of HIV proteins inhibitors
Source: J Cheminform. 2018 Mar 9;10:12. doi: 10.1186/s13321-018-0266-y (PMC5845081; doi:10.1186/s13321-018-0266-y)
Supplement: Supplementary file 2 — Additional file 2. Source code of HIVProtI web server. [file 13321_2018_266_MOESM2_ESM.zip › HIVprotI_Source-code/hivprotI/cdw/data/molecules/1lcd.cif]

data_1LCD
# 
_entry.id   1LCD 
# 
_audit_conform.dict_name       mmcif_pdbx.dic 
_audit_conform.dict_version    1.0670 
_audit_conform.dict_location   http://mmcif.pdb.org/dictionaries/ascii/mmcif_pdbx.dic 
# 
loop_
_database_2.database_id 
_database_2.database_code 
PDB 1LCD 
NDB 1LCD 
# 
loop_
_database_PDB_rev.num 
_database_PDB_rev.date 
_database_PDB_rev.date_original 
_database_PDB_rev.status 
_database_PDB_rev.replaces 
_database_PDB_rev.mod_type 
1 1994-01-31 1993-03-25 ? 1LCD 0 
2 2003-04-01 ?          ? 1LCD 1 
3 2009-02-24 ?          ? 1LCD 1 
# 
loop_
_database_PDB_rev_record.rev_num 
_database_PDB_rev_record.type 
_database_PDB_rev_record.details 
2 JRNL  ? 
3 VERSN ? 
# 
_pdbx_database_related.db_name        PDB 
_pdbx_database_related.db_id          1LCC 
_pdbx_database_related.details        . 
_pdbx_database_related.content_type   'representative structure' 
# 
_pdbx_database_status.status_code    REL 
_pdbx_database_status.entry_id       1LCD 
_pdbx_database_status.deposit_site   ? 
_pdbx_database_status.process_site   ? 
_pdbx_database_status.SG_entry       . 
# 
loop_
_audit_author.name 
_audit_author.pdbx_ordinal 
'Chuprina, V.P.'      1 
'Rullmann, J.A.C.'    2 
'Lamerichs, R.M.J.N.' 3 
'Van Boom, J.H.'      4 
'Boelens, R.'         5 
'Kaptein, R.'         6 
# 
loop_
_citation.id 
_citation.title 
_citation.journal_abbrev 
_citation.journal_volume 
_citation.page_first 
_citation.page_last 
_citation.year 
_citation.journal_id_ASTM 
_citation.country 
_citation.journal_id_ISSN 
_citation.journal_id_CSD 
_citation.book_publisher 
_citation.pdbx_database_id_PubMed 
_citation.pdbx_database_id_DOI 
primary 
;Structure of the complex of lac repressor headpiece and an 11 base-pair half-operator determined by nuclear magnetic resonance spectroscopy and restrained molecular dynamics.
;
J.Mol.Biol.                          234 446  462 1993 JMOBAK UK 0022-2836 0070 ? 8230225 10.1006/jmbi.1993.1598 
1       
;Assignment of the 1H-NMR Spectrum of a Lac Repressor Headpiece-Operator Complex in H2O and Identification of Noes. Consequences for Protein-DNA Interaction
;
Eur.J.Biochem.                       194 629  ?   1990 EJBCAI IX 0014-2956 0262 ? ?       ?                      
2       'Two-Dimensional NMR Study of a Protein-DNA Complex. Lac Repressor Headpiece-Operator Interaction' 
Biochem.Pharm.                       40  89   ?   1990 BCPCA6 UK 0006-2952 0725 ? ?       ?                      
3       '1H NMR Study of a Complex between the Lac Repressor Headpiece and a 22 Base Pair Symmetric Lac Operator' 
Biochemistry                         28  2985 ?   1989 BICHAW US 0006-2960 0033 ? ?       ?                      
4       'NMR Based Docking Studies of Lac Repressor Headpiece on a Lac Operator Fragment' 
'Ucla Symp.Mol.Cell.Biol., New Ser.' 95  11   ?   1989 USMBD6 US 0735-9543 2001 ? ?       ?                      
5       'The Interaction of Lac Repressor Headpiece with its Operator: An NMR View' 
'Protein Seq.Data Anal.'             1   487  ?   1988 PSDAE6 GW 0931-9506 0816 ? ?       ?                      
6       
;Combined Procedure of Distance Geometry and Restrained Molecular Dynamics Techniques for Protein Structure Determination from Nuclear Magnetic Resonance Data: Application to the DNA Binding Domain of Lac Repressor from Escherichia Coli
;
Proteins                             3   209  ?   1988 PSFGEY US 0887-3585 0867 ? ?       ?                      
7       'A Two-Dimensional NMR Study of the Complex of Lac Repressor Headpiece with a 14 Base Pair Lac Operator Fragment' 
'Nato Asi Ser.,Ser.A'                137 191  ?   1987 NALSDJ US 0161-0449 2002 ? ?       ?                      
8       
'Complex of Lac Repressor Headpiece with a 14 Base Pair Lac Operator Fragment Studied by Two-Dimensional Nuclear Magnetic Resonance' 
J.Mol.Biol.                          193 213  ?   1987 JMOBAK UK 0022-2836 0070 ? ?       ?                      
9       
;Restrained Molecular Dynamics Procedure for Protein Tertiary Structure Determination from NMR Data: A Lac Repressor Headpiece Structure Based on Information on J-Coupling and from Presence and Absence of Noes
;
Isr.J.Chem.                          27  181  ?   1986 ISJCAT IS 0021-2148 0204 ? ?       ?                      
# 
loop_
_citation_author.citation_id 
_citation_author.name 
_citation_author.ordinal 
primary 'Chuprina, V.P.'      1  
primary 'Rullmann, J.A.'      2  
primary 'Lamerichs, R.M.'     3  
primary 'van Boom, J.H.'      4  
primary 'Boelens, R.'         5  
primary 'Kaptein, R.'         6  
1       'Lamerichs, R.M.J.N.' 7  
1       'Boelens, R.'         8  
1       'Van Der Marel, G.A.' 9  
1       'Van Boom, J.H.'      10 
1       'Kaptein, R.'         11 
2       'Kaptein, R.'         12 
2       'Lamerichs, R.M.J.N.' 13 
2       'Boelens, R.'         14 
2       'Rullmann, J.A.C.'    15 
3       'Lamerichs, R.M.J.N.' 16 
3       'Boelens, R.'         17 
3       'Van Der Marel, G.A.' 18 
3       'Van Boom, J.H.'      19 
3       'Kaptein, R.'         20 
3       'Buck, F.'            21 
3       'Fera, B.'            22 
3       'Rueterjans, H.'      23 
4       'Rullmann, J.A.C.'    24 
4       'Boelens, R.'         25 
4       'Kaptein, R.'         26 
5       'Boelens, R.'         27 
5       'Lamerichs, R.M.J.N.' 28 
5       'Rullmann, J.A.C.'    29 
5       'Van Boom, J.H.'      30 
5       'Kaptein, R.'         31 
6       'De Vlieg, J.'        32 
6       'Scheek, R.M.'        33 
6       'Van Gunsteren, W.F.' 34 
6       'Berendsen, H.J.C.'   35 
6       'Kaptein, R.'         36 
6       'Thomason, J.'        37 
7       'Boelens, R.'         38 
7       'Scheek, R.M.'        39 
7       'Lamerichs, R.M.J.N.' 40 
7       'De Vlieg, J.'        41 
7       'Van Boom, J.H.'      42 
7       'Kaptein, R.'         43 
8       'Boelens, R.'         44 
8       'Scheek, R.M.'        45 
8       'Van Boom, J.H.'      46 
8       'Kaptein, R.'         47 
9       'De Vlieg, J.'        48 
9       'Boelens, R.'         49 
9       'Scheek, R.M.'        50 
9       'Kaptein, R.'         51 
9       'Van Gunsteren, W.F.' 52 
# 
_cell.entry_id           1LCD 
_cell.length_a           1.000 
_cell.length_b           1.000 
_cell.length_c           1.000 
_cell.angle_alpha        90.00 
_cell.angle_beta         90.00 
_cell.angle_gamma        90.00 
_cell.Z_PDB              1 
_cell.pdbx_unique_axis   ? 
# 
_symmetry.entry_id                         1LCD 
_symmetry.space_group_name_H-M             'P 1' 
_symmetry.pdbx_full_space_group_name_H-M   ? 
_symmetry.cell_setting                     ? 
_symmetry.Int_Tables_number                ? 
# 
loop_
_entity.id 
_entity.type 
_entity.src_method 
_entity.pdbx_description 
_entity.formula_weight 
_entity.pdbx_number_of_molecules 
_entity.details 
1 polymer     syn 
;DNA (5'-D(*AP*AP*TP*TP*GP*TP*GP*AP*GP*CP*G)-3')
;
3413.274 1  ? 
2 polymer     syn 
;DNA (5'-D(*CP*GP*CP*TP*CP*AP*CP*AP*AP*TP*T)-3')
;
3293.201 1  ? 
3 polymer     man 'Lac Repressor'                                   5693.497 1  ? 
4 non-polymer syn 'SODIUM ION'                                      22.990   1  ? 
5 water       nat water                                             18.015   49 ? 
# 
loop_
_entity_poly.entity_id 
_entity_poly.type 
_entity_poly.nstd_linkage 
_entity_poly.nstd_monomer 
_entity_poly.pdbx_seq_one_letter_code 
_entity_poly.pdbx_seq_one_letter_code_can 
_entity_poly.pdbx_strand_id 
1 polydeoxyribonucleotide no no '(DA)(DA)(DT)(DT)(DG)(DT)(DG)(DA)(DG)(DC)(DG)'      AATTGTGAGCG 
B 
2 polydeoxyribonucleotide no no '(DC)(DG)(DC)(DT)(DC)(DA)(DC)(DA)(DA)(DT)(DT)'      CGCTCACAATT 
C 
3 'polypeptide(L)'        no no MKPVTLYDVAEYAGVSYQTVSRVVNQASHVSAKTREKVEAAMAELNYIPNR 
MKPVTLYDVAEYAGVSYQTVSRVVNQASHVSAKTREKVEAAMAELNYIPNR A 
# 
loop_
_entity_poly_seq.entity_id 
_entity_poly_seq.num 
_entity_poly_seq.mon_id 
_entity_poly_seq.hetero 
1 1  DA  n 
1 2  DA  n 
1 3  DT  n 
1 4  DT  n 
1 5  DG  n 
1 6  DT  n 
1 7  DG  n 
1 8  DA  n 
1 9  DG  n 
1 10 DC  n 
1 11 DG  n 
2 1  DC  n 
2 2  DG  n 
2 3  DC  n 
2 4  DT  n 
2 5  DC  n 
2 6  DA  n 
2 7  DC  n 
2 8  DA  n 
2 9  DA  n 
2 10 DT  n 
2 11 DT  n 
3 1  MET n 
3 2  LYS n 
3 3  PRO n 
3 4  VAL n 
3 5  THR n 
3 6  LEU n 
3 7  TYR n 
3 8  ASP n 
3 9  VAL n 
3 10 ALA n 
3 11 GLU n 
3 12 TYR n 
3 13 ALA n 
3 14 GLY n 
3 15 VAL n 
3 16 SER n 
3 17 TYR n 
3 18 GLN n 
3 19 THR n 
3 20 VAL n 
3 21 SER n 
3 22 ARG n 
3 23 VAL n 
3 24 VAL n 
3 25 ASN n 
3 26 GLN n 
3 27 ALA n 
3 28 SER n 
3 29 HIS n 
3 30 VAL n 
3 31 SER n 
3 32 ALA n 
3 33 LYS n 
3 34 THR n 
3 35 ARG n 
3 36 GLU n 
3 37 LYS n 
3 38 VAL n 
3 39 GLU n 
3 40 ALA n 
3 41 ALA n 
3 42 MET n 
3 43 ALA n 
3 44 GLU n 
3 45 LEU n 
3 46 ASN n 
3 47 TYR n 
3 48 ILE n 
3 49 PRO n 
3 50 ASN n 
3 51 ARG n 
# 
_entity_src_gen.entity_id                          3 
_entity_src_gen.gene_src_common_name               ? 
_entity_src_gen.gene_src_genus                     Escherichia 
_entity_src_gen.pdbx_gene_src_gene                 ? 
_entity_src_gen.gene_src_species                   ? 
_entity_src_gen.gene_src_strain                    ? 
_entity_src_gen.gene_src_tissue                    ? 
_entity_src_gen.gene_src_tissue_fraction           ? 
_entity_src_gen.gene_src_details                   ? 
_entity_src_gen.pdbx_gene_src_fragment             ? 
_entity_src_gen.pdbx_gene_src_scientific_name      'Escherichia coli' 
_entity_src_gen.pdbx_gene_src_ncbi_taxonomy_id     562 
_entity_src_gen.pdbx_gene_src_variant              ? 
_entity_src_gen.pdbx_gene_src_cell_line            ? 
_entity_src_gen.pdbx_gene_src_atcc                 ? 
_entity_src_gen.pdbx_gene_src_organ                ? 
_entity_src_gen.pdbx_gene_src_organelle            ? 
_entity_src_gen.pdbx_gene_src_cell                 ? 
_entity_src_gen.pdbx_gene_src_cellular_location    ? 
_entity_src_gen.host_org_common_name               ? 
_entity_src_gen.pdbx_host_org_scientific_name      ? 
_entity_src_gen.pdbx_host_org_ncbi_taxonomy_id     ? 
_entity_src_gen.host_org_genus                     ? 
_entity_src_gen.pdbx_host_org_gene                 ? 
_entity_src_gen.pdbx_host_org_organ                ? 
_entity_src_gen.host_org_species                   ? 
_entity_src_gen.pdbx_host_org_tissue               ? 
_entity_src_gen.pdbx_host_org_tissue_fraction      ? 
_entity_src_gen.pdbx_host_org_strain               ? 
_entity_src_gen.pdbx_host_org_variant              ? 
_entity_src_gen.pdbx_host_org_cell_line            ? 
_entity_src_gen.pdbx_host_org_atcc                 ? 
_entity_src_gen.pdbx_host_org_culture_collection   ? 
_entity_src_gen.pdbx_host_org_cell                 ? 
_entity_src_gen.pdbx_host_org_organelle            ? 
_entity_src_gen.pdbx_host_org_cellular_location    ? 
_entity_src_gen.pdbx_host_org_vector_type          LAC 
_entity_src_gen.pdbx_host_org_vector               ? 
_entity_src_gen.plasmid_name                       ? 
_entity_src_gen.plasmid_details                    ? 
_entity_src_gen.pdbx_description                   ? 
# 
loop_
_struct_ref.id 
_struct_ref.db_name 
_struct_ref.db_code 
_struct_ref.pdbx_db_accession 
_struct_ref.entity_id 
_struct_ref.pdbx_align_begin 
_struct_ref.biol_id 
1 UNP LACI_ECOLI P03023 3 1 . 
2 PDB 1LCD       1LCD   1 ? . 
3 PDB 1LCD       1LCD   2 ? . 
# 
loop_
_struct_ref_seq.align_id 
_struct_ref_seq.ref_id 
_struct_ref_seq.pdbx_PDB_id_code 
_struct_ref_seq.pdbx_strand_id 
_struct_ref_seq.seq_align_beg 
_struct_ref_seq.pdbx_seq_align_beg_ins_code 
_struct_ref_seq.seq_align_end 
_struct_ref_seq.pdbx_seq_align_end_ins_code 
_struct_ref_seq.pdbx_db_accession 
_struct_ref_seq.db_align_beg 
_struct_ref_seq.db_align_end 
_struct_ref_seq.pdbx_auth_seq_align_beg 
_struct_ref_seq.pdbx_auth_seq_align_end 
_struct_ref_seq.details 
1 1 1LCD A 1 . 51 . P03023 1 51 1 51 . 
2 2 1LCD B 1 ? 11 ? 1LCD   1 11 1 11 ? 
3 3 1LCD C 1 ? 11 ? 1LCD   1 11 1 11 ? 
# 
loop_
_chem_comp.id 
_chem_comp.type 
_chem_comp.mon_nstd_flag 
_chem_comp.name 
_chem_comp.pdbx_synonyms 
_chem_comp.formula 
_chem_comp.formula_weight 
DA  'DNA linking'       y "2'-DEOXYADENOSINE-5'-MONOPHOSPHATE" ? 'C10 H14 N5 O6 P' 331.224 
DT  'DNA linking'       y "THYMIDINE-5'-MONOPHOSPHATE"         ? 'C10 H15 N2 O8 P' 322.211 
DG  'DNA linking'       y "2'-DEOXYGUANOSINE-5'-MONOPHOSPHATE" ? 'C10 H14 N5 O7 P' 347.224 
DC  'DNA linking'       y "2'-DEOXYCYTIDINE-5'-MONOPHOSPHATE"  ? 'C9 H14 N3 O7 P'  307.199 
MET 'L-peptide linking' y METHIONINE                           ? 'C5 H11 N O2 S'   149.207 
LYS 'L-peptide linking' y LYSINE                               ? 'C6 H15 N2 O2 1'  147.197 
PRO 'L-peptide linking' y PROLINE                              ? 'C5 H9 N O2'      115.132 
VAL 'L-peptide linking' y VALINE                               ? 'C5 H11 N O2'     117.147 
THR 'L-peptide linking' y THREONINE                            ? 'C4 H9 N O3'      119.120 
LEU 'L-peptide linking' y LEUCINE                              ? 'C6 H13 N O2'     131.174 
TYR 'L-peptide linking' y TYROSINE                             ? 'C9 H11 N O3'     181.191 
ASP 'L-peptide linking' y 'ASPARTIC ACID'                      ? 'C4 H7 N O4'      133.104 
ALA 'L-peptide linking' y ALANINE                              ? 'C3 H7 N O2'      89.094  
GLU 'L-peptide linking' y 'GLUTAMIC ACID'                      ? 'C5 H9 N O4'      147.130 
GLY 'peptide linking'   y GLYCINE                              ? 'C2 H5 N O2'      75.067  
SER 'L-peptide linking' y SERINE                               ? 'C3 H7 N O3'      105.093 
GLN 'L-peptide linking' y GLUTAMINE                            ? 'C5 H10 N2 O3'    146.146 
ARG 'L-peptide linking' y ARGININE                             ? 'C6 H15 N4 O2 1'  175.210 
ASN 'L-peptide linking' y ASPARAGINE                           ? 'C4 H8 N2 O3'     132.119 
HIS 'L-peptide linking' y HISTIDINE                            ? 'C6 H10 N3 O2 1'  156.164 
ILE 'L-peptide linking' y ISOLEUCINE                           ? 'C6 H13 N O2'     131.174 
NA  non-polymer         . 'SODIUM ION'                         ? 'NA 1'            22.990  
HOH non-polymer         . WATER                                ? 'H2 O'            18.015  
# 
_pdbx_nmr_ensemble.entry_id                             1LCD 
_pdbx_nmr_ensemble.conformers_calculated_total_number   ? 
_pdbx_nmr_ensemble.conformers_submitted_total_number    3 
_pdbx_nmr_ensemble.conformer_selection_criteria         ? 
# 
_exptl.entry_id          1LCD 
_exptl.method            'SOLUTION NMR' 
_exptl.crystals_number   ? 
# 
_struct.entry_id                  1LCD 
_struct.title                     
;STRUCTURE OF THE COMPLEX OF LAC REPRESSOR HEADPIECE AND AN 11 BASE-PAIR HALF-OPERATOR DETERMINED BY NUCLEAR MAGNETIC RESONANCE SPECTROSCOPY AND RESTRAINED MOLECULAR DYNAMICS
;
_struct.pdbx_descriptor           'LAC REPRESSOR/DNA COMPLEX' 
_struct.pdbx_model_details        ? 
_struct.pdbx_model_type_details   ? 
# 
_struct_keywords.entry_id        1LCD 
_struct_keywords.pdbx_keywords   'GENE REGULATION/DNA' 
_struct_keywords.text            'GENE REGULATION/DNA' 
# 
loop_
_struct_asym.id 
_struct_asym.pdbx_blank_PDB_chainid_flag 
_struct_asym.pdbx_modified 
_struct_asym.entity_id 
_struct_asym.details 
A N N 1 ? 
B N N 2 ? 
C N N 3 ? 
D N N 4 ? 
E N N 5 ? 
F N N 5 ? 
G N N 5 ? 
# 
_struct_biol.id   1 
# 
loop_
_struct_conf.conf_type_id 
_struct_conf.id 
_struct_conf.pdbx_PDB_helix_id 
_struct_conf.beg_label_comp_id 
_struct_conf.beg_label_asym_id 
_struct_conf.beg_label_seq_id 
_struct_conf.pdbx_beg_PDB_ins_code 
_struct_conf.end_label_comp_id 
_struct_conf.end_label_asym_id 
_struct_conf.end_label_seq_id 
_struct_conf.pdbx_end_PDB_ins_code 
_struct_conf.beg_auth_comp_id 
_struct_conf.beg_auth_asym_id 
_struct_conf.beg_auth_seq_id 
_struct_conf.end_auth_comp_id 
_struct_conf.end_auth_asym_id 
_struct_conf.end_auth_seq_id 
_struct_conf.pdbx_PDB_helix_class 
_struct_conf.details 
_struct_conf.pdbx_PDB_helix_length 
HELX_P HELX_P1 1 THR C 5  ? GLY C 14 ? THR A 5  GLY A 14 1 ? 10 
HELX_P HELX_P2 2 SER C 16 ? ASN C 25 ? SER A 16 ASN A 25 1 ? 10 
HELX_P HELX_P3 3 SER C 31 ? LEU C 45 ? SER A 31 LEU A 45 1 ? 15 
# 
_struct_conf_type.id          HELX_P 
_struct_conf_type.criteria    ? 
_struct_conf_type.reference   ? 
# 
loop_
_struct_conn.id 
_struct_conn.conn_type_id 
_struct_conn.pdbx_PDB_id 
_struct_conn.ptnr1_label_asym_id 
_struct_conn.ptnr1_label_comp_id 
_struct_conn.ptnr1_label_seq_id 
_struct_conn.ptnr1_label_atom_id 
_struct_conn.pdbx_ptnr1_label_alt_id 
_struct_conn.pdbx_ptnr1_PDB_ins_code 
_struct_conn.pdbx_ptnr1_standard_comp_id 
_struct_conn.ptnr1_symmetry 
_struct_conn.ptnr2_label_asym_id 
_struct_conn.ptnr2_label_comp_id 
_struct_conn.ptnr2_label_seq_id 
_struct_conn.ptnr2_label_atom_id 
_struct_conn.pdbx_ptnr2_label_alt_id 
_struct_conn.pdbx_ptnr2_PDB_ins_code 
_struct_conn.ptnr1_auth_asym_id 
_struct_conn.ptnr1_auth_comp_id 
_struct_conn.ptnr1_auth_seq_id 
_struct_conn.ptnr2_auth_asym_id 
_struct_conn.ptnr2_auth_comp_id 
_struct_conn.ptnr2_auth_seq_id 
_struct_conn.ptnr2_symmetry 
_struct_conn.pdbx_ptnr3_label_atom_id 
_struct_conn.pdbx_ptnr3_label_seq_id 
_struct_conn.pdbx_ptnr3_label_comp_id 
_struct_conn.pdbx_ptnr3_label_asym_id 
_struct_conn.pdbx_ptnr3_label_alt_id 
_struct_conn.pdbx_ptnr3_PDB_ins_code 
_struct_conn.details 
_struct_conn.pdbx_dist_value 
metalc1  metalc ? D NA .  NA ? ? ? 1_555 B DT  4  OP1 ? ? C NA 12 C DT  4   1_555 ? ? ? ? ? ? ?            2.517 
metalc2  metalc ? D NA .  NA ? ? ? 1_555 E HOH .  O   ? ? C NA 12 A HOH 53  1_555 ? ? ? ? ? ? ?            2.101 
metalc3  metalc ? D NA .  NA ? ? ? 1_555 E HOH .  O   ? ? C NA 12 A HOH 57  1_555 ? ? ? ? ? ? ?            2.218 
metalc4  metalc ? D NA .  NA ? ? ? 1_555 G HOH .  O   ? ? C NA 12 C HOH 923 1_555 ? ? ? ? ? ? ?            2.131 
hydrog1  hydrog ? A DA 1  N1 ? ? ? 1_555 B DT  11 N3  ? ? B DA 1  C DT  11  1_555 ? ? ? ? ? ? WATSON-CRICK ?     
hydrog2  hydrog ? A DA 1  N6 ? ? ? 1_555 B DT  11 O4  ? ? B DA 1  C DT  11  1_555 ? ? ? ? ? ? WATSON-CRICK ?     
hydrog3  hydrog ? A DA 2  N1 ? ? ? 1_555 B DT  10 N3  ? ? B DA 2  C DT  10  1_555 ? ? ? ? ? ? WATSON-CRICK ?     
hydrog4  hydrog ? A DA 2  N6 ? ? ? 1_555 B DT  10 O4  ? ? B DA 2  C DT  10  1_555 ? ? ? ? ? ? WATSON-CRICK ?     
hydrog5  hydrog ? A DT 3  N3 ? ? ? 1_555 B DA  9  N1  ? ? B DT 3  C DA  9   1_555 ? ? ? ? ? ? WATSON-CRICK ?     
hydrog6  hydrog ? A DT 3  O4 ? ? ? 1_555 B DA  9  N6  ? ? B DT 3  C DA  9   1_555 ? ? ? ? ? ? WATSON-CRICK ?     
hydrog7  hydrog ? A DT 4  N3 ? ? ? 1_555 B DA  8  N1  ? ? B DT 4  C DA  8   1_555 ? ? ? ? ? ? WATSON-CRICK ?     
hydrog8  hydrog ? A DT 4  O4 ? ? ? 1_555 B DA  8  N6  ? ? B DT 4  C DA  8   1_555 ? ? ? ? ? ? WATSON-CRICK ?     
hydrog9  hydrog ? A DG 5  N1 ? ? ? 1_555 B DC  7  N3  ? ? B DG 5  C DC  7   1_555 ? ? ? ? ? ? WATSON-CRICK ?     
hydrog10 hydrog ? A DG 5  N2 ? ? ? 1_555 B DC  7  O2  ? ? B DG 5  C DC  7   1_555 ? ? ? ? ? ? WATSON-CRICK ?     
hydrog11 hydrog ? A DG 5  O6 ? ? ? 1_555 B DC  7  N4  ? ? B DG 5  C DC  7   1_555 ? ? ? ? ? ? WATSON-CRICK ?     
hydrog12 hydrog ? A DT 6  N3 ? ? ? 1_555 B DA  6  N1  ? ? B DT 6  C DA  6   1_555 ? ? ? ? ? ? WATSON-CRICK ?     
hydrog13 hydrog ? A DT 6  O4 ? ? ? 1_555 B DA  6  N6  ? ? B DT 6  C DA  6   1_555 ? ? ? ? ? ? WATSON-CRICK ?     
hydrog14 hydrog ? A DG 7  N1 ? ? ? 1_555 B DC  5  N3  ? ? B DG 7  C DC  5   1_555 ? ? ? ? ? ? WATSON-CRICK ?     
hydrog15 hydrog ? A DG 7  N2 ? ? ? 1_555 B DC  5  O2  ? ? B DG 7  C DC  5   1_555 ? ? ? ? ? ? WATSON-CRICK ?     
hydrog16 hydrog ? A DG 7  O6 ? ? ? 1_555 B DC  5  N4  ? ? B DG 7  C DC  5   1_555 ? ? ? ? ? ? WATSON-CRICK ?     
hydrog17 hydrog ? A DA 8  N1 ? ? ? 1_555 B DT  4  N3  ? ? B DA 8  C DT  4   1_555 ? ? ? ? ? ? WATSON-CRICK ?     
hydrog18 hydrog ? A DA 8  N6 ? ? ? 1_555 B DT  4  O4  ? ? B DA 8  C DT  4   1_555 ? ? ? ? ? ? WATSON-CRICK ?     
hydrog19 hydrog ? A DG 9  N1 ? ? ? 1_555 B DC  3  N3  ? ? B DG 9  C DC  3   1_555 ? ? ? ? ? ? WATSON-CRICK ?     
hydrog20 hydrog ? A DG 9  N2 ? ? ? 1_555 B DC  3  O2  ? ? B DG 9  C DC  3   1_555 ? ? ? ? ? ? WATSON-CRICK ?     
hydrog21 hydrog ? A DG 9  O6 ? ? ? 1_555 B DC  3  N4  ? ? B DG 9  C DC  3   1_555 ? ? ? ? ? ? WATSON-CRICK ?     
hydrog22 hydrog ? A DC 10 N3 ? ? ? 1_555 B DG  2  N1  ? ? B DC 10 C DG  2   1_555 ? ? ? ? ? ? WATSON-CRICK ?     
hydrog23 hydrog ? A DC 10 N4 ? ? ? 1_555 B DG  2  O6  ? ? B DC 10 C DG  2   1_555 ? ? ? ? ? ? WATSON-CRICK ?     
hydrog24 hydrog ? A DC 10 O2 ? ? ? 1_555 B DG  2  N2  ? ? B DC 10 C DG  2   1_555 ? ? ? ? ? ? WATSON-CRICK ?     
hydrog25 hydrog ? A DG 11 N1 ? ? ? 1_555 B DC  1  N3  ? ? B DG 11 C DC  1   1_555 ? ? ? ? ? ? WATSON-CRICK ?     
hydrog26 hydrog ? A DG 11 N2 ? ? ? 1_555 B DC  1  O2  ? ? B DG 11 C DC  1   1_555 ? ? ? ? ? ? WATSON-CRICK ?     
hydrog27 hydrog ? A DG 11 O6 ? ? ? 1_555 B DC  1  N4  ? ? B DG 11 C DC  1   1_555 ? ? ? ? ? ? WATSON-CRICK ?     
# 
loop_
_struct_conn_type.id 
_struct_conn_type.criteria 
_struct_conn_type.reference 
metalc ?                                                                                                             ? 
hydrog 'For hydrogen bonding between nucleic acid bases, donor to acceptor distance of 2.2 -3.5 Angstroms was used.' ? 
# 
_struct_site.id                   AC1 
_struct_site.details              'BINDING SITE FOR RESIDUE NA C 12' 
_struct_site.pdbx_evidence_code   SOFTWARE 
# 
loop_
_struct_site_gen.id 
_struct_site_gen.site_id 
_struct_site_gen.pdbx_num_res 
_struct_site_gen.label_comp_id 
_struct_site_gen.label_asym_id 
_struct_site_gen.label_seq_id 
_struct_site_gen.pdbx_auth_ins_code 
_struct_site_gen.auth_comp_id 
_struct_site_gen.auth_asym_id 
_struct_site_gen.auth_seq_id 
_struct_site_gen.label_atom_id 
_struct_site_gen.label_alt_id 
_struct_site_gen.symmetry 
_struct_site_gen.details 
1 AC1 6 VAL C 24 ? VAL A 24  . . 1_555 ? 
2 AC1 6 HOH E .  ? HOH A 53  . . 1_555 ? 
3 AC1 6 HOH E .  ? HOH A 57  . . 1_555 ? 
4 AC1 6 DC  B 3  ? DC  C 3   . . 1_555 ? 
5 AC1 6 DT  B 4  ? DT  C 4   . . 1_555 ? 
6 AC1 6 HOH G .  ? HOH C 923 . . 1_555 ? 
# 
_database_PDB_matrix.entry_id          1LCD 
_database_PDB_matrix.origx[1][1]       1.000000 
_database_PDB_matrix.origx[1][2]       0.000000 
_database_PDB_matrix.origx[1][3]       0.000000 
_database_PDB_matrix.origx[2][1]       0.000000 
_database_PDB_matrix.origx[2][2]       1.000000 
_database_PDB_matrix.origx[2][3]       0.000000 
_database_PDB_matrix.origx[3][1]       0.000000 
_database_PDB_matrix.origx[3][2]       0.000000 
_database_PDB_matrix.origx[3][3]       1.000000 
_database_PDB_matrix.origx_vector[1]   0.00000 
_database_PDB_matrix.origx_vector[2]   0.00000 
_database_PDB_matrix.origx_vector[3]   0.00000 
# 
_atom_sites.entry_id                    1LCD 
_atom_sites.Cartn_transform_axes        ? 
_atom_sites.fract_transf_matrix[1][1]   1.000000 
_atom_sites.fract_transf_matrix[1][2]   0.000000 
_atom_sites.fract_transf_matrix[1][3]   0.000000 
_atom_sites.fract_transf_matrix[2][1]   0.000000 
_atom_sites.fract_transf_matrix[2][2]   1.000000 
_atom_sites.fract_transf_matrix[2][3]   0.000000 
_atom_sites.fract_transf_matrix[3][1]   0.000000 
_atom_sites.fract_transf_matrix[3][2]   0.000000 
_atom_sites.fract_transf_matrix[3][3]   1.000000 
_atom_sites.fract_transf_vector[1]      0.00000 
_atom_sites.fract_transf_vector[2]      0.00000 
_atom_sites.fract_transf_vector[3]      0.00000 
# 
loop_
_atom_type.symbol 
O  
C  
N  
H  
P  
S  
NA 
# 
loop_
_atom_site.group_PDB 
_atom_site.id 
_atom_site.type_symbol 
_atom_site.label_atom_id 
_atom_site.label_alt_id 
_atom_site.label_comp_id 
_atom_site.label_asym_id 
_atom_site.label_entity_id 
_atom_site.label_seq_id 
_atom_site.pdbx_PDB_ins_code 
_atom_site.Cartn_x 
_atom_site.Cartn_y 
_atom_site.Cartn_z 
_atom_site.occupancy 
_atom_site.B_iso_or_equiv 
_atom_site.Cartn_x_esd 
_atom_site.Cartn_y_esd 
_atom_site.Cartn_z_esd 
_atom_site.occupancy_esd 
_atom_site.B_iso_or_equiv_esd 
_atom_site.pdbx_formal_charge 
_atom_site.auth_seq_id 
_atom_site.auth_comp_id 
_atom_site.auth_asym_id 
_atom_site.auth_atom_id 
_atom_site.pdbx_PDB_model_num 
ATOM   1    O  "O5'"  . DA  A 1 1  ? 8.090  29.550 48.440 1.00 0.00 ? ? ? ? ? ? 1    DA  B "O5'"  1 
ATOM   2    C  "C5'"  . DA  A 1 1  ? 8.340  29.590 47.030 1.00 0.00 ? ? ? ? ? ? 1    DA  B "C5'"  1 
ATOM   3    C  "C4'"  . DA  A 1 1  ? 9.490  30.500 46.610 1.00 0.00 ? ? ? ? ? ? 1    DA  B "C4'"  1 
ATOM   4    O  "O4'"  . DA  A 1 1  ? 10.740 30.100 47.230 1.00 0.00 ? ? ? ? ? ? 1    DA  B "O4'"  1 
ATOM   5    C  "C3'"  . DA  A 1 1  ? 9.700  30.280 45.130 1.00 0.00 ? ? ? ? ? ? 1    DA  B "C3'"  1 
ATOM   6    O  "O3'"  . DA  A 1 1  ? 9.870  31.540 44.460 1.00 0.00 ? ? ? ? ? ? 1    DA  B "O3'"  1 
ATOM   7    C  "C2'"  . DA  A 1 1  ? 10.890 29.370 45.060 1.00 0.00 ? ? ? ? ? ? 1    DA  B "C2'"  1 
ATOM   8    C  "C1'"  . DA  A 1 1  ? 11.710 30.030 46.160 1.00 0.00 ? ? ? ? ? ? 1    DA  B "C1'"  1 
ATOM   9    N  N9     . DA  A 1 1  ? 12.880 29.240 46.620 1.00 0.00 ? ? ? ? ? ? 1    DA  B N9     1 
ATOM   10   C  C8     . DA  A 1 1  ? 12.750 27.970 46.990 1.00 0.00 ? ? ? ? ? ? 1    DA  B C8     1 
ATOM   11   N  N7     . DA  A 1 1  ? 13.820 27.550 47.660 1.00 0.00 ? ? ? ? ? ? 1    DA  B N7     1 
ATOM   12   C  C5     . DA  A 1 1  ? 14.670 28.580 47.680 1.00 0.00 ? ? ? ? ? ? 1    DA  B C5     1 
ATOM   13   C  C6     . DA  A 1 1  ? 15.950 28.780 48.190 1.00 0.00 ? ? ? ? ? ? 1    DA  B C6     1 
ATOM   14   N  N6     . DA  A 1 1  ? 16.660 27.750 48.610 1.00 0.00 ? ? ? ? ? ? 1    DA  B N6     1 
ATOM   15   N  N1     . DA  A 1 1  ? 16.580 29.960 48.070 1.00 0.00 ? ? ? ? ? ? 1    DA  B N1     1 
ATOM   16   C  C2     . DA  A 1 1  ? 16.010 30.970 47.410 1.00 0.00 ? ? ? ? ? ? 1    DA  B C2     1 
ATOM   17   N  N3     . DA  A 1 1  ? 14.790 30.810 46.880 1.00 0.00 ? ? ? ? ? ? 1    DA  B N3     1 
ATOM   18   C  C4     . DA  A 1 1  ? 14.090 29.650 47.000 1.00 0.00 ? ? ? ? ? ? 1    DA  B C4     1 
ATOM   19   H  H61    . DA  A 1 1  ? 17.580 27.900 48.940 1.00 0.00 ? ? ? ? ? ? 1    DA  B H61    1 
ATOM   20   H  H62    . DA  A 1 1  ? 16.240 26.840 48.580 1.00 0.00 ? ? ? ? ? ? 1    DA  B H62    1 
ATOM   21   H  "HO5'" . DA  A 1 1  ? 7.710  30.440 48.770 1.00 0.00 ? ? ? ? ? ? 1    DA  B "HO5'" 1 
ATOM   22   P  P      . DA  A 1 2  ? 9.650  31.670 42.870 1.00 0.00 ? ? ? ? ? ? 2    DA  B P      1 
ATOM   23   O  OP1    . DA  A 1 2  ? 8.790  32.860 42.710 1.00 0.00 ? ? ? ? ? ? 2    DA  B OP1    1 
ATOM   24   O  OP2    . DA  A 1 2  ? 9.140  30.390 42.310 1.00 0.00 ? ? ? ? ? ? 2    DA  B OP2    1 
ATOM   25   O  "O5'"  . DA  A 1 2  ? 11.160 31.910 42.400 1.00 0.00 ? ? ? ? ? ? 2    DA  B "O5'"  1 
ATOM   26   C  "C5'"  . DA  A 1 2  ? 11.610 33.140 41.820 1.00 0.00 ? ? ? ? ? ? 2    DA  B "C5'"  1 
ATOM   27   C  "C4'"  . DA  A 1 2  ? 13.070 33.060 41.360 1.00 0.00 ? ? ? ? ? ? 2    DA  B "C4'"  1 
ATOM   28   O  "O4'"  . DA  A 1 2  ? 13.910 32.250 42.210 1.00 0.00 ? ? ? ? ? ? 2    DA  B "O4'"  1 
ATOM   29   C  "C3'"  . DA  A 1 2  ? 13.170 32.460 39.980 1.00 0.00 ? ? ? ? ? ? 2    DA  B "C3'"  1 
ATOM   30   O  "O3'"  . DA  A 1 2  ? 14.220 33.040 39.190 1.00 0.00 ? ? ? ? ? ? 2    DA  B "O3'"  1 
ATOM   31   C  "C2'"  . DA  A 1 2  ? 13.470 31.010 40.230 1.00 0.00 ? ? ? ? ? ? 2    DA  B "C2'"  1 
ATOM   32   C  "C1'"  . DA  A 1 2  ? 14.430 31.170 41.390 1.00 0.00 ? ? ? ? ? ? 2    DA  B "C1'"  1 
ATOM   33   N  N9     . DA  A 1 2  ? 14.490 29.960 42.220 1.00 0.00 ? ? ? ? ? ? 2    DA  B N9     1 
ATOM   34   C  C8     . DA  A 1 2  ? 13.430 29.300 42.690 1.00 0.00 ? ? ? ? ? ? 2    DA  B C8     1 
ATOM   35   N  N7     . DA  A 1 2  ? 13.830 28.360 43.550 1.00 0.00 ? ? ? ? ? ? 2    DA  B N7     1 
ATOM   36   C  C5     . DA  A 1 2  ? 15.150 28.460 43.650 1.00 0.00 ? ? ? ? ? ? 2    DA  B C5     1 
ATOM   37   C  C6     . DA  A 1 2  ? 16.170 27.780 44.320 1.00 0.00 ? ? ? ? ? ? 2    DA  B C6     1 
ATOM   38   N  N6     . DA  A 1 2  ? 15.860 26.880 45.230 1.00 0.00 ? ? ? ? ? ? 2    DA  B N6     1 
ATOM   39   N  N1     . DA  A 1 2  ? 17.470 28.040 44.090 1.00 0.00 ? ? ? ? ? ? 2    DA  B N1     1 
ATOM   40   C  C2     . DA  A 1 2  ? 17.840 28.970 43.210 1.00 0.00 ? ? ? ? ? ? 2    DA  B C2     1 
ATOM   41   N  N3     . DA  A 1 2  ? 16.900 29.680 42.560 1.00 0.00 ? ? ? ? ? ? 2    DA  B N3     1 
ATOM   42   C  C4     . DA  A 1 2  ? 15.580 29.450 42.770 1.00 0.00 ? ? ? ? ? ? 2    DA  B C4     1 
ATOM   43   H  H61    . DA  A 1 2  ? 16.600 26.370 45.680 1.00 0.00 ? ? ? ? ? ? 2    DA  B H61    1 
ATOM   44   H  H62    . DA  A 1 2  ? 14.910 26.770 45.540 1.00 0.00 ? ? ? ? ? ? 2    DA  B H62    1 
ATOM   45   P  P      . DT  A 1 3  ? 13.840 33.560 37.730 1.00 0.00 ? ? ? ? ? ? 3    DT  B P      1 
ATOM   46   O  OP1    . DT  A 1 3  ? 13.260 34.900 37.950 1.00 0.00 ? ? ? ? ? ? 3    DT  B OP1    1 
ATOM   47   O  OP2    . DT  A 1 3  ? 13.020 32.550 37.010 1.00 0.00 ? ? ? ? ? ? 3    DT  B OP2    1 
ATOM   48   O  "O5'"  . DT  A 1 3  ? 15.250 33.720 36.970 1.00 0.00 ? ? ? ? ? ? 3    DT  B "O5'"  1 
ATOM   49   C  "C5'"  . DT  A 1 3  ? 15.730 32.690 36.110 1.00 0.00 ? ? ? ? ? ? 3    DT  B "C5'"  1 
ATOM   50   C  "C4'"  . DT  A 1 3  ? 16.570 31.730 36.930 1.00 0.00 ? ? ? ? ? ? 3    DT  B "C4'"  1 
ATOM   51   O  "O4'"  . DT  A 1 3  ? 15.880 30.830 37.810 1.00 0.00 ? ? ? ? ? ? 3    DT  B "O4'"  1 
ATOM   52   C  "C3'"  . DT  A 1 3  ? 17.360 30.810 36.060 1.00 0.00 ? ? ? ? ? ? 3    DT  B "C3'"  1 
ATOM   53   O  "O3'"  . DT  A 1 3  ? 18.400 31.530 35.350 1.00 0.00 ? ? ? ? ? ? 3    DT  B "O3'"  1 
ATOM   54   C  "C2'"  . DT  A 1 3  ? 17.950 29.920 37.130 1.00 0.00 ? ? ? ? ? ? 3    DT  B "C2'"  1 
ATOM   55   C  "C1'"  . DT  A 1 3  ? 17.000 30.070 38.300 1.00 0.00 ? ? ? ? ? ? 3    DT  B "C1'"  1 
ATOM   56   N  N1     . DT  A 1 3  ? 16.580 28.780 38.910 1.00 0.00 ? ? ? ? ? ? 3    DT  B N1     1 
ATOM   57   C  C2     . DT  A 1 3  ? 17.500 28.110 39.760 1.00 0.00 ? ? ? ? ? ? 3    DT  B C2     1 
ATOM   58   O  O2     . DT  A 1 3  ? 18.680 28.010 39.470 1.00 0.00 ? ? ? ? ? ? 3    DT  B O2     1 
ATOM   59   N  N3     . DT  A 1 3  ? 17.030 27.170 40.670 1.00 0.00 ? ? ? ? ? ? 3    DT  B N3     1 
ATOM   60   C  C4     . DT  A 1 3  ? 15.670 26.860 40.730 1.00 0.00 ? ? ? ? ? ? 3    DT  B C4     1 
ATOM   61   O  O4     . DT  A 1 3  ? 15.300 26.340 41.780 1.00 0.00 ? ? ? ? ? ? 3    DT  B O4     1 
ATOM   62   C  C5     . DT  A 1 3  ? 14.760 27.410 39.820 1.00 0.00 ? ? ? ? ? ? 3    DT  B C5     1 
ATOM   63   C  C7     . DT  A 1 3  ? 13.320 26.900 39.770 1.00 0.00 ? ? ? ? ? ? 3    DT  B C7     1 
ATOM   64   C  C6     . DT  A 1 3  ? 15.220 28.370 38.920 1.00 0.00 ? ? ? ? ? ? 3    DT  B C6     1 
ATOM   65   H  H3     . DT  A 1 3  ? 17.670 26.650 41.230 1.00 0.00 ? ? ? ? ? ? 3    DT  B H3     1 
ATOM   66   P  P      . DT  A 1 4  ? 19.180 30.910 34.100 1.00 0.00 ? ? ? ? ? ? 4    DT  B P      1 
ATOM   67   O  OP1    . DT  A 1 4  ? 19.750 32.080 33.400 1.00 0.00 ? ? ? ? ? ? 4    DT  B OP1    1 
ATOM   68   O  OP2    . DT  A 1 4  ? 18.370 29.930 33.350 1.00 0.00 ? ? ? ? ? ? 4    DT  B OP2    1 
ATOM   69   O  "O5'"  . DT  A 1 4  ? 20.360 30.080 34.770 1.00 0.00 ? ? ? ? ? ? 4    DT  B "O5'"  1 
ATOM   70   C  "C5'"  . DT  A 1 4  ? 21.250 30.730 35.690 1.00 0.00 ? ? ? ? ? ? 4    DT  B "C5'"  1 
ATOM   71   C  "C4'"  . DT  A 1 4  ? 22.180 29.780 36.430 1.00 0.00 ? ? ? ? ? ? 4    DT  B "C4'"  1 
ATOM   72   O  "O4'"  . DT  A 1 4  ? 21.470 28.850 37.270 1.00 0.00 ? ? ? ? ? ? 4    DT  B "O4'"  1 
ATOM   73   C  "C3'"  . DT  A 1 4  ? 23.050 28.950 35.520 1.00 0.00 ? ? ? ? ? ? 4    DT  B "C3'"  1 
ATOM   74   O  "O3'"  . DT  A 1 4  ? 24.330 28.890 36.150 1.00 0.00 ? ? ? ? ? ? 4    DT  B "O3'"  1 
ATOM   75   C  "C2'"  . DT  A 1 4  ? 22.440 27.580 35.450 1.00 0.00 ? ? ? ? ? ? 4    DT  B "C2'"  1 
ATOM   76   C  "C1'"  . DT  A 1 4  ? 21.850 27.520 36.840 1.00 0.00 ? ? ? ? ? ? 4    DT  B "C1'"  1 
ATOM   77   N  N1     . DT  A 1 4  ? 20.620 26.700 36.820 1.00 0.00 ? ? ? ? ? ? 4    DT  B N1     1 
ATOM   78   C  C2     . DT  A 1 4  ? 20.420 25.770 37.840 1.00 0.00 ? ? ? ? ? ? 4    DT  B C2     1 
ATOM   79   O  O2     . DT  A 1 4  ? 21.330 25.330 38.530 1.00 0.00 ? ? ? ? ? ? 4    DT  B O2     1 
ATOM   80   N  N3     . DT  A 1 4  ? 19.150 25.280 38.100 1.00 0.00 ? ? ? ? ? ? 4    DT  B N3     1 
ATOM   81   C  C4     . DT  A 1 4  ? 18.050 25.720 37.350 1.00 0.00 ? ? ? ? ? ? 4    DT  B C4     1 
ATOM   82   O  O4     . DT  A 1 4  ? 16.970 25.710 37.950 1.00 0.00 ? ? ? ? ? ? 4    DT  B O4     1 
ATOM   83   C  C5     . DT  A 1 4  ? 18.240 26.560 36.250 1.00 0.00 ? ? ? ? ? ? 4    DT  B C5     1 
ATOM   84   C  C7     . DT  A 1 4  ? 17.100 26.890 35.290 1.00 0.00 ? ? ? ? ? ? 4    DT  B C7     1 
ATOM   85   C  C6     . DT  A 1 4  ? 19.530 27.040 35.990 1.00 0.00 ? ? ? ? ? ? 4    DT  B C6     1 
ATOM   86   H  H3     . DT  A 1 4  ? 19.030 24.650 38.860 1.00 0.00 ? ? ? ? ? ? 4    DT  B H3     1 
ATOM   87   P  P      . DG  A 1 5  ? 25.670 28.660 35.310 1.00 0.00 ? ? ? ? ? ? 5    DG  B P      1 
ATOM   88   O  OP1    . DG  A 1 5  ? 26.720 29.390 36.060 1.00 0.00 ? ? ? ? ? ? 5    DG  B OP1    1 
ATOM   89   O  OP2    . DG  A 1 5  ? 25.490 29.100 33.910 1.00 0.00 ? ? ? ? ? ? 5    DG  B OP2    1 
ATOM   90   O  "O5'"  . DG  A 1 5  ? 25.890 27.070 35.350 1.00 0.00 ? ? ? ? ? ? 5    DG  B "O5'"  1 
ATOM   91   C  "C5'"  . DG  A 1 5  ? 26.310 26.520 36.610 1.00 0.00 ? ? ? ? ? ? 5    DG  B "C5'"  1 
ATOM   92   C  "C4'"  . DG  A 1 5  ? 25.780 25.140 36.960 1.00 0.00 ? ? ? ? ? ? 5    DG  B "C4'"  1 
ATOM   93   O  "O4'"  . DG  A 1 5  ? 24.370 25.060 36.690 1.00 0.00 ? ? ? ? ? ? 5    DG  B "O4'"  1 
ATOM   94   C  "C3'"  . DG  A 1 5  ? 26.460 24.060 36.140 1.00 0.00 ? ? ? ? ? ? 5    DG  B "C3'"  1 
ATOM   95   O  "O3'"  . DG  A 1 5  ? 27.350 23.330 37.020 1.00 0.00 ? ? ? ? ? ? 5    DG  B "O3'"  1 
ATOM   96   C  "C2'"  . DG  A 1 5  ? 25.330 23.250 35.550 1.00 0.00 ? ? ? ? ? ? 5    DG  B "C2'"  1 
ATOM   97   C  "C1'"  . DG  A 1 5  ? 24.110 23.690 36.370 1.00 0.00 ? ? ? ? ? ? 5    DG  B "C1'"  1 
ATOM   98   N  N9     . DG  A 1 5  ? 22.830 23.580 35.630 1.00 0.00 ? ? ? ? ? ? 5    DG  B N9     1 
ATOM   99   C  C8     . DG  A 1 5  ? 22.500 24.250 34.540 1.00 0.00 ? ? ? ? ? ? 5    DG  B C8     1 
ATOM   100  N  N7     . DG  A 1 5  ? 21.170 24.190 34.350 1.00 0.00 ? ? ? ? ? ? 5    DG  B N7     1 
ATOM   101  C  C5     . DG  A 1 5  ? 20.650 23.470 35.350 1.00 0.00 ? ? ? ? ? ? 5    DG  B C5     1 
ATOM   102  C  C6     . DG  A 1 5  ? 19.370 23.000 35.700 1.00 0.00 ? ? ? ? ? ? 5    DG  B C6     1 
ATOM   103  O  O6     . DG  A 1 5  ? 18.340 23.450 35.190 1.00 0.00 ? ? ? ? ? ? 5    DG  B O6     1 
ATOM   104  N  N1     . DG  A 1 5  ? 19.230 22.120 36.780 1.00 0.00 ? ? ? ? ? ? 5    DG  B N1     1 
ATOM   105  C  C2     . DG  A 1 5  ? 20.360 21.740 37.490 1.00 0.00 ? ? ? ? ? ? 5    DG  B C2     1 
ATOM   106  N  N2     . DG  A 1 5  ? 20.290 20.690 38.240 1.00 0.00 ? ? ? ? ? ? 5    DG  B N2     1 
ATOM   107  N  N3     . DG  A 1 5  ? 21.560 22.240 37.190 1.00 0.00 ? ? ? ? ? ? 5    DG  B N3     1 
ATOM   108  C  C4     . DG  A 1 5  ? 21.730 23.070 36.150 1.00 0.00 ? ? ? ? ? ? 5    DG  B C4     1 
ATOM   109  H  H1     . DG  A 1 5  ? 18.350 21.740 37.040 1.00 0.00 ? ? ? ? ? ? 5    DG  B H1     1 
ATOM   110  H  H21    . DG  A 1 5  ? 19.430 20.240 38.490 1.00 0.00 ? ? ? ? ? ? 5    DG  B H21    1 
ATOM   111  H  H22    . DG  A 1 5  ? 21.150 20.370 38.710 1.00 0.00 ? ? ? ? ? ? 5    DG  B H22    1 
ATOM   112  P  P      . DT  A 1 6  ? 28.440 22.240 36.580 1.00 0.00 ? ? ? ? ? ? 6    DT  B P      1 
ATOM   113  O  OP1    . DT  A 1 6  ? 29.640 22.540 37.390 1.00 0.00 ? ? ? ? ? ? 6    DT  B OP1    1 
ATOM   114  O  OP2    . DT  A 1 6  ? 28.600 22.170 35.110 1.00 0.00 ? ? ? ? ? ? 6    DT  B OP2    1 
ATOM   115  O  "O5'"  . DT  A 1 6  ? 27.770 20.840 36.990 1.00 0.00 ? ? ? ? ? ? 6    DT  B "O5'"  1 
ATOM   116  C  "C5'"  . DT  A 1 6  ? 27.150 20.610 38.270 1.00 0.00 ? ? ? ? ? ? 6    DT  B "C5'"  1 
ATOM   117  C  "C4'"  . DT  A 1 6  ? 26.100 19.500 38.220 1.00 0.00 ? ? ? ? ? ? 6    DT  B "C4'"  1 
ATOM   118  O  "O4'"  . DT  A 1 6  ? 24.820 19.860 37.670 1.00 0.00 ? ? ? ? ? ? 6    DT  B "O4'"  1 
ATOM   119  C  "C3'"  . DT  A 1 6  ? 26.630 18.340 37.420 1.00 0.00 ? ? ? ? ? ? 6    DT  B "C3'"  1 
ATOM   120  O  "O3'"  . DT  A 1 6  ? 26.850 17.200 38.260 1.00 0.00 ? ? ? ? ? ? 6    DT  B "O3'"  1 
ATOM   121  C  "C2'"  . DT  A 1 6  ? 25.580 18.060 36.390 1.00 0.00 ? ? ? ? ? ? 6    DT  B "C2'"  1 
ATOM   122  C  "C1'"  . DT  A 1 6  ? 24.330 18.670 37.030 1.00 0.00 ? ? ? ? ? ? 6    DT  B "C1'"  1 
ATOM   123  N  N1     . DT  A 1 6  ? 23.310 19.090 36.040 1.00 0.00 ? ? ? ? ? ? 6    DT  B N1     1 
ATOM   124  C  C2     . DT  A 1 6  ? 21.970 18.630 36.090 1.00 0.00 ? ? ? ? ? ? 6    DT  B C2     1 
ATOM   125  O  O2     . DT  A 1 6  ? 21.630 17.600 36.660 1.00 0.00 ? ? ? ? ? ? 6    DT  B O2     1 
ATOM   126  N  N3     . DT  A 1 6  ? 21.030 19.250 35.260 1.00 0.00 ? ? ? ? ? ? 6    DT  B N3     1 
ATOM   127  C  C4     . DT  A 1 6  ? 21.440 20.230 34.350 1.00 0.00 ? ? ? ? ? ? 6    DT  B C4     1 
ATOM   128  O  O4     . DT  A 1 6  ? 20.560 20.760 33.680 1.00 0.00 ? ? ? ? ? ? 6    DT  B O4     1 
ATOM   129  C  C5     . DT  A 1 6  ? 22.780 20.610 34.220 1.00 0.00 ? ? ? ? ? ? 6    DT  B C5     1 
ATOM   130  C  C7     . DT  A 1 6  ? 23.350 21.050 32.880 1.00 0.00 ? ? ? ? ? ? 6    DT  B C7     1 
ATOM   131  C  C6     . DT  A 1 6  ? 23.680 20.080 35.120 1.00 0.00 ? ? ? ? ? ? 6    DT  B C6     1 
ATOM   132  H  H3     . DT  A 1 6  ? 20.050 19.070 35.400 1.00 0.00 ? ? ? ? ? ? 6    DT  B H3     1 
ATOM   133  P  P      . DG  A 1 7  ? 27.660 15.900 37.780 1.00 0.00 ? ? ? ? ? ? 7    DG  B P      1 
ATOM   134  O  OP1    . DG  A 1 7  ? 28.440 15.370 38.930 1.00 0.00 ? ? ? ? ? ? 7    DG  B OP1    1 
ATOM   135  O  OP2    . DG  A 1 7  ? 28.390 16.180 36.510 1.00 0.00 ? ? ? ? ? ? 7    DG  B OP2    1 
ATOM   136  O  "O5'"  . DG  A 1 7  ? 26.470 14.880 37.420 1.00 0.00 ? ? ? ? ? ? 7    DG  B "O5'"  1 
ATOM   137  C  "C5'"  . DG  A 1 7  ? 25.230 14.820 38.170 1.00 0.00 ? ? ? ? ? ? 7    DG  B "C5'"  1 
ATOM   138  C  "C4'"  . DG  A 1 7  ? 23.990 14.520 37.310 1.00 0.00 ? ? ? ? ? ? 7    DG  B "C4'"  1 
ATOM   139  O  "O4'"  . DG  A 1 7  ? 23.700 15.530 36.320 1.00 0.00 ? ? ? ? ? ? 7    DG  B "O4'"  1 
ATOM   140  C  "C3'"  . DG  A 1 7  ? 24.080 13.240 36.500 1.00 0.00 ? ? ? ? ? ? 7    DG  B "C3'"  1 
ATOM   141  O  "O3'"  . DG  A 1 7  ? 23.060 12.310 36.920 1.00 0.00 ? ? ? ? ? ? 7    DG  B "O3'"  1 
ATOM   142  C  "C2'"  . DG  A 1 7  ? 23.820 13.640 35.070 1.00 0.00 ? ? ? ? ? ? 7    DG  B "C2'"  1 
ATOM   143  C  "C1'"  . DG  A 1 7  ? 22.950 14.870 35.300 1.00 0.00 ? ? ? ? ? ? 7    DG  B "C1'"  1 
ATOM   144  N  N9     . DG  A 1 7  ? 22.780 15.770 34.140 1.00 0.00 ? ? ? ? ? ? 7    DG  B N9     1 
ATOM   145  C  C8     . DG  A 1 7  ? 23.740 16.420 33.500 1.00 0.00 ? ? ? ? ? ? 7    DG  B C8     1 
ATOM   146  N  N7     . DG  A 1 7  ? 23.210 17.320 32.660 1.00 0.00 ? ? ? ? ? ? 7    DG  B N7     1 
ATOM   147  C  C5     . DG  A 1 7  ? 21.880 17.240 32.780 1.00 0.00 ? ? ? ? ? ? 7    DG  B C5     1 
ATOM   148  C  C6     . DG  A 1 7  ? 20.780 17.890 32.200 1.00 0.00 ? ? ? ? ? ? 7    DG  B C6     1 
ATOM   149  O  O6     . DG  A 1 7  ? 20.910 18.890 31.490 1.00 0.00 ? ? ? ? ? ? 7    DG  B O6     1 
ATOM   150  N  N1     . DG  A 1 7  ? 19.480 17.490 32.540 1.00 0.00 ? ? ? ? ? ? 7    DG  B N1     1 
ATOM   151  C  C2     . DG  A 1 7  ? 19.310 16.470 33.460 1.00 0.00 ? ? ? ? ? ? 7    DG  B C2     1 
ATOM   152  N  N2     . DG  A 1 7  ? 18.240 15.750 33.330 1.00 0.00 ? ? ? ? ? ? 7    DG  B N2     1 
ATOM   153  N  N3     . DG  A 1 7  ? 20.360 15.890 34.040 1.00 0.00 ? ? ? ? ? ? 7    DG  B N3     1 
ATOM   154  C  C4     . DG  A 1 7  ? 21.620 16.240 33.720 1.00 0.00 ? ? ? ? ? ? 7    DG  B C4     1 
ATOM   155  H  H1     . DG  A 1 7  ? 18.690 17.770 32.010 1.00 0.00 ? ? ? ? ? ? 7    DG  B H1     1 
ATOM   156  H  H21    . DG  A 1 7  ? 17.410 16.060 32.860 1.00 0.00 ? ? ? ? ? ? 7    DG  B H21    1 
ATOM   157  H  H22    . DG  A 1 7  ? 18.300 14.810 33.650 1.00 0.00 ? ? ? ? ? ? 7    DG  B H22    1 
ATOM   158  P  P      . DA  A 1 8  ? 23.280 10.730 36.760 1.00 0.00 ? ? ? ? ? ? 8    DA  B P      1 
ATOM   159  O  OP1    . DA  A 1 8  ? 22.960 10.160 38.090 1.00 0.00 ? ? ? ? ? ? 8    DA  B OP1    1 
ATOM   160  O  OP2    . DA  A 1 8  ? 24.620 10.480 36.190 1.00 0.00 ? ? ? ? ? ? 8    DA  B OP2    1 
ATOM   161  O  "O5'"  . DA  A 1 8  ? 22.240 10.280 35.630 1.00 0.00 ? ? ? ? ? ? 8    DA  B "O5'"  1 
ATOM   162  C  "C5'"  . DA  A 1 8  ? 20.800 10.330 35.740 1.00 0.00 ? ? ? ? ? ? 8    DA  B "C5'"  1 
ATOM   163  C  "C4'"  . DA  A 1 8  ? 20.150 10.660 34.400 1.00 0.00 ? ? ? ? ? ? 8    DA  B "C4'"  1 
ATOM   164  O  "O4'"  . DA  A 1 8  ? 20.330 12.020 33.900 1.00 0.00 ? ? ? ? ? ? 8    DA  B "O4'"  1 
ATOM   165  C  "C3'"  . DA  A 1 8  ? 20.620 9.740  33.280 1.00 0.00 ? ? ? ? ? ? 8    DA  B "C3'"  1 
ATOM   166  O  "O3'"  . DA  A 1 8  ? 19.570 9.230  32.450 1.00 0.00 ? ? ? ? ? ? 8    DA  B "O3'"  1 
ATOM   167  C  "C2'"  . DA  A 1 8  ? 21.400 10.660 32.390 1.00 0.00 ? ? ? ? ? ? 8    DA  B "C2'"  1 
ATOM   168  C  "C1'"  . DA  A 1 8  ? 20.520 11.890 32.470 1.00 0.00 ? ? ? ? ? ? 8    DA  B "C1'"  1 
ATOM   169  N  N9     . DA  A 1 8  ? 21.090 13.090 31.800 1.00 0.00 ? ? ? ? ? ? 8    DA  B N9     1 
ATOM   170  C  C8     . DA  A 1 8  ? 22.390 13.340 31.660 1.00 0.00 ? ? ? ? ? ? 8    DA  B C8     1 
ATOM   171  N  N7     . DA  A 1 8  ? 22.590 14.370 30.850 1.00 0.00 ? ? ? ? ? ? 8    DA  B N7     1 
ATOM   172  C  C5     . DA  A 1 8  ? 21.400 14.790 30.470 1.00 0.00 ? ? ? ? ? ? 8    DA  B C5     1 
ATOM   173  C  C6     . DA  A 1 8  ? 20.930 15.870 29.720 1.00 0.00 ? ? ? ? ? ? 8    DA  B C6     1 
ATOM   174  N  N6     . DA  A 1 8  ? 21.770 16.580 28.990 1.00 0.00 ? ? ? ? ? ? 8    DA  B N6     1 
ATOM   175  N  N1     . DA  A 1 8  ? 19.610 16.080 29.570 1.00 0.00 ? ? ? ? ? ? 8    DA  B N1     1 
ATOM   176  C  C2     . DA  A 1 8  ? 18.710 15.260 30.110 1.00 0.00 ? ? ? ? ? ? 8    DA  B C2     1 
ATOM   177  N  N3     . DA  A 1 8  ? 19.120 14.230 30.850 1.00 0.00 ? ? ? ? ? ? 8    DA  B N3     1 
ATOM   178  C  C4     . DA  A 1 8  ? 20.430 13.980 31.060 1.00 0.00 ? ? ? ? ? ? 8    DA  B C4     1 
ATOM   179  H  H61    . DA  A 1 8  ? 21.530 17.480 28.620 1.00 0.00 ? ? ? ? ? ? 8    DA  B H61    1 
ATOM   180  H  H62    . DA  A 1 8  ? 22.640 16.150 28.730 1.00 0.00 ? ? ? ? ? ? 8    DA  B H62    1 
ATOM   181  P  P      . DG  A 1 9  ? 18.370 8.320  33.000 1.00 0.00 ? ? ? ? ? ? 9    DG  B P      1 
ATOM   182  O  OP1    . DG  A 1 9  ? 17.340 9.180  33.650 1.00 0.00 ? ? ? ? ? ? 9    DG  B OP1    1 
ATOM   183  O  OP2    . DG  A 1 9  ? 18.890 7.140  33.720 1.00 0.00 ? ? ? ? ? ? 9    DG  B OP2    1 
ATOM   184  O  "O5'"  . DG  A 1 9  ? 17.780 7.940  31.560 1.00 0.00 ? ? ? ? ? ? 9    DG  B "O5'"  1 
ATOM   185  C  "C5'"  . DG  A 1 9  ? 16.960 8.920  30.890 1.00 0.00 ? ? ? ? ? ? 9    DG  B "C5'"  1 
ATOM   186  C  "C4'"  . DG  A 1 9  ? 17.520 9.480  29.610 1.00 0.00 ? ? ? ? ? ? 9    DG  B "C4'"  1 
ATOM   187  O  "O4'"  . DG  A 1 9  ? 18.570 10.450 29.690 1.00 0.00 ? ? ? ? ? ? 9    DG  B "O4'"  1 
ATOM   188  C  "C3'"  . DG  A 1 9  ? 18.030 8.360  28.740 1.00 0.00 ? ? ? ? ? ? 9    DG  B "C3'"  1 
ATOM   189  O  "O3'"  . DG  A 1 9  ? 17.220 8.330  27.560 1.00 0.00 ? ? ? ? ? ? 9    DG  B "O3'"  1 
ATOM   190  C  "C2'"  . DG  A 1 9  ? 19.410 8.790  28.390 1.00 0.00 ? ? ? ? ? ? 9    DG  B "C2'"  1 
ATOM   191  C  "C1'"  . DG  A 1 9  ? 19.150 10.290 28.390 1.00 0.00 ? ? ? ? ? ? 9    DG  B "C1'"  1 
ATOM   192  N  N9     . DG  A 1 9  ? 20.330 11.140 28.190 1.00 0.00 ? ? ? ? ? ? 9    DG  B N9     1 
ATOM   193  C  C8     . DG  A 1 9  ? 21.500 10.910 28.760 1.00 0.00 ? ? ? ? ? ? 9    DG  B C8     1 
ATOM   194  N  N7     . DG  A 1 9  ? 22.340 11.900 28.480 1.00 0.00 ? ? ? ? ? ? 9    DG  B N7     1 
ATOM   195  C  C5     . DG  A 1 9  ? 21.680 12.770 27.730 1.00 0.00 ? ? ? ? ? ? 9    DG  B C5     1 
ATOM   196  C  C6     . DG  A 1 9  ? 22.030 13.970 27.090 1.00 0.00 ? ? ? ? ? ? 9    DG  B C6     1 
ATOM   197  O  O6     . DG  A 1 9  ? 23.130 14.490 27.270 1.00 0.00 ? ? ? ? ? ? 9    DG  B O6     1 
ATOM   198  N  N1     . DG  A 1 9  ? 21.100 14.630 26.280 1.00 0.00 ? ? ? ? ? ? 9    DG  B N1     1 
ATOM   199  C  C2     . DG  A 1 9  ? 19.820 14.100 26.120 1.00 0.00 ? ? ? ? ? ? 9    DG  B C2     1 
ATOM   200  N  N2     . DG  A 1 9  ? 18.930 14.710 25.370 1.00 0.00 ? ? ? ? ? ? 9    DG  B N2     1 
ATOM   201  N  N3     . DG  A 1 9  ? 19.490 12.960 26.760 1.00 0.00 ? ? ? ? ? ? 9    DG  B N3     1 
ATOM   202  C  C4     . DG  A 1 9  ? 20.380 12.300 27.530 1.00 0.00 ? ? ? ? ? ? 9    DG  B C4     1 
ATOM   203  H  H1     . DG  A 1 9  ? 21.350 15.470 25.810 1.00 0.00 ? ? ? ? ? ? 9    DG  B H1     1 
ATOM   204  H  H21    . DG  A 1 9  ? 19.140 15.560 24.870 1.00 0.00 ? ? ? ? ? ? 9    DG  B H21    1 
ATOM   205  H  H22    . DG  A 1 9  ? 17.990 14.360 25.280 1.00 0.00 ? ? ? ? ? ? 9    DG  B H22    1 
ATOM   206  P  P      . DC  A 1 10 ? 17.220 7.100  26.550 1.00 0.00 ? ? ? ? ? ? 10   DC  B P      1 
ATOM   207  O  OP1    . DC  A 1 10 ? 16.070 6.260  26.960 1.00 0.00 ? ? ? ? ? ? 10   DC  B OP1    1 
ATOM   208  O  OP2    . DC  A 1 10 ? 18.580 6.520  26.410 1.00 0.00 ? ? ? ? ? ? 10   DC  B OP2    1 
ATOM   209  O  "O5'"  . DC  A 1 10 ? 16.910 7.900  25.210 1.00 0.00 ? ? ? ? ? ? 10   DC  B "O5'"  1 
ATOM   210  C  "C5'"  . DC  A 1 10 ? 15.770 8.770  25.150 1.00 0.00 ? ? ? ? ? ? 10   DC  B "C5'"  1 
ATOM   211  C  "C4'"  . DC  A 1 10 ? 15.960 9.890  24.130 1.00 0.00 ? ? ? ? ? ? 10   DC  B "C4'"  1 
ATOM   212  O  "O4'"  . DC  A 1 10 ? 17.160 10.640 24.440 1.00 0.00 ? ? ? ? ? ? 10   DC  B "O4'"  1 
ATOM   213  C  "C3'"  . DC  A 1 10 ? 16.180 9.370  22.720 1.00 0.00 ? ? ? ? ? ? 10   DC  B "C3'"  1 
ATOM   214  O  "O3'"  . DC  A 1 10 ? 15.420 10.200 21.780 1.00 0.00 ? ? ? ? ? ? 10   DC  B "O3'"  1 
ATOM   215  C  "C2'"  . DC  A 1 10 ? 17.680 9.360  22.560 1.00 0.00 ? ? ? ? ? ? 10   DC  B "C2'"  1 
ATOM   216  C  "C1'"  . DC  A 1 10 ? 17.940 10.680 23.230 1.00 0.00 ? ? ? ? ? ? 10   DC  B "C1'"  1 
ATOM   217  N  N1     . DC  A 1 10 ? 19.380 10.880 23.540 1.00 0.00 ? ? ? ? ? ? 10   DC  B N1     1 
ATOM   218  C  C2     . DC  A 1 10 ? 20.060 12.050 23.150 1.00 0.00 ? ? ? ? ? ? 10   DC  B C2     1 
ATOM   219  O  O2     . DC  A 1 10 ? 19.590 12.820 22.310 1.00 0.00 ? ? ? ? ? ? 10   DC  B O2     1 
ATOM   220  N  N3     . DC  A 1 10 ? 21.310 12.260 23.590 1.00 0.00 ? ? ? ? ? ? 10   DC  B N3     1 
ATOM   221  C  C4     . DC  A 1 10 ? 21.930 11.370 24.390 1.00 0.00 ? ? ? ? ? ? 10   DC  B C4     1 
ATOM   222  N  N4     . DC  A 1 10 ? 23.190 11.660 24.600 1.00 0.00 ? ? ? ? ? ? 10   DC  B N4     1 
ATOM   223  C  C5     . DC  A 1 10 ? 21.320 10.170 24.790 1.00 0.00 ? ? ? ? ? ? 10   DC  B C5     1 
ATOM   224  C  C6     . DC  A 1 10 ? 20.020 9.930  24.320 1.00 0.00 ? ? ? ? ? ? 10   DC  B C6     1 
ATOM   225  H  H41    . DC  A 1 10 ? 23.560 12.450 24.110 1.00 0.00 ? ? ? ? ? ? 10   DC  B H41    1 
ATOM   226  H  H42    . DC  A 1 10 ? 23.760 11.110 25.220 1.00 0.00 ? ? ? ? ? ? 10   DC  B H42    1 
ATOM   227  P  P      . DG  A 1 11 ? 15.250 9.800  20.220 1.00 0.00 ? ? ? ? ? ? 11   DG  B P      1 
ATOM   228  O  OP1    . DG  A 1 11 ? 13.950 10.240 19.670 1.00 0.00 ? ? ? ? ? ? 11   DG  B OP1    1 
ATOM   229  O  OP2    . DG  A 1 11 ? 15.530 8.360  20.050 1.00 0.00 ? ? ? ? ? ? 11   DG  B OP2    1 
ATOM   230  O  "O5'"  . DG  A 1 11 ? 16.490 10.570 19.540 1.00 0.00 ? ? ? ? ? ? 11   DG  B "O5'"  1 
ATOM   231  C  "C5'"  . DG  A 1 11 ? 16.380 11.850 18.890 1.00 0.00 ? ? ? ? ? ? 11   DG  B "C5'"  1 
ATOM   232  C  "C4'"  . DG  A 1 11 ? 17.750 12.330 18.410 1.00 0.00 ? ? ? ? ? ? 11   DG  B "C4'"  1 
ATOM   233  O  "O4'"  . DG  A 1 11 ? 18.730 12.430 19.470 1.00 0.00 ? ? ? ? ? ? 11   DG  B "O4'"  1 
ATOM   234  C  "C3'"  . DG  A 1 11 ? 18.350 11.430 17.340 1.00 0.00 ? ? ? ? ? ? 11   DG  B "C3'"  1 
ATOM   235  O  "O3'"  . DG  A 1 11 ? 18.000 11.770 15.980 1.00 0.00 ? ? ? ? ? ? 11   DG  B "O3'"  1 
ATOM   236  C  "C2'"  . DG  A 1 11 ? 19.840 11.660 17.530 1.00 0.00 ? ? ? ? ? ? 11   DG  B "C2'"  1 
ATOM   237  C  "C1'"  . DG  A 1 11 ? 19.940 12.600 18.720 1.00 0.00 ? ? ? ? ? ? 11   DG  B "C1'"  1 
ATOM   238  N  N9     . DG  A 1 11 ? 21.120 12.260 19.550 1.00 0.00 ? ? ? ? ? ? 11   DG  B N9     1 
ATOM   239  C  C8     . DG  A 1 11 ? 21.240 11.120 20.230 1.00 0.00 ? ? ? ? ? ? 11   DG  B C8     1 
ATOM   240  N  N7     . DG  A 1 11 ? 22.430 11.070 20.840 1.00 0.00 ? ? ? ? ? ? 11   DG  B N7     1 
ATOM   241  C  C5     . DG  A 1 11 ? 23.080 12.190 20.510 1.00 0.00 ? ? ? ? ? ? 11   DG  B C5     1 
ATOM   242  C  C6     . DG  A 1 11 ? 24.360 12.670 20.770 1.00 0.00 ? ? ? ? ? ? 11   DG  B C6     1 
ATOM   243  O  O6     . DG  A 1 11 ? 24.960 12.380 21.810 1.00 0.00 ? ? ? ? ? ? 11   DG  B O6     1 
ATOM   244  N  N1     . DG  A 1 11 ? 24.790 13.820 20.110 1.00 0.00 ? ? ? ? ? ? 11   DG  B N1     1 
ATOM   245  C  C2     . DG  A 1 11 ? 23.950 14.500 19.260 1.00 0.00 ? ? ? ? ? ? 11   DG  B C2     1 
ATOM   246  N  N2     . DG  A 1 11 ? 24.340 15.690 18.900 1.00 0.00 ? ? ? ? ? ? 11   DG  B N2     1 
ATOM   247  N  N3     . DG  A 1 11 ? 22.690 14.080 19.080 1.00 0.00 ? ? ? ? ? ? 11   DG  B N3     1 
ATOM   248  C  C4     . DG  A 1 11 ? 22.250 12.940 19.670 1.00 0.00 ? ? ? ? ? ? 11   DG  B C4     1 
ATOM   249  H  "HO3'" . DG  A 1 11 ? 17.020 11.980 15.720 1.00 0.00 ? ? ? ? ? ? 11   DG  B "HO3'" 1 
ATOM   250  H  H1     . DG  A 1 11 ? 25.650 14.240 20.390 1.00 0.00 ? ? ? ? ? ? 11   DG  B H1     1 
ATOM   251  H  H21    . DG  A 1 11 ? 25.300 15.940 18.950 1.00 0.00 ? ? ? ? ? ? 11   DG  B H21    1 
ATOM   252  H  H22    . DG  A 1 11 ? 23.660 16.430 18.850 1.00 0.00 ? ? ? ? ? ? 11   DG  B H22    1 
ATOM   253  O  "O5'"  . DC  B 2 1  ? 33.280 17.670 18.830 1.00 0.00 ? ? ? ? ? ? 1    DC  C "O5'"  1 
ATOM   254  C  "C5'"  . DC  B 2 1  ? 32.290 18.610 19.290 1.00 0.00 ? ? ? ? ? ? 1    DC  C "C5'"  1 
ATOM   255  C  "C4'"  . DC  B 2 1  ? 30.880 18.030 19.290 1.00 0.00 ? ? ? ? ? ? 1    DC  C "C4'"  1 
ATOM   256  O  "O4'"  . DC  B 2 1  ? 30.650 16.820 20.030 1.00 0.00 ? ? ? ? ? ? 1    DC  C "O4'"  1 
ATOM   257  C  "C3'"  . DC  B 2 1  ? 29.780 18.990 19.780 1.00 0.00 ? ? ? ? ? ? 1    DC  C "C3'"  1 
ATOM   258  O  "O3'"  . DC  B 2 1  ? 29.280 19.700 18.650 1.00 0.00 ? ? ? ? ? ? 1    DC  C "O3'"  1 
ATOM   259  C  "C2'"  . DC  B 2 1  ? 28.700 18.090 20.320 1.00 0.00 ? ? ? ? ? ? 1    DC  C "C2'"  1 
ATOM   260  C  "C1'"  . DC  B 2 1  ? 29.210 16.720 20.000 1.00 0.00 ? ? ? ? ? ? 1    DC  C "C1'"  1 
ATOM   261  N  N1     . DC  B 2 1  ? 28.720 15.740 20.990 1.00 0.00 ? ? ? ? ? ? 1    DC  C N1     1 
ATOM   262  C  C2     . DC  B 2 1  ? 27.870 14.690 20.590 1.00 0.00 ? ? ? ? ? ? 1    DC  C C2     1 
ATOM   263  O  O2     . DC  B 2 1  ? 27.350 14.690 19.480 1.00 0.00 ? ? ? ? ? ? 1    DC  C O2     1 
ATOM   264  N  N3     . DC  B 2 1  ? 27.350 13.880 21.540 1.00 0.00 ? ? ? ? ? ? 1    DC  C N3     1 
ATOM   265  C  C4     . DC  B 2 1  ? 27.590 14.080 22.850 1.00 0.00 ? ? ? ? ? ? 1    DC  C C4     1 
ATOM   266  N  N4     . DC  B 2 1  ? 27.250 13.050 23.590 1.00 0.00 ? ? ? ? ? ? 1    DC  C N4     1 
ATOM   267  C  C5     . DC  B 2 1  ? 28.350 15.160 23.320 1.00 0.00 ? ? ? ? ? ? 1    DC  C C5     1 
ATOM   268  C  C6     . DC  B 2 1  ? 28.960 15.960 22.360 1.00 0.00 ? ? ? ? ? ? 1    DC  C C6     1 
ATOM   269  H  H41    . DC  B 2 1  ? 26.800 12.320 23.090 1.00 0.00 ? ? ? ? ? ? 1    DC  C H41    1 
ATOM   270  H  H42    . DC  B 2 1  ? 27.400 13.020 24.590 1.00 0.00 ? ? ? ? ? ? 1    DC  C H42    1 
ATOM   271  H  "HO5'" . DC  B 2 1  ? 34.030 17.610 19.560 1.00 0.00 ? ? ? ? ? ? 1    DC  C "HO5'" 1 
ATOM   272  P  P      . DG  B 2 2  ? 28.590 21.140 18.770 1.00 0.00 ? ? ? ? ? ? 2    DG  C P      1 
ATOM   273  O  OP1    . DG  B 2 2  ? 28.990 21.790 17.500 1.00 0.00 ? ? ? ? ? ? 2    DG  C OP1    1 
ATOM   274  O  OP2    . DG  B 2 2  ? 28.960 21.760 20.070 1.00 0.00 ? ? ? ? ? ? 2    DG  C OP2    1 
ATOM   275  O  "O5'"  . DG  B 2 2  ? 27.050 20.730 18.870 1.00 0.00 ? ? ? ? ? ? 2    DG  C "O5'"  1 
ATOM   276  C  "C5'"  . DG  B 2 2  ? 26.230 20.390 17.740 1.00 0.00 ? ? ? ? ? ? 2    DG  C "C5'"  1 
ATOM   277  C  "C4'"  . DG  B 2 2  ? 24.850 19.980 18.240 1.00 0.00 ? ? ? ? ? ? 2    DG  C "C4'"  1 
ATOM   278  O  "O4'"  . DG  B 2 2  ? 24.820 18.730 18.970 1.00 0.00 ? ? ? ? ? ? 2    DG  C "O4'"  1 
ATOM   279  C  "C3'"  . DG  B 2 2  ? 24.300 21.080 19.140 1.00 0.00 ? ? ? ? ? ? 2    DG  C "C3'"  1 
ATOM   280  O  "O3'"  . DG  B 2 2  ? 23.290 21.870 18.460 1.00 0.00 ? ? ? ? ? ? 2    DG  C "O3'"  1 
ATOM   281  C  "C2'"  . DG  B 2 2  ? 23.880 20.350 20.400 1.00 0.00 ? ? ? ? ? ? 2    DG  C "C2'"  1 
ATOM   282  C  "C1'"  . DG  B 2 2  ? 23.780 18.900 19.940 1.00 0.00 ? ? ? ? ? ? 2    DG  C "C1'"  1 
ATOM   283  N  N9     . DG  B 2 2  ? 24.020 17.920 21.030 1.00 0.00 ? ? ? ? ? ? 2    DG  C N9     1 
ATOM   284  C  C8     . DG  B 2 2  ? 25.110 17.840 21.800 1.00 0.00 ? ? ? ? ? ? 2    DG  C C8     1 
ATOM   285  N  N7     . DG  B 2 2  ? 24.990 16.830 22.660 1.00 0.00 ? ? ? ? ? ? 2    DG  C N7     1 
ATOM   286  C  C5     . DG  B 2 2  ? 23.800 16.240 22.450 1.00 0.00 ? ? ? ? ? ? 2    DG  C C5     1 
ATOM   287  C  C6     . DG  B 2 2  ? 23.120 15.140 22.980 1.00 0.00 ? ? ? ? ? ? 2    DG  C C6     1 
ATOM   288  O  O6     . DG  B 2 2  ? 23.400 14.630 24.060 1.00 0.00 ? ? ? ? ? ? 2    DG  C O6     1 
ATOM   289  N  N1     . DG  B 2 2  ? 21.900 14.760 22.410 1.00 0.00 ? ? ? ? ? ? 2    DG  C N1     1 
ATOM   290  C  C2     . DG  B 2 2  ? 21.360 15.480 21.360 1.00 0.00 ? ? ? ? ? ? 2    DG  C C2     1 
ATOM   291  N  N2     . DG  B 2 2  ? 20.090 15.460 21.080 1.00 0.00 ? ? ? ? ? ? 2    DG  C N2     1 
ATOM   292  N  N3     . DG  B 2 2  ? 22.010 16.550 20.890 1.00 0.00 ? ? ? ? ? ? 2    DG  C N3     1 
ATOM   293  C  C4     . DG  B 2 2  ? 23.200 16.940 21.400 1.00 0.00 ? ? ? ? ? ? 2    DG  C C4     1 
ATOM   294  H  H1     . DG  B 2 2  ? 21.380 14.010 22.830 1.00 0.00 ? ? ? ? ? ? 2    DG  C H1     1 
ATOM   295  H  H21    . DG  B 2 2  ? 19.490 14.680 21.210 1.00 0.00 ? ? ? ? ? ? 2    DG  C H21    1 
ATOM   296  H  H22    . DG  B 2 2  ? 19.730 16.340 20.770 1.00 0.00 ? ? ? ? ? ? 2    DG  C H22    1 
ATOM   297  P  P      . DC  B 2 3  ? 22.460 23.100 19.110 1.00 0.00 ? ? ? ? ? ? 3    DC  C P      1 
ATOM   298  O  OP1    . DC  B 2 3  ? 21.830 23.940 18.060 1.00 0.00 ? ? ? ? ? ? 3    DC  C OP1    1 
ATOM   299  O  OP2    . DC  B 2 3  ? 23.220 23.800 20.160 1.00 0.00 ? ? ? ? ? ? 3    DC  C OP2    1 
ATOM   300  O  "O5'"  . DC  B 2 3  ? 21.290 22.350 19.920 1.00 0.00 ? ? ? ? ? ? 3    DC  C "O5'"  1 
ATOM   301  C  "C5'"  . DC  B 2 3  ? 20.300 21.520 19.290 1.00 0.00 ? ? ? ? ? ? 3    DC  C "C5'"  1 
ATOM   302  C  "C4'"  . DC  B 2 3  ? 19.570 20.630 20.280 1.00 0.00 ? ? ? ? ? ? 3    DC  C "C4'"  1 
ATOM   303  O  "O4'"  . DC  B 2 3  ? 20.380 19.640 20.960 1.00 0.00 ? ? ? ? ? ? 3    DC  C "O4'"  1 
ATOM   304  C  "C3'"  . DC  B 2 3  ? 18.850 21.440 21.320 1.00 0.00 ? ? ? ? ? ? 3    DC  C "C3'"  1 
ATOM   305  O  "O3'"  . DC  B 2 3  ? 17.440 21.410 21.060 1.00 0.00 ? ? ? ? ? ? 3    DC  C "O3'"  1 
ATOM   306  C  "C2'"  . DC  B 2 3  ? 19.310 20.840 22.640 1.00 0.00 ? ? ? ? ? ? 3    DC  C "C2'"  1 
ATOM   307  C  "C1'"  . DC  B 2 3  ? 19.730 19.430 22.230 1.00 0.00 ? ? ? ? ? ? 3    DC  C "C1'"  1 
ATOM   308  N  N1     . DC  B 2 3  ? 20.670 18.760 23.150 1.00 0.00 ? ? ? ? ? ? 3    DC  C N1     1 
ATOM   309  C  C2     . DC  B 2 3  ? 20.300 17.590 23.840 1.00 0.00 ? ? ? ? ? ? 3    DC  C C2     1 
ATOM   310  O  O2     . DC  B 2 3  ? 19.140 17.180 23.850 1.00 0.00 ? ? ? ? ? ? 3    DC  C O2     1 
ATOM   311  N  N3     . DC  B 2 3  ? 21.140 17.090 24.780 1.00 0.00 ? ? ? ? ? ? 3    DC  C N3     1 
ATOM   312  C  C4     . DC  B 2 3  ? 22.270 17.730 25.110 1.00 0.00 ? ? ? ? ? ? 3    DC  C C4     1 
ATOM   313  N  N4     . DC  B 2 3  ? 23.070 17.160 25.980 1.00 0.00 ? ? ? ? ? ? 3    DC  C N4     1 
ATOM   314  C  C5     . DC  B 2 3  ? 22.690 18.890 24.460 1.00 0.00 ? ? ? ? ? ? 3    DC  C C5     1 
ATOM   315  C  C6     . DC  B 2 3  ? 21.890 19.400 23.450 1.00 0.00 ? ? ? ? ? ? 3    DC  C C6     1 
ATOM   316  H  H41    . DC  B 2 3  ? 23.180 16.170 25.990 1.00 0.00 ? ? ? ? ? ? 3    DC  C H41    1 
ATOM   317  H  H42    . DC  B 2 3  ? 23.830 17.710 26.330 1.00 0.00 ? ? ? ? ? ? 3    DC  C H42    1 
ATOM   318  P  P      . DT  B 2 4  ? 16.390 22.240 21.940 1.00 0.00 ? ? ? ? ? ? 4    DT  C P      1 
ATOM   319  O  OP1    . DT  B 2 4  ? 15.330 22.670 21.000 1.00 0.00 ? ? ? ? ? ? 4    DT  C OP1    1 
ATOM   320  O  OP2    . DT  B 2 4  ? 17.130 23.300 22.650 1.00 0.00 ? ? ? ? ? ? 4    DT  C OP2    1 
ATOM   321  O  "O5'"  . DT  B 2 4  ? 15.920 21.110 22.960 1.00 0.00 ? ? ? ? ? ? 4    DT  C "O5'"  1 
ATOM   322  C  "C5'"  . DT  B 2 4  ? 15.210 19.950 22.490 1.00 0.00 ? ? ? ? ? ? 4    DT  C "C5'"  1 
ATOM   323  C  "C4'"  . DT  B 2 4  ? 14.910 18.940 23.590 1.00 0.00 ? ? ? ? ? ? 4    DT  C "C4'"  1 
ATOM   324  O  "O4'"  . DT  B 2 4  ? 16.100 18.580 24.310 1.00 0.00 ? ? ? ? ? ? 4    DT  C "O4'"  1 
ATOM   325  C  "C3'"  . DT  B 2 4  ? 13.940 19.420 24.650 1.00 0.00 ? ? ? ? ? ? 4    DT  C "C3'"  1 
ATOM   326  O  "O3'"  . DT  B 2 4  ? 12.880 18.440 24.650 1.00 0.00 ? ? ? ? ? ? 4    DT  C "O3'"  1 
ATOM   327  C  "C2'"  . DT  B 2 4  ? 14.720 19.600 25.910 1.00 0.00 ? ? ? ? ? ? 4    DT  C "C2'"  1 
ATOM   328  C  "C1'"  . DT  B 2 4  ? 15.700 18.460 25.690 1.00 0.00 ? ? ? ? ? ? 4    DT  C "C1'"  1 
ATOM   329  N  N1     . DT  B 2 4  ? 16.980 18.620 26.400 1.00 0.00 ? ? ? ? ? ? 4    DT  C N1     1 
ATOM   330  C  C2     . DT  B 2 4  ? 17.640 17.540 27.010 1.00 0.00 ? ? ? ? ? ? 4    DT  C C2     1 
ATOM   331  O  O2     . DT  B 2 4  ? 17.080 16.470 27.260 1.00 0.00 ? ? ? ? ? ? 4    DT  C O2     1 
ATOM   332  N  N3     . DT  B 2 4  ? 18.940 17.730 27.480 1.00 0.00 ? ? ? ? ? ? 4    DT  C N3     1 
ATOM   333  C  C4     . DT  B 2 4  ? 19.580 18.960 27.330 1.00 0.00 ? ? ? ? ? ? 4    DT  C C4     1 
ATOM   334  O  O4     . DT  B 2 4  ? 20.640 19.100 27.950 1.00 0.00 ? ? ? ? ? ? 4    DT  C O4     1 
ATOM   335  C  C5     . DT  B 2 4  ? 18.940 20.040 26.720 1.00 0.00 ? ? ? ? ? ? 4    DT  C C5     1 
ATOM   336  C  C7     . DT  B 2 4  ? 19.610 21.390 26.510 1.00 0.00 ? ? ? ? ? ? 4    DT  C C7     1 
ATOM   337  C  C6     . DT  B 2 4  ? 17.620 19.860 26.280 1.00 0.00 ? ? ? ? ? ? 4    DT  C C6     1 
ATOM   338  H  H3     . DT  B 2 4  ? 19.310 17.060 28.120 1.00 0.00 ? ? ? ? ? ? 4    DT  C H3     1 
ATOM   339  P  P      . DC  B 2 5  ? 11.390 18.780 25.110 1.00 0.00 ? ? ? ? ? ? 5    DC  C P      1 
ATOM   340  O  OP1    . DC  B 2 5  ? 10.500 17.910 24.310 1.00 0.00 ? ? ? ? ? ? 5    DC  C OP1    1 
ATOM   341  O  OP2    . DC  B 2 5  ? 11.150 20.240 25.020 1.00 0.00 ? ? ? ? ? ? 5    DC  C OP2    1 
ATOM   342  O  "O5'"  . DC  B 2 5  ? 11.450 18.330 26.650 1.00 0.00 ? ? ? ? ? ? 5    DC  C "O5'"  1 
ATOM   343  C  "C5'"  . DC  B 2 5  ? 11.530 16.940 27.010 1.00 0.00 ? ? ? ? ? ? 5    DC  C "C5'"  1 
ATOM   344  C  "C4'"  . DC  B 2 5  ? 12.200 16.730 28.370 1.00 0.00 ? ? ? ? ? ? 5    DC  C "C4'"  1 
ATOM   345  O  "O4'"  . DC  B 2 5  ? 13.580 17.100 28.380 1.00 0.00 ? ? ? ? ? ? 5    DC  C "O4'"  1 
ATOM   346  C  "C3'"  . DC  B 2 5  ? 11.540 17.480 29.520 1.00 0.00 ? ? ? ? ? ? 5    DC  C "C3'"  1 
ATOM   347  O  "O3'"  . DC  B 2 5  ? 10.530 16.640 30.140 1.00 0.00 ? ? ? ? ? ? 5    DC  C "O3'"  1 
ATOM   348  C  "C2'"  . DC  B 2 5  ? 12.680 17.700 30.470 1.00 0.00 ? ? ? ? ? ? 5    DC  C "C2'"  1 
ATOM   349  C  "C1'"  . DC  B 2 5  ? 13.900 17.110 29.780 1.00 0.00 ? ? ? ? ? ? 5    DC  C "C1'"  1 
ATOM   350  N  N1     . DC  B 2 5  ? 15.070 17.970 29.990 1.00 0.00 ? ? ? ? ? ? 5    DC  C N1     1 
ATOM   351  C  C2     . DC  B 2 5  ? 16.200 17.470 30.670 1.00 0.00 ? ? ? ? ? ? 5    DC  C C2     1 
ATOM   352  O  O2     . DC  B 2 5  ? 16.090 16.630 31.550 1.00 0.00 ? ? ? ? ? ? 5    DC  C O2     1 
ATOM   353  N  N3     . DC  B 2 5  ? 17.310 18.220 30.700 1.00 0.00 ? ? ? ? ? ? 5    DC  C N3     1 
ATOM   354  C  C4     . DC  B 2 5  ? 17.320 19.450 30.160 1.00 0.00 ? ? ? ? ? ? 5    DC  C C4     1 
ATOM   355  N  N4     . DC  B 2 5  ? 18.490 20.040 30.250 1.00 0.00 ? ? ? ? ? ? 5    DC  C N4     1 
ATOM   356  C  C5     . DC  B 2 5  ? 16.220 20.050 29.560 1.00 0.00 ? ? ? ? ? ? 5    DC  C C5     1 
ATOM   357  C  C6     . DC  B 2 5  ? 15.070 19.270 29.430 1.00 0.00 ? ? ? ? ? ? 5    DC  C C6     1 
ATOM   358  H  H41    . DC  B 2 5  ? 19.260 19.610 30.730 1.00 0.00 ? ? ? ? ? ? 5    DC  C H41    1 
ATOM   359  H  H42    . DC  B 2 5  ? 18.640 20.930 29.790 1.00 0.00 ? ? ? ? ? ? 5    DC  C H42    1 
ATOM   360  P  P      . DA  B 2 6  ? 9.400  17.170 31.160 1.00 0.00 ? ? ? ? ? ? 6    DA  C P      1 
ATOM   361  O  OP1    . DA  B 2 6  ? 8.370  16.100 31.200 1.00 0.00 ? ? ? ? ? ? 6    DA  C OP1    1 
ATOM   362  O  OP2    . DA  B 2 6  ? 8.980  18.530 30.770 1.00 0.00 ? ? ? ? ? ? 6    DA  C OP2    1 
ATOM   363  O  "O5'"  . DA  B 2 6  ? 10.120 17.210 32.590 1.00 0.00 ? ? ? ? ? ? 6    DA  C "O5'"  1 
ATOM   364  C  "C5'"  . DA  B 2 6  ? 10.380 15.930 33.190 1.00 0.00 ? ? ? ? ? ? 6    DA  C "C5'"  1 
ATOM   365  C  "C4'"  . DA  B 2 6  ? 11.470 15.890 34.240 1.00 0.00 ? ? ? ? ? ? 6    DA  C "C4'"  1 
ATOM   366  O  "O4'"  . DA  B 2 6  ? 12.650 16.580 33.790 1.00 0.00 ? ? ? ? ? ? 6    DA  C "O4'"  1 
ATOM   367  C  "C3'"  . DA  B 2 6  ? 11.030 16.660 35.470 1.00 0.00 ? ? ? ? ? ? 6    DA  C "C3'"  1 
ATOM   368  O  "O3'"  . DA  B 2 6  ? 11.220 15.800 36.620 1.00 0.00 ? ? ? ? ? ? 6    DA  C "O3'"  1 
ATOM   369  C  "C2'"  . DA  B 2 6  ? 11.780 17.950 35.430 1.00 0.00 ? ? ? ? ? ? 6    DA  C "C2'"  1 
ATOM   370  C  "C1'"  . DA  B 2 6  ? 13.080 17.340 34.940 1.00 0.00 ? ? ? ? ? ? 6    DA  C "C1'"  1 
ATOM   371  N  N9     . DA  B 2 6  ? 14.050 18.370 34.560 1.00 0.00 ? ? ? ? ? ? 6    DA  C N9     1 
ATOM   372  C  C8     . DA  B 2 6  ? 13.800 19.240 33.600 1.00 0.00 ? ? ? ? ? ? 6    DA  C C8     1 
ATOM   373  N  N7     . DA  B 2 6  ? 14.930 19.770 33.120 1.00 0.00 ? ? ? ? ? ? 6    DA  C N7     1 
ATOM   374  C  C5     . DA  B 2 6  ? 15.900 19.300 33.900 1.00 0.00 ? ? ? ? ? ? 6    DA  C C5     1 
ATOM   375  C  C6     . DA  B 2 6  ? 17.230 19.670 34.120 1.00 0.00 ? ? ? ? ? ? 6    DA  C C6     1 
ATOM   376  N  N6     . DA  B 2 6  ? 17.980 20.160 33.160 1.00 0.00 ? ? ? ? ? ? 6    DA  C N6     1 
ATOM   377  N  N1     . DA  B 2 6  ? 17.910 19.260 35.200 1.00 0.00 ? ? ? ? ? ? 6    DA  C N1     1 
ATOM   378  C  C2     . DA  B 2 6  ? 17.360 18.410 36.070 1.00 0.00 ? ? ? ? ? ? 6    DA  C C2     1 
ATOM   379  N  N3     . DA  B 2 6  ? 16.100 18.000 35.880 1.00 0.00 ? ? ? ? ? ? 6    DA  C N3     1 
ATOM   380  C  C4     . DA  B 2 6  ? 15.350 18.420 34.830 1.00 0.00 ? ? ? ? ? ? 6    DA  C C4     1 
ATOM   381  H  H61    . DA  B 2 6  ? 18.920 20.410 33.450 1.00 0.00 ? ? ? ? ? ? 6    DA  C H61    1 
ATOM   382  H  H62    . DA  B 2 6  ? 17.780 20.030 32.190 1.00 0.00 ? ? ? ? ? ? 6    DA  C H62    1 
ATOM   383  P  P      . DC  B 2 7  ? 10.910 16.270 38.120 1.00 0.00 ? ? ? ? ? ? 7    DC  C P      1 
ATOM   384  O  OP1    . DC  B 2 7  ? 10.370 15.100 38.830 1.00 0.00 ? ? ? ? ? ? 7    DC  C OP1    1 
ATOM   385  O  OP2    . DC  B 2 7  ? 10.110 17.530 38.140 1.00 0.00 ? ? ? ? ? ? 7    DC  C OP2    1 
ATOM   386  O  "O5'"  . DC  B 2 7  ? 12.390 16.590 38.640 1.00 0.00 ? ? ? ? ? ? 7    DC  C "O5'"  1 
ATOM   387  C  "C5'"  . DC  B 2 7  ? 13.430 15.590 38.730 1.00 0.00 ? ? ? ? ? ? 7    DC  C "C5'"  1 
ATOM   388  C  "C4'"  . DC  B 2 7  ? 14.710 16.090 39.400 1.00 0.00 ? ? ? ? ? ? 7    DC  C "C4'"  1 
ATOM   389  O  "O4'"  . DC  B 2 7  ? 15.320 17.220 38.740 1.00 0.00 ? ? ? ? ? ? 7    DC  C "O4'"  1 
ATOM   390  C  "C3'"  . DC  B 2 7  ? 14.330 16.540 40.780 1.00 0.00 ? ? ? ? ? ? 7    DC  C "C3'"  1 
ATOM   391  O  "O3'"  . DC  B 2 7  ? 15.200 15.970 41.760 1.00 0.00 ? ? ? ? ? ? 7    DC  C "O3'"  1 
ATOM   392  C  "C2'"  . DC  B 2 7  ? 14.230 18.050 40.660 1.00 0.00 ? ? ? ? ? ? 7    DC  C "C2'"  1 
ATOM   393  C  "C1'"  . DC  B 2 7  ? 15.380 18.310 39.700 1.00 0.00 ? ? ? ? ? ? 7    DC  C "C1'"  1 
ATOM   394  N  N1     . DC  B 2 7  ? 15.290 19.540 38.870 1.00 0.00 ? ? ? ? ? ? 7    DC  C N1     1 
ATOM   395  C  C2     . DC  B 2 7  ? 16.460 20.280 38.590 1.00 0.00 ? ? ? ? ? ? 7    DC  C C2     1 
ATOM   396  O  O2     . DC  B 2 7  ? 17.520 20.080 39.180 1.00 0.00 ? ? ? ? ? ? 7    DC  C O2     1 
ATOM   397  N  N3     . DC  B 2 7  ? 16.440 21.240 37.640 1.00 0.00 ? ? ? ? ? ? 7    DC  C N3     1 
ATOM   398  C  C4     . DC  B 2 7  ? 15.300 21.530 36.980 1.00 0.00 ? ? ? ? ? ? 7    DC  C C4     1 
ATOM   399  N  N4     . DC  B 2 7  ? 15.430 22.440 36.040 1.00 0.00 ? ? ? ? ? ? 7    DC  C N4     1 
ATOM   400  C  C5     . DC  B 2 7  ? 14.090 20.860 37.210 1.00 0.00 ? ? ? ? ? ? 7    DC  C C5     1 
ATOM   401  C  C6     . DC  B 2 7  ? 14.100 19.850 38.180 1.00 0.00 ? ? ? ? ? ? 7    DC  C C6     1 
ATOM   402  H  H41    . DC  B 2 7  ? 16.320 22.760 35.740 1.00 0.00 ? ? ? ? ? ? 7    DC  C H41    1 
ATOM   403  H  H42    . DC  B 2 7  ? 14.610 22.770 35.520 1.00 0.00 ? ? ? ? ? ? 7    DC  C H42    1 
ATOM   404  P  P      . DA  B 2 8  ? 14.710 15.840 43.280 1.00 0.00 ? ? ? ? ? ? 8    DA  C P      1 
ATOM   405  O  OP1    . DA  B 2 8  ? 14.800 14.410 43.660 1.00 0.00 ? ? ? ? ? ? 8    DA  C OP1    1 
ATOM   406  O  OP2    . DA  B 2 8  ? 13.420 16.550 43.430 1.00 0.00 ? ? ? ? ? ? 8    DA  C OP2    1 
ATOM   407  O  "O5'"  . DA  B 2 8  ? 15.830 16.650 44.070 1.00 0.00 ? ? ? ? ? ? 8    DA  C "O5'"  1 
ATOM   408  C  "C5'"  . DA  B 2 8  ? 17.200 16.260 43.870 1.00 0.00 ? ? ? ? ? ? 8    DA  C "C5'"  1 
ATOM   409  C  "C4'"  . DA  B 2 8  ? 18.150 17.450 43.910 1.00 0.00 ? ? ? ? ? ? 8    DA  C "C4'"  1 
ATOM   410  O  "O4'"  . DA  B 2 8  ? 17.720 18.440 42.970 1.00 0.00 ? ? ? ? ? ? 8    DA  C "O4'"  1 
ATOM   411  C  "C3'"  . DA  B 2 8  ? 18.090 18.090 45.280 1.00 0.00 ? ? ? ? ? ? 8    DA  C "C3'"  1 
ATOM   412  O  "O3'"  . DA  B 2 8  ? 19.410 18.330 45.850 1.00 0.00 ? ? ? ? ? ? 8    DA  C "O3'"  1 
ATOM   413  C  "C2'"  . DA  B 2 8  ? 17.350 19.380 45.030 1.00 0.00 ? ? ? ? ? ? 8    DA  C "C2'"  1 
ATOM   414  C  "C1'"  . DA  B 2 8  ? 17.960 19.680 43.670 1.00 0.00 ? ? ? ? ? ? 8    DA  C "C1'"  1 
ATOM   415  N  N9     . DA  B 2 8  ? 17.250 20.680 42.850 1.00 0.00 ? ? ? ? ? ? 8    DA  C N9     1 
ATOM   416  C  C8     . DA  B 2 8  ? 15.930 20.730 42.800 1.00 0.00 ? ? ? ? ? ? 8    DA  C C8     1 
ATOM   417  N  N7     . DA  B 2 8  ? 15.510 21.640 41.920 1.00 0.00 ? ? ? ? ? ? 8    DA  C N7     1 
ATOM   418  C  C5     . DA  B 2 8  ? 16.620 22.190 41.410 1.00 0.00 ? ? ? ? ? ? 8    DA  C C5     1 
ATOM   419  C  C6     . DA  B 2 8  ? 16.870 23.060 40.340 1.00 0.00 ? ? ? ? ? ? 8    DA  C C6     1 
ATOM   420  N  N6     . DA  B 2 8  ? 15.910 23.710 39.710 1.00 0.00 ? ? ? ? ? ? 8    DA  C N6     1 
ATOM   421  N  N1     . DA  B 2 8  ? 18.120 23.270 39.890 1.00 0.00 ? ? ? ? ? ? 8    DA  C N1     1 
ATOM   422  C  C2     . DA  B 2 8  ? 19.160 22.650 40.460 1.00 0.00 ? ? ? ? ? ? 8    DA  C C2     1 
ATOM   423  N  N3     . DA  B 2 8  ? 18.970 21.830 41.490 1.00 0.00 ? ? ? ? ? ? 8    DA  C N3     1 
ATOM   424  C  C4     . DA  B 2 8  ? 17.730 21.570 41.980 1.00 0.00 ? ? ? ? ? ? 8    DA  C C4     1 
ATOM   425  H  H61    . DA  B 2 8  ? 16.160 24.270 38.920 1.00 0.00 ? ? ? ? ? ? 8    DA  C H61    1 
ATOM   426  H  H62    . DA  B 2 8  ? 14.950 23.630 40.000 1.00 0.00 ? ? ? ? ? ? 8    DA  C H62    1 
ATOM   427  P  P      . DA  B 2 9  ? 20.360 17.180 46.460 1.00 0.00 ? ? ? ? ? ? 9    DA  C P      1 
ATOM   428  O  OP1    . DA  B 2 9  ? 20.670 16.150 45.440 1.00 0.00 ? ? ? ? ? ? 9    DA  C OP1    1 
ATOM   429  O  OP2    . DA  B 2 9  ? 19.790 16.750 47.760 1.00 0.00 ? ? ? ? ? ? 9    DA  C OP2    1 
ATOM   430  O  "O5'"  . DA  B 2 9  ? 21.720 17.920 46.880 1.00 0.00 ? ? ? ? ? ? 9    DA  C "O5'"  1 
ATOM   431  C  "C5'"  . DA  B 2 9  ? 22.600 18.420 45.860 1.00 0.00 ? ? ? ? ? ? 9    DA  C "C5'"  1 
ATOM   432  C  "C4'"  . DA  B 2 9  ? 22.560 19.940 45.740 1.00 0.00 ? ? ? ? ? ? 9    DA  C "C4'"  1 
ATOM   433  O  "O4'"  . DA  B 2 9  ? 21.390 20.640 45.260 1.00 0.00 ? ? ? ? ? ? 9    DA  C "O4'"  1 
ATOM   434  C  "C3'"  . DA  B 2 9  ? 22.970 20.600 47.040 1.00 0.00 ? ? ? ? ? ? 9    DA  C "C3'"  1 
ATOM   435  O  "O3'"  . DA  B 2 9  ? 24.390 20.790 46.990 1.00 0.00 ? ? ? ? ? ? 9    DA  C "O3'"  1 
ATOM   436  C  "C2'"  . DA  B 2 9  ? 22.150 21.850 47.110 1.00 0.00 ? ? ? ? ? ? 9    DA  C "C2'"  1 
ATOM   437  C  "C1'"  . DA  B 2 9  ? 21.630 22.000 45.680 1.00 0.00 ? ? ? ? ? ? 9    DA  C "C1'"  1 
ATOM   438  N  N9     . DA  B 2 9  ? 20.350 22.740 45.660 1.00 0.00 ? ? ? ? ? ? 9    DA  C N9     1 
ATOM   439  C  C8     . DA  B 2 9  ? 19.280 22.400 46.360 1.00 0.00 ? ? ? ? ? ? 9    DA  C C8     1 
ATOM   440  N  N7     . DA  B 2 9  ? 18.180 22.970 45.850 1.00 0.00 ? ? ? ? ? ? 9    DA  C N7     1 
ATOM   441  C  C5     . DA  B 2 9  ? 18.570 23.670 44.790 1.00 0.00 ? ? ? ? ? ? 9    DA  C C5     1 
ATOM   442  C  C6     . DA  B 2 9  ? 17.970 24.430 43.780 1.00 0.00 ? ? ? ? ? ? 9    DA  C C6     1 
ATOM   443  N  N6     . DA  B 2 9  ? 16.670 24.580 43.650 1.00 0.00 ? ? ? ? ? ? 9    DA  C N6     1 
ATOM   444  N  N1     . DA  B 2 9  ? 18.680 25.030 42.800 1.00 0.00 ? ? ? ? ? ? 9    DA  C N1     1 
ATOM   445  C  C2     . DA  B 2 9  ? 20.010 24.930 42.790 1.00 0.00 ? ? ? ? ? ? 9    DA  C C2     1 
ATOM   446  N  N3     . DA  B 2 9  ? 20.640 24.210 43.720 1.00 0.00 ? ? ? ? ? ? 9    DA  C N3     1 
ATOM   447  C  C4     . DA  B 2 9  ? 19.960 23.570 44.700 1.00 0.00 ? ? ? ? ? ? 9    DA  C C4     1 
ATOM   448  H  H61    . DA  B 2 9  ? 16.330 25.200 42.940 1.00 0.00 ? ? ? ? ? ? 9    DA  C H61    1 
ATOM   449  H  H62    . DA  B 2 9  ? 16.040 24.190 44.340 1.00 0.00 ? ? ? ? ? ? 9    DA  C H62    1 
ATOM   450  P  P      . DT  B 2 10 ? 25.260 21.500 48.140 1.00 0.00 ? ? ? ? ? ? 10   DT  C P      1 
ATOM   451  O  OP1    . DT  B 2 10 ? 26.600 20.870 48.060 1.00 0.00 ? ? ? ? ? ? 10   DT  C OP1    1 
ATOM   452  O  OP2    . DT  B 2 10 ? 24.530 21.440 49.430 1.00 0.00 ? ? ? ? ? ? 10   DT  C OP2    1 
ATOM   453  O  "O5'"  . DT  B 2 10 ? 25.350 23.040 47.690 1.00 0.00 ? ? ? ? ? ? 10   DT  C "O5'"  1 
ATOM   454  C  "C5'"  . DT  B 2 10 ? 25.880 23.400 46.400 1.00 0.00 ? ? ? ? ? ? 10   DT  C "C5'"  1 
ATOM   455  C  "C4'"  . DT  B 2 10 ? 25.410 24.710 45.790 1.00 0.00 ? ? ? ? ? ? 10   DT  C "C4'"  1 
ATOM   456  O  "O4'"  . DT  B 2 10 ? 23.980 24.760 45.630 1.00 0.00 ? ? ? ? ? ? 10   DT  C "O4'"  1 
ATOM   457  C  "C3'"  . DT  B 2 10 ? 25.810 25.930 46.610 1.00 0.00 ? ? ? ? ? ? 10   DT  C "C3'"  1 
ATOM   458  O  "O3'"  . DT  B 2 10 ? 26.740 26.780 45.900 1.00 0.00 ? ? ? ? ? ? 10   DT  C "O3'"  1 
ATOM   459  C  "C2'"  . DT  B 2 10 ? 24.510 26.650 46.890 1.00 0.00 ? ? ? ? ? ? 10   DT  C "C2'"  1 
ATOM   460  C  "C1'"  . DT  B 2 10 ? 23.640 26.140 45.770 1.00 0.00 ? ? ? ? ? ? 10   DT  C "C1'"  1 
ATOM   461  N  N1     . DT  B 2 10 ? 22.190 26.230 46.090 1.00 0.00 ? ? ? ? ? ? 10   DT  C N1     1 
ATOM   462  C  C2     . DT  B 2 10 ? 21.300 27.000 45.310 1.00 0.00 ? ? ? ? ? ? 10   DT  C C2     1 
ATOM   463  O  O2     . DT  B 2 10 ? 21.610 27.350 44.180 1.00 0.00 ? ? ? ? ? ? 10   DT  C O2     1 
ATOM   464  N  N3     . DT  B 2 10 ? 19.940 27.040 45.660 1.00 0.00 ? ? ? ? ? ? 10   DT  C N3     1 
ATOM   465  C  C4     . DT  B 2 10 ? 19.460 26.270 46.720 1.00 0.00 ? ? ? ? ? ? 10   DT  C C4     1 
ATOM   466  O  O4     . DT  B 2 10 ? 18.260 25.990 46.660 1.00 0.00 ? ? ? ? ? ? 10   DT  C O4     1 
ATOM   467  C  C5     . DT  B 2 10 ? 20.340 25.540 47.520 1.00 0.00 ? ? ? ? ? ? 10   DT  C C5     1 
ATOM   468  C  C7     . DT  B 2 10 ? 19.930 24.920 48.860 1.00 0.00 ? ? ? ? ? ? 10   DT  C C7     1 
ATOM   469  C  C6     . DT  B 2 10 ? 21.690 25.510 47.200 1.00 0.00 ? ? ? ? ? ? 10   DT  C C6     1 
ATOM   470  H  H3     . DT  B 2 10 ? 19.340 27.740 45.270 1.00 0.00 ? ? ? ? ? ? 10   DT  C H3     1 
ATOM   471  P  P      . DT  B 2 11 ? 27.460 28.020 46.650 1.00 0.00 ? ? ? ? ? ? 11   DT  C P      1 
ATOM   472  O  OP1    . DT  B 2 11 ? 28.720 28.370 45.940 1.00 0.00 ? ? ? ? ? ? 11   DT  C OP1    1 
ATOM   473  O  OP2    . DT  B 2 11 ? 27.610 27.680 48.080 1.00 0.00 ? ? ? ? ? ? 11   DT  C OP2    1 
ATOM   474  O  "O5'"  . DT  B 2 11 ? 26.350 29.190 46.650 1.00 0.00 ? ? ? ? ? ? 11   DT  C "O5'"  1 
ATOM   475  C  "C5'"  . DT  B 2 11 ? 25.900 29.910 45.480 1.00 0.00 ? ? ? ? ? ? 11   DT  C "C5'"  1 
ATOM   476  C  "C4'"  . DT  B 2 11 ? 24.540 30.590 45.670 1.00 0.00 ? ? ? ? ? ? 11   DT  C "C4'"  1 
ATOM   477  O  "O4'"  . DT  B 2 11 ? 23.540 29.650 46.090 1.00 0.00 ? ? ? ? ? ? 11   DT  C "O4'"  1 
ATOM   478  C  "C3'"  . DT  B 2 11 ? 24.460 31.700 46.710 1.00 0.00 ? ? ? ? ? ? 11   DT  C "C3'"  1 
ATOM   479  O  "O3'"  . DT  B 2 11 ? 24.740 33.020 46.220 1.00 0.00 ? ? ? ? ? ? 11   DT  C "O3'"  1 
ATOM   480  C  "C2'"  . DT  B 2 11 ? 22.990 31.740 47.080 1.00 0.00 ? ? ? ? ? ? 11   DT  C "C2'"  1 
ATOM   481  C  "C1'"  . DT  B 2 11 ? 22.430 30.480 46.430 1.00 0.00 ? ? ? ? ? ? 11   DT  C "C1'"  1 
ATOM   482  N  N1     . DT  B 2 11 ? 21.560 29.760 47.390 1.00 0.00 ? ? ? ? ? ? 11   DT  C N1     1 
ATOM   483  C  C2     . DT  B 2 11 ? 20.170 29.920 47.310 1.00 0.00 ? ? ? ? ? ? 11   DT  C C2     1 
ATOM   484  O  O2     . DT  B 2 11 ? 19.620 29.940 46.210 1.00 0.00 ? ? ? ? ? ? 11   DT  C O2     1 
ATOM   485  N  N3     . DT  B 2 11 ? 19.380 29.510 48.380 1.00 0.00 ? ? ? ? ? ? 11   DT  C N3     1 
ATOM   486  C  C4     . DT  B 2 11 ? 19.940 28.820 49.460 1.00 0.00 ? ? ? ? ? ? 11   DT  C C4     1 
ATOM   487  O  O4     . DT  B 2 11 ? 19.170 28.020 49.990 1.00 0.00 ? ? ? ? ? ? 11   DT  C O4     1 
ATOM   488  C  C5     . DT  B 2 11 ? 21.320 28.650 49.550 1.00 0.00 ? ? ? ? ? ? 11   DT  C C5     1 
ATOM   489  C  C7     . DT  B 2 11 ? 21.990 28.060 50.790 1.00 0.00 ? ? ? ? ? ? 11   DT  C C7     1 
ATOM   490  C  C6     . DT  B 2 11 ? 22.120 29.110 48.510 1.00 0.00 ? ? ? ? ? ? 11   DT  C C6     1 
ATOM   491  H  "HO3'" . DT  B 2 11 ? 25.720 33.030 45.940 1.00 0.00 ? ? ? ? ? ? 11   DT  C "HO3'" 1 
ATOM   492  H  H3     . DT  B 2 11 ? 18.440 29.840 48.450 1.00 0.00 ? ? ? ? ? ? 11   DT  C H3     1 
ATOM   493  N  N      . MET C 3 1  ? 27.960 27.500 6.070  1.00 0.00 ? ? ? ? ? ? 1    MET A N      1 
ATOM   494  C  CA     . MET C 3 1  ? 27.910 28.670 6.970  1.00 0.00 ? ? ? ? ? ? 1    MET A CA     1 
ATOM   495  C  C      . MET C 3 1  ? 28.300 28.280 8.410  1.00 0.00 ? ? ? ? ? ? 1    MET A C      1 
ATOM   496  O  O      . MET C 3 1  ? 28.040 27.180 8.890  1.00 0.00 ? ? ? ? ? ? 1    MET A O      1 
ATOM   497  C  CB     . MET C 3 1  ? 26.500 29.280 6.980  1.00 0.00 ? ? ? ? ? ? 1    MET A CB     1 
ATOM   498  C  CG     . MET C 3 1  ? 26.140 29.930 5.650  1.00 0.00 ? ? ? ? ? ? 1    MET A CG     1 
ATOM   499  S  SD     . MET C 3 1  ? 26.900 31.580 5.430  1.00 0.00 ? ? ? ? ? ? 1    MET A SD     1 
ATOM   500  C  CE     . MET C 3 1  ? 26.360 31.940 3.770  1.00 0.00 ? ? ? ? ? ? 1    MET A CE     1 
ATOM   501  H  H1     . MET C 3 1  ? 27.340 26.800 6.430  1.00 0.00 ? ? ? ? ? ? 1    MET A H1     1 
ATOM   502  H  H2     . MET C 3 1  ? 27.690 27.730 5.140  1.00 0.00 ? ? ? ? ? ? 1    MET A H2     1 
ATOM   503  H  H3     . MET C 3 1  ? 28.910 27.170 6.080  1.00 0.00 ? ? ? ? ? ? 1    MET A H3     1 
ATOM   504  N  N      . LYS C 3 2  ? 28.880 29.280 9.060  1.00 0.00 ? ? ? ? ? ? 2    LYS A N      1 
ATOM   505  C  CA     . LYS C 3 2  ? 29.320 29.300 10.470 1.00 0.00 ? ? ? ? ? ? 2    LYS A CA     1 
ATOM   506  C  C      . LYS C 3 2  ? 28.280 28.560 11.340 1.00 0.00 ? ? ? ? ? ? 2    LYS A C      1 
ATOM   507  O  O      . LYS C 3 2  ? 27.140 29.030 11.440 1.00 0.00 ? ? ? ? ? ? 2    LYS A O      1 
ATOM   508  C  CB     . LYS C 3 2  ? 29.500 30.750 10.940 1.00 0.00 ? ? ? ? ? ? 2    LYS A CB     1 
ATOM   509  C  CG     . LYS C 3 2  ? 29.910 30.840 12.410 1.00 0.00 ? ? ? ? ? ? 2    LYS A CG     1 
ATOM   510  C  CD     . LYS C 3 2  ? 30.340 32.240 12.840 1.00 0.00 ? ? ? ? ? ? 2    LYS A CD     1 
ATOM   511  C  CE     . LYS C 3 2  ? 31.460 32.180 13.890 1.00 0.00 ? ? ? ? ? ? 2    LYS A CE     1 
ATOM   512  N  NZ     . LYS C 3 2  ? 31.090 31.610 15.200 1.00 0.00 ? ? ? ? ? ? 2    LYS A NZ     1 
ATOM   513  H  H      . LYS C 3 2  ? 28.960 30.170 8.570  1.00 0.00 ? ? ? ? ? ? 2    LYS A H      1 
ATOM   514  H  HZ1    . LYS C 3 2  ? 30.240 32.000 15.540 1.00 0.00 ? ? ? ? ? ? 2    LYS A HZ1    1 
ATOM   515  H  HZ2    . LYS C 3 2  ? 30.940 30.620 15.150 1.00 0.00 ? ? ? ? ? ? 2    LYS A HZ2    1 
ATOM   516  H  HZ3    . LYS C 3 2  ? 31.820 31.770 15.890 1.00 0.00 ? ? ? ? ? ? 2    LYS A HZ3    1 
ATOM   517  N  N      . PRO C 3 3  ? 28.630 27.380 11.860 1.00 0.00 ? ? ? ? ? ? 3    PRO A N      1 
ATOM   518  C  CA     . PRO C 3 3  ? 27.650 26.540 12.560 1.00 0.00 ? ? ? ? ? ? 3    PRO A CA     1 
ATOM   519  C  C      . PRO C 3 3  ? 27.460 27.020 14.000 1.00 0.00 ? ? ? ? ? ? 3    PRO A C      1 
ATOM   520  O  O      . PRO C 3 3  ? 28.120 26.570 14.930 1.00 0.00 ? ? ? ? ? ? 3    PRO A O      1 
ATOM   521  C  CB     . PRO C 3 3  ? 28.160 25.110 12.370 1.00 0.00 ? ? ? ? ? ? 3    PRO A CB     1 
ATOM   522  C  CG     . PRO C 3 3  ? 29.670 25.240 12.200 1.00 0.00 ? ? ? ? ? ? 3    PRO A CG     1 
ATOM   523  C  CD     . PRO C 3 3  ? 29.900 26.650 11.650 1.00 0.00 ? ? ? ? ? ? 3    PRO A CD     1 
ATOM   524  N  N      . VAL C 3 4  ? 26.560 27.990 14.090 1.00 0.00 ? ? ? ? ? ? 4    VAL A N      1 
ATOM   525  C  CA     . VAL C 3 4  ? 26.220 28.700 15.340 1.00 0.00 ? ? ? ? ? ? 4    VAL A CA     1 
ATOM   526  C  C      . VAL C 3 4  ? 25.270 27.810 16.160 1.00 0.00 ? ? ? ? ? ? 4    VAL A C      1 
ATOM   527  O  O      . VAL C 3 4  ? 24.060 27.820 15.940 1.00 0.00 ? ? ? ? ? ? 4    VAL A O      1 
ATOM   528  C  CB     . VAL C 3 4  ? 25.540 30.060 15.050 1.00 0.00 ? ? ? ? ? ? 4    VAL A CB     1 
ATOM   529  C  CG1    . VAL C 3 4  ? 25.300 30.850 16.350 1.00 0.00 ? ? ? ? ? ? 4    VAL A CG1    1 
ATOM   530  C  CG2    . VAL C 3 4  ? 26.340 30.940 14.090 1.00 0.00 ? ? ? ? ? ? 4    VAL A CG2    1 
ATOM   531  H  H      . VAL C 3 4  ? 26.040 28.300 13.290 1.00 0.00 ? ? ? ? ? ? 4    VAL A H      1 
ATOM   532  N  N      . THR C 3 5  ? 25.870 27.230 17.190 1.00 0.00 ? ? ? ? ? ? 5    THR A N      1 
ATOM   533  C  CA     . THR C 3 5  ? 25.170 26.410 18.210 1.00 0.00 ? ? ? ? ? ? 5    THR A CA     1 
ATOM   534  C  C      . THR C 3 5  ? 24.430 27.300 19.210 1.00 0.00 ? ? ? ? ? ? 5    THR A C      1 
ATOM   535  O  O      . THR C 3 5  ? 24.770 28.470 19.370 1.00 0.00 ? ? ? ? ? ? 5    THR A O      1 
ATOM   536  C  CB     . THR C 3 5  ? 26.120 25.530 19.050 1.00 0.00 ? ? ? ? ? ? 5    THR A CB     1 
ATOM   537  O  OG1    . THR C 3 5  ? 27.230 26.240 19.620 1.00 0.00 ? ? ? ? ? ? 5    THR A OG1    1 
ATOM   538  C  CG2    . THR C 3 5  ? 26.530 24.250 18.320 1.00 0.00 ? ? ? ? ? ? 5    THR A CG2    1 
ATOM   539  H  H      . THR C 3 5  ? 26.800 27.540 17.440 1.00 0.00 ? ? ? ? ? ? 5    THR A H      1 
ATOM   540  H  HG1    . THR C 3 5  ? 27.650 26.900 18.950 1.00 0.00 ? ? ? ? ? ? 5    THR A HG1    1 
ATOM   541  N  N      . LEU C 3 6  ? 23.560 26.690 20.020 1.00 0.00 ? ? ? ? ? ? 6    LEU A N      1 
ATOM   542  C  CA     . LEU C 3 6  ? 23.050 27.360 21.240 1.00 0.00 ? ? ? ? ? ? 6    LEU A CA     1 
ATOM   543  C  C      . LEU C 3 6  ? 24.160 27.970 22.110 1.00 0.00 ? ? ? ? ? ? 6    LEU A C      1 
ATOM   544  O  O      . LEU C 3 6  ? 24.040 29.130 22.510 1.00 0.00 ? ? ? ? ? ? 6    LEU A O      1 
ATOM   545  C  CB     . LEU C 3 6  ? 22.240 26.420 22.130 1.00 0.00 ? ? ? ? ? ? 6    LEU A CB     1 
ATOM   546  C  CG     . LEU C 3 6  ? 20.920 25.970 21.480 1.00 0.00 ? ? ? ? ? ? 6    LEU A CG     1 
ATOM   547  C  CD1    . LEU C 3 6  ? 20.340 24.850 22.340 1.00 0.00 ? ? ? ? ? ? 6    LEU A CD1    1 
ATOM   548  C  CD2    . LEU C 3 6  ? 19.910 27.100 21.290 1.00 0.00 ? ? ? ? ? ? 6    LEU A CD2    1 
ATOM   549  H  H      . LEU C 3 6  ? 23.120 25.810 19.790 1.00 0.00 ? ? ? ? ? ? 6    LEU A H      1 
ATOM   550  N  N      . TYR C 3 7  ? 25.260 27.230 22.280 1.00 0.00 ? ? ? ? ? ? 7    TYR A N      1 
ATOM   551  C  CA     . TYR C 3 7  ? 26.380 27.660 23.160 1.00 0.00 ? ? ? ? ? ? 7    TYR A CA     1 
ATOM   552  C  C      . TYR C 3 7  ? 26.920 29.050 22.800 1.00 0.00 ? ? ? ? ? ? 7    TYR A C      1 
ATOM   553  O  O      . TYR C 3 7  ? 26.920 29.930 23.660 1.00 0.00 ? ? ? ? ? ? 7    TYR A O      1 
ATOM   554  C  CB     . TYR C 3 7  ? 27.560 26.680 23.180 1.00 0.00 ? ? ? ? ? ? 7    TYR A CB     1 
ATOM   555  C  CG     . TYR C 3 7  ? 27.260 25.290 23.760 1.00 0.00 ? ? ? ? ? ? 7    TYR A CG     1 
ATOM   556  C  CD1    . TYR C 3 7  ? 26.860 24.290 22.850 1.00 0.00 ? ? ? ? ? ? 7    TYR A CD1    1 
ATOM   557  C  CD2    . TYR C 3 7  ? 27.750 24.960 25.050 1.00 0.00 ? ? ? ? ? ? 7    TYR A CD2    1 
ATOM   558  C  CE1    . TYR C 3 7  ? 26.990 22.940 23.200 1.00 0.00 ? ? ? ? ? ? 7    TYR A CE1    1 
ATOM   559  C  CE2    . TYR C 3 7  ? 27.890 23.600 25.410 1.00 0.00 ? ? ? ? ? ? 7    TYR A CE2    1 
ATOM   560  C  CZ     . TYR C 3 7  ? 27.520 22.610 24.470 1.00 0.00 ? ? ? ? ? ? 7    TYR A CZ     1 
ATOM   561  O  OH     . TYR C 3 7  ? 27.760 21.300 24.760 1.00 0.00 ? ? ? ? ? ? 7    TYR A OH     1 
ATOM   562  H  H      . TYR C 3 7  ? 25.380 26.360 21.810 1.00 0.00 ? ? ? ? ? ? 7    TYR A H      1 
ATOM   563  H  HH     . TYR C 3 7  ? 26.910 20.920 25.220 1.00 0.00 ? ? ? ? ? ? 7    TYR A HH     1 
ATOM   564  N  N      . ASP C 3 8  ? 26.960 29.290 21.490 1.00 0.00 ? ? ? ? ? ? 8    ASP A N      1 
ATOM   565  C  CA     . ASP C 3 8  ? 27.420 30.510 20.800 1.00 0.00 ? ? ? ? ? ? 8    ASP A CA     1 
ATOM   566  C  C      . ASP C 3 8  ? 26.540 31.740 21.040 1.00 0.00 ? ? ? ? ? ? 8    ASP A C      1 
ATOM   567  O  O      . ASP C 3 8  ? 27.060 32.820 21.320 1.00 0.00 ? ? ? ? ? ? 8    ASP A O      1 
ATOM   568  C  CB     . ASP C 3 8  ? 27.420 30.230 19.310 1.00 0.00 ? ? ? ? ? ? 8    ASP A CB     1 
ATOM   569  C  CG     . ASP C 3 8  ? 28.580 29.330 18.890 1.00 0.00 ? ? ? ? ? ? 8    ASP A CG     1 
ATOM   570  O  OD1    . ASP C 3 8  ? 29.730 29.710 19.180 1.00 0.00 ? ? ? ? ? ? 8    ASP A OD1    1 
ATOM   571  O  OD2    . ASP C 3 8  ? 28.330 28.340 18.180 1.00 0.00 ? ? ? ? ? ? 8    ASP A OD2    1 
ATOM   572  H  H      . ASP C 3 8  ? 26.650 28.600 20.840 1.00 0.00 ? ? ? ? ? ? 8    ASP A H      1 
ATOM   573  N  N      . VAL C 3 9  ? 25.240 31.570 20.800 1.00 0.00 ? ? ? ? ? ? 9    VAL A N      1 
ATOM   574  C  CA     . VAL C 3 9  ? 24.270 32.640 21.130 1.00 0.00 ? ? ? ? ? ? 9    VAL A CA     1 
ATOM   575  C  C      . VAL C 3 9  ? 24.240 32.930 22.630 1.00 0.00 ? ? ? ? ? ? 9    VAL A C      1 
ATOM   576  O  O      . VAL C 3 9  ? 24.470 34.060 23.040 1.00 0.00 ? ? ? ? ? ? 9    VAL A O      1 
ATOM   577  C  CB     . VAL C 3 9  ? 22.840 32.430 20.570 1.00 0.00 ? ? ? ? ? ? 9    VAL A CB     1 
ATOM   578  C  CG1    . VAL C 3 9  ? 22.700 33.140 19.230 1.00 0.00 ? ? ? ? ? ? 9    VAL A CG1    1 
ATOM   579  C  CG2    . VAL C 3 9  ? 22.380 30.970 20.490 1.00 0.00 ? ? ? ? ? ? 9    VAL A CG2    1 
ATOM   580  H  H      . VAL C 3 9  ? 24.860 30.690 20.500 1.00 0.00 ? ? ? ? ? ? 9    VAL A H      1 
ATOM   581  N  N      . ALA C 3 10 ? 24.300 31.850 23.400 1.00 0.00 ? ? ? ? ? ? 10   ALA A N      1 
ATOM   582  C  CA     . ALA C 3 10 ? 24.270 31.910 24.870 1.00 0.00 ? ? ? ? ? ? 10   ALA A CA     1 
ATOM   583  C  C      . ALA C 3 10 ? 25.460 32.720 25.450 1.00 0.00 ? ? ? ? ? ? 10   ALA A C      1 
ATOM   584  O  O      . ALA C 3 10 ? 25.250 33.730 26.140 1.00 0.00 ? ? ? ? ? ? 10   ALA A O      1 
ATOM   585  C  CB     . ALA C 3 10 ? 24.260 30.500 25.460 1.00 0.00 ? ? ? ? ? ? 10   ALA A CB     1 
ATOM   586  H  H      . ALA C 3 10 ? 24.410 30.940 23.000 1.00 0.00 ? ? ? ? ? ? 10   ALA A H      1 
ATOM   587  N  N      . GLU C 3 11 ? 26.660 32.350 25.010 1.00 0.00 ? ? ? ? ? ? 11   GLU A N      1 
ATOM   588  C  CA     . GLU C 3 11 ? 27.930 33.050 25.340 1.00 0.00 ? ? ? ? ? ? 11   GLU A CA     1 
ATOM   589  C  C      . GLU C 3 11 ? 27.930 34.560 25.060 1.00 0.00 ? ? ? ? ? ? 11   GLU A C      1 
ATOM   590  O  O      . GLU C 3 11 ? 28.080 35.350 26.000 1.00 0.00 ? ? ? ? ? ? 11   GLU A O      1 
ATOM   591  C  CB     . GLU C 3 11 ? 29.130 32.410 24.630 1.00 0.00 ? ? ? ? ? ? 11   GLU A CB     1 
ATOM   592  C  CG     . GLU C 3 11 ? 29.550 31.070 25.250 1.00 0.00 ? ? ? ? ? ? 11   GLU A CG     1 
ATOM   593  C  CD     . GLU C 3 11 ? 30.460 30.260 24.320 1.00 0.00 ? ? ? ? ? ? 11   GLU A CD     1 
ATOM   594  O  OE1    . GLU C 3 11 ? 31.520 30.790 23.920 1.00 0.00 ? ? ? ? ? ? 11   GLU A OE1    1 
ATOM   595  O  OE2    . GLU C 3 11 ? 30.140 29.070 24.110 1.00 0.00 ? ? ? ? ? ? 11   GLU A OE2    1 
ATOM   596  H  H      . GLU C 3 11 ? 26.770 31.430 24.620 1.00 0.00 ? ? ? ? ? ? 11   GLU A H      1 
ATOM   597  N  N      . TYR C 3 12 ? 27.480 34.910 23.850 1.00 0.00 ? ? ? ? ? ? 12   TYR A N      1 
ATOM   598  C  CA     . TYR C 3 12 ? 27.310 36.280 23.350 1.00 0.00 ? ? ? ? ? ? 12   TYR A CA     1 
ATOM   599  C  C      . TYR C 3 12 ? 26.210 37.070 24.090 1.00 0.00 ? ? ? ? ? ? 12   TYR A C      1 
ATOM   600  O  O      . TYR C 3 12 ? 26.340 38.270 24.310 1.00 0.00 ? ? ? ? ? ? 12   TYR A O      1 
ATOM   601  C  CB     . TYR C 3 12 ? 26.900 36.090 21.880 1.00 0.00 ? ? ? ? ? ? 12   TYR A CB     1 
ATOM   602  C  CG     . TYR C 3 12 ? 26.840 37.380 21.060 1.00 0.00 ? ? ? ? ? ? 12   TYR A CG     1 
ATOM   603  C  CD1    . TYR C 3 12 ? 28.050 37.900 20.570 1.00 0.00 ? ? ? ? ? ? 12   TYR A CD1    1 
ATOM   604  C  CD2    . TYR C 3 12 ? 25.600 38.020 20.840 1.00 0.00 ? ? ? ? ? ? 12   TYR A CD2    1 
ATOM   605  C  CE1    . TYR C 3 12 ? 28.040 39.100 19.850 1.00 0.00 ? ? ? ? ? ? 12   TYR A CE1    1 
ATOM   606  C  CE2    . TYR C 3 12 ? 25.590 39.220 20.120 1.00 0.00 ? ? ? ? ? ? 12   TYR A CE2    1 
ATOM   607  C  CZ     . TYR C 3 12 ? 26.800 39.740 19.620 1.00 0.00 ? ? ? ? ? ? 12   TYR A CZ     1 
ATOM   608  O  OH     . TYR C 3 12 ? 26.750 40.740 18.710 1.00 0.00 ? ? ? ? ? ? 12   TYR A OH     1 
ATOM   609  H  H      . TYR C 3 12 ? 27.240 34.220 23.170 1.00 0.00 ? ? ? ? ? ? 12   TYR A H      1 
ATOM   610  H  HH     . TYR C 3 12 ? 27.690 40.830 18.270 1.00 0.00 ? ? ? ? ? ? 12   TYR A HH     1 
ATOM   611  N  N      . ALA C 3 13 ? 25.120 36.380 24.390 1.00 0.00 ? ? ? ? ? ? 13   ALA A N      1 
ATOM   612  C  CA     . ALA C 3 13 ? 23.940 37.010 25.030 1.00 0.00 ? ? ? ? ? ? 13   ALA A CA     1 
ATOM   613  C  C      . ALA C 3 13 ? 24.160 37.330 26.510 1.00 0.00 ? ? ? ? ? ? 13   ALA A C      1 
ATOM   614  O  O      . ALA C 3 13 ? 23.950 38.470 26.910 1.00 0.00 ? ? ? ? ? ? 13   ALA A O      1 
ATOM   615  C  CB     . ALA C 3 13 ? 22.690 36.150 24.870 1.00 0.00 ? ? ? ? ? ? 13   ALA A CB     1 
ATOM   616  H  H      . ALA C 3 13 ? 24.990 35.430 24.080 1.00 0.00 ? ? ? ? ? ? 13   ALA A H      1 
ATOM   617  N  N      . GLY C 3 14 ? 24.790 36.410 27.240 1.00 0.00 ? ? ? ? ? ? 14   GLY A N      1 
ATOM   618  C  CA     . GLY C 3 14 ? 24.990 36.520 28.700 1.00 0.00 ? ? ? ? ? ? 14   GLY A CA     1 
ATOM   619  C  C      . GLY C 3 14 ? 24.240 35.450 29.520 1.00 0.00 ? ? ? ? ? ? 14   GLY A C      1 
ATOM   620  O  O      . GLY C 3 14 ? 23.980 35.620 30.720 1.00 0.00 ? ? ? ? ? ? 14   GLY A O      1 
ATOM   621  H  H      . GLY C 3 14 ? 25.280 35.650 26.790 1.00 0.00 ? ? ? ? ? ? 14   GLY A H      1 
ATOM   622  N  N      . VAL C 3 15 ? 24.090 34.300 28.890 1.00 0.00 ? ? ? ? ? ? 15   VAL A N      1 
ATOM   623  C  CA     . VAL C 3 15 ? 23.310 33.140 29.380 1.00 0.00 ? ? ? ? ? ? 15   VAL A CA     1 
ATOM   624  C  C      . VAL C 3 15 ? 24.000 31.790 29.080 1.00 0.00 ? ? ? ? ? ? 15   VAL A C      1 
ATOM   625  O  O      . VAL C 3 15 ? 24.890 31.670 28.240 1.00 0.00 ? ? ? ? ? ? 15   VAL A O      1 
ATOM   626  C  CB     . VAL C 3 15 ? 21.840 33.090 28.950 1.00 0.00 ? ? ? ? ? ? 15   VAL A CB     1 
ATOM   627  C  CG1    . VAL C 3 15 ? 20.980 33.770 30.020 1.00 0.00 ? ? ? ? ? ? 15   VAL A CG1    1 
ATOM   628  C  CG2    . VAL C 3 15 ? 21.520 33.690 27.590 1.00 0.00 ? ? ? ? ? ? 15   VAL A CG2    1 
ATOM   629  H  H      . VAL C 3 15 ? 24.640 34.100 28.070 1.00 0.00 ? ? ? ? ? ? 15   VAL A H      1 
ATOM   630  N  N      . SER C 3 16 ? 23.540 30.790 29.820 1.00 0.00 ? ? ? ? ? ? 16   SER A N      1 
ATOM   631  C  CA     . SER C 3 16 ? 23.980 29.400 29.670 1.00 0.00 ? ? ? ? ? ? 16   SER A CA     1 
ATOM   632  C  C      . SER C 3 16 ? 23.200 28.720 28.530 1.00 0.00 ? ? ? ? ? ? 16   SER A C      1 
ATOM   633  O  O      . SER C 3 16 ? 22.030 29.050 28.290 1.00 0.00 ? ? ? ? ? ? 16   SER A O      1 
ATOM   634  C  CB     . SER C 3 16 ? 23.770 28.680 31.010 1.00 0.00 ? ? ? ? ? ? 16   SER A CB     1 
ATOM   635  O  OG     . SER C 3 16 ? 22.420 28.260 31.230 1.00 0.00 ? ? ? ? ? ? 16   SER A OG     1 
ATOM   636  H  H      . SER C 3 16 ? 22.890 30.940 30.580 1.00 0.00 ? ? ? ? ? ? 16   SER A H      1 
ATOM   637  H  HG     . SER C 3 16 ? 21.820 29.050 31.450 1.00 0.00 ? ? ? ? ? ? 16   SER A HG     1 
ATOM   638  N  N      . TYR C 3 17 ? 23.860 27.800 27.840 1.00 0.00 ? ? ? ? ? ? 17   TYR A N      1 
ATOM   639  C  CA     . TYR C 3 17 ? 23.270 27.060 26.700 1.00 0.00 ? ? ? ? ? ? 17   TYR A CA     1 
ATOM   640  C  C      . TYR C 3 17 ? 21.930 26.390 27.050 1.00 0.00 ? ? ? ? ? ? 17   TYR A C      1 
ATOM   641  O  O      . TYR C 3 17 ? 21.060 26.250 26.190 1.00 0.00 ? ? ? ? ? ? 17   TYR A O      1 
ATOM   642  C  CB     . TYR C 3 17 ? 24.330 26.080 26.170 1.00 0.00 ? ? ? ? ? ? 17   TYR A CB     1 
ATOM   643  C  CG     . TYR C 3 17 ? 24.160 24.590 26.480 1.00 0.00 ? ? ? ? ? ? 17   TYR A CG     1 
ATOM   644  C  CD1    . TYR C 3 17 ? 23.380 23.870 25.560 1.00 0.00 ? ? ? ? ? ? 17   TYR A CD1    1 
ATOM   645  C  CD2    . TYR C 3 17 ? 24.730 23.960 27.620 1.00 0.00 ? ? ? ? ? ? 17   TYR A CD2    1 
ATOM   646  C  CE1    . TYR C 3 17 ? 23.130 22.510 25.790 1.00 0.00 ? ? ? ? ? ? 17   TYR A CE1    1 
ATOM   647  C  CE2    . TYR C 3 17 ? 24.480 22.590 27.850 1.00 0.00 ? ? ? ? ? ? 17   TYR A CE2    1 
ATOM   648  C  CZ     . TYR C 3 17 ? 23.660 21.890 26.930 1.00 0.00 ? ? ? ? ? ? 17   TYR A CZ     1 
ATOM   649  O  OH     . TYR C 3 17 ? 23.140 20.660 27.200 1.00 0.00 ? ? ? ? ? ? 17   TYR A OH     1 
ATOM   650  H  H      . TYR C 3 17 ? 24.770 27.470 28.110 1.00 0.00 ? ? ? ? ? ? 17   TYR A H      1 
ATOM   651  H  HH     . TYR C 3 17 ? 23.290 20.370 28.170 1.00 0.00 ? ? ? ? ? ? 17   TYR A HH     1 
ATOM   652  N  N      . GLN C 3 18 ? 21.760 26.020 28.320 1.00 0.00 ? ? ? ? ? ? 18   GLN A N      1 
ATOM   653  C  CA     . GLN C 3 18 ? 20.500 25.480 28.870 1.00 0.00 ? ? ? ? ? ? 18   GLN A CA     1 
ATOM   654  C  C      . GLN C 3 18 ? 19.280 26.410 28.700 1.00 0.00 ? ? ? ? ? ? 18   GLN A C      1 
ATOM   655  O  O      . GLN C 3 18 ? 18.160 25.960 28.440 1.00 0.00 ? ? ? ? ? ? 18   GLN A O      1 
ATOM   656  C  CB     . GLN C 3 18 ? 20.760 25.220 30.350 1.00 0.00 ? ? ? ? ? ? 18   GLN A CB     1 
ATOM   657  C  CG     . GLN C 3 18 ? 19.990 24.020 30.910 1.00 0.00 ? ? ? ? ? ? 18   GLN A CG     1 
ATOM   658  C  CD     . GLN C 3 18 ? 20.040 22.790 30.010 1.00 0.00 ? ? ? ? ? ? 18   GLN A CD     1 
ATOM   659  O  OE1    . GLN C 3 18 ? 19.080 22.500 29.320 1.00 0.00 ? ? ? ? ? ? 18   GLN A OE1    1 
ATOM   660  N  NE2    . GLN C 3 18 ? 21.060 21.960 30.090 1.00 0.00 ? ? ? ? ? ? 18   GLN A NE2    1 
ATOM   661  H  H      . GLN C 3 18 ? 22.550 25.950 28.940 1.00 0.00 ? ? ? ? ? ? 18   GLN A H      1 
ATOM   662  H  HE21   . GLN C 3 18 ? 21.950 22.290 30.490 1.00 0.00 ? ? ? ? ? ? 18   GLN A HE21   1 
ATOM   663  H  HE22   . GLN C 3 18 ? 21.100 21.150 29.510 1.00 0.00 ? ? ? ? ? ? 18   GLN A HE22   1 
ATOM   664  N  N      . THR C 3 19 ? 19.530 27.640 29.120 1.00 0.00 ? ? ? ? ? ? 19   THR A N      1 
ATOM   665  C  CA     . THR C 3 19 ? 18.600 28.790 29.200 1.00 0.00 ? ? ? ? ? ? 19   THR A CA     1 
ATOM   666  C  C      . THR C 3 19 ? 18.180 29.210 27.780 1.00 0.00 ? ? ? ? ? ? 19   THR A C      1 
ATOM   667  O  O      . THR C 3 19 ? 17.000 29.220 27.460 1.00 0.00 ? ? ? ? ? ? 19   THR A O      1 
ATOM   668  C  CB     . THR C 3 19 ? 19.350 29.910 29.950 1.00 0.00 ? ? ? ? ? ? 19   THR A CB     1 
ATOM   669  O  OG1    . THR C 3 19 ? 19.920 29.400 31.160 1.00 0.00 ? ? ? ? ? ? 19   THR A OG1    1 
ATOM   670  C  CG2    . THR C 3 19 ? 18.510 31.130 30.310 1.00 0.00 ? ? ? ? ? ? 19   THR A CG2    1 
ATOM   671  H  H      . THR C 3 19 ? 20.430 27.830 29.490 1.00 0.00 ? ? ? ? ? ? 19   THR A H      1 
ATOM   672  H  HG1    . THR C 3 19 ? 19.250 29.530 31.930 1.00 0.00 ? ? ? ? ? ? 19   THR A HG1    1 
ATOM   673  N  N      . VAL C 3 20 ? 19.160 29.340 26.890 1.00 0.00 ? ? ? ? ? ? 20   VAL A N      1 
ATOM   674  C  CA     . VAL C 3 20 ? 18.940 29.560 25.440 1.00 0.00 ? ? ? ? ? ? 20   VAL A CA     1 
ATOM   675  C  C      . VAL C 3 20 ? 18.220 28.370 24.760 1.00 0.00 ? ? ? ? ? ? 20   VAL A C      1 
ATOM   676  O  O      . VAL C 3 20 ? 17.330 28.580 23.940 1.00 0.00 ? ? ? ? ? ? 20   VAL A O      1 
ATOM   677  C  CB     . VAL C 3 20 ? 20.290 30.030 24.870 1.00 0.00 ? ? ? ? ? ? 20   VAL A CB     1 
ATOM   678  C  CG1    . VAL C 3 20 ? 20.470 30.050 23.360 1.00 0.00 ? ? ? ? ? ? 20   VAL A CG1    1 
ATOM   679  C  CG2    . VAL C 3 20 ? 20.440 31.470 25.320 1.00 0.00 ? ? ? ? ? ? 20   VAL A CG2    1 
ATOM   680  H  H      . VAL C 3 20 ? 20.120 29.440 27.170 1.00 0.00 ? ? ? ? ? ? 20   VAL A H      1 
ATOM   681  N  N      . SER C 3 21 ? 18.480 27.170 25.260 1.00 0.00 ? ? ? ? ? ? 21   SER A N      1 
ATOM   682  C  CA     . SER C 3 21 ? 17.640 25.970 24.980 1.00 0.00 ? ? ? ? ? ? 21   SER A CA     1 
ATOM   683  C  C      . SER C 3 21 ? 16.190 26.120 25.450 1.00 0.00 ? ? ? ? ? ? 21   SER A C      1 
ATOM   684  O  O      . SER C 3 21 ? 15.300 26.040 24.620 1.00 0.00 ? ? ? ? ? ? 21   SER A O      1 
ATOM   685  C  CB     . SER C 3 21 ? 18.250 24.690 25.560 1.00 0.00 ? ? ? ? ? ? 21   SER A CB     1 
ATOM   686  O  OG     . SER C 3 21 ? 17.380 23.580 25.340 1.00 0.00 ? ? ? ? ? ? 21   SER A OG     1 
ATOM   687  H  H      . SER C 3 21 ? 19.360 26.990 25.730 1.00 0.00 ? ? ? ? ? ? 21   SER A H      1 
ATOM   688  H  HG     . SER C 3 21 ? 17.280 23.470 24.320 1.00 0.00 ? ? ? ? ? ? 21   SER A HG     1 
ATOM   689  N  N      . ARG C 3 22 ? 15.980 26.470 26.720 1.00 0.00 ? ? ? ? ? ? 22   ARG A N      1 
ATOM   690  C  CA     . ARG C 3 22 ? 14.660 26.790 27.310 1.00 0.00 ? ? ? ? ? ? 22   ARG A CA     1 
ATOM   691  C  C      . ARG C 3 22 ? 14.040 28.170 26.960 1.00 0.00 ? ? ? ? ? ? 22   ARG A C      1 
ATOM   692  O  O      . ARG C 3 22 ? 13.220 28.730 27.680 1.00 0.00 ? ? ? ? ? ? 22   ARG A O      1 
ATOM   693  C  CB     . ARG C 3 22 ? 14.840 26.590 28.810 1.00 0.00 ? ? ? ? ? ? 22   ARG A CB     1 
ATOM   694  C  CG     . ARG C 3 22 ? 15.160 25.140 29.160 1.00 0.00 ? ? ? ? ? ? 22   ARG A CG     1 
ATOM   695  C  CD     . ARG C 3 22 ? 14.710 24.980 30.600 1.00 0.00 ? ? ? ? ? ? 22   ARG A CD     1 
ATOM   696  N  NE     . ARG C 3 22 ? 15.140 23.680 31.120 1.00 0.00 ? ? ? ? ? ? 22   ARG A NE     1 
ATOM   697  C  CZ     . ARG C 3 22 ? 16.170 23.490 31.960 1.00 0.00 ? ? ? ? ? ? 22   ARG A CZ     1 
ATOM   698  N  NH1    . ARG C 3 22 ? 16.900 24.520 32.400 1.00 0.00 ? ? ? ? ? ? 22   ARG A NH1    1 
ATOM   699  N  NH2    . ARG C 3 22 ? 16.430 22.240 32.340 1.00 0.00 ? ? ? ? ? ? 22   ARG A NH2    1 
ATOM   700  H  H      . ARG C 3 22 ? 16.680 26.290 27.420 1.00 0.00 ? ? ? ? ? ? 22   ARG A H      1 
ATOM   701  H  HE     . ARG C 3 22 ? 14.490 22.940 30.980 1.00 0.00 ? ? ? ? ? ? 22   ARG A HE     1 
ATOM   702  H  HH11   . ARG C 3 22 ? 16.800 25.410 31.940 1.00 0.00 ? ? ? ? ? ? 22   ARG A HH11   1 
ATOM   703  H  HH12   . ARG C 3 22 ? 17.570 24.420 33.130 1.00 0.00 ? ? ? ? ? ? 22   ARG A HH12   1 
ATOM   704  H  HH21   . ARG C 3 22 ? 15.770 21.530 32.100 1.00 0.00 ? ? ? ? ? ? 22   ARG A HH21   1 
ATOM   705  H  HH22   . ARG C 3 22 ? 17.200 21.980 32.930 1.00 0.00 ? ? ? ? ? ? 22   ARG A HH22   1 
ATOM   706  N  N      . VAL C 3 23 ? 14.620 28.800 25.950 1.00 0.00 ? ? ? ? ? ? 23   VAL A N      1 
ATOM   707  C  CA     . VAL C 3 23 ? 13.950 29.820 25.110 1.00 0.00 ? ? ? ? ? ? 23   VAL A CA     1 
ATOM   708  C  C      . VAL C 3 23 ? 13.140 29.160 23.970 1.00 0.00 ? ? ? ? ? ? 23   VAL A C      1 
ATOM   709  O  O      . VAL C 3 23 ? 11.990 29.500 23.700 1.00 0.00 ? ? ? ? ? ? 23   VAL A O      1 
ATOM   710  C  CB     . VAL C 3 23 ? 15.070 30.780 24.640 1.00 0.00 ? ? ? ? ? ? 23   VAL A CB     1 
ATOM   711  C  CG1    . VAL C 3 23 ? 14.740 31.620 23.400 1.00 0.00 ? ? ? ? ? ? 23   VAL A CG1    1 
ATOM   712  C  CG2    . VAL C 3 23 ? 15.450 31.700 25.790 1.00 0.00 ? ? ? ? ? ? 23   VAL A CG2    1 
ATOM   713  H  H      . VAL C 3 23 ? 15.610 28.870 25.930 1.00 0.00 ? ? ? ? ? ? 23   VAL A H      1 
ATOM   714  N  N      . VAL C 3 24 ? 13.750 28.110 23.430 1.00 0.00 ? ? ? ? ? ? 24   VAL A N      1 
ATOM   715  C  CA     . VAL C 3 24 ? 13.250 27.320 22.290 1.00 0.00 ? ? ? ? ? ? 24   VAL A CA     1 
ATOM   716  C  C      . VAL C 3 24 ? 12.370 26.160 22.780 1.00 0.00 ? ? ? ? ? ? 24   VAL A C      1 
ATOM   717  O  O      . VAL C 3 24 ? 11.160 26.140 22.550 1.00 0.00 ? ? ? ? ? ? 24   VAL A O      1 
ATOM   718  C  CB     . VAL C 3 24 ? 14.540 26.920 21.540 1.00 0.00 ? ? ? ? ? ? 24   VAL A CB     1 
ATOM   719  C  CG1    . VAL C 3 24 ? 14.380 25.780 20.550 1.00 0.00 ? ? ? ? ? ? 24   VAL A CG1    1 
ATOM   720  C  CG2    . VAL C 3 24 ? 15.180 28.150 20.870 1.00 0.00 ? ? ? ? ? ? 24   VAL A CG2    1 
ATOM   721  H  H      . VAL C 3 24 ? 14.620 27.760 23.790 1.00 0.00 ? ? ? ? ? ? 24   VAL A H      1 
ATOM   722  N  N      . ASN C 3 25 ? 12.970 25.240 23.540 1.00 0.00 ? ? ? ? ? ? 25   ASN A N      1 
ATOM   723  C  CA     . ASN C 3 25 ? 12.330 24.020 24.060 1.00 0.00 ? ? ? ? ? ? 25   ASN A CA     1 
ATOM   724  C  C      . ASN C 3 25 ? 12.630 23.770 25.540 1.00 0.00 ? ? ? ? ? ? 25   ASN A C      1 
ATOM   725  O  O      . ASN C 3 25 ? 13.700 24.100 26.060 1.00 0.00 ? ? ? ? ? ? 25   ASN A O      1 
ATOM   726  C  CB     . ASN C 3 25 ? 12.780 22.830 23.210 1.00 0.00 ? ? ? ? ? ? 25   ASN A CB     1 
ATOM   727  C  CG     . ASN C 3 25 ? 11.850 22.640 22.020 1.00 0.00 ? ? ? ? ? ? 25   ASN A CG     1 
ATOM   728  O  OD1    . ASN C 3 25 ? 10.640 22.470 22.140 1.00 0.00 ? ? ? ? ? ? 25   ASN A OD1    1 
ATOM   729  N  ND2    . ASN C 3 25 ? 12.400 22.510 20.830 1.00 0.00 ? ? ? ? ? ? 25   ASN A ND2    1 
ATOM   730  H  H      . ASN C 3 25 ? 13.940 25.330 23.800 1.00 0.00 ? ? ? ? ? ? 25   ASN A H      1 
ATOM   731  H  HD21   . ASN C 3 25 ? 13.410 22.470 20.780 1.00 0.00 ? ? ? ? ? ? 25   ASN A HD21   1 
ATOM   732  H  HD22   . ASN C 3 25 ? 11.840 22.490 20.010 1.00 0.00 ? ? ? ? ? ? 25   ASN A HD22   1 
ATOM   733  N  N      . GLN C 3 26 ? 11.600 23.240 26.200 1.00 0.00 ? ? ? ? ? ? 26   GLN A N      1 
ATOM   734  C  CA     . GLN C 3 26 ? 11.420 23.150 27.660 1.00 0.00 ? ? ? ? ? ? 26   GLN A CA     1 
ATOM   735  C  C      . GLN C 3 26 ? 11.400 24.560 28.290 1.00 0.00 ? ? ? ? ? ? 26   GLN A C      1 
ATOM   736  O  O      . GLN C 3 26 ? 11.720 24.750 29.470 1.00 0.00 ? ? ? ? ? ? 26   GLN A O      1 
ATOM   737  C  CB     . GLN C 3 26 ? 12.440 22.210 28.330 1.00 0.00 ? ? ? ? ? ? 26   GLN A CB     1 
ATOM   738  C  CG     . GLN C 3 26 ? 11.770 21.520 29.510 1.00 0.00 ? ? ? ? ? ? 26   GLN A CG     1 
ATOM   739  C  CD     . GLN C 3 26 ? 12.480 21.800 30.840 1.00 0.00 ? ? ? ? ? ? 26   GLN A CD     1 
ATOM   740  O  OE1    . GLN C 3 26 ? 13.500 21.210 31.160 1.00 0.00 ? ? ? ? ? ? 26   GLN A OE1    1 
ATOM   741  N  NE2    . GLN C 3 26 ? 12.110 22.820 31.580 1.00 0.00 ? ? ? ? ? ? 26   GLN A NE2    1 
ATOM   742  H  H      . GLN C 3 26 ? 10.810 22.890 25.690 1.00 0.00 ? ? ? ? ? ? 26   GLN A H      1 
ATOM   743  H  HE21   . GLN C 3 26 ? 11.500 23.540 31.230 1.00 0.00 ? ? ? ? ? ? 26   GLN A HE21   1 
ATOM   744  H  HE22   . GLN C 3 26 ? 12.540 22.920 32.480 1.00 0.00 ? ? ? ? ? ? 26   GLN A HE22   1 
ATOM   745  N  N      . ALA C 3 27 ? 10.780 25.490 27.570 1.00 0.00 ? ? ? ? ? ? 27   ALA A N      1 
ATOM   746  C  CA     . ALA C 3 27 ? 10.810 26.920 27.900 1.00 0.00 ? ? ? ? ? ? 27   ALA A CA     1 
ATOM   747  C  C      . ALA C 3 27 ? 10.290 27.300 29.280 1.00 0.00 ? ? ? ? ? ? 27   ALA A C      1 
ATOM   748  O  O      . ALA C 3 27 ? 9.120  27.120 29.630 1.00 0.00 ? ? ? ? ? ? 27   ALA A O      1 
ATOM   749  C  CB     . ALA C 3 27 ? 10.130 27.710 26.780 1.00 0.00 ? ? ? ? ? ? 27   ALA A CB     1 
ATOM   750  H  H      . ALA C 3 27 ? 10.130 25.260 26.840 1.00 0.00 ? ? ? ? ? ? 27   ALA A H      1 
ATOM   751  N  N      . SER C 3 28 ? 11.260 27.760 30.060 1.00 0.00 ? ? ? ? ? ? 28   SER A N      1 
ATOM   752  C  CA     . SER C 3 28 ? 11.120 28.100 31.480 1.00 0.00 ? ? ? ? ? ? 28   SER A CA     1 
ATOM   753  C  C      . SER C 3 28 ? 12.450 28.700 31.950 1.00 0.00 ? ? ? ? ? ? 28   SER A C      1 
ATOM   754  O  O      . SER C 3 28 ? 13.530 28.250 31.570 1.00 0.00 ? ? ? ? ? ? 28   SER A O      1 
ATOM   755  C  CB     . SER C 3 28 ? 10.870 26.820 32.270 1.00 0.00 ? ? ? ? ? ? 28   SER A CB     1 
ATOM   756  O  OG     . SER C 3 28 ? 10.560 27.170 33.610 1.00 0.00 ? ? ? ? ? ? 28   SER A OG     1 
ATOM   757  H  H      . SER C 3 28 ? 12.180 27.940 29.690 1.00 0.00 ? ? ? ? ? ? 28   SER A H      1 
ATOM   758  H  HG     . SER C 3 28 ? 9.550  27.300 33.660 1.00 0.00 ? ? ? ? ? ? 28   SER A HG     1 
ATOM   759  N  N      . HIS C 3 29 ? 12.340 29.670 32.840 1.00 0.00 ? ? ? ? ? ? 29   HIS A N      1 
ATOM   760  C  CA     . HIS C 3 29 ? 13.460 30.330 33.540 1.00 0.00 ? ? ? ? ? ? 29   HIS A CA     1 
ATOM   761  C  C      . HIS C 3 29 ? 14.480 31.030 32.620 1.00 0.00 ? ? ? ? ? ? 29   HIS A C      1 
ATOM   762  O  O      . HIS C 3 29 ? 15.660 30.710 32.560 1.00 0.00 ? ? ? ? ? ? 29   HIS A O      1 
ATOM   763  C  CB     . HIS C 3 29 ? 14.110 29.370 34.550 1.00 0.00 ? ? ? ? ? ? 29   HIS A CB     1 
ATOM   764  C  CG     . HIS C 3 29 ? 13.130 29.030 35.670 1.00 0.00 ? ? ? ? ? ? 29   HIS A CG     1 
ATOM   765  N  ND1    . HIS C 3 29 ? 12.560 29.900 36.510 1.00 0.00 ? ? ? ? ? ? 29   HIS A ND1    1 
ATOM   766  C  CD2    . HIS C 3 29 ? 12.530 27.860 35.800 1.00 0.00 ? ? ? ? ? ? 29   HIS A CD2    1 
ATOM   767  C  CE1    . HIS C 3 29 ? 11.600 29.240 37.150 1.00 0.00 ? ? ? ? ? ? 29   HIS A CE1    1 
ATOM   768  N  NE2    . HIS C 3 29 ? 11.570 27.990 36.700 1.00 0.00 ? ? ? ? ? ? 29   HIS A NE2    1 
ATOM   769  H  H      . HIS C 3 29 ? 11.430 29.970 33.170 1.00 0.00 ? ? ? ? ? ? 29   HIS A H      1 
ATOM   770  H  HD1    . HIS C 3 29 ? 12.850 30.860 36.670 1.00 0.00 ? ? ? ? ? ? 29   HIS A HD1    1 
ATOM   771  H  HE2    . HIS C 3 29 ? 10.920 27.250 36.990 1.00 0.00 ? ? ? ? ? ? 29   HIS A HE2    1 
ATOM   772  N  N      . VAL C 3 30 ? 13.920 31.970 31.870 1.00 0.00 ? ? ? ? ? ? 30   VAL A N      1 
ATOM   773  C  CA     . VAL C 3 30 ? 14.670 32.930 31.040 1.00 0.00 ? ? ? ? ? ? 30   VAL A CA     1 
ATOM   774  C  C      . VAL C 3 30 ? 14.070 34.320 31.210 1.00 0.00 ? ? ? ? ? ? 30   VAL A C      1 
ATOM   775  O  O      . VAL C 3 30 ? 13.060 34.730 30.620 1.00 0.00 ? ? ? ? ? ? 30   VAL A O      1 
ATOM   776  C  CB     . VAL C 3 30 ? 14.830 32.400 29.590 1.00 0.00 ? ? ? ? ? ? 30   VAL A CB     1 
ATOM   777  C  CG1    . VAL C 3 30 ? 13.550 32.440 28.740 1.00 0.00 ? ? ? ? ? ? 30   VAL A CG1    1 
ATOM   778  C  CG2    . VAL C 3 30 ? 15.960 33.210 28.960 1.00 0.00 ? ? ? ? ? ? 30   VAL A CG2    1 
ATOM   779  H  H      . VAL C 3 30 ? 12.930 32.160 31.940 1.00 0.00 ? ? ? ? ? ? 30   VAL A H      1 
ATOM   780  N  N      . SER C 3 31 ? 14.800 35.030 32.050 1.00 0.00 ? ? ? ? ? ? 31   SER A N      1 
ATOM   781  C  CA     . SER C 3 31 ? 14.280 36.190 32.770 1.00 0.00 ? ? ? ? ? ? 31   SER A CA     1 
ATOM   782  C  C      . SER C 3 31 ? 14.460 37.440 31.910 1.00 0.00 ? ? ? ? ? ? 31   SER A C      1 
ATOM   783  O  O      . SER C 3 31 ? 15.030 37.370 30.830 1.00 0.00 ? ? ? ? ? ? 31   SER A O      1 
ATOM   784  C  CB     . SER C 3 31 ? 15.010 36.310 34.110 1.00 0.00 ? ? ? ? ? ? 31   SER A CB     1 
ATOM   785  O  OG     . SER C 3 31 ? 14.150 35.780 35.110 1.00 0.00 ? ? ? ? ? ? 31   SER A OG     1 
ATOM   786  H  H      . SER C 3 31 ? 15.800 35.060 31.930 1.00 0.00 ? ? ? ? ? ? 31   SER A H      1 
ATOM   787  H  HG     . SER C 3 31 ? 13.780 34.880 34.770 1.00 0.00 ? ? ? ? ? ? 31   SER A HG     1 
ATOM   788  N  N      . ALA C 3 32 ? 13.930 38.550 32.370 1.00 0.00 ? ? ? ? ? ? 32   ALA A N      1 
ATOM   789  C  CA     . ALA C 3 32 ? 13.670 39.730 31.520 1.00 0.00 ? ? ? ? ? ? 32   ALA A CA     1 
ATOM   790  C  C      . ALA C 3 32 ? 14.830 40.190 30.620 1.00 0.00 ? ? ? ? ? ? 32   ALA A C      1 
ATOM   791  O  O      . ALA C 3 32 ? 14.680 40.200 29.390 1.00 0.00 ? ? ? ? ? ? 32   ALA A O      1 
ATOM   792  C  CB     . ALA C 3 32 ? 13.160 40.910 32.340 1.00 0.00 ? ? ? ? ? ? 32   ALA A CB     1 
ATOM   793  H  H      . ALA C 3 32 ? 13.600 38.620 33.340 1.00 0.00 ? ? ? ? ? ? 32   ALA A H      1 
ATOM   794  N  N      . LYS C 3 33 ? 15.920 40.640 31.220 1.00 0.00 ? ? ? ? ? ? 33   LYS A N      1 
ATOM   795  C  CA     . LYS C 3 33 ? 17.060 41.170 30.450 1.00 0.00 ? ? ? ? ? ? 33   LYS A CA     1 
ATOM   796  C  C      . LYS C 3 33 ? 17.850 40.050 29.760 1.00 0.00 ? ? ? ? ? ? 33   LYS A C      1 
ATOM   797  O  O      . LYS C 3 33 ? 18.200 40.170 28.600 1.00 0.00 ? ? ? ? ? ? 33   LYS A O      1 
ATOM   798  C  CB     . LYS C 3 33 ? 17.920 42.050 31.350 1.00 0.00 ? ? ? ? ? ? 33   LYS A CB     1 
ATOM   799  C  CG     . LYS C 3 33 ? 19.010 42.820 30.600 1.00 0.00 ? ? ? ? ? ? 33   LYS A CG     1 
ATOM   800  C  CD     . LYS C 3 33 ? 19.470 43.990 31.460 1.00 0.00 ? ? ? ? ? ? 33   LYS A CD     1 
ATOM   801  C  CE     . LYS C 3 33 ? 20.500 44.840 30.720 1.00 0.00 ? ? ? ? ? ? 33   LYS A CE     1 
ATOM   802  N  NZ     . LYS C 3 33 ? 20.830 46.030 31.500 1.00 0.00 ? ? ? ? ? ? 33   LYS A NZ     1 
ATOM   803  H  H      . LYS C 3 33 ? 16.080 40.470 32.200 1.00 0.00 ? ? ? ? ? ? 33   LYS A H      1 
ATOM   804  H  HZ1    . LYS C 3 33 ? 21.100 45.810 32.450 1.00 0.00 ? ? ? ? ? ? 33   LYS A HZ1    1 
ATOM   805  H  HZ2    . LYS C 3 33 ? 21.560 46.540 31.060 1.00 0.00 ? ? ? ? ? ? 33   LYS A HZ2    1 
ATOM   806  H  HZ3    . LYS C 3 33 ? 20.030 46.630 31.550 1.00 0.00 ? ? ? ? ? ? 33   LYS A HZ3    1 
ATOM   807  N  N      . THR C 3 34 ? 17.920 38.880 30.400 1.00 0.00 ? ? ? ? ? ? 34   THR A N      1 
ATOM   808  C  CA     . THR C 3 34 ? 18.630 37.710 29.850 1.00 0.00 ? ? ? ? ? ? 34   THR A CA     1 
ATOM   809  C  C      . THR C 3 34 ? 17.950 37.180 28.570 1.00 0.00 ? ? ? ? ? ? 34   THR A C      1 
ATOM   810  O  O      . THR C 3 34 ? 18.620 36.970 27.560 1.00 0.00 ? ? ? ? ? ? 34   THR A O      1 
ATOM   811  C  CB     . THR C 3 34 ? 18.800 36.600 30.890 1.00 0.00 ? ? ? ? ? ? 34   THR A CB     1 
ATOM   812  O  OG1    . THR C 3 34 ? 17.550 36.200 31.440 1.00 0.00 ? ? ? ? ? ? 34   THR A OG1    1 
ATOM   813  C  CG2    . THR C 3 34 ? 19.770 37.040 31.990 1.00 0.00 ? ? ? ? ? ? 34   THR A CG2    1 
ATOM   814  H  H      . THR C 3 34 ? 17.450 38.710 31.270 1.00 0.00 ? ? ? ? ? ? 34   THR A H      1 
ATOM   815  H  HG1    . THR C 3 34 ? 17.750 35.500 32.170 1.00 0.00 ? ? ? ? ? ? 34   THR A HG1    1 
ATOM   816  N  N      . ARG C 3 35 ? 16.630 37.100 28.610 1.00 0.00 ? ? ? ? ? ? 35   ARG A N      1 
ATOM   817  C  CA     . ARG C 3 35 ? 15.740 36.850 27.460 1.00 0.00 ? ? ? ? ? ? 35   ARG A CA     1 
ATOM   818  C  C      . ARG C 3 35 ? 15.770 37.970 26.410 1.00 0.00 ? ? ? ? ? ? 35   ARG A C      1 
ATOM   819  O  O      . ARG C 3 35 ? 15.990 37.670 25.240 1.00 0.00 ? ? ? ? ? ? 35   ARG A O      1 
ATOM   820  C  CB     . ARG C 3 35 ? 14.330 36.580 27.990 1.00 0.00 ? ? ? ? ? ? 35   ARG A CB     1 
ATOM   821  C  CG     . ARG C 3 35 ? 13.380 35.960 26.960 1.00 0.00 ? ? ? ? ? ? 35   ARG A CG     1 
ATOM   822  C  CD     . ARG C 3 35 ? 11.990 35.740 27.560 1.00 0.00 ? ? ? ? ? ? 35   ARG A CD     1 
ATOM   823  N  NE     . ARG C 3 35 ? 11.350 37.010 27.920 1.00 0.00 ? ? ? ? ? ? 35   ARG A NE     1 
ATOM   824  C  CZ     . ARG C 3 35 ? 10.930 37.400 29.130 1.00 0.00 ? ? ? ? ? ? 35   ARG A CZ     1 
ATOM   825  N  NH1    . ARG C 3 35 ? 11.110 36.700 30.250 1.00 0.00 ? ? ? ? ? ? 35   ARG A NH1    1 
ATOM   826  N  NH2    . ARG C 3 35 ? 10.330 38.570 29.220 1.00 0.00 ? ? ? ? ? ? 35   ARG A NH2    1 
ATOM   827  H  H      . ARG C 3 35 ? 16.170 36.970 29.500 1.00 0.00 ? ? ? ? ? ? 35   ARG A H      1 
ATOM   828  H  HE     . ARG C 3 35 ? 11.110 37.600 27.130 1.00 0.00 ? ? ? ? ? ? 35   ARG A HE     1 
ATOM   829  H  HH11   . ARG C 3 35 ? 11.760 35.940 30.320 1.00 0.00 ? ? ? ? ? ? 35   ARG A HH11   1 
ATOM   830  H  HH12   . ARG C 3 35 ? 10.680 37.060 31.090 1.00 0.00 ? ? ? ? ? ? 35   ARG A HH12   1 
ATOM   831  H  HH21   . ARG C 3 35 ? 10.050 39.080 28.400 1.00 0.00 ? ? ? ? ? ? 35   ARG A HH21   1 
ATOM   832  H  HH22   . ARG C 3 35 ? 10.020 38.890 30.120 1.00 0.00 ? ? ? ? ? ? 35   ARG A HH22   1 
ATOM   833  N  N      . GLU C 3 36 ? 15.790 39.240 26.840 1.00 0.00 ? ? ? ? ? ? 36   GLU A N      1 
ATOM   834  C  CA     . GLU C 3 36 ? 16.070 40.360 25.910 1.00 0.00 ? ? ? ? ? ? 36   GLU A CA     1 
ATOM   835  C  C      . GLU C 3 36 ? 17.410 40.210 25.190 1.00 0.00 ? ? ? ? ? ? 36   GLU A C      1 
ATOM   836  O  O      . GLU C 3 36 ? 17.470 40.370 23.970 1.00 0.00 ? ? ? ? ? ? 36   GLU A O      1 
ATOM   837  C  CB     . GLU C 3 36 ? 16.030 41.740 26.550 1.00 0.00 ? ? ? ? ? ? 36   GLU A CB     1 
ATOM   838  C  CG     . GLU C 3 36 ? 14.600 42.290 26.600 1.00 0.00 ? ? ? ? ? ? 36   GLU A CG     1 
ATOM   839  C  CD     . GLU C 3 36 ? 14.630 43.810 26.530 1.00 0.00 ? ? ? ? ? ? 36   GLU A CD     1 
ATOM   840  O  OE1    . GLU C 3 36 ? 15.010 44.330 25.450 1.00 0.00 ? ? ? ? ? ? 36   GLU A OE1    1 
ATOM   841  O  OE2    . GLU C 3 36 ? 14.360 44.440 27.570 1.00 0.00 ? ? ? ? ? ? 36   GLU A OE2    1 
ATOM   842  H  H      . GLU C 3 36 ? 15.630 39.480 27.810 1.00 0.00 ? ? ? ? ? ? 36   GLU A H      1 
ATOM   843  N  N      . LYS C 3 37 ? 18.440 39.740 25.900 1.00 0.00 ? ? ? ? ? ? 37   LYS A N      1 
ATOM   844  C  CA     . LYS C 3 37 ? 19.760 39.430 25.320 1.00 0.00 ? ? ? ? ? ? 37   LYS A CA     1 
ATOM   845  C  C      . LYS C 3 37 ? 19.700 38.300 24.280 1.00 0.00 ? ? ? ? ? ? 37   LYS A C      1 
ATOM   846  O  O      . LYS C 3 37 ? 20.490 38.330 23.340 1.00 0.00 ? ? ? ? ? ? 37   LYS A O      1 
ATOM   847  C  CB     . LYS C 3 37 ? 20.740 39.020 26.420 1.00 0.00 ? ? ? ? ? ? 37   LYS A CB     1 
ATOM   848  C  CG     . LYS C 3 37 ? 21.100 40.090 27.460 1.00 0.00 ? ? ? ? ? ? 37   LYS A CG     1 
ATOM   849  C  CD     . LYS C 3 37 ? 22.020 41.130 26.840 1.00 0.00 ? ? ? ? ? ? 37   LYS A CD     1 
ATOM   850  C  CE     . LYS C 3 37 ? 22.390 42.220 27.840 1.00 0.00 ? ? ? ? ? ? 37   LYS A CE     1 
ATOM   851  N  NZ     . LYS C 3 37 ? 23.200 43.190 27.080 1.00 0.00 ? ? ? ? ? ? 37   LYS A NZ     1 
ATOM   852  H  H      . LYS C 3 37 ? 18.390 39.650 26.910 1.00 0.00 ? ? ? ? ? ? 37   LYS A H      1 
ATOM   853  H  HZ1    . LYS C 3 37 ? 22.830 43.250 26.150 1.00 0.00 ? ? ? ? ? ? 37   LYS A HZ1    1 
ATOM   854  H  HZ2    . LYS C 3 37 ? 23.190 44.090 27.520 1.00 0.00 ? ? ? ? ? ? 37   LYS A HZ2    1 
ATOM   855  H  HZ3    . LYS C 3 37 ? 24.140 42.850 27.010 1.00 0.00 ? ? ? ? ? ? 37   LYS A HZ3    1 
ATOM   856  N  N      . VAL C 3 38 ? 18.860 37.280 24.500 1.00 0.00 ? ? ? ? ? ? 38   VAL A N      1 
ATOM   857  C  CA     . VAL C 3 38 ? 18.670 36.150 23.560 1.00 0.00 ? ? ? ? ? ? 38   VAL A CA     1 
ATOM   858  C  C      . VAL C 3 38 ? 17.890 36.590 22.300 1.00 0.00 ? ? ? ? ? ? 38   VAL A C      1 
ATOM   859  O  O      . VAL C 3 38 ? 18.290 36.230 21.190 1.00 0.00 ? ? ? ? ? ? 38   VAL A O      1 
ATOM   860  C  CB     . VAL C 3 38 ? 17.980 34.920 24.210 1.00 0.00 ? ? ? ? ? ? 38   VAL A CB     1 
ATOM   861  C  CG1    . VAL C 3 38 ? 18.160 33.690 23.320 1.00 0.00 ? ? ? ? ? ? 38   VAL A CG1    1 
ATOM   862  C  CG2    . VAL C 3 38 ? 18.590 34.570 25.570 1.00 0.00 ? ? ? ? ? ? 38   VAL A CG2    1 
ATOM   863  H  H      . VAL C 3 38 ? 18.390 37.180 25.380 1.00 0.00 ? ? ? ? ? ? 38   VAL A H      1 
ATOM   864  N  N      . GLU C 3 39 ? 16.920 37.480 22.510 1.00 0.00 ? ? ? ? ? ? 39   GLU A N      1 
ATOM   865  C  CA     . GLU C 3 39 ? 16.140 38.140 21.440 1.00 0.00 ? ? ? ? ? ? 39   GLU A CA     1 
ATOM   866  C  C      . GLU C 3 39 ? 17.010 39.070 20.580 1.00 0.00 ? ? ? ? ? ? 39   GLU A C      1 
ATOM   867  O  O      . GLU C 3 39 ? 16.880 39.080 19.360 1.00 0.00 ? ? ? ? ? ? 39   GLU A O      1 
ATOM   868  C  CB     . GLU C 3 39 ? 14.960 38.930 22.000 1.00 0.00 ? ? ? ? ? ? 39   GLU A CB     1 
ATOM   869  C  CG     . GLU C 3 39 ? 13.860 38.000 22.520 1.00 0.00 ? ? ? ? ? ? 39   GLU A CG     1 
ATOM   870  C  CD     . GLU C 3 39 ? 12.600 38.760 22.950 1.00 0.00 ? ? ? ? ? ? 39   GLU A CD     1 
ATOM   871  O  OE1    . GLU C 3 39 ? 12.590 39.360 24.040 1.00 0.00 ? ? ? ? ? ? 39   GLU A OE1    1 
ATOM   872  O  OE2    . GLU C 3 39 ? 11.580 38.610 22.250 1.00 0.00 ? ? ? ? ? ? 39   GLU A OE2    1 
ATOM   873  H  H      . GLU C 3 39 ? 16.660 37.750 23.430 1.00 0.00 ? ? ? ? ? ? 39   GLU A H      1 
ATOM   874  N  N      . ALA C 3 40 ? 17.990 39.710 21.230 1.00 0.00 ? ? ? ? ? ? 40   ALA A N      1 
ATOM   875  C  CA     . ALA C 3 40 ? 19.080 40.440 20.580 1.00 0.00 ? ? ? ? ? ? 40   ALA A CA     1 
ATOM   876  C  C      . ALA C 3 40 ? 19.950 39.480 19.740 1.00 0.00 ? ? ? ? ? ? 40   ALA A C      1 
ATOM   877  O  O      . ALA C 3 40 ? 19.930 39.520 18.510 1.00 0.00 ? ? ? ? ? ? 40   ALA A O      1 
ATOM   878  C  CB     . ALA C 3 40 ? 19.840 41.120 21.720 1.00 0.00 ? ? ? ? ? ? 40   ALA A CB     1 
ATOM   879  H  H      . ALA C 3 40 ? 18.030 39.750 22.240 1.00 0.00 ? ? ? ? ? ? 40   ALA A H      1 
ATOM   880  N  N      . ALA C 3 41 ? 20.640 38.580 20.440 1.00 0.00 ? ? ? ? ? ? 41   ALA A N      1 
ATOM   881  C  CA     . ALA C 3 41 ? 21.480 37.480 19.900 1.00 0.00 ? ? ? ? ? ? 41   ALA A CA     1 
ATOM   882  C  C      . ALA C 3 41 ? 20.930 36.720 18.690 1.00 0.00 ? ? ? ? ? ? 41   ALA A C      1 
ATOM   883  O  O      . ALA C 3 41 ? 21.650 36.590 17.710 1.00 0.00 ? ? ? ? ? ? 41   ALA A O      1 
ATOM   884  C  CB     . ALA C 3 41 ? 21.820 36.470 21.000 1.00 0.00 ? ? ? ? ? ? 41   ALA A CB     1 
ATOM   885  H  H      . ALA C 3 41 ? 20.720 38.730 21.420 1.00 0.00 ? ? ? ? ? ? 41   ALA A H      1 
ATOM   886  N  N      . MET C 3 42 ? 19.720 36.160 18.790 1.00 0.00 ? ? ? ? ? ? 42   MET A N      1 
ATOM   887  C  CA     . MET C 3 42 ? 19.010 35.560 17.630 1.00 0.00 ? ? ? ? ? ? 42   MET A CA     1 
ATOM   888  C  C      . MET C 3 42 ? 19.150 36.340 16.310 1.00 0.00 ? ? ? ? ? ? 42   MET A C      1 
ATOM   889  O  O      . MET C 3 42 ? 19.170 35.720 15.250 1.00 0.00 ? ? ? ? ? ? 42   MET A O      1 
ATOM   890  C  CB     . MET C 3 42 ? 17.540 35.330 17.980 1.00 0.00 ? ? ? ? ? ? 42   MET A CB     1 
ATOM   891  C  CG     . MET C 3 42 ? 17.410 34.130 18.920 1.00 0.00 ? ? ? ? ? ? 42   MET A CG     1 
ATOM   892  S  SD     . MET C 3 42 ? 18.490 32.710 18.500 1.00 0.00 ? ? ? ? ? ? 42   MET A SD     1 
ATOM   893  C  CE     . MET C 3 42 ? 18.800 32.080 20.130 1.00 0.00 ? ? ? ? ? ? 42   MET A CE     1 
ATOM   894  H  H      . MET C 3 42 ? 19.280 35.990 19.670 1.00 0.00 ? ? ? ? ? ? 42   MET A H      1 
ATOM   895  N  N      . ALA C 3 43 ? 19.270 37.660 16.410 1.00 0.00 ? ? ? ? ? ? 43   ALA A N      1 
ATOM   896  C  CA     . ALA C 3 43 ? 19.540 38.540 15.260 1.00 0.00 ? ? ? ? ? ? 43   ALA A CA     1 
ATOM   897  C  C      . ALA C 3 43 ? 21.040 38.850 15.050 1.00 0.00 ? ? ? ? ? ? 43   ALA A C      1 
ATOM   898  O  O      . ALA C 3 43 ? 21.590 38.580 13.980 1.00 0.00 ? ? ? ? ? ? 43   ALA A O      1 
ATOM   899  C  CB     . ALA C 3 43 ? 18.690 39.820 15.360 1.00 0.00 ? ? ? ? ? ? 43   ALA A CB     1 
ATOM   900  H  H      . ALA C 3 43 ? 19.260 38.110 17.310 1.00 0.00 ? ? ? ? ? ? 43   ALA A H      1 
ATOM   901  N  N      . GLU C 3 44 ? 21.710 39.300 16.110 1.00 0.00 ? ? ? ? ? ? 44   GLU A N      1 
ATOM   902  C  CA     . GLU C 3 44 ? 23.170 39.550 16.110 1.00 0.00 ? ? ? ? ? ? 44   GLU A CA     1 
ATOM   903  C  C      . GLU C 3 44 ? 24.120 38.400 15.720 1.00 0.00 ? ? ? ? ? ? 44   GLU A C      1 
ATOM   904  O  O      . GLU C 3 44 ? 25.210 38.670 15.220 1.00 0.00 ? ? ? ? ? ? 44   GLU A O      1 
ATOM   905  C  CB     . GLU C 3 44 ? 23.600 40.190 17.430 1.00 0.00 ? ? ? ? ? ? 44   GLU A CB     1 
ATOM   906  C  CG     . GLU C 3 44 ? 23.720 41.710 17.230 1.00 0.00 ? ? ? ? ? ? 44   GLU A CG     1 
ATOM   907  C  CD     . GLU C 3 44 ? 22.390 42.460 17.270 1.00 0.00 ? ? ? ? ? ? 44   GLU A CD     1 
ATOM   908  O  OE1    . GLU C 3 44 ? 21.650 42.290 18.260 1.00 0.00 ? ? ? ? ? ? 44   GLU A OE1    1 
ATOM   909  O  OE2    . GLU C 3 44 ? 22.190 43.330 16.390 1.00 0.00 ? ? ? ? ? ? 44   GLU A OE2    1 
ATOM   910  H  H      . GLU C 3 44 ? 21.230 39.670 16.910 1.00 0.00 ? ? ? ? ? ? 44   GLU A H      1 
ATOM   911  N  N      . LEU C 3 45 ? 23.720 37.170 16.020 1.00 0.00 ? ? ? ? ? ? 45   LEU A N      1 
ATOM   912  C  CA     . LEU C 3 45 ? 24.250 35.940 15.390 1.00 0.00 ? ? ? ? ? ? 45   LEU A CA     1 
ATOM   913  C  C      . LEU C 3 45 ? 23.070 35.230 14.690 1.00 0.00 ? ? ? ? ? ? 45   LEU A C      1 
ATOM   914  O  O      . LEU C 3 45 ? 21.930 35.250 15.150 1.00 0.00 ? ? ? ? ? ? 45   LEU A O      1 
ATOM   915  C  CB     . LEU C 3 45 ? 24.890 34.970 16.400 1.00 0.00 ? ? ? ? ? ? 45   LEU A CB     1 
ATOM   916  C  CG     . LEU C 3 45 ? 25.900 35.590 17.380 1.00 0.00 ? ? ? ? ? ? 45   LEU A CG     1 
ATOM   917  C  CD1    . LEU C 3 45 ? 26.410 34.540 18.370 1.00 0.00 ? ? ? ? ? ? 45   LEU A CD1    1 
ATOM   918  C  CD2    . LEU C 3 45 ? 27.110 36.240 16.700 1.00 0.00 ? ? ? ? ? ? 45   LEU A CD2    1 
ATOM   919  H  H      . LEU C 3 45 ? 23.000 37.000 16.700 1.00 0.00 ? ? ? ? ? ? 45   LEU A H      1 
ATOM   920  N  N      . ASN C 3 46 ? 23.360 34.600 13.560 1.00 0.00 ? ? ? ? ? ? 46   ASN A N      1 
ATOM   921  C  CA     . ASN C 3 46 ? 22.330 33.850 12.810 1.00 0.00 ? ? ? ? ? ? 46   ASN A CA     1 
ATOM   922  C  C      . ASN C 3 46 ? 22.370 32.340 13.120 1.00 0.00 ? ? ? ? ? ? 46   ASN A C      1 
ATOM   923  O  O      . ASN C 3 46 ? 23.110 31.550 12.540 1.00 0.00 ? ? ? ? ? ? 46   ASN A O      1 
ATOM   924  C  CB     . ASN C 3 46 ? 22.310 34.200 11.310 1.00 0.00 ? ? ? ? ? ? 46   ASN A CB     1 
ATOM   925  C  CG     . ASN C 3 46 ? 23.640 34.000 10.600 1.00 0.00 ? ? ? ? ? ? 46   ASN A CG     1 
ATOM   926  O  OD1    . ASN C 3 46 ? 23.930 32.960 10.020 1.00 0.00 ? ? ? ? ? ? 46   ASN A OD1    1 
ATOM   927  N  ND2    . ASN C 3 46 ? 24.500 34.970 10.720 1.00 0.00 ? ? ? ? ? ? 46   ASN A ND2    1 
ATOM   928  H  H      . ASN C 3 46 ? 24.320 34.540 13.250 1.00 0.00 ? ? ? ? ? ? 46   ASN A H      1 
ATOM   929  H  HD21   . ASN C 3 46 ? 24.250 35.780 11.280 1.00 0.00 ? ? ? ? ? ? 46   ASN A HD21   1 
ATOM   930  H  HD22   . ASN C 3 46 ? 25.370 34.900 10.220 1.00 0.00 ? ? ? ? ? ? 46   ASN A HD22   1 
ATOM   931  N  N      . TYR C 3 47 ? 21.760 32.080 14.270 1.00 0.00 ? ? ? ? ? ? 47   TYR A N      1 
ATOM   932  C  CA     . TYR C 3 47 ? 21.600 30.740 14.850 1.00 0.00 ? ? ? ? ? ? 47   TYR A CA     1 
ATOM   933  C  C      . TYR C 3 47 ? 21.060 29.670 13.890 1.00 0.00 ? ? ? ? ? ? 47   TYR A C      1 
ATOM   934  O  O      . TYR C 3 47 ? 19.910 29.760 13.460 1.00 0.00 ? ? ? ? ? ? 47   TYR A O      1 
ATOM   935  C  CB     . TYR C 3 47 ? 20.750 30.930 16.110 1.00 0.00 ? ? ? ? ? ? 47   TYR A CB     1 
ATOM   936  C  CG     . TYR C 3 47 ? 20.450 29.650 16.890 1.00 0.00 ? ? ? ? ? ? 47   TYR A CG     1 
ATOM   937  C  CD1    . TYR C 3 47 ? 21.490 28.830 17.370 1.00 0.00 ? ? ? ? ? ? 47   TYR A CD1    1 
ATOM   938  C  CD2    . TYR C 3 47 ? 19.120 29.200 16.820 1.00 0.00 ? ? ? ? ? ? 47   TYR A CD2    1 
ATOM   939  C  CE1    . TYR C 3 47 ? 21.200 27.500 17.720 1.00 0.00 ? ? ? ? ? ? 47   TYR A CE1    1 
ATOM   940  C  CE2    . TYR C 3 47 ? 18.810 27.880 17.200 1.00 0.00 ? ? ? ? ? ? 47   TYR A CE2    1 
ATOM   941  C  CZ     . TYR C 3 47 ? 19.860 27.050 17.640 1.00 0.00 ? ? ? ? ? ? 47   TYR A CZ     1 
ATOM   942  O  OH     . TYR C 3 47 ? 19.550 25.830 18.160 1.00 0.00 ? ? ? ? ? ? 47   TYR A OH     1 
ATOM   943  H  H      . TYR C 3 47 ? 21.640 32.820 14.930 1.00 0.00 ? ? ? ? ? ? 47   TYR A H      1 
ATOM   944  H  HH     . TYR C 3 47 ? 20.430 25.360 18.360 1.00 0.00 ? ? ? ? ? ? 47   TYR A HH     1 
ATOM   945  N  N      . ILE C 3 48 ? 21.780 28.540 13.950 1.00 0.00 ? ? ? ? ? ? 48   ILE A N      1 
ATOM   946  C  CA     . ILE C 3 48 ? 21.520 27.310 13.180 1.00 0.00 ? ? ? ? ? ? 48   ILE A CA     1 
ATOM   947  C  C      . ILE C 3 48 ? 21.020 26.220 14.160 1.00 0.00 ? ? ? ? ? ? 48   ILE A C      1 
ATOM   948  O  O      . ILE C 3 48 ? 21.830 25.610 14.860 1.00 0.00 ? ? ? ? ? ? 48   ILE A O      1 
ATOM   949  C  CB     . ILE C 3 48 ? 22.690 26.740 12.360 1.00 0.00 ? ? ? ? ? ? 48   ILE A CB     1 
ATOM   950  C  CG1    . ILE C 3 48 ? 23.290 27.810 11.440 1.00 0.00 ? ? ? ? ? ? 48   ILE A CG1    1 
ATOM   951  C  CG2    . ILE C 3 48 ? 22.190 25.530 11.530 1.00 0.00 ? ? ? ? ? ? 48   ILE A CG2    1 
ATOM   952  C  CD1    . ILE C 3 48 ? 24.590 27.340 10.790 1.00 0.00 ? ? ? ? ? ? 48   ILE A CD1    1 
ATOM   953  H  H      . ILE C 3 48 ? 22.490 28.450 14.670 1.00 0.00 ? ? ? ? ? ? 48   ILE A H      1 
ATOM   954  N  N      . PRO C 3 49 ? 19.710 25.990 14.170 1.00 0.00 ? ? ? ? ? ? 49   PRO A N      1 
ATOM   955  C  CA     . PRO C 3 49 ? 19.060 24.890 14.910 1.00 0.00 ? ? ? ? ? ? 49   PRO A CA     1 
ATOM   956  C  C      . PRO C 3 49 ? 19.640 23.510 14.600 1.00 0.00 ? ? ? ? ? ? 49   PRO A C      1 
ATOM   957  O  O      . PRO C 3 49 ? 19.760 23.140 13.430 1.00 0.00 ? ? ? ? ? ? 49   PRO A O      1 
ATOM   958  C  CB     . PRO C 3 49 ? 17.610 24.990 14.460 1.00 0.00 ? ? ? ? ? ? 49   PRO A CB     1 
ATOM   959  C  CG     . PRO C 3 49 ? 17.390 26.490 14.310 1.00 0.00 ? ? ? ? ? ? 49   PRO A CG     1 
ATOM   960  C  CD     . PRO C 3 49 ? 18.690 26.910 13.630 1.00 0.00 ? ? ? ? ? ? 49   PRO A CD     1 
ATOM   961  N  N      . ASN C 3 50 ? 20.220 22.920 15.650 1.00 0.00 ? ? ? ? ? ? 50   ASN A N      1 
ATOM   962  C  CA     . ASN C 3 50 ? 20.850 21.580 15.700 1.00 0.00 ? ? ? ? ? ? 50   ASN A CA     1 
ATOM   963  C  C      . ASN C 3 50 ? 22.360 21.540 15.390 1.00 0.00 ? ? ? ? ? ? 50   ASN A C      1 
ATOM   964  O  O      . ASN C 3 50 ? 22.980 20.500 15.630 1.00 0.00 ? ? ? ? ? ? 50   ASN A O      1 
ATOM   965  C  CB     . ASN C 3 50 ? 20.150 20.440 14.940 1.00 0.00 ? ? ? ? ? ? 50   ASN A CB     1 
ATOM   966  C  CG     . ASN C 3 50 ? 18.800 20.030 15.540 1.00 0.00 ? ? ? ? ? ? 50   ASN A CG     1 
ATOM   967  O  OD1    . ASN C 3 50 ? 17.740 20.340 15.010 1.00 0.00 ? ? ? ? ? ? 50   ASN A OD1    1 
ATOM   968  N  ND2    . ASN C 3 50 ? 18.790 19.260 16.610 1.00 0.00 ? ? ? ? ? ? 50   ASN A ND2    1 
ATOM   969  H  H      . ASN C 3 50 ? 20.430 23.470 16.470 1.00 0.00 ? ? ? ? ? ? 50   ASN A H      1 
ATOM   970  H  HD21   . ASN C 3 50 ? 19.610 19.040 17.130 1.00 0.00 ? ? ? ? ? ? 50   ASN A HD21   1 
ATOM   971  H  HD22   . ASN C 3 50 ? 17.880 18.990 16.950 1.00 0.00 ? ? ? ? ? ? 50   ASN A HD22   1 
ATOM   972  N  N      . ARG C 3 51 ? 22.930 22.590 14.800 1.00 0.00 ? ? ? ? ? ? 51   ARG A N      1 
ATOM   973  C  CA     . ARG C 3 51 ? 24.390 22.580 14.560 1.00 0.00 ? ? ? ? ? ? 51   ARG A CA     1 
ATOM   974  C  C      . ARG C 3 51 ? 25.100 23.850 15.040 1.00 0.00 ? ? ? ? ? ? 51   ARG A C      1 
ATOM   975  O  O      . ARG C 3 51 ? 26.320 23.720 15.290 1.00 0.00 ? ? ? ? ? ? 51   ARG A O      1 
ATOM   976  C  CB     . ARG C 3 51 ? 24.730 22.340 13.080 1.00 0.00 ? ? ? ? ? ? 51   ARG A CB     1 
ATOM   977  C  CG     . ARG C 3 51 ? 24.750 20.870 12.630 1.00 0.00 ? ? ? ? ? ? 51   ARG A CG     1 
ATOM   978  C  CD     . ARG C 3 51 ? 25.740 19.980 13.390 1.00 0.00 ? ? ? ? ? ? 51   ARG A CD     1 
ATOM   979  N  NE     . ARG C 3 51 ? 27.140 20.390 13.220 1.00 0.00 ? ? ? ? ? ? 51   ARG A NE     1 
ATOM   980  C  CZ     . ARG C 3 51 ? 28.150 19.870 13.950 1.00 0.00 ? ? ? ? ? ? 51   ARG A CZ     1 
ATOM   981  N  NH1    . ARG C 3 51 ? 27.950 18.830 14.750 1.00 0.00 ? ? ? ? ? ? 51   ARG A NH1    1 
ATOM   982  N  NH2    . ARG C 3 51 ? 29.390 20.340 13.830 1.00 0.00 ? ? ? ? ? ? 51   ARG A NH2    1 
ATOM   983  O  OXT    . ARG C 3 51 ? 24.530 24.930 14.790 1.00 0.00 ? ? ? ? ? ? 51   ARG A OXT    1 
ATOM   984  H  H      . ARG C 3 51 ? 22.470 23.450 14.570 1.00 0.00 ? ? ? ? ? ? 51   ARG A H      1 
ATOM   985  H  HE     . ARG C 3 51 ? 27.330 21.010 12.450 1.00 0.00 ? ? ? ? ? ? 51   ARG A HE     1 
ATOM   986  H  HH11   . ARG C 3 51 ? 27.040 18.440 14.940 1.00 0.00 ? ? ? ? ? ? 51   ARG A HH11   1 
ATOM   987  H  HH12   . ARG C 3 51 ? 28.740 18.400 15.210 1.00 0.00 ? ? ? ? ? ? 51   ARG A HH12   1 
ATOM   988  H  HH21   . ARG C 3 51 ? 29.650 21.100 13.230 1.00 0.00 ? ? ? ? ? ? 51   ARG A HH21   1 
ATOM   989  H  HH22   . ARG C 3 51 ? 30.100 19.980 14.450 1.00 0.00 ? ? ? ? ? ? 51   ARG A HH22   1 
HETATM 990  NA NA     . NA  D 4 .  ? 16.260 23.720 18.910 1.00 0.00 ? ? ? ? ? ? 12   NA  C NA     1 
HETATM 991  O  O      . HOH E 5 .  ? 21.650 18.570 17.310 1.00 0.00 ? ? ? ? ? ? 52   HOH A O      1 
HETATM 992  H  H1     . HOH E 5 .  ? 21.560 18.800 18.280 1.00 0.00 ? ? ? ? ? ? 52   HOH A H1     1 
HETATM 993  H  H2     . HOH E 5 .  ? 22.420 19.070 16.930 1.00 0.00 ? ? ? ? ? ? 52   HOH A H2     1 
HETATM 994  O  O      . HOH E 5 .  ? 14.510 23.890 17.760 1.00 0.00 ? ? ? ? ? ? 53   HOH A O      1 
HETATM 995  H  H1     . HOH E 5 .  ? 14.790 24.370 16.920 1.00 0.00 ? ? ? ? ? ? 53   HOH A H1     1 
HETATM 996  H  H2     . HOH E 5 .  ? 13.570 24.160 17.990 1.00 0.00 ? ? ? ? ? ? 53   HOH A H2     1 
HETATM 997  O  O      . HOH E 5 .  ? 10.250 25.780 40.110 1.00 0.00 ? ? ? ? ? ? 54   HOH A O      1 
HETATM 998  H  H1     . HOH E 5 .  ? 10.970 25.150 40.390 1.00 0.00 ? ? ? ? ? ? 54   HOH A H1     1 
HETATM 999  H  H2     . HOH E 5 .  ? 10.190 26.530 40.770 1.00 0.00 ? ? ? ? ? ? 54   HOH A H2     1 
HETATM 1000 O  O      . HOH E 5 .  ? 16.680 22.390 27.940 1.00 0.00 ? ? ? ? ? ? 55   HOH A O      1 
HETATM 1001 H  H1     . HOH E 5 .  ? 17.560 22.710 28.300 1.00 0.00 ? ? ? ? ? ? 55   HOH A H1     1 
HETATM 1002 H  H2     . HOH E 5 .  ? 16.640 22.580 26.960 1.00 0.00 ? ? ? ? ? ? 55   HOH A H2     1 
HETATM 1003 O  O      . HOH E 5 .  ? 9.310  22.490 24.900 1.00 0.00 ? ? ? ? ? ? 56   HOH A O      1 
HETATM 1004 H  H1     . HOH E 5 .  ? 8.430  22.400 24.440 1.00 0.00 ? ? ? ? ? ? 56   HOH A H1     1 
HETATM 1005 H  H2     . HOH E 5 .  ? 9.960  21.840 24.510 1.00 0.00 ? ? ? ? ? ? 56   HOH A H2     1 
HETATM 1006 O  O      . HOH E 5 .  ? 16.660 21.960 17.620 1.00 0.00 ? ? ? ? ? ? 57   HOH A O      1 
HETATM 1007 H  H1     . HOH E 5 .  ? 17.390 21.990 16.940 1.00 0.00 ? ? ? ? ? ? 57   HOH A H1     1 
HETATM 1008 H  H2     . HOH E 5 .  ? 16.500 21.010 17.900 1.00 0.00 ? ? ? ? ? ? 57   HOH A H2     1 
HETATM 1009 O  O      . HOH E 5 .  ? 16.590 18.980 18.620 1.00 0.00 ? ? ? ? ? ? 58   HOH A O      1 
HETATM 1010 H  H1     . HOH E 5 .  ? 15.840 18.530 18.130 1.00 0.00 ? ? ? ? ? ? 58   HOH A H1     1 
HETATM 1011 H  H2     . HOH E 5 .  ? 16.290 19.200 19.550 1.00 0.00 ? ? ? ? ? ? 58   HOH A H2     1 
HETATM 1012 O  O      . HOH E 5 .  ? 17.560 33.900 32.820 1.00 0.00 ? ? ? ? ? ? 59   HOH A O      1 
HETATM 1013 H  H1     . HOH E 5 .  ? 16.850 33.260 33.120 1.00 0.00 ? ? ? ? ? ? 59   HOH A H1     1 
HETATM 1014 H  H2     . HOH E 5 .  ? 18.430 33.410 32.720 1.00 0.00 ? ? ? ? ? ? 59   HOH A H2     1 
HETATM 1015 O  O      . HOH E 5 .  ? 16.400 27.600 32.270 1.00 0.00 ? ? ? ? ? ? 60   HOH A O      1 
HETATM 1016 H  H1     . HOH E 5 .  ? 15.860 28.370 31.940 1.00 0.00 ? ? ? ? ? ? 60   HOH A H1     1 
HETATM 1017 H  H2     . HOH E 5 .  ? 17.170 27.950 32.820 1.00 0.00 ? ? ? ? ? ? 60   HOH A H2     1 
HETATM 1018 O  O      . HOH E 5 .  ? 11.430 22.110 34.630 1.00 0.00 ? ? ? ? ? ? 61   HOH A O      1 
HETATM 1019 H  H1     . HOH E 5 .  ? 11.250 21.740 35.540 1.00 0.00 ? ? ? ? ? ? 61   HOH A H1     1 
HETATM 1020 H  H2     . HOH E 5 .  ? 10.950 21.550 33.950 1.00 0.00 ? ? ? ? ? ? 61   HOH A H2     1 
HETATM 1021 O  O      . HOH E 5 .  ? 13.340 25.120 37.320 1.00 0.00 ? ? ? ? ? ? 62   HOH A O      1 
HETATM 1022 H  H1     . HOH E 5 .  ? 14.120 25.130 36.690 1.00 0.00 ? ? ? ? ? ? 62   HOH A H1     1 
HETATM 1023 H  H2     . HOH E 5 .  ? 12.500 25.170 36.790 1.00 0.00 ? ? ? ? ? ? 62   HOH A H2     1 
HETATM 1024 O  O      . HOH E 5 .  ? 12.950 33.600 34.310 1.00 0.00 ? ? ? ? ? ? 63   HOH A O      1 
HETATM 1025 H  H1     . HOH E 5 .  ? 12.010 33.640 33.970 1.00 0.00 ? ? ? ? ? ? 63   HOH A H1     1 
HETATM 1026 H  H2     . HOH E 5 .  ? 12.950 33.200 35.230 1.00 0.00 ? ? ? ? ? ? 63   HOH A H2     1 
HETATM 1027 O  O      . HOH E 5 .  ? 30.670 19.500 16.170 1.00 0.00 ? ? ? ? ? ? 64   HOH A O      1 
HETATM 1028 H  H1     . HOH E 5 .  ? 30.080 20.050 16.760 1.00 0.00 ? ? ? ? ? ? 64   HOH A H1     1 
HETATM 1029 H  H2     . HOH E 5 .  ? 30.480 18.530 16.320 1.00 0.00 ? ? ? ? ? ? 64   HOH A H2     1 
HETATM 1030 O  O      . HOH E 5 .  ? 33.140 20.790 16.330 1.00 0.00 ? ? ? ? ? ? 65   HOH A O      1 
HETATM 1031 H  H1     . HOH E 5 .  ? 32.310 20.230 16.410 1.00 0.00 ? ? ? ? ? ? 65   HOH A H1     1 
HETATM 1032 H  H2     . HOH E 5 .  ? 32.960 21.700 16.700 1.00 0.00 ? ? ? ? ? ? 65   HOH A H2     1 
HETATM 1033 O  O      . HOH E 5 .  ? 25.770 17.510 15.790 1.00 0.00 ? ? ? ? ? ? 66   HOH A O      1 
HETATM 1034 H  H1     . HOH E 5 .  ? 25.390 18.010 16.580 1.00 0.00 ? ? ? ? ? ? 66   HOH A H1     1 
HETATM 1035 H  H2     . HOH E 5 .  ? 25.370 16.590 15.770 1.00 0.00 ? ? ? ? ? ? 66   HOH A H2     1 
HETATM 1036 O  O      . HOH E 5 .  ? 25.870 20.080 26.020 1.00 0.00 ? ? ? ? ? ? 67   HOH A O      1 
HETATM 1037 H  H1     . HOH E 5 .  ? 25.250 20.440 25.330 1.00 0.00 ? ? ? ? ? ? 67   HOH A H1     1 
HETATM 1038 H  H2     . HOH E 5 .  ? 26.210 19.180 25.720 1.00 0.00 ? ? ? ? ? ? 67   HOH A H2     1 
HETATM 1039 O  O      . HOH E 5 .  ? 23.280 19.710 29.590 1.00 0.00 ? ? ? ? ? ? 68   HOH A O      1 
HETATM 1040 H  H1     . HOH E 5 .  ? 24.260 19.560 29.690 1.00 0.00 ? ? ? ? ? ? 68   HOH A H1     1 
HETATM 1041 H  H2     . HOH E 5 .  ? 22.850 19.660 30.500 1.00 0.00 ? ? ? ? ? ? 68   HOH A H2     1 
HETATM 1042 O  O      . HOH E 5 .  ? 13.660 26.110 33.530 1.00 0.00 ? ? ? ? ? ? 69   HOH A O      1 
HETATM 1043 H  H1     . HOH E 5 .  ? 12.660 26.140 33.590 1.00 0.00 ? ? ? ? ? ? 69   HOH A H1     1 
HETATM 1044 H  H2     . HOH E 5 .  ? 13.990 26.950 33.090 1.00 0.00 ? ? ? ? ? ? 69   HOH A H2     1 
HETATM 1045 O  O      . HOH E 5 .  ? 23.390 23.170 30.810 1.00 0.00 ? ? ? ? ? ? 70   HOH A O      1 
HETATM 1046 H  H1     . HOH E 5 .  ? 23.570 24.040 30.350 1.00 0.00 ? ? ? ? ? ? 70   HOH A H1     1 
HETATM 1047 H  H2     . HOH E 5 .  ? 24.080 23.030 31.520 1.00 0.00 ? ? ? ? ? ? 70   HOH A H2     1 
HETATM 1048 O  O      . HOH E 5 .  ? 22.150 31.070 32.160 1.00 0.00 ? ? ? ? ? ? 71   HOH A O      1 
HETATM 1049 H  H1     . HOH E 5 .  ? 21.270 31.180 32.640 1.00 0.00 ? ? ? ? ? ? 71   HOH A H1     1 
HETATM 1050 H  H2     . HOH E 5 .  ? 22.860 31.560 32.660 1.00 0.00 ? ? ? ? ? ? 71   HOH A H2     1 
HETATM 1051 O  O      . HOH E 5 .  ? 30.140 25.470 20.070 1.00 0.00 ? ? ? ? ? ? 72   HOH A O      1 
HETATM 1052 H  H1     . HOH E 5 .  ? 30.270 26.220 20.720 1.00 0.00 ? ? ? ? ? ? 72   HOH A H1     1 
HETATM 1053 H  H2     . HOH E 5 .  ? 29.180 25.430 19.800 1.00 0.00 ? ? ? ? ? ? 72   HOH A H2     1 
HETATM 1054 O  O      . HOH E 5 .  ? 29.660 20.790 22.690 1.00 0.00 ? ? ? ? ? ? 73   HOH A O      1 
HETATM 1055 H  H1     . HOH E 5 .  ? 29.290 21.250 21.880 1.00 0.00 ? ? ? ? ? ? 73   HOH A H1     1 
HETATM 1056 H  H2     . HOH E 5 .  ? 29.030 20.930 23.460 1.00 0.00 ? ? ? ? ? ? 73   HOH A H2     1 
HETATM 1057 O  O      . HOH E 5 .  ? 24.720 20.740 23.650 1.00 0.00 ? ? ? ? ? ? 74   HOH A O      1 
HETATM 1058 H  H1     . HOH E 5 .  ? 25.450 20.660 22.980 1.00 0.00 ? ? ? ? ? ? 74   HOH A H1     1 
HETATM 1059 H  H2     . HOH E 5 .  ? 24.130 21.510 23.410 1.00 0.00 ? ? ? ? ? ? 74   HOH A H2     1 
HETATM 1060 O  O      . HOH E 5 .  ? 11.330 24.730 35.270 1.00 0.00 ? ? ? ? ? ? 75   HOH A O      1 
HETATM 1061 H  H1     . HOH E 5 .  ? 11.210 23.740 35.300 1.00 0.00 ? ? ? ? ? ? 75   HOH A H1     1 
HETATM 1062 H  H2     . HOH E 5 .  ? 10.450 25.170 35.090 1.00 0.00 ? ? ? ? ? ? 75   HOH A H2     1 
HETATM 1063 O  O      . HOH E 5 .  ? 16.550 37.270 38.760 1.00 0.00 ? ? ? ? ? ? 76   HOH A O      1 
HETATM 1064 H  H1     . HOH E 5 .  ? 15.770 37.560 38.210 1.00 0.00 ? ? ? ? ? ? 76   HOH A H1     1 
HETATM 1065 H  H2     . HOH E 5 .  ? 16.690 36.290 38.640 1.00 0.00 ? ? ? ? ? ? 76   HOH A H2     1 
HETATM 1066 O  O      . HOH E 5 .  ? 14.290 37.710 37.220 1.00 0.00 ? ? ? ? ? ? 77   HOH A O      1 
HETATM 1067 H  H1     . HOH E 5 .  ? 13.730 37.200 37.870 1.00 0.00 ? ? ? ? ? ? 77   HOH A H1     1 
HETATM 1068 H  H2     . HOH E 5 .  ? 14.340 37.220 36.350 1.00 0.00 ? ? ? ? ? ? 77   HOH A H2     1 
HETATM 1069 O  O      . HOH F 5 .  ? 19.850 26.680 33.020 1.00 0.00 ? ? ? ? ? ? 835  HOH B O      1 
HETATM 1070 H  H1     . HOH F 5 .  ? 20.310 27.550 32.820 1.00 0.00 ? ? ? ? ? ? 835  HOH B H1     1 
HETATM 1071 H  H2     . HOH F 5 .  ? 20.450 26.110 33.580 1.00 0.00 ? ? ? ? ? ? 835  HOH B H2     1 
HETATM 1072 O  O      . HOH F 5 .  ? 8.460  29.650 39.060 1.00 0.00 ? ? ? ? ? ? 1026 HOH B O      1 
HETATM 1073 H  H1     . HOH F 5 .  ? 7.740  30.120 38.550 1.00 0.00 ? ? ? ? ? ? 1026 HOH B H1     1 
HETATM 1074 H  H2     . HOH F 5 .  ? 8.660  30.160 39.900 1.00 0.00 ? ? ? ? ? ? 1026 HOH B H2     1 
HETATM 1075 O  O      . HOH F 5 .  ? 11.340 36.480 36.160 1.00 0.00 ? ? ? ? ? ? 1417 HOH B O      1 
HETATM 1076 H  H1     . HOH F 5 .  ? 11.830 35.700 36.560 1.00 0.00 ? ? ? ? ? ? 1417 HOH B H1     1 
HETATM 1077 H  H2     . HOH F 5 .  ? 11.000 37.060 36.900 1.00 0.00 ? ? ? ? ? ? 1417 HOH B H2     1 
HETATM 1078 O  O      . HOH F 5 .  ? 9.240  32.250 36.410 1.00 0.00 ? ? ? ? ? ? 1632 HOH B O      1 
HETATM 1079 H  H1     . HOH F 5 .  ? 8.260  32.430 36.340 1.00 0.00 ? ? ? ? ? ? 1632 HOH B H1     1 
HETATM 1080 H  H2     . HOH F 5 .  ? 9.630  32.830 37.120 1.00 0.00 ? ? ? ? ? ? 1632 HOH B H2     1 
HETATM 1081 O  O      . HOH F 5 .  ? 17.300 15.020 16.580 1.00 0.00 ? ? ? ? ? ? 1924 HOH B O      1 
HETATM 1082 H  H1     . HOH F 5 .  ? 17.310 15.610 15.770 1.00 0.00 ? ? ? ? ? ? 1924 HOH B H1     1 
HETATM 1083 H  H2     . HOH F 5 .  ? 18.220 14.670 16.760 1.00 0.00 ? ? ? ? ? ? 1924 HOH B H2     1 
HETATM 1084 O  O      . HOH F 5 .  ? 25.040 25.940 32.620 1.00 0.00 ? ? ? ? ? ? 2488 HOH B O      1 
HETATM 1085 H  H1     . HOH F 5 .  ? 25.500 26.460 33.340 1.00 0.00 ? ? ? ? ? ? 2488 HOH B H1     1 
HETATM 1086 H  H2     . HOH F 5 .  ? 25.510 25.070 32.490 1.00 0.00 ? ? ? ? ? ? 2488 HOH B H2     1 
HETATM 1087 O  O      . HOH F 5 .  ? 10.230 33.610 38.760 1.00 0.00 ? ? ? ? ? ? 2504 HOH B O      1 
HETATM 1088 H  H1     . HOH F 5 .  ? 11.090 33.110 38.900 1.00 0.00 ? ? ? ? ? ? 2504 HOH B H1     1 
HETATM 1089 H  H2     . HOH F 5 .  ? 10.230 34.420 39.350 1.00 0.00 ? ? ? ? ? ? 2504 HOH B H2     1 
HETATM 1090 O  O      . HOH F 5 .  ? 24.170 31.850 33.870 1.00 0.00 ? ? ? ? ? ? 2561 HOH B O      1 
HETATM 1091 H  H1     . HOH F 5 .  ? 24.070 30.860 33.800 1.00 0.00 ? ? ? ? ? ? 2561 HOH B H1     1 
HETATM 1092 H  H2     . HOH F 5 .  ? 25.120 32.080 34.090 1.00 0.00 ? ? ? ? ? ? 2561 HOH B H2     1 
HETATM 1093 O  O      . HOH F 5 .  ? 20.330 34.690 34.970 1.00 0.00 ? ? ? ? ? ? 2639 HOH B O      1 
HETATM 1094 H  H1     . HOH F 5 .  ? 19.610 35.290 34.620 1.00 0.00 ? ? ? ? ? ? 2639 HOH B H1     1 
HETATM 1095 H  H2     . HOH F 5 .  ? 20.310 33.820 34.480 1.00 0.00 ? ? ? ? ? ? 2639 HOH B H2     1 
HETATM 1096 O  O      . HOH F 5 .  ? 20.450 15.490 17.620 1.00 0.00 ? ? ? ? ? ? 2869 HOH B O      1 
HETATM 1097 H  H1     . HOH F 5 .  ? 19.830 16.270 17.740 1.00 0.00 ? ? ? ? ? ? 2869 HOH B H1     1 
HETATM 1098 H  H2     . HOH F 5 .  ? 21.050 15.420 18.410 1.00 0.00 ? ? ? ? ? ? 2869 HOH B H2     1 
HETATM 1099 O  O      . HOH F 5 .  ? 27.210 30.220 31.760 1.00 0.00 ? ? ? ? ? ? 3222 HOH B O      1 
HETATM 1100 H  H1     . HOH F 5 .  ? 26.570 29.800 32.400 1.00 0.00 ? ? ? ? ? ? 3222 HOH B H1     1 
HETATM 1101 H  H2     . HOH F 5 .  ? 27.970 30.630 32.260 1.00 0.00 ? ? ? ? ? ? 3222 HOH B H2     1 
HETATM 1102 O  O      . HOH F 5 .  ? 17.620 35.240 36.380 1.00 0.00 ? ? ? ? ? ? 3293 HOH B O      1 
HETATM 1103 H  H1     . HOH F 5 .  ? 16.710 34.810 36.390 1.00 0.00 ? ? ? ? ? ? 3293 HOH B H1     1 
HETATM 1104 H  H2     . HOH F 5 .  ? 18.310 34.550 36.540 1.00 0.00 ? ? ? ? ? ? 3293 HOH B H2     1 
HETATM 1105 O  O      . HOH G 5 .  ? 19.190 17.630 19.270 1.00 0.00 ? ? ? ? ? ? 327  HOH C O      1 
HETATM 1106 H  H1     . HOH G 5 .  ? 18.230 17.890 19.180 1.00 0.00 ? ? ? ? ? ? 327  HOH C H1     1 
HETATM 1107 H  H2     . HOH G 5 .  ? 19.660 18.260 19.890 1.00 0.00 ? ? ? ? ? ? 327  HOH C H2     1 
HETATM 1108 O  O      . HOH G 5 .  ? 10.030 19.550 21.880 1.00 0.00 ? ? ? ? ? ? 827  HOH C O      1 
HETATM 1109 H  H1     . HOH G 5 .  ? 9.960  18.970 22.690 1.00 0.00 ? ? ? ? ? ? 827  HOH C H1     1 
HETATM 1110 H  H2     . HOH G 5 .  ? 10.360 20.450 22.140 1.00 0.00 ? ? ? ? ? ? 827  HOH C H2     1 
HETATM 1111 O  O      . HOH G 5 .  ? 17.630 24.770 20.160 1.00 0.00 ? ? ? ? ? ? 923  HOH C O      1 
HETATM 1112 H  H1     . HOH G 5 .  ? 18.510 25.250 20.070 1.00 0.00 ? ? ? ? ? ? 923  HOH C H1     1 
HETATM 1113 H  H2     . HOH G 5 .  ? 17.540 24.430 21.090 1.00 0.00 ? ? ? ? ? ? 923  HOH C H2     1 
HETATM 1114 O  O      . HOH G 5 .  ? 9.720  20.420 33.120 1.00 0.00 ? ? ? ? ? ? 1041 HOH C O      1 
HETATM 1115 H  H1     . HOH G 5 .  ? 10.090 19.830 32.400 1.00 0.00 ? ? ? ? ? ? 1041 HOH C H1     1 
HETATM 1116 H  H2     . HOH G 5 .  ? 9.200  19.860 33.760 1.00 0.00 ? ? ? ? ? ? 1041 HOH C H2     1 
HETATM 1117 O  O      . HOH G 5 .  ? 13.770 23.410 34.090 1.00 0.00 ? ? ? ? ? ? 1046 HOH C O      1 
HETATM 1118 H  H1     . HOH G 5 .  ? 13.830 24.400 34.050 1.00 0.00 ? ? ? ? ? ? 1046 HOH C H1     1 
HETATM 1119 H  H2     . HOH G 5 .  ? 12.840 23.150 34.380 1.00 0.00 ? ? ? ? ? ? 1046 HOH C H2     1 
HETATM 1120 O  O      . HOH G 5 .  ? 29.220 23.780 15.410 1.00 0.00 ? ? ? ? ? ? 1830 HOH C O      1 
HETATM 1121 H  H1     . HOH G 5 .  ? 29.420 23.320 16.270 1.00 0.00 ? ? ? ? ? ? 1830 HOH C H1     1 
HETATM 1122 H  H2     . HOH G 5 .  ? 28.230 23.840 15.280 1.00 0.00 ? ? ? ? ? ? 1830 HOH C H2     1 
HETATM 1123 O  O      . HOH G 5 .  ? 26.820 17.410 25.340 1.00 0.00 ? ? ? ? ? ? 1959 HOH C O      1 
HETATM 1124 H  H1     . HOH G 5 .  ? 26.870 16.650 24.690 1.00 0.00 ? ? ? ? ? ? 1959 HOH C H1     1 
HETATM 1125 H  H2     . HOH G 5 .  ? 26.640 17.060 26.250 1.00 0.00 ? ? ? ? ? ? 1959 HOH C H2     1 
HETATM 1126 O  O      . HOH G 5 .  ? 30.970 23.530 22.110 1.00 0.00 ? ? ? ? ? ? 1993 HOH C O      1 
HETATM 1127 H  H1     . HOH G 5 .  ? 30.730 24.140 21.360 1.00 0.00 ? ? ? ? ? ? 1993 HOH C H1     1 
HETATM 1128 H  H2     . HOH G 5 .  ? 30.670 22.600 21.890 1.00 0.00 ? ? ? ? ? ? 1993 HOH C H2     1 
HETATM 1129 O  O      . HOH G 5 .  ? 22.920 22.570 22.780 1.00 0.00 ? ? ? ? ? ? 2471 HOH C O      1 
HETATM 1130 H  H1     . HOH G 5 .  ? 23.070 23.190 22.010 1.00 0.00 ? ? ? ? ? ? 2471 HOH C H1     1 
HETATM 1131 H  H2     . HOH G 5 .  ? 22.310 21.830 22.500 1.00 0.00 ? ? ? ? ? ? 2471 HOH C H2     1 
HETATM 1132 O  O      . HOH G 5 .  ? 8.990  20.940 27.510 1.00 0.00 ? ? ? ? ? ? 2518 HOH C O      1 
HETATM 1133 H  H1     . HOH G 5 .  ? 8.800  19.970 27.630 1.00 0.00 ? ? ? ? ? ? 2518 HOH C H1     1 
HETATM 1134 H  H2     . HOH G 5 .  ? 9.700  21.060 26.820 1.00 0.00 ? ? ? ? ? ? 2518 HOH C H2     1 
HETATM 1135 O  O      . HOH G 5 .  ? 26.760 20.210 21.950 1.00 0.00 ? ? ? ? ? ? 2570 HOH C O      1 
HETATM 1136 H  H1     . HOH G 5 .  ? 27.690 20.310 22.290 1.00 0.00 ? ? ? ? ? ? 2570 HOH C H1     1 
HETATM 1137 H  H2     . HOH G 5 .  ? 26.710 20.540 21.000 1.00 0.00 ? ? ? ? ? ? 2570 HOH C H2     1 
ATOM   1138 O  "O5'"  . DA  A 1 1  ? 7.900  34.300 47.200 1.00 0.00 ? ? ? ? ? ? 1    DA  B "O5'"  2 
ATOM   1139 C  "C5'"  . DA  A 1 1  ? 8.090  33.680 45.920 1.00 0.00 ? ? ? ? ? ? 1    DA  B "C5'"  2 
ATOM   1140 C  "C4'"  . DA  A 1 1  ? 9.560  33.570 45.550 1.00 0.00 ? ? ? ? ? ? 1    DA  B "C4'"  2 
ATOM   1141 O  "O4'"  . DA  A 1 1  ? 10.240 32.680 46.480 1.00 0.00 ? ? ? ? ? ? 1    DA  B "O4'"  2 
ATOM   1142 C  "C3'"  . DA  A 1 1  ? 9.700  32.900 44.190 1.00 0.00 ? ? ? ? ? ? 1    DA  B "C3'"  2 
ATOM   1143 O  "O3'"  . DA  A 1 1  ? 10.560 33.600 43.250 1.00 0.00 ? ? ? ? ? ? 1    DA  B "O3'"  2 
ATOM   1144 C  "C2'"  . DA  A 1 1  ? 10.150 31.500 44.510 1.00 0.00 ? ? ? ? ? ? 1    DA  B "C2'"  2 
ATOM   1145 C  "C1'"  . DA  A 1 1  ? 11.070 31.870 45.640 1.00 0.00 ? ? ? ? ? ? 1    DA  B "C1'"  2 
ATOM   1146 N  N9     . DA  A 1 1  ? 11.670 30.720 46.360 1.00 0.00 ? ? ? ? ? ? 1    DA  B N9     2 
ATOM   1147 C  C8     . DA  A 1 1  ? 10.990 29.700 46.830 1.00 0.00 ? ? ? ? ? ? 1    DA  B C8     2 
ATOM   1148 N  N7     . DA  A 1 1  ? 11.810 28.780 47.370 1.00 0.00 ? ? ? ? ? ? 1    DA  B N7     2 
ATOM   1149 C  C5     . DA  A 1 1  ? 13.050 29.250 47.200 1.00 0.00 ? ? ? ? ? ? 1    DA  B C5     2 
ATOM   1150 C  C6     . DA  A 1 1  ? 14.350 28.810 47.490 1.00 0.00 ? ? ? ? ? ? 1    DA  B C6     2 
ATOM   1151 N  N6     . DA  A 1 1  ? 14.560 27.820 48.320 1.00 0.00 ? ? ? ? ? ? 1    DA  B N6     2 
ATOM   1152 N  N1     . DA  A 1 1  ? 15.430 29.500 47.080 1.00 0.00 ? ? ? ? ? ? 1    DA  B N1     2 
ATOM   1153 C  C2     . DA  A 1 1  ? 15.300 30.660 46.440 1.00 0.00 ? ? ? ? ? ? 1    DA  B C2     2 
ATOM   1154 N  N3     . DA  A 1 1  ? 14.080 31.150 46.200 1.00 0.00 ? ? ? ? ? ? 1    DA  B N3     2 
ATOM   1155 C  C4     . DA  A 1 1  ? 12.960 30.480 46.550 1.00 0.00 ? ? ? ? ? ? 1    DA  B C4     2 
ATOM   1156 H  H61    . DA  A 1 1  ? 15.510 27.610 48.570 1.00 0.00 ? ? ? ? ? ? 1    DA  B H61    2 
ATOM   1157 H  H62    . DA  A 1 1  ? 13.810 27.230 48.630 1.00 0.00 ? ? ? ? ? ? 1    DA  B H62    2 
ATOM   1158 H  "HO5'" . DA  A 1 1  ? 8.540  35.110 47.220 1.00 0.00 ? ? ? ? ? ? 1    DA  B "HO5'" 2 
ATOM   1159 P  P      . DA  A 1 2  ? 9.940  34.790 42.370 1.00 0.00 ? ? ? ? ? ? 2    DA  B P      2 
ATOM   1160 O  OP1    . DA  A 1 2  ? 9.750  35.990 43.220 1.00 0.00 ? ? ? ? ? ? 2    DA  B OP1    2 
ATOM   1161 O  OP2    . DA  A 1 2  ? 8.760  34.230 41.670 1.00 0.00 ? ? ? ? ? ? 2    DA  B OP2    2 
ATOM   1162 O  "O5'"  . DA  A 1 2  ? 10.990 35.100 41.200 1.00 0.00 ? ? ? ? ? ? 2    DA  B "O5'"  2 
ATOM   1163 C  "C5'"  . DA  A 1 2  ? 12.310 35.610 41.490 1.00 0.00 ? ? ? ? ? ? 2    DA  B "C5'"  2 
ATOM   1164 C  "C4'"  . DA  A 1 2  ? 13.370 34.550 41.300 1.00 0.00 ? ? ? ? ? ? 2    DA  B "C4'"  2 
ATOM   1165 O  "O4'"  . DA  A 1 2  ? 13.240 33.470 42.230 1.00 0.00 ? ? ? ? ? ? 2    DA  B "O4'"  2 
ATOM   1166 C  "C3'"  . DA  A 1 2  ? 13.320 33.940 39.900 1.00 0.00 ? ? ? ? ? ? 2    DA  B "C3'"  2 
ATOM   1167 O  "O3'"  . DA  A 1 2  ? 14.290 34.540 38.990 1.00 0.00 ? ? ? ? ? ? 2    DA  B "O3'"  2 
ATOM   1168 C  "C2'"  . DA  A 1 2  ? 13.530 32.470 40.140 1.00 0.00 ? ? ? ? ? ? 2    DA  B "C2'"  2 
ATOM   1169 C  "C1'"  . DA  A 1 2  ? 14.020 32.470 41.580 1.00 0.00 ? ? ? ? ? ? 2    DA  B "C1'"  2 
ATOM   1170 N  N9     . DA  A 1 2  ? 13.910 31.210 42.320 1.00 0.00 ? ? ? ? ? ? 2    DA  B N9     2 
ATOM   1171 C  C8     . DA  A 1 2  ? 12.820 30.480 42.470 1.00 0.00 ? ? ? ? ? ? 2    DA  B C8     2 
ATOM   1172 N  N7     . DA  A 1 2  ? 13.150 29.270 42.920 1.00 0.00 ? ? ? ? ? ? 2    DA  B N7     2 
ATOM   1173 C  C5     . DA  A 1 2  ? 14.480 29.250 43.070 1.00 0.00 ? ? ? ? ? ? 2    DA  B C5     2 
ATOM   1174 C  C6     . DA  A 1 2  ? 15.470 28.330 43.460 1.00 0.00 ? ? ? ? ? ? 2    DA  B C6     2 
ATOM   1175 N  N6     . DA  A 1 2  ? 15.220 27.080 43.710 1.00 0.00 ? ? ? ? ? ? 2    DA  B N6     2 
ATOM   1176 N  N1     . DA  A 1 2  ? 16.780 28.670 43.520 1.00 0.00 ? ? ? ? ? ? 2    DA  B N1     2 
ATOM   1177 C  C2     . DA  A 1 2  ? 17.180 29.880 43.150 1.00 0.00 ? ? ? ? ? ? 2    DA  B C2     2 
ATOM   1178 N  N3     . DA  A 1 2  ? 16.280 30.780 42.730 1.00 0.00 ? ? ? ? ? ? 2    DA  B N3     2 
ATOM   1179 C  C4     . DA  A 1 2  ? 14.960 30.500 42.690 1.00 0.00 ? ? ? ? ? ? 2    DA  B C4     2 
ATOM   1180 H  H61    . DA  A 1 2  ? 15.980 26.440 43.790 1.00 0.00 ? ? ? ? ? ? 2    DA  B H61    2 
ATOM   1181 H  H62    . DA  A 1 2  ? 14.300 26.840 44.050 1.00 0.00 ? ? ? ? ? ? 2    DA  B H62    2 
ATOM   1182 P  P      . DT  A 1 3  ? 13.810 35.070 37.550 1.00 0.00 ? ? ? ? ? ? 3    DT  B P      2 
ATOM   1183 O  OP1    . DT  A 1 3  ? 13.210 36.410 37.690 1.00 0.00 ? ? ? ? ? ? 3    DT  B OP1    2 
ATOM   1184 O  OP2    . DT  A 1 3  ? 13.000 33.990 36.940 1.00 0.00 ? ? ? ? ? ? 3    DT  B OP2    2 
ATOM   1185 O  "O5'"  . DT  A 1 3  ? 15.170 35.260 36.720 1.00 0.00 ? ? ? ? ? ? 3    DT  B "O5'"  2 
ATOM   1186 C  "C5'"  . DT  A 1 3  ? 15.760 34.190 35.960 1.00 0.00 ? ? ? ? ? ? 3    DT  B "C5'"  2 
ATOM   1187 C  "C4'"  . DT  A 1 3  ? 16.530 33.120 36.740 1.00 0.00 ? ? ? ? ? ? 3    DT  B "C4'"  2 
ATOM   1188 O  "O4'"  . DT  A 1 3  ? 15.910 32.240 37.690 1.00 0.00 ? ? ? ? ? ? 3    DT  B "O4'"  2 
ATOM   1189 C  "C3'"  . DT  A 1 3  ? 17.220 32.220 35.750 1.00 0.00 ? ? ? ? ? ? 3    DT  B "C3'"  2 
ATOM   1190 O  "O3'"  . DT  A 1 3  ? 18.440 32.850 35.280 1.00 0.00 ? ? ? ? ? ? 3    DT  B "O3'"  2 
ATOM   1191 C  "C2'"  . DT  A 1 3  ? 17.520 30.980 36.550 1.00 0.00 ? ? ? ? ? ? 3    DT  B "C2'"  2 
ATOM   1192 C  "C1'"  . DT  A 1 3  ? 17.040 31.360 37.930 1.00 0.00 ? ? ? ? ? ? 3    DT  B "C1'"  2 
ATOM   1193 N  N1     . DT  A 1 3  ? 16.710 30.160 38.750 1.00 0.00 ? ? ? ? ? ? 3    DT  B N1     2 
ATOM   1194 C  C2     . DT  A 1 3  ? 17.730 29.450 39.420 1.00 0.00 ? ? ? ? ? ? 3    DT  B C2     2 
ATOM   1195 O  O2     . DT  A 1 3  ? 18.910 29.610 39.150 1.00 0.00 ? ? ? ? ? ? 3    DT  B O2     2 
ATOM   1196 N  N3     . DT  A 1 3  ? 17.410 28.320 40.170 1.00 0.00 ? ? ? ? ? ? 3    DT  B N3     2 
ATOM   1197 C  C4     . DT  A 1 3  ? 16.090 27.860 40.200 1.00 0.00 ? ? ? ? ? ? 3    DT  B C4     2 
ATOM   1198 O  O4     . DT  A 1 3  ? 15.910 26.770 40.740 1.00 0.00 ? ? ? ? ? ? 3    DT  B O4     2 
ATOM   1199 C  C5     . DT  A 1 3  ? 15.060 28.540 39.540 1.00 0.00 ? ? ? ? ? ? 3    DT  B C5     2 
ATOM   1200 C  C7     . DT  A 1 3  ? 13.590 28.120 39.660 1.00 0.00 ? ? ? ? ? ? 3    DT  B C7     2 
ATOM   1201 C  C6     . DT  A 1 3  ? 15.380 29.700 38.830 1.00 0.00 ? ? ? ? ? ? 3    DT  B C6     2 
ATOM   1202 H  H3     . DT  A 1 3  ? 18.080 27.970 40.840 1.00 0.00 ? ? ? ? ? ? 3    DT  B H3     2 
ATOM   1203 P  P      . DT  A 1 4  ? 19.340 32.370 34.040 1.00 0.00 ? ? ? ? ? ? 4    DT  B P      2 
ATOM   1204 O  OP1    . DT  A 1 4  ? 20.000 33.580 33.490 1.00 0.00 ? ? ? ? ? ? 4    DT  B OP1    2 
ATOM   1205 O  OP2    . DT  A 1 4  ? 18.630 31.460 33.110 1.00 0.00 ? ? ? ? ? ? 4    DT  B OP2    2 
ATOM   1206 O  "O5'"  . DT  A 1 4  ? 20.470 31.440 34.690 1.00 0.00 ? ? ? ? ? ? 4    DT  B "O5'"  2 
ATOM   1207 C  "C5'"  . DT  A 1 4  ? 21.550 32.010 35.460 1.00 0.00 ? ? ? ? ? ? 4    DT  B "C5'"  2 
ATOM   1208 C  "C4'"  . DT  A 1 4  ? 22.290 30.950 36.270 1.00 0.00 ? ? ? ? ? ? 4    DT  B "C4'"  2 
ATOM   1209 O  "O4'"  . DT  A 1 4  ? 21.350 30.090 36.940 1.00 0.00 ? ? ? ? ? ? 4    DT  B "O4'"  2 
ATOM   1210 C  "C3'"  . DT  A 1 4  ? 23.170 29.980 35.480 1.00 0.00 ? ? ? ? ? ? 4    DT  B "C3'"  2 
ATOM   1211 O  "O3'"  . DT  A 1 4  ? 24.410 29.890 36.230 1.00 0.00 ? ? ? ? ? ? 4    DT  B "O3'"  2 
ATOM   1212 C  "C2'"  . DT  A 1 4  ? 22.440 28.670 35.400 1.00 0.00 ? ? ? ? ? ? 4    DT  B "C2'"  2 
ATOM   1213 C  "C1'"  . DT  A 1 4  ? 21.760 28.720 36.750 1.00 0.00 ? ? ? ? ? ? 4    DT  B "C1'"  2 
ATOM   1214 N  N1     . DT  A 1 4  ? 20.540 27.900 36.770 1.00 0.00 ? ? ? ? ? ? 4    DT  B N1     2 
ATOM   1215 C  C2     . DT  A 1 4  ? 20.340 26.960 37.810 1.00 0.00 ? ? ? ? ? ? 4    DT  B C2     2 
ATOM   1216 O  O2     . DT  A 1 4  ? 21.210 26.640 38.620 1.00 0.00 ? ? ? ? ? ? 4    DT  B O2     2 
ATOM   1217 N  N3     . DT  A 1 4  ? 19.110 26.330 37.920 1.00 0.00 ? ? ? ? ? ? 4    DT  B N3     2 
ATOM   1218 C  C4     . DT  A 1 4  ? 18.070 26.630 37.030 1.00 0.00 ? ? ? ? ? ? 4    DT  B C4     2 
ATOM   1219 O  O4     . DT  A 1 4  ? 16.970 26.210 37.340 1.00 0.00 ? ? ? ? ? ? 4    DT  B O4     2 
ATOM   1220 C  C5     . DT  A 1 4  ? 18.260 27.540 35.980 1.00 0.00 ? ? ? ? ? ? 4    DT  B C5     2 
ATOM   1221 C  C7     . DT  A 1 4  ? 17.150 27.860 34.980 1.00 0.00 ? ? ? ? ? ? 4    DT  B C7     2 
ATOM   1222 C  C6     . DT  A 1 4  ? 19.500 28.160 35.850 1.00 0.00 ? ? ? ? ? ? 4    DT  B C6     2 
ATOM   1223 H  H3     . DT  A 1 4  ? 19.010 25.610 38.610 1.00 0.00 ? ? ? ? ? ? 4    DT  B H3     2 
ATOM   1224 P  P      . DG  A 1 5  ? 25.700 29.160 35.640 1.00 0.00 ? ? ? ? ? ? 5    DG  B P      2 
ATOM   1225 O  OP1    . DG  A 1 5  ? 26.910 29.640 36.350 1.00 0.00 ? ? ? ? ? ? 5    DG  B OP1    2 
ATOM   1226 O  OP2    . DG  A 1 5  ? 25.710 29.280 34.170 1.00 0.00 ? ? ? ? ? ? 5    DG  B OP2    2 
ATOM   1227 O  "O5'"  . DG  A 1 5  ? 25.450 27.610 35.940 1.00 0.00 ? ? ? ? ? ? 5    DG  B "O5'"  2 
ATOM   1228 C  "C5'"  . DG  A 1 5  ? 25.510 27.120 37.290 1.00 0.00 ? ? ? ? ? ? 5    DG  B "C5'"  2 
ATOM   1229 C  "C4'"  . DG  A 1 5  ? 24.950 25.710 37.370 1.00 0.00 ? ? ? ? ? ? 5    DG  B "C4'"  2 
ATOM   1230 O  "O4'"  . DG  A 1 5  ? 23.540 25.570 37.200 1.00 0.00 ? ? ? ? ? ? 5    DG  B "O4'"  2 
ATOM   1231 C  "C3'"  . DG  A 1 5  ? 25.640 24.800 36.380 1.00 0.00 ? ? ? ? ? ? 5    DG  B "C3'"  2 
ATOM   1232 O  "O3'"  . DG  A 1 5  ? 26.510 23.920 37.090 1.00 0.00 ? ? ? ? ? ? 5    DG  B "O3'"  2 
ATOM   1233 C  "C2'"  . DG  A 1 5  ? 24.530 24.010 35.740 1.00 0.00 ? ? ? ? ? ? 5    DG  B "C2'"  2 
ATOM   1234 C  "C1'"  . DG  A 1 5  ? 23.370 24.230 36.700 1.00 0.00 ? ? ? ? ? ? 5    DG  B "C1'"  2 
ATOM   1235 N  N9     . DG  A 1 5  ? 22.110 24.240 35.950 1.00 0.00 ? ? ? ? ? ? 5    DG  B N9     2 
ATOM   1236 C  C8     . DG  A 1 5  ? 21.820 25.160 35.050 1.00 0.00 ? ? ? ? ? ? 5    DG  B C8     2 
ATOM   1237 N  N7     . DG  A 1 5  ? 20.510 25.190 34.800 1.00 0.00 ? ? ? ? ? ? 5    DG  B N7     2 
ATOM   1238 C  C5     . DG  A 1 5  ? 19.960 24.220 35.530 1.00 0.00 ? ? ? ? ? ? 5    DG  B C5     2 
ATOM   1239 C  C6     . DG  A 1 5  ? 18.680 23.650 35.550 1.00 0.00 ? ? ? ? ? ? 5    DG  B C6     2 
ATOM   1240 O  O6     . DG  A 1 5  ? 17.730 24.150 34.950 1.00 0.00 ? ? ? ? ? ? 5    DG  B O6     2 
ATOM   1241 N  N1     . DG  A 1 5  ? 18.480 22.470 36.270 1.00 0.00 ? ? ? ? ? ? 5    DG  B N1     2 
ATOM   1242 C  C2     . DG  A 1 5  ? 19.550 21.900 36.940 1.00 0.00 ? ? ? ? ? ? 5    DG  B C2     2 
ATOM   1243 N  N2     . DG  A 1 5  ? 19.400 20.810 37.640 1.00 0.00 ? ? ? ? ? ? 5    DG  B N2     2 
ATOM   1244 N  N3     . DG  A 1 5  ? 20.770 22.460 36.920 1.00 0.00 ? ? ? ? ? ? 5    DG  B N3     2 
ATOM   1245 C  C4     . DG  A 1 5  ? 20.990 23.600 36.250 1.00 0.00 ? ? ? ? ? ? 5    DG  B C4     2 
ATOM   1246 H  H1     . DG  A 1 5  ? 17.570 22.080 36.400 1.00 0.00 ? ? ? ? ? ? 5    DG  B H1     2 
ATOM   1247 H  H21    . DG  A 1 5  ? 18.500 20.400 37.820 1.00 0.00 ? ? ? ? ? ? 5    DG  B H21    2 
ATOM   1248 H  H22    . DG  A 1 5  ? 20.220 20.410 38.070 1.00 0.00 ? ? ? ? ? ? 5    DG  B H22    2 
ATOM   1249 P  P      . DT  A 1 6  ? 27.570 22.980 36.320 1.00 0.00 ? ? ? ? ? ? 6    DT  B P      2 
ATOM   1250 O  OP1    . DT  A 1 6  ? 28.840 23.090 37.070 1.00 0.00 ? ? ? ? ? ? 6    DT  B OP1    2 
ATOM   1251 O  OP2    . DT  A 1 6  ? 27.550 23.320 34.880 1.00 0.00 ? ? ? ? ? ? 6    DT  B OP2    2 
ATOM   1252 O  "O5'"  . DT  A 1 6  ? 26.970 21.500 36.460 1.00 0.00 ? ? ? ? ? ? 6    DT  B "O5'"  2 
ATOM   1253 C  "C5'"  . DT  A 1 6  ? 26.660 21.010 37.780 1.00 0.00 ? ? ? ? ? ? 6    DT  B "C5'"  2 
ATOM   1254 C  "C4'"  . DT  A 1 6  ? 25.480 20.060 37.830 1.00 0.00 ? ? ? ? ? ? 6    DT  B "C4'"  2 
ATOM   1255 O  "O4'"  . DT  A 1 6  ? 24.270 20.590 37.250 1.00 0.00 ? ? ? ? ? ? 6    DT  B "O4'"  2 
ATOM   1256 C  "C3'"  . DT  A 1 6  ? 25.870 18.830 37.050 1.00 0.00 ? ? ? ? ? ? 6    DT  B "C3'"  2 
ATOM   1257 O  "O3'"  . DT  A 1 6  ? 26.180 17.750 37.970 1.00 0.00 ? ? ? ? ? ? 6    DT  B "O3'"  2 
ATOM   1258 C  "C2'"  . DT  A 1 6  ? 24.730 18.570 36.110 1.00 0.00 ? ? ? ? ? ? 6    DT  B "C2'"  2 
ATOM   1259 C  "C1'"  . DT  A 1 6  ? 23.620 19.470 36.650 1.00 0.00 ? ? ? ? ? ? 6    DT  B "C1'"  2 
ATOM   1260 N  N1     . DT  A 1 6  ? 22.770 19.970 35.540 1.00 0.00 ? ? ? ? ? ? 6    DT  B N1     2 
ATOM   1261 C  C2     . DT  A 1 6  ? 21.450 19.520 35.410 1.00 0.00 ? ? ? ? ? ? 6    DT  B C2     2 
ATOM   1262 O  O2     . DT  A 1 6  ? 21.040 18.520 35.990 1.00 0.00 ? ? ? ? ? ? 6    DT  B O2     2 
ATOM   1263 N  N3     . DT  A 1 6  ? 20.620 20.080 34.450 1.00 0.00 ? ? ? ? ? ? 6    DT  B N3     2 
ATOM   1264 C  C4     . DT  A 1 6  ? 21.110 21.080 33.610 1.00 0.00 ? ? ? ? ? ? 6    DT  B C4     2 
ATOM   1265 O  O4     . DT  A 1 6  ? 20.250 21.610 32.900 1.00 0.00 ? ? ? ? ? ? 6    DT  B O4     2 
ATOM   1266 C  C5     . DT  A 1 6  ? 22.430 21.530 33.690 1.00 0.00 ? ? ? ? ? ? 6    DT  B C5     2 
ATOM   1267 C  C7     . DT  A 1 6  ? 23.010 22.560 32.720 1.00 0.00 ? ? ? ? ? ? 6    DT  B C7     2 
ATOM   1268 C  C6     . DT  A 1 6  ? 23.260 20.950 34.660 1.00 0.00 ? ? ? ? ? ? 6    DT  B C6     2 
ATOM   1269 H  H3     . DT  A 1 6  ? 19.690 19.760 34.330 1.00 0.00 ? ? ? ? ? ? 6    DT  B H3     2 
ATOM   1270 P  P      . DG  A 1 7  ? 26.940 16.410 37.520 1.00 0.00 ? ? ? ? ? ? 7    DG  B P      2 
ATOM   1271 O  OP1    . DG  A 1 7  ? 27.300 15.670 38.750 1.00 0.00 ? ? ? ? ? ? 7    DG  B OP1    2 
ATOM   1272 O  OP2    . DG  A 1 7  ? 27.980 16.660 36.490 1.00 0.00 ? ? ? ? ? ? 7    DG  B OP2    2 
ATOM   1273 O  "O5'"  . DG  A 1 7  ? 25.760 15.610 36.810 1.00 0.00 ? ? ? ? ? ? 7    DG  B "O5'"  2 
ATOM   1274 C  "C5'"  . DG  A 1 7  ? 24.810 14.940 37.670 1.00 0.00 ? ? ? ? ? ? 7    DG  B "C5'"  2 
ATOM   1275 C  "C4'"  . DG  A 1 7  ? 23.600 14.400 36.950 1.00 0.00 ? ? ? ? ? ? 7    DG  B "C4'"  2 
ATOM   1276 O  "O4'"  . DG  A 1 7  ? 23.010 15.470 36.210 1.00 0.00 ? ? ? ? ? ? 7    DG  B "O4'"  2 
ATOM   1277 C  "C3'"  . DG  A 1 7  ? 24.030 13.350 35.960 1.00 0.00 ? ? ? ? ? ? 7    DG  B "C3'"  2 
ATOM   1278 O  "O3'"  . DG  A 1 7  ? 23.420 12.100 36.330 1.00 0.00 ? ? ? ? ? ? 7    DG  B "O3'"  2 
ATOM   1279 C  "C2'"  . DG  A 1 7  ? 23.660 13.880 34.610 1.00 0.00 ? ? ? ? ? ? 7    DG  B "C2'"  2 
ATOM   1280 C  "C1'"  . DG  A 1 7  ? 22.540 14.850 35.010 1.00 0.00 ? ? ? ? ? ? 7    DG  B "C1'"  2 
ATOM   1281 N  N9     . DG  A 1 7  ? 22.230 15.850 33.980 1.00 0.00 ? ? ? ? ? ? 7    DG  B N9     2 
ATOM   1282 C  C8     . DG  A 1 7  ? 23.070 16.740 33.480 1.00 0.00 ? ? ? ? ? ? 7    DG  B C8     2 
ATOM   1283 N  N7     . DG  A 1 7  ? 22.410 17.670 32.800 1.00 0.00 ? ? ? ? ? ? 7    DG  B N7     2 
ATOM   1284 C  C5     . DG  A 1 7  ? 21.130 17.310 32.800 1.00 0.00 ? ? ? ? ? ? 7    DG  B C5     2 
ATOM   1285 C  C6     . DG  A 1 7  ? 20.000 17.790 32.140 1.00 0.00 ? ? ? ? ? ? 7    DG  B C6     2 
ATOM   1286 O  O6     . DG  A 1 7  ? 19.960 18.950 31.720 1.00 0.00 ? ? ? ? ? ? 7    DG  B O6     2 
ATOM   1287 N  N1     . DG  A 1 7  ? 18.810 17.070 32.210 1.00 0.00 ? ? ? ? ? ? 7    DG  B N1     2 
ATOM   1288 C  C2     . DG  A 1 7  ? 18.740 15.960 33.030 1.00 0.00 ? ? ? ? ? ? 7    DG  B C2     2 
ATOM   1289 N  N2     . DG  A 1 7  ? 17.560 15.540 33.390 1.00 0.00 ? ? ? ? ? ? 7    DG  B N2     2 
ATOM   1290 N  N3     . DG  A 1 7  ? 19.820 15.510 33.670 1.00 0.00 ? ? ? ? ? ? 7    DG  B N3     2 
ATOM   1291 C  C4     . DG  A 1 7  ? 21.010 16.150 33.560 1.00 0.00 ? ? ? ? ? ? 7    DG  B C4     2 
ATOM   1292 H  H1     . DG  A 1 7  ? 18.110 17.200 31.510 1.00 0.00 ? ? ? ? ? ? 7    DG  B H1     2 
ATOM   1293 H  H21    . DG  A 1 7  ? 16.720 15.890 32.970 1.00 0.00 ? ? ? ? ? ? 7    DG  B H21    2 
ATOM   1294 H  H22    . DG  A 1 7  ? 17.510 14.780 34.050 1.00 0.00 ? ? ? ? ? ? 7    DG  B H22    2 
ATOM   1295 P  P      . DA  A 1 8  ? 23.780 10.720 35.610 1.00 0.00 ? ? ? ? ? ? 8    DA  B P      2 
ATOM   1296 O  OP1    . DA  A 1 8  ? 23.750 9.670  36.660 1.00 0.00 ? ? ? ? ? ? 8    DA  B OP1    2 
ATOM   1297 O  OP2    . DA  A 1 8  ? 25.000 10.920 34.800 1.00 0.00 ? ? ? ? ? ? 8    DA  B OP2    2 
ATOM   1298 O  "O5'"  . DA  A 1 8  ? 22.510 10.570 34.640 1.00 0.00 ? ? ? ? ? ? 8    DA  B "O5'"  2 
ATOM   1299 C  "C5'"  . DA  A 1 8  ? 21.190 10.840 35.170 1.00 0.00 ? ? ? ? ? ? 8    DA  B "C5'"  2 
ATOM   1300 C  "C4'"  . DA  A 1 8  ? 20.100 11.090 34.130 1.00 0.00 ? ? ? ? ? ? 8    DA  B "C4'"  2 
ATOM   1301 O  "O4'"  . DA  A 1 8  ? 20.340 12.330 33.460 1.00 0.00 ? ? ? ? ? ? 8    DA  B "O4'"  2 
ATOM   1302 C  "C3'"  . DA  A 1 8  ? 20.100 10.000 33.080 1.00 0.00 ? ? ? ? ? ? 8    DA  B "C3'"  2 
ATOM   1303 O  "O3'"  . DA  A 1 8  ? 18.760 9.510  32.870 1.00 0.00 ? ? ? ? ? ? 8    DA  B "O3'"  2 
ATOM   1304 C  "C2'"  . DA  A 1 8  ? 20.780 10.680 31.900 1.00 0.00 ? ? ? ? ? ? 8    DA  B "C2'"  2 
ATOM   1305 C  "C1'"  . DA  A 1 8  ? 20.130 12.040 32.070 1.00 0.00 ? ? ? ? ? ? 8    DA  B "C1'"  2 
ATOM   1306 N  N9     . DA  A 1 8  ? 20.790 13.120 31.320 1.00 0.00 ? ? ? ? ? ? 8    DA  B N9     2 
ATOM   1307 C  C8     . DA  A 1 8  ? 22.080 13.410 31.300 1.00 0.00 ? ? ? ? ? ? 8    DA  B C8     2 
ATOM   1308 N  N7     . DA  A 1 8  ? 22.300 14.550 30.630 1.00 0.00 ? ? ? ? ? ? 8    DA  B N7     2 
ATOM   1309 C  C5     . DA  A 1 8  ? 21.110 14.940 30.180 1.00 0.00 ? ? ? ? ? ? 8    DA  B C5     2 
ATOM   1310 C  C6     . DA  A 1 8  ? 20.640 15.950 29.340 1.00 0.00 ? ? ? ? ? ? 8    DA  B C6     2 
ATOM   1311 N  N6     . DA  A 1 8  ? 21.420 16.930 28.940 1.00 0.00 ? ? ? ? ? ? 8    DA  B N6     2 
ATOM   1312 N  N1     . DA  A 1 8  ? 19.370 15.960 28.910 1.00 0.00 ? ? ? ? ? ? 8    DA  B N1     2 
ATOM   1313 C  C2     . DA  A 1 8  ? 18.490 15.020 29.280 1.00 0.00 ? ? ? ? ? ? 8    DA  B C2     2 
ATOM   1314 N  N3     . DA  A 1 8  ? 18.880 14.080 30.130 1.00 0.00 ? ? ? ? ? ? 8    DA  B N3     2 
ATOM   1315 C  C4     . DA  A 1 8  ? 20.160 14.020 30.580 1.00 0.00 ? ? ? ? ? ? 8    DA  B C4     2 
ATOM   1316 H  H61    . DA  A 1 8  ? 21.040 17.710 28.440 1.00 0.00 ? ? ? ? ? ? 8    DA  B H61    2 
ATOM   1317 H  H62    . DA  A 1 8  ? 22.400 16.850 29.120 1.00 0.00 ? ? ? ? ? ? 8    DA  B H62    2 
ATOM   1318 P  P      . DG  A 1 9  ? 18.500 8.090  32.190 1.00 0.00 ? ? ? ? ? ? 9    DG  B P      2 
ATOM   1319 O  OP1    . DG  A 1 9  ? 17.370 7.460  32.890 1.00 0.00 ? ? ? ? ? ? 9    DG  B OP1    2 
ATOM   1320 O  OP2    . DG  A 1 9  ? 19.770 7.340  32.050 1.00 0.00 ? ? ? ? ? ? 9    DG  B OP2    2 
ATOM   1321 O  "O5'"  . DG  A 1 9  ? 17.940 8.490  30.750 1.00 0.00 ? ? ? ? ? ? 9    DG  B "O5'"  2 
ATOM   1322 C  "C5'"  . DG  A 1 9  ? 16.660 9.140  30.600 1.00 0.00 ? ? ? ? ? ? 9    DG  B "C5'"  2 
ATOM   1323 C  "C4'"  . DG  A 1 9  ? 16.600 9.790  29.230 1.00 0.00 ? ? ? ? ? ? 9    DG  B "C4'"  2 
ATOM   1324 O  "O4'"  . DG  A 1 9  ? 17.530 10.880 29.010 1.00 0.00 ? ? ? ? ? ? 9    DG  B "O4'"  2 
ATOM   1325 C  "C3'"  . DG  A 1 9  ? 16.920 8.750  28.180 1.00 0.00 ? ? ? ? ? ? 9    DG  B "C3'"  2 
ATOM   1326 O  "O3'"  . DG  A 1 9  ? 15.740 8.540  27.370 1.00 0.00 ? ? ? ? ? ? 9    DG  B "O3'"  2 
ATOM   1327 C  "C2'"  . DG  A 1 9  ? 18.230 9.180  27.600 1.00 0.00 ? ? ? ? ? ? 9    DG  B "C2'"  2 
ATOM   1328 C  "C1'"  . DG  A 1 9  ? 18.080 10.690 27.680 1.00 0.00 ? ? ? ? ? ? 9    DG  B "C1'"  2 
ATOM   1329 N  N9     . DG  A 1 9  ? 19.340 11.420 27.560 1.00 0.00 ? ? ? ? ? ? 9    DG  B N9     2 
ATOM   1330 C  C8     . DG  A 1 9  ? 20.420 11.200 28.300 1.00 0.00 ? ? ? ? ? ? 9    DG  B C8     2 
ATOM   1331 N  N7     . DG  A 1 9  ? 21.340 12.130 28.060 1.00 0.00 ? ? ? ? ? ? 9    DG  B N7     2 
ATOM   1332 C  C5     . DG  A 1 9  ? 20.830 12.960 27.150 1.00 0.00 ? ? ? ? ? ? 9    DG  B C5     2 
ATOM   1333 C  C6     . DG  A 1 9  ? 21.240 14.180 26.620 1.00 0.00 ? ? ? ? ? ? 9    DG  B C6     2 
ATOM   1334 O  O6     . DG  A 1 9  ? 22.390 14.590 26.760 1.00 0.00 ? ? ? ? ? ? 9    DG  B O6     2 
ATOM   1335 N  N1     . DG  A 1 9  ? 20.360 14.940 25.860 1.00 0.00 ? ? ? ? ? ? 9    DG  B N1     2 
ATOM   1336 C  C2     . DG  A 1 9  ? 19.090 14.440 25.580 1.00 0.00 ? ? ? ? ? ? 9    DG  B C2     2 
ATOM   1337 N  N2     . DG  A 1 9  ? 18.250 15.210 24.940 1.00 0.00 ? ? ? ? ? ? 9    DG  B N2     2 
ATOM   1338 N  N3     . DG  A 1 9  ? 18.710 13.240 26.040 1.00 0.00 ? ? ? ? ? ? 9    DG  B N3     2 
ATOM   1339 C  C4     . DG  A 1 9  ? 19.540 12.510 26.820 1.00 0.00 ? ? ? ? ? ? 9    DG  B C4     2 
ATOM   1340 H  H1     . DG  A 1 9  ? 20.570 15.910 25.730 1.00 0.00 ? ? ? ? ? ? 9    DG  B H1     2 
ATOM   1341 H  H21    . DG  A 1 9  ? 18.610 16.090 24.620 1.00 0.00 ? ? ? ? ? ? 9    DG  B H21    2 
ATOM   1342 H  H22    . DG  A 1 9  ? 17.280 14.980 24.850 1.00 0.00 ? ? ? ? ? ? 9    DG  B H22    2 
ATOM   1343 P  P      . DC  A 1 10 ? 15.730 7.600  26.080 1.00 0.00 ? ? ? ? ? ? 10   DC  B P      2 
ATOM   1344 O  OP1    . DC  A 1 10 ? 14.330 7.280  25.720 1.00 0.00 ? ? ? ? ? ? 10   DC  B OP1    2 
ATOM   1345 O  OP2    . DC  A 1 10 ? 16.670 6.470  26.320 1.00 0.00 ? ? ? ? ? ? 10   DC  B OP2    2 
ATOM   1346 O  "O5'"  . DC  A 1 10 ? 16.290 8.620  24.970 1.00 0.00 ? ? ? ? ? ? 10   DC  B "O5'"  2 
ATOM   1347 C  "C5'"  . DC  A 1 10 ? 15.340 9.470  24.320 1.00 0.00 ? ? ? ? ? ? 10   DC  B "C5'"  2 
ATOM   1348 C  "C4'"  . DC  A 1 10 ? 15.820 10.070 23.010 1.00 0.00 ? ? ? ? ? ? 10   DC  B "C4'"  2 
ATOM   1349 O  "O4'"  . DC  A 1 10 ? 16.890 11.010 23.240 1.00 0.00 ? ? ? ? ? ? 10   DC  B "O4'"  2 
ATOM   1350 C  "C3'"  . DC  A 1 10 ? 16.310 8.970  22.090 1.00 0.00 ? ? ? ? ? ? 10   DC  B "C3'"  2 
ATOM   1351 O  "O3'"  . DC  A 1 10 ? 15.690 9.130  20.800 1.00 0.00 ? ? ? ? ? ? 10   DC  B "O3'"  2 
ATOM   1352 C  "C2'"  . DC  A 1 10 ? 17.810 9.110  22.140 1.00 0.00 ? ? ? ? ? ? 10   DC  B "C2'"  2 
ATOM   1353 C  "C1'"  . DC  A 1 10 ? 17.940 10.620 22.340 1.00 0.00 ? ? ? ? ? ? 10   DC  B "C1'"  2 
ATOM   1354 N  N1     . DC  A 1 10 ? 19.210 10.960 23.030 1.00 0.00 ? ? ? ? ? ? 10   DC  B N1     2 
ATOM   1355 C  C2     . DC  A 1 10 ? 19.840 12.200 22.840 1.00 0.00 ? ? ? ? ? ? 10   DC  B C2     2 
ATOM   1356 O  O2     . DC  A 1 10 ? 19.430 12.980 21.980 1.00 0.00 ? ? ? ? ? ? 10   DC  B O2     2 
ATOM   1357 N  N3     . DC  A 1 10 ? 20.970 12.490 23.530 1.00 0.00 ? ? ? ? ? ? 10   DC  B N3     2 
ATOM   1358 C  C4     . DC  A 1 10 ? 21.520 11.600 24.370 1.00 0.00 ? ? ? ? ? ? 10   DC  B C4     2 
ATOM   1359 N  N4     . DC  A 1 10 ? 22.740 11.850 24.800 1.00 0.00 ? ? ? ? ? ? 10   DC  B N4     2 
ATOM   1360 C  C5     . DC  A 1 10 ? 20.940 10.340 24.620 1.00 0.00 ? ? ? ? ? ? 10   DC  B C5     2 
ATOM   1361 C  C6     . DC  A 1 10 ? 19.790 10.030 23.910 1.00 0.00 ? ? ? ? ? ? 10   DC  B C6     2 
ATOM   1362 H  H41    . DC  A 1 10 ? 23.290 12.590 24.420 1.00 0.00 ? ? ? ? ? ? 10   DC  B H41    2 
ATOM   1363 H  H42    . DC  A 1 10 ? 23.190 11.230 25.480 1.00 0.00 ? ? ? ? ? ? 10   DC  B H42    2 
ATOM   1364 P  P      . DG  A 1 11 ? 15.990 8.210  19.520 1.00 0.00 ? ? ? ? ? ? 11   DG  B P      2 
ATOM   1365 O  OP1    . DG  A 1 11 ? 14.760 8.240  18.690 1.00 0.00 ? ? ? ? ? ? 11   DG  B OP1    2 
ATOM   1366 O  OP2    . DG  A 1 11 ? 16.470 6.880  19.990 1.00 0.00 ? ? ? ? ? ? 11   DG  B OP2    2 
ATOM   1367 O  "O5'"  . DG  A 1 11 ? 17.250 8.920  18.800 1.00 0.00 ? ? ? ? ? ? 11   DG  B "O5'"  2 
ATOM   1368 C  "C5'"  . DG  A 1 11 ? 17.210 9.990  17.830 1.00 0.00 ? ? ? ? ? ? 11   DG  B "C5'"  2 
ATOM   1369 C  "C4'"  . DG  A 1 11 ? 18.630 10.490 17.530 1.00 0.00 ? ? ? ? ? ? 11   DG  B "C4'"  2 
ATOM   1370 O  "O4'"  . DG  A 1 11 ? 19.330 10.890 18.730 1.00 0.00 ? ? ? ? ? ? 11   DG  B "O4'"  2 
ATOM   1371 C  "C3'"  . DG  A 1 11 ? 19.540 9.440  16.910 1.00 0.00 ? ? ? ? ? ? 11   DG  B "C3'"  2 
ATOM   1372 O  "O3'"  . DG  A 1 11 ? 19.610 9.540  15.490 1.00 0.00 ? ? ? ? ? ? 11   DG  B "O3'"  2 
ATOM   1373 C  "C2'"  . DG  A 1 11 ? 20.930 9.760  17.400 1.00 0.00 ? ? ? ? ? ? 11   DG  B "C2'"  2 
ATOM   1374 C  "C1'"  . DG  A 1 11 ? 20.690 10.950 18.310 1.00 0.00 ? ? ? ? ? ? 11   DG  B "C1'"  2 
ATOM   1375 N  N9     . DG  A 1 11 ? 21.650 10.960 19.440 1.00 0.00 ? ? ? ? ? ? 11   DG  B N9     2 
ATOM   1376 C  C8     . DG  A 1 11 ? 21.820 10.040 20.380 1.00 0.00 ? ? ? ? ? ? 11   DG  B C8     2 
ATOM   1377 N  N7     . DG  A 1 11 ? 22.680 10.500 21.300 1.00 0.00 ? ? ? ? ? ? 11   DG  B N7     2 
ATOM   1378 C  C5     . DG  A 1 11 ? 23.100 11.700 20.890 1.00 0.00 ? ? ? ? ? ? 11   DG  B C5     2 
ATOM   1379 C  C6     . DG  A 1 11 ? 24.120 12.570 21.280 1.00 0.00 ? ? ? ? ? ? 11   DG  B C6     2 
ATOM   1380 O  O6     . DG  A 1 11 ? 24.870 12.330 22.220 1.00 0.00 ? ? ? ? ? ? 11   DG  B O6     2 
ATOM   1381 N  N1     . DG  A 1 11 ? 24.460 13.650 20.470 1.00 0.00 ? ? ? ? ? ? 11   DG  B N1     2 
ATOM   1382 C  C2     . DG  A 1 11 ? 23.760 13.860 19.280 1.00 0.00 ? ? ? ? ? ? 11   DG  B C2     2 
ATOM   1383 N  N2     . DG  A 1 11 ? 24.220 14.690 18.390 1.00 0.00 ? ? ? ? ? ? 11   DG  B N2     2 
ATOM   1384 N  N3     . DG  A 1 11 ? 22.760 13.050 18.930 1.00 0.00 ? ? ? ? ? ? 11   DG  B N3     2 
ATOM   1385 C  C4     . DG  A 1 11 ? 22.430 11.990 19.700 1.00 0.00 ? ? ? ? ? ? 11   DG  B C4     2 
ATOM   1386 H  "HO3'" . DG  A 1 11 ? 20.280 8.910  15.000 1.00 0.00 ? ? ? ? ? ? 11   DG  B "HO3'" 2 
ATOM   1387 H  H1     . DG  A 1 11 ? 25.240 14.220 20.700 1.00 0.00 ? ? ? ? ? ? 11   DG  B H1     2 
ATOM   1388 H  H21    . DG  A 1 11 ? 25.030 15.270 18.540 1.00 0.00 ? ? ? ? ? ? 11   DG  B H21    2 
ATOM   1389 H  H22    . DG  A 1 11 ? 23.670 14.920 17.570 1.00 0.00 ? ? ? ? ? ? 11   DG  B H22    2 
ATOM   1390 O  "O5'"  . DC  B 2 1  ? 33.320 17.310 20.690 1.00 0.00 ? ? ? ? ? ? 1    DC  C "O5'"  2 
ATOM   1391 C  "C5'"  . DC  B 2 1  ? 32.290 18.300 20.720 1.00 0.00 ? ? ? ? ? ? 1    DC  C "C5'"  2 
ATOM   1392 C  "C4'"  . DC  B 2 1  ? 31.090 17.790 19.950 1.00 0.00 ? ? ? ? ? ? 1    DC  C "C4'"  2 
ATOM   1393 O  "O4'"  . DC  B 2 1  ? 30.630 16.570 20.570 1.00 0.00 ? ? ? ? ? ? 1    DC  C "O4'"  2 
ATOM   1394 C  "C3'"  . DC  B 2 1  ? 29.960 18.800 20.020 1.00 0.00 ? ? ? ? ? ? 1    DC  C "C3'"  2 
ATOM   1395 O  "O3'"  . DC  B 2 1  ? 29.530 19.110 18.680 1.00 0.00 ? ? ? ? ? ? 1    DC  C "O3'"  2 
ATOM   1396 C  "C2'"  . DC  B 2 1  ? 28.910 18.110 20.820 1.00 0.00 ? ? ? ? ? ? 1    DC  C "C2'"  2 
ATOM   1397 C  "C1'"  . DC  B 2 1  ? 29.200 16.680 20.500 1.00 0.00 ? ? ? ? ? ? 1    DC  C "C1'"  2 
ATOM   1398 N  N1     . DC  B 2 1  ? 28.600 15.780 21.490 1.00 0.00 ? ? ? ? ? ? 1    DC  C N1     2 
ATOM   1399 C  C2     . DC  B 2 1  ? 27.590 14.850 21.150 1.00 0.00 ? ? ? ? ? ? 1    DC  C C2     2 
ATOM   1400 O  O2     . DC  B 2 1  ? 26.910 15.000 20.140 1.00 0.00 ? ? ? ? ? ? 1    DC  C O2     2 
ATOM   1401 N  N3     . DC  B 2 1  ? 27.060 14.100 22.140 1.00 0.00 ? ? ? ? ? ? 1    DC  C N3     2 
ATOM   1402 C  C4     . DC  B 2 1  ? 27.430 14.280 23.410 1.00 0.00 ? ? ? ? ? ? 1    DC  C C4     2 
ATOM   1403 N  N4     . DC  B 2 1  ? 26.640 13.680 24.250 1.00 0.00 ? ? ? ? ? ? 1    DC  C N4     2 
ATOM   1404 C  C5     . DC  B 2 1  ? 28.380 15.230 23.830 1.00 0.00 ? ? ? ? ? ? 1    DC  C C5     2 
ATOM   1405 C  C6     . DC  B 2 1  ? 28.990 15.960 22.830 1.00 0.00 ? ? ? ? ? ? 1    DC  C C6     2 
ATOM   1406 H  H41    . DC  B 2 1  ? 25.710 13.520 23.930 1.00 0.00 ? ? ? ? ? ? 1    DC  C H41    2 
ATOM   1407 H  H42    . DC  B 2 1  ? 26.780 13.740 25.260 1.00 0.00 ? ? ? ? ? ? 1    DC  C H42    2 
ATOM   1408 H  "HO5'" . DC  B 2 1  ? 34.100 17.690 21.200 1.00 0.00 ? ? ? ? ? ? 1    DC  C "HO5'" 2 
ATOM   1409 P  P      . DG  B 2 2  ? 28.950 20.560 18.340 1.00 0.00 ? ? ? ? ? ? 2    DG  C P      2 
ATOM   1410 O  OP1    . DG  B 2 2  ? 29.030 20.690 16.870 1.00 0.00 ? ? ? ? ? ? 2    DG  C OP1    2 
ATOM   1411 O  OP2    . DG  B 2 2  ? 29.690 21.550 19.160 1.00 0.00 ? ? ? ? ? ? 2    DG  C OP2    2 
ATOM   1412 O  "O5'"  . DG  B 2 2  ? 27.440 20.410 18.850 1.00 0.00 ? ? ? ? ? ? 2    DG  C "O5'"  2 
ATOM   1413 C  "C5'"  . DG  B 2 2  ? 26.370 20.150 17.910 1.00 0.00 ? ? ? ? ? ? 2    DG  C "C5'"  2 
ATOM   1414 C  "C4'"  . DG  B 2 2  ? 25.070 19.960 18.660 1.00 0.00 ? ? ? ? ? ? 2    DG  C "C4'"  2 
ATOM   1415 O  "O4'"  . DG  B 2 2  ? 25.120 18.750 19.420 1.00 0.00 ? ? ? ? ? ? 2    DG  C "O4'"  2 
ATOM   1416 C  "C3'"  . DG  B 2 2  ? 24.780 21.120 19.620 1.00 0.00 ? ? ? ? ? ? 2    DG  C "C3'"  2 
ATOM   1417 O  "O3'"  . DG  B 2 2  ? 23.740 21.980 19.110 1.00 0.00 ? ? ? ? ? ? 2    DG  C "O3'"  2 
ATOM   1418 C  "C2'"  . DG  B 2 2  ? 24.370 20.440 20.910 1.00 0.00 ? ? ? ? ? ? 2    DG  C "C2'"  2 
ATOM   1419 C  "C1'"  . DG  B 2 2  ? 24.180 19.010 20.460 1.00 0.00 ? ? ? ? ? ? 2    DG  C "C1'"  2 
ATOM   1420 N  N9     . DG  B 2 2  ? 24.460 18.080 21.560 1.00 0.00 ? ? ? ? ? ? 2    DG  C N9     2 
ATOM   1421 C  C8     . DG  B 2 2  ? 25.530 18.060 22.360 1.00 0.00 ? ? ? ? ? ? 2    DG  C C8     2 
ATOM   1422 N  N7     . DG  B 2 2  ? 25.390 17.080 23.260 1.00 0.00 ? ? ? ? ? ? 2    DG  C N7     2 
ATOM   1423 C  C5     . DG  B 2 2  ? 24.210 16.500 23.040 1.00 0.00 ? ? ? ? ? ? 2    DG  C C5     2 
ATOM   1424 C  C6     . DG  B 2 2  ? 23.490 15.490 23.660 1.00 0.00 ? ? ? ? ? ? 2    DG  C C6     2 
ATOM   1425 O  O6     . DG  B 2 2  ? 23.980 14.750 24.510 1.00 0.00 ? ? ? ? ? ? 2    DG  C O6     2 
ATOM   1426 N  N1     . DG  B 2 2  ? 22.210 15.160 23.210 1.00 0.00 ? ? ? ? ? ? 2    DG  C N1     2 
ATOM   1427 C  C2     . DG  B 2 2  ? 21.690 15.840 22.110 1.00 0.00 ? ? ? ? ? ? 2    DG  C C2     2 
ATOM   1428 N  N2     . DG  B 2 2  ? 20.600 15.390 21.560 1.00 0.00 ? ? ? ? ? ? 2    DG  C N2     2 
ATOM   1429 N  N3     . DG  B 2 2  ? 22.360 16.830 21.520 1.00 0.00 ? ? ? ? ? ? 2    DG  C N3     2 
ATOM   1430 C  C4     . DG  B 2 2  ? 23.610 17.150 21.960 1.00 0.00 ? ? ? ? ? ? 2    DG  C C4     2 
ATOM   1431 H  H1     . DG  B 2 2  ? 21.710 14.430 23.660 1.00 0.00 ? ? ? ? ? ? 2    DG  C H1     2 
ATOM   1432 H  H21    . DG  B 2 2  ? 20.220 14.510 21.850 1.00 0.00 ? ? ? ? ? ? 2    DG  C H21    2 
ATOM   1433 H  H22    . DG  B 2 2  ? 20.070 15.980 20.940 1.00 0.00 ? ? ? ? ? ? 2    DG  C H22    2 
ATOM   1434 P  P      . DC  B 2 3  ? 23.090 23.250 19.860 1.00 0.00 ? ? ? ? ? ? 3    DC  C P      2 
ATOM   1435 O  OP1    . DC  B 2 3  ? 22.510 24.150 18.830 1.00 0.00 ? ? ? ? ? ? 3    DC  C OP1    2 
ATOM   1436 O  OP2    . DC  B 2 3  ? 24.020 23.820 20.840 1.00 0.00 ? ? ? ? ? ? 3    DC  C OP2    2 
ATOM   1437 O  "O5'"  . DC  B 2 3  ? 21.920 22.640 20.770 1.00 0.00 ? ? ? ? ? ? 3    DC  C "O5'"  2 
ATOM   1438 C  "C5'"  . DC  B 2 3  ? 20.840 21.960 20.140 1.00 0.00 ? ? ? ? ? ? 3    DC  C "C5'"  2 
ATOM   1439 C  "C4'"  . DC  B 2 3  ? 20.060 21.050 21.060 1.00 0.00 ? ? ? ? ? ? 3    DC  C "C4'"  2 
ATOM   1440 O  "O4'"  . DC  B 2 3  ? 20.890 20.160 21.830 1.00 0.00 ? ? ? ? ? ? 3    DC  C "O4'"  2 
ATOM   1441 C  "C3'"  . DC  B 2 3  ? 19.230 21.870 22.030 1.00 0.00 ? ? ? ? ? ? 3    DC  C "C3'"  2 
ATOM   1442 O  "O3'"  . DC  B 2 3  ? 17.830 21.700 21.770 1.00 0.00 ? ? ? ? ? ? 3    DC  C "O3'"  2 
ATOM   1443 C  "C2'"  . DC  B 2 3  ? 19.690 21.370 23.390 1.00 0.00 ? ? ? ? ? ? 3    DC  C "C2'"  2 
ATOM   1444 C  "C1'"  . DC  B 2 3  ? 20.150 19.960 23.050 1.00 0.00 ? ? ? ? ? ? 3    DC  C "C1'"  2 
ATOM   1445 N  N1     . DC  B 2 3  ? 20.980 19.350 24.090 1.00 0.00 ? ? ? ? ? ? 3    DC  C N1     2 
ATOM   1446 C  C2     . DC  B 2 3  ? 20.530 18.250 24.870 1.00 0.00 ? ? ? ? ? ? 3    DC  C C2     2 
ATOM   1447 O  O2     . DC  B 2 3  ? 19.390 17.790 24.760 1.00 0.00 ? ? ? ? ? ? 3    DC  C O2     2 
ATOM   1448 N  N3     . DC  B 2 3  ? 21.310 17.780 25.860 1.00 0.00 ? ? ? ? ? ? 3    DC  C N3     2 
ATOM   1449 C  C4     . DC  B 2 3  ? 22.510 18.330 26.120 1.00 0.00 ? ? ? ? ? ? 3    DC  C C4     2 
ATOM   1450 N  N4     . DC  B 2 3  ? 23.390 17.580 26.740 1.00 0.00 ? ? ? ? ? ? 3    DC  C N4     2 
ATOM   1451 C  C5     . DC  B 2 3  ? 22.990 19.440 25.410 1.00 0.00 ? ? ? ? ? ? 3    DC  C C5     2 
ATOM   1452 C  C6     . DC  B 2 3  ? 22.220 19.930 24.380 1.00 0.00 ? ? ? ? ? ? 3    DC  C C6     2 
ATOM   1453 H  H41    . DC  B 2 3  ? 23.210 16.610 26.920 1.00 0.00 ? ? ? ? ? ? 3    DC  C H41    2 
ATOM   1454 H  H42    . DC  B 2 3  ? 24.280 17.960 27.030 1.00 0.00 ? ? ? ? ? ? 3    DC  C H42    2 
ATOM   1455 P  P      . DT  B 2 4  ? 16.730 22.600 22.510 1.00 0.00 ? ? ? ? ? ? 4    DT  C P      2 
ATOM   1456 O  OP1    . DT  B 2 4  ? 15.940 23.190 21.420 1.00 0.00 ? ? ? ? ? ? 4    DT  C OP1    2 
ATOM   1457 O  OP2    . DT  B 2 4  ? 17.390 23.530 23.450 1.00 0.00 ? ? ? ? ? ? 4    DT  C OP2    2 
ATOM   1458 O  "O5'"  . DT  B 2 4  ? 15.940 21.460 23.310 1.00 0.00 ? ? ? ? ? ? 4    DT  C "O5'"  2 
ATOM   1459 C  "C5'"  . DT  B 2 4  ? 15.200 20.450 22.600 1.00 0.00 ? ? ? ? ? ? 4    DT  C "C5'"  2 
ATOM   1460 C  "C4'"  . DT  B 2 4  ? 14.530 19.450 23.540 1.00 0.00 ? ? ? ? ? ? 4    DT  C "C4'"  2 
ATOM   1461 O  "O4'"  . DT  B 2 4  ? 15.580 18.840 24.320 1.00 0.00 ? ? ? ? ? ? 4    DT  C "O4'"  2 
ATOM   1462 C  "C3'"  . DT  B 2 4  ? 13.590 20.020 24.600 1.00 0.00 ? ? ? ? ? ? 4    DT  C "C3'"  2 
ATOM   1463 O  "O3'"  . DT  B 2 4  ? 12.530 19.040 24.730 1.00 0.00 ? ? ? ? ? ? 4    DT  C "O3'"  2 
ATOM   1464 C  "C2'"  . DT  B 2 4  ? 14.410 20.280 25.820 1.00 0.00 ? ? ? ? ? ? 4    DT  C "C2'"  2 
ATOM   1465 C  "C1'"  . DT  B 2 4  ? 15.270 19.030 25.700 1.00 0.00 ? ? ? ? ? ? 4    DT  C "C1'"  2 
ATOM   1466 N  N1     . DT  B 2 4  ? 16.570 19.160 26.390 1.00 0.00 ? ? ? ? ? ? 4    DT  C N1     2 
ATOM   1467 C  C2     . DT  B 2 4  ? 17.090 18.020 27.020 1.00 0.00 ? ? ? ? ? ? 4    DT  C C2     2 
ATOM   1468 O  O2     . DT  B 2 4  ? 16.400 17.030 27.240 1.00 0.00 ? ? ? ? ? ? 4    DT  C O2     2 
ATOM   1469 N  N3     . DT  B 2 4  ? 18.340 18.120 27.610 1.00 0.00 ? ? ? ? ? ? 4    DT  C N3     2 
ATOM   1470 C  C4     . DT  B 2 4  ? 19.070 19.310 27.600 1.00 0.00 ? ? ? ? ? ? 4    DT  C C4     2 
ATOM   1471 O  O4     . DT  B 2 4  ? 19.980 19.380 28.420 1.00 0.00 ? ? ? ? ? ? 4    DT  C O4     2 
ATOM   1472 C  C5     . DT  B 2 4  ? 18.570 20.450 26.950 1.00 0.00 ? ? ? ? ? ? 4    DT  C C5     2 
ATOM   1473 C  C7     . DT  B 2 4  ? 19.320 21.780 26.980 1.00 0.00 ? ? ? ? ? ? 4    DT  C C7     2 
ATOM   1474 C  C6     . DT  B 2 4  ? 17.300 20.360 26.350 1.00 0.00 ? ? ? ? ? ? 4    DT  C C6     2 
ATOM   1475 H  H3     . DT  B 2 4  ? 18.710 17.320 28.090 1.00 0.00 ? ? ? ? ? ? 4    DT  C H3     2 
ATOM   1476 P  P      . DC  B 2 5  ? 11.090 19.350 25.360 1.00 0.00 ? ? ? ? ? ? 5    DC  C P      2 
ATOM   1477 O  OP1    . DC  B 2 5  ? 10.040 18.610 24.610 1.00 0.00 ? ? ? ? ? ? 5    DC  C OP1    2 
ATOM   1478 O  OP2    . DC  B 2 5  ? 10.920 20.800 25.570 1.00 0.00 ? ? ? ? ? ? 5    DC  C OP2    2 
ATOM   1479 O  "O5'"  . DC  B 2 5  ? 11.160 18.700 26.830 1.00 0.00 ? ? ? ? ? ? 5    DC  C "O5'"  2 
ATOM   1480 C  "C5'"  . DC  B 2 5  ? 11.450 17.300 27.010 1.00 0.00 ? ? ? ? ? ? 5    DC  C "C5'"  2 
ATOM   1481 C  "C4'"  . DC  B 2 5  ? 12.190 17.020 28.310 1.00 0.00 ? ? ? ? ? ? 5    DC  C "C4'"  2 
ATOM   1482 O  "O4'"  . DC  B 2 5  ? 13.490 17.630 28.380 1.00 0.00 ? ? ? ? ? ? 5    DC  C "O4'"  2 
ATOM   1483 C  "C3'"  . DC  B 2 5  ? 11.430 17.570 29.490 1.00 0.00 ? ? ? ? ? ? 5    DC  C "C3'"  2 
ATOM   1484 O  "O3'"  . DC  B 2 5  ? 10.670 16.480 30.030 1.00 0.00 ? ? ? ? ? ? 5    DC  C "O3'"  2 
ATOM   1485 C  "C2'"  . DC  B 2 5  ? 12.460 18.170 30.410 1.00 0.00 ? ? ? ? ? ? 5    DC  C "C2'"  2 
ATOM   1486 C  "C1'"  . DC  B 2 5  ? 13.780 17.670 29.790 1.00 0.00 ? ? ? ? ? ? 5    DC  C "C1'"  2 
ATOM   1487 N  N1     . DC  B 2 5  ? 14.900 18.610 29.950 1.00 0.00 ? ? ? ? ? ? 5    DC  C N1     2 
ATOM   1488 C  C2     . DC  B 2 5  ? 16.100 18.220 30.570 1.00 0.00 ? ? ? ? ? ? 5    DC  C C2     2 
ATOM   1489 O  O2     . DC  B 2 5  ? 16.230 17.100 31.070 1.00 0.00 ? ? ? ? ? ? 5    DC  C O2     2 
ATOM   1490 N  N3     . DC  B 2 5  ? 17.120 19.100 30.670 1.00 0.00 ? ? ? ? ? ? 5    DC  C N3     2 
ATOM   1491 C  C4     . DC  B 2 5  ? 16.970 20.360 30.230 1.00 0.00 ? ? ? ? ? ? 5    DC  C C4     2 
ATOM   1492 N  N4     . DC  B 2 5  ? 18.070 21.070 30.130 1.00 0.00 ? ? ? ? ? ? 5    DC  C N4     2 
ATOM   1493 C  C5     . DC  B 2 5  ? 15.810 20.840 29.610 1.00 0.00 ? ? ? ? ? ? 5    DC  C C5     2 
ATOM   1494 C  C6     . DC  B 2 5  ? 14.780 19.920 29.440 1.00 0.00 ? ? ? ? ? ? 5    DC  C C6     2 
ATOM   1495 H  H41    . DC  B 2 5  ? 18.940 20.560 30.090 1.00 0.00 ? ? ? ? ? ? 5    DC  C H41    2 
ATOM   1496 H  H42    . DC  B 2 5  ? 17.980 22.060 29.950 1.00 0.00 ? ? ? ? ? ? 5    DC  C H42    2 
ATOM   1497 P  P      . DA  B 2 6  ? 9.320  16.700 30.860 1.00 0.00 ? ? ? ? ? ? 6    DA  C P      2 
ATOM   1498 O  OP1    . DA  B 2 6  ? 8.590  15.430 30.730 1.00 0.00 ? ? ? ? ? ? 6    DA  C OP1    2 
ATOM   1499 O  OP2    . DA  B 2 6  ? 8.630  17.980 30.570 1.00 0.00 ? ? ? ? ? ? 6    DA  C OP2    2 
ATOM   1500 O  "O5'"  . DA  B 2 6  ? 9.900  16.830 32.340 1.00 0.00 ? ? ? ? ? ? 6    DA  C "O5'"  2 
ATOM   1501 C  "C5'"  . DA  B 2 6  ? 10.480 15.640 32.900 1.00 0.00 ? ? ? ? ? ? 6    DA  C "C5'"  2 
ATOM   1502 C  "C4'"  . DA  B 2 6  ? 11.440 15.990 34.010 1.00 0.00 ? ? ? ? ? ? 6    DA  C "C4'"  2 
ATOM   1503 O  "O4'"  . DA  B 2 6  ? 12.550 16.780 33.560 1.00 0.00 ? ? ? ? ? ? 6    DA  C "O4'"  2 
ATOM   1504 C  "C3'"  . DA  B 2 6  ? 10.750 16.800 35.070 1.00 0.00 ? ? ? ? ? ? 6    DA  C "C3'"  2 
ATOM   1505 O  "O3'"  . DA  B 2 6  ? 10.150 15.830 35.940 1.00 0.00 ? ? ? ? ? ? 6    DA  C "O3'"  2 
ATOM   1506 C  "C2'"  . DA  B 2 6  ? 11.790 17.780 35.560 1.00 0.00 ? ? ? ? ? ? 6    DA  C "C2'"  2 
ATOM   1507 C  "C1'"  . DA  B 2 6  ? 13.030 17.410 34.760 1.00 0.00 ? ? ? ? ? ? 6    DA  C "C1'"  2 
ATOM   1508 N  N9     . DA  B 2 6  ? 13.800 18.580 34.290 1.00 0.00 ? ? ? ? ? ? 6    DA  C N9     2 
ATOM   1509 C  C8     . DA  B 2 6  ? 13.320 19.620 33.620 1.00 0.00 ? ? ? ? ? ? 6    DA  C C8     2 
ATOM   1510 N  N7     . DA  B 2 6  ? 14.310 20.410 33.210 1.00 0.00 ? ? ? ? ? ? 6    DA  C N7     2 
ATOM   1511 C  C5     . DA  B 2 6  ? 15.450 19.880 33.660 1.00 0.00 ? ? ? ? ? ? 6    DA  C C5     2 
ATOM   1512 C  C6     . DA  B 2 6  ? 16.810 20.230 33.710 1.00 0.00 ? ? ? ? ? ? 6    DA  C C6     2 
ATOM   1513 N  N6     . DA  B 2 6  ? 17.380 21.210 33.020 1.00 0.00 ? ? ? ? ? ? 6    DA  C N6     2 
ATOM   1514 N  N1     . DA  B 2 6  ? 17.700 19.520 34.430 1.00 0.00 ? ? ? ? ? ? 6    DA  C N1     2 
ATOM   1515 C  C2     . DA  B 2 6  ? 17.320 18.460 35.130 1.00 0.00 ? ? ? ? ? ? 6    DA  C C2     2 
ATOM   1516 N  N3     . DA  B 2 6  ? 16.040 18.060 35.100 1.00 0.00 ? ? ? ? ? ? 6    DA  C N3     2 
ATOM   1517 C  C4     . DA  B 2 6  ? 15.110 18.730 34.380 1.00 0.00 ? ? ? ? ? ? 6    DA  C C4     2 
ATOM   1518 H  H61    . DA  B 2 6  ? 18.360 21.360 33.170 1.00 0.00 ? ? ? ? ? ? 6    DA  C H61    2 
ATOM   1519 H  H62    . DA  B 2 6  ? 17.010 21.550 32.170 1.00 0.00 ? ? ? ? ? ? 6    DA  C H62    2 
ATOM   1520 P  P      . DC  B 2 7  ? 9.770  16.120 37.460 1.00 0.00 ? ? ? ? ? ? 7    DC  C P      2 
ATOM   1521 O  OP1    . DC  B 2 7  ? 9.000  14.970 37.960 1.00 0.00 ? ? ? ? ? ? 7    DC  C OP1    2 
ATOM   1522 O  OP2    . DC  B 2 7  ? 9.160  17.460 37.550 1.00 0.00 ? ? ? ? ? ? 7    DC  C OP2    2 
ATOM   1523 O  "O5'"  . DC  B 2 7  ? 11.200 16.200 38.190 1.00 0.00 ? ? ? ? ? ? 7    DC  C "O5'"  2 
ATOM   1524 C  "C5'"  . DC  B 2 7  ? 12.190 15.160 38.260 1.00 0.00 ? ? ? ? ? ? 7    DC  C "C5'"  2 
ATOM   1525 C  "C4'"  . DC  B 2 7  ? 13.530 15.800 38.650 1.00 0.00 ? ? ? ? ? ? 7    DC  C "C4'"  2 
ATOM   1526 O  "O4'"  . DC  B 2 7  ? 14.030 16.930 37.890 1.00 0.00 ? ? ? ? ? ? 7    DC  C "O4'"  2 
ATOM   1527 C  "C3'"  . DC  B 2 7  ? 13.490 16.250 40.080 1.00 0.00 ? ? ? ? ? ? 7    DC  C "C3'"  2 
ATOM   1528 O  "O3'"  . DC  B 2 7  ? 14.470 15.440 40.750 1.00 0.00 ? ? ? ? ? ? 7    DC  C "O3'"  2 
ATOM   1529 C  "C2'"  . DC  B 2 7  ? 13.730 17.750 40.060 1.00 0.00 ? ? ? ? ? ? 7    DC  C "C2'"  2 
ATOM   1530 C  "C1'"  . DC  B 2 7  ? 14.630 17.850 38.850 1.00 0.00 ? ? ? ? ? ? 7    DC  C "C1'"  2 
ATOM   1531 N  N1     . DC  B 2 7  ? 14.790 19.210 38.280 1.00 0.00 ? ? ? ? ? ? 7    DC  C N1     2 
ATOM   1532 C  C2     . DC  B 2 7  ? 16.080 19.660 37.950 1.00 0.00 ? ? ? ? ? ? 7    DC  C C2     2 
ATOM   1533 O  O2     . DC  B 2 7  ? 17.070 19.030 38.300 1.00 0.00 ? ? ? ? ? ? 7    DC  C O2     2 
ATOM   1534 N  N3     . DC  B 2 7  ? 16.250 20.780 37.200 1.00 0.00 ? ? ? ? ? ? 7    DC  C N3     2 
ATOM   1535 C  C4     . DC  B 2 7  ? 15.190 21.500 36.780 1.00 0.00 ? ? ? ? ? ? 7    DC  C C4     2 
ATOM   1536 N  N4     . DC  B 2 7  ? 15.430 22.550 36.010 1.00 0.00 ? ? ? ? ? ? 7    DC  C N4     2 
ATOM   1537 C  C5     . DC  B 2 7  ? 13.870 21.130 37.100 1.00 0.00 ? ? ? ? ? ? 7    DC  C C5     2 
ATOM   1538 C  C6     . DC  B 2 7  ? 13.680 19.970 37.870 1.00 0.00 ? ? ? ? ? ? 7    DC  C C6     2 
ATOM   1539 H  H41    . DC  B 2 7  ? 16.340 22.900 35.780 1.00 0.00 ? ? ? ? ? ? 7    DC  C H41    2 
ATOM   1540 H  H42    . DC  B 2 7  ? 14.630 23.080 35.670 1.00 0.00 ? ? ? ? ? ? 7    DC  C H42    2 
ATOM   1541 P  P      . DA  B 2 8  ? 14.530 15.310 42.350 1.00 0.00 ? ? ? ? ? ? 8    DA  C P      2 
ATOM   1542 O  OP1    . DA  B 2 8  ? 15.100 13.980 42.700 1.00 0.00 ? ? ? ? ? ? 8    DA  C OP1    2 
ATOM   1543 O  OP2    . DA  B 2 8  ? 13.200 15.660 42.910 1.00 0.00 ? ? ? ? ? ? 8    DA  C OP2    2 
ATOM   1544 O  "O5'"  . DA  B 2 8  ? 15.620 16.420 42.710 1.00 0.00 ? ? ? ? ? ? 8    DA  C "O5'"  2 
ATOM   1545 C  "C5'"  . DA  B 2 8  ? 16.960 16.100 42.280 1.00 0.00 ? ? ? ? ? ? 8    DA  C "C5'"  2 
ATOM   1546 C  "C4'"  . DA  B 2 8  ? 18.070 17.130 42.440 1.00 0.00 ? ? ? ? ? ? 8    DA  C "C4'"  2 
ATOM   1547 O  "O4'"  . DA  B 2 8  ? 17.960 18.250 41.550 1.00 0.00 ? ? ? ? ? ? 8    DA  C "O4'"  2 
ATOM   1548 C  "C3'"  . DA  B 2 8  ? 18.180 17.680 43.840 1.00 0.00 ? ? ? ? ? ? 8    DA  C "C3'"  2 
ATOM   1549 O  "O3'"  . DA  B 2 8  ? 19.530 17.380 44.280 1.00 0.00 ? ? ? ? ? ? 8    DA  C "O3'"  2 
ATOM   1550 C  "C2'"  . DA  B 2 8  ? 17.950 19.160 43.670 1.00 0.00 ? ? ? ? ? ? 8    DA  C "C2'"  2 
ATOM   1551 C  "C1'"  . DA  B 2 8  ? 18.490 19.400 42.270 1.00 0.00 ? ? ? ? ? ? 8    DA  C "C1'"  2 
ATOM   1552 N  N9     . DA  B 2 8  ? 17.880 20.580 41.590 1.00 0.00 ? ? ? ? ? ? 8    DA  C N9     2 
ATOM   1553 C  C8     . DA  B 2 8  ? 16.560 20.710 41.530 1.00 0.00 ? ? ? ? ? ? 8    DA  C C8     2 
ATOM   1554 N  N7     . DA  B 2 8  ? 16.210 21.700 40.710 1.00 0.00 ? ? ? ? ? ? 8    DA  C N7     2 
ATOM   1555 C  C5     . DA  B 2 8  ? 17.340 22.210 40.250 1.00 0.00 ? ? ? ? ? ? 8    DA  C C5     2 
ATOM   1556 C  C6     . DA  B 2 8  ? 17.630 23.370 39.530 1.00 0.00 ? ? ? ? ? ? 8    DA  C C6     2 
ATOM   1557 N  N6     . DA  B 2 8  ? 16.630 24.080 39.070 1.00 0.00 ? ? ? ? ? ? 8    DA  C N6     2 
ATOM   1558 N  N1     . DA  B 2 8  ? 18.890 23.840 39.400 1.00 0.00 ? ? ? ? ? ? 8    DA  C N1     2 
ATOM   1559 C  C2     . DA  B 2 8  ? 19.900 23.190 39.990 1.00 0.00 ? ? ? ? ? ? 8    DA  C C2     2 
ATOM   1560 N  N3     . DA  B 2 8  ? 19.670 22.060 40.680 1.00 0.00 ? ? ? ? ? ? 8    DA  C N3     2 
ATOM   1561 C  C4     . DA  B 2 8  ? 18.420 21.540 40.830 1.00 0.00 ? ? ? ? ? ? 8    DA  C C4     2 
ATOM   1562 H  H61    . DA  B 2 8  ? 16.760 24.970 38.610 1.00 0.00 ? ? ? ? ? ? 8    DA  C H61    2 
ATOM   1563 H  H62    . DA  B 2 8  ? 15.700 23.730 39.150 1.00 0.00 ? ? ? ? ? ? 8    DA  C H62    2 
ATOM   1564 P  P      . DA  B 2 9  ? 20.060 17.430 45.800 1.00 0.00 ? ? ? ? ? ? 9    DA  C P      2 
ATOM   1565 O  OP1    . DA  B 2 9  ? 20.990 16.280 45.900 1.00 0.00 ? ? ? ? ? ? 9    DA  C OP1    2 
ATOM   1566 O  OP2    . DA  B 2 9  ? 18.920 17.430 46.730 1.00 0.00 ? ? ? ? ? ? 9    DA  C OP2    2 
ATOM   1567 O  "O5'"  . DA  B 2 9  ? 20.840 18.830 45.970 1.00 0.00 ? ? ? ? ? ? 9    DA  C "O5'"  2 
ATOM   1568 C  "C5'"  . DA  B 2 9  ? 22.080 19.110 45.300 1.00 0.00 ? ? ? ? ? ? 9    DA  C "C5'"  2 
ATOM   1569 C  "C4'"  . DA  B 2 9  ? 22.540 20.570 45.260 1.00 0.00 ? ? ? ? ? ? 9    DA  C "C4'"  2 
ATOM   1570 O  "O4'"  . DA  B 2 9  ? 21.590 21.340 44.490 1.00 0.00 ? ? ? ? ? ? 9    DA  C "O4'"  2 
ATOM   1571 C  "C3'"  . DA  B 2 9  ? 22.680 21.250 46.620 1.00 0.00 ? ? ? ? ? ? 9    DA  C "C3'"  2 
ATOM   1572 O  "O3'"  . DA  B 2 9  ? 24.020 21.810 46.760 1.00 0.00 ? ? ? ? ? ? 9    DA  C "O3'"  2 
ATOM   1573 C  "C2'"  . DA  B 2 9  ? 21.470 22.140 46.660 1.00 0.00 ? ? ? ? ? ? 9    DA  C "C2'"  2 
ATOM   1574 C  "C1'"  . DA  B 2 9  ? 21.360 22.570 45.190 1.00 0.00 ? ? ? ? ? ? 9    DA  C "C1'"  2 
ATOM   1575 N  N9     . DA  B 2 9  ? 20.000 23.020 44.810 1.00 0.00 ? ? ? ? ? ? 9    DA  C N9     2 
ATOM   1576 C  C8     . DA  B 2 9  ? 18.900 22.330 45.060 1.00 0.00 ? ? ? ? ? ? 9    DA  C C8     2 
ATOM   1577 N  N7     . DA  B 2 9  ? 17.840 22.900 44.470 1.00 0.00 ? ? ? ? ? ? 9    DA  C N7     2 
ATOM   1578 C  C5     . DA  B 2 9  ? 18.300 23.970 43.840 1.00 0.00 ? ? ? ? ? ? 9    DA  C C5     2 
ATOM   1579 C  C6     . DA  B 2 9  ? 17.750 24.930 42.980 1.00 0.00 ? ? ? ? ? ? 9    DA  C C6     2 
ATOM   1580 N  N6     . DA  B 2 9  ? 16.510 24.780 42.580 1.00 0.00 ? ? ? ? ? ? 9    DA  C N6     2 
ATOM   1581 N  N1     . DA  B 2 9  ? 18.500 25.860 42.350 1.00 0.00 ? ? ? ? ? ? 9    DA  C N1     2 
ATOM   1582 C  C2     . DA  B 2 9  ? 19.820 25.870 42.530 1.00 0.00 ? ? ? ? ? ? 9    DA  C C2     2 
ATOM   1583 N  N3     . DA  B 2 9  ? 20.400 24.990 43.360 1.00 0.00 ? ? ? ? ? ? 9    DA  C N3     2 
ATOM   1584 C  C4     . DA  B 2 9  ? 19.680 24.040 44.020 1.00 0.00 ? ? ? ? ? ? 9    DA  C C4     2 
ATOM   1585 H  H61    . DA  B 2 9  ? 16.130 25.440 41.930 1.00 0.00 ? ? ? ? ? ? 9    DA  C H61    2 
ATOM   1586 H  H62    . DA  B 2 9  ? 16.030 23.950 42.850 1.00 0.00 ? ? ? ? ? ? 9    DA  C H62    2 
ATOM   1587 P  P      . DT  B 2 10 ? 24.700 22.330 48.140 1.00 0.00 ? ? ? ? ? ? 10   DT  C P      2 
ATOM   1588 O  OP1    . DT  B 2 10 ? 26.170 22.130 48.190 1.00 0.00 ? ? ? ? ? ? 10   DT  C OP1    2 
ATOM   1589 O  OP2    . DT  B 2 10 ? 23.930 21.860 49.310 1.00 0.00 ? ? ? ? ? ? 10   DT  C OP2    2 
ATOM   1590 O  "O5'"  . DT  B 2 10 ? 24.490 23.900 47.970 1.00 0.00 ? ? ? ? ? ? 10   DT  C "O5'"  2 
ATOM   1591 C  "C5'"  . DT  B 2 10 ? 25.050 24.590 46.850 1.00 0.00 ? ? ? ? ? ? 10   DT  C "C5'"  2 
ATOM   1592 C  "C4'"  . DT  B 2 10 ? 24.180 25.810 46.560 1.00 0.00 ? ? ? ? ? ? 10   DT  C "C4'"  2 
ATOM   1593 O  "O4'"  . DT  B 2 10 ? 22.790 25.540 46.310 1.00 0.00 ? ? ? ? ? ? 10   DT  C "O4'"  2 
ATOM   1594 C  "C3'"  . DT  B 2 10 ? 24.220 26.890 47.630 1.00 0.00 ? ? ? ? ? ? 10   DT  C "C3'"  2 
ATOM   1595 O  "O3'"  . DT  B 2 10 ? 25.030 27.970 47.110 1.00 0.00 ? ? ? ? ? ? 10   DT  C "O3'"  2 
ATOM   1596 C  "C2'"  . DT  B 2 10 ? 22.790 27.360 47.730 1.00 0.00 ? ? ? ? ? ? 10   DT  C "C2'"  2 
ATOM   1597 C  "C1'"  . DT  B 2 10 ? 22.240 26.870 46.430 1.00 0.00 ? ? ? ? ? ? 10   DT  C "C1'"  2 
ATOM   1598 N  N1     . DT  B 2 10 ? 20.750 26.810 46.490 1.00 0.00 ? ? ? ? ? ? 10   DT  C N1     2 
ATOM   1599 C  C2     . DT  B 2 10 ? 19.920 27.750 45.860 1.00 0.00 ? ? ? ? ? ? 10   DT  C C2     2 
ATOM   1600 O  O2     . DT  B 2 10 ? 20.360 28.690 45.200 1.00 0.00 ? ? ? ? ? ? 10   DT  C O2     2 
ATOM   1601 N  N3     . DT  B 2 10 ? 18.530 27.580 45.900 1.00 0.00 ? ? ? ? ? ? 10   DT  C N3     2 
ATOM   1602 C  C4     . DT  B 2 10 ? 17.980 26.480 46.580 1.00 0.00 ? ? ? ? ? ? 10   DT  C C4     2 
ATOM   1603 O  O4     . DT  B 2 10 ? 16.810 26.210 46.330 1.00 0.00 ? ? ? ? ? ? 10   DT  C O4     2 
ATOM   1604 C  C5     . DT  B 2 10 ? 18.800 25.570 47.260 1.00 0.00 ? ? ? ? ? ? 10   DT  C C5     2 
ATOM   1605 C  C7     . DT  B 2 10 ? 18.260 24.440 48.130 1.00 0.00 ? ? ? ? ? ? 10   DT  C C7     2 
ATOM   1606 C  C6     . DT  B 2 10 ? 20.180 25.750 47.190 1.00 0.00 ? ? ? ? ? ? 10   DT  C C6     2 
ATOM   1607 H  H3     . DT  B 2 10 ? 17.940 28.160 45.340 1.00 0.00 ? ? ? ? ? ? 10   DT  C H3     2 
ATOM   1608 P  P      . DT  B 2 11 ? 25.820 29.030 48.030 1.00 0.00 ? ? ? ? ? ? 11   DT  C P      2 
ATOM   1609 O  OP1    . DT  B 2 11 ? 26.890 29.650 47.210 1.00 0.00 ? ? ? ? ? ? 11   DT  C OP1    2 
ATOM   1610 O  OP2    . DT  B 2 11 ? 26.200 28.380 49.300 1.00 0.00 ? ? ? ? ? ? 11   DT  C OP2    2 
ATOM   1611 O  "O5'"  . DT  B 2 11 ? 24.720 30.140 48.340 1.00 0.00 ? ? ? ? ? ? 11   DT  C "O5'"  2 
ATOM   1612 C  "C5'"  . DT  B 2 11 ? 24.140 30.860 47.240 1.00 0.00 ? ? ? ? ? ? 11   DT  C "C5'"  2 
ATOM   1613 C  "C4'"  . DT  B 2 11 ? 22.750 31.380 47.550 1.00 0.00 ? ? ? ? ? ? 11   DT  C "C4'"  2 
ATOM   1614 O  "O4'"  . DT  B 2 11 ? 21.760 30.360 47.680 1.00 0.00 ? ? ? ? ? ? 11   DT  C "O4'"  2 
ATOM   1615 C  "C3'"  . DT  B 2 11 ? 22.740 32.100 48.870 1.00 0.00 ? ? ? ? ? ? 11   DT  C "C3'"  2 
ATOM   1616 O  "O3'"  . DT  B 2 11 ? 22.750 33.520 48.640 1.00 0.00 ? ? ? ? ? ? 11   DT  C "O3'"  2 
ATOM   1617 C  "C2'"  . DT  B 2 11 ? 21.450 31.730 49.550 1.00 0.00 ? ? ? ? ? ? 11   DT  C "C2'"  2 
ATOM   1618 C  "C1'"  . DT  B 2 11 ? 20.740 31.060 48.390 1.00 0.00 ? ? ? ? ? ? 11   DT  C "C1'"  2 
ATOM   1619 N  N1     . DT  B 2 11 ? 19.750 30.060 48.830 1.00 0.00 ? ? ? ? ? ? 11   DT  C N1     2 
ATOM   1620 C  C2     . DT  B 2 11 ? 18.380 30.370 48.750 1.00 0.00 ? ? ? ? ? ? 11   DT  C C2     2 
ATOM   1621 O  O2     . DT  B 2 11 ? 17.980 31.340 48.110 1.00 0.00 ? ? ? ? ? ? 11   DT  C O2     2 
ATOM   1622 N  N3     . DT  B 2 11 ? 17.470 29.460 49.270 1.00 0.00 ? ? ? ? ? ? 11   DT  C N3     2 
ATOM   1623 C  C4     . DT  B 2 11 ? 17.890 28.240 49.790 1.00 0.00 ? ? ? ? ? ? 11   DT  C C4     2 
ATOM   1624 O  O4     . DT  B 2 11 ? 17.040 27.350 49.810 1.00 0.00 ? ? ? ? ? ? 11   DT  C O4     2 
ATOM   1625 C  C5     . DT  B 2 11 ? 19.250 27.940 49.910 1.00 0.00 ? ? ? ? ? ? 11   DT  C C5     2 
ATOM   1626 C  C7     . DT  B 2 11 ? 19.740 26.800 50.820 1.00 0.00 ? ? ? ? ? ? 11   DT  C C7     2 
ATOM   1627 C  C6     . DT  B 2 11 ? 20.170 28.870 49.430 1.00 0.00 ? ? ? ? ? ? 11   DT  C C6     2 
ATOM   1628 H  "HO3'" . DT  B 2 11 ? 22.760 33.950 49.590 1.00 0.00 ? ? ? ? ? ? 11   DT  C "HO3'" 2 
ATOM   1629 H  H3     . DT  B 2 11 ? 16.540 29.780 49.510 1.00 0.00 ? ? ? ? ? ? 11   DT  C H3     2 
ATOM   1630 N  N      . MET C 3 1  ? 32.840 26.300 6.980  1.00 0.00 ? ? ? ? ? ? 1    MET A N      2 
ATOM   1631 C  CA     . MET C 3 1  ? 32.290 27.380 7.830  1.00 0.00 ? ? ? ? ? ? 1    MET A CA     2 
ATOM   1632 C  C      . MET C 3 1  ? 32.050 26.990 9.300  1.00 0.00 ? ? ? ? ? ? 1    MET A C      2 
ATOM   1633 O  O      . MET C 3 1  ? 31.550 25.910 9.630  1.00 0.00 ? ? ? ? ? ? 1    MET A O      2 
ATOM   1634 C  CB     . MET C 3 1  ? 30.980 27.820 7.190  1.00 0.00 ? ? ? ? ? ? 1    MET A CB     2 
ATOM   1635 C  CG     . MET C 3 1  ? 31.140 28.320 5.740  1.00 0.00 ? ? ? ? ? ? 1    MET A CG     2 
ATOM   1636 S  SD     . MET C 3 1  ? 32.060 29.890 5.590  1.00 0.00 ? ? ? ? ? ? 1    MET A SD     2 
ATOM   1637 C  CE     . MET C 3 1  ? 31.010 30.940 6.560  1.00 0.00 ? ? ? ? ? ? 1    MET A CE     2 
ATOM   1638 H  H1     . MET C 3 1  ? 33.660 25.890 7.390  1.00 0.00 ? ? ? ? ? ? 1    MET A H1     2 
ATOM   1639 H  H2     . MET C 3 1  ? 32.130 25.600 6.880  1.00 0.00 ? ? ? ? ? ? 1    MET A H2     2 
ATOM   1640 H  H3     . MET C 3 1  ? 33.070 26.700 6.090  1.00 0.00 ? ? ? ? ? ? 1    MET A H3     2 
ATOM   1641 N  N      . LYS C 3 2  ? 32.520 27.880 10.170 1.00 0.00 ? ? ? ? ? ? 2    LYS A N      2 
ATOM   1642 C  CA     . LYS C 3 2  ? 32.550 27.760 11.640 1.00 0.00 ? ? ? ? ? ? 2    LYS A CA     2 
ATOM   1643 C  C      . LYS C 3 2  ? 31.120 27.820 12.230 1.00 0.00 ? ? ? ? ? ? 2    LYS A C      2 
ATOM   1644 O  O      . LYS C 3 2  ? 30.510 28.900 12.200 1.00 0.00 ? ? ? ? ? ? 2    LYS A O      2 
ATOM   1645 C  CB     . LYS C 3 2  ? 33.400 28.950 12.100 1.00 0.00 ? ? ? ? ? ? 2    LYS A CB     2 
ATOM   1646 C  CG     . LYS C 3 2  ? 34.030 28.730 13.460 1.00 0.00 ? ? ? ? ? ? 2    LYS A CG     2 
ATOM   1647 C  CD     . LYS C 3 2  ? 33.750 29.870 14.440 1.00 0.00 ? ? ? ? ? ? 2    LYS A CD     2 
ATOM   1648 C  CE     . LYS C 3 2  ? 34.470 29.480 15.720 1.00 0.00 ? ? ? ? ? ? 2    LYS A CE     2 
ATOM   1649 N  NZ     . LYS C 3 2  ? 33.960 30.250 16.850 1.00 0.00 ? ? ? ? ? ? 2    LYS A NZ     2 
ATOM   1650 H  H      . LYS C 3 2  ? 32.940 28.740 9.830  1.00 0.00 ? ? ? ? ? ? 2    LYS A H      2 
ATOM   1651 H  HZ1    . LYS C 3 2  ? 32.960 30.190 16.880 1.00 0.00 ? ? ? ? ? ? 2    LYS A HZ1    2 
ATOM   1652 H  HZ2    . LYS C 3 2  ? 34.320 29.900 17.710 1.00 0.00 ? ? ? ? ? ? 2    LYS A HZ2    2 
ATOM   1653 H  HZ3    . LYS C 3 2  ? 34.220 31.230 16.770 1.00 0.00 ? ? ? ? ? ? 2    LYS A HZ3    2 
ATOM   1654 N  N      . PRO C 3 3  ? 30.580 26.720 12.790 1.00 0.00 ? ? ? ? ? ? 3    PRO A N      2 
ATOM   1655 C  CA     . PRO C 3 3  ? 29.180 26.690 13.240 1.00 0.00 ? ? ? ? ? ? 3    PRO A CA     2 
ATOM   1656 C  C      . PRO C 3 3  ? 28.980 27.400 14.580 1.00 0.00 ? ? ? ? ? ? 3    PRO A C      2 
ATOM   1657 O  O      . PRO C 3 3  ? 29.920 27.540 15.370 1.00 0.00 ? ? ? ? ? ? 3    PRO A O      2 
ATOM   1658 C  CB     . PRO C 3 3  ? 28.830 25.210 13.360 1.00 0.00 ? ? ? ? ? ? 3    PRO A CB     2 
ATOM   1659 C  CG     . PRO C 3 3  ? 30.170 24.570 13.740 1.00 0.00 ? ? ? ? ? ? 3    PRO A CG     2 
ATOM   1660 C  CD     . PRO C 3 3  ? 31.220 25.390 12.980 1.00 0.00 ? ? ? ? ? ? 3    PRO A CD     2 
ATOM   1661 N  N      . VAL C 3 4  ? 27.750 27.800 14.830 1.00 0.00 ? ? ? ? ? ? 4    VAL A N      2 
ATOM   1662 C  CA     . VAL C 3 4  ? 27.430 28.430 16.110 1.00 0.00 ? ? ? ? ? ? 4    VAL A CA     2 
ATOM   1663 C  C      . VAL C 3 4  ? 26.360 27.620 16.860 1.00 0.00 ? ? ? ? ? ? 4    VAL A C      2 
ATOM   1664 O  O      . VAL C 3 4  ? 25.190 27.640 16.500 1.00 0.00 ? ? ? ? ? ? 4    VAL A O      2 
ATOM   1665 C  CB     . VAL C 3 4  ? 27.060 29.900 15.840 1.00 0.00 ? ? ? ? ? ? 4    VAL A CB     2 
ATOM   1666 C  CG1    . VAL C 3 4  ? 26.430 30.610 17.050 1.00 0.00 ? ? ? ? ? ? 4    VAL A CG1    2 
ATOM   1667 C  CG2    . VAL C 3 4  ? 28.280 30.690 15.360 1.00 0.00 ? ? ? ? ? ? 4    VAL A CG2    2 
ATOM   1668 H  H      . VAL C 3 4  ? 27.040 27.890 14.130 1.00 0.00 ? ? ? ? ? ? 4    VAL A H      2 
ATOM   1669 N  N      . THR C 3 5  ? 26.890 27.040 17.940 1.00 0.00 ? ? ? ? ? ? 5    THR A N      2 
ATOM   1670 C  CA     . THR C 3 5  ? 26.190 26.210 18.950 1.00 0.00 ? ? ? ? ? ? 5    THR A CA     2 
ATOM   1671 C  C      . THR C 3 5  ? 25.400 27.100 19.920 1.00 0.00 ? ? ? ? ? ? 5    THR A C      2 
ATOM   1672 O  O      . THR C 3 5  ? 25.630 28.310 19.970 1.00 0.00 ? ? ? ? ? ? 5    THR A O      2 
ATOM   1673 C  CB     . THR C 3 5  ? 27.220 25.450 19.820 1.00 0.00 ? ? ? ? ? ? 5    THR A CB     2 
ATOM   1674 O  OG1    . THR C 3 5  ? 28.110 26.350 20.480 1.00 0.00 ? ? ? ? ? ? 5    THR A OG1    2 
ATOM   1675 C  CG2    . THR C 3 5  ? 27.990 24.370 19.050 1.00 0.00 ? ? ? ? ? ? 5    THR A CG2    2 
ATOM   1676 H  H      . THR C 3 5  ? 27.850 27.230 18.150 1.00 0.00 ? ? ? ? ? ? 5    THR A H      2 
ATOM   1677 H  HG1    . THR C 3 5  ? 28.900 26.570 19.860 1.00 0.00 ? ? ? ? ? ? 5    THR A HG1    2 
ATOM   1678 N  N      . LEU C 3 6  ? 24.590 26.490 20.780 1.00 0.00 ? ? ? ? ? ? 6    LEU A N      2 
ATOM   1679 C  CA     . LEU C 3 6  ? 24.010 27.210 21.940 1.00 0.00 ? ? ? ? ? ? 6    LEU A CA     2 
ATOM   1680 C  C      . LEU C 3 6  ? 25.100 27.830 22.840 1.00 0.00 ? ? ? ? ? ? 6    LEU A C      2 
ATOM   1681 O  O      . LEU C 3 6  ? 25.030 29.020 23.120 1.00 0.00 ? ? ? ? ? ? 6    LEU A O      2 
ATOM   1682 C  CB     . LEU C 3 6  ? 23.150 26.370 22.880 1.00 0.00 ? ? ? ? ? ? 6    LEU A CB     2 
ATOM   1683 C  CG     . LEU C 3 6  ? 21.800 25.900 22.330 1.00 0.00 ? ? ? ? ? ? 6    LEU A CG     2 
ATOM   1684 C  CD1    . LEU C 3 6  ? 21.280 24.920 23.370 1.00 0.00 ? ? ? ? ? ? 6    LEU A CD1    2 
ATOM   1685 C  CD2    . LEU C 3 6  ? 20.780 27.020 22.090 1.00 0.00 ? ? ? ? ? ? 6    LEU A CD2    2 
ATOM   1686 H  H      . LEU C 3 6  ? 24.320 25.520 20.670 1.00 0.00 ? ? ? ? ? ? 6    LEU A H      2 
ATOM   1687 N  N      . TYR C 3 7  ? 26.180 27.080 23.090 1.00 0.00 ? ? ? ? ? ? 7    TYR A N      2 
ATOM   1688 C  CA     . TYR C 3 7  ? 27.320 27.520 23.910 1.00 0.00 ? ? ? ? ? ? 7    TYR A CA     2 
ATOM   1689 C  C      . TYR C 3 7  ? 27.890 28.830 23.370 1.00 0.00 ? ? ? ? ? ? 7    TYR A C      2 
ATOM   1690 O  O      . TYR C 3 7  ? 27.820 29.850 24.050 1.00 0.00 ? ? ? ? ? ? 7    TYR A O      2 
ATOM   1691 C  CB     . TYR C 3 7  ? 28.420 26.460 23.950 1.00 0.00 ? ? ? ? ? ? 7    TYR A CB     2 
ATOM   1692 C  CG     . TYR C 3 7  ? 27.930 25.140 24.560 1.00 0.00 ? ? ? ? ? ? 7    TYR A CG     2 
ATOM   1693 C  CD1    . TYR C 3 7  ? 27.170 24.280 23.740 1.00 0.00 ? ? ? ? ? ? 7    TYR A CD1    2 
ATOM   1694 C  CD2    . TYR C 3 7  ? 28.070 24.930 25.940 1.00 0.00 ? ? ? ? ? ? 7    TYR A CD2    2 
ATOM   1695 C  CE1    . TYR C 3 7  ? 26.510 23.200 24.330 1.00 0.00 ? ? ? ? ? ? 7    TYR A CE1    2 
ATOM   1696 C  CE2    . TYR C 3 7  ? 27.410 23.830 26.530 1.00 0.00 ? ? ? ? ? ? 7    TYR A CE2    2 
ATOM   1697 C  CZ     . TYR C 3 7  ? 26.650 22.960 25.710 1.00 0.00 ? ? ? ? ? ? 7    TYR A CZ     2 
ATOM   1698 O  OH     . TYR C 3 7  ? 26.370 21.720 26.200 1.00 0.00 ? ? ? ? ? ? 7    TYR A OH     2 
ATOM   1699 H  H      . TYR C 3 7  ? 26.350 26.230 22.580 1.00 0.00 ? ? ? ? ? ? 7    TYR A H      2 
ATOM   1700 H  HH     . TYR C 3 7  ? 26.040 21.150 25.390 1.00 0.00 ? ? ? ? ? ? 7    TYR A HH     2 
ATOM   1701 N  N      . ASP C 3 8  ? 28.140 28.840 22.060 1.00 0.00 ? ? ? ? ? ? 8    ASP A N      2 
ATOM   1702 C  CA     . ASP C 3 8  ? 28.650 30.020 21.340 1.00 0.00 ? ? ? ? ? ? 8    ASP A CA     2 
ATOM   1703 C  C      . ASP C 3 8  ? 27.800 31.280 21.570 1.00 0.00 ? ? ? ? ? ? 8    ASP A C      2 
ATOM   1704 O  O      . ASP C 3 8  ? 28.260 32.210 22.230 1.00 0.00 ? ? ? ? ? ? 8    ASP A O      2 
ATOM   1705 C  CB     . ASP C 3 8  ? 28.730 29.720 19.840 1.00 0.00 ? ? ? ? ? ? 8    ASP A CB     2 
ATOM   1706 C  CG     . ASP C 3 8  ? 29.900 28.830 19.410 1.00 0.00 ? ? ? ? ? ? 8    ASP A CG     2 
ATOM   1707 O  OD1    . ASP C 3 8  ? 31.060 29.240 19.590 1.00 0.00 ? ? ? ? ? ? 8    ASP A OD1    2 
ATOM   1708 O  OD2    . ASP C 3 8  ? 29.640 27.820 18.730 1.00 0.00 ? ? ? ? ? ? 8    ASP A OD2    2 
ATOM   1709 H  H      . ASP C 3 8  ? 28.000 28.020 21.480 1.00 0.00 ? ? ? ? ? ? 8    ASP A H      2 
ATOM   1710 N  N      . VAL C 3 9  ? 26.520 31.220 21.210 1.00 0.00 ? ? ? ? ? ? 9    VAL A N      2 
ATOM   1711 C  CA     . VAL C 3 9  ? 25.620 32.410 21.350 1.00 0.00 ? ? ? ? ? ? 9    VAL A CA     2 
ATOM   1712 C  C      . VAL C 3 9  ? 25.410 32.860 22.800 1.00 0.00 ? ? ? ? ? ? 9    VAL A C      2 
ATOM   1713 O  O      . VAL C 3 9  ? 25.400 34.050 23.120 1.00 0.00 ? ? ? ? ? ? 9    VAL A O      2 
ATOM   1714 C  CB     . VAL C 3 9  ? 24.250 32.260 20.670 1.00 0.00 ? ? ? ? ? ? 9    VAL A CB     2 
ATOM   1715 C  CG1    . VAL C 3 9  ? 24.370 32.660 19.200 1.00 0.00 ? ? ? ? ? ? 9    VAL A CG1    2 
ATOM   1716 C  CG2    . VAL C 3 9  ? 23.580 30.890 20.860 1.00 0.00 ? ? ? ? ? ? 9    VAL A CG2    2 
ATOM   1717 H  H      . VAL C 3 9  ? 26.080 30.350 20.970 1.00 0.00 ? ? ? ? ? ? 9    VAL A H      2 
ATOM   1718 N  N      . ALA C 3 10 ? 25.370 31.840 23.650 1.00 0.00 ? ? ? ? ? ? 10   ALA A N      2 
ATOM   1719 C  CA     . ALA C 3 10 ? 25.290 31.940 25.120 1.00 0.00 ? ? ? ? ? ? 10   ALA A CA     2 
ATOM   1720 C  C      . ALA C 3 10 ? 26.490 32.680 25.750 1.00 0.00 ? ? ? ? ? ? 10   ALA A C      2 
ATOM   1721 O  O      . ALA C 3 10 ? 26.320 33.600 26.540 1.00 0.00 ? ? ? ? ? ? 10   ALA A O      2 
ATOM   1722 C  CB     . ALA C 3 10 ? 25.170 30.570 25.790 1.00 0.00 ? ? ? ? ? ? 10   ALA A CB     2 
ATOM   1723 H  H      . ALA C 3 10 ? 25.310 30.910 23.280 1.00 0.00 ? ? ? ? ? ? 10   ALA A H      2 
ATOM   1724 N  N      . GLU C 3 11 ? 27.690 32.310 25.310 1.00 0.00 ? ? ? ? ? ? 11   GLU A N      2 
ATOM   1725 C  CA     . GLU C 3 11 ? 28.940 33.020 25.670 1.00 0.00 ? ? ? ? ? ? 11   GLU A CA     2 
ATOM   1726 C  C      . GLU C 3 11 ? 28.910 34.480 25.200 1.00 0.00 ? ? ? ? ? ? 11   GLU A C      2 
ATOM   1727 O  O      . GLU C 3 11 ? 28.840 35.370 26.050 1.00 0.00 ? ? ? ? ? ? 11   GLU A O      2 
ATOM   1728 C  CB     . GLU C 3 11 ? 30.190 32.330 25.130 1.00 0.00 ? ? ? ? ? ? 11   GLU A CB     2 
ATOM   1729 C  CG     . GLU C 3 11 ? 30.450 30.980 25.810 1.00 0.00 ? ? ? ? ? ? 11   GLU A CG     2 
ATOM   1730 C  CD     . GLU C 3 11 ? 31.550 30.180 25.090 1.00 0.00 ? ? ? ? ? ? 11   GLU A CD     2 
ATOM   1731 O  OE1    . GLU C 3 11 ? 32.740 30.480 25.290 1.00 0.00 ? ? ? ? ? ? 11   GLU A OE1    2 
ATOM   1732 O  OE2    . GLU C 3 11 ? 31.200 29.230 24.360 1.00 0.00 ? ? ? ? ? ? 11   GLU A OE2    2 
ATOM   1733 H  H      . GLU C 3 11 ? 27.800 31.450 24.800 1.00 0.00 ? ? ? ? ? ? 11   GLU A H      2 
ATOM   1734 N  N      . TYR C 3 12 ? 28.570 34.680 23.920 1.00 0.00 ? ? ? ? ? ? 12   TYR A N      2 
ATOM   1735 C  CA     . TYR C 3 12 ? 28.560 36.020 23.290 1.00 0.00 ? ? ? ? ? ? 12   TYR A CA     2 
ATOM   1736 C  C      . TYR C 3 12 ? 27.530 36.980 23.920 1.00 0.00 ? ? ? ? ? ? 12   TYR A C      2 
ATOM   1737 O  O      . TYR C 3 12 ? 27.690 38.200 23.860 1.00 0.00 ? ? ? ? ? ? 12   TYR A O      2 
ATOM   1738 C  CB     . TYR C 3 12 ? 28.340 35.890 21.770 1.00 0.00 ? ? ? ? ? ? 12   TYR A CB     2 
ATOM   1739 C  CG     . TYR C 3 12 ? 28.800 37.120 20.950 1.00 0.00 ? ? ? ? ? ? 12   TYR A CG     2 
ATOM   1740 C  CD1    . TYR C 3 12 ? 28.010 38.290 20.930 1.00 0.00 ? ? ? ? ? ? 12   TYR A CD1    2 
ATOM   1741 C  CD2    . TYR C 3 12 ? 29.930 37.000 20.120 1.00 0.00 ? ? ? ? ? ? 12   TYR A CD2    2 
ATOM   1742 C  CE1    . TYR C 3 12 ? 28.340 39.350 20.070 1.00 0.00 ? ? ? ? ? ? 12   TYR A CE1    2 
ATOM   1743 C  CE2    . TYR C 3 12 ? 30.270 38.050 19.240 1.00 0.00 ? ? ? ? ? ? 12   TYR A CE2    2 
ATOM   1744 C  CZ     . TYR C 3 12 ? 29.450 39.200 19.220 1.00 0.00 ? ? ? ? ? ? 12   TYR A CZ     2 
ATOM   1745 O  OH     . TYR C 3 12 ? 29.580 40.070 18.190 1.00 0.00 ? ? ? ? ? ? 12   TYR A OH     2 
ATOM   1746 H  H      . TYR C 3 12 ? 28.260 33.910 23.350 1.00 0.00 ? ? ? ? ? ? 12   TYR A H      2 
ATOM   1747 H  HH     . TYR C 3 12 ? 30.200 39.590 17.490 1.00 0.00 ? ? ? ? ? ? 12   TYR A HH     2 
ATOM   1748 N  N      . ALA C 3 13 ? 26.400 36.450 24.370 1.00 0.00 ? ? ? ? ? ? 13   ALA A N      2 
ATOM   1749 C  CA     . ALA C 3 13 ? 25.420 37.240 25.150 1.00 0.00 ? ? ? ? ? ? 13   ALA A CA     2 
ATOM   1750 C  C      . ALA C 3 13 ? 25.800 37.490 26.620 1.00 0.00 ? ? ? ? ? ? 13   ALA A C      2 
ATOM   1751 O  O      . ALA C 3 13 ? 25.430 38.520 27.200 1.00 0.00 ? ? ? ? ? ? 13   ALA A O      2 
ATOM   1752 C  CB     . ALA C 3 13 ? 24.060 36.560 25.090 1.00 0.00 ? ? ? ? ? ? 13   ALA A CB     2 
ATOM   1753 H  H      . ALA C 3 13 ? 26.050 35.580 24.000 1.00 0.00 ? ? ? ? ? ? 13   ALA A H      2 
ATOM   1754 N  N      . GLY C 3 14 ? 26.590 36.590 27.200 1.00 0.00 ? ? ? ? ? ? 14   GLY A N      2 
ATOM   1755 C  CA     . GLY C 3 14 ? 26.840 36.560 28.660 1.00 0.00 ? ? ? ? ? ? 14   GLY A CA     2 
ATOM   1756 C  C      . GLY C 3 14 ? 25.650 35.910 29.360 1.00 0.00 ? ? ? ? ? ? 14   GLY A C      2 
ATOM   1757 O  O      . GLY C 3 14 ? 24.830 36.590 29.970 1.00 0.00 ? ? ? ? ? ? 14   GLY A O      2 
ATOM   1758 H  H      . GLY C 3 14 ? 27.200 35.990 26.660 1.00 0.00 ? ? ? ? ? ? 14   GLY A H      2 
ATOM   1759 N  N      . VAL C 3 15 ? 25.570 34.610 29.090 1.00 0.00 ? ? ? ? ? ? 15   VAL A N      2 
ATOM   1760 C  CA     . VAL C 3 15 ? 24.550 33.650 29.560 1.00 0.00 ? ? ? ? ? ? 15   VAL A CA     2 
ATOM   1761 C  C      . VAL C 3 15 ? 25.070 32.200 29.510 1.00 0.00 ? ? ? ? ? ? 15   VAL A C      2 
ATOM   1762 O  O      . VAL C 3 15 ? 26.070 31.880 28.880 1.00 0.00 ? ? ? ? ? ? 15   VAL A O      2 
ATOM   1763 C  CB     . VAL C 3 15 ? 23.210 33.730 28.790 1.00 0.00 ? ? ? ? ? ? 15   VAL A CB     2 
ATOM   1764 C  CG1    . VAL C 3 15 ? 22.240 34.640 29.540 1.00 0.00 ? ? ? ? ? ? 15   VAL A CG1    2 
ATOM   1765 C  CG2    . VAL C 3 15 ? 23.270 34.170 27.330 1.00 0.00 ? ? ? ? ? ? 15   VAL A CG2    2 
ATOM   1766 H  H      . VAL C 3 15 ? 26.210 34.210 28.430 1.00 0.00 ? ? ? ? ? ? 15   VAL A H      2 
ATOM   1767 N  N      . SER C 3 16 ? 24.320 31.340 30.180 1.00 0.00 ? ? ? ? ? ? 16   SER A N      2 
ATOM   1768 C  CA     . SER C 3 16 ? 24.430 29.880 30.100 1.00 0.00 ? ? ? ? ? ? 16   SER A CA     2 
ATOM   1769 C  C      . SER C 3 16 ? 23.660 29.380 28.870 1.00 0.00 ? ? ? ? ? ? 16   SER A C      2 
ATOM   1770 O  O      . SER C 3 16 ? 22.730 30.010 28.370 1.00 0.00 ? ? ? ? ? ? 16   SER A O      2 
ATOM   1771 C  CB     . SER C 3 16 ? 23.870 29.220 31.360 1.00 0.00 ? ? ? ? ? ? 16   SER A CB     2 
ATOM   1772 O  OG     . SER C 3 16 ? 23.780 27.810 31.130 1.00 0.00 ? ? ? ? ? ? 16   SER A OG     2 
ATOM   1773 H  H      . SER C 3 16 ? 23.570 31.680 30.780 1.00 0.00 ? ? ? ? ? ? 16   SER A H      2 
ATOM   1774 H  HG     . SER C 3 16 ? 23.790 27.330 32.060 1.00 0.00 ? ? ? ? ? ? 16   SER A HG     2 
ATOM   1775 N  N      . TYR C 3 17 ? 24.070 28.200 28.420 1.00 0.00 ? ? ? ? ? ? 17   TYR A N      2 
ATOM   1776 C  CA     . TYR C 3 17 ? 23.430 27.400 27.380 1.00 0.00 ? ? ? ? ? ? 17   TYR A CA     2 
ATOM   1777 C  C      . TYR C 3 17 ? 22.050 26.900 27.830 1.00 0.00 ? ? ? ? ? ? 17   TYR A C      2 
ATOM   1778 O  O      . TYR C 3 17 ? 21.180 26.690 26.980 1.00 0.00 ? ? ? ? ? ? 17   TYR A O      2 
ATOM   1779 C  CB     . TYR C 3 17 ? 24.410 26.280 26.960 1.00 0.00 ? ? ? ? ? ? 17   TYR A CB     2 
ATOM   1780 C  CG     . TYR C 3 17 ? 24.100 24.840 27.390 1.00 0.00 ? ? ? ? ? ? 17   TYR A CG     2 
ATOM   1781 C  CD1    . TYR C 3 17 ? 24.440 24.360 28.680 1.00 0.00 ? ? ? ? ? ? 17   TYR A CD1    2 
ATOM   1782 C  CD2    . TYR C 3 17 ? 23.350 24.050 26.490 1.00 0.00 ? ? ? ? ? ? 17   TYR A CD2    2 
ATOM   1783 C  CE1    . TYR C 3 17 ? 24.000 23.080 29.070 1.00 0.00 ? ? ? ? ? ? 17   TYR A CE1    2 
ATOM   1784 C  CE2    . TYR C 3 17 ? 22.900 22.780 26.880 1.00 0.00 ? ? ? ? ? ? 17   TYR A CE2    2 
ATOM   1785 C  CZ     . TYR C 3 17 ? 23.220 22.310 28.170 1.00 0.00 ? ? ? ? ? ? 17   TYR A CZ     2 
ATOM   1786 O  OH     . TYR C 3 17 ? 22.790 21.070 28.480 1.00 0.00 ? ? ? ? ? ? 17   TYR A OH     2 
ATOM   1787 H  H      . TYR C 3 17 ? 24.850 27.740 28.900 1.00 0.00 ? ? ? ? ? ? 17   TYR A H      2 
ATOM   1788 H  HH     . TYR C 3 17 ? 23.270 20.760 29.350 1.00 0.00 ? ? ? ? ? ? 17   TYR A HH     2 
ATOM   1789 N  N      . GLN C 3 18 ? 21.830 26.780 29.140 1.00 0.00 ? ? ? ? ? ? 18   GLN A N      2 
ATOM   1790 C  CA     . GLN C 3 18 ? 20.490 26.450 29.660 1.00 0.00 ? ? ? ? ? ? 18   GLN A CA     2 
ATOM   1791 C  C      . GLN C 3 18 ? 19.540 27.630 29.420 1.00 0.00 ? ? ? ? ? ? 18   GLN A C      2 
ATOM   1792 O  O      . GLN C 3 18 ? 18.470 27.460 28.830 1.00 0.00 ? ? ? ? ? ? 18   GLN A O      2 
ATOM   1793 C  CB     . GLN C 3 18 ? 20.570 26.050 31.140 1.00 0.00 ? ? ? ? ? ? 18   GLN A CB     2 
ATOM   1794 C  CG     . GLN C 3 18 ? 19.270 25.460 31.720 1.00 0.00 ? ? ? ? ? ? 18   GLN A CG     2 
ATOM   1795 C  CD     . GLN C 3 18 ? 18.770 24.160 31.090 1.00 0.00 ? ? ? ? ? ? 18   GLN A CD     2 
ATOM   1796 O  OE1    . GLN C 3 18 ? 17.590 23.830 31.120 1.00 0.00 ? ? ? ? ? ? 18   GLN A OE1    2 
ATOM   1797 N  NE2    . GLN C 3 18 ? 19.690 23.320 30.650 1.00 0.00 ? ? ? ? ? ? 18   GLN A NE2    2 
ATOM   1798 H  H      . GLN C 3 18 ? 22.490 27.100 29.820 1.00 0.00 ? ? ? ? ? ? 18   GLN A H      2 
ATOM   1799 H  HE21   . GLN C 3 18 ? 20.640 23.490 30.920 1.00 0.00 ? ? ? ? ? ? 18   GLN A HE21   2 
ATOM   1800 H  HE22   . GLN C 3 18 ? 19.470 22.460 30.210 1.00 0.00 ? ? ? ? ? ? 18   GLN A HE22   2 
ATOM   1801 N  N      . THR C 3 19 ? 19.930 28.820 29.880 1.00 0.00 ? ? ? ? ? ? 19   THR A N      2 
ATOM   1802 C  CA     . THR C 3 19 ? 19.270 30.110 29.590 1.00 0.00 ? ? ? ? ? ? 19   THR A CA     2 
ATOM   1803 C  C      . THR C 3 19 ? 18.930 30.310 28.090 1.00 0.00 ? ? ? ? ? ? 19   THR A C      2 
ATOM   1804 O  O      . THR C 3 19 ? 17.770 30.560 27.750 1.00 0.00 ? ? ? ? ? ? 19   THR A O      2 
ATOM   1805 C  CB     . THR C 3 19 ? 20.210 31.200 30.110 1.00 0.00 ? ? ? ? ? ? 19   THR A CB     2 
ATOM   1806 O  OG1    . THR C 3 19 ? 20.740 30.790 31.380 1.00 0.00 ? ? ? ? ? ? 19   THR A OG1    2 
ATOM   1807 C  CG2    . THR C 3 19 ? 19.510 32.550 30.250 1.00 0.00 ? ? ? ? ? ? 19   THR A CG2    2 
ATOM   1808 H  H      . THR C 3 19 ? 20.510 28.900 30.690 1.00 0.00 ? ? ? ? ? ? 19   THR A H      2 
ATOM   1809 H  HG1    . THR C 3 19 ? 20.030 30.960 32.100 1.00 0.00 ? ? ? ? ? ? 19   THR A HG1    2 
ATOM   1810 N  N      . VAL C 3 20 ? 19.890 30.000 27.220 1.00 0.00 ? ? ? ? ? ? 20   VAL A N      2 
ATOM   1811 C  CA     . VAL C 3 20 ? 19.740 30.060 25.750 1.00 0.00 ? ? ? ? ? ? 20   VAL A CA     2 
ATOM   1812 C  C      . VAL C 3 20 ? 18.840 28.940 25.150 1.00 0.00 ? ? ? ? ? ? 20   VAL A C      2 
ATOM   1813 O  O      . VAL C 3 20 ? 17.940 29.240 24.380 1.00 0.00 ? ? ? ? ? ? 20   VAL A O      2 
ATOM   1814 C  CB     . VAL C 3 20 ? 21.170 30.240 25.180 1.00 0.00 ? ? ? ? ? ? 20   VAL A CB     2 
ATOM   1815 C  CG1    . VAL C 3 20 ? 21.350 30.030 23.690 1.00 0.00 ? ? ? ? ? ? 20   VAL A CG1    2 
ATOM   1816 C  CG2    . VAL C 3 20 ? 21.640 31.660 25.470 1.00 0.00 ? ? ? ? ? ? 20   VAL A CG2    2 
ATOM   1817 H  H      . VAL C 3 20 ? 20.820 29.830 27.550 1.00 0.00 ? ? ? ? ? ? 20   VAL A H      2 
ATOM   1818 N  N      . SER C 3 21 ? 19.000 27.690 25.600 1.00 0.00 ? ? ? ? ? ? 21   SER A N      2 
ATOM   1819 C  CA     . SER C 3 21 ? 18.010 26.600 25.390 1.00 0.00 ? ? ? ? ? ? 21   SER A CA     2 
ATOM   1820 C  C      . SER C 3 21 ? 16.580 27.040 25.720 1.00 0.00 ? ? ? ? ? ? 21   SER A C      2 
ATOM   1821 O  O      . SER C 3 21 ? 15.740 27.080 24.830 1.00 0.00 ? ? ? ? ? ? 21   SER A O      2 
ATOM   1822 C  CB     . SER C 3 21 ? 18.350 25.360 26.240 1.00 0.00 ? ? ? ? ? ? 21   SER A CB     2 
ATOM   1823 O  OG     . SER C 3 21 ? 17.410 24.310 26.020 1.00 0.00 ? ? ? ? ? ? 21   SER A OG     2 
ATOM   1824 H  H      . SER C 3 21 ? 19.890 27.370 25.960 1.00 0.00 ? ? ? ? ? ? 21   SER A H      2 
ATOM   1825 H  HG     . SER C 3 21 ? 17.470 24.020 25.020 1.00 0.00 ? ? ? ? ? ? 21   SER A HG     2 
ATOM   1826 N  N      . ARG C 3 22 ? 16.390 27.600 26.920 1.00 0.00 ? ? ? ? ? ? 22   ARG A N      2 
ATOM   1827 C  CA     . ARG C 3 22 ? 15.110 28.220 27.340 1.00 0.00 ? ? ? ? ? ? 22   ARG A CA     2 
ATOM   1828 C  C      . ARG C 3 22 ? 14.810 29.650 26.860 1.00 0.00 ? ? ? ? ? ? 22   ARG A C      2 
ATOM   1829 O  O      . ARG C 3 22 ? 13.950 30.370 27.380 1.00 0.00 ? ? ? ? ? ? 22   ARG A O      2 
ATOM   1830 C  CB     . ARG C 3 22 ? 14.910 28.030 28.850 1.00 0.00 ? ? ? ? ? ? 22   ARG A CB     2 
ATOM   1831 C  CG     . ARG C 3 22 ? 14.530 26.580 29.140 1.00 0.00 ? ? ? ? ? ? 22   ARG A CG     2 
ATOM   1832 C  CD     . ARG C 3 22 ? 14.340 26.450 30.640 1.00 0.00 ? ? ? ? ? ? 22   ARG A CD     2 
ATOM   1833 N  NE     . ARG C 3 22 ? 14.270 25.050 31.100 1.00 0.00 ? ? ? ? ? ? 22   ARG A NE     2 
ATOM   1834 C  CZ     . ARG C 3 22 ? 14.760 24.610 32.260 1.00 0.00 ? ? ? ? ? ? 22   ARG A CZ     2 
ATOM   1835 N  NH1    . ARG C 3 22 ? 15.680 25.320 32.930 1.00 0.00 ? ? ? ? ? ? 22   ARG A NH1    2 
ATOM   1836 N  NH2    . ARG C 3 22 ? 14.600 23.340 32.620 1.00 0.00 ? ? ? ? ? ? 22   ARG A NH2    2 
ATOM   1837 H  H      . ARG C 3 22 ? 17.100 27.480 27.630 1.00 0.00 ? ? ? ? ? ? 22   ARG A H      2 
ATOM   1838 H  HE     . ARG C 3 22 ? 13.780 24.410 30.490 1.00 0.00 ? ? ? ? ? ? 22   ARG A HE     2 
ATOM   1839 H  HH11   . ARG C 3 22 ? 16.030 26.170 32.510 1.00 0.00 ? ? ? ? ? ? 22   ARG A HH11   2 
ATOM   1840 H  HH12   . ARG C 3 22 ? 16.090 24.990 33.770 1.00 0.00 ? ? ? ? ? ? 22   ARG A HH12   2 
ATOM   1841 H  HH21   . ARG C 3 22 ? 14.110 22.710 32.030 1.00 0.00 ? ? ? ? ? ? 22   ARG A HH21   2 
ATOM   1842 H  HH22   . ARG C 3 22 ? 14.900 23.040 33.520 1.00 0.00 ? ? ? ? ? ? 22   ARG A HH22   2 
ATOM   1843 N  N      . VAL C 3 23 ? 15.400 29.990 25.720 1.00 0.00 ? ? ? ? ? ? 23   VAL A N      2 
ATOM   1844 C  CA     . VAL C 3 23 ? 15.020 31.120 24.860 1.00 0.00 ? ? ? ? ? ? 23   VAL A CA     2 
ATOM   1845 C  C      . VAL C 3 23 ? 14.470 30.480 23.570 1.00 0.00 ? ? ? ? ? ? 23   VAL A C      2 
ATOM   1846 O  O      . VAL C 3 23 ? 13.490 30.990 23.010 1.00 0.00 ? ? ? ? ? ? 23   VAL A O      2 
ATOM   1847 C  CB     . VAL C 3 23 ? 16.210 32.090 24.660 1.00 0.00 ? ? ? ? ? ? 23   VAL A CB     2 
ATOM   1848 C  CG1    . VAL C 3 23 ? 16.270 32.800 23.310 1.00 0.00 ? ? ? ? ? ? 23   VAL A CG1    2 
ATOM   1849 C  CG2    . VAL C 3 23 ? 16.180 33.120 25.790 1.00 0.00 ? ? ? ? ? ? 23   VAL A CG2    2 
ATOM   1850 H  H      . VAL C 3 23 ? 16.110 29.400 25.340 1.00 0.00 ? ? ? ? ? ? 23   VAL A H      2 
ATOM   1851 N  N      . VAL C 3 24 ? 15.180 29.460 23.090 1.00 0.00 ? ? ? ? ? ? 24   VAL A N      2 
ATOM   1852 C  CA     . VAL C 3 24 ? 14.790 28.610 21.950 1.00 0.00 ? ? ? ? ? ? 24   VAL A CA     2 
ATOM   1853 C  C      . VAL C 3 24 ? 13.510 27.800 22.260 1.00 0.00 ? ? ? ? ? ? 24   VAL A C      2 
ATOM   1854 O  O      . VAL C 3 24 ? 12.450 28.100 21.710 1.00 0.00 ? ? ? ? ? ? 24   VAL A O      2 
ATOM   1855 C  CB     . VAL C 3 24 ? 16.000 27.750 21.490 1.00 0.00 ? ? ? ? ? ? 24   VAL A CB     2 
ATOM   1856 C  CG1    . VAL C 3 24 ? 15.590 26.760 20.400 1.00 0.00 ? ? ? ? ? ? 24   VAL A CG1    2 
ATOM   1857 C  CG2    . VAL C 3 24 ? 17.170 28.560 20.920 1.00 0.00 ? ? ? ? ? ? 24   VAL A CG2    2 
ATOM   1858 H  H      . VAL C 3 24 ? 16.090 29.250 23.460 1.00 0.00 ? ? ? ? ? ? 24   VAL A H      2 
ATOM   1859 N  N      . ASN C 3 25 ? 13.620 26.840 23.180 1.00 0.00 ? ? ? ? ? ? 25   ASN A N      2 
ATOM   1860 C  CA     . ASN C 3 25 ? 12.570 25.880 23.570 1.00 0.00 ? ? ? ? ? ? 25   ASN A CA     2 
ATOM   1861 C  C      . ASN C 3 25 ? 12.320 25.730 25.070 1.00 0.00 ? ? ? ? ? ? 25   ASN A C      2 
ATOM   1862 O  O      . ASN C 3 25 ? 13.260 25.790 25.870 1.00 0.00 ? ? ? ? ? ? 25   ASN A O      2 
ATOM   1863 C  CB     . ASN C 3 25 ? 13.010 24.500 23.070 1.00 0.00 ? ? ? ? ? ? 25   ASN A CB     2 
ATOM   1864 C  CG     . ASN C 3 25 ? 12.490 24.320 21.650 1.00 0.00 ? ? ? ? ? ? 25   ASN A CG     2 
ATOM   1865 O  OD1    . ASN C 3 25 ? 11.330 24.560 21.360 1.00 0.00 ? ? ? ? ? ? 25   ASN A OD1    2 
ATOM   1866 N  ND2    . ASN C 3 25 ? 13.240 23.720 20.770 1.00 0.00 ? ? ? ? ? ? 25   ASN A ND2    2 
ATOM   1867 H  H      . ASN C 3 25 ? 14.490 26.700 23.660 1.00 0.00 ? ? ? ? ? ? 25   ASN A H      2 
ATOM   1868 H  HD21   . ASN C 3 25 ? 14.140 23.320 21.000 1.00 0.00 ? ? ? ? ? ? 25   ASN A HD21   2 
ATOM   1869 H  HD22   . ASN C 3 25 ? 12.900 23.690 19.820 1.00 0.00 ? ? ? ? ? ? 25   ASN A HD22   2 
ATOM   1870 N  N      . GLN C 3 26 ? 11.090 25.340 25.420 1.00 0.00 ? ? ? ? ? ? 26   GLN A N      2 
ATOM   1871 C  CA     . GLN C 3 26 ? 10.650 25.130 26.820 1.00 0.00 ? ? ? ? ? ? 26   GLN A CA     2 
ATOM   1872 C  C      . GLN C 3 26 ? 10.990 26.360 27.700 1.00 0.00 ? ? ? ? ? ? 26   GLN A C      2 
ATOM   1873 O  O      . GLN C 3 26 ? 11.370 26.290 28.870 1.00 0.00 ? ? ? ? ? ? 26   GLN A O      2 
ATOM   1874 C  CB     . GLN C 3 26 ? 11.350 23.860 27.300 1.00 0.00 ? ? ? ? ? ? 26   GLN A CB     2 
ATOM   1875 C  CG     . GLN C 3 26 ? 11.040 23.330 28.700 1.00 0.00 ? ? ? ? ? ? 26   GLN A CG     2 
ATOM   1876 C  CD     . GLN C 3 26 ? 12.100 22.300 29.060 1.00 0.00 ? ? ? ? ? ? 26   GLN A CD     2 
ATOM   1877 O  OE1    . GLN C 3 26 ? 12.890 22.480 29.990 1.00 0.00 ? ? ? ? ? ? 26   GLN A OE1    2 
ATOM   1878 N  NE2    . GLN C 3 26 ? 12.280 21.330 28.180 1.00 0.00 ? ? ? ? ? ? 26   GLN A NE2    2 
ATOM   1879 H  H      . GLN C 3 26 ? 10.340 25.370 24.750 1.00 0.00 ? ? ? ? ? ? 26   GLN A H      2 
ATOM   1880 H  HE21   . GLN C 3 26 ? 11.750 21.340 27.320 1.00 0.00 ? ? ? ? ? ? 26   GLN A HE21   2 
ATOM   1881 H  HE22   . GLN C 3 26 ? 12.960 20.630 28.340 1.00 0.00 ? ? ? ? ? ? 26   GLN A HE22   2 
ATOM   1882 N  N      . ALA C 3 27 ? 10.840 27.520 27.070 1.00 0.00 ? ? ? ? ? ? 27   ALA A N      2 
ATOM   1883 C  CA     . ALA C 3 27 ? 11.220 28.840 27.590 1.00 0.00 ? ? ? ? ? ? 27   ALA A CA     2 
ATOM   1884 C  C      . ALA C 3 27 ? 10.520 29.220 28.890 1.00 0.00 ? ? ? ? ? ? 27   ALA A C      2 
ATOM   1885 O  O      . ALA C 3 27 ? 9.400  28.800 29.150 1.00 0.00 ? ? ? ? ? ? 27   ALA A O      2 
ATOM   1886 C  CB     . ALA C 3 27 ? 11.000 29.880 26.500 1.00 0.00 ? ? ? ? ? ? 27   ALA A CB     2 
ATOM   1887 H  H      . ALA C 3 27 ? 10.520 27.540 26.100 1.00 0.00 ? ? ? ? ? ? 27   ALA A H      2 
ATOM   1888 N  N      . SER C 3 28 ? 11.420 29.560 29.800 1.00 0.00 ? ? ? ? ? ? 28   SER A N      2 
ATOM   1889 C  CA     . SER C 3 28 ? 11.100 30.120 31.120 1.00 0.00 ? ? ? ? ? ? 28   SER A CA     2 
ATOM   1890 C  C      . SER C 3 28 ? 12.340 30.790 31.720 1.00 0.00 ? ? ? ? ? ? 28   SER A C      2 
ATOM   1891 O  O      . SER C 3 28 ? 13.470 30.440 31.360 1.00 0.00 ? ? ? ? ? ? 28   SER A O      2 
ATOM   1892 C  CB     . SER C 3 28 ? 10.630 29.000 32.060 1.00 0.00 ? ? ? ? ? ? 28   SER A CB     2 
ATOM   1893 O  OG     . SER C 3 28 ? 11.730 28.200 32.530 1.00 0.00 ? ? ? ? ? ? 28   SER A OG     2 
ATOM   1894 H  H      . SER C 3 28 ? 12.380 29.290 29.700 1.00 0.00 ? ? ? ? ? ? 28   SER A H      2 
ATOM   1895 H  HG     . SER C 3 28 ? 11.660 27.260 32.130 1.00 0.00 ? ? ? ? ? ? 28   SER A HG     2 
ATOM   1896 N  N      . HIS C 3 29 ? 12.110 31.760 32.610 1.00 0.00 ? ? ? ? ? ? 29   HIS A N      2 
ATOM   1897 C  CA     . HIS C 3 29 ? 13.140 32.420 33.430 1.00 0.00 ? ? ? ? ? ? 29   HIS A CA     2 
ATOM   1898 C  C      . HIS C 3 29 ? 14.150 33.270 32.650 1.00 0.00 ? ? ? ? ? ? 29   HIS A C      2 
ATOM   1899 O  O      . HIS C 3 29 ? 15.360 33.220 32.850 1.00 0.00 ? ? ? ? ? ? 29   HIS A O      2 
ATOM   1900 C  CB     . HIS C 3 29 ? 13.860 31.390 34.320 1.00 0.00 ? ? ? ? ? ? 29   HIS A CB     2 
ATOM   1901 C  CG     . HIS C 3 29 ? 12.960 30.880 35.430 1.00 0.00 ? ? ? ? ? ? 29   HIS A CG     2 
ATOM   1902 N  ND1    . HIS C 3 29 ? 12.970 31.330 36.680 1.00 0.00 ? ? ? ? ? ? 29   HIS A ND1    2 
ATOM   1903 C  CD2    . HIS C 3 29 ? 12.210 29.780 35.390 1.00 0.00 ? ? ? ? ? ? 29   HIS A CD2    2 
ATOM   1904 C  CE1    . HIS C 3 29 ? 12.270 30.460 37.410 1.00 0.00 ? ? ? ? ? ? 29   HIS A CE1    2 
ATOM   1905 N  NE2    . HIS C 3 29 ? 11.780 29.520 36.610 1.00 0.00 ? ? ? ? ? ? 29   HIS A NE2    2 
ATOM   1906 H  H      . HIS C 3 29 ? 11.180 32.070 32.790 1.00 0.00 ? ? ? ? ? ? 29   HIS A H      2 
ATOM   1907 H  HD1    . HIS C 3 29 ? 13.230 32.280 36.940 1.00 0.00 ? ? ? ? ? ? 29   HIS A HD1    2 
ATOM   1908 H  HE2    . HIS C 3 29 ? 11.070 28.840 36.860 1.00 0.00 ? ? ? ? ? ? 29   HIS A HE2    2 
ATOM   1909 N  N      . VAL C 3 30 ? 13.580 34.360 32.160 1.00 0.00 ? ? ? ? ? ? 30   VAL A N      2 
ATOM   1910 C  CA     . VAL C 3 30 ? 14.300 35.300 31.270 1.00 0.00 ? ? ? ? ? ? 30   VAL A CA     2 
ATOM   1911 C  C      . VAL C 3 30 ? 13.720 36.710 31.340 1.00 0.00 ? ? ? ? ? ? 30   VAL A C      2 
ATOM   1912 O  O      . VAL C 3 30 ? 12.590 37.010 30.930 1.00 0.00 ? ? ? ? ? ? 30   VAL A O      2 
ATOM   1913 C  CB     . VAL C 3 30 ? 14.440 34.680 29.850 1.00 0.00 ? ? ? ? ? ? 30   VAL A CB     2 
ATOM   1914 C  CG1    . VAL C 3 30 ? 13.090 34.470 29.150 1.00 0.00 ? ? ? ? ? ? 30   VAL A CG1    2 
ATOM   1915 C  CG2    . VAL C 3 30 ? 15.370 35.530 29.000 1.00 0.00 ? ? ? ? ? ? 30   VAL A CG2    2 
ATOM   1916 H  H      . VAL C 3 30 ? 12.770 34.760 32.610 1.00 0.00 ? ? ? ? ? ? 30   VAL A H      2 
ATOM   1917 N  N      . SER C 3 31 ? 14.600 37.600 31.780 1.00 0.00 ? ? ? ? ? ? 31   SER A N      2 
ATOM   1918 C  CA     . SER C 3 31 ? 14.250 38.980 32.170 1.00 0.00 ? ? ? ? ? ? 31   SER A CA     2 
ATOM   1919 C  C      . SER C 3 31 ? 14.760 39.970 31.120 1.00 0.00 ? ? ? ? ? ? 31   SER A C      2 
ATOM   1920 O  O      . SER C 3 31 ? 15.750 39.700 30.430 1.00 0.00 ? ? ? ? ? ? 31   SER A O      2 
ATOM   1921 C  CB     . SER C 3 31 ? 14.960 39.380 33.460 1.00 0.00 ? ? ? ? ? ? 31   SER A CB     2 
ATOM   1922 O  OG     . SER C 3 31 ? 14.920 38.370 34.470 1.00 0.00 ? ? ? ? ? ? 31   SER A OG     2 
ATOM   1923 H  H      . SER C 3 31 ? 15.580 37.430 31.680 1.00 0.00 ? ? ? ? ? ? 31   SER A H      2 
ATOM   1924 H  HG     . SER C 3 31 ? 13.940 38.220 34.760 1.00 0.00 ? ? ? ? ? ? 31   SER A HG     2 
ATOM   1925 N  N      . ALA C 3 32 ? 14.290 41.200 31.300 1.00 0.00 ? ? ? ? ? ? 32   ALA A N      2 
ATOM   1926 C  CA     . ALA C 3 32 ? 14.600 42.380 30.470 1.00 0.00 ? ? ? ? ? ? 32   ALA A CA     2 
ATOM   1927 C  C      . ALA C 3 32 ? 16.070 42.510 29.990 1.00 0.00 ? ? ? ? ? ? 32   ALA A C      2 
ATOM   1928 O  O      . ALA C 3 32 ? 16.300 42.570 28.790 1.00 0.00 ? ? ? ? ? ? 32   ALA A O      2 
ATOM   1929 C  CB     . ALA C 3 32 ? 14.170 43.600 31.280 1.00 0.00 ? ? ? ? ? ? 32   ALA A CB     2 
ATOM   1930 H  H      . ALA C 3 32 ? 13.730 41.400 32.100 1.00 0.00 ? ? ? ? ? ? 32   ALA A H      2 
ATOM   1931 N  N      . LYS C 3 33 ? 17.050 42.410 30.890 1.00 0.00 ? ? ? ? ? ? 33   LYS A N      2 
ATOM   1932 C  CA     . LYS C 3 33 ? 18.480 42.630 30.570 1.00 0.00 ? ? ? ? ? ? 33   LYS A CA     2 
ATOM   1933 C  C      . LYS C 3 33 ? 19.050 41.520 29.670 1.00 0.00 ? ? ? ? ? ? 33   LYS A C      2 
ATOM   1934 O  O      . LYS C 3 33 ? 19.440 41.780 28.530 1.00 0.00 ? ? ? ? ? ? 33   LYS A O      2 
ATOM   1935 C  CB     . LYS C 3 33 ? 19.340 42.810 31.820 1.00 0.00 ? ? ? ? ? ? 33   LYS A CB     2 
ATOM   1936 C  CG     . LYS C 3 33 ? 20.770 43.260 31.480 1.00 0.00 ? ? ? ? ? ? 33   LYS A CG     2 
ATOM   1937 C  CD     . LYS C 3 33 ? 20.760 44.750 31.120 1.00 0.00 ? ? ? ? ? ? 33   LYS A CD     2 
ATOM   1938 C  CE     . LYS C 3 33 ? 21.980 45.230 30.350 1.00 0.00 ? ? ? ? ? ? 33   LYS A CE     2 
ATOM   1939 N  NZ     . LYS C 3 33 ? 21.650 46.580 29.880 1.00 0.00 ? ? ? ? ? ? 33   LYS A NZ     2 
ATOM   1940 H  H      . LYS C 3 33 ? 16.840 42.210 31.860 1.00 0.00 ? ? ? ? ? ? 33   LYS A H      2 
ATOM   1941 H  HZ1    . LYS C 3 33 ? 20.790 46.540 29.340 1.00 0.00 ? ? ? ? ? ? 33   LYS A HZ1    2 
ATOM   1942 H  HZ2    . LYS C 3 33 ? 21.480 47.180 30.660 1.00 0.00 ? ? ? ? ? ? 33   LYS A HZ2    2 
ATOM   1943 H  HZ3    . LYS C 3 33 ? 22.380 46.980 29.310 1.00 0.00 ? ? ? ? ? ? 33   LYS A HZ3    2 
ATOM   1944 N  N      . THR C 3 34 ? 19.010 40.290 30.190 1.00 0.00 ? ? ? ? ? ? 34   THR A N      2 
ATOM   1945 C  CA     . THR C 3 34 ? 19.380 39.060 29.470 1.00 0.00 ? ? ? ? ? ? 34   THR A CA     2 
ATOM   1946 C  C      . THR C 3 34 ? 18.680 38.860 28.120 1.00 0.00 ? ? ? ? ? ? 34   THR A C      2 
ATOM   1947 O  O      . THR C 3 34 ? 19.360 38.650 27.110 1.00 0.00 ? ? ? ? ? ? 34   THR A O      2 
ATOM   1948 C  CB     . THR C 3 34 ? 19.130 37.830 30.340 1.00 0.00 ? ? ? ? ? ? 34   THR A CB     2 
ATOM   1949 O  OG1    . THR C 3 34 ? 17.850 37.920 30.990 1.00 0.00 ? ? ? ? ? ? 34   THR A OG1    2 
ATOM   1950 C  CG2    . THR C 3 34 ? 20.320 37.640 31.280 1.00 0.00 ? ? ? ? ? ? 34   THR A CG2    2 
ATOM   1951 H  H      . THR C 3 34 ? 18.740 40.150 31.150 1.00 0.00 ? ? ? ? ? ? 34   THR A H      2 
ATOM   1952 H  HG1    . THR C 3 34 ? 17.870 37.600 31.970 1.00 0.00 ? ? ? ? ? ? 34   THR A HG1    2 
ATOM   1953 N  N      . ARG C 3 35 ? 17.390 39.200 28.050 1.00 0.00 ? ? ? ? ? ? 35   ARG A N      2 
ATOM   1954 C  CA     . ARG C 3 35 ? 16.590 39.100 26.810 1.00 0.00 ? ? ? ? ? ? 35   ARG A CA     2 
ATOM   1955 C  C      . ARG C 3 35 ? 17.210 39.920 25.660 1.00 0.00 ? ? ? ? ? ? 35   ARG A C      2 
ATOM   1956 O  O      . ARG C 3 35 ? 17.510 39.360 24.600 1.00 0.00 ? ? ? ? ? ? 35   ARG A O      2 
ATOM   1957 C  CB     . ARG C 3 35 ? 15.140 39.510 27.080 1.00 0.00 ? ? ? ? ? ? 35   ARG A CB     2 
ATOM   1958 C  CG     . ARG C 3 35 ? 14.270 39.330 25.830 1.00 0.00 ? ? ? ? ? ? 35   ARG A CG     2 
ATOM   1959 C  CD     . ARG C 3 35 ? 12.800 39.100 26.170 1.00 0.00 ? ? ? ? ? ? 35   ARG A CD     2 
ATOM   1960 N  NE     . ARG C 3 35 ? 12.280 40.320 26.800 1.00 0.00 ? ? ? ? ? ? 35   ARG A NE     2 
ATOM   1961 C  CZ     . ARG C 3 35 ? 11.550 40.410 27.920 1.00 0.00 ? ? ? ? ? ? 35   ARG A CZ     2 
ATOM   1962 N  NH1    . ARG C 3 35 ? 10.920 39.380 28.490 1.00 0.00 ? ? ? ? ? ? 35   ARG A NH1    2 
ATOM   1963 N  NH2    . ARG C 3 35 ? 11.300 41.620 28.420 1.00 0.00 ? ? ? ? ? ? 35   ARG A NH2    2 
ATOM   1964 H  H      . ARG C 3 35 ? 16.900 39.530 28.870 1.00 0.00 ? ? ? ? ? ? 35   ARG A H      2 
ATOM   1965 H  HE     . ARG C 3 35 ? 12.550 41.180 26.350 1.00 0.00 ? ? ? ? ? ? 35   ARG A HE     2 
ATOM   1966 H  HH11   . ARG C 3 35 ? 10.830 38.480 28.040 1.00 0.00 ? ? ? ? ? ? 35   ARG A HH11   2 
ATOM   1967 H  HH12   . ARG C 3 35 ? 10.460 39.550 29.350 1.00 0.00 ? ? ? ? ? ? 35   ARG A HH12   2 
ATOM   1968 H  HH21   . ARG C 3 35 ? 11.670 42.440 27.970 1.00 0.00 ? ? ? ? ? ? 35   ARG A HH21   2 
ATOM   1969 H  HH22   . ARG C 3 35 ? 10.700 41.730 29.210 1.00 0.00 ? ? ? ? ? ? 35   ARG A HH22   2 
ATOM   1970 N  N      . GLU C 3 36 ? 17.520 41.180 25.950 1.00 0.00 ? ? ? ? ? ? 36   GLU A N      2 
ATOM   1971 C  CA     . GLU C 3 36 ? 18.250 42.060 25.010 1.00 0.00 ? ? ? ? ? ? 36   GLU A CA     2 
ATOM   1972 C  C      . GLU C 3 36 ? 19.590 41.440 24.540 1.00 0.00 ? ? ? ? ? ? 36   GLU A C      2 
ATOM   1973 O  O      . GLU C 3 36 ? 19.830 41.320 23.340 1.00 0.00 ? ? ? ? ? ? 36   GLU A O      2 
ATOM   1974 C  CB     . GLU C 3 36 ? 18.490 43.410 25.700 1.00 0.00 ? ? ? ? ? ? 36   GLU A CB     2 
ATOM   1975 C  CG     . GLU C 3 36 ? 18.920 44.500 24.720 1.00 0.00 ? ? ? ? ? ? 36   GLU A CG     2 
ATOM   1976 C  CD     . GLU C 3 36 ? 19.500 45.730 25.410 1.00 0.00 ? ? ? ? ? ? 36   GLU A CD     2 
ATOM   1977 O  OE1    . GLU C 3 36 ? 18.760 46.690 25.720 1.00 0.00 ? ? ? ? ? ? 36   GLU A OE1    2 
ATOM   1978 O  OE2    . GLU C 3 36 ? 20.740 45.770 25.530 1.00 0.00 ? ? ? ? ? ? 36   GLU A OE2    2 
ATOM   1979 H  H      . GLU C 3 36 ? 17.210 41.630 26.790 1.00 0.00 ? ? ? ? ? ? 36   GLU A H      2 
ATOM   1980 N  N      . LYS C 3 37 ? 20.380 40.940 25.500 1.00 0.00 ? ? ? ? ? ? 37   LYS A N      2 
ATOM   1981 C  CA     . LYS C 3 37 ? 21.690 40.280 25.280 1.00 0.00 ? ? ? ? ? ? 37   LYS A CA     2 
ATOM   1982 C  C      . LYS C 3 37 ? 21.650 39.080 24.320 1.00 0.00 ? ? ? ? ? ? 37   LYS A C      2 
ATOM   1983 O  O      . LYS C 3 37 ? 22.460 38.980 23.400 1.00 0.00 ? ? ? ? ? ? 37   LYS A O      2 
ATOM   1984 C  CB     . LYS C 3 37 ? 22.270 39.770 26.600 1.00 0.00 ? ? ? ? ? ? 37   LYS A CB     2 
ATOM   1985 C  CG     . LYS C 3 37 ? 22.670 40.870 27.570 1.00 0.00 ? ? ? ? ? ? 37   LYS A CG     2 
ATOM   1986 C  CD     . LYS C 3 37 ? 23.780 41.690 26.960 1.00 0.00 ? ? ? ? ? ? 37   LYS A CD     2 
ATOM   1987 C  CE     . LYS C 3 37 ? 24.220 42.680 28.010 1.00 0.00 ? ? ? ? ? ? 37   LYS A CE     2 
ATOM   1988 N  NZ     . LYS C 3 37 ? 25.240 43.500 27.380 1.00 0.00 ? ? ? ? ? ? 37   LYS A NZ     2 
ATOM   1989 H  H      . LYS C 3 37 ? 20.090 41.000 26.460 1.00 0.00 ? ? ? ? ? ? 37   LYS A H      2 
ATOM   1990 H  HZ1    . LYS C 3 37 ? 25.960 42.900 27.020 1.00 0.00 ? ? ? ? ? ? 37   LYS A HZ1    2 
ATOM   1991 H  HZ2    . LYS C 3 37 ? 24.850 44.050 26.640 1.00 0.00 ? ? ? ? ? ? 37   LYS A HZ2    2 
ATOM   1992 H  HZ3    . LYS C 3 37 ? 25.670 44.110 28.060 1.00 0.00 ? ? ? ? ? ? 37   LYS A HZ3    2 
ATOM   1993 N  N      . VAL C 3 38 ? 20.740 38.160 24.620 1.00 0.00 ? ? ? ? ? ? 38   VAL A N      2 
ATOM   1994 C  CA     . VAL C 3 38 ? 20.480 36.970 23.790 1.00 0.00 ? ? ? ? ? ? 38   VAL A CA     2 
ATOM   1995 C  C      . VAL C 3 38 ? 20.100 37.380 22.350 1.00 0.00 ? ? ? ? ? ? 38   VAL A C      2 
ATOM   1996 O  O      . VAL C 3 38 ? 20.750 36.910 21.420 1.00 0.00 ? ? ? ? ? ? 38   VAL A O      2 
ATOM   1997 C  CB     . VAL C 3 38 ? 19.390 36.040 24.390 1.00 0.00 ? ? ? ? ? ? 38   VAL A CB     2 
ATOM   1998 C  CG1    . VAL C 3 38 ? 19.290 34.740 23.580 1.00 0.00 ? ? ? ? ? ? 38   VAL A CG1    2 
ATOM   1999 C  CG2    . VAL C 3 38 ? 19.680 35.680 25.850 1.00 0.00 ? ? ? ? ? ? 38   VAL A CG2    2 
ATOM   2000 H  H      . VAL C 3 38 ? 20.300 38.160 25.530 1.00 0.00 ? ? ? ? ? ? 38   VAL A H      2 
ATOM   2001 N  N      . GLU C 3 39 ? 19.200 38.350 22.200 1.00 0.00 ? ? ? ? ? ? 39   GLU A N      2 
ATOM   2002 C  CA     . GLU C 3 39 ? 18.860 38.870 20.860 1.00 0.00 ? ? ? ? ? ? 39   GLU A CA     2 
ATOM   2003 C  C      . GLU C 3 39 ? 20.040 39.500 20.130 1.00 0.00 ? ? ? ? ? ? 39   GLU A C      2 
ATOM   2004 O  O      . GLU C 3 39 ? 20.280 39.210 18.950 1.00 0.00 ? ? ? ? ? ? 39   GLU A O      2 
ATOM   2005 C  CB     . GLU C 3 39 ? 17.630 39.790 20.860 1.00 0.00 ? ? ? ? ? ? 39   GLU A CB     2 
ATOM   2006 C  CG     . GLU C 3 39 ? 16.380 38.920 20.860 1.00 0.00 ? ? ? ? ? ? 39   GLU A CG     2 
ATOM   2007 C  CD     . GLU C 3 39 ? 15.080 39.680 20.600 1.00 0.00 ? ? ? ? ? ? 39   GLU A CD     2 
ATOM   2008 O  OE1    . GLU C 3 39 ? 14.840 40.100 19.450 1.00 0.00 ? ? ? ? ? ? 39   GLU A OE1    2 
ATOM   2009 O  OE2    . GLU C 3 39 ? 14.340 39.880 21.580 1.00 0.00 ? ? ? ? ? ? 39   GLU A OE2    2 
ATOM   2010 H  H      . GLU C 3 39 ? 18.690 38.740 22.970 1.00 0.00 ? ? ? ? ? ? 39   GLU A H      2 
ATOM   2011 N  N      . ALA C 3 40 ? 20.820 40.320 20.850 1.00 0.00 ? ? ? ? ? ? 40   ALA A N      2 
ATOM   2012 C  CA     . ALA C 3 40 ? 22.090 40.880 20.360 1.00 0.00 ? ? ? ? ? ? 40   ALA A CA     2 
ATOM   2013 C  C      . ALA C 3 40 ? 23.010 39.770 19.790 1.00 0.00 ? ? ? ? ? ? 40   ALA A C      2 
ATOM   2014 O  O      . ALA C 3 40 ? 23.350 39.820 18.610 1.00 0.00 ? ? ? ? ? ? 40   ALA A O      2 
ATOM   2015 C  CB     . ALA C 3 40 ? 22.760 41.620 21.520 1.00 0.00 ? ? ? ? ? ? 40   ALA A CB     2 
ATOM   2016 H  H      . ALA C 3 40 ? 20.570 40.640 21.760 1.00 0.00 ? ? ? ? ? ? 40   ALA A H      2 
ATOM   2017 N  N      . ALA C 3 41 ? 23.210 38.690 20.560 1.00 0.00 ? ? ? ? ? ? 41   ALA A N      2 
ATOM   2018 C  CA     . ALA C 3 41 ? 24.020 37.530 20.130 1.00 0.00 ? ? ? ? ? ? 41   ALA A CA     2 
ATOM   2019 C  C      . ALA C 3 41 ? 23.420 36.630 19.040 1.00 0.00 ? ? ? ? ? ? 41   ALA A C      2 
ATOM   2020 O  O      . ALA C 3 41 ? 24.130 36.240 18.110 1.00 0.00 ? ? ? ? ? ? 41   ALA A O      2 
ATOM   2021 C  CB     . ALA C 3 41 ? 24.440 36.670 21.320 1.00 0.00 ? ? ? ? ? ? 41   ALA A CB     2 
ATOM   2022 H  H      . ALA C 3 41 ? 22.940 38.700 21.530 1.00 0.00 ? ? ? ? ? ? 41   ALA A H      2 
ATOM   2023 N  N      . MET C 3 42 ? 22.110 36.400 19.100 1.00 0.00 ? ? ? ? ? ? 42   MET A N      2 
ATOM   2024 C  CA     . MET C 3 42 ? 21.380 35.640 18.060 1.00 0.00 ? ? ? ? ? ? 42   MET A CA     2 
ATOM   2025 C  C      . MET C 3 42 ? 21.590 36.220 16.650 1.00 0.00 ? ? ? ? ? ? 42   MET A C      2 
ATOM   2026 O  O      . MET C 3 42 ? 21.820 35.460 15.700 1.00 0.00 ? ? ? ? ? ? 42   MET A O      2 
ATOM   2027 C  CB     . MET C 3 42 ? 19.890 35.550 18.360 1.00 0.00 ? ? ? ? ? ? 42   MET A CB     2 
ATOM   2028 C  CG     . MET C 3 42 ? 19.560 34.620 19.530 1.00 0.00 ? ? ? ? ? ? 42   MET A CG     2 
ATOM   2029 S  SD     . MET C 3 42 ? 20.160 32.910 19.300 1.00 0.00 ? ? ? ? ? ? 42   MET A SD     2 
ATOM   2030 C  CE     . MET C 3 42 ? 19.560 32.180 20.800 1.00 0.00 ? ? ? ? ? ? 42   MET A CE     2 
ATOM   2031 H  H      . MET C 3 42 ? 21.550 36.670 19.900 1.00 0.00 ? ? ? ? ? ? 42   MET A H      2 
ATOM   2032 N  N      . ALA C 3 43 ? 21.390 37.530 16.500 1.00 0.00 ? ? ? ? ? ? 43   ALA A N      2 
ATOM   2033 C  CA     . ALA C 3 43 ? 21.580 38.230 15.210 1.00 0.00 ? ? ? ? ? ? 43   ALA A CA     2 
ATOM   2034 C  C      . ALA C 3 43 ? 23.050 38.400 14.750 1.00 0.00 ? ? ? ? ? ? 43   ALA A C      2 
ATOM   2035 O  O      . ALA C 3 43 ? 23.310 38.360 13.550 1.00 0.00 ? ? ? ? ? ? 43   ALA A O      2 
ATOM   2036 C  CB     . ALA C 3 43 ? 20.830 39.560 15.190 1.00 0.00 ? ? ? ? ? ? 43   ALA A CB     2 
ATOM   2037 H  H      . ALA C 3 43 ? 20.920 38.060 17.200 1.00 0.00 ? ? ? ? ? ? 43   ALA A H      2 
ATOM   2038 N  N      . GLU C 3 44 ? 23.950 38.710 15.680 1.00 0.00 ? ? ? ? ? ? 44   GLU A N      2 
ATOM   2039 C  CA     . GLU C 3 44 ? 25.400 38.790 15.360 1.00 0.00 ? ? ? ? ? ? 44   GLU A CA     2 
ATOM   2040 C  C      . GLU C 3 44 ? 26.070 37.480 14.910 1.00 0.00 ? ? ? ? ? ? 44   GLU A C      2 
ATOM   2041 O  O      . GLU C 3 44 ? 26.910 37.540 14.020 1.00 0.00 ? ? ? ? ? ? 44   GLU A O      2 
ATOM   2042 C  CB     . GLU C 3 44 ? 26.250 39.480 16.440 1.00 0.00 ? ? ? ? ? ? 44   GLU A CB     2 
ATOM   2043 C  CG     . GLU C 3 44 ? 26.760 40.880 16.040 1.00 0.00 ? ? ? ? ? ? 44   GLU A CG     2 
ATOM   2044 C  CD     . GLU C 3 44 ? 25.780 42.030 16.330 1.00 0.00 ? ? ? ? ? ? 44   GLU A CD     2 
ATOM   2045 O  OE1    . GLU C 3 44 ? 24.970 42.330 15.440 1.00 0.00 ? ? ? ? ? ? 44   GLU A OE1    2 
ATOM   2046 O  OE2    . GLU C 3 44 ? 25.930 42.700 17.380 1.00 0.00 ? ? ? ? ? ? 44   GLU A OE2    2 
ATOM   2047 H  H      . GLU C 3 44 ? 23.680 39.210 16.510 1.00 0.00 ? ? ? ? ? ? 44   GLU A H      2 
ATOM   2048 N  N      . LEU C 3 45 ? 25.660 36.310 15.410 1.00 0.00 ? ? ? ? ? ? 45   LEU A N      2 
ATOM   2049 C  CA     . LEU C 3 45 ? 26.270 35.030 15.020 1.00 0.00 ? ? ? ? ? ? 45   LEU A CA     2 
ATOM   2050 C  C      . LEU C 3 45 ? 25.290 34.150 14.250 1.00 0.00 ? ? ? ? ? ? 45   LEU A C      2 
ATOM   2051 O  O      . LEU C 3 45 ? 24.110 34.060 14.590 1.00 0.00 ? ? ? ? ? ? 45   LEU A O      2 
ATOM   2052 C  CB     . LEU C 3 45 ? 26.760 34.320 16.280 1.00 0.00 ? ? ? ? ? ? 45   LEU A CB     2 
ATOM   2053 C  CG     . LEU C 3 45 ? 27.990 35.000 16.910 1.00 0.00 ? ? ? ? ? ? 45   LEU A CG     2 
ATOM   2054 C  CD1    . LEU C 3 45 ? 28.300 34.340 18.250 1.00 0.00 ? ? ? ? ? ? 45   LEU A CD1    2 
ATOM   2055 C  CD2    . LEU C 3 45 ? 29.220 34.860 16.010 1.00 0.00 ? ? ? ? ? ? 45   LEU A CD2    2 
ATOM   2056 H  H      . LEU C 3 45 ? 25.020 36.210 16.180 1.00 0.00 ? ? ? ? ? ? 45   LEU A H      2 
ATOM   2057 N  N      . ASN C 3 46 ? 25.860 33.310 13.400 1.00 0.00 ? ? ? ? ? ? 46   ASN A N      2 
ATOM   2058 C  CA     . ASN C 3 46 ? 25.120 32.510 12.410 1.00 0.00 ? ? ? ? ? ? 46   ASN A CA     2 
ATOM   2059 C  C      . ASN C 3 46 ? 24.500 31.210 12.970 1.00 0.00 ? ? ? ? ? ? 46   ASN A C      2 
ATOM   2060 O  O      . ASN C 3 46 ? 24.530 30.160 12.330 1.00 0.00 ? ? ? ? ? ? 46   ASN A O      2 
ATOM   2061 C  CB     . ASN C 3 46 ? 26.070 32.230 11.230 1.00 0.00 ? ? ? ? ? ? 46   ASN A CB     2 
ATOM   2062 C  CG     . ASN C 3 46 ? 27.380 31.550 11.650 1.00 0.00 ? ? ? ? ? ? 46   ASN A CG     2 
ATOM   2063 O  OD1    . ASN C 3 46 ? 27.440 30.380 11.990 1.00 0.00 ? ? ? ? ? ? 46   ASN A OD1    2 
ATOM   2064 N  ND2    . ASN C 3 46 ? 28.440 32.320 11.750 1.00 0.00 ? ? ? ? ? ? 46   ASN A ND2    2 
ATOM   2065 H  H      . ASN C 3 46 ? 26.850 33.150 13.400 1.00 0.00 ? ? ? ? ? ? 46   ASN A H      2 
ATOM   2066 H  HD21   . ASN C 3 46 ? 28.370 33.290 11.440 1.00 0.00 ? ? ? ? ? ? 46   ASN A HD21   2 
ATOM   2067 H  HD22   . ASN C 3 46 ? 29.300 31.940 12.080 1.00 0.00 ? ? ? ? ? ? 46   ASN A HD22   2 
ATOM   2068 N  N      . TYR C 3 47 ? 24.000 31.310 14.190 1.00 0.00 ? ? ? ? ? ? 47   TYR A N      2 
ATOM   2069 C  CA     . TYR C 3 47 ? 23.300 30.230 14.920 1.00 0.00 ? ? ? ? ? ? 47   TYR A CA     2 
ATOM   2070 C  C      . TYR C 3 47 ? 22.340 29.440 14.030 1.00 0.00 ? ? ? ? ? ? 47   TYR A C      2 
ATOM   2071 O  O      . TYR C 3 47 ? 21.390 29.980 13.480 1.00 0.00 ? ? ? ? ? ? 47   TYR A O      2 
ATOM   2072 C  CB     . TYR C 3 47 ? 22.530 30.820 16.100 1.00 0.00 ? ? ? ? ? ? 47   TYR A CB     2 
ATOM   2073 C  CG     . TYR C 3 47 ? 21.870 29.750 16.960 1.00 0.00 ? ? ? ? ? ? 47   TYR A CG     2 
ATOM   2074 C  CD1    . TYR C 3 47 ? 22.750 28.990 17.760 1.00 0.00 ? ? ? ? ? ? 47   TYR A CD1    2 
ATOM   2075 C  CD2    . TYR C 3 47 ? 20.530 29.340 16.750 1.00 0.00 ? ? ? ? ? ? 47   TYR A CD2    2 
ATOM   2076 C  CE1    . TYR C 3 47 ? 22.320 27.770 18.300 1.00 0.00 ? ? ? ? ? ? 47   TYR A CE1    2 
ATOM   2077 C  CE2    . TYR C 3 47 ? 20.090 28.120 17.300 1.00 0.00 ? ? ? ? ? ? 47   TYR A CE2    2 
ATOM   2078 C  CZ     . TYR C 3 47 ? 21.010 27.340 18.040 1.00 0.00 ? ? ? ? ? ? 47   TYR A CZ     2 
ATOM   2079 O  OH     . TYR C 3 47 ? 20.670 26.070 18.410 1.00 0.00 ? ? ? ? ? ? 47   TYR A OH     2 
ATOM   2080 H  H      . TYR C 3 47 ? 24.110 32.170 14.700 1.00 0.00 ? ? ? ? ? ? 47   TYR A H      2 
ATOM   2081 H  HH     . TYR C 3 47 ? 21.500 25.560 18.740 1.00 0.00 ? ? ? ? ? ? 47   TYR A HH     2 
ATOM   2082 N  N      . ILE C 3 48 ? 22.460 28.130 14.190 1.00 0.00 ? ? ? ? ? ? 48   ILE A N      2 
ATOM   2083 C  CA     . ILE C 3 48 ? 21.710 27.130 13.410 1.00 0.00 ? ? ? ? ? ? 48   ILE A CA     2 
ATOM   2084 C  C      . ILE C 3 48 ? 21.100 26.210 14.480 1.00 0.00 ? ? ? ? ? ? 48   ILE A C      2 
ATOM   2085 O  O      . ILE C 3 48 ? 21.860 25.650 15.280 1.00 0.00 ? ? ? ? ? ? 48   ILE A O      2 
ATOM   2086 C  CB     . ILE C 3 48 ? 22.670 26.240 12.600 1.00 0.00 ? ? ? ? ? ? 48   ILE A CB     2 
ATOM   2087 C  CG1    . ILE C 3 48 ? 23.790 27.000 11.900 1.00 0.00 ? ? ? ? ? ? 48   ILE A CG1    2 
ATOM   2088 C  CG2    . ILE C 3 48 ? 21.910 25.360 11.590 1.00 0.00 ? ? ? ? ? ? 48   ILE A CG2    2 
ATOM   2089 C  CD1    . ILE C 3 48 ? 25.000 27.130 12.840 1.00 0.00 ? ? ? ? ? ? 48   ILE A CD1    2 
ATOM   2090 H  H      . ILE C 3 48 ? 23.140 27.720 14.800 1.00 0.00 ? ? ? ? ? ? 48   ILE A H      2 
ATOM   2091 N  N      . PRO C 3 49 ? 19.780 25.980 14.420 1.00 0.00 ? ? ? ? ? ? 49   PRO A N      2 
ATOM   2092 C  CA     . PRO C 3 49 ? 19.140 25.030 15.340 1.00 0.00 ? ? ? ? ? ? 49   PRO A CA     2 
ATOM   2093 C  C      . PRO C 3 49 ? 19.820 23.670 15.140 1.00 0.00 ? ? ? ? ? ? 49   PRO A C      2 
ATOM   2094 O  O      . PRO C 3 49 ? 20.240 23.350 14.030 1.00 0.00 ? ? ? ? ? ? 49   PRO A O      2 
ATOM   2095 C  CB     . PRO C 3 49 ? 17.670 25.050 14.920 1.00 0.00 ? ? ? ? ? ? 49   PRO A CB     2 
ATOM   2096 C  CG     . PRO C 3 49 ? 17.490 26.410 14.260 1.00 0.00 ? ? ? ? ? ? 49   PRO A CG     2 
ATOM   2097 C  CD     . PRO C 3 49 ? 18.800 26.600 13.510 1.00 0.00 ? ? ? ? ? ? 49   PRO A CD     2 
ATOM   2098 N  N      . ASN C 3 50 ? 20.330 23.150 16.260 1.00 0.00 ? ? ? ? ? ? 50   ASN A N      2 
ATOM   2099 C  CA     . ASN C 3 50 ? 20.960 21.810 16.320 1.00 0.00 ? ? ? ? ? ? 50   ASN A CA     2 
ATOM   2100 C  C      . ASN C 3 50 ? 22.370 21.680 15.710 1.00 0.00 ? ? ? ? ? ? 50   ASN A C      2 
ATOM   2101 O  O      . ASN C 3 50 ? 22.830 20.580 15.410 1.00 0.00 ? ? ? ? ? ? 50   ASN A O      2 
ATOM   2102 C  CB     . ASN C 3 50 ? 20.060 20.740 15.690 1.00 0.00 ? ? ? ? ? ? 50   ASN A CB     2 
ATOM   2103 C  CG     . ASN C 3 50 ? 18.850 20.510 16.570 1.00 0.00 ? ? ? ? ? ? 50   ASN A CG     2 
ATOM   2104 O  OD1    . ASN C 3 50 ? 17.810 21.150 16.470 1.00 0.00 ? ? ? ? ? ? 50   ASN A OD1    2 
ATOM   2105 N  ND2    . ASN C 3 50 ? 19.020 19.610 17.510 1.00 0.00 ? ? ? ? ? ? 50   ASN A ND2    2 
ATOM   2106 H  H      . ASN C 3 50 ? 20.450 23.710 17.080 1.00 0.00 ? ? ? ? ? ? 50   ASN A H      2 
ATOM   2107 H  HD21   . ASN C 3 50 ? 19.930 19.190 17.630 1.00 0.00 ? ? ? ? ? ? 50   ASN A HD21   2 
ATOM   2108 H  HD22   . ASN C 3 50 ? 18.280 19.400 18.150 1.00 0.00 ? ? ? ? ? ? 50   ASN A HD22   2 
ATOM   2109 N  N      . ARG C 3 51 ? 23.070 22.800 15.610 1.00 0.00 ? ? ? ? ? ? 51   ARG A N      2 
ATOM   2110 C  CA     . ARG C 3 51 ? 24.480 22.760 15.180 1.00 0.00 ? ? ? ? ? ? 51   ARG A CA     2 
ATOM   2111 C  C      . ARG C 3 51 ? 25.400 23.530 16.120 1.00 0.00 ? ? ? ? ? ? 51   ARG A C      2 
ATOM   2112 O  O      . ARG C 3 51 ? 25.050 24.700 16.380 1.00 0.00 ? ? ? ? ? ? 51   ARG A O      2 
ATOM   2113 C  CB     . ARG C 3 51 ? 24.660 23.260 13.750 1.00 0.00 ? ? ? ? ? ? 51   ARG A CB     2 
ATOM   2114 C  CG     . ARG C 3 51 ? 24.250 22.200 12.710 1.00 0.00 ? ? ? ? ? ? 51   ARG A CG     2 
ATOM   2115 C  CD     . ARG C 3 51 ? 25.170 20.970 12.740 1.00 0.00 ? ? ? ? ? ? 51   ARG A CD     2 
ATOM   2116 N  NE     . ARG C 3 51 ? 26.580 21.360 12.540 1.00 0.00 ? ? ? ? ? ? 51   ARG A NE     2 
ATOM   2117 C  CZ     . ARG C 3 51 ? 27.660 20.860 13.150 1.00 0.00 ? ? ? ? ? ? 51   ARG A CZ     2 
ATOM   2118 N  NH1    . ARG C 3 51 ? 27.580 19.940 14.110 1.00 0.00 ? ? ? ? ? ? 51   ARG A NH1    2 
ATOM   2119 N  NH2    . ARG C 3 51 ? 28.840 21.320 12.750 1.00 0.00 ? ? ? ? ? ? 51   ARG A NH2    2 
ATOM   2120 O  OXT    . ARG C 3 51 ? 26.530 23.030 16.340 1.00 0.00 ? ? ? ? ? ? 51   ARG A OXT    2 
ATOM   2121 H  H      . ARG C 3 51 ? 22.730 23.700 15.910 1.00 0.00 ? ? ? ? ? ? 51   ARG A H      2 
ATOM   2122 H  HE     . ARG C 3 51 ? 26.750 22.050 11.820 1.00 0.00 ? ? ? ? ? ? 51   ARG A HE     2 
ATOM   2123 H  HH11   . ARG C 3 51 ? 26.710 19.690 14.530 1.00 0.00 ? ? ? ? ? ? 51   ARG A HH11   2 
ATOM   2124 H  HH12   . ARG C 3 51 ? 28.420 19.520 14.450 1.00 0.00 ? ? ? ? ? ? 51   ARG A HH12   2 
ATOM   2125 H  HH21   . ARG C 3 51 ? 28.890 21.900 11.940 1.00 0.00 ? ? ? ? ? ? 51   ARG A HH21   2 
ATOM   2126 H  HH22   . ARG C 3 51 ? 29.700 21.010 13.170 1.00 0.00 ? ? ? ? ? ? 51   ARG A HH22   2 
HETATM 2127 NA NA     . NA  D 4 .  ? 16.870 24.560 19.270 1.00 0.00 ? ? ? ? ? ? 12   NA  C NA     2 
HETATM 2128 O  O      . HOH E 5 .  ? 21.460 18.730 18.280 1.00 0.00 ? ? ? ? ? ? 52   HOH A O      2 
HETATM 2129 H  H1     . HOH E 5 .  ? 22.360 19.090 18.550 1.00 0.00 ? ? ? ? ? ? 52   HOH A H1     2 
HETATM 2130 H  H2     . HOH E 5 .  ? 21.140 18.090 18.970 1.00 0.00 ? ? ? ? ? ? 52   HOH A H2     2 
HETATM 2131 O  O      . HOH E 5 .  ? 17.180 27.410 31.630 1.00 0.00 ? ? ? ? ? ? 53   HOH A O      2 
HETATM 2132 H  H1     . HOH E 5 .  ? 16.940 28.270 32.080 1.00 0.00 ? ? ? ? ? ? 53   HOH A H1     2 
HETATM 2133 H  H2     . HOH E 5 .  ? 16.760 27.390 30.720 1.00 0.00 ? ? ? ? ? ? 53   HOH A H2     2 
HETATM 2134 O  O      . HOH E 5 .  ? 15.310 23.600 27.950 1.00 0.00 ? ? ? ? ? ? 54   HOH A O      2 
HETATM 2135 H  H1     . HOH E 5 .  ? 16.070 23.800 27.330 1.00 0.00 ? ? ? ? ? ? 54   HOH A H1     2 
HETATM 2136 H  H2     . HOH E 5 .  ? 14.460 23.920 27.530 1.00 0.00 ? ? ? ? ? ? 54   HOH A H2     2 
HETATM 2137 O  O      . HOH E 5 .  ? 18.030 22.820 18.820 1.00 0.00 ? ? ? ? ? ? 55   HOH A O      2 
HETATM 2138 H  H1     . HOH E 5 .  ? 18.390 22.540 19.710 1.00 0.00 ? ? ? ? ? ? 55   HOH A H1     2 
HETATM 2139 H  H2     . HOH E 5 .  ? 18.080 22.050 18.190 1.00 0.00 ? ? ? ? ? ? 55   HOH A H2     2 
HETATM 2140 O  O      . HOH E 5 .  ? 17.510 34.670 31.650 1.00 0.00 ? ? ? ? ? ? 56   HOH A O      2 
HETATM 2141 H  H1     . HOH E 5 .  ? 16.780 34.430 32.300 1.00 0.00 ? ? ? ? ? ? 56   HOH A H1     2 
HETATM 2142 H  H2     . HOH E 5 .  ? 18.280 34.030 31.770 1.00 0.00 ? ? ? ? ? ? 56   HOH A H2     2 
HETATM 2143 O  O      . HOH E 5 .  ? 12.480 37.730 35.190 1.00 0.00 ? ? ? ? ? ? 57   HOH A O      2 
HETATM 2144 H  H1     . HOH E 5 .  ? 11.660 38.290 35.330 1.00 0.00 ? ? ? ? ? ? 57   HOH A H1     2 
HETATM 2145 H  H2     . HOH E 5 .  ? 12.660 37.180 36.010 1.00 0.00 ? ? ? ? ? ? 57   HOH A H2     2 
HETATM 2146 O  O      . HOH E 5 .  ? 16.160 29.790 32.320 1.00 0.00 ? ? ? ? ? ? 58   HOH A O      2 
HETATM 2147 H  H1     . HOH E 5 .  ? 15.800 30.370 31.600 1.00 0.00 ? ? ? ? ? ? 58   HOH A H1     2 
HETATM 2148 H  H2     . HOH E 5 .  ? 16.960 30.230 32.740 1.00 0.00 ? ? ? ? ? ? 58   HOH A H2     2 
HETATM 2149 O  O      . HOH E 5 .  ? 10.310 32.330 35.810 1.00 0.00 ? ? ? ? ? ? 59   HOH A O      2 
HETATM 2150 H  H1     . HOH E 5 .  ? 10.750 33.150 36.170 1.00 0.00 ? ? ? ? ? ? 59   HOH A H1     2 
HETATM 2151 H  H2     . HOH E 5 .  ? 9.390  32.250 36.210 1.00 0.00 ? ? ? ? ? ? 59   HOH A H2     2 
HETATM 2152 O  O      . HOH E 5 .  ? 13.440 27.020 35.920 1.00 0.00 ? ? ? ? ? ? 60   HOH A O      2 
HETATM 2153 H  H1     . HOH E 5 .  ? 12.570 26.630 35.610 1.00 0.00 ? ? ? ? ? ? 60   HOH A H1     2 
HETATM 2154 H  H2     . HOH E 5 .  ? 13.880 27.490 35.150 1.00 0.00 ? ? ? ? ? ? 60   HOH A H2     2 
HETATM 2155 O  O      . HOH E 5 .  ? 11.610 22.860 32.990 1.00 0.00 ? ? ? ? ? ? 61   HOH A O      2 
HETATM 2156 H  H1     . HOH E 5 .  ? 11.460 23.770 32.600 1.00 0.00 ? ? ? ? ? ? 61   HOH A H1     2 
HETATM 2157 H  H2     . HOH E 5 .  ? 11.240 22.170 32.370 1.00 0.00 ? ? ? ? ? ? 61   HOH A H2     2 
HETATM 2158 O  O      . HOH E 5 .  ? 25.560 17.840 14.880 1.00 0.00 ? ? ? ? ? ? 62   HOH A O      2 
HETATM 2159 H  H1     . HOH E 5 .  ? 25.370 17.600 15.830 1.00 0.00 ? ? ? ? ? ? 62   HOH A H1     2 
HETATM 2160 H  H2     . HOH E 5 .  ? 25.980 17.060 14.410 1.00 0.00 ? ? ? ? ? ? 62   HOH A H2     2 
HETATM 2161 O  O      . HOH E 5 .  ? 13.250 24.000 34.990 1.00 0.00 ? ? ? ? ? ? 63   HOH A O      2 
HETATM 2162 H  H1     . HOH E 5 .  ? 12.720 24.250 35.790 1.00 0.00 ? ? ? ? ? ? 63   HOH A H1     2 
HETATM 2163 H  H2     . HOH E 5 .  ? 12.620 23.810 34.230 1.00 0.00 ? ? ? ? ? ? 63   HOH A H2     2 
HETATM 2164 O  O      . HOH E 5 .  ? 24.050 20.340 30.530 1.00 0.00 ? ? ? ? ? ? 64   HOH A O      2 
HETATM 2165 H  H1     . HOH E 5 .  ? 24.730 19.610 30.440 1.00 0.00 ? ? ? ? ? ? 64   HOH A H1     2 
HETATM 2166 H  H2     . HOH E 5 .  ? 24.450 21.110 31.030 1.00 0.00 ? ? ? ? ? ? 64   HOH A H2     2 
HETATM 2167 O  O      . HOH E 5 .  ? 14.320 28.110 33.490 1.00 0.00 ? ? ? ? ? ? 65   HOH A O      2 
HETATM 2168 H  H1     . HOH E 5 .  ? 15.000 28.780 33.200 1.00 0.00 ? ? ? ? ? ? 65   HOH A H1     2 
HETATM 2169 H  H2     . HOH E 5 .  ? 13.460 28.280 33.010 1.00 0.00 ? ? ? ? ? ? 65   HOH A H2     2 
HETATM 2170 O  O      . HOH E 5 .  ? 23.030 32.690 32.190 1.00 0.00 ? ? ? ? ? ? 66   HOH A O      2 
HETATM 2171 H  H1     . HOH E 5 .  ? 22.060 32.740 32.400 1.00 0.00 ? ? ? ? ? ? 66   HOH A H1     2 
HETATM 2172 H  H2     . HOH E 5 .  ? 23.430 33.610 32.220 1.00 0.00 ? ? ? ? ? ? 66   HOH A H2     2 
HETATM 2173 O  O      . HOH E 5 .  ? 23.740 26.650 33.310 1.00 0.00 ? ? ? ? ? ? 67   HOH A O      2 
HETATM 2174 H  H1     . HOH E 5 .  ? 24.190 27.140 34.060 1.00 0.00 ? ? ? ? ? ? 67   HOH A H1     2 
HETATM 2175 H  H2     . HOH E 5 .  ? 24.280 25.840 33.070 1.00 0.00 ? ? ? ? ? ? 67   HOH A H2     2 
HETATM 2176 O  O      . HOH E 5 .  ? 25.600 20.490 24.090 1.00 0.00 ? ? ? ? ? ? 68   HOH A O      2 
HETATM 2177 H  H1     . HOH E 5 .  ? 26.180 20.550 23.270 1.00 0.00 ? ? ? ? ? ? 68   HOH A H1     2 
HETATM 2178 H  H2     . HOH E 5 .  ? 24.750 21.000 23.930 1.00 0.00 ? ? ? ? ? ? 68   HOH A H2     2 
HETATM 2179 O  O      . HOH E 5 .  ? 15.450 38.970 37.560 1.00 0.00 ? ? ? ? ? ? 69   HOH A O      2 
HETATM 2180 H  H1     . HOH E 5 .  ? 15.090 39.190 38.470 1.00 0.00 ? ? ? ? ? ? 69   HOH A H1     2 
HETATM 2181 H  H2     . HOH E 5 .  ? 14.710 38.630 36.980 1.00 0.00 ? ? ? ? ? ? 69   HOH A H2     2 
HETATM 2182 O  O      . HOH E 5 .  ? 10.170 21.260 31.180 1.00 0.00 ? ? ? ? ? ? 70   HOH A O      2 
HETATM 2183 H  H1     . HOH E 5 .  ? 9.830  20.890 30.320 1.00 0.00 ? ? ? ? ? ? 70   HOH A H1     2 
HETATM 2184 H  H2     . HOH E 5 .  ? 10.190 20.530 31.870 1.00 0.00 ? ? ? ? ? ? 70   HOH A H2     2 
HETATM 2185 O  O      . HOH F 5 .  ? 10.310 28.620 40.780 1.00 0.00 ? ? ? ? ? ? 1032 HOH B O      2 
HETATM 2186 H  H1     . HOH F 5 .  ? 10.500 28.310 41.720 1.00 0.00 ? ? ? ? ? ? 1032 HOH B H1     2 
HETATM 2187 H  H2     . HOH F 5 .  ? 10.350 29.620 40.750 1.00 0.00 ? ? ? ? ? ? 1032 HOH B H2     2 
HETATM 2188 O  O      . HOH F 5 .  ? 20.350 36.610 34.330 1.00 0.00 ? ? ? ? ? ? 1584 HOH B O      2 
HETATM 2189 H  H1     . HOH F 5 .  ? 20.260 35.680 33.950 1.00 0.00 ? ? ? ? ? ? 1584 HOH B H1     2 
HETATM 2190 H  H2     . HOH F 5 .  ? 21.170 37.040 33.970 1.00 0.00 ? ? ? ? ? ? 1584 HOH B H2     2 
HETATM 2191 O  O      . HOH F 5 .  ? 17.340 37.240 36.200 1.00 0.00 ? ? ? ? ? ? 1619 HOH B O      2 
HETATM 2192 H  H1     . HOH F 5 .  ? 17.030 37.910 36.870 1.00 0.00 ? ? ? ? ? ? 1619 HOH B H1     2 
HETATM 2193 H  H2     . HOH F 5 .  ? 16.640 36.540 36.090 1.00 0.00 ? ? ? ? ? ? 1619 HOH B H2     2 
HETATM 2194 O  O      . HOH F 5 .  ? 24.200 17.380 30.380 1.00 0.00 ? ? ? ? ? ? 1904 HOH B O      2 
HETATM 2195 H  H1     . HOH F 5 .  ? 24.750 17.450 29.550 1.00 0.00 ? ? ? ? ? ? 1904 HOH B H1     2 
HETATM 2196 H  H2     . HOH F 5 .  ? 23.620 18.190 30.460 1.00 0.00 ? ? ? ? ? ? 1904 HOH B H2     2 
HETATM 2197 O  O      . HOH F 5 .  ? 25.960 22.390 31.380 1.00 0.00 ? ? ? ? ? ? 2484 HOH B O      2 
HETATM 2198 H  H1     . HOH F 5 .  ? 26.820 22.410 31.890 1.00 0.00 ? ? ? ? ? ? 2484 HOH B H1     2 
HETATM 2199 H  H2     . HOH F 5 .  ? 26.150 22.240 30.410 1.00 0.00 ? ? ? ? ? ? 2484 HOH B H2     2 
HETATM 2200 O  O      . HOH F 5 .  ? 26.950 27.600 32.130 1.00 0.00 ? ? ? ? ? ? 2496 HOH B O      2 
HETATM 2201 H  H1     . HOH F 5 .  ? 26.510 28.190 32.810 1.00 0.00 ? ? ? ? ? ? 2496 HOH B H1     2 
HETATM 2202 H  H2     . HOH F 5 .  ? 26.560 26.680 32.180 1.00 0.00 ? ? ? ? ? ? 2496 HOH B H2     2 
HETATM 2203 O  O      . HOH F 5 .  ? 25.640 24.890 32.750 1.00 0.00 ? ? ? ? ? ? 2514 HOH B O      2 
HETATM 2204 H  H1     . HOH F 5 .  ? 26.270 24.580 33.470 1.00 0.00 ? ? ? ? ? ? 2514 HOH B H1     2 
HETATM 2205 H  H2     . HOH F 5 .  ? 25.480 24.140 32.110 1.00 0.00 ? ? ? ? ? ? 2514 HOH B H2     2 
HETATM 2206 O  O      . HOH F 5 .  ? 10.310 33.430 38.870 1.00 0.00 ? ? ? ? ? ? 2963 HOH B O      2 
HETATM 2207 H  H1     . HOH F 5 .  ? 10.550 34.070 39.600 1.00 0.00 ? ? ? ? ? ? 2963 HOH B H1     2 
HETATM 2208 H  H2     . HOH F 5 .  ? 9.320  33.440 38.740 1.00 0.00 ? ? ? ? ? ? 2963 HOH B H2     2 
HETATM 2209 O  O      . HOH F 5 .  ? 25.390 32.260 33.890 1.00 0.00 ? ? ? ? ? ? 3222 HOH B O      2 
HETATM 2210 H  H1     . HOH F 5 .  ? 24.600 32.300 33.280 1.00 0.00 ? ? ? ? ? ? 3222 HOH B H1     2 
HETATM 2211 H  H2     . HOH F 5 .  ? 25.560 31.310 34.150 1.00 0.00 ? ? ? ? ? ? 3222 HOH B H2     2 
HETATM 2212 O  O      . HOH F 5 .  ? 10.450 31.430 41.030 1.00 0.00 ? ? ? ? ? ? 3303 HOH B O      2 
HETATM 2213 H  H1     . HOH F 5 .  ? 10.580 32.020 41.830 1.00 0.00 ? ? ? ? ? ? 3303 HOH B H1     2 
HETATM 2214 H  H2     . HOH F 5 .  ? 10.360 32.000 40.210 1.00 0.00 ? ? ? ? ? ? 3303 HOH B H2     2 
HETATM 2215 O  O      . HOH G 5 .  ? 9.180  20.100 28.640 1.00 0.00 ? ? ? ? ? ? 317  HOH C O      2 
HETATM 2216 H  H1     . HOH G 5 .  ? 10.000 19.740 28.200 1.00 0.00 ? ? ? ? ? ? 317  HOH C H1     2 
HETATM 2217 H  H2     . HOH G 5 .  ? 8.780  19.390 29.230 1.00 0.00 ? ? ? ? ? ? 317  HOH C H2     2 
HETATM 2218 O  O      . HOH G 5 .  ? 18.700 15.530 18.720 1.00 0.00 ? ? ? ? ? ? 327  HOH C O      2 
HETATM 2219 H  H1     . HOH G 5 .  ? 18.930 16.340 19.260 1.00 0.00 ? ? ? ? ? ? 327  HOH C H1     2 
HETATM 2220 H  H2     . HOH G 5 .  ? 18.290 15.810 17.860 1.00 0.00 ? ? ? ? ? ? 327  HOH C H2     2 
HETATM 2221 O  O      . HOH G 5 .  ? 19.370 17.630 20.250 1.00 0.00 ? ? ? ? ? ? 328  HOH C O      2 
HETATM 2222 H  H1     . HOH G 5 .  ? 18.660 17.720 20.950 1.00 0.00 ? ? ? ? ? ? 328  HOH C H1     2 
HETATM 2223 H  H2     . HOH G 5 .  ? 20.180 18.150 20.540 1.00 0.00 ? ? ? ? ? ? 328  HOH C H2     2 
HETATM 2224 O  O      . HOH G 5 .  ? 7.540  20.510 25.950 1.00 0.00 ? ? ? ? ? ? 827  HOH C O      2 
HETATM 2225 H  H1     . HOH G 5 .  ? 8.410  20.890 26.280 1.00 0.00 ? ? ? ? ? ? 827  HOH C H1     2 
HETATM 2226 H  H2     . HOH G 5 .  ? 7.680  19.540 25.710 1.00 0.00 ? ? ? ? ? ? 827  HOH C H2     2 
HETATM 2227 O  O      . HOH G 5 .  ? 28.930 16.400 17.250 1.00 0.00 ? ? ? ? ? ? 845  HOH C O      2 
HETATM 2228 H  H1     . HOH G 5 .  ? 29.030 17.390 17.300 1.00 0.00 ? ? ? ? ? ? 845  HOH C H1     2 
HETATM 2229 H  H2     . HOH G 5 .  ? 29.790 15.970 17.510 1.00 0.00 ? ? ? ? ? ? 845  HOH C H2     2 
HETATM 2230 O  O      . HOH G 5 .  ? 18.220 25.060 20.920 1.00 0.00 ? ? ? ? ? ? 923  HOH C O      2 
HETATM 2231 H  H1     . HOH G 5 .  ? 17.680 24.720 21.690 1.00 0.00 ? ? ? ? ? ? 923  HOH C H1     2 
HETATM 2232 H  H2     . HOH G 5 .  ? 19.190 24.890 21.090 1.00 0.00 ? ? ? ? ? ? 923  HOH C H2     2 
HETATM 2233 O  O      . HOH G 5 .  ? 14.110 25.370 38.310 1.00 0.00 ? ? ? ? ? ? 952  HOH C O      2 
HETATM 2234 H  H1     . HOH G 5 .  ? 13.490 24.600 38.150 1.00 0.00 ? ? ? ? ? ? 952  HOH C H1     2 
HETATM 2235 H  H2     . HOH G 5 .  ? 13.870 26.120 37.690 1.00 0.00 ? ? ? ? ? ? 952  HOH C H2     2 
HETATM 2236 O  O      . HOH G 5 .  ? 10.170 22.880 23.630 1.00 0.00 ? ? ? ? ? ? 1002 HOH C O      2 
HETATM 2237 H  H1     . HOH G 5 .  ? 10.500 22.380 22.820 1.00 0.00 ? ? ? ? ? ? 1002 HOH C H1     2 
HETATM 2238 H  H2     . HOH G 5 .  ? 10.420 22.370 24.450 1.00 0.00 ? ? ? ? ? ? 1002 HOH C H2     2 
HETATM 2239 O  O      . HOH G 5 .  ? 15.760 19.980 19.340 1.00 0.00 ? ? ? ? ? ? 1419 HOH C O      2 
HETATM 2240 H  H1     . HOH G 5 .  ? 15.850 20.300 20.290 1.00 0.00 ? ? ? ? ? ? 1419 HOH C H1     2 
HETATM 2241 H  H2     . HOH G 5 .  ? 14.920 20.360 18.950 1.00 0.00 ? ? ? ? ? ? 1419 HOH C H2     2 
HETATM 2242 O  O      . HOH G 5 .  ? 31.010 19.980 14.940 1.00 0.00 ? ? ? ? ? ? 1771 HOH C O      2 
HETATM 2243 H  H1     . HOH G 5 .  ? 30.230 20.380 15.430 1.00 0.00 ? ? ? ? ? ? 1771 HOH C H1     2 
HETATM 2244 H  H2     . HOH G 5 .  ? 31.470 19.330 15.540 1.00 0.00 ? ? ? ? ? ? 1771 HOH C H2     2 
HETATM 2245 O  O      . HOH G 5 .  ? 29.700 22.480 21.810 1.00 0.00 ? ? ? ? ? ? 1817 HOH C O      2 
HETATM 2246 H  H1     . HOH G 5 .  ? 30.090 23.400 21.780 1.00 0.00 ? ? ? ? ? ? 1817 HOH C H1     2 
HETATM 2247 H  H2     . HOH G 5 .  ? 29.600 22.130 20.880 1.00 0.00 ? ? ? ? ? ? 1817 HOH C H2     2 
HETATM 2248 O  O      . HOH G 5 .  ? 29.040 19.060 23.620 1.00 0.00 ? ? ? ? ? ? 1958 HOH C O      2 
HETATM 2249 H  H1     . HOH G 5 .  ? 28.510 19.640 23.000 1.00 0.00 ? ? ? ? ? ? 1958 HOH C H1     2 
HETATM 2250 H  H2     . HOH G 5 .  ? 28.590 19.020 24.510 1.00 0.00 ? ? ? ? ? ? 1958 HOH C H2     2 
HETATM 2251 O  O      . HOH G 5 .  ? 25.720 18.250 28.220 1.00 0.00 ? ? ? ? ? ? 1961 HOH C O      2 
HETATM 2252 H  H1     . HOH G 5 .  ? 26.120 19.150 28.410 1.00 0.00 ? ? ? ? ? ? 1961 HOH C H1     2 
HETATM 2253 H  H2     . HOH G 5 .  ? 26.430 17.660 27.830 1.00 0.00 ? ? ? ? ? ? 1961 HOH C H2     2 
HETATM 2254 O  O      . HOH G 5 .  ? 30.890 23.360 17.030 1.00 0.00 ? ? ? ? ? ? 2011 HOH C O      2 
HETATM 2255 H  H1     . HOH G 5 .  ? 30.500 22.880 17.830 1.00 0.00 ? ? ? ? ? ? 2011 HOH C H1     2 
HETATM 2256 H  H2     . HOH G 5 .  ? 30.150 23.640 16.430 1.00 0.00 ? ? ? ? ? ? 2011 HOH C H2     2 
HETATM 2257 O  O      . HOH G 5 .  ? 23.550 22.330 23.470 1.00 0.00 ? ? ? ? ? ? 2471 HOH C O      2 
HETATM 2258 H  H1     . HOH G 5 .  ? 22.610 22.570 23.220 1.00 0.00 ? ? ? ? ? ? 2471 HOH C H1     2 
HETATM 2259 H  H2     . HOH G 5 .  ? 24.180 22.730 22.810 1.00 0.00 ? ? ? ? ? ? 2471 HOH C H2     2 
HETATM 2260 O  O      . HOH G 5 .  ? 27.480 20.700 21.920 1.00 0.00 ? ? ? ? ? ? 2570 HOH C O      2 
HETATM 2261 H  H1     . HOH G 5 .  ? 27.300 20.490 20.960 1.00 0.00 ? ? ? ? ? ? 2570 HOH C H1     2 
HETATM 2262 H  H2     . HOH G 5 .  ? 28.120 21.470 21.970 1.00 0.00 ? ? ? ? ? ? 2570 HOH C H2     2 
ATOM   2263 O  "O5'"  . DA  A 1 1  ? 7.850  31.870 48.800 1.00 0.00 ? ? ? ? ? ? 1    DA  B "O5'"  3 
ATOM   2264 C  "C5'"  . DA  A 1 1  ? 7.900  31.760 47.370 1.00 0.00 ? ? ? ? ? ? 1    DA  B "C5'"  3 
ATOM   2265 C  "C4'"  . DA  A 1 1  ? 9.300  31.550 46.800 1.00 0.00 ? ? ? ? ? ? 1    DA  B "C4'"  3 
ATOM   2266 O  "O4'"  . DA  A 1 1  ? 10.200 30.670 47.500 1.00 0.00 ? ? ? ? ? ? 1    DA  B "O4'"  3 
ATOM   2267 C  "C3'"  . DA  A 1 1  ? 9.200  31.020 45.380 1.00 0.00 ? ? ? ? ? ? 1    DA  B "C3'"  3 
ATOM   2268 O  "O3'"  . DA  A 1 1  ? 9.670  32.030 44.480 1.00 0.00 ? ? ? ? ? ? 1    DA  B "O3'"  3 
ATOM   2269 C  "C2'"  . DA  A 1 1  ? 10.030 29.770 45.340 1.00 0.00 ? ? ? ? ? ? 1    DA  B "C2'"  3 
ATOM   2270 C  "C1'"  . DA  A 1 1  ? 11.000 30.210 46.410 1.00 0.00 ? ? ? ? ? ? 1    DA  B "C1'"  3 
ATOM   2271 N  N9     . DA  A 1 1  ? 11.900 29.180 46.870 1.00 0.00 ? ? ? ? ? ? 1    DA  B N9     3 
ATOM   2272 C  C8     . DA  A 1 1  ? 11.620 27.890 47.020 1.00 0.00 ? ? ? ? ? ? 1    DA  B C8     3 
ATOM   2273 N  N7     . DA  A 1 1  ? 12.680 27.270 47.540 1.00 0.00 ? ? ? ? ? ? 1    DA  B N7     3 
ATOM   2274 C  C5     . DA  A 1 1  ? 13.620 28.200 47.710 1.00 0.00 ? ? ? ? ? ? 1    DA  B C5     3 
ATOM   2275 C  C6     . DA  A 1 1  ? 14.900 28.250 48.260 1.00 0.00 ? ? ? ? ? ? 1    DA  B C6     3 
ATOM   2276 N  N6     . DA  A 1 1  ? 15.490 27.150 48.660 1.00 0.00 ? ? ? ? ? ? 1    DA  B N6     3 
ATOM   2277 N  N1     . DA  A 1 1  ? 15.610 29.400 48.300 1.00 0.00 ? ? ? ? ? ? 1    DA  B N1     3 
ATOM   2278 C  C2     . DA  A 1 1  ? 15.110 30.540 47.820 1.00 0.00 ? ? ? ? ? ? 1    DA  B C2     3 
ATOM   2279 N  N3     . DA  A 1 1  ? 13.880 30.540 47.310 1.00 0.00 ? ? ? ? ? ? 1    DA  B N3     3 
ATOM   2280 C  C4     . DA  A 1 1  ? 13.130 29.410 47.260 1.00 0.00 ? ? ? ? ? ? 1    DA  B C4     3 
ATOM   2281 H  H61    . DA  A 1 1  ? 16.330 27.200 49.200 1.00 0.00 ? ? ? ? ? ? 1    DA  B H61    3 
ATOM   2282 H  H62    . DA  A 1 1  ? 15.260 26.290 48.200 1.00 0.00 ? ? ? ? ? ? 1    DA  B H62    3 
ATOM   2283 H  "HO5'" . DA  A 1 1  ? 7.700  32.850 49.090 1.00 0.00 ? ? ? ? ? ? 1    DA  B "HO5'" 3 
ATOM   2284 P  P      . DA  A 1 2  ? 9.150  32.050 42.970 1.00 0.00 ? ? ? ? ? ? 2    DA  B P      3 
ATOM   2285 O  OP1    . DA  A 1 2  ? 7.990  32.960 42.850 1.00 0.00 ? ? ? ? ? ? 2    DA  B OP1    3 
ATOM   2286 O  OP2    . DA  A 1 2  ? 8.900  30.660 42.510 1.00 0.00 ? ? ? ? ? ? 2    DA  B OP2    3 
ATOM   2287 O  "O5'"  . DA  A 1 2  ? 10.470 32.550 42.230 1.00 0.00 ? ? ? ? ? ? 2    DA  B "O5'"  3 
ATOM   2288 C  "C5'"  . DA  A 1 2  ? 10.870 33.930 42.340 1.00 0.00 ? ? ? ? ? ? 2    DA  B "C5'"  3 
ATOM   2289 C  "C4'"  . DA  A 1 2  ? 12.350 34.160 42.010 1.00 0.00 ? ? ? ? ? ? 2    DA  B "C4'"  3 
ATOM   2290 O  "O4'"  . DA  A 1 2  ? 13.130 33.300 42.870 1.00 0.00 ? ? ? ? ? ? 2    DA  B "O4'"  3 
ATOM   2291 C  "C3'"  . DA  A 1 2  ? 12.670 33.760 40.570 1.00 0.00 ? ? ? ? ? ? 2    DA  B "C3'"  3 
ATOM   2292 O  "O3'"  . DA  A 1 2  ? 13.520 34.620 39.790 1.00 0.00 ? ? ? ? ? ? 2    DA  B "O3'"  3 
ATOM   2293 C  "C2'"  . DA  A 1 2  ? 13.250 32.370 40.700 1.00 0.00 ? ? ? ? ? ? 2    DA  B "C2'"  3 
ATOM   2294 C  "C1'"  . DA  A 1 2  ? 13.920 32.390 42.070 1.00 0.00 ? ? ? ? ? ? 2    DA  B "C1'"  3 
ATOM   2295 N  N9     . DA  A 1 2  ? 13.900 31.060 42.730 1.00 0.00 ? ? ? ? ? ? 2    DA  B N9     3 
ATOM   2296 C  C8     . DA  A 1 2  ? 12.800 30.340 42.990 1.00 0.00 ? ? ? ? ? ? 2    DA  B C8     3 
ATOM   2297 N  N7     . DA  A 1 2  ? 13.130 29.220 43.650 1.00 0.00 ? ? ? ? ? ? 2    DA  B N7     3 
ATOM   2298 C  C5     . DA  A 1 2  ? 14.450 29.210 43.810 1.00 0.00 ? ? ? ? ? ? 2    DA  B C5     3 
ATOM   2299 C  C6     . DA  A 1 2  ? 15.420 28.420 44.460 1.00 0.00 ? ? ? ? ? ? 2    DA  B C6     3 
ATOM   2300 N  N6     . DA  A 1 2  ? 15.240 27.200 44.920 1.00 0.00 ? ? ? ? ? ? 2    DA  B N6     3 
ATOM   2301 N  N1     . DA  A 1 2  ? 16.710 28.800 44.550 1.00 0.00 ? ? ? ? ? ? 2    DA  B N1     3 
ATOM   2302 C  C2     . DA  A 1 2  ? 17.120 29.950 44.010 1.00 0.00 ? ? ? ? ? ? 2    DA  B C2     3 
ATOM   2303 N  N3     . DA  A 1 2  ? 16.250 30.710 43.350 1.00 0.00 ? ? ? ? ? ? 2    DA  B N3     3 
ATOM   2304 C  C4     . DA  A 1 2  ? 14.930 30.390 43.240 1.00 0.00 ? ? ? ? ? ? 2    DA  B C4     3 
ATOM   2305 H  H61    . DA  A 1 2  ? 16.000 26.710 45.370 1.00 0.00 ? ? ? ? ? ? 2    DA  B H61    3 
ATOM   2306 H  H62    . DA  A 1 2  ? 14.350 26.740 44.860 1.00 0.00 ? ? ? ? ? ? 2    DA  B H62    3 
ATOM   2307 P  P      . DT  A 1 3  ? 13.250 34.690 38.200 1.00 0.00 ? ? ? ? ? ? 3    DT  B P      3 
ATOM   2308 O  OP1    . DT  A 1 3  ? 12.620 36.010 37.990 1.00 0.00 ? ? ? ? ? ? 3    DT  B OP1    3 
ATOM   2309 O  OP2    . DT  A 1 3  ? 12.510 33.480 37.750 1.00 0.00 ? ? ? ? ? ? 3    DT  B OP2    3 
ATOM   2310 O  "O5'"  . DT  A 1 3  ? 14.700 34.750 37.510 1.00 0.00 ? ? ? ? ? ? 3    DT  B "O5'"  3 
ATOM   2311 C  "C5'"  . DT  A 1 3  ? 15.270 33.610 36.840 1.00 0.00 ? ? ? ? ? ? 3    DT  B "C5'"  3 
ATOM   2312 C  "C4'"  . DT  A 1 3  ? 16.480 32.990 37.540 1.00 0.00 ? ? ? ? ? ? 3    DT  B "C4'"  3 
ATOM   2313 O  "O4'"  . DT  A 1 3  ? 16.200 32.300 38.780 1.00 0.00 ? ? ? ? ? ? 3    DT  B "O4'"  3 
ATOM   2314 C  "C3'"  . DT  A 1 3  ? 17.140 31.960 36.660 1.00 0.00 ? ? ? ? ? ? 3    DT  B "C3'"  3 
ATOM   2315 O  "O3'"  . DT  A 1 3  ? 17.930 32.620 35.660 1.00 0.00 ? ? ? ? ? ? 3    DT  B "O3'"  3 
ATOM   2316 C  "C2'"  . DT  A 1 3  ? 18.050 31.310 37.690 1.00 0.00 ? ? ? ? ? ? 3    DT  B "C2'"  3 
ATOM   2317 C  "C1'"  . DT  A 1 3  ? 17.330 31.440 39.020 1.00 0.00 ? ? ? ? ? ? 3    DT  B "C1'"  3 
ATOM   2318 N  N1     . DT  A 1 3  ? 16.880 30.140 39.610 1.00 0.00 ? ? ? ? ? ? 3    DT  B N1     3 
ATOM   2319 C  C2     . DT  A 1 3  ? 17.790 29.340 40.350 1.00 0.00 ? ? ? ? ? ? 3    DT  B C2     3 
ATOM   2320 O  O2     . DT  A 1 3  ? 19.000 29.370 40.150 1.00 0.00 ? ? ? ? ? ? 3    DT  B O2     3 
ATOM   2321 N  N3     . DT  A 1 3  ? 17.330 28.240 41.060 1.00 0.00 ? ? ? ? ? ? 3    DT  B N3     3 
ATOM   2322 C  C4     . DT  A 1 3  ? 15.990 27.880 40.970 1.00 0.00 ? ? ? ? ? ? 3    DT  B C4     3 
ATOM   2323 O  O4     . DT  A 1 3  ? 15.610 26.960 41.690 1.00 0.00 ? ? ? ? ? ? 3    DT  B O4     3 
ATOM   2324 C  C5     . DT  A 1 3  ? 15.070 28.610 40.210 1.00 0.00 ? ? ? ? ? ? 3    DT  B C5     3 
ATOM   2325 C  C7     . DT  A 1 3  ? 13.700 28.010 39.860 1.00 0.00 ? ? ? ? ? ? 3    DT  B C7     3 
ATOM   2326 C  C6     . DT  A 1 3  ? 15.510 29.770 39.560 1.00 0.00 ? ? ? ? ? ? 3    DT  B C6     3 
ATOM   2327 H  H3     . DT  A 1 3  ? 17.920 27.790 41.730 1.00 0.00 ? ? ? ? ? ? 3    DT  B H3     3 
ATOM   2328 P  P      . DT  A 1 4  ? 18.620 31.900 34.410 1.00 0.00 ? ? ? ? ? ? 4    DT  B P      3 
ATOM   2329 O  OP1    . DT  A 1 4  ? 19.280 33.010 33.700 1.00 0.00 ? ? ? ? ? ? 4    DT  B OP1    3 
ATOM   2330 O  OP2    . DT  A 1 4  ? 17.640 31.110 33.640 1.00 0.00 ? ? ? ? ? ? 4    DT  B OP2    3 
ATOM   2331 O  "O5'"  . DT  A 1 4  ? 19.770 30.920 34.990 1.00 0.00 ? ? ? ? ? ? 4    DT  B "O5'"  3 
ATOM   2332 C  "C5'"  . DT  A 1 4  ? 20.960 31.410 35.650 1.00 0.00 ? ? ? ? ? ? 4    DT  B "C5'"  3 
ATOM   2333 C  "C4'"  . DT  A 1 4  ? 21.880 30.340 36.230 1.00 0.00 ? ? ? ? ? ? 4    DT  B "C4'"  3 
ATOM   2334 O  "O4'"  . DT  A 1 4  ? 21.240 29.420 37.140 1.00 0.00 ? ? ? ? ? ? 4    DT  B "O4'"  3 
ATOM   2335 C  "C3'"  . DT  A 1 4  ? 22.590 29.450 35.230 1.00 0.00 ? ? ? ? ? ? 4    DT  B "C3'"  3 
ATOM   2336 O  "O3'"  . DT  A 1 4  ? 23.970 29.340 35.680 1.00 0.00 ? ? ? ? ? ? 4    DT  B "O3'"  3 
ATOM   2337 C  "C2'"  . DT  A 1 4  ? 21.790 28.180 35.160 1.00 0.00 ? ? ? ? ? ? 4    DT  B "C2'"  3 
ATOM   2338 C  "C1'"  . DT  A 1 4  ? 21.220 28.110 36.560 1.00 0.00 ? ? ? ? ? ? 4    DT  B "C1'"  3 
ATOM   2339 N  N1     . DT  A 1 4  ? 19.800 27.680 36.640 1.00 0.00 ? ? ? ? ? ? 4    DT  B N1     3 
ATOM   2340 C  C2     . DT  A 1 4  ? 19.450 26.970 37.790 1.00 0.00 ? ? ? ? ? ? 4    DT  B C2     3 
ATOM   2341 O  O2     . DT  A 1 4  ? 20.270 26.460 38.540 1.00 0.00 ? ? ? ? ? ? 4    DT  B O2     3 
ATOM   2342 N  N3     . DT  A 1 4  ? 18.110 26.850 38.130 1.00 0.00 ? ? ? ? ? ? 4    DT  B N3     3 
ATOM   2343 C  C4     . DT  A 1 4  ? 17.130 27.410 37.330 1.00 0.00 ? ? ? ? ? ? 4    DT  B C4     3 
ATOM   2344 O  O4     . DT  A 1 4  ? 15.980 27.200 37.710 1.00 0.00 ? ? ? ? ? ? 4    DT  B O4     3 
ATOM   2345 C  C5     . DT  A 1 4  ? 17.440 28.110 36.160 1.00 0.00 ? ? ? ? ? ? 4    DT  B C5     3 
ATOM   2346 C  C7     . DT  A 1 4  ? 16.330 28.690 35.280 1.00 0.00 ? ? ? ? ? ? 4    DT  B C7     3 
ATOM   2347 C  C6     . DT  A 1 4  ? 18.790 28.230 35.810 1.00 0.00 ? ? ? ? ? ? 4    DT  B C6     3 
ATOM   2348 H  H3     . DT  A 1 4  ? 17.860 26.190 38.840 1.00 0.00 ? ? ? ? ? ? 4    DT  B H3     3 
ATOM   2349 P  P      . DG  A 1 5  ? 25.160 28.750 34.770 1.00 0.00 ? ? ? ? ? ? 5    DG  B P      3 
ATOM   2350 O  OP1    . DG  A 1 5  ? 26.460 29.280 35.250 1.00 0.00 ? ? ? ? ? ? 5    DG  B OP1    3 
ATOM   2351 O  OP2    . DG  A 1 5  ? 24.810 28.960 33.350 1.00 0.00 ? ? ? ? ? ? 5    DG  B OP2    3 
ATOM   2352 O  "O5'"  . DG  A 1 5  ? 25.080 27.200 35.150 1.00 0.00 ? ? ? ? ? ? 5    DG  B "O5'"  3 
ATOM   2353 C  "C5'"  . DG  A 1 5  ? 25.230 26.820 36.530 1.00 0.00 ? ? ? ? ? ? 5    DG  B "C5'"  3 
ATOM   2354 C  "C4'"  . DG  A 1 5  ? 24.650 25.440 36.790 1.00 0.00 ? ? ? ? ? ? 5    DG  B "C4'"  3 
ATOM   2355 O  "O4'"  . DG  A 1 5  ? 23.220 25.260 36.700 1.00 0.00 ? ? ? ? ? ? 5    DG  B "O4'"  3 
ATOM   2356 C  "C3'"  . DG  A 1 5  ? 25.250 24.380 35.910 1.00 0.00 ? ? ? ? ? ? 5    DG  B "C3'"  3 
ATOM   2357 O  "O3'"  . DG  A 1 5  ? 26.070 23.620 36.830 1.00 0.00 ? ? ? ? ? ? 5    DG  B "O3'"  3 
ATOM   2358 C  "C2'"  . DG  A 1 5  ? 24.100 23.700 35.210 1.00 0.00 ? ? ? ? ? ? 5    DG  B "C2'"  3 
ATOM   2359 C  "C1'"  . DG  A 1 5  ? 22.990 23.900 36.250 1.00 0.00 ? ? ? ? ? ? 5    DG  B "C1'"  3 
ATOM   2360 N  N9     . DG  A 1 5  ? 21.610 23.780 35.750 1.00 0.00 ? ? ? ? ? ? 5    DG  B N9     3 
ATOM   2361 C  C8     . DG  A 1 5  ? 21.120 24.570 34.820 1.00 0.00 ? ? ? ? ? ? 5    DG  B C8     3 
ATOM   2362 N  N7     . DG  A 1 5  ? 19.790 24.440 34.750 1.00 0.00 ? ? ? ? ? ? 5    DG  B N7     3 
ATOM   2363 C  C5     . DG  A 1 5  ? 19.440 23.520 35.650 1.00 0.00 ? ? ? ? ? ? 5    DG  B C5     3 
ATOM   2364 C  C6     . DG  A 1 5  ? 18.240 22.870 35.960 1.00 0.00 ? ? ? ? ? ? 5    DG  B C6     3 
ATOM   2365 O  O6     . DG  A 1 5  ? 17.200 23.150 35.380 1.00 0.00 ? ? ? ? ? ? 5    DG  B O6     3 
ATOM   2366 N  N1     . DG  A 1 5  ? 18.240 21.820 36.870 1.00 0.00 ? ? ? ? ? ? 5    DG  B N1     3 
ATOM   2367 C  C2     . DG  A 1 5  ? 19.430 21.420 37.460 1.00 0.00 ? ? ? ? ? ? 5    DG  B C2     3 
ATOM   2368 N  N2     . DG  A 1 5  ? 19.410 20.230 38.000 1.00 0.00 ? ? ? ? ? ? 5    DG  B N2     3 
ATOM   2369 N  N3     . DG  A 1 5  ? 20.570 22.060 37.180 1.00 0.00 ? ? ? ? ? ? 5    DG  B N3     3 
ATOM   2370 C  C4     . DG  A 1 5  ? 20.610 23.090 36.290 1.00 0.00 ? ? ? ? ? ? 5    DG  B C4     3 
ATOM   2371 H  H1     . DG  A 1 5  ? 17.380 21.380 37.140 1.00 0.00 ? ? ? ? ? ? 5    DG  B H1     3 
ATOM   2372 H  H21    . DG  A 1 5  ? 18.520 19.800 38.230 1.00 0.00 ? ? ? ? ? ? 5    DG  B H21    3 
ATOM   2373 H  H22    . DG  A 1 5  ? 20.250 19.730 38.160 1.00 0.00 ? ? ? ? ? ? 5    DG  B H22    3 
ATOM   2374 P  P      . DT  A 1 6  ? 27.020 22.390 36.430 1.00 0.00 ? ? ? ? ? ? 6    DT  B P      3 
ATOM   2375 O  OP1    . DT  A 1 6  ? 28.060 22.220 37.470 1.00 0.00 ? ? ? ? ? ? 6    DT  B OP1    3 
ATOM   2376 O  OP2    . DT  A 1 6  ? 27.370 22.520 35.010 1.00 0.00 ? ? ? ? ? ? 6    DT  B OP2    3 
ATOM   2377 O  "O5'"  . DT  A 1 6  ? 26.040 21.150 36.590 1.00 0.00 ? ? ? ? ? ? 6    DT  B "O5'"  3 
ATOM   2378 C  "C5'"  . DT  A 1 6  ? 25.450 20.770 37.840 1.00 0.00 ? ? ? ? ? ? 6    DT  B "C5'"  3 
ATOM   2379 C  "C4'"  . DT  A 1 6  ? 24.400 19.730 37.510 1.00 0.00 ? ? ? ? ? ? 6    DT  B "C4'"  3 
ATOM   2380 O  "O4'"  . DT  A 1 6  ? 23.340 20.260 36.700 1.00 0.00 ? ? ? ? ? ? 6    DT  B "O4'"  3 
ATOM   2381 C  "C3'"  . DT  A 1 6  ? 25.000 18.610 36.690 1.00 0.00 ? ? ? ? ? ? 6    DT  B "C3'"  3 
ATOM   2382 O  "O3'"  . DT  A 1 6  ? 25.280 17.510 37.570 1.00 0.00 ? ? ? ? ? ? 6    DT  B "O3'"  3 
ATOM   2383 C  "C2'"  . DT  A 1 6  ? 24.060 18.330 35.550 1.00 0.00 ? ? ? ? ? ? 6    DT  B "C2'"  3 
ATOM   2384 C  "C1'"  . DT  A 1 6  ? 22.840 19.110 36.010 1.00 0.00 ? ? ? ? ? ? 6    DT  B "C1'"  3 
ATOM   2385 N  N1     . DT  A 1 6  ? 21.990 19.580 34.910 1.00 0.00 ? ? ? ? ? ? 6    DT  B N1     3 
ATOM   2386 C  C2     . DT  A 1 6  ? 20.620 19.290 35.020 1.00 0.00 ? ? ? ? ? ? 6    DT  B C2     3 
ATOM   2387 O  O2     . DT  A 1 6  ? 20.230 18.240 35.520 1.00 0.00 ? ? ? ? ? ? 6    DT  B O2     3 
ATOM   2388 N  N3     . DT  A 1 6  ? 19.700 20.060 34.320 1.00 0.00 ? ? ? ? ? ? 6    DT  B N3     3 
ATOM   2389 C  C4     . DT  A 1 6  ? 20.130 21.060 33.460 1.00 0.00 ? ? ? ? ? ? 6    DT  B C4     3 
ATOM   2390 O  O4     . DT  A 1 6  ? 19.250 21.750 32.960 1.00 0.00 ? ? ? ? ? ? 6    DT  B O4     3 
ATOM   2391 C  C5     . DT  A 1 6  ? 21.500 21.310 33.260 1.00 0.00 ? ? ? ? ? ? 6    DT  B C5     3 
ATOM   2392 C  C7     . DT  A 1 6  ? 21.980 22.170 32.080 1.00 0.00 ? ? ? ? ? ? 6    DT  B C7     3 
ATOM   2393 C  C6     . DT  A 1 6  ? 22.420 20.600 34.030 1.00 0.00 ? ? ? ? ? ? 6    DT  B C6     3 
ATOM   2394 H  H3     . DT  A 1 6  ? 18.730 19.870 34.420 1.00 0.00 ? ? ? ? ? ? 6    DT  B H3     3 
ATOM   2395 P  P      . DG  A 1 7  ? 26.020 16.170 37.090 1.00 0.00 ? ? ? ? ? ? 7    DG  B P      3 
ATOM   2396 O  OP1    . DG  A 1 7  ? 26.480 15.600 38.380 1.00 0.00 ? ? ? ? ? ? 7    DG  B OP1    3 
ATOM   2397 O  OP2    . DG  A 1 7  ? 27.020 16.510 36.050 1.00 0.00 ? ? ? ? ? ? 7    DG  B OP2    3 
ATOM   2398 O  "O5'"  . DG  A 1 7  ? 24.810 15.370 36.420 1.00 0.00 ? ? ? ? ? ? 7    DG  B "O5'"  3 
ATOM   2399 C  "C5'"  . DG  A 1 7  ? 23.610 15.000 37.140 1.00 0.00 ? ? ? ? ? ? 7    DG  B "C5'"  3 
ATOM   2400 C  "C4'"  . DG  A 1 7  ? 22.560 14.450 36.190 1.00 0.00 ? ? ? ? ? ? 7    DG  B "C4'"  3 
ATOM   2401 O  "O4'"  . DG  A 1 7  ? 22.010 15.510 35.390 1.00 0.00 ? ? ? ? ? ? 7    DG  B "O4'"  3 
ATOM   2402 C  "C3'"  . DG  A 1 7  ? 23.160 13.480 35.180 1.00 0.00 ? ? ? ? ? ? 7    DG  B "C3'"  3 
ATOM   2403 O  "O3'"  . DG  A 1 7  ? 22.310 12.320 35.050 1.00 0.00 ? ? ? ? ? ? 7    DG  B "O3'"  3 
ATOM   2404 C  "C2'"  . DG  A 1 7  ? 23.300 14.280 33.920 1.00 0.00 ? ? ? ? ? ? 7    DG  B "C2'"  3 
ATOM   2405 C  "C1'"  . DG  A 1 7  ? 21.900 14.920 34.090 1.00 0.00 ? ? ? ? ? ? 7    DG  B "C1'"  3 
ATOM   2406 N  N9     . DG  A 1 7  ? 21.510 15.970 33.140 1.00 0.00 ? ? ? ? ? ? 7    DG  B N9     3 
ATOM   2407 C  C8     . DG  A 1 7  ? 22.350 16.810 32.550 1.00 0.00 ? ? ? ? ? ? 7    DG  B C8     3 
ATOM   2408 N  N7     . DG  A 1 7  ? 21.660 17.780 31.950 1.00 0.00 ? ? ? ? ? ? 7    DG  B N7     3 
ATOM   2409 C  C5     . DG  A 1 7  ? 20.380 17.500 32.110 1.00 0.00 ? ? ? ? ? ? 7    DG  B C5     3 
ATOM   2410 C  C6     . DG  A 1 7  ? 19.210 18.060 31.590 1.00 0.00 ? ? ? ? ? ? 7    DG  B C6     3 
ATOM   2411 O  O6     . DG  A 1 7  ? 19.250 19.070 30.890 1.00 0.00 ? ? ? ? ? ? 7    DG  B O6     3 
ATOM   2412 N  N1     . DG  A 1 7  ? 17.980 17.450 31.860 1.00 0.00 ? ? ? ? ? ? 7    DG  B N1     3 
ATOM   2413 C  C2     . DG  A 1 7  ? 17.940 16.300 32.640 1.00 0.00 ? ? ? ? ? ? 7    DG  B C2     3 
ATOM   2414 N  N2     . DG  A 1 7  ? 16.920 15.490 32.620 1.00 0.00 ? ? ? ? ? ? 7    DG  B N2     3 
ATOM   2415 N  N3     . DG  A 1 7  ? 19.070 15.780 33.140 1.00 0.00 ? ? ? ? ? ? 7    DG  B N3     3 
ATOM   2416 C  C4     . DG  A 1 7  ? 20.270 16.350 32.880 1.00 0.00 ? ? ? ? ? ? 7    DG  B C4     3 
ATOM   2417 H  H1     . DG  A 1 7  ? 17.150 17.800 31.420 1.00 0.00 ? ? ? ? ? ? 7    DG  B H1     3 
ATOM   2418 H  H21    . DG  A 1 7  ? 16.020 15.750 32.260 1.00 0.00 ? ? ? ? ? ? 7    DG  B H21    3 
ATOM   2419 H  H22    . DG  A 1 7  ? 17.130 14.540 32.900 1.00 0.00 ? ? ? ? ? ? 7    DG  B H22    3 
ATOM   2420 P  P      . DA  A 1 8  ? 23.020 10.950 34.640 1.00 0.00 ? ? ? ? ? ? 8    DA  B P      3 
ATOM   2421 O  OP1    . DA  A 1 8  ? 24.010 10.640 35.700 1.00 0.00 ? ? ? ? ? ? 8    DA  B OP1    3 
ATOM   2422 O  OP2    . DA  A 1 8  ? 23.480 11.010 33.240 1.00 0.00 ? ? ? ? ? ? 8    DA  B OP2    3 
ATOM   2423 O  "O5'"  . DA  A 1 8  ? 21.910 9.780  34.740 1.00 0.00 ? ? ? ? ? ? 8    DA  B "O5'"  3 
ATOM   2424 C  "C5'"  . DA  A 1 8  ? 20.490 10.020 34.890 1.00 0.00 ? ? ? ? ? ? 8    DA  B "C5'"  3 
ATOM   2425 C  "C4'"  . DA  A 1 8  ? 19.700 10.400 33.640 1.00 0.00 ? ? ? ? ? ? 8    DA  B "C4'"  3 
ATOM   2426 O  "O4'"  . DA  A 1 8  ? 19.970 11.710 33.080 1.00 0.00 ? ? ? ? ? ? 8    DA  B "O4'"  3 
ATOM   2427 C  "C3'"  . DA  A 1 8  ? 19.780 9.400  32.480 1.00 0.00 ? ? ? ? ? ? 8    DA  B "C3'"  3 
ATOM   2428 O  "O3'"  . DA  A 1 8  ? 18.520 8.720  32.270 1.00 0.00 ? ? ? ? ? ? 8    DA  B "O3'"  3 
ATOM   2429 C  "C2'"  . DA  A 1 8  ? 20.250 10.250 31.320 1.00 0.00 ? ? ? ? ? ? 8    DA  B "C2'"  3 
ATOM   2430 C  "C1'"  . DA  A 1 8  ? 19.640 11.580 31.690 1.00 0.00 ? ? ? ? ? ? 8    DA  B "C1'"  3 
ATOM   2431 N  N9     . DA  A 1 8  ? 20.230 12.720 30.950 1.00 0.00 ? ? ? ? ? ? 8    DA  B N9     3 
ATOM   2432 C  C8     . DA  A 1 8  ? 21.530 12.940 30.770 1.00 0.00 ? ? ? ? ? ? 8    DA  B C8     3 
ATOM   2433 N  N7     . DA  A 1 8  ? 21.730 14.080 30.110 1.00 0.00 ? ? ? ? ? ? 8    DA  B N7     3 
ATOM   2434 C  C5     . DA  A 1 8  ? 20.520 14.590 29.840 1.00 0.00 ? ? ? ? ? ? 8    DA  B C5     3 
ATOM   2435 C  C6     . DA  A 1 8  ? 20.030 15.720 29.190 1.00 0.00 ? ? ? ? ? ? 8    DA  B C6     3 
ATOM   2436 N  N6     . DA  A 1 8  ? 20.820 16.630 28.660 1.00 0.00 ? ? ? ? ? ? 8    DA  B N6     3 
ATOM   2437 N  N1     . DA  A 1 8  ? 18.700 15.900 29.030 1.00 0.00 ? ? ? ? ? ? 8    DA  B N1     3 
ATOM   2438 C  C2     . DA  A 1 8  ? 17.820 15.020 29.500 1.00 0.00 ? ? ? ? ? ? 8    DA  B C2     3 
ATOM   2439 N  N3     . DA  A 1 8  ? 18.250 13.940 30.160 1.00 0.00 ? ? ? ? ? ? 8    DA  B N3     3 
ATOM   2440 C  C4     . DA  A 1 8  ? 19.570 13.710 30.360 1.00 0.00 ? ? ? ? ? ? 8    DA  B C4     3 
ATOM   2441 H  H61    . DA  A 1 8  ? 20.490 17.490 28.260 1.00 0.00 ? ? ? ? ? ? 8    DA  B H61    3 
ATOM   2442 H  H62    . DA  A 1 8  ? 21.820 16.420 28.620 1.00 0.00 ? ? ? ? ? ? 8    DA  B H62    3 
ATOM   2443 P  P      . DG  A 1 9  ? 18.310 7.590  31.130 1.00 0.00 ? ? ? ? ? ? 9    DG  B P      3 
ATOM   2444 O  OP1    . DG  A 1 9  ? 17.390 6.530  31.600 1.00 0.00 ? ? ? ? ? ? 9    DG  B OP1    3 
ATOM   2445 O  OP2    . DG  A 1 9  ? 19.630 7.150  30.640 1.00 0.00 ? ? ? ? ? ? 9    DG  B OP2    3 
ATOM   2446 O  "O5'"  . DG  A 1 9  ? 17.550 8.360  29.930 1.00 0.00 ? ? ? ? ? ? 9    DG  B "O5'"  3 
ATOM   2447 C  "C5'"  . DG  A 1 9  ? 16.230 8.930  30.070 1.00 0.00 ? ? ? ? ? ? 9    DG  B "C5'"  3 
ATOM   2448 C  "C4'"  . DG  A 1 9  ? 15.680 9.660  28.830 1.00 0.00 ? ? ? ? ? ? 9    DG  B "C4'"  3 
ATOM   2449 O  "O4'"  . DG  A 1 9  ? 16.430 10.860 28.510 1.00 0.00 ? ? ? ? ? ? 9    DG  B "O4'"  3 
ATOM   2450 C  "C3'"  . DG  A 1 9  ? 15.770 8.800  27.580 1.00 0.00 ? ? ? ? ? ? 9    DG  B "C3'"  3 
ATOM   2451 O  "O3'"  . DG  A 1 9  ? 14.640 8.970  26.690 1.00 0.00 ? ? ? ? ? ? 9    DG  B "O3'"  3 
ATOM   2452 C  "C2'"  . DG  A 1 9  ? 17.090 9.170  27.000 1.00 0.00 ? ? ? ? ? ? 9    DG  B "C2'"  3 
ATOM   2453 C  "C1'"  . DG  A 1 9  ? 16.960 10.680 27.180 1.00 0.00 ? ? ? ? ? ? 9    DG  B "C1'"  3 
ATOM   2454 N  N9     . DG  A 1 9  ? 18.250 11.390 27.130 1.00 0.00 ? ? ? ? ? ? 9    DG  B N9     3 
ATOM   2455 C  C8     . DG  A 1 9  ? 19.360 11.020 27.750 1.00 0.00 ? ? ? ? ? ? 9    DG  B C8     3 
ATOM   2456 N  N7     . DG  A 1 9  ? 20.310 11.940 27.560 1.00 0.00 ? ? ? ? ? ? 9    DG  B N7     3 
ATOM   2457 C  C5     . DG  A 1 9  ? 19.770 12.920 26.820 1.00 0.00 ? ? ? ? ? ? 9    DG  B C5     3 
ATOM   2458 C  C6     . DG  A 1 9  ? 20.230 14.150 26.340 1.00 0.00 ? ? ? ? ? ? 9    DG  B C6     3 
ATOM   2459 O  O6     . DG  A 1 9  ? 21.420 14.420 26.270 1.00 0.00 ? ? ? ? ? ? 9    DG  B O6     3 
ATOM   2460 N  N1     . DG  A 1 9  ? 19.350 15.010 25.670 1.00 0.00 ? ? ? ? ? ? 9    DG  B N1     3 
ATOM   2461 C  C2     . DG  A 1 9  ? 18.040 14.610 25.490 1.00 0.00 ? ? ? ? ? ? 9    DG  B C2     3 
ATOM   2462 N  N2     . DG  A 1 9  ? 17.290 15.310 24.700 1.00 0.00 ? ? ? ? ? ? 9    DG  B N2     3 
ATOM   2463 N  N3     . DG  A 1 9  ? 17.610 13.400 25.890 1.00 0.00 ? ? ? ? ? ? 9    DG  B N3     3 
ATOM   2464 C  C4     . DG  A 1 9  ? 18.450 12.570 26.560 1.00 0.00 ? ? ? ? ? ? 9    DG  B C4     3 
ATOM   2465 H  H1     . DG  A 1 9  ? 19.710 15.710 25.070 1.00 0.00 ? ? ? ? ? ? 9    DG  B H1     3 
ATOM   2466 H  H21    . DG  A 1 9  ? 17.490 16.270 24.440 1.00 0.00 ? ? ? ? ? ? 9    DG  B H21    3 
ATOM   2467 H  H22    . DG  A 1 9  ? 16.500 14.850 24.290 1.00 0.00 ? ? ? ? ? ? 9    DG  B H22    3 
ATOM   2468 P  P      . DC  A 1 10 ? 14.360 7.930  25.490 1.00 0.00 ? ? ? ? ? ? 10   DC  B P      3 
ATOM   2469 O  OP1    . DC  A 1 10 ? 12.950 7.480  25.480 1.00 0.00 ? ? ? ? ? ? 10   DC  B OP1    3 
ATOM   2470 O  OP2    . DC  A 1 10 ? 15.390 6.870  25.420 1.00 0.00 ? ? ? ? ? ? 10   DC  B OP2    3 
ATOM   2471 O  "O5'"  . DC  A 1 10 ? 14.640 8.880  24.240 1.00 0.00 ? ? ? ? ? ? 10   DC  B "O5'"  3 
ATOM   2472 C  "C5'"  . DC  A 1 10 ? 13.620 9.790  23.810 1.00 0.00 ? ? ? ? ? ? 10   DC  B "C5'"  3 
ATOM   2473 C  "C4'"  . DC  A 1 10 ? 14.050 10.610 22.610 1.00 0.00 ? ? ? ? ? ? 10   DC  B "C4'"  3 
ATOM   2474 O  "O4'"  . DC  A 1 10 ? 15.140 11.500 22.950 1.00 0.00 ? ? ? ? ? ? 10   DC  B "O4'"  3 
ATOM   2475 C  "C3'"  . DC  A 1 10 ? 14.530 9.640  21.550 1.00 0.00 ? ? ? ? ? ? 10   DC  B "C3'"  3 
ATOM   2476 O  "O3'"  . DC  A 1 10 ? 13.940 9.880  20.270 1.00 0.00 ? ? ? ? ? ? 10   DC  B "O3'"  3 
ATOM   2477 C  "C2'"  . DC  A 1 10 ? 16.010 9.830  21.550 1.00 0.00 ? ? ? ? ? ? 10   DC  B "C2'"  3 
ATOM   2478 C  "C1'"  . DC  A 1 10 ? 16.120 11.300 21.920 1.00 0.00 ? ? ? ? ? ? 10   DC  B "C1'"  3 
ATOM   2479 N  N1     . DC  A 1 10 ? 17.390 11.610 22.610 1.00 0.00 ? ? ? ? ? ? 10   DC  B N1     3 
ATOM   2480 C  C2     . DC  A 1 10 ? 18.030 12.860 22.480 1.00 0.00 ? ? ? ? ? ? 10   DC  B C2     3 
ATOM   2481 O  O2     . DC  A 1 10 ? 17.680 13.660 21.620 1.00 0.00 ? ? ? ? ? ? 10   DC  B O2     3 
ATOM   2482 N  N3     . DC  A 1 10 ? 19.260 13.030 23.030 1.00 0.00 ? ? ? ? ? ? 10   DC  B N3     3 
ATOM   2483 C  C4     . DC  A 1 10 ? 19.890 12.020 23.650 1.00 0.00 ? ? ? ? ? ? 10   DC  B C4     3 
ATOM   2484 N  N4     . DC  A 1 10 ? 21.130 12.210 24.020 1.00 0.00 ? ? ? ? ? ? 10   DC  B N4     3 
ATOM   2485 C  C5     . DC  A 1 10 ? 19.320 10.750 23.810 1.00 0.00 ? ? ? ? ? ? 10   DC  B C5     3 
ATOM   2486 C  C6     . DC  A 1 10 ? 18.060 10.570 23.280 1.00 0.00 ? ? ? ? ? ? 10   DC  B C6     3 
ATOM   2487 H  H41    . DC  A 1 10 ? 21.570 13.100 23.930 1.00 0.00 ? ? ? ? ? ? 10   DC  B H41    3 
ATOM   2488 H  H42    . DC  A 1 10 ? 21.670 11.460 24.420 1.00 0.00 ? ? ? ? ? ? 10   DC  B H42    3 
ATOM   2489 P  P      . DG  A 1 11 ? 14.040 8.750  19.120 1.00 0.00 ? ? ? ? ? ? 11   DG  B P      3 
ATOM   2490 O  OP1    . DG  A 1 11 ? 12.850 8.930  18.260 1.00 0.00 ? ? ? ? ? ? 11   DG  B OP1    3 
ATOM   2491 O  OP2    . DG  A 1 11 ? 14.430 7.440  19.690 1.00 0.00 ? ? ? ? ? ? 11   DG  B OP2    3 
ATOM   2492 O  "O5'"  . DG  A 1 11 ? 15.380 9.170  18.360 1.00 0.00 ? ? ? ? ? ? 11   DG  B "O5'"  3 
ATOM   2493 C  "C5'"  . DG  A 1 11 ? 15.320 10.350 17.570 1.00 0.00 ? ? ? ? ? ? 11   DG  B "C5'"  3 
ATOM   2494 C  "C4'"  . DG  A 1 11 ? 16.690 10.940 17.350 1.00 0.00 ? ? ? ? ? ? 11   DG  B "C4'"  3 
ATOM   2495 O  "O4'"  . DG  A 1 11 ? 17.450 11.130 18.560 1.00 0.00 ? ? ? ? ? ? 11   DG  B "O4'"  3 
ATOM   2496 C  "C3'"  . DG  A 1 11 ? 17.560 10.110 16.420 1.00 0.00 ? ? ? ? ? ? 11   DG  B "C3'"  3 
ATOM   2497 O  "O3'"  . DG  A 1 11 ? 17.340 10.500 15.050 1.00 0.00 ? ? ? ? ? ? 11   DG  B "O3'"  3 
ATOM   2498 C  "C2'"  . DG  A 1 11 ? 18.970 10.410 16.910 1.00 0.00 ? ? ? ? ? ? 11   DG  B "C2'"  3 
ATOM   2499 C  "C1'"  . DG  A 1 11 ? 18.760 11.420 18.040 1.00 0.00 ? ? ? ? ? ? 11   DG  B "C1'"  3 
ATOM   2500 N  N9     . DG  A 1 11 ? 19.800 11.300 19.090 1.00 0.00 ? ? ? ? ? ? 11   DG  B N9     3 
ATOM   2501 C  C8     . DG  A 1 11 ? 19.950 10.230 19.860 1.00 0.00 ? ? ? ? ? ? 11   DG  B C8     3 
ATOM   2502 N  N7     . DG  A 1 11 ? 21.030 10.350 20.640 1.00 0.00 ? ? ? ? ? ? 11   DG  B N7     3 
ATOM   2503 C  C5     . DG  A 1 11 ? 21.620 11.500 20.300 1.00 0.00 ? ? ? ? ? ? 11   DG  B C5     3 
ATOM   2504 C  C6     . DG  A 1 11 ? 22.840 12.100 20.630 1.00 0.00 ? ? ? ? ? ? 11   DG  B C6     3 
ATOM   2505 O  O6     . DG  A 1 11 ? 23.510 11.720 21.590 1.00 0.00 ? ? ? ? ? ? 11   DG  B O6     3 
ATOM   2506 N  N1     . DG  A 1 11 ? 23.250 13.250 19.940 1.00 0.00 ? ? ? ? ? ? 11   DG  B N1     3 
ATOM   2507 C  C2     . DG  A 1 11 ? 22.420 13.800 18.980 1.00 0.00 ? ? ? ? ? ? 11   DG  B C2     3 
ATOM   2508 N  N2     . DG  A 1 11 ? 22.830 14.820 18.260 1.00 0.00 ? ? ? ? ? ? 11   DG  B N2     3 
ATOM   2509 N  N3     . DG  A 1 11 ? 21.240 13.240 18.700 1.00 0.00 ? ? ? ? ? ? 11   DG  B N3     3 
ATOM   2510 C  C4     . DG  A 1 11 ? 20.830 12.110 19.320 1.00 0.00 ? ? ? ? ? ? 11   DG  B C4     3 
ATOM   2511 H  "HO3'" . DG  A 1 11 ? 17.930 10.160 14.300 1.00 0.00 ? ? ? ? ? ? 11   DG  B "HO3'" 3 
ATOM   2512 H  H1     . DG  A 1 11 ? 24.150 13.640 20.140 1.00 0.00 ? ? ? ? ? ? 11   DG  B H1     3 
ATOM   2513 H  H21    . DG  A 1 11 ? 23.720 15.230 18.440 1.00 0.00 ? ? ? ? ? ? 11   DG  B H21    3 
ATOM   2514 H  H22    . DG  A 1 11 ? 22.290 15.120 17.470 1.00 0.00 ? ? ? ? ? ? 11   DG  B H22    3 
ATOM   2515 O  "O5'"  . DC  B 2 1  ? 31.690 17.510 19.400 1.00 0.00 ? ? ? ? ? ? 1    DC  C "O5'"  3 
ATOM   2516 C  "C5'"  . DC  B 2 1  ? 30.410 18.150 19.490 1.00 0.00 ? ? ? ? ? ? 1    DC  C "C5'"  3 
ATOM   2517 C  "C4'"  . DC  B 2 1  ? 29.450 17.860 18.330 1.00 0.00 ? ? ? ? ? ? 1    DC  C "C4'"  3 
ATOM   2518 O  "O4'"  . DC  B 2 1  ? 28.900 16.550 18.620 1.00 0.00 ? ? ? ? ? ? 1    DC  C "O4'"  3 
ATOM   2519 C  "C3'"  . DC  B 2 1  ? 28.270 18.840 18.350 1.00 0.00 ? ? ? ? ? ? 1    DC  C "C3'"  3 
ATOM   2520 O  "O3'"  . DC  B 2 1  ? 27.840 19.190 17.010 1.00 0.00 ? ? ? ? ? ? 1    DC  C "O3'"  3 
ATOM   2521 C  "C2'"  . DC  B 2 1  ? 27.230 18.170 19.180 1.00 0.00 ? ? ? ? ? ? 1    DC  C "C2'"  3 
ATOM   2522 C  "C1'"  . DC  B 2 1  ? 27.490 16.720 18.840 1.00 0.00 ? ? ? ? ? ? 1    DC  C "C1'"  3 
ATOM   2523 N  N1     . DC  B 2 1  ? 27.110 15.780 19.910 1.00 0.00 ? ? ? ? ? ? 1    DC  C N1     3 
ATOM   2524 C  C2     . DC  B 2 1  ? 26.380 14.630 19.550 1.00 0.00 ? ? ? ? ? ? 1    DC  C C2     3 
ATOM   2525 O  O2     . DC  B 2 1  ? 25.650 14.710 18.560 1.00 0.00 ? ? ? ? ? ? 1    DC  C O2     3 
ATOM   2526 N  N3     . DC  B 2 1  ? 26.070 13.730 20.500 1.00 0.00 ? ? ? ? ? ? 1    DC  C N3     3 
ATOM   2527 C  C4     . DC  B 2 1  ? 26.370 13.960 21.790 1.00 0.00 ? ? ? ? ? ? 1    DC  C C4     3 
ATOM   2528 N  N4     . DC  B 2 1  ? 25.790 13.160 22.670 1.00 0.00 ? ? ? ? ? ? 1    DC  C N4     3 
ATOM   2529 C  C5     . DC  B 2 1  ? 27.060 15.110 22.220 1.00 0.00 ? ? ? ? ? ? 1    DC  C C5     3 
ATOM   2530 C  C6     . DC  B 2 1  ? 27.460 16.010 21.250 1.00 0.00 ? ? ? ? ? ? 1    DC  C C6     3 
ATOM   2531 H  H41    . DC  B 2 1  ? 25.110 12.480 22.370 1.00 0.00 ? ? ? ? ? ? 1    DC  C H41    3 
ATOM   2532 H  H42    . DC  B 2 1  ? 25.950 13.310 23.650 1.00 0.00 ? ? ? ? ? ? 1    DC  C H42    3 
ATOM   2533 H  "HO5'" . DC  B 2 1  ? 31.600 16.480 19.370 1.00 0.00 ? ? ? ? ? ? 1    DC  C "HO5'" 3 
ATOM   2534 P  P      . DG  B 2 2  ? 27.280 20.660 16.670 1.00 0.00 ? ? ? ? ? ? 2    DG  C P      3 
ATOM   2535 O  OP1    . DG  B 2 2  ? 27.280 20.790 15.190 1.00 0.00 ? ? ? ? ? ? 2    DG  C OP1    3 
ATOM   2536 O  OP2    . DG  B 2 2  ? 28.090 21.620 17.460 1.00 0.00 ? ? ? ? ? ? 2    DG  C OP2    3 
ATOM   2537 O  "O5'"  . DG  B 2 2  ? 25.790 20.710 17.270 1.00 0.00 ? ? ? ? ? ? 2    DG  C "O5'"  3 
ATOM   2538 C  "C5'"  . DG  B 2 2  ? 24.620 20.460 16.470 1.00 0.00 ? ? ? ? ? ? 2    DG  C "C5'"  3 
ATOM   2539 C  "C4'"  . DG  B 2 2  ? 23.430 20.150 17.350 1.00 0.00 ? ? ? ? ? ? 2    DG  C "C4'"  3 
ATOM   2540 O  "O4'"  . DG  B 2 2  ? 23.710 19.020 18.190 1.00 0.00 ? ? ? ? ? ? 2    DG  C "O4'"  3 
ATOM   2541 C  "C3'"  . DG  B 2 2  ? 23.030 21.290 18.270 1.00 0.00 ? ? ? ? ? ? 2    DG  C "C3'"  3 
ATOM   2542 O  "O3'"  . DG  B 2 2  ? 21.910 22.040 17.730 1.00 0.00 ? ? ? ? ? ? 2    DG  C "O3'"  3 
ATOM   2543 C  "C2'"  . DG  B 2 2  ? 22.750 20.580 19.590 1.00 0.00 ? ? ? ? ? ? 2    DG  C "C2'"  3 
ATOM   2544 C  "C1'"  . DG  B 2 2  ? 22.710 19.110 19.200 1.00 0.00 ? ? ? ? ? ? 2    DG  C "C1'"  3 
ATOM   2545 N  N9     . DG  B 2 2  ? 23.020 18.110 20.240 1.00 0.00 ? ? ? ? ? ? 2    DG  C N9     3 
ATOM   2546 C  C8     . DG  B 2 2  ? 24.070 18.090 21.060 1.00 0.00 ? ? ? ? ? ? 2    DG  C C8     3 
ATOM   2547 N  N7     . DG  B 2 2  ? 23.910 17.110 21.960 1.00 0.00 ? ? ? ? ? ? 2    DG  C N7     3 
ATOM   2548 C  C5     . DG  B 2 2  ? 22.740 16.520 21.720 1.00 0.00 ? ? ? ? ? ? 2    DG  C C5     3 
ATOM   2549 C  C6     . DG  B 2 2  ? 21.950 15.580 22.400 1.00 0.00 ? ? ? ? ? ? 2    DG  C C6     3 
ATOM   2550 O  O6     . DG  B 2 2  ? 22.400 14.840 23.280 1.00 0.00 ? ? ? ? ? ? 2    DG  C O6     3 
ATOM   2551 N  N1     . DG  B 2 2  ? 20.640 15.370 21.980 1.00 0.00 ? ? ? ? ? ? 2    DG  C N1     3 
ATOM   2552 C  C2     . DG  B 2 2  ? 20.150 16.050 20.880 1.00 0.00 ? ? ? ? ? ? 2    DG  C C2     3 
ATOM   2553 N  N2     . DG  B 2 2  ? 18.870 16.050 20.650 1.00 0.00 ? ? ? ? ? ? 2    DG  C N2     3 
ATOM   2554 N  N3     . DG  B 2 2  ? 20.930 16.890 20.190 1.00 0.00 ? ? ? ? ? ? 2    DG  C N3     3 
ATOM   2555 C  C4     . DG  B 2 2  ? 22.180 17.150 20.610 1.00 0.00 ? ? ? ? ? ? 2    DG  C C4     3 
ATOM   2556 H  H1     . DG  B 2 2  ? 20.030 14.750 22.480 1.00 0.00 ? ? ? ? ? ? 2    DG  C H1     3 
ATOM   2557 H  H21    . DG  B 2 2  ? 18.260 15.460 21.180 1.00 0.00 ? ? ? ? ? ? 2    DG  C H21    3 
ATOM   2558 H  H22    . DG  B 2 2  ? 18.500 16.610 19.890 1.00 0.00 ? ? ? ? ? ? 2    DG  C H22    3 
ATOM   2559 P  P      . DC  B 2 3  ? 21.270 23.340 18.420 1.00 0.00 ? ? ? ? ? ? 3    DC  C P      3 
ATOM   2560 O  OP1    . DC  B 2 3  ? 20.460 24.060 17.410 1.00 0.00 ? ? ? ? ? ? 3    DC  C OP1    3 
ATOM   2561 O  OP2    . DC  B 2 3  ? 22.300 24.060 19.200 1.00 0.00 ? ? ? ? ? ? 3    DC  C OP2    3 
ATOM   2562 O  "O5'"  . DC  B 2 3  ? 20.280 22.650 19.480 1.00 0.00 ? ? ? ? ? ? 3    DC  C "O5'"  3 
ATOM   2563 C  "C5'"  . DC  B 2 3  ? 19.160 21.860 19.040 1.00 0.00 ? ? ? ? ? ? 3    DC  C "C5'"  3 
ATOM   2564 C  "C4'"  . DC  B 2 3  ? 18.510 21.060 20.160 1.00 0.00 ? ? ? ? ? ? 3    DC  C "C4'"  3 
ATOM   2565 O  "O4'"  . DC  B 2 3  ? 19.370 20.130 20.820 1.00 0.00 ? ? ? ? ? ? 3    DC  C "O4'"  3 
ATOM   2566 C  "C3'"  . DC  B 2 3  ? 17.900 21.930 21.240 1.00 0.00 ? ? ? ? ? ? 3    DC  C "C3'"  3 
ATOM   2567 O  "O3'"  . DC  B 2 3  ? 16.480 21.840 21.140 1.00 0.00 ? ? ? ? ? ? 3    DC  C "O3'"  3 
ATOM   2568 C  "C2'"  . DC  B 2 3  ? 18.450 21.340 22.530 1.00 0.00 ? ? ? ? ? ? 3    DC  C "C2'"  3 
ATOM   2569 C  "C1'"  . DC  B 2 3  ? 18.740 19.910 22.090 1.00 0.00 ? ? ? ? ? ? 3    DC  C "C1'"  3 
ATOM   2570 N  N1     . DC  B 2 3  ? 19.640 19.180 22.980 1.00 0.00 ? ? ? ? ? ? 3    DC  C N1     3 
ATOM   2571 C  C2     . DC  B 2 3  ? 19.130 18.240 23.900 1.00 0.00 ? ? ? ? ? ? 3    DC  C C2     3 
ATOM   2572 O  O2     . DC  B 2 3  ? 17.970 17.870 23.890 1.00 0.00 ? ? ? ? ? ? 3    DC  C O2     3 
ATOM   2573 N  N3     . DC  B 2 3  ? 19.930 17.770 24.880 1.00 0.00 ? ? ? ? ? ? 3    DC  C N3     3 
ATOM   2574 C  C4     . DC  B 2 3  ? 21.210 18.160 24.970 1.00 0.00 ? ? ? ? ? ? 3    DC  C C4     3 
ATOM   2575 N  N4     . DC  B 2 3  ? 21.930 17.380 25.750 1.00 0.00 ? ? ? ? ? ? 3    DC  C N4     3 
ATOM   2576 C  C5     . DC  B 2 3  ? 21.780 19.090 24.100 1.00 0.00 ? ? ? ? ? ? 3    DC  C C5     3 
ATOM   2577 C  C6     . DC  B 2 3  ? 20.980 19.610 23.080 1.00 0.00 ? ? ? ? ? ? 3    DC  C C6     3 
ATOM   2578 H  H41    . DC  B 2 3  ? 21.560 16.540 26.160 1.00 0.00 ? ? ? ? ? ? 3    DC  C H41    3 
ATOM   2579 H  H42    . DC  B 2 3  ? 22.890 17.590 25.930 1.00 0.00 ? ? ? ? ? ? 3    DC  C H42    3 
ATOM   2580 P  P      . DT  B 2 4  ? 15.430 22.610 22.080 1.00 0.00 ? ? ? ? ? ? 4    DT  C P      3 
ATOM   2581 O  OP1    . DT  B 2 4  ? 14.400 23.180 21.180 1.00 0.00 ? ? ? ? ? ? 4    DT  C OP1    3 
ATOM   2582 O  OP2    . DT  B 2 4  ? 16.090 23.500 23.070 1.00 0.00 ? ? ? ? ? ? 4    DT  C OP2    3 
ATOM   2583 O  "O5'"  . DT  B 2 4  ? 14.770 21.410 22.920 1.00 0.00 ? ? ? ? ? ? 4    DT  C "O5'"  3 
ATOM   2584 C  "C5'"  . DT  B 2 4  ? 13.940 20.410 22.290 1.00 0.00 ? ? ? ? ? ? 4    DT  C "C5'"  3 
ATOM   2585 C  "C4'"  . DT  B 2 4  ? 13.570 19.260 23.210 1.00 0.00 ? ? ? ? ? ? 4    DT  C "C4'"  3 
ATOM   2586 O  "O4'"  . DT  B 2 4  ? 14.720 18.590 23.800 1.00 0.00 ? ? ? ? ? ? 4    DT  C "O4'"  3 
ATOM   2587 C  "C3'"  . DT  B 2 4  ? 12.700 19.740 24.360 1.00 0.00 ? ? ? ? ? ? 4    DT  C "C3'"  3 
ATOM   2588 O  "O3'"  . DT  B 2 4  ? 11.480 18.980 24.310 1.00 0.00 ? ? ? ? ? ? 4    DT  C "O3'"  3 
ATOM   2589 C  "C2'"  . DT  B 2 4  ? 13.570 19.670 25.580 1.00 0.00 ? ? ? ? ? ? 4    DT  C "C2'"  3 
ATOM   2590 C  "C1'"  . DT  B 2 4  ? 14.540 18.550 25.240 1.00 0.00 ? ? ? ? ? ? 4    DT  C "C1'"  3 
ATOM   2591 N  N1     . DT  B 2 4  ? 15.850 18.750 25.910 1.00 0.00 ? ? ? ? ? ? 4    DT  C N1     3 
ATOM   2592 C  C2     . DT  B 2 4  ? 16.380 17.750 26.740 1.00 0.00 ? ? ? ? ? ? 4    DT  C C2     3 
ATOM   2593 O  O2     . DT  B 2 4  ? 15.650 16.890 27.240 1.00 0.00 ? ? ? ? ? ? 4    DT  C O2     3 
ATOM   2594 N  N3     . DT  B 2 4  ? 17.610 17.960 27.350 1.00 0.00 ? ? ? ? ? ? 4    DT  C N3     3 
ATOM   2595 C  C4     . DT  B 2 4  ? 18.290 19.170 27.200 1.00 0.00 ? ? ? ? ? ? 4    DT  C C4     3 
ATOM   2596 O  O4     . DT  B 2 4  ? 19.400 19.240 27.720 1.00 0.00 ? ? ? ? ? ? 4    DT  C O4     3 
ATOM   2597 C  C5     . DT  B 2 4  ? 17.760 20.200 26.400 1.00 0.00 ? ? ? ? ? ? 4    DT  C C5     3 
ATOM   2598 C  C7     . DT  B 2 4  ? 18.490 21.530 26.190 1.00 0.00 ? ? ? ? ? ? 4    DT  C C7     3 
ATOM   2599 C  C6     . DT  B 2 4  ? 16.520 19.970 25.770 1.00 0.00 ? ? ? ? ? ? 4    DT  C C6     3 
ATOM   2600 H  H3     . DT  B 2 4  ? 18.100 17.170 27.730 1.00 0.00 ? ? ? ? ? ? 4    DT  C H3     3 
ATOM   2601 P  P      . DC  B 2 5  ? 10.100 19.520 24.960 1.00 0.00 ? ? ? ? ? ? 5    DC  C P      3 
ATOM   2602 O  OP1    . DC  B 2 5  ? 9.010  18.860 24.200 1.00 0.00 ? ? ? ? ? ? 5    DC  C OP1    3 
ATOM   2603 O  OP2    . DC  B 2 5  ? 10.120 21.000 25.060 1.00 0.00 ? ? ? ? ? ? 5    DC  C OP2    3 
ATOM   2604 O  "O5'"  . DC  B 2 5  ? 10.250 18.890 26.430 1.00 0.00 ? ? ? ? ? ? 5    DC  C "O5'"  3 
ATOM   2605 C  "C5'"  . DC  B 2 5  ? 10.100 17.490 26.680 1.00 0.00 ? ? ? ? ? ? 5    DC  C "C5'"  3 
ATOM   2606 C  "C4'"  . DC  B 2 5  ? 10.860 17.030 27.920 1.00 0.00 ? ? ? ? ? ? 5    DC  C "C4'"  3 
ATOM   2607 O  "O4'"  . DC  B 2 5  ? 12.230 17.460 27.940 1.00 0.00 ? ? ? ? ? ? 5    DC  C "O4'"  3 
ATOM   2608 C  "C3'"  . DC  B 2 5  ? 10.270 17.510 29.240 1.00 0.00 ? ? ? ? ? ? 5    DC  C "C3'"  3 
ATOM   2609 O  "O3'"  . DC  B 2 5  ? 9.620  16.380 29.860 1.00 0.00 ? ? ? ? ? ? 5    DC  C "O3'"  3 
ATOM   2610 C  "C2'"  . DC  B 2 5  ? 11.430 17.860 30.110 1.00 0.00 ? ? ? ? ? ? 5    DC  C "C2'"  3 
ATOM   2611 C  "C1'"  . DC  B 2 5  ? 12.630 17.360 29.320 1.00 0.00 ? ? ? ? ? ? 5    DC  C "C1'"  3 
ATOM   2612 N  N1     . DC  B 2 5  ? 13.760 18.270 29.580 1.00 0.00 ? ? ? ? ? ? 5    DC  C N1     3 
ATOM   2613 C  C2     . DC  B 2 5  ? 14.900 17.850 30.290 1.00 0.00 ? ? ? ? ? ? 5    DC  C C2     3 
ATOM   2614 O  O2     . DC  B 2 5  ? 15.010 16.710 30.750 1.00 0.00 ? ? ? ? ? ? 5    DC  C O2     3 
ATOM   2615 N  N3     . DC  B 2 5  ? 15.920 18.710 30.460 1.00 0.00 ? ? ? ? ? ? 5    DC  C N3     3 
ATOM   2616 C  C4     . DC  B 2 5  ? 15.870 19.950 29.950 1.00 0.00 ? ? ? ? ? ? 5    DC  C C4     3 
ATOM   2617 N  N4     . DC  B 2 5  ? 17.050 20.470 29.770 1.00 0.00 ? ? ? ? ? ? 5    DC  C N4     3 
ATOM   2618 C  C5     . DC  B 2 5  ? 14.760 20.470 29.270 1.00 0.00 ? ? ? ? ? ? 5    DC  C C5     3 
ATOM   2619 C  C6     . DC  B 2 5  ? 13.700 19.580 29.070 1.00 0.00 ? ? ? ? ? ? 5    DC  C C6     3 
ATOM   2620 H  H41    . DC  B 2 5  ? 17.850 19.950 30.110 1.00 0.00 ? ? ? ? ? ? 5    DC  C H41    3 
ATOM   2621 H  H42    . DC  B 2 5  ? 17.170 21.390 29.370 1.00 0.00 ? ? ? ? ? ? 5    DC  C H42    3 
ATOM   2622 P  P      . DA  B 2 6  ? 8.520  16.510 31.020 1.00 0.00 ? ? ? ? ? ? 6    DA  C P      3 
ATOM   2623 O  OP1    . DA  B 2 6  ? 7.410  15.610 30.650 1.00 0.00 ? ? ? ? ? ? 6    DA  C OP1    3 
ATOM   2624 O  OP2    . DA  B 2 6  ? 8.150  17.920 31.270 1.00 0.00 ? ? ? ? ? ? 6    DA  C OP2    3 
ATOM   2625 O  "O5'"  . DA  B 2 6  ? 9.220  16.040 32.380 1.00 0.00 ? ? ? ? ? ? 6    DA  C "O5'"  3 
ATOM   2626 C  "C5'"  . DA  B 2 6  ? 9.910  14.790 32.480 1.00 0.00 ? ? ? ? ? ? 6    DA  C "C5'"  3 
ATOM   2627 C  "C4'"  . DA  B 2 6  ? 11.110 14.960 33.390 1.00 0.00 ? ? ? ? ? ? 6    DA  C "C4'"  3 
ATOM   2628 O  "O4'"  . DA  B 2 6  ? 12.020 15.980 32.930 1.00 0.00 ? ? ? ? ? ? 6    DA  C "O4'"  3 
ATOM   2629 C  "C3'"  . DA  B 2 6  ? 10.670 15.340 34.790 1.00 0.00 ? ? ? ? ? ? 6    DA  C "C3'"  3 
ATOM   2630 O  "O3'"  . DA  B 2 6  ? 10.710 14.140 35.610 1.00 0.00 ? ? ? ? ? ? 6    DA  C "O3'"  3 
ATOM   2631 C  "C2'"  . DA  B 2 6  ? 11.560 16.490 35.170 1.00 0.00 ? ? ? ? ? ? 6    DA  C "C2'"  3 
ATOM   2632 C  "C1'"  . DA  B 2 6  ? 12.660 16.480 34.130 1.00 0.00 ? ? ? ? ? ? 6    DA  C "C1'"  3 
ATOM   2633 N  N9     . DA  B 2 6  ? 13.200 17.830 33.880 1.00 0.00 ? ? ? ? ? ? 6    DA  C N9     3 
ATOM   2634 C  C8     . DA  B 2 6  ? 12.530 18.880 33.440 1.00 0.00 ? ? ? ? ? ? 6    DA  C C8     3 
ATOM   2635 N  N7     . DA  B 2 6  ? 13.350 19.920 33.240 1.00 0.00 ? ? ? ? ? ? 6    DA  C N7     3 
ATOM   2636 C  C5     . DA  B 2 6  ? 14.560 19.510 33.600 1.00 0.00 ? ? ? ? ? ? 6    DA  C C5     3 
ATOM   2637 C  C6     . DA  B 2 6  ? 15.820 20.100 33.720 1.00 0.00 ? ? ? ? ? ? 6    DA  C C6     3 
ATOM   2638 N  N6     . DA  B 2 6  ? 16.080 21.240 33.080 1.00 0.00 ? ? ? ? ? ? 6    DA  C N6     3 
ATOM   2639 N  N1     . DA  B 2 6  ? 16.830 19.450 34.340 1.00 0.00 ? ? ? ? ? ? 6    DA  C N1     3 
ATOM   2640 C  C2     . DA  B 2 6  ? 16.670 18.210 34.820 1.00 0.00 ? ? ? ? ? ? 6    DA  C C2     3 
ATOM   2641 N  N3     . DA  B 2 6  ? 15.500 17.580 34.660 1.00 0.00 ? ? ? ? ? ? 6    DA  C N3     3 
ATOM   2642 C  C4     . DA  B 2 6  ? 14.460 18.190 34.050 1.00 0.00 ? ? ? ? ? ? 6    DA  C C4     3 
ATOM   2643 H  H61    . DA  B 2 6  ? 16.980 21.660 33.120 1.00 0.00 ? ? ? ? ? ? 6    DA  C H61    3 
ATOM   2644 H  H62    . DA  B 2 6  ? 15.330 21.730 32.630 1.00 0.00 ? ? ? ? ? ? 6    DA  C H62    3 
ATOM   2645 P  P      . DC  B 2 7  ? 10.390 14.130 37.180 1.00 0.00 ? ? ? ? ? ? 7    DC  C P      3 
ATOM   2646 O  OP1    . DC  B 2 7  ? 10.450 12.740 37.700 1.00 0.00 ? ? ? ? ? ? 7    DC  C OP1    3 
ATOM   2647 O  OP2    . DC  B 2 7  ? 9.190  14.940 37.450 1.00 0.00 ? ? ? ? ? ? 7    DC  C OP2    3 
ATOM   2648 O  "O5'"  . DC  B 2 7  ? 11.670 14.870 37.800 1.00 0.00 ? ? ? ? ? ? 7    DC  C "O5'"  3 
ATOM   2649 C  "C5'"  . DC  B 2 7  ? 12.960 14.210 37.790 1.00 0.00 ? ? ? ? ? ? 7    DC  C "C5'"  3 
ATOM   2650 C  "C4'"  . DC  B 2 7  ? 14.060 15.070 38.400 1.00 0.00 ? ? ? ? ? ? 7    DC  C "C4'"  3 
ATOM   2651 O  "O4'"  . DC  B 2 7  ? 14.390 16.260 37.670 1.00 0.00 ? ? ? ? ? ? 7    DC  C "O4'"  3 
ATOM   2652 C  "C3'"  . DC  B 2 7  ? 13.730 15.520 39.810 1.00 0.00 ? ? ? ? ? ? 7    DC  C "C3'"  3 
ATOM   2653 O  "O3'"  . DC  B 2 7  ? 14.840 15.130 40.660 1.00 0.00 ? ? ? ? ? ? 7    DC  C "O3'"  3 
ATOM   2654 C  "C2'"  . DC  B 2 7  ? 13.570 17.020 39.690 1.00 0.00 ? ? ? ? ? ? 7    DC  C "C2'"  3 
ATOM   2655 C  "C1'"  . DC  B 2 7  ? 14.660 17.280 38.670 1.00 0.00 ? ? ? ? ? ? 7    DC  C "C1'"  3 
ATOM   2656 N  N1     . DC  B 2 7  ? 14.610 18.600 38.030 1.00 0.00 ? ? ? ? ? ? 7    DC  C N1     3 
ATOM   2657 C  C2     . DC  B 2 7  ? 15.760 19.430 37.940 1.00 0.00 ? ? ? ? ? ? 7    DC  C C2     3 
ATOM   2658 O  O2     . DC  B 2 7  ? 16.800 19.200 38.540 1.00 0.00 ? ? ? ? ? ? 7    DC  C O2     3 
ATOM   2659 N  N3     . DC  B 2 7  ? 15.670 20.600 37.300 1.00 0.00 ? ? ? ? ? ? 7    DC  C N3     3 
ATOM   2660 C  C4     . DC  B 2 7  ? 14.510 21.010 36.760 1.00 0.00 ? ? ? ? ? ? 7    DC  C C4     3 
ATOM   2661 N  N4     . DC  B 2 7  ? 14.520 22.250 36.360 1.00 0.00 ? ? ? ? ? ? 7    DC  C N4     3 
ATOM   2662 C  C5     . DC  B 2 7  ? 13.330 20.270 36.810 1.00 0.00 ? ? ? ? ? ? 7    DC  C C5     3 
ATOM   2663 C  C6     . DC  B 2 7  ? 13.390 19.040 37.470 1.00 0.00 ? ? ? ? ? ? 7    DC  C C6     3 
ATOM   2664 H  H41    . DC  B 2 7  ? 15.290 22.840 36.570 1.00 0.00 ? ? ? ? ? ? 7    DC  C H41    3 
ATOM   2665 H  H42    . DC  B 2 7  ? 13.690 22.640 35.900 1.00 0.00 ? ? ? ? ? ? 7    DC  C H42    3 
ATOM   2666 P  P      . DA  B 2 8  ? 14.940 15.420 42.240 1.00 0.00 ? ? ? ? ? ? 8    DA  C P      3 
ATOM   2667 O  OP1    . DA  B 2 8  ? 15.710 14.320 42.860 1.00 0.00 ? ? ? ? ? ? 8    DA  C OP1    3 
ATOM   2668 O  OP2    . DA  B 2 8  ? 13.650 15.780 42.860 1.00 0.00 ? ? ? ? ? ? 8    DA  C OP2    3 
ATOM   2669 O  "O5'"  . DA  B 2 8  ? 15.800 16.760 42.230 1.00 0.00 ? ? ? ? ? ? 8    DA  C "O5'"  3 
ATOM   2670 C  "C5'"  . DA  B 2 8  ? 17.180 16.700 41.850 1.00 0.00 ? ? ? ? ? ? 8    DA  C "C5'"  3 
ATOM   2671 C  "C4'"  . DA  B 2 8  ? 17.930 17.940 42.290 1.00 0.00 ? ? ? ? ? ? 8    DA  C "C4'"  3 
ATOM   2672 O  "O4'"  . DA  B 2 8  ? 17.620 18.990 41.360 1.00 0.00 ? ? ? ? ? ? 8    DA  C "O4'"  3 
ATOM   2673 C  "C3'"  . DA  B 2 8  ? 17.500 18.410 43.680 1.00 0.00 ? ? ? ? ? ? 8    DA  C "C3'"  3 
ATOM   2674 O  "O3'"  . DA  B 2 8  ? 18.590 18.780 44.570 1.00 0.00 ? ? ? ? ? ? 8    DA  C "O3'"  3 
ATOM   2675 C  "C2'"  . DA  B 2 8  ? 16.730 19.660 43.340 1.00 0.00 ? ? ? ? ? ? 8    DA  C "C2'"  3 
ATOM   2676 C  "C1'"  . DA  B 2 8  ? 17.530 20.180 42.160 1.00 0.00 ? ? ? ? ? ? 8    DA  C "C1'"  3 
ATOM   2677 N  N9     . DA  B 2 8  ? 16.800 21.080 41.240 1.00 0.00 ? ? ? ? ? ? 8    DA  C N9     3 
ATOM   2678 C  C8     . DA  B 2 8  ? 15.520 20.960 40.940 1.00 0.00 ? ? ? ? ? ? 8    DA  C C8     3 
ATOM   2679 N  N7     . DA  B 2 8  ? 15.150 21.910 40.080 1.00 0.00 ? ? ? ? ? ? 8    DA  C N7     3 
ATOM   2680 C  C5     . DA  B 2 8  ? 16.240 22.640 39.830 1.00 0.00 ? ? ? ? ? ? 8    DA  C C5     3 
ATOM   2681 C  C6     . DA  B 2 8  ? 16.530 23.820 39.130 1.00 0.00 ? ? ? ? ? ? 8    DA  C C6     3 
ATOM   2682 N  N6     . DA  B 2 8  ? 15.590 24.660 38.750 1.00 0.00 ? ? ? ? ? ? 8    DA  C N6     3 
ATOM   2683 N  N1     . DA  B 2 8  ? 17.760 24.350 39.160 1.00 0.00 ? ? ? ? ? ? 8    DA  C N1     3 
ATOM   2684 C  C2     . DA  B 2 8  ? 18.750 23.820 39.870 1.00 0.00 ? ? ? ? ? ? 8    DA  C C2     3 
ATOM   2685 N  N3     . DA  B 2 8  ? 18.510 22.700 40.560 1.00 0.00 ? ? ? ? ? ? 8    DA  C N3     3 
ATOM   2686 C  C4     . DA  B 2 8  ? 17.290 22.100 40.560 1.00 0.00 ? ? ? ? ? ? 8    DA  C C4     3 
ATOM   2687 H  H61    . DA  B 2 8  ? 15.810 25.500 38.240 1.00 0.00 ? ? ? ? ? ? 8    DA  C H61    3 
ATOM   2688 H  H62    . DA  B 2 8  ? 14.630 24.500 39.030 1.00 0.00 ? ? ? ? ? ? 8    DA  C H62    3 
ATOM   2689 P  P      . DA  B 2 9  ? 18.980 18.030 45.940 1.00 0.00 ? ? ? ? ? ? 9    DA  C P      3 
ATOM   2690 O  OP1    . DA  B 2 9  ? 19.160 16.580 45.690 1.00 0.00 ? ? ? ? ? ? 9    DA  C OP1    3 
ATOM   2691 O  OP2    . DA  B 2 9  ? 18.040 18.390 47.030 1.00 0.00 ? ? ? ? ? ? 9    DA  C OP2    3 
ATOM   2692 O  "O5'"  . DA  B 2 9  ? 20.370 18.690 46.380 1.00 0.00 ? ? ? ? ? ? 9    DA  C "O5'"  3 
ATOM   2693 C  "C5'"  . DA  B 2 9  ? 21.570 18.480 45.610 1.00 0.00 ? ? ? ? ? ? 9    DA  C "C5'"  3 
ATOM   2694 C  "C4'"  . DA  B 2 9  ? 22.280 19.750 45.150 1.00 0.00 ? ? ? ? ? ? 9    DA  C "C4'"  3 
ATOM   2695 O  "O4'"  . DA  B 2 9  ? 21.370 20.590 44.390 1.00 0.00 ? ? ? ? ? ? 9    DA  C "O4'"  3 
ATOM   2696 C  "C3'"  . DA  B 2 9  ? 22.840 20.620 46.280 1.00 0.00 ? ? ? ? ? ? 9    DA  C "C3'"  3 
ATOM   2697 O  "O3'"  . DA  B 2 9  ? 24.220 20.950 45.980 1.00 0.00 ? ? ? ? ? ? 9    DA  C "O3'"  3 
ATOM   2698 C  "C2'"  . DA  B 2 9  ? 21.890 21.770 46.330 1.00 0.00 ? ? ? ? ? ? 9    DA  C "C2'"  3 
ATOM   2699 C  "C1'"  . DA  B 2 9  ? 21.500 21.960 44.870 1.00 0.00 ? ? ? ? ? ? 9    DA  C "C1'"  3 
ATOM   2700 N  N9     . DA  B 2 9  ? 20.210 22.660 44.800 1.00 0.00 ? ? ? ? ? ? 9    DA  C N9     3 
ATOM   2701 C  C8     . DA  B 2 9  ? 19.080 22.180 45.320 1.00 0.00 ? ? ? ? ? ? 9    DA  C C8     3 
ATOM   2702 N  N7     . DA  B 2 9  ? 18.040 22.870 44.860 1.00 0.00 ? ? ? ? ? ? 9    DA  C N7     3 
ATOM   2703 C  C5     . DA  B 2 9  ? 18.520 23.820 44.070 1.00 0.00 ? ? ? ? ? ? 9    DA  C C5     3 
ATOM   2704 C  C6     . DA  B 2 9  ? 17.970 24.910 43.380 1.00 0.00 ? ? ? ? ? ? 9    DA  C C6     3 
ATOM   2705 N  N6     . DA  B 2 9  ? 16.670 24.960 43.240 1.00 0.00 ? ? ? ? ? ? 9    DA  C N6     3 
ATOM   2706 N  N1     . DA  B 2 9  ? 18.750 25.810 42.750 1.00 0.00 ? ? ? ? ? ? 9    DA  C N1     3 
ATOM   2707 C  C2     . DA  B 2 9  ? 20.090 25.670 42.750 1.00 0.00 ? ? ? ? ? ? 9    DA  C C2     3 
ATOM   2708 N  N3     . DA  B 2 9  ? 20.650 24.640 43.380 1.00 0.00 ? ? ? ? ? ? 9    DA  C N3     3 
ATOM   2709 C  C4     . DA  B 2 9  ? 19.910 23.710 44.040 1.00 0.00 ? ? ? ? ? ? 9    DA  C C4     3 
ATOM   2710 H  H61    . DA  B 2 9  ? 16.200 25.730 42.790 1.00 0.00 ? ? ? ? ? ? 9    DA  C H61    3 
ATOM   2711 H  H62    . DA  B 2 9  ? 16.150 24.150 43.570 1.00 0.00 ? ? ? ? ? ? 9    DA  C H62    3 
ATOM   2712 P  P      . DT  B 2 10 ? 25.190 21.850 46.910 1.00 0.00 ? ? ? ? ? ? 10   DT  C P      3 
ATOM   2713 O  OP1    . DT  B 2 10 ? 26.550 21.700 46.350 1.00 0.00 ? ? ? ? ? ? 10   DT  C OP1    3 
ATOM   2714 O  OP2    . DT  B 2 10 ? 25.010 21.450 48.320 1.00 0.00 ? ? ? ? ? ? 10   DT  C OP2    3 
ATOM   2715 O  "O5'"  . DT  B 2 10 ? 24.680 23.350 46.620 1.00 0.00 ? ? ? ? ? ? 10   DT  C "O5'"  3 
ATOM   2716 C  "C5'"  . DT  B 2 10 ? 25.190 24.110 45.510 1.00 0.00 ? ? ? ? ? ? 10   DT  C "C5'"  3 
ATOM   2717 C  "C4'"  . DT  B 2 10 ? 24.580 25.490 45.370 1.00 0.00 ? ? ? ? ? ? 10   DT  C "C4'"  3 
ATOM   2718 O  "O4'"  . DT  B 2 10 ? 23.150 25.400 45.280 1.00 0.00 ? ? ? ? ? ? 10   DT  C "O4'"  3 
ATOM   2719 C  "C3'"  . DT  B 2 10 ? 24.870 26.450 46.520 1.00 0.00 ? ? ? ? ? ? 10   DT  C "C3'"  3 
ATOM   2720 O  "O3'"  . DT  B 2 10 ? 25.520 27.610 45.970 1.00 0.00 ? ? ? ? ? ? 10   DT  C "O3'"  3 
ATOM   2721 C  "C2'"  . DT  B 2 10 ? 23.530 26.880 47.090 1.00 0.00 ? ? ? ? ? ? 10   DT  C "C2'"  3 
ATOM   2722 C  "C1'"  . DT  B 2 10 ? 22.700 26.620 45.860 1.00 0.00 ? ? ? ? ? ? 10   DT  C "C1'"  3 
ATOM   2723 N  N1     . DT  B 2 10 ? 21.270 26.460 46.210 1.00 0.00 ? ? ? ? ? ? 10   DT  C N1     3 
ATOM   2724 C  C2     . DT  B 2 10 ? 20.320 27.320 45.650 1.00 0.00 ? ? ? ? ? ? 10   DT  C C2     3 
ATOM   2725 O  O2     . DT  B 2 10 ? 20.640 28.400 45.160 1.00 0.00 ? ? ? ? ? ? 10   DT  C O2     3 
ATOM   2726 N  N3     . DT  B 2 10 ? 18.970 27.060 45.840 1.00 0.00 ? ? ? ? ? ? 10   DT  C N3     3 
ATOM   2727 C  C4     . DT  B 2 10 ? 18.560 25.980 46.630 1.00 0.00 ? ? ? ? ? ? 10   DT  C C4     3 
ATOM   2728 O  O4     . DT  B 2 10 ? 17.350 25.790 46.710 1.00 0.00 ? ? ? ? ? ? 10   DT  C O4     3 
ATOM   2729 C  C5     . DT  B 2 10 ? 19.510 25.150 47.260 1.00 0.00 ? ? ? ? ? ? 10   DT  C C5     3 
ATOM   2730 C  C7     . DT  B 2 10 ? 19.150 24.250 48.440 1.00 0.00 ? ? ? ? ? ? 10   DT  C C7     3 
ATOM   2731 C  C6     . DT  B 2 10 ? 20.860 25.370 47.010 1.00 0.00 ? ? ? ? ? ? 10   DT  C C6     3 
ATOM   2732 H  H3     . DT  B 2 10 ? 18.290 27.680 45.470 1.00 0.00 ? ? ? ? ? ? 10   DT  C H3     3 
ATOM   2733 P  P      . DT  B 2 11 ? 26.140 28.760 46.900 1.00 0.00 ? ? ? ? ? ? 11   DT  C P      3 
ATOM   2734 O  OP1    . DT  B 2 11 ? 27.220 29.420 46.130 1.00 0.00 ? ? ? ? ? ? 11   DT  C OP1    3 
ATOM   2735 O  OP2    . DT  B 2 11 ? 26.450 28.240 48.250 1.00 0.00 ? ? ? ? ? ? 11   DT  C OP2    3 
ATOM   2736 O  "O5'"  . DT  B 2 11 ? 24.880 29.730 47.090 1.00 0.00 ? ? ? ? ? ? 11   DT  C "O5'"  3 
ATOM   2737 C  "C5'"  . DT  B 2 11 ? 24.470 30.660 46.070 1.00 0.00 ? ? ? ? ? ? 11   DT  C "C5'"  3 
ATOM   2738 C  "C4'"  . DT  B 2 11 ? 23.280 31.490 46.500 1.00 0.00 ? ? ? ? ? ? 11   DT  C "C4'"  3 
ATOM   2739 O  "O4'"  . DT  B 2 11 ? 22.080 30.720 46.640 1.00 0.00 ? ? ? ? ? ? 11   DT  C "O4'"  3 
ATOM   2740 C  "C3'"  . DT  B 2 11 ? 23.510 32.230 47.810 1.00 0.00 ? ? ? ? ? ? 11   DT  C "C3'"  3 
ATOM   2741 O  "O3'"  . DT  B 2 11 ? 24.130 33.520 47.640 1.00 0.00 ? ? ? ? ? ? 11   DT  C "O3'"  3 
ATOM   2742 C  "C2'"  . DT  B 2 11 ? 22.110 32.380 48.390 1.00 0.00 ? ? ? ? ? ? 11   DT  C "C2'"  3 
ATOM   2743 C  "C1'"  . DT  B 2 11 ? 21.240 31.500 47.500 1.00 0.00 ? ? ? ? ? ? 11   DT  C "C1'"  3 
ATOM   2744 N  N1     . DT  B 2 11 ? 20.470 30.500 48.280 1.00 0.00 ? ? ? ? ? ? 11   DT  C N1     3 
ATOM   2745 C  C2     . DT  B 2 11 ? 19.070 30.510 48.180 1.00 0.00 ? ? ? ? ? ? 11   DT  C C2     3 
ATOM   2746 O  O2     . DT  B 2 11 ? 18.400 31.470 47.780 1.00 0.00 ? ? ? ? ? ? 11   DT  C O2     3 
ATOM   2747 N  N3     . DT  B 2 11 ? 18.360 29.420 48.660 1.00 0.00 ? ? ? ? ? ? 11   DT  C N3     3 
ATOM   2748 C  C4     . DT  B 2 11 ? 19.000 28.350 49.280 1.00 0.00 ? ? ? ? ? ? 11   DT  C C4     3 
ATOM   2749 O  O4     . DT  B 2 11 ? 18.300 27.370 49.530 1.00 0.00 ? ? ? ? ? ? 11   DT  C O4     3 
ATOM   2750 C  C5     . DT  B 2 11 ? 20.390 28.330 49.420 1.00 0.00 ? ? ? ? ? ? 11   DT  C C5     3 
ATOM   2751 C  C7     . DT  B 2 11 ? 21.140 27.220 50.160 1.00 0.00 ? ? ? ? ? ? 11   DT  C C7     3 
ATOM   2752 C  C6     . DT  B 2 11 ? 21.110 29.400 48.900 1.00 0.00 ? ? ? ? ? ? 11   DT  C C6     3 
ATOM   2753 H  "HO3'" . DT  B 2 11 ? 25.060 33.370 47.220 1.00 0.00 ? ? ? ? ? ? 11   DT  C "HO3'" 3 
ATOM   2754 H  H3     . DT  B 2 11 ? 17.360 29.430 48.580 1.00 0.00 ? ? ? ? ? ? 11   DT  C H3     3 
ATOM   2755 N  N      . MET C 3 1  ? 34.170 31.500 11.380 1.00 0.00 ? ? ? ? ? ? 1    MET A N      3 
ATOM   2756 C  CA     . MET C 3 1  ? 33.550 30.380 10.640 1.00 0.00 ? ? ? ? ? ? 1    MET A CA     3 
ATOM   2757 C  C      . MET C 3 1  ? 33.130 29.230 11.590 1.00 0.00 ? ? ? ? ? ? 1    MET A C      3 
ATOM   2758 O  O      . MET C 3 1  ? 33.730 28.160 11.640 1.00 0.00 ? ? ? ? ? ? 1    MET A O      3 
ATOM   2759 C  CB     . MET C 3 1  ? 34.600 29.880 9.650  1.00 0.00 ? ? ? ? ? ? 1    MET A CB     3 
ATOM   2760 C  CG     . MET C 3 1  ? 34.840 30.790 8.450  1.00 0.00 ? ? ? ? ? ? 1    MET A CG     3 
ATOM   2761 S  SD     . MET C 3 1  ? 33.500 30.720 7.210  1.00 0.00 ? ? ? ? ? ? 1    MET A SD     3 
ATOM   2762 C  CE     . MET C 3 1  ? 33.700 29.030 6.670  1.00 0.00 ? ? ? ? ? ? 1    MET A CE     3 
ATOM   2763 H  H1     . MET C 3 1  ? 34.930 31.130 11.920 1.00 0.00 ? ? ? ? ? ? 1    MET A H1     3 
ATOM   2764 H  H2     . MET C 3 1  ? 34.510 32.180 10.730 1.00 0.00 ? ? ? ? ? ? 1    MET A H2     3 
ATOM   2765 H  H3     . MET C 3 1  ? 33.520 31.940 12.010 1.00 0.00 ? ? ? ? ? ? 1    MET A H3     3 
ATOM   2766 N  N      . LYS C 3 2  ? 32.100 29.510 12.380 1.00 0.00 ? ? ? ? ? ? 2    LYS A N      3 
ATOM   2767 C  CA     . LYS C 3 2  ? 31.700 28.620 13.480 1.00 0.00 ? ? ? ? ? ? 2    LYS A CA     3 
ATOM   2768 C  C      . LYS C 3 2  ? 30.170 28.440 13.530 1.00 0.00 ? ? ? ? ? ? 2    LYS A C      3 
ATOM   2769 O  O      . LYS C 3 2  ? 29.450 29.430 13.670 1.00 0.00 ? ? ? ? ? ? 2    LYS A O      3 
ATOM   2770 C  CB     . LYS C 3 2  ? 32.260 29.170 14.800 1.00 0.00 ? ? ? ? ? ? 2    LYS A CB     3 
ATOM   2771 C  CG     . LYS C 3 2  ? 33.170 28.150 15.500 1.00 0.00 ? ? ? ? ? ? 2    LYS A CG     3 
ATOM   2772 C  CD     . LYS C 3 2  ? 33.810 28.700 16.790 1.00 0.00 ? ? ? ? ? ? 2    LYS A CD     3 
ATOM   2773 C  CE     . LYS C 3 2  ? 32.830 28.960 17.940 1.00 0.00 ? ? ? ? ? ? 2    LYS A CE     3 
ATOM   2774 N  NZ     . LYS C 3 2  ? 33.470 29.840 18.940 1.00 0.00 ? ? ? ? ? ? 2    LYS A NZ     3 
ATOM   2775 H  H      . LYS C 3 2  ? 31.490 30.280 12.190 1.00 0.00 ? ? ? ? ? ? 2    LYS A H      3 
ATOM   2776 H  HZ1    . LYS C 3 2  ? 34.390 29.480 19.180 1.00 0.00 ? ? ? ? ? ? 2    LYS A HZ1    3 
ATOM   2777 H  HZ2    . LYS C 3 2  ? 33.590 30.760 18.560 1.00 0.00 ? ? ? ? ? ? 2    LYS A HZ2    3 
ATOM   2778 H  HZ3    . LYS C 3 2  ? 32.950 29.910 19.800 1.00 0.00 ? ? ? ? ? ? 2    LYS A HZ3    3 
ATOM   2779 N  N      . PRO C 3 3  ? 29.680 27.230 13.210 1.00 0.00 ? ? ? ? ? ? 3    PRO A N      3 
ATOM   2780 C  CA     . PRO C 3 3  ? 28.260 26.870 13.400 1.00 0.00 ? ? ? ? ? ? 3    PRO A CA     3 
ATOM   2781 C  C      . PRO C 3 3  ? 27.770 27.260 14.800 1.00 0.00 ? ? ? ? ? ? 3    PRO A C      3 
ATOM   2782 O  O      . PRO C 3 3  ? 28.400 26.930 15.810 1.00 0.00 ? ? ? ? ? ? 3    PRO A O      3 
ATOM   2783 C  CB     . PRO C 3 3  ? 28.220 25.370 13.150 1.00 0.00 ? ? ? ? ? ? 3    PRO A CB     3 
ATOM   2784 C  CG     . PRO C 3 3  ? 29.320 25.130 12.130 1.00 0.00 ? ? ? ? ? ? 3    PRO A CG     3 
ATOM   2785 C  CD     . PRO C 3 3  ? 30.380 26.180 12.450 1.00 0.00 ? ? ? ? ? ? 3    PRO A CD     3 
ATOM   2786 N  N      . VAL C 3 4  ? 26.860 28.230 14.770 1.00 0.00 ? ? ? ? ? ? 4    VAL A N      3 
ATOM   2787 C  CA     . VAL C 3 4  ? 26.260 28.810 15.990 1.00 0.00 ? ? ? ? ? ? 4    VAL A CA     3 
ATOM   2788 C  C      . VAL C 3 4  ? 25.230 27.860 16.620 1.00 0.00 ? ? ? ? ? ? 4    VAL A C      3 
ATOM   2789 O  O      . VAL C 3 4  ? 24.160 27.610 16.070 1.00 0.00 ? ? ? ? ? ? 4    VAL A O      3 
ATOM   2790 C  CB     . VAL C 3 4  ? 25.690 30.230 15.750 1.00 0.00 ? ? ? ? ? ? 4    VAL A CB     3 
ATOM   2791 C  CG1    . VAL C 3 4  ? 25.380 30.890 17.100 1.00 0.00 ? ? ? ? ? ? 4    VAL A CG1    3 
ATOM   2792 C  CG2    . VAL C 3 4  ? 26.670 31.160 15.030 1.00 0.00 ? ? ? ? ? ? 4    VAL A CG2    3 
ATOM   2793 H  H      . VAL C 3 4  ? 26.690 28.720 13.930 1.00 0.00 ? ? ? ? ? ? 4    VAL A H      3 
ATOM   2794 N  N      . THR C 3 5  ? 25.730 27.220 17.680 1.00 0.00 ? ? ? ? ? ? 5    THR A N      3 
ATOM   2795 C  CA     . THR C 3 5  ? 24.990 26.290 18.580 1.00 0.00 ? ? ? ? ? ? 5    THR A CA     3 
ATOM   2796 C  C      . THR C 3 5  ? 24.260 27.050 19.700 1.00 0.00 ? ? ? ? ? ? 5    THR A C      3 
ATOM   2797 O  O      . THR C 3 5  ? 24.670 28.170 20.030 1.00 0.00 ? ? ? ? ? ? 5    THR A O      3 
ATOM   2798 C  CB     . THR C 3 5  ? 25.930 25.300 19.300 1.00 0.00 ? ? ? ? ? ? 5    THR A CB     3 
ATOM   2799 O  OG1    . THR C 3 5  ? 26.930 25.980 20.060 1.00 0.00 ? ? ? ? ? ? 5    THR A OG1    3 
ATOM   2800 C  CG2    . THR C 3 5  ? 26.530 24.250 18.360 1.00 0.00 ? ? ? ? ? ? 5    THR A CG2    3 
ATOM   2801 H  H      . THR C 3 5  ? 26.690 27.390 17.930 1.00 0.00 ? ? ? ? ? ? 5    THR A H      3 
ATOM   2802 H  HG1    . THR C 3 5  ? 27.440 26.640 19.440 1.00 0.00 ? ? ? ? ? ? 5    THR A HG1    3 
ATOM   2803 N  N      . LEU C 3 6  ? 23.390 26.360 20.450 1.00 0.00 ? ? ? ? ? ? 6    LEU A N      3 
ATOM   2804 C  CA     . LEU C 3 6  ? 22.740 26.930 21.650 1.00 0.00 ? ? ? ? ? ? 6    LEU A CA     3 
ATOM   2805 C  C      . LEU C 3 6  ? 23.770 27.430 22.680 1.00 0.00 ? ? ? ? ? ? 6    LEU A C      3 
ATOM   2806 O  O      . LEU C 3 6  ? 23.640 28.530 23.220 1.00 0.00 ? ? ? ? ? ? 6    LEU A O      3 
ATOM   2807 C  CB     . LEU C 3 6  ? 21.780 25.930 22.310 1.00 0.00 ? ? ? ? ? ? 6    LEU A CB     3 
ATOM   2808 C  CG     . LEU C 3 6  ? 20.400 25.890 21.640 1.00 0.00 ? ? ? ? ? ? 6    LEU A CG     3 
ATOM   2809 C  CD1    . LEU C 3 6  ? 19.520 24.900 22.380 1.00 0.00 ? ? ? ? ? ? 6    LEU A CD1    3 
ATOM   2810 C  CD2    . LEU C 3 6  ? 19.700 27.250 21.660 1.00 0.00 ? ? ? ? ? ? 6    LEU A CD2    3 
ATOM   2811 H  H      . LEU C 3 6  ? 23.120 25.410 20.250 1.00 0.00 ? ? ? ? ? ? 6    LEU A H      3 
ATOM   2812 N  N      . TYR C 3 7  ? 24.830 26.650 22.840 1.00 0.00 ? ? ? ? ? ? 7    TYR A N      3 
ATOM   2813 C  CA     . TYR C 3 7  ? 26.040 27.020 23.600 1.00 0.00 ? ? ? ? ? ? 7    TYR A CA     3 
ATOM   2814 C  C      . TYR C 3 7  ? 26.670 28.370 23.220 1.00 0.00 ? ? ? ? ? ? 7    TYR A C      3 
ATOM   2815 O  O      . TYR C 3 7  ? 26.960 29.160 24.110 1.00 0.00 ? ? ? ? ? ? 7    TYR A O      3 
ATOM   2816 C  CB     . TYR C 3 7  ? 27.150 25.990 23.420 1.00 0.00 ? ? ? ? ? ? 7    TYR A CB     3 
ATOM   2817 C  CG     . TYR C 3 7  ? 26.810 24.620 23.980 1.00 0.00 ? ? ? ? ? ? 7    TYR A CG     3 
ATOM   2818 C  CD1    . TYR C 3 7  ? 26.860 24.460 25.380 1.00 0.00 ? ? ? ? ? ? 7    TYR A CD1    3 
ATOM   2819 C  CD2    . TYR C 3 7  ? 26.780 23.530 23.090 1.00 0.00 ? ? ? ? ? ? 7    TYR A CD2    3 
ATOM   2820 C  CE1    . TYR C 3 7  ? 26.930 23.160 25.910 1.00 0.00 ? ? ? ? ? ? 7    TYR A CE1    3 
ATOM   2821 C  CE2    . TYR C 3 7  ? 26.840 22.230 23.620 1.00 0.00 ? ? ? ? ? ? 7    TYR A CE2    3 
ATOM   2822 C  CZ     . TYR C 3 7  ? 26.930 22.070 25.010 1.00 0.00 ? ? ? ? ? ? 7    TYR A CZ     3 
ATOM   2823 O  OH     . TYR C 3 7  ? 27.110 20.820 25.510 1.00 0.00 ? ? ? ? ? ? 7    TYR A OH     3 
ATOM   2824 H  H      . TYR C 3 7  ? 24.770 25.680 22.580 1.00 0.00 ? ? ? ? ? ? 7    TYR A H      3 
ATOM   2825 H  HH     . TYR C 3 7  ? 26.980 20.190 24.730 1.00 0.00 ? ? ? ? ? ? 7    TYR A HH     3 
ATOM   2826 N  N      . ASP C 3 8  ? 26.910 28.580 21.930 1.00 0.00 ? ? ? ? ? ? 8    ASP A N      3 
ATOM   2827 C  CA     . ASP C 3 8  ? 27.590 29.780 21.400 1.00 0.00 ? ? ? ? ? ? 8    ASP A CA     3 
ATOM   2828 C  C      . ASP C 3 8  ? 26.820 31.050 21.790 1.00 0.00 ? ? ? ? ? ? 8    ASP A C      3 
ATOM   2829 O  O      . ASP C 3 8  ? 27.310 31.820 22.620 1.00 0.00 ? ? ? ? ? ? 8    ASP A O      3 
ATOM   2830 C  CB     . ASP C 3 8  ? 27.800 29.640 19.880 1.00 0.00 ? ? ? ? ? ? 8    ASP A CB     3 
ATOM   2831 C  CG     . ASP C 3 8  ? 28.730 28.480 19.480 1.00 0.00 ? ? ? ? ? ? 8    ASP A CG     3 
ATOM   2832 O  OD1    . ASP C 3 8  ? 29.860 28.390 19.990 1.00 0.00 ? ? ? ? ? ? 8    ASP A OD1    3 
ATOM   2833 O  OD2    . ASP C 3 8  ? 28.330 27.680 18.620 1.00 0.00 ? ? ? ? ? ? 8    ASP A OD2    3 
ATOM   2834 H  H      . ASP C 3 8  ? 26.610 27.930 21.230 1.00 0.00 ? ? ? ? ? ? 8    ASP A H      3 
ATOM   2835 N  N      . VAL C 3 9  ? 25.530 31.060 21.480 1.00 0.00 ? ? ? ? ? ? 9    VAL A N      3 
ATOM   2836 C  CA     . VAL C 3 9  ? 24.590 32.150 21.880 1.00 0.00 ? ? ? ? ? ? 9    VAL A CA     3 
ATOM   2837 C  C      . VAL C 3 9  ? 24.400 32.310 23.400 1.00 0.00 ? ? ? ? ? ? 9    VAL A C      3 
ATOM   2838 O  O      . VAL C 3 9  ? 24.280 33.420 23.910 1.00 0.00 ? ? ? ? ? ? 9    VAL A O      3 
ATOM   2839 C  CB     . VAL C 3 9  ? 23.230 32.110 21.150 1.00 0.00 ? ? ? ? ? ? 9    VAL A CB     3 
ATOM   2840 C  CG1    . VAL C 3 9  ? 23.330 32.920 19.870 1.00 0.00 ? ? ? ? ? ? 9    VAL A CG1    3 
ATOM   2841 C  CG2    . VAL C 3 9  ? 22.640 30.710 20.900 1.00 0.00 ? ? ? ? ? ? 9    VAL A CG2    3 
ATOM   2842 H  H      . VAL C 3 9  ? 25.110 30.300 20.980 1.00 0.00 ? ? ? ? ? ? 9    VAL A H      3 
ATOM   2843 N  N      . ALA C 3 10 ? 24.390 31.170 24.090 1.00 0.00 ? ? ? ? ? ? 10   ALA A N      3 
ATOM   2844 C  CA     . ALA C 3 10 ? 24.450 31.120 25.560 1.00 0.00 ? ? ? ? ? ? 10   ALA A CA     3 
ATOM   2845 C  C      . ALA C 3 10 ? 25.710 31.810 26.130 1.00 0.00 ? ? ? ? ? ? 10   ALA A C      3 
ATOM   2846 O  O      . ALA C 3 10 ? 25.610 32.890 26.720 1.00 0.00 ? ? ? ? ? ? 10   ALA A O      3 
ATOM   2847 C  CB     . ALA C 3 10 ? 24.360 29.650 25.970 1.00 0.00 ? ? ? ? ? ? 10   ALA A CB     3 
ATOM   2848 H  H      . ALA C 3 10 ? 24.210 30.280 23.650 1.00 0.00 ? ? ? ? ? ? 10   ALA A H      3 
ATOM   2849 N  N      . GLU C 3 11 ? 26.890 31.250 25.850 1.00 0.00 ? ? ? ? ? ? 11   GLU A N      3 
ATOM   2850 C  CA     . GLU C 3 11 ? 28.230 31.820 26.120 1.00 0.00 ? ? ? ? ? ? 11   GLU A CA     3 
ATOM   2851 C  C      . GLU C 3 11 ? 28.300 33.360 25.970 1.00 0.00 ? ? ? ? ? ? 11   GLU A C      3 
ATOM   2852 O  O      . GLU C 3 11 ? 28.470 34.040 26.980 1.00 0.00 ? ? ? ? ? ? 11   GLU A O      3 
ATOM   2853 C  CB     . GLU C 3 11 ? 29.260 31.180 25.180 1.00 0.00 ? ? ? ? ? ? 11   GLU A CB     3 
ATOM   2854 C  CG     . GLU C 3 11 ? 30.120 30.090 25.820 1.00 0.00 ? ? ? ? ? ? 11   GLU A CG     3 
ATOM   2855 C  CD     . GLU C 3 11 ? 31.300 29.720 24.910 1.00 0.00 ? ? ? ? ? ? 11   GLU A CD     3 
ATOM   2856 O  OE1    . GLU C 3 11 ? 31.070 29.060 23.880 1.00 0.00 ? ? ? ? ? ? 11   GLU A OE1    3 
ATOM   2857 O  OE2    . GLU C 3 11 ? 32.440 30.130 25.220 1.00 0.00 ? ? ? ? ? ? 11   GLU A OE2    3 
ATOM   2858 H  H      . GLU C 3 11 ? 26.940 30.320 25.450 1.00 0.00 ? ? ? ? ? ? 11   GLU A H      3 
ATOM   2859 N  N      . TYR C 3 12 ? 27.950 33.850 24.780 1.00 0.00 ? ? ? ? ? ? 12   TYR A N      3 
ATOM   2860 C  CA     . TYR C 3 12 ? 28.020 35.270 24.390 1.00 0.00 ? ? ? ? ? ? 12   TYR A CA     3 
ATOM   2861 C  C      . TYR C 3 12 ? 27.170 36.210 25.230 1.00 0.00 ? ? ? ? ? ? 12   TYR A C      3 
ATOM   2862 O  O      . TYR C 3 12 ? 27.600 37.300 25.610 1.00 0.00 ? ? ? ? ? ? 12   TYR A O      3 
ATOM   2863 C  CB     . TYR C 3 12 ? 27.560 35.390 22.940 1.00 0.00 ? ? ? ? ? ? 12   TYR A CB     3 
ATOM   2864 C  CG     . TYR C 3 12 ? 27.920 36.750 22.360 1.00 0.00 ? ? ? ? ? ? 12   TYR A CG     3 
ATOM   2865 C  CD1    . TYR C 3 12 ? 29.250 36.890 21.940 1.00 0.00 ? ? ? ? ? ? 12   TYR A CD1    3 
ATOM   2866 C  CD2    . TYR C 3 12 ? 26.920 37.660 21.950 1.00 0.00 ? ? ? ? ? ? 12   TYR A CD2    3 
ATOM   2867 C  CE1    . TYR C 3 12 ? 29.600 37.880 21.020 1.00 0.00 ? ? ? ? ? ? 12   TYR A CE1    3 
ATOM   2868 C  CE2    . TYR C 3 12 ? 27.260 38.670 21.030 1.00 0.00 ? ? ? ? ? ? 12   TYR A CE2    3 
ATOM   2869 C  CZ     . TYR C 3 12 ? 28.590 38.750 20.570 1.00 0.00 ? ? ? ? ? ? 12   TYR A CZ     3 
ATOM   2870 O  OH     . TYR C 3 12 ? 28.950 39.760 19.750 1.00 0.00 ? ? ? ? ? ? 12   TYR A OH     3 
ATOM   2871 H  H      . TYR C 3 12 ? 27.670 33.250 24.030 1.00 0.00 ? ? ? ? ? ? 12   TYR A H      3 
ATOM   2872 H  HH     . TYR C 3 12 ? 30.010 39.790 19.700 1.00 0.00 ? ? ? ? ? ? 12   TYR A HH     3 
ATOM   2873 N  N      . ALA C 3 13 ? 25.920 35.810 25.400 1.00 0.00 ? ? ? ? ? ? 13   ALA A N      3 
ATOM   2874 C  CA     . ALA C 3 13 ? 24.980 36.610 26.210 1.00 0.00 ? ? ? ? ? ? 13   ALA A CA     3 
ATOM   2875 C  C      . ALA C 3 13 ? 25.210 36.430 27.720 1.00 0.00 ? ? ? ? ? ? 13   ALA A C      3 
ATOM   2876 O  O      . ALA C 3 13 ? 24.610 37.140 28.540 1.00 0.00 ? ? ? ? ? ? 13   ALA A O      3 
ATOM   2877 C  CB     . ALA C 3 13 ? 23.550 36.280 25.820 1.00 0.00 ? ? ? ? ? ? 13   ALA A CB     3 
ATOM   2878 H  H      . ALA C 3 13 ? 25.590 34.940 25.040 1.00 0.00 ? ? ? ? ? ? 13   ALA A H      3 
ATOM   2879 N  N      . GLY C 3 14 ? 26.110 35.510 28.060 1.00 0.00 ? ? ? ? ? ? 14   GLY A N      3 
ATOM   2880 C  CA     . GLY C 3 14 ? 26.550 35.210 29.430 1.00 0.00 ? ? ? ? ? ? 14   GLY A CA     3 
ATOM   2881 C  C      . GLY C 3 14 ? 25.400 34.630 30.260 1.00 0.00 ? ? ? ? ? ? 14   GLY A C      3 
ATOM   2882 O  O      . GLY C 3 14 ? 25.090 35.130 31.340 1.00 0.00 ? ? ? ? ? ? 14   GLY A O      3 
ATOM   2883 H  H      . GLY C 3 14 ? 26.460 34.880 27.360 1.00 0.00 ? ? ? ? ? ? 14   GLY A H      3 
ATOM   2884 N  N      . VAL C 3 15 ? 24.770 33.630 29.640 1.00 0.00 ? ? ? ? ? ? 15   VAL A N      3 
ATOM   2885 C  CA     . VAL C 3 15 ? 23.490 33.010 30.070 1.00 0.00 ? ? ? ? ? ? 15   VAL A CA     3 
ATOM   2886 C  C      . VAL C 3 15 ? 23.530 31.510 29.720 1.00 0.00 ? ? ? ? ? ? 15   VAL A C      3 
ATOM   2887 O  O      . VAL C 3 15 ? 24.340 31.050 28.910 1.00 0.00 ? ? ? ? ? ? 15   VAL A O      3 
ATOM   2888 C  CB     . VAL C 3 15 ? 22.260 33.760 29.560 1.00 0.00 ? ? ? ? ? ? 15   VAL A CB     3 
ATOM   2889 C  CG1    . VAL C 3 15 ? 22.030 35.050 30.350 1.00 0.00 ? ? ? ? ? ? 15   VAL A CG1    3 
ATOM   2890 C  CG2    . VAL C 3 15 ? 22.280 34.000 28.060 1.00 0.00 ? ? ? ? ? ? 15   VAL A CG2    3 
ATOM   2891 H  H      . VAL C 3 15 ? 25.180 33.200 28.830 1.00 0.00 ? ? ? ? ? ? 15   VAL A H      3 
ATOM   2892 N  N      . SER C 3 16 ? 22.760 30.760 30.490 1.00 0.00 ? ? ? ? ? ? 16   SER A N      3 
ATOM   2893 C  CA     . SER C 3 16 ? 22.730 29.300 30.460 1.00 0.00 ? ? ? ? ? ? 16   SER A CA     3 
ATOM   2894 C  C      . SER C 3 16 ? 22.080 28.750 29.200 1.00 0.00 ? ? ? ? ? ? 16   SER A C      3 
ATOM   2895 O  O      . SER C 3 16 ? 21.190 29.340 28.600 1.00 0.00 ? ? ? ? ? ? 16   SER A O      3 
ATOM   2896 C  CB     . SER C 3 16 ? 21.960 28.770 31.650 1.00 0.00 ? ? ? ? ? ? 16   SER A CB     3 
ATOM   2897 O  OG     . SER C 3 16 ? 21.790 27.350 31.580 1.00 0.00 ? ? ? ? ? ? 16   SER A OG     3 
ATOM   2898 H  H      . SER C 3 16 ? 22.100 31.180 31.120 1.00 0.00 ? ? ? ? ? ? 16   SER A H      3 
ATOM   2899 H  HG     . SER C 3 16 ? 22.340 26.920 32.360 1.00 0.00 ? ? ? ? ? ? 16   SER A HG     3 
ATOM   2900 N  N      . TYR C 3 17 ? 22.750 27.700 28.750 1.00 0.00 ? ? ? ? ? ? 17   TYR A N      3 
ATOM   2901 C  CA     . TYR C 3 17 ? 22.240 26.640 27.870 1.00 0.00 ? ? ? ? ? ? 17   TYR A CA     3 
ATOM   2902 C  C      . TYR C 3 17 ? 20.720 26.480 27.900 1.00 0.00 ? ? ? ? ? ? 17   TYR A C      3 
ATOM   2903 O  O      . TYR C 3 17 ? 20.080 26.610 26.850 1.00 0.00 ? ? ? ? ? ? 17   TYR A O      3 
ATOM   2904 C  CB     . TYR C 3 17 ? 22.960 25.390 28.370 1.00 0.00 ? ? ? ? ? ? 17   TYR A CB     3 
ATOM   2905 C  CG     . TYR C 3 17 ? 22.900 24.220 27.400 1.00 0.00 ? ? ? ? ? ? 17   TYR A CG     3 
ATOM   2906 C  CD1    . TYR C 3 17 ? 23.100 24.430 26.020 1.00 0.00 ? ? ? ? ? ? 17   TYR A CD1    3 
ATOM   2907 C  CD2    . TYR C 3 17 ? 22.890 22.940 27.980 1.00 0.00 ? ? ? ? ? ? 17   TYR A CD2    3 
ATOM   2908 C  CE1    . TYR C 3 17 ? 23.340 23.320 25.190 1.00 0.00 ? ? ? ? ? ? 17   TYR A CE1    3 
ATOM   2909 C  CE2    . TYR C 3 17 ? 23.140 21.830 27.170 1.00 0.00 ? ? ? ? ? ? 17   TYR A CE2    3 
ATOM   2910 C  CZ     . TYR C 3 17 ? 23.380 22.040 25.790 1.00 0.00 ? ? ? ? ? ? 17   TYR A CZ     3 
ATOM   2911 O  OH     . TYR C 3 17 ? 23.940 21.010 25.110 1.00 0.00 ? ? ? ? ? ? 17   TYR A OH     3 
ATOM   2912 H  H      . TYR C 3 17 ? 23.750 27.690 28.870 1.00 0.00 ? ? ? ? ? ? 17   TYR A H      3 
ATOM   2913 H  HH     . TYR C 3 17 ? 24.280 20.320 25.810 1.00 0.00 ? ? ? ? ? ? 17   TYR A HH     3 
ATOM   2914 N  N      . GLN C 3 18 ? 20.190 26.370 29.120 1.00 0.00 ? ? ? ? ? ? 18   GLN A N      3 
ATOM   2915 C  CA     . GLN C 3 18 ? 18.760 26.290 29.480 1.00 0.00 ? ? ? ? ? ? 18   GLN A CA     3 
ATOM   2916 C  C      . GLN C 3 18 ? 17.950 27.600 29.390 1.00 0.00 ? ? ? ? ? ? 18   GLN A C      3 
ATOM   2917 O  O      . GLN C 3 18 ? 16.940 27.590 28.700 1.00 0.00 ? ? ? ? ? ? 18   GLN A O      3 
ATOM   2918 C  CB     . GLN C 3 18 ? 18.740 25.660 30.870 1.00 0.00 ? ? ? ? ? ? 18   GLN A CB     3 
ATOM   2919 C  CG     . GLN C 3 18 ? 18.020 24.300 30.910 1.00 0.00 ? ? ? ? ? ? 18   GLN A CG     3 
ATOM   2920 C  CD     . GLN C 3 18 ? 18.360 23.320 29.780 1.00 0.00 ? ? ? ? ? ? 18   GLN A CD     3 
ATOM   2921 O  OE1    . GLN C 3 18 ? 17.640 23.250 28.790 1.00 0.00 ? ? ? ? ? ? 18   GLN A OE1    3 
ATOM   2922 N  NE2    . GLN C 3 18 ? 19.180 22.320 30.020 1.00 0.00 ? ? ? ? ? ? 18   GLN A NE2    3 
ATOM   2923 H  H      . GLN C 3 18 ? 20.790 26.220 29.900 1.00 0.00 ? ? ? ? ? ? 18   GLN A H      3 
ATOM   2924 H  HE21   . GLN C 3 18 ? 19.470 22.110 30.960 1.00 0.00 ? ? ? ? ? ? 18   GLN A HE21   3 
ATOM   2925 H  HE22   . GLN C 3 18 ? 19.440 21.710 29.280 1.00 0.00 ? ? ? ? ? ? 18   GLN A HE22   3 
ATOM   2926 N  N      . THR C 3 19 ? 18.500 28.720 29.860 1.00 0.00 ? ? ? ? ? ? 19   THR A N      3 
ATOM   2927 C  CA     . THR C 3 19 ? 17.900 30.070 29.700 1.00 0.00 ? ? ? ? ? ? 19   THR A CA     3 
ATOM   2928 C  C      . THR C 3 19 ? 17.700 30.380 28.200 1.00 0.00 ? ? ? ? ? ? 19   THR A C      3 
ATOM   2929 O  O      . THR C 3 19 ? 16.590 30.710 27.800 1.00 0.00 ? ? ? ? ? ? 19   THR A O      3 
ATOM   2930 C  CB     . THR C 3 19 ? 18.800 31.150 30.340 1.00 0.00 ? ? ? ? ? ? 19   THR A CB     3 
ATOM   2931 O  OG1    . THR C 3 19 ? 19.260 30.630 31.590 1.00 0.00 ? ? ? ? ? ? 19   THR A OG1    3 
ATOM   2932 C  CG2    . THR C 3 19 ? 18.070 32.470 30.580 1.00 0.00 ? ? ? ? ? ? 19   THR A CG2    3 
ATOM   2933 H  H      . THR C 3 19 ? 19.350 28.740 30.390 1.00 0.00 ? ? ? ? ? ? 19   THR A H      3 
ATOM   2934 H  HG1    . THR C 3 19 ? 18.570 30.840 32.320 1.00 0.00 ? ? ? ? ? ? 19   THR A HG1    3 
ATOM   2935 N  N      . VAL C 3 20 ? 18.660 29.880 27.410 1.00 0.00 ? ? ? ? ? ? 20   VAL A N      3 
ATOM   2936 C  CA     . VAL C 3 20 ? 18.710 30.020 25.940 1.00 0.00 ? ? ? ? ? ? 20   VAL A CA     3 
ATOM   2937 C  C      . VAL C 3 20 ? 17.840 28.950 25.230 1.00 0.00 ? ? ? ? ? ? 20   VAL A C      3 
ATOM   2938 O  O      . VAL C 3 20 ? 16.990 29.300 24.430 1.00 0.00 ? ? ? ? ? ? 20   VAL A O      3 
ATOM   2939 C  CB     . VAL C 3 20 ? 20.180 30.140 25.510 1.00 0.00 ? ? ? ? ? ? 20   VAL A CB     3 
ATOM   2940 C  CG1    . VAL C 3 20 ? 20.450 30.090 24.000 1.00 0.00 ? ? ? ? ? ? 20   VAL A CG1    3 
ATOM   2941 C  CG2    . VAL C 3 20 ? 20.700 31.490 26.000 1.00 0.00 ? ? ? ? ? ? 20   VAL A CG2    3 
ATOM   2942 H  H      . VAL C 3 20 ? 19.410 29.340 27.820 1.00 0.00 ? ? ? ? ? ? 20   VAL A H      3 
ATOM   2943 N  N      . SER C 3 21 ? 17.910 27.690 25.670 1.00 0.00 ? ? ? ? ? ? 21   SER A N      3 
ATOM   2944 C  CA     . SER C 3 21 ? 16.900 26.650 25.330 1.00 0.00 ? ? ? ? ? ? 21   SER A CA     3 
ATOM   2945 C  C      . SER C 3 21 ? 15.430 27.040 25.610 1.00 0.00 ? ? ? ? ? ? 21   SER A C      3 
ATOM   2946 O  O      . SER C 3 21 ? 14.580 26.780 24.770 1.00 0.00 ? ? ? ? ? ? 21   SER A O      3 
ATOM   2947 C  CB     . SER C 3 21 ? 17.260 25.350 26.060 1.00 0.00 ? ? ? ? ? ? 21   SER A CB     3 
ATOM   2948 O  OG     . SER C 3 21 ? 16.270 24.350 25.790 1.00 0.00 ? ? ? ? ? ? 21   SER A OG     3 
ATOM   2949 H  H      . SER C 3 21 ? 18.760 27.310 26.060 1.00 0.00 ? ? ? ? ? ? 21   SER A H      3 
ATOM   2950 H  HG     . SER C 3 21 ? 16.100 24.340 24.780 1.00 0.00 ? ? ? ? ? ? 21   SER A HG     3 
ATOM   2951 N  N      . ARG C 3 22 ? 15.140 27.790 26.670 1.00 0.00 ? ? ? ? ? ? 22   ARG A N      3 
ATOM   2952 C  CA     . ARG C 3 22 ? 13.760 28.280 26.950 1.00 0.00 ? ? ? ? ? ? 22   ARG A CA     3 
ATOM   2953 C  C      . ARG C 3 22 ? 13.280 29.270 25.890 1.00 0.00 ? ? ? ? ? ? 22   ARG A C      3 
ATOM   2954 O  O      . ARG C 3 22 ? 12.190 29.150 25.320 1.00 0.00 ? ? ? ? ? ? 22   ARG A O      3 
ATOM   2955 C  CB     . ARG C 3 22 ? 13.710 28.980 28.320 1.00 0.00 ? ? ? ? ? ? 22   ARG A CB     3 
ATOM   2956 C  CG     . ARG C 3 22 ? 14.140 28.210 29.570 1.00 0.00 ? ? ? ? ? ? 22   ARG A CG     3 
ATOM   2957 C  CD     . ARG C 3 22 ? 13.130 27.220 30.150 1.00 0.00 ? ? ? ? ? ? 22   ARG A CD     3 
ATOM   2958 N  NE     . ARG C 3 22 ? 12.970 26.100 29.230 1.00 0.00 ? ? ? ? ? ? 22   ARG A NE     3 
ATOM   2959 C  CZ     . ARG C 3 22 ? 13.820 25.100 29.000 1.00 0.00 ? ? ? ? ? ? 22   ARG A CZ     3 
ATOM   2960 N  NH1    . ARG C 3 22 ? 15.030 25.000 29.570 1.00 0.00 ? ? ? ? ? ? 22   ARG A NH1    3 
ATOM   2961 N  NH2    . ARG C 3 22 ? 13.470 24.230 28.070 1.00 0.00 ? ? ? ? ? ? 22   ARG A NH2    3 
ATOM   2962 H  H      . ARG C 3 22 ? 15.840 28.010 27.360 1.00 0.00 ? ? ? ? ? ? 22   ARG A H      3 
ATOM   2963 H  HE     . ARG C 3 22 ? 12.190 26.200 28.600 1.00 0.00 ? ? ? ? ? ? 22   ARG A HE     3 
ATOM   2964 H  HH11   . ARG C 3 22 ? 15.260 25.470 30.430 1.00 0.00 ? ? ? ? ? ? 22   ARG A HH11   3 
ATOM   2965 H  HH12   . ARG C 3 22 ? 15.670 24.330 29.200 1.00 0.00 ? ? ? ? ? ? 22   ARG A HH12   3 
ATOM   2966 H  HH21   . ARG C 3 22 ? 12.740 24.480 27.430 1.00 0.00 ? ? ? ? ? ? 22   ARG A HH21   3 
ATOM   2967 H  HH22   . ARG C 3 22 ? 13.980 23.380 27.890 1.00 0.00 ? ? ? ? ? ? 22   ARG A HH22   3 
ATOM   2968 N  N      . VAL C 3 23 ? 14.190 30.180 25.560 1.00 0.00 ? ? ? ? ? ? 23   VAL A N      3 
ATOM   2969 C  CA     . VAL C 3 23 ? 14.050 31.110 24.410 1.00 0.00 ? ? ? ? ? ? 23   VAL A CA     3 
ATOM   2970 C  C      . VAL C 3 23 ? 13.650 30.360 23.110 1.00 0.00 ? ? ? ? ? ? 23   VAL A C      3 
ATOM   2971 O  O      . VAL C 3 23 ? 12.830 30.840 22.320 1.00 0.00 ? ? ? ? ? ? 23   VAL A O      3 
ATOM   2972 C  CB     . VAL C 3 23 ? 15.360 31.920 24.320 1.00 0.00 ? ? ? ? ? ? 23   VAL A CB     3 
ATOM   2973 C  CG1    . VAL C 3 23 ? 15.530 32.640 22.980 1.00 0.00 ? ? ? ? ? ? 23   VAL A CG1    3 
ATOM   2974 C  CG2    . VAL C 3 23 ? 15.490 32.890 25.490 1.00 0.00 ? ? ? ? ? ? 23   VAL A CG2    3 
ATOM   2975 H  H      . VAL C 3 23 ? 15.000 30.310 26.130 1.00 0.00 ? ? ? ? ? ? 23   VAL A H      3 
ATOM   2976 N  N      . VAL C 3 24 ? 14.140 29.130 22.970 1.00 0.00 ? ? ? ? ? ? 24   VAL A N      3 
ATOM   2977 C  CA     . VAL C 3 24 ? 13.780 28.270 21.830 1.00 0.00 ? ? ? ? ? ? 24   VAL A CA     3 
ATOM   2978 C  C      . VAL C 3 24 ? 12.460 27.510 22.080 1.00 0.00 ? ? ? ? ? ? 24   VAL A C      3 
ATOM   2979 O  O      . VAL C 3 24 ? 11.530 27.630 21.270 1.00 0.00 ? ? ? ? ? ? 24   VAL A O      3 
ATOM   2980 C  CB     . VAL C 3 24 ? 15.000 27.400 21.460 1.00 0.00 ? ? ? ? ? ? 24   VAL A CB     3 
ATOM   2981 C  CG1    . VAL C 3 24 ? 14.700 26.430 20.320 1.00 0.00 ? ? ? ? ? ? 24   VAL A CG1    3 
ATOM   2982 C  CG2    . VAL C 3 24 ? 16.180 28.290 21.030 1.00 0.00 ? ? ? ? ? ? 24   VAL A CG2    3 
ATOM   2983 H  H      . VAL C 3 24 ? 14.800 28.740 23.610 1.00 0.00 ? ? ? ? ? ? 24   VAL A H      3 
ATOM   2984 N  N      . ASN C 3 25 ? 12.320 26.870 23.240 1.00 0.00 ? ? ? ? ? ? 25   ASN A N      3 
ATOM   2985 C  CA     . ASN C 3 25 ? 11.140 26.090 23.630 1.00 0.00 ? ? ? ? ? ? 25   ASN A CA     3 
ATOM   2986 C  C      . ASN C 3 25 ? 10.990 25.860 25.140 1.00 0.00 ? ? ? ? ? ? 25   ASN A C      3 
ATOM   2987 O  O      . ASN C 3 25 ? 11.960 25.840 25.900 1.00 0.00 ? ? ? ? ? ? 25   ASN A O      3 
ATOM   2988 C  CB     . ASN C 3 25 ? 11.220 24.700 22.980 1.00 0.00 ? ? ? ? ? ? 25   ASN A CB     3 
ATOM   2989 C  CG     . ASN C 3 25 ? 10.670 24.730 21.550 1.00 0.00 ? ? ? ? ? ? 25   ASN A CG     3 
ATOM   2990 O  OD1    . ASN C 3 25 ? 9.520  25.050 21.270 1.00 0.00 ? ? ? ? ? ? 25   ASN A OD1    3 
ATOM   2991 N  ND2    . ASN C 3 25 ? 11.520 24.370 20.630 1.00 0.00 ? ? ? ? ? ? 25   ASN A ND2    3 
ATOM   2992 H  H      . ASN C 3 25 ? 13.090 26.800 23.890 1.00 0.00 ? ? ? ? ? ? 25   ASN A H      3 
ATOM   2993 H  HD21   . ASN C 3 25 ? 12.460 24.140 20.890 1.00 0.00 ? ? ? ? ? ? 25   ASN A HD21   3 
ATOM   2994 H  HD22   . ASN C 3 25 ? 11.210 24.350 19.680 1.00 0.00 ? ? ? ? ? ? 25   ASN A HD22   3 
ATOM   2995 N  N      . GLN C 3 26 ? 9.720  25.700 25.530 1.00 0.00 ? ? ? ? ? ? 26   GLN A N      3 
ATOM   2996 C  CA     . GLN C 3 26 ? 9.280  25.380 26.910 1.00 0.00 ? ? ? ? ? ? 26   GLN A CA     3 
ATOM   2997 C  C      . GLN C 3 26 ? 9.680  26.530 27.860 1.00 0.00 ? ? ? ? ? ? 26   GLN A C      3 
ATOM   2998 O  O      . GLN C 3 26 ? 10.110 26.330 28.990 1.00 0.00 ? ? ? ? ? ? 26   GLN A O      3 
ATOM   2999 C  CB     . GLN C 3 26 ? 9.880  24.020 27.280 1.00 0.00 ? ? ? ? ? ? 26   GLN A CB     3 
ATOM   3000 C  CG     . GLN C 3 26 ? 9.290  23.300 28.490 1.00 0.00 ? ? ? ? ? ? 26   GLN A CG     3 
ATOM   3001 C  CD     . GLN C 3 26 ? 10.290 22.230 28.930 1.00 0.00 ? ? ? ? ? ? 26   GLN A CD     3 
ATOM   3002 O  OE1    . GLN C 3 26 ? 11.200 22.450 29.720 1.00 0.00 ? ? ? ? ? ? 26   GLN A OE1    3 
ATOM   3003 N  NE2    . GLN C 3 26 ? 10.440 21.200 28.140 1.00 0.00 ? ? ? ? ? ? 26   GLN A NE2    3 
ATOM   3004 H  H      . GLN C 3 26 ? 8.980  25.790 24.870 1.00 0.00 ? ? ? ? ? ? 26   GLN A H      3 
ATOM   3005 H  HE21   . GLN C 3 26 ? 10.150 21.260 27.180 1.00 0.00 ? ? ? ? ? ? 26   GLN A HE21   3 
ATOM   3006 H  HE22   . GLN C 3 26 ? 11.020 20.450 28.420 1.00 0.00 ? ? ? ? ? ? 26   GLN A HE22   3 
ATOM   3007 N  N      . ALA C 3 27 ? 9.530  27.760 27.360 1.00 0.00 ? ? ? ? ? ? 27   ALA A N      3 
ATOM   3008 C  CA     . ALA C 3 27 ? 9.930  28.980 28.090 1.00 0.00 ? ? ? ? ? ? 27   ALA A CA     3 
ATOM   3009 C  C      . ALA C 3 27 ? 9.310  29.130 29.490 1.00 0.00 ? ? ? ? ? ? 27   ALA A C      3 
ATOM   3010 O  O      . ALA C 3 27 ? 8.110  28.910 29.670 1.00 0.00 ? ? ? ? ? ? 27   ALA A O      3 
ATOM   3011 C  CB     . ALA C 3 27 ? 9.720  30.200 27.180 1.00 0.00 ? ? ? ? ? ? 27   ALA A CB     3 
ATOM   3012 H  H      . ALA C 3 27 ? 9.110  27.900 26.460 1.00 0.00 ? ? ? ? ? ? 27   ALA A H      3 
ATOM   3013 N  N      . SER C 3 28 ? 10.170 29.410 30.460 1.00 0.00 ? ? ? ? ? ? 28   SER A N      3 
ATOM   3014 C  CA     . SER C 3 28 ? 9.900  29.590 31.910 1.00 0.00 ? ? ? ? ? ? 28   SER A CA     3 
ATOM   3015 C  C      . SER C 3 28 ? 11.170 30.070 32.620 1.00 0.00 ? ? ? ? ? ? 28   SER A C      3 
ATOM   3016 O  O      . SER C 3 28 ? 12.290 29.670 32.280 1.00 0.00 ? ? ? ? ? ? 28   SER A O      3 
ATOM   3017 C  CB     . SER C 3 28 ? 9.470  28.290 32.590 1.00 0.00 ? ? ? ? ? ? 28   SER A CB     3 
ATOM   3018 O  OG     . SER C 3 28 ? 10.510 27.320 32.430 1.00 0.00 ? ? ? ? ? ? 28   SER A OG     3 
ATOM   3019 H  H      . SER C 3 28 ? 11.090 29.730 30.210 1.00 0.00 ? ? ? ? ? ? 28   SER A H      3 
ATOM   3020 H  HG     . SER C 3 28 ? 10.040 26.400 32.340 1.00 0.00 ? ? ? ? ? ? 28   SER A HG     3 
ATOM   3021 N  N      . HIS C 3 29 ? 10.980 30.870 33.660 1.00 0.00 ? ? ? ? ? ? 29   HIS A N      3 
ATOM   3022 C  CA     . HIS C 3 29 ? 12.070 31.430 34.500 1.00 0.00 ? ? ? ? ? ? 29   HIS A CA     3 
ATOM   3023 C  C      . HIS C 3 29 ? 13.080 32.300 33.730 1.00 0.00 ? ? ? ? ? ? 29   HIS A C      3 
ATOM   3024 O  O      . HIS C 3 29 ? 14.280 32.050 33.700 1.00 0.00 ? ? ? ? ? ? 29   HIS A O      3 
ATOM   3025 C  CB     . HIS C 3 29 ? 12.770 30.340 35.330 1.00 0.00 ? ? ? ? ? ? 29   HIS A CB     3 
ATOM   3026 C  CG     . HIS C 3 29 ? 11.980 30.000 36.590 1.00 0.00 ? ? ? ? ? ? 29   HIS A CG     3 
ATOM   3027 N  ND1    . HIS C 3 29 ? 11.850 30.810 37.640 1.00 0.00 ? ? ? ? ? ? 29   HIS A ND1    3 
ATOM   3028 C  CD2    . HIS C 3 29 ? 11.310 28.870 36.820 1.00 0.00 ? ? ? ? ? ? 29   HIS A CD2    3 
ATOM   3029 C  CE1    . HIS C 3 29 ? 11.130 30.130 38.540 1.00 0.00 ? ? ? ? ? ? 29   HIS A CE1    3 
ATOM   3030 N  NE2    . HIS C 3 29 ? 10.770 28.950 38.030 1.00 0.00 ? ? ? ? ? ? 29   HIS A NE2    3 
ATOM   3031 H  H      . HIS C 3 29 ? 10.060 31.200 33.880 1.00 0.00 ? ? ? ? ? ? 29   HIS A H      3 
ATOM   3032 H  HD1    . HIS C 3 29 ? 12.030 31.810 37.640 1.00 0.00 ? ? ? ? ? ? 29   HIS A HD1    3 
ATOM   3033 H  HE2    . HIS C 3 29 ? 10.240 28.230 38.520 1.00 0.00 ? ? ? ? ? ? 29   HIS A HE2    3 
ATOM   3034 N  N      . VAL C 3 30 ? 12.570 33.470 33.380 1.00 0.00 ? ? ? ? ? ? 30   VAL A N      3 
ATOM   3035 C  CA     . VAL C 3 30 ? 13.260 34.430 32.500 1.00 0.00 ? ? ? ? ? ? 30   VAL A CA     3 
ATOM   3036 C  C      . VAL C 3 30 ? 12.940 35.880 32.880 1.00 0.00 ? ? ? ? ? ? 30   VAL A C      3 
ATOM   3037 O  O      . VAL C 3 30 ? 11.800 36.340 32.910 1.00 0.00 ? ? ? ? ? ? 30   VAL A O      3 
ATOM   3038 C  CB     . VAL C 3 30 ? 12.980 34.060 31.020 1.00 0.00 ? ? ? ? ? ? 30   VAL A CB     3 
ATOM   3039 C  CG1    . VAL C 3 30 ? 11.540 34.300 30.560 1.00 0.00 ? ? ? ? ? ? 30   VAL A CG1    3 
ATOM   3040 C  CG2    . VAL C 3 30 ? 13.990 34.790 30.130 1.00 0.00 ? ? ? ? ? ? 30   VAL A CG2    3 
ATOM   3041 H  H      . VAL C 3 30 ? 11.770 33.860 33.860 1.00 0.00 ? ? ? ? ? ? 30   VAL A H      3 
ATOM   3042 N  N      . SER C 3 31 ? 14.040 36.510 33.260 1.00 0.00 ? ? ? ? ? ? 31   SER A N      3 
ATOM   3043 C  CA     . SER C 3 31 ? 14.110 37.930 33.670 1.00 0.00 ? ? ? ? ? ? 31   SER A CA     3 
ATOM   3044 C  C      . SER C 3 31 ? 14.310 38.840 32.450 1.00 0.00 ? ? ? ? ? ? 31   SER A C      3 
ATOM   3045 O  O      . SER C 3 31 ? 14.840 38.440 31.420 1.00 0.00 ? ? ? ? ? ? 31   SER A O      3 
ATOM   3046 C  CB     . SER C 3 31 ? 15.280 38.160 34.630 1.00 0.00 ? ? ? ? ? ? 31   SER A CB     3 
ATOM   3047 O  OG     . SER C 3 31 ? 14.980 37.670 35.940 1.00 0.00 ? ? ? ? ? ? 31   SER A OG     3 
ATOM   3048 H  H      . SER C 3 31 ? 14.920 36.060 33.110 1.00 0.00 ? ? ? ? ? ? 31   SER A H      3 
ATOM   3049 H  HG     . SER C 3 31 ? 14.950 36.660 35.930 1.00 0.00 ? ? ? ? ? ? 31   SER A HG     3 
ATOM   3050 N  N      . ALA C 3 32 ? 13.900 40.080 32.640 1.00 0.00 ? ? ? ? ? ? 32   ALA A N      3 
ATOM   3051 C  CA     . ALA C 3 32 ? 13.980 41.150 31.620 1.00 0.00 ? ? ? ? ? ? 32   ALA A CA     3 
ATOM   3052 C  C      . ALA C 3 32 ? 15.360 41.330 30.990 1.00 0.00 ? ? ? ? ? ? 32   ALA A C      3 
ATOM   3053 O  O      . ALA C 3 32 ? 15.500 41.110 29.790 1.00 0.00 ? ? ? ? ? ? 32   ALA A O      3 
ATOM   3054 C  CB     . ALA C 3 32 ? 13.430 42.460 32.180 1.00 0.00 ? ? ? ? ? ? 32   ALA A CB     3 
ATOM   3055 H  H      . ALA C 3 32 ? 13.640 40.410 33.560 1.00 0.00 ? ? ? ? ? ? 32   ALA A H      3 
ATOM   3056 N  N      . LYS C 3 33 ? 16.360 41.570 31.840 1.00 0.00 ? ? ? ? ? ? 33   LYS A N      3 
ATOM   3057 C  CA     . LYS C 3 33 ? 17.740 41.830 31.390 1.00 0.00 ? ? ? ? ? ? 33   LYS A CA     3 
ATOM   3058 C  C      . LYS C 3 33 ? 18.240 40.650 30.540 1.00 0.00 ? ? ? ? ? ? 33   LYS A C      3 
ATOM   3059 O  O      . LYS C 3 33 ? 18.690 40.850 29.420 1.00 0.00 ? ? ? ? ? ? 33   LYS A O      3 
ATOM   3060 C  CB     . LYS C 3 33 ? 18.680 42.030 32.580 1.00 0.00 ? ? ? ? ? ? 33   LYS A CB     3 
ATOM   3061 C  CG     . LYS C 3 33 ? 19.930 42.900 32.340 1.00 0.00 ? ? ? ? ? ? 33   LYS A CG     3 
ATOM   3062 C  CD     . LYS C 3 33 ? 19.650 44.400 32.300 1.00 0.00 ? ? ? ? ? ? 33   LYS A CD     3 
ATOM   3063 C  CE     . LYS C 3 33 ? 20.970 45.180 32.160 1.00 0.00 ? ? ? ? ? ? 33   LYS A CE     3 
ATOM   3064 N  NZ     . LYS C 3 33 ? 21.600 44.930 30.850 1.00 0.00 ? ? ? ? ? ? 33   LYS A NZ     3 
ATOM   3065 H  H      . LYS C 3 33 ? 16.220 41.630 32.830 1.00 0.00 ? ? ? ? ? ? 33   LYS A H      3 
ATOM   3066 H  HZ1    . LYS C 3 33 ? 21.570 43.960 30.600 1.00 0.00 ? ? ? ? ? ? 33   LYS A HZ1    3 
ATOM   3067 H  HZ2    . LYS C 3 33 ? 21.120 45.450 30.140 1.00 0.00 ? ? ? ? ? ? 33   LYS A HZ2    3 
ATOM   3068 H  HZ3    . LYS C 3 33 ? 22.560 45.230 30.890 1.00 0.00 ? ? ? ? ? ? 33   LYS A HZ3    3 
ATOM   3069 N  N      . THR C 3 34 ? 18.160 39.440 31.080 1.00 0.00 ? ? ? ? ? ? 34   THR A N      3 
ATOM   3070 C  CA     . THR C 3 34 ? 18.670 38.250 30.370 1.00 0.00 ? ? ? ? ? ? 34   THR A CA     3 
ATOM   3071 C  C      . THR C 3 34 ? 18.000 37.930 29.040 1.00 0.00 ? ? ? ? ? ? 34   THR A C      3 
ATOM   3072 O  O      . THR C 3 34 ? 18.690 37.680 28.060 1.00 0.00 ? ? ? ? ? ? 34   THR A O      3 
ATOM   3073 C  CB     . THR C 3 34 ? 18.570 36.990 31.220 1.00 0.00 ? ? ? ? ? ? 34   THR A CB     3 
ATOM   3074 O  OG1    . THR C 3 34 ? 17.220 36.870 31.640 1.00 0.00 ? ? ? ? ? ? 34   THR A OG1    3 
ATOM   3075 C  CG2    . THR C 3 34 ? 19.580 37.020 32.370 1.00 0.00 ? ? ? ? ? ? 34   THR A CG2    3 
ATOM   3076 H  H      . THR C 3 34 ? 18.010 39.300 32.070 1.00 0.00 ? ? ? ? ? ? 34   THR A H      3 
ATOM   3077 H  HG1    . THR C 3 34 ? 17.110 36.060 32.280 1.00 0.00 ? ? ? ? ? ? 34   THR A HG1    3 
ATOM   3078 N  N      . ARG C 3 35 ? 16.670 38.010 29.000 1.00 0.00 ? ? ? ? ? ? 35   ARG A N      3 
ATOM   3079 C  CA     . ARG C 3 35 ? 15.890 37.850 27.760 1.00 0.00 ? ? ? ? ? ? 35   ARG A CA     3 
ATOM   3080 C  C      . ARG C 3 35 ? 16.290 38.870 26.670 1.00 0.00 ? ? ? ? ? ? 35   ARG A C      3 
ATOM   3081 O  O      . ARG C 3 35 ? 16.510 38.510 25.510 1.00 0.00 ? ? ? ? ? ? 35   ARG A O      3 
ATOM   3082 C  CB     . ARG C 3 35 ? 14.420 37.910 28.190 1.00 0.00 ? ? ? ? ? ? 35   ARG A CB     3 
ATOM   3083 C  CG     . ARG C 3 35 ? 13.440 37.800 27.020 1.00 0.00 ? ? ? ? ? ? 35   ARG A CG     3 
ATOM   3084 C  CD     . ARG C 3 35 ? 11.980 38.020 27.440 1.00 0.00 ? ? ? ? ? ? 35   ARG A CD     3 
ATOM   3085 N  NE     . ARG C 3 35 ? 11.870 39.220 28.300 1.00 0.00 ? ? ? ? ? ? 35   ARG A NE     3 
ATOM   3086 C  CZ     . ARG C 3 35 ? 11.390 39.260 29.540 1.00 0.00 ? ? ? ? ? ? 35   ARG A CZ     3 
ATOM   3087 N  NH1    . ARG C 3 35 ? 10.770 38.220 30.130 1.00 0.00 ? ? ? ? ? ? 35   ARG A NH1    3 
ATOM   3088 N  NH2    . ARG C 3 35 ? 11.390 40.420 30.170 1.00 0.00 ? ? ? ? ? ? 35   ARG A NH2    3 
ATOM   3089 H  H      . ARG C 3 35 ? 16.140 38.100 29.850 1.00 0.00 ? ? ? ? ? ? 35   ARG A H      3 
ATOM   3090 H  HE     . ARG C 3 35 ? 12.370 40.040 27.990 1.00 0.00 ? ? ? ? ? ? 35   ARG A HE     3 
ATOM   3091 H  HH11   . ARG C 3 35 ? 10.370 37.500 29.560 1.00 0.00 ? ? ? ? ? ? 35   ARG A HH11   3 
ATOM   3092 H  HH12   . ARG C 3 35 ? 10.520 38.240 31.100 1.00 0.00 ? ? ? ? ? ? 35   ARG A HH12   3 
ATOM   3093 H  HH21   . ARG C 3 35 ? 11.770 41.260 29.760 1.00 0.00 ? ? ? ? ? ? 35   ARG A HH21   3 
ATOM   3094 H  HH22   . ARG C 3 35 ? 11.040 40.450 31.120 1.00 0.00 ? ? ? ? ? ? 35   ARG A HH22   3 
ATOM   3095 N  N      . GLU C 3 36 ? 16.580 40.110 27.080 1.00 0.00 ? ? ? ? ? ? 36   GLU A N      3 
ATOM   3096 C  CA     . GLU C 3 36 ? 17.270 41.110 26.240 1.00 0.00 ? ? ? ? ? ? 36   GLU A CA     3 
ATOM   3097 C  C      . GLU C 3 36 ? 18.640 40.630 25.710 1.00 0.00 ? ? ? ? ? ? 36   GLU A C      3 
ATOM   3098 O  O      . GLU C 3 36 ? 18.920 40.660 24.510 1.00 0.00 ? ? ? ? ? ? 36   GLU A O      3 
ATOM   3099 C  CB     . GLU C 3 36 ? 17.360 42.340 27.150 1.00 0.00 ? ? ? ? ? ? 36   GLU A CB     3 
ATOM   3100 C  CG     . GLU C 3 36 ? 18.130 43.550 26.610 1.00 0.00 ? ? ? ? ? ? 36   GLU A CG     3 
ATOM   3101 C  CD     . GLU C 3 36 ? 17.190 44.750 26.460 1.00 0.00 ? ? ? ? ? ? 36   GLU A CD     3 
ATOM   3102 O  OE1    . GLU C 3 36 ? 16.120 44.570 25.840 1.00 0.00 ? ? ? ? ? ? 36   GLU A OE1    3 
ATOM   3103 O  OE2    . GLU C 3 36 ? 17.450 45.810 27.080 1.00 0.00 ? ? ? ? ? ? 36   GLU A OE2    3 
ATOM   3104 H  H      . GLU C 3 36 ? 16.190 40.490 27.930 1.00 0.00 ? ? ? ? ? ? 36   GLU A H      3 
ATOM   3105 N  N      . LYS C 3 37 ? 19.470 40.090 26.610 1.00 0.00 ? ? ? ? ? ? 37   LYS A N      3 
ATOM   3106 C  CA     . LYS C 3 37 ? 20.810 39.580 26.280 1.00 0.00 ? ? ? ? ? ? 37   LYS A CA     3 
ATOM   3107 C  C      . LYS C 3 37 ? 20.790 38.520 25.170 1.00 0.00 ? ? ? ? ? ? 37   LYS A C      3 
ATOM   3108 O  O      . LYS C 3 37 ? 21.460 38.660 24.150 1.00 0.00 ? ? ? ? ? ? 37   LYS A O      3 
ATOM   3109 C  CB     . LYS C 3 37 ? 21.410 38.970 27.550 1.00 0.00 ? ? ? ? ? ? 37   LYS A CB     3 
ATOM   3110 C  CG     . LYS C 3 37 ? 22.010 40.020 28.470 1.00 0.00 ? ? ? ? ? ? 37   LYS A CG     3 
ATOM   3111 C  CD     . LYS C 3 37 ? 23.430 40.350 28.010 1.00 0.00 ? ? ? ? ? ? 37   LYS A CD     3 
ATOM   3112 C  CE     . LYS C 3 37 ? 23.910 41.630 28.700 1.00 0.00 ? ? ? ? ? ? 37   LYS A CE     3 
ATOM   3113 N  NZ     . LYS C 3 37 ? 25.190 42.140 28.170 1.00 0.00 ? ? ? ? ? ? 37   LYS A NZ     3 
ATOM   3114 H  H      . LYS C 3 37 ? 19.200 39.980 27.570 1.00 0.00 ? ? ? ? ? ? 37   LYS A H      3 
ATOM   3115 H  HZ1    . LYS C 3 37 ? 25.250 42.080 27.170 1.00 0.00 ? ? ? ? ? ? 37   LYS A HZ1    3 
ATOM   3116 H  HZ2    . LYS C 3 37 ? 25.270 43.110 28.430 1.00 0.00 ? ? ? ? ? ? 37   LYS A HZ2    3 
ATOM   3117 H  HZ3    . LYS C 3 37 ? 25.980 41.660 28.570 1.00 0.00 ? ? ? ? ? ? 37   LYS A HZ3    3 
ATOM   3118 N  N      . VAL C 3 38 ? 19.950 37.520 25.400 1.00 0.00 ? ? ? ? ? ? 38   VAL A N      3 
ATOM   3119 C  CA     . VAL C 3 38 ? 19.790 36.350 24.490 1.00 0.00 ? ? ? ? ? ? 38   VAL A CA     3 
ATOM   3120 C  C      . VAL C 3 38 ? 19.200 36.750 23.140 1.00 0.00 ? ? ? ? ? ? 38   VAL A C      3 
ATOM   3121 O  O      . VAL C 3 38 ? 19.700 36.290 22.120 1.00 0.00 ? ? ? ? ? ? 38   VAL A O      3 
ATOM   3122 C  CB     . VAL C 3 38 ? 18.970 35.170 25.060 1.00 0.00 ? ? ? ? ? ? 38   VAL A CB     3 
ATOM   3123 C  CG1    . VAL C 3 38 ? 19.170 33.930 24.180 1.00 0.00 ? ? ? ? ? ? 38   VAL A CG1    3 
ATOM   3124 C  CG2    . VAL C 3 38 ? 19.360 34.860 26.500 1.00 0.00 ? ? ? ? ? ? 38   VAL A CG2    3 
ATOM   3125 H  H      . VAL C 3 38 ? 19.420 37.510 26.250 1.00 0.00 ? ? ? ? ? ? 38   VAL A H      3 
ATOM   3126 N  N      . GLU C 3 39 ? 18.280 37.710 23.140 1.00 0.00 ? ? ? ? ? ? 39   GLU A N      3 
ATOM   3127 C  CA     . GLU C 3 39 ? 17.770 38.270 21.870 1.00 0.00 ? ? ? ? ? ? 39   GLU A CA     3 
ATOM   3128 C  C      . GLU C 3 39 ? 18.870 38.970 21.050 1.00 0.00 ? ? ? ? ? ? 39   GLU A C      3 
ATOM   3129 O  O      . GLU C 3 39 ? 19.130 38.580 19.910 1.00 0.00 ? ? ? ? ? ? 39   GLU A O      3 
ATOM   3130 C  CB     . GLU C 3 39 ? 16.560 39.170 22.140 1.00 0.00 ? ? ? ? ? ? 39   GLU A CB     3 
ATOM   3131 C  CG     . GLU C 3 39 ? 15.360 38.290 22.510 1.00 0.00 ? ? ? ? ? ? 39   GLU A CG     3 
ATOM   3132 C  CD     . GLU C 3 39 ? 14.070 39.070 22.780 1.00 0.00 ? ? ? ? ? ? 39   GLU A CD     3 
ATOM   3133 O  OE1    . GLU C 3 39 ? 13.720 39.940 21.960 1.00 0.00 ? ? ? ? ? ? 39   GLU A OE1    3 
ATOM   3134 O  OE2    . GLU C 3 39 ? 13.380 38.730 23.770 1.00 0.00 ? ? ? ? ? ? 39   GLU A OE2    3 
ATOM   3135 H  H      . GLU C 3 39 ? 17.810 38.030 23.970 1.00 0.00 ? ? ? ? ? ? 39   GLU A H      3 
ATOM   3136 N  N      . ALA C 3 40 ? 19.680 39.780 21.740 1.00 0.00 ? ? ? ? ? ? 40   ALA A N      3 
ATOM   3137 C  CA     . ALA C 3 40 ? 20.870 40.440 21.160 1.00 0.00 ? ? ? ? ? ? 40   ALA A CA     3 
ATOM   3138 C  C      . ALA C 3 40 ? 21.940 39.420 20.730 1.00 0.00 ? ? ? ? ? ? 40   ALA A C      3 
ATOM   3139 O  O      . ALA C 3 40 ? 22.630 39.640 19.740 1.00 0.00 ? ? ? ? ? ? 40   ALA A O      3 
ATOM   3140 C  CB     . ALA C 3 40 ? 21.450 41.450 22.150 1.00 0.00 ? ? ? ? ? ? 40   ALA A CB     3 
ATOM   3141 H  H      . ALA C 3 40 ? 19.500 40.020 22.700 1.00 0.00 ? ? ? ? ? ? 40   ALA A H      3 
ATOM   3142 N  N      . ALA C 3 41 ? 22.080 38.340 21.500 1.00 0.00 ? ? ? ? ? ? 41   ALA A N      3 
ATOM   3143 C  CA     . ALA C 3 41 ? 22.950 37.180 21.190 1.00 0.00 ? ? ? ? ? ? 41   ALA A CA     3 
ATOM   3144 C  C      . ALA C 3 41 ? 22.540 36.460 19.900 1.00 0.00 ? ? ? ? ? ? 41   ALA A C      3 
ATOM   3145 O  O      . ALA C 3 41 ? 23.330 36.490 18.960 1.00 0.00 ? ? ? ? ? ? 41   ALA A O      3 
ATOM   3146 C  CB     . ALA C 3 41 ? 22.950 36.190 22.360 1.00 0.00 ? ? ? ? ? ? 41   ALA A CB     3 
ATOM   3147 H  H      . ALA C 3 41 ? 21.740 38.330 22.450 1.00 0.00 ? ? ? ? ? ? 41   ALA A H      3 
ATOM   3148 N  N      . MET C 3 42 ? 21.260 36.080 19.820 1.00 0.00 ? ? ? ? ? ? 42   MET A N      3 
ATOM   3149 C  CA     . MET C 3 42 ? 20.600 35.540 18.610 1.00 0.00 ? ? ? ? ? ? 42   MET A CA     3 
ATOM   3150 C  C      . MET C 3 42 ? 20.790 36.400 17.350 1.00 0.00 ? ? ? ? ? ? 42   MET A C      3 
ATOM   3151 O  O      . MET C 3 42 ? 20.680 35.910 16.230 1.00 0.00 ? ? ? ? ? ? 42   MET A O      3 
ATOM   3152 C  CB     . MET C 3 42 ? 19.090 35.360 18.780 1.00 0.00 ? ? ? ? ? ? 42   MET A CB     3 
ATOM   3153 C  CG     . MET C 3 42 ? 18.770 34.160 19.660 1.00 0.00 ? ? ? ? ? ? 42   MET A CG     3 
ATOM   3154 S  SD     . MET C 3 42 ? 19.640 32.630 19.180 1.00 0.00 ? ? ? ? ? ? 42   MET A SD     3 
ATOM   3155 C  CE     . MET C 3 42 ? 19.010 31.680 20.550 1.00 0.00 ? ? ? ? ? ? 42   MET A CE     3 
ATOM   3156 H  H      . MET C 3 42 ? 20.670 36.080 20.640 1.00 0.00 ? ? ? ? ? ? 42   MET A H      3 
ATOM   3157 N  N      . ALA C 3 43 ? 20.960 37.700 17.570 1.00 0.00 ? ? ? ? ? ? 43   ALA A N      3 
ATOM   3158 C  CA     . ALA C 3 43 ? 21.120 38.680 16.480 1.00 0.00 ? ? ? ? ? ? 43   ALA A CA     3 
ATOM   3159 C  C      . ALA C 3 43 ? 22.580 38.780 16.000 1.00 0.00 ? ? ? ? ? ? 43   ALA A C      3 
ATOM   3160 O  O      . ALA C 3 43 ? 22.910 38.270 14.930 1.00 0.00 ? ? ? ? ? ? 43   ALA A O      3 
ATOM   3161 C  CB     . ALA C 3 43 ? 20.520 40.010 16.940 1.00 0.00 ? ? ? ? ? ? 43   ALA A CB     3 
ATOM   3162 H  H      . ALA C 3 43 ? 21.080 38.040 18.500 1.00 0.00 ? ? ? ? ? ? 43   ALA A H      3 
ATOM   3163 N  N      . GLU C 3 44 ? 23.490 39.250 16.860 1.00 0.00 ? ? ? ? ? ? 44   GLU A N      3 
ATOM   3164 C  CA     . GLU C 3 44 ? 24.940 39.280 16.560 1.00 0.00 ? ? ? ? ? ? 44   GLU A CA     3 
ATOM   3165 C  C      . GLU C 3 44 ? 25.530 37.940 16.130 1.00 0.00 ? ? ? ? ? ? 44   GLU A C      3 
ATOM   3166 O  O      . GLU C 3 44 ? 26.290 37.870 15.160 1.00 0.00 ? ? ? ? ? ? 44   GLU A O      3 
ATOM   3167 C  CB     . GLU C 3 44 ? 25.690 39.900 17.750 1.00 0.00 ? ? ? ? ? ? 44   GLU A CB     3 
ATOM   3168 C  CG     . GLU C 3 44 ? 25.740 41.430 17.590 1.00 0.00 ? ? ? ? ? ? 44   GLU A CG     3 
ATOM   3169 C  CD     . GLU C 3 44 ? 24.340 42.050 17.410 1.00 0.00 ? ? ? ? ? ? 44   GLU A CD     3 
ATOM   3170 O  OE1    . GLU C 3 44 ? 23.550 41.990 18.360 1.00 0.00 ? ? ? ? ? ? 44   GLU A OE1    3 
ATOM   3171 O  OE2    . GLU C 3 44 ? 24.010 42.460 16.270 1.00 0.00 ? ? ? ? ? ? 44   GLU A OE2    3 
ATOM   3172 H  H      . GLU C 3 44 ? 23.230 39.780 17.670 1.00 0.00 ? ? ? ? ? ? 44   GLU A H      3 
ATOM   3173 N  N      . LEU C 3 45 ? 25.000 36.880 16.730 1.00 0.00 ? ? ? ? ? ? 45   LEU A N      3 
ATOM   3174 C  CA     . LEU C 3 45 ? 25.190 35.500 16.280 1.00 0.00 ? ? ? ? ? ? 45   LEU A CA     3 
ATOM   3175 C  C      . LEU C 3 45 ? 23.860 34.990 15.710 1.00 0.00 ? ? ? ? ? ? 45   LEU A C      3 
ATOM   3176 O  O      . LEU C 3 45 ? 22.970 34.550 16.430 1.00 0.00 ? ? ? ? ? ? 45   LEU A O      3 
ATOM   3177 C  CB     . LEU C 3 45 ? 25.610 34.630 17.460 1.00 0.00 ? ? ? ? ? ? 45   LEU A CB     3 
ATOM   3178 C  CG     . LEU C 3 45 ? 26.930 35.050 18.120 1.00 0.00 ? ? ? ? ? ? 45   LEU A CG     3 
ATOM   3179 C  CD1    . LEU C 3 45 ? 27.140 34.200 19.370 1.00 0.00 ? ? ? ? ? ? 45   LEU A CD1    3 
ATOM   3180 C  CD2    . LEU C 3 45 ? 28.130 34.860 17.180 1.00 0.00 ? ? ? ? ? ? 45   LEU A CD2    3 
ATOM   3181 H  H      . LEU C 3 45 ? 24.490 36.950 17.600 1.00 0.00 ? ? ? ? ? ? 45   LEU A H      3 
ATOM   3182 N  N      . ASN C 3 46 ? 23.730 35.180 14.400 1.00 0.00 ? ? ? ? ? ? 46   ASN A N      3 
ATOM   3183 C  CA     . ASN C 3 46 ? 22.700 34.550 13.550 1.00 0.00 ? ? ? ? ? ? 46   ASN A CA     3 
ATOM   3184 C  C      . ASN C 3 46 ? 21.970 33.270 14.040 1.00 0.00 ? ? ? ? ? ? 46   ASN A C      3 
ATOM   3185 O  O      . ASN C 3 46 ? 20.770 33.180 13.810 1.00 0.00 ? ? ? ? ? ? 46   ASN A O      3 
ATOM   3186 C  CB     . ASN C 3 46 ? 23.330 34.310 12.180 1.00 0.00 ? ? ? ? ? ? 46   ASN A CB     3 
ATOM   3187 C  CG     . ASN C 3 46 ? 24.330 33.150 12.170 1.00 0.00 ? ? ? ? ? ? 46   ASN A CG     3 
ATOM   3188 O  OD1    . ASN C 3 46 ? 23.980 31.990 11.990 1.00 0.00 ? ? ? ? ? ? 46   ASN A OD1    3 
ATOM   3189 N  ND2    . ASN C 3 46 ? 25.540 33.380 12.590 1.00 0.00 ? ? ? ? ? ? 46   ASN A ND2    3 
ATOM   3190 H  H      . ASN C 3 46 ? 24.210 35.940 13.950 1.00 0.00 ? ? ? ? ? ? 46   ASN A H      3 
ATOM   3191 H  HD21   . ASN C 3 46 ? 25.820 34.230 13.080 1.00 0.00 ? ? ? ? ? ? 46   ASN A HD21   3 
ATOM   3192 H  HD22   . ASN C 3 46 ? 26.250 32.690 12.410 1.00 0.00 ? ? ? ? ? ? 46   ASN A HD22   3 
ATOM   3193 N  N      . TYR C 3 47 ? 22.640 32.350 14.740 1.00 0.00 ? ? ? ? ? ? 47   TYR A N      3 
ATOM   3194 C  CA     . TYR C 3 47 ? 22.080 31.050 15.200 1.00 0.00 ? ? ? ? ? ? 47   TYR A CA     3 
ATOM   3195 C  C      . TYR C 3 47 ? 21.430 30.160 14.140 1.00 0.00 ? ? ? ? ? ? 47   TYR A C      3 
ATOM   3196 O  O      . TYR C 3 47 ? 20.420 30.490 13.510 1.00 0.00 ? ? ? ? ? ? 47   TYR A O      3 
ATOM   3197 C  CB     . TYR C 3 47 ? 21.170 31.230 16.420 1.00 0.00 ? ? ? ? ? ? 47   TYR A CB     3 
ATOM   3198 C  CG     . TYR C 3 47 ? 20.650 29.910 16.990 1.00 0.00 ? ? ? ? ? ? 47   TYR A CG     3 
ATOM   3199 C  CD1    . TYR C 3 47 ? 21.540 28.900 17.430 1.00 0.00 ? ? ? ? ? ? 47   TYR A CD1    3 
ATOM   3200 C  CD2    . TYR C 3 47 ? 19.260 29.690 16.960 1.00 0.00 ? ? ? ? ? ? 47   TYR A CD2    3 
ATOM   3201 C  CE1    . TYR C 3 47 ? 21.030 27.630 17.800 1.00 0.00 ? ? ? ? ? ? 47   TYR A CE1    3 
ATOM   3202 C  CE2    . TYR C 3 47 ? 18.750 28.450 17.350 1.00 0.00 ? ? ? ? ? ? 47   TYR A CE2    3 
ATOM   3203 C  CZ     . TYR C 3 47 ? 19.630 27.420 17.750 1.00 0.00 ? ? ? ? ? ? 47   TYR A CZ     3 
ATOM   3204 O  OH     . TYR C 3 47 ? 19.010 26.260 18.120 1.00 0.00 ? ? ? ? ? ? 47   TYR A OH     3 
ATOM   3205 H  H      . TYR C 3 47 ? 23.500 32.610 15.200 1.00 0.00 ? ? ? ? ? ? 47   TYR A H      3 
ATOM   3206 H  HH     . TYR C 3 47 ? 19.530 25.440 17.810 1.00 0.00 ? ? ? ? ? ? 47   TYR A HH     3 
ATOM   3207 N  N      . ILE C 3 48 ? 21.950 28.940 14.100 1.00 0.00 ? ? ? ? ? ? 48   ILE A N      3 
ATOM   3208 C  CA     . ILE C 3 48 ? 21.440 27.940 13.150 1.00 0.00 ? ? ? ? ? ? 48   ILE A CA     3 
ATOM   3209 C  C      . ILE C 3 48 ? 20.990 26.690 13.920 1.00 0.00 ? ? ? ? ? ? 48   ILE A C      3 
ATOM   3210 O  O      . ILE C 3 48 ? 21.840 26.010 14.490 1.00 0.00 ? ? ? ? ? ? 48   ILE A O      3 
ATOM   3211 C  CB     . ILE C 3 48 ? 22.420 27.570 12.020 1.00 0.00 ? ? ? ? ? ? 48   ILE A CB     3 
ATOM   3212 C  CG1    . ILE C 3 48 ? 23.240 28.750 11.490 1.00 0.00 ? ? ? ? ? ? 48   ILE A CG1    3 
ATOM   3213 C  CG2    . ILE C 3 48 ? 21.640 26.940 10.850 1.00 0.00 ? ? ? ? ? ? 48   ILE A CG2    3 
ATOM   3214 C  CD1    . ILE C 3 48 ? 24.520 28.880 12.330 1.00 0.00 ? ? ? ? ? ? 48   ILE A CD1    3 
ATOM   3215 H  H      . ILE C 3 48 ? 22.690 28.630 14.710 1.00 0.00 ? ? ? ? ? ? 48   ILE A H      3 
ATOM   3216 N  N      . PRO C 3 49 ? 19.670 26.420 13.950 1.00 0.00 ? ? ? ? ? ? 49   PRO A N      3 
ATOM   3217 C  CA     . PRO C 3 49 ? 19.120 25.200 14.570 1.00 0.00 ? ? ? ? ? ? 49   PRO A CA     3 
ATOM   3218 C  C      . PRO C 3 49 ? 19.730 23.960 13.910 1.00 0.00 ? ? ? ? ? ? 49   PRO A C      3 
ATOM   3219 O  O      . PRO C 3 49 ? 19.940 23.910 12.700 1.00 0.00 ? ? ? ? ? ? 49   PRO A O      3 
ATOM   3220 C  CB     . PRO C 3 49 ? 17.620 25.250 14.300 1.00 0.00 ? ? ? ? ? ? 49   PRO A CB     3 
ATOM   3221 C  CG     . PRO C 3 49 ? 17.350 26.740 14.130 1.00 0.00 ? ? ? ? ? ? 49   PRO A CG     3 
ATOM   3222 C  CD     . PRO C 3 49 ? 18.590 27.260 13.410 1.00 0.00 ? ? ? ? ? ? 49   PRO A CD     3 
ATOM   3223 N  N      . ASN C 3 50 ? 20.230 23.100 14.800 1.00 0.00 ? ? ? ? ? ? 50   ASN A N      3 
ATOM   3224 C  CA     . ASN C 3 50 ? 20.870 21.790 14.540 1.00 0.00 ? ? ? ? ? ? 50   ASN A CA     3 
ATOM   3225 C  C      . ASN C 3 50 ? 22.250 21.900 13.900 1.00 0.00 ? ? ? ? ? ? 50   ASN A C      3 
ATOM   3226 O  O      . ASN C 3 50 ? 22.870 20.930 13.470 1.00 0.00 ? ? ? ? ? ? 50   ASN A O      3 
ATOM   3227 C  CB     . ASN C 3 50 ? 19.970 20.810 13.760 1.00 0.00 ? ? ? ? ? ? 50   ASN A CB     3 
ATOM   3228 C  CG     . ASN C 3 50 ? 18.660 20.550 14.490 1.00 0.00 ? ? ? ? ? ? 50   ASN A CG     3 
ATOM   3229 O  OD1    . ASN C 3 50 ? 18.250 21.200 15.450 1.00 0.00 ? ? ? ? ? ? 50   ASN A OD1    3 
ATOM   3230 N  ND2    . ASN C 3 50 ? 17.980 19.500 14.120 1.00 0.00 ? ? ? ? ? ? 50   ASN A ND2    3 
ATOM   3231 H  H      . ASN C 3 50 ? 20.320 23.380 15.770 1.00 0.00 ? ? ? ? ? ? 50   ASN A H      3 
ATOM   3232 H  HD21   . ASN C 3 50 ? 18.410 18.670 13.730 1.00 0.00 ? ? ? ? ? ? 50   ASN A HD21   3 
ATOM   3233 H  HD22   . ASN C 3 50 ? 17.050 19.450 14.490 1.00 0.00 ? ? ? ? ? ? 50   ASN A HD22   3 
ATOM   3234 N  N      . ARG C 3 51 ? 22.720 23.140 13.920 1.00 0.00 ? ? ? ? ? ? 51   ARG A N      3 
ATOM   3235 C  CA     . ARG C 3 51 ? 24.150 23.480 13.800 1.00 0.00 ? ? ? ? ? ? 51   ARG A CA     3 
ATOM   3236 C  C      . ARG C 3 51 ? 24.730 24.080 15.100 1.00 0.00 ? ? ? ? ? ? 51   ARG A C      3 
ATOM   3237 O  O      . ARG C 3 51 ? 25.970 24.100 15.180 1.00 0.00 ? ? ? ? ? ? 51   ARG A O      3 
ATOM   3238 C  CB     . ARG C 3 51 ? 24.410 24.400 12.610 1.00 0.00 ? ? ? ? ? ? 51   ARG A CB     3 
ATOM   3239 C  CG     . ARG C 3 51 ? 24.100 23.730 11.260 1.00 0.00 ? ? ? ? ? ? 51   ARG A CG     3 
ATOM   3240 C  CD     . ARG C 3 51 ? 24.620 22.300 11.070 1.00 0.00 ? ? ? ? ? ? 51   ARG A CD     3 
ATOM   3241 N  NE     . ARG C 3 51 ? 26.080 22.300 11.080 1.00 0.00 ? ? ? ? ? ? 51   ARG A NE     3 
ATOM   3242 C  CZ     . ARG C 3 51 ? 26.870 22.150 10.010 1.00 0.00 ? ? ? ? ? ? 51   ARG A CZ     3 
ATOM   3243 N  NH1    . ARG C 3 51 ? 26.470 21.770 8.800  1.00 0.00 ? ? ? ? ? ? 51   ARG A NH1    3 
ATOM   3244 N  NH2    . ARG C 3 51 ? 28.170 22.230 10.200 1.00 0.00 ? ? ? ? ? ? 51   ARG A NH2    3 
ATOM   3245 O  OXT    . ARG C 3 51 ? 23.920 24.460 15.970 1.00 0.00 ? ? ? ? ? ? 51   ARG A OXT    3 
ATOM   3246 H  H      . ARG C 3 51 ? 22.090 23.920 14.030 1.00 0.00 ? ? ? ? ? ? 51   ARG A H      3 
ATOM   3247 H  HE     . ARG C 3 51 ? 26.510 22.440 11.980 1.00 0.00 ? ? ? ? ? ? 51   ARG A HE     3 
ATOM   3248 H  HH11   . ARG C 3 51 ? 25.550 21.440 8.590  1.00 0.00 ? ? ? ? ? ? 51   ARG A HH11   3 
ATOM   3249 H  HH12   . ARG C 3 51 ? 27.140 21.830 8.050  1.00 0.00 ? ? ? ? ? ? 51   ARG A HH12   3 
ATOM   3250 H  HH21   . ARG C 3 51 ? 28.480 22.470 11.120 1.00 0.00 ? ? ? ? ? ? 51   ARG A HH21   3 
ATOM   3251 H  HH22   . ARG C 3 51 ? 28.800 22.020 9.460  1.00 0.00 ? ? ? ? ? ? 51   ARG A HH22   3 
HETATM 3252 NA NA     . NA  D 4 .  ? 14.830 25.040 17.790 1.00 0.00 ? ? ? ? ? ? 52   NA  C NA     3 
HETATM 3253 O  O      . HOH E 5 .  ? 20.010 19.420 17.130 1.00 0.00 ? ? ? ? ? ? 53   HOH A O      3 
HETATM 3254 H  H1     . HOH E 5 .  ? 19.310 19.970 16.670 1.00 0.00 ? ? ? ? ? ? 53   HOH A H1     3 
HETATM 3255 H  H2     . HOH E 5 .  ? 20.560 20.010 17.710 1.00 0.00 ? ? ? ? ? ? 53   HOH A H2     3 
HETATM 3256 O  O      . HOH E 5 .  ? 25.390 19.890 13.150 1.00 0.00 ? ? ? ? ? ? 54   HOH A O      3 
HETATM 3257 H  H1     . HOH E 5 .  ? 24.510 20.310 13.390 1.00 0.00 ? ? ? ? ? ? 54   HOH A H1     3 
HETATM 3258 H  H2     . HOH E 5 .  ? 26.040 20.030 13.900 1.00 0.00 ? ? ? ? ? ? 54   HOH A H2     3 
HETATM 3259 O  O      . HOH E 5 .  ? 17.420 17.010 16.310 1.00 0.00 ? ? ? ? ? ? 55   HOH A O      3 
HETATM 3260 H  H1     . HOH E 5 .  ? 17.200 16.050 16.450 1.00 0.00 ? ? ? ? ? ? 55   HOH A H1     3 
HETATM 3261 H  H2     . HOH E 5 .  ? 18.130 17.080 15.610 1.00 0.00 ? ? ? ? ? ? 55   HOH A H2     3 
HETATM 3262 O  O      . HOH E 5 .  ? 10.520 34.570 35.210 1.00 0.00 ? ? ? ? ? ? 56   HOH A O      3 
HETATM 3263 H  H1     . HOH E 5 .  ? 10.930 35.380 35.630 1.00 0.00 ? ? ? ? ? ? 56   HOH A H1     3 
HETATM 3264 H  H2     . HOH E 5 .  ? 9.770  34.850 34.610 1.00 0.00 ? ? ? ? ? ? 56   HOH A H2     3 
HETATM 3265 O  O      . HOH E 5 .  ? 28.810 17.600 23.950 1.00 0.00 ? ? ? ? ? ? 57   HOH A O      3 
HETATM 3266 H  H1     . HOH E 5 .  ? 28.350 18.310 23.410 1.00 0.00 ? ? ? ? ? ? 57   HOH A H1     3 
HETATM 3267 H  H2     . HOH E 5 .  ? 29.220 16.940 23.330 1.00 0.00 ? ? ? ? ? ? 57   HOH A H2     3 
HETATM 3268 O  O      . HOH E 5 .  ? 15.950 27.370 31.920 1.00 0.00 ? ? ? ? ? ? 58   HOH A O      3 
HETATM 3269 H  H1     . HOH E 5 .  ? 16.640 27.080 32.580 1.00 0.00 ? ? ? ? ? ? 58   HOH A H1     3 
HETATM 3270 H  H2     . HOH E 5 .  ? 15.980 28.370 31.840 1.00 0.00 ? ? ? ? ? ? 58   HOH A H2     3 
HETATM 3271 O  O      . HOH E 5 .  ? 27.850 18.090 12.160 1.00 0.00 ? ? ? ? ? ? 59   HOH A O      3 
HETATM 3272 H  H1     . HOH E 5 .  ? 27.430 17.450 11.520 1.00 0.00 ? ? ? ? ? ? 59   HOH A H1     3 
HETATM 3273 H  H2     . HOH E 5 .  ? 27.160 18.700 12.530 1.00 0.00 ? ? ? ? ? ? 59   HOH A H2     3 
HETATM 3274 O  O      . HOH E 5 .  ? 14.640 22.250 26.360 1.00 0.00 ? ? ? ? ? ? 60   HOH A O      3 
HETATM 3275 H  H1     . HOH E 5 .  ? 15.280 22.990 26.190 1.00 0.00 ? ? ? ? ? ? 60   HOH A H1     3 
HETATM 3276 H  H2     . HOH E 5 .  ? 14.390 21.830 25.490 1.00 0.00 ? ? ? ? ? ? 60   HOH A H2     3 
HETATM 3277 O  O      . HOH E 5 .  ? 16.780 34.950 33.190 1.00 0.00 ? ? ? ? ? ? 61   HOH A O      3 
HETATM 3278 H  H1     . HOH E 5 .  ? 17.380 34.160 33.070 1.00 0.00 ? ? ? ? ? ? 61   HOH A H1     3 
HETATM 3279 H  H2     . HOH E 5 .  ? 17.030 35.430 34.040 1.00 0.00 ? ? ? ? ? ? 61   HOH A H2     3 
HETATM 3280 O  O      . HOH E 5 .  ? 16.580 24.210 18.810 1.00 0.00 ? ? ? ? ? ? 62   HOH A O      3 
HETATM 3281 H  H1     . HOH E 5 .  ? 16.670 23.230 18.990 1.00 0.00 ? ? ? ? ? ? 62   HOH A H1     3 
HETATM 3282 H  H2     . HOH E 5 .  ? 17.440 24.670 19.050 1.00 0.00 ? ? ? ? ? ? 62   HOH A H2     3 
HETATM 3283 O  O      . HOH E 5 .  ? 10.010 26.900 39.580 1.00 0.00 ? ? ? ? ? ? 63   HOH A O      3 
HETATM 3284 H  H1     . HOH E 5 .  ? 10.550 26.570 40.360 1.00 0.00 ? ? ? ? ? ? 63   HOH A H1     3 
HETATM 3285 H  H2     . HOH E 5 .  ? 9.500  26.130 39.180 1.00 0.00 ? ? ? ? ? ? 63   HOH A H2     3 
HETATM 3286 O  O      . HOH E 5 .  ? 15.400 30.150 31.860 1.00 0.00 ? ? ? ? ? ? 64   HOH A O      3 
HETATM 3287 H  H1     . HOH E 5 .  ? 14.610 30.670 32.180 1.00 0.00 ? ? ? ? ? ? 64   HOH A H1     3 
HETATM 3288 H  H2     . HOH E 5 .  ? 16.220 30.470 32.350 1.00 0.00 ? ? ? ? ? ? 64   HOH A H2     3 
HETATM 3289 O  O      . HOH E 5 .  ? 8.220  23.410 24.280 1.00 0.00 ? ? ? ? ? ? 65   HOH A O      3 
HETATM 3290 H  H1     . HOH E 5 .  ? 8.680  22.570 24.560 1.00 0.00 ? ? ? ? ? ? 65   HOH A H1     3 
HETATM 3291 H  H2     . HOH E 5 .  ? 7.430  23.190 23.710 1.00 0.00 ? ? ? ? ? ? 65   HOH A H2     3 
HETATM 3292 O  O      . HOH E 5 .  ? 9.720  32.220 36.490 1.00 0.00 ? ? ? ? ? ? 66   HOH A O      3 
HETATM 3293 H  H1     . HOH E 5 .  ? 10.130 33.070 36.160 1.00 0.00 ? ? ? ? ? ? 66   HOH A H1     3 
HETATM 3294 H  H2     . HOH E 5 .  ? 9.210  32.410 37.330 1.00 0.00 ? ? ? ? ? ? 66   HOH A H2     3 
HETATM 3295 O  O      . HOH E 5 .  ? 12.620 24.920 32.910 1.00 0.00 ? ? ? ? ? ? 67   HOH A O      3 
HETATM 3296 H  H1     . HOH E 5 .  ? 11.670 25.170 32.700 1.00 0.00 ? ? ? ? ? ? 67   HOH A H1     3 
HETATM 3297 H  H2     . HOH E 5 .  ? 13.160 25.760 33.030 1.00 0.00 ? ? ? ? ? ? 67   HOH A H2     3 
HETATM 3298 O  O      . HOH E 5 .  ? 28.570 21.930 12.850 1.00 0.00 ? ? ? ? ? ? 68   HOH A O      3 
HETATM 3299 H  H1     . HOH E 5 .  ? 29.330 22.500 13.170 1.00 0.00 ? ? ? ? ? ? 68   HOH A H1     3 
HETATM 3300 H  H2     . HOH E 5 .  ? 28.070 21.580 13.640 1.00 0.00 ? ? ? ? ? ? 68   HOH A H2     3 
HETATM 3301 O  O      . HOH E 5 .  ? 25.970 18.840 23.510 1.00 0.00 ? ? ? ? ? ? 69   HOH A O      3 
HETATM 3302 H  H1     . HOH E 5 .  ? 24.990 18.960 23.340 1.00 0.00 ? ? ? ? ? ? 69   HOH A H1     3 
HETATM 3303 H  H2     . HOH E 5 .  ? 26.490 19.110 22.710 1.00 0.00 ? ? ? ? ? ? 69   HOH A H2     3 
HETATM 3304 O  O      . HOH E 5 .  ? 25.880 16.840 25.510 1.00 0.00 ? ? ? ? ? ? 70   HOH A O      3 
HETATM 3305 H  H1     . HOH E 5 .  ? 25.380 15.980 25.480 1.00 0.00 ? ? ? ? ? ? 70   HOH A H1     3 
HETATM 3306 H  H2     . HOH E 5 .  ? 25.970 17.200 24.580 1.00 0.00 ? ? ? ? ? ? 70   HOH A H2     3 
HETATM 3307 O  O      . HOH E 5 .  ? 29.420 24.050 15.940 1.00 0.00 ? ? ? ? ? ? 71   HOH A O      3 
HETATM 3308 H  H1     . HOH E 5 .  ? 29.400 23.390 16.690 1.00 0.00 ? ? ? ? ? ? 71   HOH A H1     3 
HETATM 3309 H  H2     . HOH E 5 .  ? 28.640 24.670 16.030 1.00 0.00 ? ? ? ? ? ? 71   HOH A H2     3 
HETATM 3310 O  O      . HOH E 5 .  ? 24.720 19.130 26.650 1.00 0.00 ? ? ? ? ? ? 72   HOH A O      3 
HETATM 3311 H  H1     . HOH E 5 .  ? 25.330 19.390 27.410 1.00 0.00 ? ? ? ? ? ? 72   HOH A H1     3 
HETATM 3312 H  H2     . HOH E 5 .  ? 25.030 18.260 26.260 1.00 0.00 ? ? ? ? ? ? 72   HOH A H2     3 
HETATM 3313 O  O      . HOH E 5 .  ? 13.710 27.300 33.780 1.00 0.00 ? ? ? ? ? ? 73   HOH A O      3 
HETATM 3314 H  H1     . HOH E 5 .  ? 14.570 27.330 33.270 1.00 0.00 ? ? ? ? ? ? 73   HOH A H1     3 
HETATM 3315 H  H2     . HOH E 5 .  ? 13.270 28.200 33.740 1.00 0.00 ? ? ? ? ? ? 73   HOH A H2     3 
HETATM 3316 O  O      . HOH E 5 .  ? 22.010 32.300 32.770 1.00 0.00 ? ? ? ? ? ? 74   HOH A O      3 
HETATM 3317 H  H1     . HOH E 5 .  ? 21.130 31.860 32.940 1.00 0.00 ? ? ? ? ? ? 74   HOH A H1     3 
HETATM 3318 H  H2     . HOH E 5 .  ? 21.940 33.270 32.990 1.00 0.00 ? ? ? ? ? ? 74   HOH A H2     3 
HETATM 3319 O  O      . HOH E 5 .  ? 23.180 26.070 33.300 1.00 0.00 ? ? ? ? ? ? 75   HOH A O      3 
HETATM 3320 H  H1     . HOH E 5 .  ? 23.810 26.310 34.040 1.00 0.00 ? ? ? ? ? ? 75   HOH A H1     3 
HETATM 3321 H  H2     . HOH E 5 .  ? 23.530 25.270 32.820 1.00 0.00 ? ? ? ? ? ? 75   HOH A H2     3 
HETATM 3322 O  O      . HOH E 5 .  ? 24.200 21.220 22.450 1.00 0.00 ? ? ? ? ? ? 76   HOH A O      3 
HETATM 3323 H  H1     . HOH E 5 .  ? 24.270 21.120 23.440 1.00 0.00 ? ? ? ? ? ? 76   HOH A H1     3 
HETATM 3324 H  H2     . HOH E 5 .  ? 23.410 21.800 22.230 1.00 0.00 ? ? ? ? ? ? 76   HOH A H2     3 
HETATM 3325 O  O      . HOH E 5 .  ? 17.820 36.560 35.230 1.00 0.00 ? ? ? ? ? ? 77   HOH A O      3 
HETATM 3326 H  H1     . HOH E 5 .  ? 17.450 36.580 36.160 1.00 0.00 ? ? ? ? ? ? 77   HOH A H1     3 
HETATM 3327 H  H2     . HOH E 5 .  ? 18.690 36.060 35.240 1.00 0.00 ? ? ? ? ? ? 77   HOH A H2     3 
HETATM 3328 O  O      . HOH E 5 .  ? 24.880 21.920 30.570 1.00 0.00 ? ? ? ? ? ? 78   HOH A O      3 
HETATM 3329 H  H1     . HOH E 5 .  ? 24.540 21.580 31.450 1.00 0.00 ? ? ? ? ? ? 78   HOH A H1     3 
HETATM 3330 H  H2     . HOH E 5 .  ? 25.870 22.040 30.610 1.00 0.00 ? ? ? ? ? ? 78   HOH A H2     3 
HETATM 3331 O  O      . HOH F 5 .  ? 11.350 37.460 35.810 1.00 0.00 ? ? ? ? ? ? 853  HOH B O      3 
HETATM 3332 H  H1     . HOH F 5 .  ? 11.630 37.130 36.710 1.00 0.00 ? ? ? ? ? ? 853  HOH B H1     3 
HETATM 3333 H  H2     . HOH F 5 .  ? 12.070 37.250 35.150 1.00 0.00 ? ? ? ? ? ? 853  HOH B H2     3 
HETATM 3334 O  O      . HOH F 5 .  ? 21.100 16.580 16.780 1.00 0.00 ? ? ? ? ? ? 902  HOH B O      3 
HETATM 3335 H  H1     . HOH F 5 .  ? 20.760 17.510 16.610 1.00 0.00 ? ? ? ? ? ? 902  HOH B H1     3 
HETATM 3336 H  H2     . HOH F 5 .  ? 21.120 16.410 17.760 1.00 0.00 ? ? ? ? ? ? 902  HOH B H2     3 
HETATM 3337 O  O      . HOH F 5 .  ? 14.600 37.540 39.970 1.00 0.00 ? ? ? ? ? ? 965  HOH B O      3 
HETATM 3338 H  H1     . HOH F 5 .  ? 13.990 36.990 39.400 1.00 0.00 ? ? ? ? ? ? 965  HOH B H1     3 
HETATM 3339 H  H2     . HOH F 5 .  ? 14.720 37.090 40.850 1.00 0.00 ? ? ? ? ? ? 965  HOH B H2     3 
HETATM 3340 O  O      . HOH F 5 .  ? 20.250 35.110 35.540 1.00 0.00 ? ? ? ? ? ? 1584 HOH B O      3 
HETATM 3341 H  H1     . HOH F 5 .  ? 21.230 34.940 35.520 1.00 0.00 ? ? ? ? ? ? 1584 HOH B H1     3 
HETATM 3342 H  H2     . HOH F 5 .  ? 19.770 34.400 35.030 1.00 0.00 ? ? ? ? ? ? 1584 HOH B H2     3 
HETATM 3343 O  O      . HOH F 5 .  ? 17.420 25.760 33.560 1.00 0.00 ? ? ? ? ? ? 2184 HOH B O      3 
HETATM 3344 H  H1     . HOH F 5 .  ? 16.610 25.460 34.070 1.00 0.00 ? ? ? ? ? ? 2184 HOH B H1     3 
HETATM 3345 H  H2     . HOH F 5 .  ? 18.250 25.440 34.020 1.00 0.00 ? ? ? ? ? ? 2184 HOH B H2     3 
HETATM 3346 O  O      . HOH F 5 .  ? 17.170 36.180 37.910 1.00 0.00 ? ? ? ? ? ? 2490 HOH B O      3 
HETATM 3347 H  H1     . HOH F 5 .  ? 16.250 35.770 37.920 1.00 0.00 ? ? ? ? ? ? 2490 HOH B H1     3 
HETATM 3348 H  H2     . HOH F 5 .  ? 17.220 36.900 38.610 1.00 0.00 ? ? ? ? ? ? 2490 HOH B H2     3 
HETATM 3349 O  O      . HOH F 5 .  ? 25.550 27.840 30.820 1.00 0.00 ? ? ? ? ? ? 2582 HOH B O      3 
HETATM 3350 H  H1     . HOH F 5 .  ? 25.050 28.210 31.610 1.00 0.00 ? ? ? ? ? ? 2582 HOH B H1     3 
HETATM 3351 H  H2     . HOH F 5 .  ? 25.550 26.840 30.880 1.00 0.00 ? ? ? ? ? ? 2582 HOH B H2     3 
HETATM 3352 O  O      . HOH F 5 .  ? 8.400  30.640 39.650 1.00 0.00 ? ? ? ? ? ? 2691 HOH B O      3 
HETATM 3353 H  H1     . HOH F 5 .  ? 8.700  30.650 40.610 1.00 0.00 ? ? ? ? ? ? 2691 HOH B H1     3 
HETATM 3354 H  H2     . HOH F 5 .  ? 8.420  31.570 39.290 1.00 0.00 ? ? ? ? ? ? 2691 HOH B H2     3 
HETATM 3355 O  O      . HOH F 5 .  ? 24.800 31.820 32.830 1.00 0.00 ? ? ? ? ? ? 3222 HOH B O      3 
HETATM 3356 H  H1     . HOH F 5 .  ? 24.810 30.820 32.840 1.00 0.00 ? ? ? ? ? ? 3222 HOH B H1     3 
HETATM 3357 H  H2     . HOH F 5 .  ? 23.850 32.140 32.840 1.00 0.00 ? ? ? ? ? ? 3222 HOH B H2     3 
HETATM 3358 O  O      . HOH F 5 .  ? 9.650  27.990 42.380 1.00 0.00 ? ? ? ? ? ? 3303 HOH B O      3 
HETATM 3359 H  H1     . HOH F 5 .  ? 9.440  28.940 42.580 1.00 0.00 ? ? ? ? ? ? 3303 HOH B H1     3 
HETATM 3360 H  H2     . HOH F 5 .  ? 9.760  27.870 41.390 1.00 0.00 ? ? ? ? ? ? 3303 HOH B H2     3 
HETATM 3361 O  O      . HOH G 5 .  ? 10.800 20.840 21.340 1.00 0.00 ? ? ? ? ? ? 223  HOH C O      3 
HETATM 3362 H  H1     . HOH G 5 .  ? 11.080 21.420 22.110 1.00 0.00 ? ? ? ? ? ? 223  HOH C H1     3 
HETATM 3363 H  H2     . HOH G 5 .  ? 9.910  21.150 21.000 1.00 0.00 ? ? ? ? ? ? 223  HOH C H2     3 
HETATM 3364 O  O      . HOH G 5 .  ? 12.240 20.830 18.770 1.00 0.00 ? ? ? ? ? ? 703  HOH C O      3 
HETATM 3365 H  H1     . HOH G 5 .  ? 11.940 20.590 19.690 1.00 0.00 ? ? ? ? ? ? 703  HOH C H1     3 
HETATM 3366 H  H2     . HOH G 5 .  ? 12.070 20.060 18.160 1.00 0.00 ? ? ? ? ? ? 703  HOH C H2     3 
HETATM 3367 O  O      . HOH G 5 .  ? 13.700 23.370 18.470 1.00 0.00 ? ? ? ? ? ? 895  HOH C O      3 
HETATM 3368 H  H1     . HOH G 5 .  ? 14.020 23.310 19.420 1.00 0.00 ? ? ? ? ? ? 895  HOH C H1     3 
HETATM 3369 H  H2     . HOH G 5 .  ? 12.970 22.690 18.320 1.00 0.00 ? ? ? ? ? ? 895  HOH C H2     3 
HETATM 3370 O  O      . HOH G 5 .  ? 14.110 22.870 31.590 1.00 0.00 ? ? ? ? ? ? 1046 HOH C O      3 
HETATM 3371 H  H1     . HOH G 5 .  ? 13.340 22.260 31.420 1.00 0.00 ? ? ? ? ? ? 1046 HOH C H1     3 
HETATM 3372 H  H2     . HOH G 5 .  ? 13.800 23.680 32.090 1.00 0.00 ? ? ? ? ? ? 1046 HOH C H2     3 
HETATM 3373 O  O      . HOH G 5 .  ? 28.090 19.320 21.810 1.00 0.00 ? ? ? ? ? ? 1817 HOH C O      3 
HETATM 3374 H  H1     . HOH G 5 .  ? 28.700 20.080 22.020 1.00 0.00 ? ? ? ? ? ? 1817 HOH C H1     3 
HETATM 3375 H  H2     . HOH G 5 .  ? 27.370 19.640 21.190 1.00 0.00 ? ? ? ? ? ? 1817 HOH C H2     3 
HETATM 3376 O  O      . HOH G 5 .  ? 21.860 22.600 22.100 1.00 0.00 ? ? ? ? ? ? 2471 HOH C O      3 
HETATM 3377 H  H1     . HOH G 5 .  ? 22.240 22.840 21.210 1.00 0.00 ? ? ? ? ? ? 2471 HOH C H1     3 
HETATM 3378 H  H2     . HOH G 5 .  ? 20.860 22.610 22.050 1.00 0.00 ? ? ? ? ? ? 2471 HOH C H2     3 
HETATM 3379 O  O      . HOH G 5 .  ? 28.710 21.930 20.330 1.00 0.00 ? ? ? ? ? ? 2520 HOH C O      3 
HETATM 3380 H  H1     . HOH G 5 .  ? 28.560 21.890 19.340 1.00 0.00 ? ? ? ? ? ? 2520 HOH C H1     3 
HETATM 3381 H  H2     . HOH G 5 .  ? 27.830 22.030 20.800 1.00 0.00 ? ? ? ? ? ? 2520 HOH C H2     3 
HETATM 3382 O  O      . HOH G 5 .  ? 26.030 20.710 20.620 1.00 0.00 ? ? ? ? ? ? 2570 HOH C O      3 
HETATM 3383 H  H1     . HOH G 5 .  ? 25.380 20.910 21.350 1.00 0.00 ? ? ? ? ? ? 2570 HOH C H1     3 
HETATM 3384 H  H2     . HOH G 5 .  ? 25.610 20.900 19.740 1.00 0.00 ? ? ? ? ? ? 2570 HOH C H2     3 
# 
loop_
_pdbx_poly_seq_scheme.asym_id 
_pdbx_poly_seq_scheme.entity_id 
_pdbx_poly_seq_scheme.seq_id 
_pdbx_poly_seq_scheme.mon_id 
_pdbx_poly_seq_scheme.ndb_seq_num 
_pdbx_poly_seq_scheme.pdb_seq_num 
_pdbx_poly_seq_scheme.auth_seq_num 
_pdbx_poly_seq_scheme.pdb_mon_id 
_pdbx_poly_seq_scheme.auth_mon_id 
_pdbx_poly_seq_scheme.pdb_strand_id 
_pdbx_poly_seq_scheme.pdb_ins_code 
_pdbx_poly_seq_scheme.hetero 
A 1 1  DA  1  1  1  DA  A   B . n 
A 1 2  DA  2  2  2  DA  A   B . n 
A 1 3  DT  3  3  3  DT  T   B . n 
A 1 4  DT  4  4  4  DT  T   B . n 
A 1 5  DG  5  5  5  DG  G   B . n 
A 1 6  DT  6  6  6  DT  T   B . n 
A 1 7  DG  7  7  7  DG  G   B . n 
A 1 8  DA  8  8  8  DA  A   B . n 
A 1 9  DG  9  9  9  DG  G   B . n 
A 1 10 DC  10 10 10 DC  C   B . n 
A 1 11 DG  11 11 11 DG  G   B . n 
B 2 1  DC  1  1  1  DC  C   C . n 
B 2 2  DG  2  2  2  DG  G   C . n 
B 2 3  DC  3  3  3  DC  C   C . n 
B 2 4  DT  4  4  4  DT  T   C . n 
B 2 5  DC  5  5  5  DC  C   C . n 
B 2 6  DA  6  6  6  DA  A   C . n 
B 2 7  DC  7  7  7  DC  C   C . n 
B 2 8  DA  8  8  8  DA  A   C . n 
B 2 9  DA  9  9  9  DA  A   C . n 
B 2 10 DT  10 10 10 DT  T   C . n 
B 2 11 DT  11 11 11 DT  T   C . n 
C 3 1  MET 1  1  1  MET MET A . n 
C 3 2  LYS 2  2  2  LYS LYS A . n 
C 3 3  PRO 3  3  3  PRO PRO A . n 
C 3 4  VAL 4  4  4  VAL VAL A . n 
C 3 5  THR 5  5  5  THR THR A . n 
C 3 6  LEU 6  6  6  LEU LEU A . n 
C 3 7  TYR 7  7  7  TYR TYR A . n 
C 3 8  ASP 8  8  8  ASP ASP A . n 
C 3 9  VAL 9  9  9  VAL VAL A . n 
C 3 10 ALA 10 10 10 ALA ALA A . n 
C 3 11 GLU 11 11 11 GLU GLU A . n 
C 3 12 TYR 12 12 12 TYR TYR A . n 
C 3 13 ALA 13 13 13 ALA ALA A . n 
C 3 14 GLY 14 14 14 GLY GLY A . n 
C 3 15 VAL 15 15 15 VAL VAL A . n 
C 3 16 SER 16 16 16 SER SER A . n 
C 3 17 TYR 17 17 17 TYR TYR A . n 
C 3 18 GLN 18 18 18 GLN GLN A . n 
C 3 19 THR 19 19 19 THR THR A . n 
C 3 20 VAL 20 20 20 VAL VAL A . n 
C 3 21 SER 21 21 21 SER SER A . n 
C 3 22 ARG 22 22 22 ARG ARG A . n 
C 3 23 VAL 23 23 23 VAL VAL A . n 
C 3 24 VAL 24 24 24 VAL VAL A . n 
C 3 25 ASN 25 25 25 ASN ASN A . n 
C 3 26 GLN 26 26 26 GLN GLN A . n 
C 3 27 ALA 27 27 27 ALA ALA A . n 
C 3 28 SER 28 28 28 SER SER A . n 
C 3 29 HIS 29 29 29 HIS HIS A . n 
C 3 30 VAL 30 30 30 VAL VAL A . n 
C 3 31 SER 31 31 31 SER SER A . n 
C 3 32 ALA 32 32 32 ALA ALA A . n 
C 3 33 LYS 33 33 33 LYS LYS A . n 
C 3 34 THR 34 34 34 THR THR A . n 
C 3 35 ARG 35 35 35 ARG ARG A . n 
C 3 36 GLU 36 36 36 GLU GLU A . n 
C 3 37 LYS 37 37 37 LYS LYS A . n 
C 3 38 VAL 38 38 38 VAL VAL A . n 
C 3 39 GLU 39 39 39 GLU GLU A . n 
C 3 40 ALA 40 40 40 ALA ALA A . n 
C 3 41 ALA 41 41 41 ALA ALA A . n 
C 3 42 MET 42 42 42 MET MET A . n 
C 3 43 ALA 43 43 43 ALA ALA A . n 
C 3 44 GLU 44 44 44 GLU GLU A . n 
C 3 45 LEU 45 45 45 LEU LEU A . n 
C 3 46 ASN 46 46 46 ASN ASN A . n 
C 3 47 TYR 47 47 47 TYR TYR A . n 
C 3 48 ILE 48 48 48 ILE ILE A . n 
C 3 49 PRO 49 49 49 PRO PRO A . n 
C 3 50 ASN 50 50 50 ASN ASN A . n 
C 3 51 ARG 51 51 51 ARG ARG A . n 
# 
loop_
_pdbx_version.entry_id 
_pdbx_version.revision_date 
_pdbx_version.major_version 
_pdbx_version.minor_version 
_pdbx_version.details 
1LCD 2007-03-17 3 100 ?                                   
1LCD 2008-03-24 3 2   'compliance with PDB format V.3.15' 
# 
_ndb_struct_conf_na.entry_id   1LCD 
_ndb_struct_conf_na.feature    'b-form double helix' 
# 
loop_
_ndb_struct_na_base_pair.model_number 
_ndb_struct_na_base_pair.i_label_asym_id 
_ndb_struct_na_base_pair.i_label_comp_id 
_ndb_struct_na_base_pair.i_label_seq_id 
_ndb_struct_na_base_pair.i_symmetry 
_ndb_struct_na_base_pair.j_label_asym_id 
_ndb_struct_na_base_pair.j_label_comp_id 
_ndb_struct_na_base_pair.j_label_seq_id 
_ndb_struct_na_base_pair.j_symmetry 
_ndb_struct_na_base_pair.shear 
_ndb_struct_na_base_pair.stretch 
_ndb_struct_na_base_pair.stagger 
_ndb_struct_na_base_pair.buckle 
_ndb_struct_na_base_pair.opening 
_ndb_struct_na_base_pair.pair_number 
_ndb_struct_na_base_pair.pair_name 
_ndb_struct_na_base_pair.i_auth_asym_id 
_ndb_struct_na_base_pair.i_auth_seq_id 
_ndb_struct_na_base_pair.i_PDB_ins_code 
_ndb_struct_na_base_pair.j_auth_asym_id 
_ndb_struct_na_base_pair.j_auth_seq_id 
_ndb_struct_na_base_pair.j_PDB_ins_code 
_ndb_struct_na_base_pair.hbond_type_28 
_ndb_struct_na_base_pair.hbond_type_12 
1 A DA 1  1_555 B DT 11 1_555 -0.100 -0.103 0.206  31.330  -3.936  1  B_DA1:DT11_C B 1  ? C 11 ? 20 1 
1 A DA 2  1_555 B DT 10 1_555 0.737  0.106  0.546  1.977   -11.680 2  B_DA2:DT10_C B 2  ? C 10 ? 20 1 
1 A DT 3  1_555 B DA 9  1_555 -0.515 0.444  -0.268 0.396   -18.600 3  B_DT3:DA9_C  B 3  ? C 9  ? 20 1 
1 A DT 4  1_555 B DA 8  1_555 -0.714 -0.071 -0.188 0.139   -7.332  4  B_DT4:DA8_C  B 4  ? C 8  ? 20 1 
1 A DG 5  1_555 B DC 7  1_555 -0.306 0.089  0.623  11.109  1.505   5  B_DG5:DC7_C  B 5  ? C 7  ? 19 1 
1 A DT 6  1_555 B DA 6  1_555 -0.672 0.077  0.472  3.713   -14.574 6  B_DT6:DA6_C  B 6  ? C 6  ? 20 1 
1 A DG 7  1_555 B DC 5  1_555 -0.086 -0.091 -0.393 8.228   0.619   7  B_DG7:DC5_C  B 7  ? C 5  ? 19 1 
1 A DA 8  1_555 B DT 4  1_555 -0.230 -0.334 -0.760 -4.975  2.533   8  B_DA8:DT4_C  B 8  ? C 4  ? 20 1 
1 A DG 9  1_555 B DC 3  1_555 0.612  -0.079 0.343  4.895   -3.875  9  B_DG9:DC3_C  B 9  ? C 3  ? 19 1 
1 A DC 10 1_555 B DG 2  1_555 0.882  -0.381 0.270  5.146   -1.107  10 B_DC10:DG2_C B 10 ? C 2  ? 19 1 
1 A DG 11 1_555 B DC 1  1_555 -1.625 -0.644 -0.842 -23.582 6.013   11 B_DG11:DC1_C B 11 ? C 1  ? 19 1 
# 
loop_
_ndb_struct_na_base_pair_step.model_number 
_ndb_struct_na_base_pair_step.i_label_asym_id_1 
_ndb_struct_na_base_pair_step.i_label_comp_id_1 
_ndb_struct_na_base_pair_step.i_label_seq_id_1 
_ndb_struct_na_base_pair_step.i_symmetry_1 
_ndb_struct_na_base_pair_step.j_label_asym_id_1 
_ndb_struct_na_base_pair_step.j_label_comp_id_1 
_ndb_struct_na_base_pair_step.j_label_seq_id_1 
_ndb_struct_na_base_pair_step.j_symmetry_1 
_ndb_struct_na_base_pair_step.i_label_asym_id_2 
_ndb_struct_na_base_pair_step.i_label_comp_id_2 
_ndb_struct_na_base_pair_step.i_label_seq_id_2 
_ndb_struct_na_base_pair_step.i_symmetry_2 
_ndb_struct_na_base_pair_step.j_label_asym_id_2 
_ndb_struct_na_base_pair_step.j_label_comp_id_2 
_ndb_struct_na_base_pair_step.j_label_seq_id_2 
_ndb_struct_na_base_pair_step.j_symmetry_2 
_ndb_struct_na_base_pair_step.shift 
_ndb_struct_na_base_pair_step.slide 
_ndb_struct_na_base_pair_step.rise 
_ndb_struct_na_base_pair_step.tilt 
_ndb_struct_na_base_pair_step.roll 
_ndb_struct_na_base_pair_step.twist 
_ndb_struct_na_base_pair_step.x_displacement 
_ndb_struct_na_base_pair_step.y_displacement 
_ndb_struct_na_base_pair_step.helical_rise 
_ndb_struct_na_base_pair_step.inclination 
_ndb_struct_na_base_pair_step.tip 
_ndb_struct_na_base_pair_step.helical_twist 
_ndb_struct_na_base_pair_step.step_number 
_ndb_struct_na_base_pair_step.step_name 
_ndb_struct_na_base_pair_step.i_auth_asym_id_1 
_ndb_struct_na_base_pair_step.i_auth_seq_id_1 
_ndb_struct_na_base_pair_step.i_PDB_ins_code_1 
_ndb_struct_na_base_pair_step.j_auth_asym_id_1 
_ndb_struct_na_base_pair_step.j_auth_seq_id_1 
_ndb_struct_na_base_pair_step.j_PDB_ins_code_1 
_ndb_struct_na_base_pair_step.i_auth_asym_id_2 
_ndb_struct_na_base_pair_step.i_auth_seq_id_2 
_ndb_struct_na_base_pair_step.i_PDB_ins_code_2 
_ndb_struct_na_base_pair_step.j_auth_asym_id_2 
_ndb_struct_na_base_pair_step.j_auth_seq_id_2 
_ndb_struct_na_base_pair_step.j_PDB_ins_code_2 
1 A DA 1  1_555 B DT 11 1_555 A DA 2  1_555 B DT 10 1_555 -1.602 0.041  4.060 -10.586 9.298  41.525 -1.105 0.830  4.242 12.682 
14.440  43.750 1  BB_DA1DA2:DT10DT11_CC B 1  ? C 11 ? B 2  ? C 10 ? 
1 A DA 2  1_555 B DT 10 1_555 A DT 3  1_555 B DA 9  1_555 -0.324 0.062  3.074 5.628   -2.523 24.450 0.828  2.272  2.906 -5.838 
-13.025 25.204 2  BB_DA2DT3:DA9DT10_CC  B 2  ? C 10 ? B 3  ? C 9  ? 
1 A DT 3  1_555 B DA 9  1_555 A DT 4  1_555 B DA 8  1_555 0.069  1.084  3.223 -0.991  -1.135 42.879 1.592  -0.191 3.192 -1.552 
1.356   42.904 3  BB_DT3DT4:DA8DA9_CC   B 3  ? C 9  ? B 4  ? C 8  ? 
1 A DT 4  1_555 B DA 8  1_555 A DG 5  1_555 B DC 7  1_555 0.931  1.023  2.947 -4.862  -5.752 37.536 2.183  -1.947 2.631 -8.830 
7.464   38.258 4  BB_DT4DG5:DC7DA8_CC   B 4  ? C 8  ? B 5  ? C 7  ? 
1 A DG 5  1_555 B DC 7  1_555 A DT 6  1_555 B DA 6  1_555 -0.647 -0.509 3.582 -1.474  -1.175 35.137 -0.650 0.829  3.620 -1.944 
2.439   35.186 5  BB_DG5DT6:DA6DC7_CC   B 5  ? C 7  ? B 6  ? C 6  ? 
1 A DT 6  1_555 B DA 6  1_555 A DG 7  1_555 B DC 5  1_555 1.139  -0.092 3.219 6.756   14.692 29.948 -2.560 -0.846 3.032 26.169 
-12.034 33.947 6  BB_DT6DG7:DC5DA6_CC   B 6  ? C 6  ? B 7  ? C 5  ? 
1 A DG 7  1_555 B DC 5  1_555 A DA 8  1_555 B DT 4  1_555 0.231  0.033  3.446 2.566   5.706  32.442 -0.965 0.054  3.410 10.096 
-4.541  33.024 7  BB_DG7DA8:DT4DC5_CC   B 7  ? C 5  ? B 8  ? C 4  ? 
1 A DA 8  1_555 B DT 4  1_555 A DG 9  1_555 B DC 3  1_555 0.392  -0.156 3.089 -10.077 10.178 36.537 -1.363 -1.705 2.753 15.521 
15.366  39.155 8  BB_DA8DG9:DC3DT4_CC   B 8  ? C 4  ? B 9  ? C 3  ? 
1 A DG 9  1_555 B DC 3  1_555 A DC 10 1_555 B DG 2  1_555 -0.634 -0.625 3.284 -0.023  1.138  33.625 -1.265 1.092  3.262 1.966  
0.040   33.643 9  BB_DG9DC10:DG2DC3_CC  B 9  ? C 3  ? B 10 ? C 2  ? 
1 A DC 10 1_555 B DG 2  1_555 A DG 11 1_555 B DC 1  1_555 0.316  -1.532 3.787 5.221   20.604 25.056 -6.317 0.351  2.015 39.610 
-10.037 32.747 10 BB_DC10DG11:DC1DG2_CC B 10 ? C 2  ? B 11 ? C 1  ? 
# 
loop_
_pdbx_unobs_or_zero_occ_atoms.id 
_pdbx_unobs_or_zero_occ_atoms.polymer_flag 
_pdbx_unobs_or_zero_occ_atoms.occupancy_flag 
_pdbx_unobs_or_zero_occ_atoms.PDB_model_num 
_pdbx_unobs_or_zero_occ_atoms.auth_asym_id 
_pdbx_unobs_or_zero_occ_atoms.auth_comp_id 
_pdbx_unobs_or_zero_occ_atoms.auth_seq_id 
_pdbx_unobs_or_zero_occ_atoms.PDB_ins_code 
_pdbx_unobs_or_zero_occ_atoms.auth_atom_id 
_pdbx_unobs_or_zero_occ_atoms.label_alt_id 
1    Y 1 1 B DA  1  ? "H5'"  ? 
2    Y 1 1 B DA  1  ? "H5''" ? 
3    Y 1 1 B DA  1  ? "H4'"  ? 
4    Y 1 1 B DA  1  ? "H3'"  ? 
5    Y 1 1 B DA  1  ? "H2'"  ? 
6    Y 1 1 B DA  1  ? "H2''" ? 
7    Y 1 1 B DA  1  ? "H1'"  ? 
8    Y 1 1 B DA  1  ? H8     ? 
9    Y 1 1 B DA  1  ? H2     ? 
10   Y 1 1 B DA  2  ? "H5'"  ? 
11   Y 1 1 B DA  2  ? "H5''" ? 
12   Y 1 1 B DA  2  ? "H4'"  ? 
13   Y 1 1 B DA  2  ? "H3'"  ? 
14   Y 1 1 B DA  2  ? "H2'"  ? 
15   Y 1 1 B DA  2  ? "H2''" ? 
16   Y 1 1 B DA  2  ? "H1'"  ? 
17   Y 1 1 B DA  2  ? H8     ? 
18   Y 1 1 B DA  2  ? H2     ? 
19   Y 1 1 B DT  3  ? "H5'"  ? 
20   Y 1 1 B DT  3  ? "H5''" ? 
21   Y 1 1 B DT  3  ? "H4'"  ? 
22   Y 1 1 B DT  3  ? "H3'"  ? 
23   Y 1 1 B DT  3  ? "H2'"  ? 
24   Y 1 1 B DT  3  ? "H2''" ? 
25   Y 1 1 B DT  3  ? "H1'"  ? 
26   Y 1 1 B DT  3  ? H71    ? 
27   Y 1 1 B DT  3  ? H72    ? 
28   Y 1 1 B DT  3  ? H73    ? 
29   Y 1 1 B DT  3  ? H6     ? 
30   Y 1 1 B DT  4  ? "H5'"  ? 
31   Y 1 1 B DT  4  ? "H5''" ? 
32   Y 1 1 B DT  4  ? "H4'"  ? 
33   Y 1 1 B DT  4  ? "H3'"  ? 
34   Y 1 1 B DT  4  ? "H2'"  ? 
35   Y 1 1 B DT  4  ? "H2''" ? 
36   Y 1 1 B DT  4  ? "H1'"  ? 
37   Y 1 1 B DT  4  ? H71    ? 
38   Y 1 1 B DT  4  ? H72    ? 
39   Y 1 1 B DT  4  ? H73    ? 
40   Y 1 1 B DT  4  ? H6     ? 
41   Y 1 1 B DG  5  ? "H5'"  ? 
42   Y 1 1 B DG  5  ? "H5''" ? 
43   Y 1 1 B DG  5  ? "H4'"  ? 
44   Y 1 1 B DG  5  ? "H3'"  ? 
45   Y 1 1 B DG  5  ? "H2'"  ? 
46   Y 1 1 B DG  5  ? "H2''" ? 
47   Y 1 1 B DG  5  ? "H1'"  ? 
48   Y 1 1 B DG  5  ? H8     ? 
49   Y 1 1 B DT  6  ? "H5'"  ? 
50   Y 1 1 B DT  6  ? "H5''" ? 
51   Y 1 1 B DT  6  ? "H4'"  ? 
52   Y 1 1 B DT  6  ? "H3'"  ? 
53   Y 1 1 B DT  6  ? "H2'"  ? 
54   Y 1 1 B DT  6  ? "H2''" ? 
55   Y 1 1 B DT  6  ? "H1'"  ? 
56   Y 1 1 B DT  6  ? H71    ? 
57   Y 1 1 B DT  6  ? H72    ? 
58   Y 1 1 B DT  6  ? H73    ? 
59   Y 1 1 B DT  6  ? H6     ? 
60   Y 1 1 B DG  7  ? "H5'"  ? 
61   Y 1 1 B DG  7  ? "H5''" ? 
62   Y 1 1 B DG  7  ? "H4'"  ? 
63   Y 1 1 B DG  7  ? "H3'"  ? 
64   Y 1 1 B DG  7  ? "H2'"  ? 
65   Y 1 1 B DG  7  ? "H2''" ? 
66   Y 1 1 B DG  7  ? "H1'"  ? 
67   Y 1 1 B DG  7  ? H8     ? 
68   Y 1 1 B DA  8  ? "H5'"  ? 
69   Y 1 1 B DA  8  ? "H5''" ? 
70   Y 1 1 B DA  8  ? "H4'"  ? 
71   Y 1 1 B DA  8  ? "H3'"  ? 
72   Y 1 1 B DA  8  ? "H2'"  ? 
73   Y 1 1 B DA  8  ? "H2''" ? 
74   Y 1 1 B DA  8  ? "H1'"  ? 
75   Y 1 1 B DA  8  ? H8     ? 
76   Y 1 1 B DA  8  ? H2     ? 
77   Y 1 1 B DG  9  ? "H5'"  ? 
78   Y 1 1 B DG  9  ? "H5''" ? 
79   Y 1 1 B DG  9  ? "H4'"  ? 
80   Y 1 1 B DG  9  ? "H3'"  ? 
81   Y 1 1 B DG  9  ? "H2'"  ? 
82   Y 1 1 B DG  9  ? "H2''" ? 
83   Y 1 1 B DG  9  ? "H1'"  ? 
84   Y 1 1 B DG  9  ? H8     ? 
85   Y 1 1 B DC  10 ? "H5'"  ? 
86   Y 1 1 B DC  10 ? "H5''" ? 
87   Y 1 1 B DC  10 ? "H4'"  ? 
88   Y 1 1 B DC  10 ? "H3'"  ? 
89   Y 1 1 B DC  10 ? "H2'"  ? 
90   Y 1 1 B DC  10 ? "H2''" ? 
91   Y 1 1 B DC  10 ? "H1'"  ? 
92   Y 1 1 B DC  10 ? H5     ? 
93   Y 1 1 B DC  10 ? H6     ? 
94   Y 1 1 B DG  11 ? "H5'"  ? 
95   Y 1 1 B DG  11 ? "H5''" ? 
96   Y 1 1 B DG  11 ? "H4'"  ? 
97   Y 1 1 B DG  11 ? "H3'"  ? 
98   Y 1 1 B DG  11 ? "H2'"  ? 
99   Y 1 1 B DG  11 ? "H2''" ? 
100  Y 1 1 B DG  11 ? "H1'"  ? 
101  Y 1 1 B DG  11 ? H8     ? 
102  Y 1 1 C DC  1  ? "H5'"  ? 
103  Y 1 1 C DC  1  ? "H5''" ? 
104  Y 1 1 C DC  1  ? "H4'"  ? 
105  Y 1 1 C DC  1  ? "H3'"  ? 
106  Y 1 1 C DC  1  ? "H2'"  ? 
107  Y 1 1 C DC  1  ? "H2''" ? 
108  Y 1 1 C DC  1  ? "H1'"  ? 
109  Y 1 1 C DC  1  ? H5     ? 
110  Y 1 1 C DC  1  ? H6     ? 
111  Y 1 1 C DG  2  ? "H5'"  ? 
112  Y 1 1 C DG  2  ? "H5''" ? 
113  Y 1 1 C DG  2  ? "H4'"  ? 
114  Y 1 1 C DG  2  ? "H3'"  ? 
115  Y 1 1 C DG  2  ? "H2'"  ? 
116  Y 1 1 C DG  2  ? "H2''" ? 
117  Y 1 1 C DG  2  ? "H1'"  ? 
118  Y 1 1 C DG  2  ? H8     ? 
119  Y 1 1 C DC  3  ? "H5'"  ? 
120  Y 1 1 C DC  3  ? "H5''" ? 
121  Y 1 1 C DC  3  ? "H4'"  ? 
122  Y 1 1 C DC  3  ? "H3'"  ? 
123  Y 1 1 C DC  3  ? "H2'"  ? 
124  Y 1 1 C DC  3  ? "H2''" ? 
125  Y 1 1 C DC  3  ? "H1'"  ? 
126  Y 1 1 C DC  3  ? H5     ? 
127  Y 1 1 C DC  3  ? H6     ? 
128  Y 1 1 C DT  4  ? "H5'"  ? 
129  Y 1 1 C DT  4  ? "H5''" ? 
130  Y 1 1 C DT  4  ? "H4'"  ? 
131  Y 1 1 C DT  4  ? "H3'"  ? 
132  Y 1 1 C DT  4  ? "H2'"  ? 
133  Y 1 1 C DT  4  ? "H2''" ? 
134  Y 1 1 C DT  4  ? "H1'"  ? 
135  Y 1 1 C DT  4  ? H71    ? 
136  Y 1 1 C DT  4  ? H72    ? 
137  Y 1 1 C DT  4  ? H73    ? 
138  Y 1 1 C DT  4  ? H6     ? 
139  Y 1 1 C DC  5  ? "H5'"  ? 
140  Y 1 1 C DC  5  ? "H5''" ? 
141  Y 1 1 C DC  5  ? "H4'"  ? 
142  Y 1 1 C DC  5  ? "H3'"  ? 
143  Y 1 1 C DC  5  ? "H2'"  ? 
144  Y 1 1 C DC  5  ? "H2''" ? 
145  Y 1 1 C DC  5  ? "H1'"  ? 
146  Y 1 1 C DC  5  ? H5     ? 
147  Y 1 1 C DC  5  ? H6     ? 
148  Y 1 1 C DA  6  ? "H5'"  ? 
149  Y 1 1 C DA  6  ? "H5''" ? 
150  Y 1 1 C DA  6  ? "H4'"  ? 
151  Y 1 1 C DA  6  ? "H3'"  ? 
152  Y 1 1 C DA  6  ? "H2'"  ? 
153  Y 1 1 C DA  6  ? "H2''" ? 
154  Y 1 1 C DA  6  ? "H1'"  ? 
155  Y 1 1 C DA  6  ? H8     ? 
156  Y 1 1 C DA  6  ? H2     ? 
157  Y 1 1 C DC  7  ? "H5'"  ? 
158  Y 1 1 C DC  7  ? "H5''" ? 
159  Y 1 1 C DC  7  ? "H4'"  ? 
160  Y 1 1 C DC  7  ? "H3'"  ? 
161  Y 1 1 C DC  7  ? "H2'"  ? 
162  Y 1 1 C DC  7  ? "H2''" ? 
163  Y 1 1 C DC  7  ? "H1'"  ? 
164  Y 1 1 C DC  7  ? H5     ? 
165  Y 1 1 C DC  7  ? H6     ? 
166  Y 1 1 C DA  8  ? "H5'"  ? 
167  Y 1 1 C DA  8  ? "H5''" ? 
168  Y 1 1 C DA  8  ? "H4'"  ? 
169  Y 1 1 C DA  8  ? "H3'"  ? 
170  Y 1 1 C DA  8  ? "H2'"  ? 
171  Y 1 1 C DA  8  ? "H2''" ? 
172  Y 1 1 C DA  8  ? "H1'"  ? 
173  Y 1 1 C DA  8  ? H8     ? 
174  Y 1 1 C DA  8  ? H2     ? 
175  Y 1 1 C DA  9  ? "H5'"  ? 
176  Y 1 1 C DA  9  ? "H5''" ? 
177  Y 1 1 C DA  9  ? "H4'"  ? 
178  Y 1 1 C DA  9  ? "H3'"  ? 
179  Y 1 1 C DA  9  ? "H2'"  ? 
180  Y 1 1 C DA  9  ? "H2''" ? 
181  Y 1 1 C DA  9  ? "H1'"  ? 
182  Y 1 1 C DA  9  ? H8     ? 
183  Y 1 1 C DA  9  ? H2     ? 
184  Y 1 1 C DT  10 ? "H5'"  ? 
185  Y 1 1 C DT  10 ? "H5''" ? 
186  Y 1 1 C DT  10 ? "H4'"  ? 
187  Y 1 1 C DT  10 ? "H3'"  ? 
188  Y 1 1 C DT  10 ? "H2'"  ? 
189  Y 1 1 C DT  10 ? "H2''" ? 
190  Y 1 1 C DT  10 ? "H1'"  ? 
191  Y 1 1 C DT  10 ? H71    ? 
192  Y 1 1 C DT  10 ? H72    ? 
193  Y 1 1 C DT  10 ? H73    ? 
194  Y 1 1 C DT  10 ? H6     ? 
195  Y 1 1 C DT  11 ? "H5'"  ? 
196  Y 1 1 C DT  11 ? "H5''" ? 
197  Y 1 1 C DT  11 ? "H4'"  ? 
198  Y 1 1 C DT  11 ? "H3'"  ? 
199  Y 1 1 C DT  11 ? "H2'"  ? 
200  Y 1 1 C DT  11 ? "H2''" ? 
201  Y 1 1 C DT  11 ? "H1'"  ? 
202  Y 1 1 C DT  11 ? H71    ? 
203  Y 1 1 C DT  11 ? H72    ? 
204  Y 1 1 C DT  11 ? H73    ? 
205  Y 1 1 C DT  11 ? H6     ? 
206  Y 1 1 A MET 1  ? HA     ? 
207  Y 1 1 A MET 1  ? HB2    ? 
208  Y 1 1 A MET 1  ? HB3    ? 
209  Y 1 1 A MET 1  ? HG2    ? 
210  Y 1 1 A MET 1  ? HG3    ? 
211  Y 1 1 A MET 1  ? HE1    ? 
212  Y 1 1 A MET 1  ? HE2    ? 
213  Y 1 1 A MET 1  ? HE3    ? 
214  Y 1 1 A LYS 2  ? HA     ? 
215  Y 1 1 A LYS 2  ? HB2    ? 
216  Y 1 1 A LYS 2  ? HB3    ? 
217  Y 1 1 A LYS 2  ? HG2    ? 
218  Y 1 1 A LYS 2  ? HG3    ? 
219  Y 1 1 A LYS 2  ? HD2    ? 
220  Y 1 1 A LYS 2  ? HD3    ? 
221  Y 1 1 A LYS 2  ? HE2    ? 
222  Y 1 1 A LYS 2  ? HE3    ? 
223  Y 1 1 A PRO 3  ? HA     ? 
224  Y 1 1 A PRO 3  ? HB2    ? 
225  Y 1 1 A PRO 3  ? HB3    ? 
226  Y 1 1 A PRO 3  ? HG2    ? 
227  Y 1 1 A PRO 3  ? HG3    ? 
228  Y 1 1 A PRO 3  ? HD2    ? 
229  Y 1 1 A PRO 3  ? HD3    ? 
230  Y 1 1 A VAL 4  ? HA     ? 
231  Y 1 1 A VAL 4  ? HB     ? 
232  Y 1 1 A VAL 4  ? HG11   ? 
233  Y 1 1 A VAL 4  ? HG12   ? 
234  Y 1 1 A VAL 4  ? HG13   ? 
235  Y 1 1 A VAL 4  ? HG21   ? 
236  Y 1 1 A VAL 4  ? HG22   ? 
237  Y 1 1 A VAL 4  ? HG23   ? 
238  Y 1 1 A THR 5  ? HA     ? 
239  Y 1 1 A THR 5  ? HB     ? 
240  Y 1 1 A THR 5  ? HG21   ? 
241  Y 1 1 A THR 5  ? HG22   ? 
242  Y 1 1 A THR 5  ? HG23   ? 
243  Y 1 1 A LEU 6  ? HA     ? 
244  Y 1 1 A LEU 6  ? HB2    ? 
245  Y 1 1 A LEU 6  ? HB3    ? 
246  Y 1 1 A LEU 6  ? HG     ? 
247  Y 1 1 A LEU 6  ? HD11   ? 
248  Y 1 1 A LEU 6  ? HD12   ? 
249  Y 1 1 A LEU 6  ? HD13   ? 
250  Y 1 1 A LEU 6  ? HD21   ? 
251  Y 1 1 A LEU 6  ? HD22   ? 
252  Y 1 1 A LEU 6  ? HD23   ? 
253  Y 1 1 A TYR 7  ? HA     ? 
254  Y 1 1 A TYR 7  ? HB2    ? 
255  Y 1 1 A TYR 7  ? HB3    ? 
256  Y 1 1 A TYR 7  ? HD1    ? 
257  Y 1 1 A TYR 7  ? HD2    ? 
258  Y 1 1 A TYR 7  ? HE1    ? 
259  Y 1 1 A TYR 7  ? HE2    ? 
260  Y 1 1 A ASP 8  ? HA     ? 
261  Y 1 1 A ASP 8  ? HB2    ? 
262  Y 1 1 A ASP 8  ? HB3    ? 
263  Y 1 1 A VAL 9  ? HA     ? 
264  Y 1 1 A VAL 9  ? HB     ? 
265  Y 1 1 A VAL 9  ? HG11   ? 
266  Y 1 1 A VAL 9  ? HG12   ? 
267  Y 1 1 A VAL 9  ? HG13   ? 
268  Y 1 1 A VAL 9  ? HG21   ? 
269  Y 1 1 A VAL 9  ? HG22   ? 
270  Y 1 1 A VAL 9  ? HG23   ? 
271  Y 1 1 A ALA 10 ? HA     ? 
272  Y 1 1 A ALA 10 ? HB1    ? 
273  Y 1 1 A ALA 10 ? HB2    ? 
274  Y 1 1 A ALA 10 ? HB3    ? 
275  Y 1 1 A GLU 11 ? HA     ? 
276  Y 1 1 A GLU 11 ? HB2    ? 
277  Y 1 1 A GLU 11 ? HB3    ? 
278  Y 1 1 A GLU 11 ? HG2    ? 
279  Y 1 1 A GLU 11 ? HG3    ? 
280  Y 1 1 A TYR 12 ? HA     ? 
281  Y 1 1 A TYR 12 ? HB2    ? 
282  Y 1 1 A TYR 12 ? HB3    ? 
283  Y 1 1 A TYR 12 ? HD1    ? 
284  Y 1 1 A TYR 12 ? HD2    ? 
285  Y 1 1 A TYR 12 ? HE1    ? 
286  Y 1 1 A TYR 12 ? HE2    ? 
287  Y 1 1 A ALA 13 ? HA     ? 
288  Y 1 1 A ALA 13 ? HB1    ? 
289  Y 1 1 A ALA 13 ? HB2    ? 
290  Y 1 1 A ALA 13 ? HB3    ? 
291  Y 1 1 A GLY 14 ? HA2    ? 
292  Y 1 1 A GLY 14 ? HA3    ? 
293  Y 1 1 A VAL 15 ? HA     ? 
294  Y 1 1 A VAL 15 ? HB     ? 
295  Y 1 1 A VAL 15 ? HG11   ? 
296  Y 1 1 A VAL 15 ? HG12   ? 
297  Y 1 1 A VAL 15 ? HG13   ? 
298  Y 1 1 A VAL 15 ? HG21   ? 
299  Y 1 1 A VAL 15 ? HG22   ? 
300  Y 1 1 A VAL 15 ? HG23   ? 
301  Y 1 1 A SER 16 ? HA     ? 
302  Y 1 1 A SER 16 ? HB2    ? 
303  Y 1 1 A SER 16 ? HB3    ? 
304  Y 1 1 A TYR 17 ? HA     ? 
305  Y 1 1 A TYR 17 ? HB2    ? 
306  Y 1 1 A TYR 17 ? HB3    ? 
307  Y 1 1 A TYR 17 ? HD1    ? 
308  Y 1 1 A TYR 17 ? HD2    ? 
309  Y 1 1 A TYR 17 ? HE1    ? 
310  Y 1 1 A TYR 17 ? HE2    ? 
311  Y 1 1 A GLN 18 ? HA     ? 
312  Y 1 1 A GLN 18 ? HB2    ? 
313  Y 1 1 A GLN 18 ? HB3    ? 
314  Y 1 1 A GLN 18 ? HG2    ? 
315  Y 1 1 A GLN 18 ? HG3    ? 
316  Y 1 1 A THR 19 ? HA     ? 
317  Y 1 1 A THR 19 ? HB     ? 
318  Y 1 1 A THR 19 ? HG21   ? 
319  Y 1 1 A THR 19 ? HG22   ? 
320  Y 1 1 A THR 19 ? HG23   ? 
321  Y 1 1 A VAL 20 ? HA     ? 
322  Y 1 1 A VAL 20 ? HB     ? 
323  Y 1 1 A VAL 20 ? HG11   ? 
324  Y 1 1 A VAL 20 ? HG12   ? 
325  Y 1 1 A VAL 20 ? HG13   ? 
326  Y 1 1 A VAL 20 ? HG21   ? 
327  Y 1 1 A VAL 20 ? HG22   ? 
328  Y 1 1 A VAL 20 ? HG23   ? 
329  Y 1 1 A SER 21 ? HA     ? 
330  Y 1 1 A SER 21 ? HB2    ? 
331  Y 1 1 A SER 21 ? HB3    ? 
332  Y 1 1 A ARG 22 ? HA     ? 
333  Y 1 1 A ARG 22 ? HB2    ? 
334  Y 1 1 A ARG 22 ? HB3    ? 
335  Y 1 1 A ARG 22 ? HG2    ? 
336  Y 1 1 A ARG 22 ? HG3    ? 
337  Y 1 1 A ARG 22 ? HD2    ? 
338  Y 1 1 A ARG 22 ? HD3    ? 
339  Y 1 1 A VAL 23 ? HA     ? 
340  Y 1 1 A VAL 23 ? HB     ? 
341  Y 1 1 A VAL 23 ? HG11   ? 
342  Y 1 1 A VAL 23 ? HG12   ? 
343  Y 1 1 A VAL 23 ? HG13   ? 
344  Y 1 1 A VAL 23 ? HG21   ? 
345  Y 1 1 A VAL 23 ? HG22   ? 
346  Y 1 1 A VAL 23 ? HG23   ? 
347  Y 1 1 A VAL 24 ? HA     ? 
348  Y 1 1 A VAL 24 ? HB     ? 
349  Y 1 1 A VAL 24 ? HG11   ? 
350  Y 1 1 A VAL 24 ? HG12   ? 
351  Y 1 1 A VAL 24 ? HG13   ? 
352  Y 1 1 A VAL 24 ? HG21   ? 
353  Y 1 1 A VAL 24 ? HG22   ? 
354  Y 1 1 A VAL 24 ? HG23   ? 
355  Y 1 1 A ASN 25 ? HA     ? 
356  Y 1 1 A ASN 25 ? HB2    ? 
357  Y 1 1 A ASN 25 ? HB3    ? 
358  Y 1 1 A GLN 26 ? HA     ? 
359  Y 1 1 A GLN 26 ? HB2    ? 
360  Y 1 1 A GLN 26 ? HB3    ? 
361  Y 1 1 A GLN 26 ? HG2    ? 
362  Y 1 1 A GLN 26 ? HG3    ? 
363  Y 1 1 A ALA 27 ? HA     ? 
364  Y 1 1 A ALA 27 ? HB1    ? 
365  Y 1 1 A ALA 27 ? HB2    ? 
366  Y 1 1 A ALA 27 ? HB3    ? 
367  Y 1 1 A SER 28 ? HA     ? 
368  Y 1 1 A SER 28 ? HB2    ? 
369  Y 1 1 A SER 28 ? HB3    ? 
370  Y 1 1 A HIS 29 ? HA     ? 
371  Y 1 1 A HIS 29 ? HB2    ? 
372  Y 1 1 A HIS 29 ? HB3    ? 
373  Y 1 1 A HIS 29 ? HD2    ? 
374  Y 1 1 A HIS 29 ? HE1    ? 
375  Y 1 1 A VAL 30 ? HA     ? 
376  Y 1 1 A VAL 30 ? HB     ? 
377  Y 1 1 A VAL 30 ? HG11   ? 
378  Y 1 1 A VAL 30 ? HG12   ? 
379  Y 1 1 A VAL 30 ? HG13   ? 
380  Y 1 1 A VAL 30 ? HG21   ? 
381  Y 1 1 A VAL 30 ? HG22   ? 
382  Y 1 1 A VAL 30 ? HG23   ? 
383  Y 1 1 A SER 31 ? HA     ? 
384  Y 1 1 A SER 31 ? HB2    ? 
385  Y 1 1 A SER 31 ? HB3    ? 
386  Y 1 1 A ALA 32 ? HA     ? 
387  Y 1 1 A ALA 32 ? HB1    ? 
388  Y 1 1 A ALA 32 ? HB2    ? 
389  Y 1 1 A ALA 32 ? HB3    ? 
390  Y 1 1 A LYS 33 ? HA     ? 
391  Y 1 1 A LYS 33 ? HB2    ? 
392  Y 1 1 A LYS 33 ? HB3    ? 
393  Y 1 1 A LYS 33 ? HG2    ? 
394  Y 1 1 A LYS 33 ? HG3    ? 
395  Y 1 1 A LYS 33 ? HD2    ? 
396  Y 1 1 A LYS 33 ? HD3    ? 
397  Y 1 1 A LYS 33 ? HE2    ? 
398  Y 1 1 A LYS 33 ? HE3    ? 
399  Y 1 1 A THR 34 ? HA     ? 
400  Y 1 1 A THR 34 ? HB     ? 
401  Y 1 1 A THR 34 ? HG21   ? 
402  Y 1 1 A THR 34 ? HG22   ? 
403  Y 1 1 A THR 34 ? HG23   ? 
404  Y 1 1 A ARG 35 ? HA     ? 
405  Y 1 1 A ARG 35 ? HB2    ? 
406  Y 1 1 A ARG 35 ? HB3    ? 
407  Y 1 1 A ARG 35 ? HG2    ? 
408  Y 1 1 A ARG 35 ? HG3    ? 
409  Y 1 1 A ARG 35 ? HD2    ? 
410  Y 1 1 A ARG 35 ? HD3    ? 
411  Y 1 1 A GLU 36 ? HA     ? 
412  Y 1 1 A GLU 36 ? HB2    ? 
413  Y 1 1 A GLU 36 ? HB3    ? 
414  Y 1 1 A GLU 36 ? HG2    ? 
415  Y 1 1 A GLU 36 ? HG3    ? 
416  Y 1 1 A LYS 37 ? HA     ? 
417  Y 1 1 A LYS 37 ? HB2    ? 
418  Y 1 1 A LYS 37 ? HB3    ? 
419  Y 1 1 A LYS 37 ? HG2    ? 
420  Y 1 1 A LYS 37 ? HG3    ? 
421  Y 1 1 A LYS 37 ? HD2    ? 
422  Y 1 1 A LYS 37 ? HD3    ? 
423  Y 1 1 A LYS 37 ? HE2    ? 
424  Y 1 1 A LYS 37 ? HE3    ? 
425  Y 1 1 A VAL 38 ? HA     ? 
426  Y 1 1 A VAL 38 ? HB     ? 
427  Y 1 1 A VAL 38 ? HG11   ? 
428  Y 1 1 A VAL 38 ? HG12   ? 
429  Y 1 1 A VAL 38 ? HG13   ? 
430  Y 1 1 A VAL 38 ? HG21   ? 
431  Y 1 1 A VAL 38 ? HG22   ? 
432  Y 1 1 A VAL 38 ? HG23   ? 
433  Y 1 1 A GLU 39 ? HA     ? 
434  Y 1 1 A GLU 39 ? HB2    ? 
435  Y 1 1 A GLU 39 ? HB3    ? 
436  Y 1 1 A GLU 39 ? HG2    ? 
437  Y 1 1 A GLU 39 ? HG3    ? 
438  Y 1 1 A ALA 40 ? HA     ? 
439  Y 1 1 A ALA 40 ? HB1    ? 
440  Y 1 1 A ALA 40 ? HB2    ? 
441  Y 1 1 A ALA 40 ? HB3    ? 
442  Y 1 1 A ALA 41 ? HA     ? 
443  Y 1 1 A ALA 41 ? HB1    ? 
444  Y 1 1 A ALA 41 ? HB2    ? 
445  Y 1 1 A ALA 41 ? HB3    ? 
446  Y 1 1 A MET 42 ? HA     ? 
447  Y 1 1 A MET 42 ? HB2    ? 
448  Y 1 1 A MET 42 ? HB3    ? 
449  Y 1 1 A MET 42 ? HG2    ? 
450  Y 1 1 A MET 42 ? HG3    ? 
451  Y 1 1 A MET 42 ? HE1    ? 
452  Y 1 1 A MET 42 ? HE2    ? 
453  Y 1 1 A MET 42 ? HE3    ? 
454  Y 1 1 A ALA 43 ? HA     ? 
455  Y 1 1 A ALA 43 ? HB1    ? 
456  Y 1 1 A ALA 43 ? HB2    ? 
457  Y 1 1 A ALA 43 ? HB3    ? 
458  Y 1 1 A GLU 44 ? HA     ? 
459  Y 1 1 A GLU 44 ? HB2    ? 
460  Y 1 1 A GLU 44 ? HB3    ? 
461  Y 1 1 A GLU 44 ? HG2    ? 
462  Y 1 1 A GLU 44 ? HG3    ? 
463  Y 1 1 A LEU 45 ? HA     ? 
464  Y 1 1 A LEU 45 ? HB2    ? 
465  Y 1 1 A LEU 45 ? HB3    ? 
466  Y 1 1 A LEU 45 ? HG     ? 
467  Y 1 1 A LEU 45 ? HD11   ? 
468  Y 1 1 A LEU 45 ? HD12   ? 
469  Y 1 1 A LEU 45 ? HD13   ? 
470  Y 1 1 A LEU 45 ? HD21   ? 
471  Y 1 1 A LEU 45 ? HD22   ? 
472  Y 1 1 A LEU 45 ? HD23   ? 
473  Y 1 1 A ASN 46 ? HA     ? 
474  Y 1 1 A ASN 46 ? HB2    ? 
475  Y 1 1 A ASN 46 ? HB3    ? 
476  Y 1 1 A TYR 47 ? HA     ? 
477  Y 1 1 A TYR 47 ? HB2    ? 
478  Y 1 1 A TYR 47 ? HB3    ? 
479  Y 1 1 A TYR 47 ? HD1    ? 
480  Y 1 1 A TYR 47 ? HD2    ? 
481  Y 1 1 A TYR 47 ? HE1    ? 
482  Y 1 1 A TYR 47 ? HE2    ? 
483  Y 1 1 A ILE 48 ? HA     ? 
484  Y 1 1 A ILE 48 ? HB     ? 
485  Y 1 1 A ILE 48 ? HG12   ? 
486  Y 1 1 A ILE 48 ? HG13   ? 
487  Y 1 1 A ILE 48 ? HG21   ? 
488  Y 1 1 A ILE 48 ? HG22   ? 
489  Y 1 1 A ILE 48 ? HG23   ? 
490  Y 1 1 A ILE 48 ? HD11   ? 
491  Y 1 1 A ILE 48 ? HD12   ? 
492  Y 1 1 A ILE 48 ? HD13   ? 
493  Y 1 1 A PRO 49 ? HA     ? 
494  Y 1 1 A PRO 49 ? HB2    ? 
495  Y 1 1 A PRO 49 ? HB3    ? 
496  Y 1 1 A PRO 49 ? HG2    ? 
497  Y 1 1 A PRO 49 ? HG3    ? 
498  Y 1 1 A PRO 49 ? HD2    ? 
499  Y 1 1 A PRO 49 ? HD3    ? 
500  Y 1 1 A ASN 50 ? HA     ? 
501  Y 1 1 A ASN 50 ? HB2    ? 
502  Y 1 1 A ASN 50 ? HB3    ? 
503  Y 1 1 A ARG 51 ? HA     ? 
504  Y 1 1 A ARG 51 ? HB2    ? 
505  Y 1 1 A ARG 51 ? HB3    ? 
506  Y 1 1 A ARG 51 ? HG2    ? 
507  Y 1 1 A ARG 51 ? HG3    ? 
508  Y 1 1 A ARG 51 ? HD2    ? 
509  Y 1 1 A ARG 51 ? HD3    ? 
510  Y 1 2 B DA  1  ? "H5'"  ? 
511  Y 1 2 B DA  1  ? "H5''" ? 
512  Y 1 2 B DA  1  ? "H4'"  ? 
513  Y 1 2 B DA  1  ? "H3'"  ? 
514  Y 1 2 B DA  1  ? "H2'"  ? 
515  Y 1 2 B DA  1  ? "H2''" ? 
516  Y 1 2 B DA  1  ? "H1'"  ? 
517  Y 1 2 B DA  1  ? H8     ? 
518  Y 1 2 B DA  1  ? H2     ? 
519  Y 1 2 B DA  2  ? "H5'"  ? 
520  Y 1 2 B DA  2  ? "H5''" ? 
521  Y 1 2 B DA  2  ? "H4'"  ? 
522  Y 1 2 B DA  2  ? "H3'"  ? 
523  Y 1 2 B DA  2  ? "H2'"  ? 
524  Y 1 2 B DA  2  ? "H2''" ? 
525  Y 1 2 B DA  2  ? "H1'"  ? 
526  Y 1 2 B DA  2  ? H8     ? 
527  Y 1 2 B DA  2  ? H2     ? 
528  Y 1 2 B DT  3  ? "H5'"  ? 
529  Y 1 2 B DT  3  ? "H5''" ? 
530  Y 1 2 B DT  3  ? "H4'"  ? 
531  Y 1 2 B DT  3  ? "H3'"  ? 
532  Y 1 2 B DT  3  ? "H2'"  ? 
533  Y 1 2 B DT  3  ? "H2''" ? 
534  Y 1 2 B DT  3  ? "H1'"  ? 
535  Y 1 2 B DT  3  ? H71    ? 
536  Y 1 2 B DT  3  ? H72    ? 
537  Y 1 2 B DT  3  ? H73    ? 
538  Y 1 2 B DT  3  ? H6     ? 
539  Y 1 2 B DT  4  ? "H5'"  ? 
540  Y 1 2 B DT  4  ? "H5''" ? 
541  Y 1 2 B DT  4  ? "H4'"  ? 
542  Y 1 2 B DT  4  ? "H3'"  ? 
543  Y 1 2 B DT  4  ? "H2'"  ? 
544  Y 1 2 B DT  4  ? "H2''" ? 
545  Y 1 2 B DT  4  ? "H1'"  ? 
546  Y 1 2 B DT  4  ? H71    ? 
547  Y 1 2 B DT  4  ? H72    ? 
548  Y 1 2 B DT  4  ? H73    ? 
549  Y 1 2 B DT  4  ? H6     ? 
550  Y 1 2 B DG  5  ? "H5'"  ? 
551  Y 1 2 B DG  5  ? "H5''" ? 
552  Y 1 2 B DG  5  ? "H4'"  ? 
553  Y 1 2 B DG  5  ? "H3'"  ? 
554  Y 1 2 B DG  5  ? "H2'"  ? 
555  Y 1 2 B DG  5  ? "H2''" ? 
556  Y 1 2 B DG  5  ? "H1'"  ? 
557  Y 1 2 B DG  5  ? H8     ? 
558  Y 1 2 B DT  6  ? "H5'"  ? 
559  Y 1 2 B DT  6  ? "H5''" ? 
560  Y 1 2 B DT  6  ? "H4'"  ? 
561  Y 1 2 B DT  6  ? "H3'"  ? 
562  Y 1 2 B DT  6  ? "H2'"  ? 
563  Y 1 2 B DT  6  ? "H2''" ? 
564  Y 1 2 B DT  6  ? "H1'"  ? 
565  Y 1 2 B DT  6  ? H71    ? 
566  Y 1 2 B DT  6  ? H72    ? 
567  Y 1 2 B DT  6  ? H73    ? 
568  Y 1 2 B DT  6  ? H6     ? 
569  Y 1 2 B DG  7  ? "H5'"  ? 
570  Y 1 2 B DG  7  ? "H5''" ? 
571  Y 1 2 B DG  7  ? "H4'"  ? 
572  Y 1 2 B DG  7  ? "H3'"  ? 
573  Y 1 2 B DG  7  ? "H2'"  ? 
574  Y 1 2 B DG  7  ? "H2''" ? 
575  Y 1 2 B DG  7  ? "H1'"  ? 
576  Y 1 2 B DG  7  ? H8     ? 
577  Y 1 2 B DA  8  ? "H5'"  ? 
578  Y 1 2 B DA  8  ? "H5''" ? 
579  Y 1 2 B DA  8  ? "H4'"  ? 
580  Y 1 2 B DA  8  ? "H3'"  ? 
581  Y 1 2 B DA  8  ? "H2'"  ? 
582  Y 1 2 B DA  8  ? "H2''" ? 
583  Y 1 2 B DA  8  ? "H1'"  ? 
584  Y 1 2 B DA  8  ? H8     ? 
585  Y 1 2 B DA  8  ? H2     ? 
586  Y 1 2 B DG  9  ? "H5'"  ? 
587  Y 1 2 B DG  9  ? "H5''" ? 
588  Y 1 2 B DG  9  ? "H4'"  ? 
589  Y 1 2 B DG  9  ? "H3'"  ? 
590  Y 1 2 B DG  9  ? "H2'"  ? 
591  Y 1 2 B DG  9  ? "H2''" ? 
592  Y 1 2 B DG  9  ? "H1'"  ? 
593  Y 1 2 B DG  9  ? H8     ? 
594  Y 1 2 B DC  10 ? "H5'"  ? 
595  Y 1 2 B DC  10 ? "H5''" ? 
596  Y 1 2 B DC  10 ? "H4'"  ? 
597  Y 1 2 B DC  10 ? "H3'"  ? 
598  Y 1 2 B DC  10 ? "H2'"  ? 
599  Y 1 2 B DC  10 ? "H2''" ? 
600  Y 1 2 B DC  10 ? "H1'"  ? 
601  Y 1 2 B DC  10 ? H5     ? 
602  Y 1 2 B DC  10 ? H6     ? 
603  Y 1 2 B DG  11 ? "H5'"  ? 
604  Y 1 2 B DG  11 ? "H5''" ? 
605  Y 1 2 B DG  11 ? "H4'"  ? 
606  Y 1 2 B DG  11 ? "H3'"  ? 
607  Y 1 2 B DG  11 ? "H2'"  ? 
608  Y 1 2 B DG  11 ? "H2''" ? 
609  Y 1 2 B DG  11 ? "H1'"  ? 
610  Y 1 2 B DG  11 ? H8     ? 
611  Y 1 2 C DC  1  ? "H5'"  ? 
612  Y 1 2 C DC  1  ? "H5''" ? 
613  Y 1 2 C DC  1  ? "H4'"  ? 
614  Y 1 2 C DC  1  ? "H3'"  ? 
615  Y 1 2 C DC  1  ? "H2'"  ? 
616  Y 1 2 C DC  1  ? "H2''" ? 
617  Y 1 2 C DC  1  ? "H1'"  ? 
618  Y 1 2 C DC  1  ? H5     ? 
619  Y 1 2 C DC  1  ? H6     ? 
620  Y 1 2 C DG  2  ? "H5'"  ? 
621  Y 1 2 C DG  2  ? "H5''" ? 
622  Y 1 2 C DG  2  ? "H4'"  ? 
623  Y 1 2 C DG  2  ? "H3'"  ? 
624  Y 1 2 C DG  2  ? "H2'"  ? 
625  Y 1 2 C DG  2  ? "H2''" ? 
626  Y 1 2 C DG  2  ? "H1'"  ? 
627  Y 1 2 C DG  2  ? H8     ? 
628  Y 1 2 C DC  3  ? "H5'"  ? 
629  Y 1 2 C DC  3  ? "H5''" ? 
630  Y 1 2 C DC  3  ? "H4'"  ? 
631  Y 1 2 C DC  3  ? "H3'"  ? 
632  Y 1 2 C DC  3  ? "H2'"  ? 
633  Y 1 2 C DC  3  ? "H2''" ? 
634  Y 1 2 C DC  3  ? "H1'"  ? 
635  Y 1 2 C DC  3  ? H5     ? 
636  Y 1 2 C DC  3  ? H6     ? 
637  Y 1 2 C DT  4  ? "H5'"  ? 
638  Y 1 2 C DT  4  ? "H5''" ? 
639  Y 1 2 C DT  4  ? "H4'"  ? 
640  Y 1 2 C DT  4  ? "H3'"  ? 
641  Y 1 2 C DT  4  ? "H2'"  ? 
642  Y 1 2 C DT  4  ? "H2''" ? 
643  Y 1 2 C DT  4  ? "H1'"  ? 
644  Y 1 2 C DT  4  ? H71    ? 
645  Y 1 2 C DT  4  ? H72    ? 
646  Y 1 2 C DT  4  ? H73    ? 
647  Y 1 2 C DT  4  ? H6     ? 
648  Y 1 2 C DC  5  ? "H5'"  ? 
649  Y 1 2 C DC  5  ? "H5''" ? 
650  Y 1 2 C DC  5  ? "H4'"  ? 
651  Y 1 2 C DC  5  ? "H3'"  ? 
652  Y 1 2 C DC  5  ? "H2'"  ? 
653  Y 1 2 C DC  5  ? "H2''" ? 
654  Y 1 2 C DC  5  ? "H1'"  ? 
655  Y 1 2 C DC  5  ? H5     ? 
656  Y 1 2 C DC  5  ? H6     ? 
657  Y 1 2 C DA  6  ? "H5'"  ? 
658  Y 1 2 C DA  6  ? "H5''" ? 
659  Y 1 2 C DA  6  ? "H4'"  ? 
660  Y 1 2 C DA  6  ? "H3'"  ? 
661  Y 1 2 C DA  6  ? "H2'"  ? 
662  Y 1 2 C DA  6  ? "H2''" ? 
663  Y 1 2 C DA  6  ? "H1'"  ? 
664  Y 1 2 C DA  6  ? H8     ? 
665  Y 1 2 C DA  6  ? H2     ? 
666  Y 1 2 C DC  7  ? "H5'"  ? 
667  Y 1 2 C DC  7  ? "H5''" ? 
668  Y 1 2 C DC  7  ? "H4'"  ? 
669  Y 1 2 C DC  7  ? "H3'"  ? 
670  Y 1 2 C DC  7  ? "H2'"  ? 
671  Y 1 2 C DC  7  ? "H2''" ? 
672  Y 1 2 C DC  7  ? "H1'"  ? 
673  Y 1 2 C DC  7  ? H5     ? 
674  Y 1 2 C DC  7  ? H6     ? 
675  Y 1 2 C DA  8  ? "H5'"  ? 
676  Y 1 2 C DA  8  ? "H5''" ? 
677  Y 1 2 C DA  8  ? "H4'"  ? 
678  Y 1 2 C DA  8  ? "H3'"  ? 
679  Y 1 2 C DA  8  ? "H2'"  ? 
680  Y 1 2 C DA  8  ? "H2''" ? 
681  Y 1 2 C DA  8  ? "H1'"  ? 
682  Y 1 2 C DA  8  ? H8     ? 
683  Y 1 2 C DA  8  ? H2     ? 
684  Y 1 2 C DA  9  ? "H5'"  ? 
685  Y 1 2 C DA  9  ? "H5''" ? 
686  Y 1 2 C DA  9  ? "H4'"  ? 
687  Y 1 2 C DA  9  ? "H3'"  ? 
688  Y 1 2 C DA  9  ? "H2'"  ? 
689  Y 1 2 C DA  9  ? "H2''" ? 
690  Y 1 2 C DA  9  ? "H1'"  ? 
691  Y 1 2 C DA  9  ? H8     ? 
692  Y 1 2 C DA  9  ? H2     ? 
693  Y 1 2 C DT  10 ? "H5'"  ? 
694  Y 1 2 C DT  10 ? "H5''" ? 
695  Y 1 2 C DT  10 ? "H4'"  ? 
696  Y 1 2 C DT  10 ? "H3'"  ? 
697  Y 1 2 C DT  10 ? "H2'"  ? 
698  Y 1 2 C DT  10 ? "H2''" ? 
699  Y 1 2 C DT  10 ? "H1'"  ? 
700  Y 1 2 C DT  10 ? H71    ? 
701  Y 1 2 C DT  10 ? H72    ? 
702  Y 1 2 C DT  10 ? H73    ? 
703  Y 1 2 C DT  10 ? H6     ? 
704  Y 1 2 C DT  11 ? "H5'"  ? 
705  Y 1 2 C DT  11 ? "H5''" ? 
706  Y 1 2 C DT  11 ? "H4'"  ? 
707  Y 1 2 C DT  11 ? "H3'"  ? 
708  Y 1 2 C DT  11 ? "H2'"  ? 
709  Y 1 2 C DT  11 ? "H2''" ? 
710  Y 1 2 C DT  11 ? "H1'"  ? 
711  Y 1 2 C DT  11 ? H71    ? 
712  Y 1 2 C DT  11 ? H72    ? 
713  Y 1 2 C DT  11 ? H73    ? 
714  Y 1 2 C DT  11 ? H6     ? 
715  Y 1 2 A MET 1  ? HA     ? 
716  Y 1 2 A MET 1  ? HB2    ? 
717  Y 1 2 A MET 1  ? HB3    ? 
718  Y 1 2 A MET 1  ? HG2    ? 
719  Y 1 2 A MET 1  ? HG3    ? 
720  Y 1 2 A MET 1  ? HE1    ? 
721  Y 1 2 A MET 1  ? HE2    ? 
722  Y 1 2 A MET 1  ? HE3    ? 
723  Y 1 2 A LYS 2  ? HA     ? 
724  Y 1 2 A LYS 2  ? HB2    ? 
725  Y 1 2 A LYS 2  ? HB3    ? 
726  Y 1 2 A LYS 2  ? HG2    ? 
727  Y 1 2 A LYS 2  ? HG3    ? 
728  Y 1 2 A LYS 2  ? HD2    ? 
729  Y 1 2 A LYS 2  ? HD3    ? 
730  Y 1 2 A LYS 2  ? HE2    ? 
731  Y 1 2 A LYS 2  ? HE3    ? 
732  Y 1 2 A PRO 3  ? HA     ? 
733  Y 1 2 A PRO 3  ? HB2    ? 
734  Y 1 2 A PRO 3  ? HB3    ? 
735  Y 1 2 A PRO 3  ? HG2    ? 
736  Y 1 2 A PRO 3  ? HG3    ? 
737  Y 1 2 A PRO 3  ? HD2    ? 
738  Y 1 2 A PRO 3  ? HD3    ? 
739  Y 1 2 A VAL 4  ? HA     ? 
740  Y 1 2 A VAL 4  ? HB     ? 
741  Y 1 2 A VAL 4  ? HG11   ? 
742  Y 1 2 A VAL 4  ? HG12   ? 
743  Y 1 2 A VAL 4  ? HG13   ? 
744  Y 1 2 A VAL 4  ? HG21   ? 
745  Y 1 2 A VAL 4  ? HG22   ? 
746  Y 1 2 A VAL 4  ? HG23   ? 
747  Y 1 2 A THR 5  ? HA     ? 
748  Y 1 2 A THR 5  ? HB     ? 
749  Y 1 2 A THR 5  ? HG21   ? 
750  Y 1 2 A THR 5  ? HG22   ? 
751  Y 1 2 A THR 5  ? HG23   ? 
752  Y 1 2 A LEU 6  ? HA     ? 
753  Y 1 2 A LEU 6  ? HB2    ? 
754  Y 1 2 A LEU 6  ? HB3    ? 
755  Y 1 2 A LEU 6  ? HG     ? 
756  Y 1 2 A LEU 6  ? HD11   ? 
757  Y 1 2 A LEU 6  ? HD12   ? 
758  Y 1 2 A LEU 6  ? HD13   ? 
759  Y 1 2 A LEU 6  ? HD21   ? 
760  Y 1 2 A LEU 6  ? HD22   ? 
761  Y 1 2 A LEU 6  ? HD23   ? 
762  Y 1 2 A TYR 7  ? HA     ? 
763  Y 1 2 A TYR 7  ? HB2    ?
[truncated: 70,158 more chars]
