# Supplementary material for: HIVprotI: an integrated web based platform for prediction and design of HIV proteins inhibitors
Source: J Cheminform. 2018 Mar 9;10:12. doi: 10.1186/s13321-018-0266-y (PMC5845081; doi:10.1186/s13321-018-0266-y)
Supplement: Supplementary file 2 — Additional file 2. Source code of HIVProtI web server. [file 13321_2018_266_MOESM2_ESM.zip › HIVprotI_Source-code/hivprotI/cdw/data/molecules/1TRZ.pdb]

HEADER    HORMONE                                 19-NOV-93   1TRZ              
TITLE     CRYSTALLOGRAPHIC EVIDENCE FOR DUAL COORDINATION AROUND ZINC           
TITLE    2 IN THE T3R3 HUMAN INSULIN HEXAMER                                    
COMPND    MOL_ID: 1;                                                            
COMPND   2 MOLECULE: INSULIN;                                                   
COMPND   3 CHAIN: A, C;                                                         
COMPND   4 ENGINEERED: YES;                                                     
COMPND   5 MOL_ID: 2;                                                           
COMPND   6 MOLECULE: INSULIN;                                                   
COMPND   7 CHAIN: B, D;                                                         
COMPND   8 ENGINEERED: YES                                                      
SOURCE    MOL_ID: 1;                                                            
SOURCE   2 MOL_ID: 2                                                            
KEYWDS    HORMONE                                                               
EXPDTA    X-RAY DIFFRACTION                                                     
AUTHOR    E.CISZAK,G.D.SMITH                                                    
REVDAT   3   24-FEB-09 1TRZ    1       VERSN                                    
REVDAT   2   24-SEP-99 1TRZ    1       JRNL                                     
REVDAT   1   31-JAN-94 1TRZ    0                                                
JRNL        AUTH   E.CISZAK,G.D.SMITH                                           
JRNL        TITL   CRYSTALLOGRAPHIC EVIDENCE FOR DUAL COORDINATION              
JRNL        TITL 2 AROUND ZINC IN THE T3R3 HUMAN INSULIN HEXAMER.               
JRNL        REF    BIOCHEMISTRY                  V.  33  1512 1994              
JRNL        REFN                   ISSN 0006-2960                               
JRNL        PMID   8312271                                                      
JRNL        DOI    10.1021/BI00172A030                                          
REMARK   1                                                                      
REMARK   1 REFERENCE 1                                                          
REMARK   1  AUTH   G.D.SMITH,D.C.SWENSON,E.J.DODSON,G.G.DODSON,                 
REMARK   1  AUTH 2 C.D.REYNOLDS                                                 
REMARK   1  TITL   STRUCTURAL STABILITY IN THE 4-ZINC HUMAN INSULIN             
REMARK   1  TITL 2 HEXAMER                                                      
REMARK   1  REF    PROC.NATL.ACAD.SCI.USA        V.  81  7093 1984              
REMARK   1  REFN                   ISSN 0027-8424                               
REMARK   1 REFERENCE 2                                                          
REMARK   1  AUTH   G.BENTLEY,E.J.DODSON,G.G.DODSON,D.HODGKIN,D.MERCOLA          
REMARK   1  TITL   STRUCTURE OF INSULIN IN 4-ZINC INSULIN                       
REMARK   1  REF    NATURE                        V. 261   166 1976              
REMARK   1  REFN                   ISSN 0028-0836                               
REMARK   2                                                                      
REMARK   2 RESOLUTION.    1.60 ANGSTROMS.                                       
REMARK   3                                                                      
REMARK   3 REFINEMENT.                                                          
REMARK   3   PROGRAM     : PROFFT                                               
REMARK   3   AUTHORS     : KONNERT,HENDRICKSON,FINZEL                           
REMARK   3                                                                      
REMARK   3  DATA USED IN REFINEMENT.                                            
REMARK   3   RESOLUTION RANGE HIGH (ANGSTROMS) : 1.60                           
REMARK   3   RESOLUTION RANGE LOW  (ANGSTROMS) : NULL                           
REMARK   3   DATA CUTOFF            (SIGMA(F)) : NULL                           
REMARK   3   COMPLETENESS FOR RANGE        (%) : NULL                           
REMARK   3   NUMBER OF REFLECTIONS             : NULL                           
REMARK   3                                                                      
REMARK   3  FIT TO DATA USED IN REFINEMENT.                                     
REMARK   3   CROSS-VALIDATION METHOD          : NULL                            
REMARK   3   FREE R VALUE TEST SET SELECTION  : NULL                            
REMARK   3   R VALUE     (WORKING + TEST SET) : 0.172                           
REMARK   3   R VALUE            (WORKING SET) : NULL                            
REMARK   3   FREE R VALUE                     : NULL                            
REMARK   3   FREE R VALUE TEST SET SIZE   (%) : NULL                            
REMARK   3   FREE R VALUE TEST SET COUNT      : NULL                            
REMARK   3                                                                      
REMARK   3  FIT/AGREEMENT OF MODEL WITH ALL DATA.                               
REMARK   3   R VALUE   (WORKING + TEST SET, NO CUTOFF) : NULL                   
REMARK   3   R VALUE          (WORKING SET, NO CUTOFF) : NULL                   
REMARK   3   FREE R VALUE                  (NO CUTOFF) : NULL                   
REMARK   3   FREE R VALUE TEST SET SIZE (%, NO CUTOFF) : NULL                   
REMARK   3   FREE R VALUE TEST SET COUNT   (NO CUTOFF) : NULL                   
REMARK   3   TOTAL NUMBER OF REFLECTIONS   (NO CUTOFF) : NULL                   
REMARK   3                                                                      
REMARK   3  NUMBER OF NON-HYDROGEN ATOMS USED IN REFINEMENT.                    
REMARK   3   PROTEIN ATOMS            : 798                                     
REMARK   3   NUCLEIC ACID ATOMS       : 0                                       
REMARK   3   HETEROGEN ATOMS          : 5                                       
REMARK   3   SOLVENT ATOMS            : 123                                     
REMARK   3                                                                      
REMARK   3  B VALUES.                                                           
REMARK   3   FROM WILSON PLOT           (A**2) : NULL                           
REMARK   3   MEAN B VALUE      (OVERALL, A**2) : NULL                           
REMARK   3   OVERALL ANISOTROPIC B VALUE.                                       
REMARK   3    B11 (A**2) : NULL                                                 
REMARK   3    B22 (A**2) : NULL                                                 
REMARK   3    B33 (A**2) : NULL                                                 
REMARK   3    B12 (A**2) : NULL                                                 
REMARK   3    B13 (A**2) : NULL                                                 
REMARK   3    B23 (A**2) : NULL                                                 
REMARK   3                                                                      
REMARK   3  ESTIMATED COORDINATE ERROR.                                         
REMARK   3   ESD FROM LUZZATI PLOT        (A) : NULL                            
REMARK   3   ESD FROM SIGMAA              (A) : NULL                            
REMARK   3   LOW RESOLUTION CUTOFF        (A) : NULL                            
REMARK   3                                                                      
REMARK   3  RMS DEVIATIONS FROM IDEAL VALUES.                                   
REMARK   3   DISTANCE RESTRAINTS.                    RMS    SIGMA               
REMARK   3    BOND LENGTH                     (A) : 0.018 ; NULL                
REMARK   3    ANGLE DISTANCE                  (A) : 3.000 ; NULL                
REMARK   3    INTRAPLANAR 1-4 DISTANCE        (A) : NULL  ; NULL                
REMARK   3    H-BOND OR METAL COORDINATION    (A) : NULL  ; NULL                
REMARK   3                                                                      
REMARK   3   PLANE RESTRAINT                  (A) : NULL  ; NULL                
REMARK   3   CHIRAL-CENTER RESTRAINT       (A**3) : NULL  ; NULL                
REMARK   3                                                                      
REMARK   3   NON-BONDED CONTACT RESTRAINTS.                                     
REMARK   3    SINGLE TORSION                  (A) : NULL  ; NULL                
REMARK   3    MULTIPLE TORSION                (A) : NULL  ; NULL                
REMARK   3    H-BOND (X...Y)                  (A) : NULL  ; NULL                
REMARK   3    H-BOND (X-H...Y)                (A) : NULL  ; NULL                
REMARK   3                                                                      
REMARK   3   CONFORMATIONAL TORSION ANGLE RESTRAINTS.                           
REMARK   3    SPECIFIED                 (DEGREES) : NULL  ; NULL                
REMARK   3    PLANAR                    (DEGREES) : NULL  ; NULL                
REMARK   3    STAGGERED                 (DEGREES) : NULL  ; NULL                
REMARK   3    TRANSVERSE                (DEGREES) : NULL  ; NULL                
REMARK   3                                                                      
REMARK   3  ISOTROPIC THERMAL FACTOR RESTRAINTS.    RMS    SIGMA                
REMARK   3   MAIN-CHAIN BOND               (A**2) : NULL  ; NULL                
REMARK   3   MAIN-CHAIN ANGLE              (A**2) : NULL  ; NULL                
REMARK   3   SIDE-CHAIN BOND               (A**2) : NULL  ; NULL                
REMARK   3   SIDE-CHAIN ANGLE              (A**2) : NULL  ; NULL                
REMARK   3                                                                      
REMARK   3  OTHER REFINEMENT REMARKS:  SIDE CHAINS OF VAL D 2 (MON II),         
REMARK   3  LYS B 29 AND THR B 30 OF BOTH MONOMERS ARE NOT INCLUDED IN THE      
REMARK   3  MODEL. THE SIDE CHAINS OF B 109 AND B 105 ARE REFINED IN TWO        
REMARK   3  ALTERNATE ORIENTATIONS.                                             
REMARK   4                                                                      
REMARK   4 1TRZ COMPLIES WITH FORMAT V. 3.15, 01-DEC-08                         
REMARK 100                                                                      
REMARK 100 THIS ENTRY HAS BEEN PROCESSED BY BNL.                                
REMARK 200                                                                      
REMARK 200 EXPERIMENTAL DETAILS                                                 
REMARK 200  EXPERIMENT TYPE                : X-RAY DIFFRACTION                  
REMARK 200  DATE OF DATA COLLECTION        : NULL                               
REMARK 200  TEMPERATURE           (KELVIN) : NULL                               
REMARK 200  PH                             : NULL                               
REMARK 200  NUMBER OF CRYSTALS USED        : NULL                               
REMARK 200                                                                      
REMARK 200  SYNCHROTRON              (Y/N) : NULL                               
REMARK 200  RADIATION SOURCE               : NULL                               
REMARK 200  BEAMLINE                       : NULL                               
REMARK 200  X-RAY GENERATOR MODEL          : NULL                               
REMARK 200  MONOCHROMATIC OR LAUE    (M/L) : NULL                               
REMARK 200  WAVELENGTH OR RANGE        (A) : NULL                               
REMARK 200  MONOCHROMATOR                  : NULL                               
REMARK 200  OPTICS                         : NULL                               
REMARK 200                                                                      
REMARK 200  DETECTOR TYPE                  : NULL                               
REMARK 200  DETECTOR MANUFACTURER          : NULL                               
REMARK 200  INTENSITY-INTEGRATION SOFTWARE : NULL                               
REMARK 200  DATA SCALING SOFTWARE          : NULL                               
REMARK 200                                                                      
REMARK 200  NUMBER OF UNIQUE REFLECTIONS   : NULL                               
REMARK 200  RESOLUTION RANGE HIGH      (A) : NULL                               
REMARK 200  RESOLUTION RANGE LOW       (A) : NULL                               
REMARK 200  REJECTION CRITERIA  (SIGMA(I)) : NULL                               
REMARK 200                                                                      
REMARK 200 OVERALL.                                                             
REMARK 200  COMPLETENESS FOR RANGE     (%) : NULL                               
REMARK 200  DATA REDUNDANCY                : NULL                               
REMARK 200  R MERGE                    (I) : NULL                               
REMARK 200  R SYM                      (I) : NULL                               
REMARK 200  <I/SIGMA(I)> FOR THE DATA SET  : NULL                               
REMARK 200                                                                      
REMARK 200 IN THE HIGHEST RESOLUTION SHELL.                                     
REMARK 200  HIGHEST RESOLUTION SHELL, RANGE HIGH (A) : NULL                     
REMARK 200  HIGHEST RESOLUTION SHELL, RANGE LOW  (A) : NULL                     
REMARK 200  COMPLETENESS FOR SHELL     (%) : NULL                               
REMARK 200  DATA REDUNDANCY IN SHELL       : NULL                               
REMARK 200  R MERGE FOR SHELL          (I) : NULL                               
REMARK 200  R SYM FOR SHELL            (I) : NULL                               
REMARK 200  <I/SIGMA(I)> FOR SHELL         : NULL                               
REMARK 200                                                                      
REMARK 200 DIFFRACTION PROTOCOL: NULL                                           
REMARK 200 METHOD USED TO DETERMINE THE STRUCTURE: NULL                         
REMARK 200 SOFTWARE USED: NULL                                                  
REMARK 200 STARTING MODEL: NULL                                                 
REMARK 200                                                                      
REMARK 200 REMARK: NULL                                                         
REMARK 280                                                                      
REMARK 280 CRYSTAL                                                              
REMARK 280 SOLVENT CONTENT, VS   (%): 39.45                                     
REMARK 280 MATTHEWS COEFFICIENT, VM (ANGSTROMS**3/DA): 2.03                     
REMARK 280                                                                      
REMARK 280 CRYSTALLIZATION CONDITIONS: NULL                                     
REMARK 290                                                                      
REMARK 290 CRYSTALLOGRAPHIC SYMMETRY                                            
REMARK 290 SYMMETRY OPERATORS FOR SPACE GROUP: H 3                              
REMARK 290                                                                      
REMARK 290      SYMOP   SYMMETRY                                                
REMARK 290     NNNMMM   OPERATOR                                                
REMARK 290       1555   X,Y,Z                                                   
REMARK 290       2555   -Y,X-Y,Z                                                
REMARK 290       3555   -X+Y,-X,Z                                               
REMARK 290       4555   X+2/3,Y+1/3,Z+1/3                                       
REMARK 290       5555   -Y+2/3,X-Y+1/3,Z+1/3                                    
REMARK 290       6555   -X+Y+2/3,-X+1/3,Z+1/3                                   
REMARK 290       7555   X+1/3,Y+2/3,Z+2/3                                       
REMARK 290       8555   -Y+1/3,X-Y+2/3,Z+2/3                                    
REMARK 290       9555   -X+Y+1/3,-X+2/3,Z+2/3                                   
REMARK 290                                                                      
REMARK 290     WHERE NNN -> OPERATOR NUMBER                                     
REMARK 290           MMM -> TRANSLATION VECTOR                                  
REMARK 290                                                                      
REMARK 290 CRYSTALLOGRAPHIC SYMMETRY TRANSFORMATIONS                            
REMARK 290 THE FOLLOWING TRANSFORMATIONS OPERATE ON THE ATOM/HETATM             
REMARK 290 RECORDS IN THIS ENTRY TO PRODUCE CRYSTALLOGRAPHICALLY                
REMARK 290 RELATED MOLECULES.                                                   
REMARK 290   SMTRY1   1  1.000000  0.000000  0.000000        0.00000            
REMARK 290   SMTRY2   1  0.000000  1.000000  0.000000        0.00000            
REMARK 290   SMTRY3   1  0.000000  0.000000  1.000000        0.00000            
REMARK 290   SMTRY1   2 -0.500000 -0.866025  0.000000        0.00000            
REMARK 290   SMTRY2   2  0.866025 -0.500000  0.000000        0.00000            
REMARK 290   SMTRY3   2  0.000000  0.000000  1.000000        0.00000            
REMARK 290   SMTRY1   3 -0.500000  0.866025  0.000000        0.00000            
REMARK 290   SMTRY2   3 -0.866025 -0.500000  0.000000        0.00000            
REMARK 290   SMTRY3   3  0.000000  0.000000  1.000000        0.00000            
REMARK 290   SMTRY1   4  1.000000  0.000000  0.000000       40.31900            
REMARK 290   SMTRY2   4  0.000000  1.000000  0.000000       23.27819            
REMARK 290   SMTRY3   4  0.000000  0.000000  1.000000       12.59400            
REMARK 290   SMTRY1   5 -0.500000 -0.866025  0.000000       40.31900            
REMARK 290   SMTRY2   5  0.866025 -0.500000  0.000000       23.27819            
REMARK 290   SMTRY3   5  0.000000  0.000000  1.000000       12.59400            
REMARK 290   SMTRY1   6 -0.500000  0.866025  0.000000       40.31900            
REMARK 290   SMTRY2   6 -0.866025 -0.500000  0.000000       23.27819            
REMARK 290   SMTRY3   6  0.000000  0.000000  1.000000       12.59400            
REMARK 290   SMTRY1   7  1.000000  0.000000  0.000000        0.00000            
REMARK 290   SMTRY2   7  0.000000  1.000000  0.000000       46.55637            
REMARK 290   SMTRY3   7  0.000000  0.000000  1.000000       25.18800            
REMARK 290   SMTRY1   8 -0.500000 -0.866025  0.000000        0.00000            
REMARK 290   SMTRY2   8  0.866025 -0.500000  0.000000       46.55637            
REMARK 290   SMTRY3   8  0.000000  0.000000  1.000000       25.18800            
REMARK 290   SMTRY1   9 -0.500000  0.866025  0.000000        0.00000            
REMARK 290   SMTRY2   9 -0.866025 -0.500000  0.000000       46.55637            
REMARK 290   SMTRY3   9  0.000000  0.000000  1.000000       25.18800            
REMARK 290                                                                      
REMARK 290 REMARK: NULL                                                         
REMARK 300                                                                      
REMARK 300 BIOMOLECULE: 1, 2, 3, 4, 5, 6, 7, 8, 9                               
REMARK 300 SEE REMARK 350 FOR THE AUTHOR PROVIDED AND/OR PROGRAM                
REMARK 300 GENERATED ASSEMBLY INFORMATION FOR THE STRUCTURE IN                  
REMARK 300 THIS ENTRY. THE REMARK MAY ALSO PROVIDE INFORMATION ON               
REMARK 300 BURIED SURFACE AREA.                                                 
REMARK 350                                                                      
REMARK 350 COORDINATES FOR A COMPLETE MULTIMER REPRESENTING THE KNOWN           
REMARK 350 BIOLOGICALLY SIGNIFICANT OLIGOMERIZATION STATE OF THE                
REMARK 350 MOLECULE CAN BE GENERATED BY APPLYING BIOMT TRANSFORMATIONS          
REMARK 350 GIVEN BELOW.  BOTH NON-CRYSTALLOGRAPHIC AND                          
REMARK 350 CRYSTALLOGRAPHIC OPERATIONS ARE GIVEN.                               
REMARK 350                                                                      
REMARK 350 BIOMOLECULE: 1                                                       
REMARK 350 AUTHOR DETERMINED BIOLOGICAL UNIT: DIMERIC                           
REMARK 350 SOFTWARE DETERMINED QUATERNARY STRUCTURE: DIMERIC                    
REMARK 350 SOFTWARE USED: PISA                                                  
REMARK 350 TOTAL BURIED SURFACE AREA: 1590 ANGSTROM**2                          
REMARK 350 SURFACE AREA OF THE COMPLEX: 3420 ANGSTROM**2                        
REMARK 350 CHANGE IN SOLVENT FREE ENERGY: -13.0 KCAL/MOL                        
REMARK 350 APPLY THE FOLLOWING TO CHAINS: A, B                                  
REMARK 350   BIOMT1   1  1.000000  0.000000  0.000000        0.00000            
REMARK 350   BIOMT2   1  0.000000  1.000000  0.000000        0.00000            
REMARK 350   BIOMT3   1  0.000000  0.000000  1.000000        0.00000            
REMARK 350                                                                      
REMARK 350 BIOMOLECULE: 2                                                       
REMARK 350 AUTHOR DETERMINED BIOLOGICAL UNIT: DIMERIC                           
REMARK 350 SOFTWARE DETERMINED QUATERNARY STRUCTURE: DIMERIC                    
REMARK 350 SOFTWARE USED: PISA                                                  
REMARK 350 TOTAL BURIED SURFACE AREA: 1170 ANGSTROM**2                          
REMARK 350 SURFACE AREA OF THE COMPLEX: 3930 ANGSTROM**2                        
REMARK 350 CHANGE IN SOLVENT FREE ENERGY: -12.0 KCAL/MOL                        
REMARK 350 APPLY THE FOLLOWING TO CHAINS: C, D                                  
REMARK 350   BIOMT1   1  1.000000  0.000000  0.000000        0.00000            
REMARK 350   BIOMT2   1  0.000000  1.000000  0.000000        0.00000            
REMARK 350   BIOMT3   1  0.000000  0.000000  1.000000        0.00000            
REMARK 350                                                                      
REMARK 350 BIOMOLECULE: 3                                                       
REMARK 350 SOFTWARE DETERMINED QUATERNARY STRUCTURE: DODECAMERIC                
REMARK 350 SOFTWARE USED: PISA                                                  
REMARK 350 TOTAL BURIED SURFACE AREA: 18090 ANGSTROM**2                         
REMARK 350 SURFACE AREA OF THE COMPLEX: 12680 ANGSTROM**2                       
REMARK 350 CHANGE IN SOLVENT FREE ENERGY: -319.0 KCAL/MOL                       
REMARK 350 APPLY THE FOLLOWING TO CHAINS: A, B, C, D                            
REMARK 350   BIOMT1   1  1.000000  0.000000  0.000000        0.00000            
REMARK 350   BIOMT2   1  0.000000  1.000000  0.000000        0.00000            
REMARK 350   BIOMT3   1  0.000000  0.000000  1.000000        0.00000            
REMARK 350   BIOMT1   2 -0.500000 -0.866025  0.000000        0.00000            
REMARK 350   BIOMT2   2  0.866025 -0.500000  0.000000        0.00000            
REMARK 350   BIOMT3   2  0.000000  0.000000  1.000000        0.00000            
REMARK 350   BIOMT1   3 -0.500000  0.866025  0.000000        0.00000            
REMARK 350   BIOMT2   3 -0.866025 -0.500000  0.000000        0.00000            
REMARK 350   BIOMT3   3  0.000000  0.000000  1.000000        0.00000            
REMARK 350                                                                      
REMARK 350 BIOMOLECULE: 4                                                       
REMARK 350 SOFTWARE DETERMINED QUATERNARY STRUCTURE: DODECAMERIC                
REMARK 350 SOFTWARE USED: PISA                                                  
REMARK 350 TOTAL BURIED SURFACE AREA: 12640 ANGSTROM**2                         
REMARK 350 SURFACE AREA OF THE COMPLEX: 18120 ANGSTROM**2                       
REMARK 350 CHANGE IN SOLVENT FREE ENERGY: -280.0 KCAL/MOL                       
REMARK 350 APPLY THE FOLLOWING TO CHAINS: A, B                                  
REMARK 350   BIOMT1   1  1.000000  0.000000  0.000000        0.00000            
REMARK 350   BIOMT2   1  0.000000  1.000000  0.000000        0.00000            
REMARK 350   BIOMT3   1  0.000000  0.000000  1.000000        0.00000            
REMARK 350   BIOMT1   2 -0.500000 -0.866025  0.000000        0.00000            
REMARK 350   BIOMT2   2  0.866025 -0.500000  0.000000        0.00000            
REMARK 350   BIOMT3   2  0.000000  0.000000  1.000000        0.00000            
REMARK 350   BIOMT1   3 -0.500000  0.866025  0.000000        0.00000            
REMARK 350   BIOMT2   3 -0.866025 -0.500000  0.000000        0.00000            
REMARK 350   BIOMT3   3  0.000000  0.000000  1.000000        0.00000            
REMARK 350 APPLY THE FOLLOWING TO CHAINS: C, D                                  
REMARK 350   BIOMT1   4  1.000000  0.000000  0.000000        0.00000            
REMARK 350   BIOMT2   4  0.000000  1.000000  0.000000        0.00000            
REMARK 350   BIOMT3   4  0.000000  0.000000  1.000000      -37.78200            
REMARK 350   BIOMT1   5 -0.500000 -0.866025  0.000000        0.00000            
REMARK 350   BIOMT2   5  0.866025 -0.500000  0.000000        0.00000            
REMARK 350   BIOMT3   5  0.000000  0.000000  1.000000      -37.78200            
REMARK 350   BIOMT1   6 -0.500000  0.866025  0.000000        0.00000            
REMARK 350   BIOMT2   6 -0.866025 -0.500000  0.000000        0.00000            
REMARK 350   BIOMT3   6  0.000000  0.000000  1.000000      -37.78200            
REMARK 350                                                                      
REMARK 350 BIOMOLECULE: 5                                                       
REMARK 350 SOFTWARE DETERMINED QUATERNARY STRUCTURE: DODECAMERIC                
REMARK 350 SOFTWARE USED: PISA                                                  
REMARK 350 TOTAL BURIED SURFACE AREA: 13550 ANGSTROM**2                         
REMARK 350 SURFACE AREA OF THE COMPLEX: 17590 ANGSTROM**2                       
REMARK 350 CHANGE IN SOLVENT FREE ENERGY: -337.0 KCAL/MOL                       
REMARK 350 APPLY THE FOLLOWING TO CHAINS: C, D                                  
REMARK 350   BIOMT1   1  1.000000  0.000000  0.000000        0.00000            
REMARK 350   BIOMT2   1  0.000000  1.000000  0.000000        0.00000            
REMARK 350   BIOMT3   1  0.000000  0.000000  1.000000        0.00000            
REMARK 350   BIOMT1   2 -0.500000 -0.866025  0.000000        0.00000            
REMARK 350   BIOMT2   2  0.866025 -0.500000  0.000000        0.00000            
REMARK 350   BIOMT3   2  0.000000  0.000000  1.000000        0.00000            
REMARK 350   BIOMT1   3 -0.500000  0.866025  0.000000        0.00000            
REMARK 350   BIOMT2   3 -0.866025 -0.500000  0.000000        0.00000            
REMARK 350   BIOMT3   3  0.000000  0.000000  1.000000        0.00000            
REMARK 350 APPLY THE FOLLOWING TO CHAINS: A, B                                  
REMARK 350   BIOMT1   4  1.000000  0.000000  0.000000        0.00000            
REMARK 350   BIOMT2   4  0.000000  1.000000  0.000000        0.00000            
REMARK 350   BIOMT3   4  0.000000  0.000000  1.000000       37.78200            
REMARK 350   BIOMT1   5 -0.500000 -0.866025  0.000000        0.00000            
REMARK 350   BIOMT2   5  0.866025 -0.500000  0.000000        0.00000            
REMARK 350   BIOMT3   5  0.000000  0.000000  1.000000       37.78200            
REMARK 350   BIOMT1   6 -0.500000  0.866025  0.000000        0.00000            
REMARK 350   BIOMT2   6 -0.866025 -0.500000  0.000000        0.00000            
REMARK 350   BIOMT3   6  0.000000  0.000000  1.000000       37.78200            
REMARK 350                                                                      
REMARK 350 BIOMOLECULE: 6                                                       
REMARK 350 SOFTWARE DETERMINED QUATERNARY STRUCTURE: TETRAMERIC                 
REMARK 350 SOFTWARE USED: PISA                                                  
REMARK 350 TOTAL BURIED SURFACE AREA: 4160 ANGSTROM**2                          
REMARK 350 SURFACE AREA OF THE COMPLEX: 5950 ANGSTROM**2                        
REMARK 350 CHANGE IN SOLVENT FREE ENERGY: -35.0 KCAL/MOL                        
REMARK 350 APPLY THE FOLLOWING TO CHAINS: A, B, C, D                            
REMARK 350   BIOMT1   1  1.000000  0.000000  0.000000        0.00000            
REMARK 350   BIOMT2   1  0.000000  1.000000  0.000000        0.00000            
REMARK 350   BIOMT3   1  0.000000  0.000000  1.000000        0.00000            
REMARK 350                                                                      
REMARK 350 BIOMOLECULE: 7                                                       
REMARK 350 SOFTWARE DETERMINED QUATERNARY STRUCTURE: TETRAMERIC                 
REMARK 350 SOFTWARE USED: PISA                                                  
REMARK 350 TOTAL BURIED SURFACE AREA: 3650 ANGSTROM**2                          
REMARK 350 SURFACE AREA OF THE COMPLEX: 6460 ANGSTROM**2                        
REMARK 350 CHANGE IN SOLVENT FREE ENERGY: -34.0 KCAL/MOL                        
REMARK 350 APPLY THE FOLLOWING TO CHAINS: A, B                                  
REMARK 350   BIOMT1   1  1.000000  0.000000  0.000000        0.00000            
REMARK 350   BIOMT2   1  0.000000  1.000000  0.000000        0.00000            
REMARK 350   BIOMT3   1  0.000000  0.000000  1.000000        0.00000            
REMARK 350 APPLY THE FOLLOWING TO CHAINS: C, D                                  
REMARK 350   BIOMT1   2 -0.500000  0.866025  0.000000        0.00000            
REMARK 350   BIOMT2   2 -0.866025 -0.500000  0.000000        0.00000            
REMARK 350   BIOMT3   2  0.000000  0.000000  1.000000        0.00000            
REMARK 350                                                                      
REMARK 350 BIOMOLECULE: 8                                                       
REMARK 350 SOFTWARE DETERMINED QUATERNARY STRUCTURE: HEXAMERIC                  
REMARK 350 SOFTWARE USED: PISA                                                  
REMARK 350 TOTAL BURIED SURFACE AREA: 5600 ANGSTROM**2                          
REMARK 350 SURFACE AREA OF THE COMPLEX: 9930 ANGSTROM**2                        
REMARK 350 CHANGE IN SOLVENT FREE ENERGY: -147.0 KCAL/MOL                       
REMARK 350 APPLY THE FOLLOWING TO CHAINS: C, D                                  
REMARK 350   BIOMT1   1  1.000000  0.000000  0.000000        0.00000            
REMARK 350   BIOMT2   1  0.000000  1.000000  0.000000        0.00000            
REMARK 350   BIOMT3   1  0.000000  0.000000  1.000000        0.00000            
REMARK 350   BIOMT1   2 -0.500000 -0.866025  0.000000        0.00000            
REMARK 350   BIOMT2   2  0.866025 -0.500000  0.000000        0.00000            
REMARK 350   BIOMT3   2  0.000000  0.000000  1.000000        0.00000            
REMARK 350   BIOMT1   3 -0.500000  0.866025  0.000000        0.00000            
REMARK 350   BIOMT2   3 -0.866025 -0.500000  0.000000        0.00000            
REMARK 350   BIOMT3   3  0.000000  0.000000  1.000000        0.00000            
REMARK 350                                                                      
REMARK 350 BIOMOLECULE: 9                                                       
REMARK 350 SOFTWARE DETERMINED QUATERNARY STRUCTURE: HEXAMERIC                  
REMARK 350 SOFTWARE USED: PISA                                                  
REMARK 350 TOTAL BURIED SURFACE AREA: 5590 ANGSTROM**2                          
REMARK 350 SURFACE AREA OF THE COMPLEX: 9650 ANGSTROM**2                        
REMARK 350 CHANGE IN SOLVENT FREE ENERGY: -118.0 KCAL/MOL                       
REMARK 350 APPLY THE FOLLOWING TO CHAINS: A, B                                  
REMARK 350   BIOMT1   1  1.000000  0.000000  0.000000        0.00000            
REMARK 350   BIOMT2   1  0.000000  1.000000  0.000000        0.00000            
REMARK 350   BIOMT3   1  0.000000  0.000000  1.000000        0.00000            
REMARK 350   BIOMT1   2 -0.500000 -0.866025  0.000000        0.00000            
REMARK 350   BIOMT2   2  0.866025 -0.500000  0.000000        0.00000            
REMARK 350   BIOMT3   2  0.000000  0.000000  1.000000        0.00000            
REMARK 350   BIOMT1   3 -0.500000  0.866025  0.000000        0.00000            
REMARK 350   BIOMT2   3 -0.866025 -0.500000  0.000000        0.00000            
REMARK 350   BIOMT3   3  0.000000  0.000000  1.000000        0.00000            
REMARK 375                                                                      
REMARK 375 SPECIAL POSITION                                                     
REMARK 375 THE FOLLOWING ATOMS ARE FOUND TO BE WITHIN 0.15 ANGSTROMS            
REMARK 375 OF A SYMMETRY RELATED ATOM AND ARE ASSUMED TO BE ON SPECIAL          
REMARK 375 POSITIONS.                                                           
REMARK 375                                                                      
REMARK 375 ATOM RES CSSEQI                                                      
REMARK 375 ZN    ZN B  31  LIES ON A SPECIAL POSITION.                          
REMARK 375 CL    CL B  32  LIES ON A SPECIAL POSITION.                          
REMARK 375 ZN    ZN D  31  LIES ON A SPECIAL POSITION.                          
REMARK 375 CL    CL D  32  LIES ON A SPECIAL POSITION.                          
REMARK 375      HOH B  34  LIES ON A SPECIAL POSITION.                          
REMARK 375      HOH B  36  LIES ON A SPECIAL POSITION.                          
REMARK 375      HOH D  34  LIES ON A SPECIAL POSITION.                          
REMARK 375      HOH D  35  LIES ON A SPECIAL POSITION.                          
REMARK 400                                                                      
REMARK 400 COMPOUND                                                             
REMARK 400                                                                      
REMARK 400 THE CONFORMATIONS OF TWO MONOMERS ARE DIFFERENT AS THE               
REMARK 400 RESULT OF A CHANGE IN CONFORMATION OF THE FIRST EIGHT                
REMARK 400 RESIDUES OF THE B-CHAINS.  IN MONOMER I, B 1 - B 8 ADOPT             
REMARK 400 AN EXTENDED CONFORMATION WHILE IN MONOMER II THIS SEGMENT            
REMARK 400 ADOPTS AN ALPHA-HELICAL CONFORMATION, DISRUPTED AT B 3 AND           
REMARK 400 B 2.                                                                 
REMARK 470                                                                      
REMARK 470 MISSING ATOM                                                         
REMARK 470 THE FOLLOWING RESIDUES HAVE MISSING ATOMS(M=MODEL NUMBER;            
REMARK 470 RES=RESIDUE NAME; C=CHAIN IDENTIFIER; SSEQ=SEQUENCE NUMBER;          
REMARK 470 I=INSERTION CODE):                                                   
REMARK 470   M RES CSSEQI  ATOMS                                                
REMARK 470     LYS B  29    CG   CD   CE   NZ                                   
REMARK 470     THR B  30    OG1  CG2                                            
REMARK 470     VAL D   2    CG1  CG2                                            
REMARK 470     GLU D  21    CD   OE1  OE2                                       
REMARK 470     LYS D  29    CG   CD   CE   NZ                                   
REMARK 470     THR D  30    CB   OG1  CG2                                       
REMARK 500                                                                      
REMARK 500 GEOMETRY AND STEREOCHEMISTRY                                         
REMARK 500 SUBTOPIC: CLOSE CONTACTS IN SAME ASYMMETRIC UNIT                     
REMARK 500                                                                      
REMARK 500 THE FOLLOWING ATOMS ARE IN CLOSE CONTACT.                            
REMARK 500                                                                      
REMARK 500  ATM1  RES C  SSEQI   ATM2  RES C  SSEQI           DISTANCE          
REMARK 500   OXT  THR B    30     O    HOH B    81              1.95            
REMARK 500                                                                      
REMARK 500 REMARK: NULL                                                         
REMARK 500                                                                      
REMARK 500 GEOMETRY AND STEREOCHEMISTRY                                         
REMARK 500 SUBTOPIC: COVALENT BOND ANGLES                                       
REMARK 500                                                                      
REMARK 500 THE STEREOCHEMICAL PARAMETERS OF THE FOLLOWING RESIDUES              
REMARK 500 HAVE VALUES WHICH DEVIATE FROM EXPECTED VALUES BY MORE               
REMARK 500 THAN 6*RMSD (M=MODEL NUMBER; RES=RESIDUE NAME; C=CHAIN               
REMARK 500 IDENTIFIER; SSEQ=SEQUENCE NUMBER; I=INSERTION CODE).                 
REMARK 500                                                                      
REMARK 500 STANDARD TABLE:                                                      
REMARK 500 FORMAT: (10X,I3,1X,A3,1X,A1,I4,A1,3(1X,A4,2X),12X,F5.1)              
REMARK 500                                                                      
REMARK 500 EXPECTED VALUES PROTEIN: ENGH AND HUBER, 1999                        
REMARK 500 EXPECTED VALUES NUCLEIC ACID: CLOWNEY ET AL 1996                     
REMARK 500                                                                      
REMARK 500  M RES CSSEQI ATM1   ATM2   ATM3                                     
REMARK 500    GLN A   5   O   -  C   -  N   ANGL. DEV. =  11.4 DEGREES          
REMARK 500    GLU A  17   OE1 -  CD  -  OE2 ANGL. DEV. =   9.6 DEGREES          
REMARK 500    HIS B  10   CB  -  CG  -  CD2 ANGL. DEV. =   7.7 DEGREES          
REMARK 500    CYS B  19   CB  -  CA  -  C   ANGL. DEV. =   7.2 DEGREES          
REMARK 500    PHE B  24   O   -  C   -  N   ANGL. DEV. =  13.0 DEGREES          
REMARK 500    TYR C  14   CA  -  CB  -  CG  ANGL. DEV. = -14.0 DEGREES          
REMARK 500    GLY D   8   CA  -  C   -  O   ANGL. DEV. = -11.0 DEGREES          
REMARK 500    GLY D   8   O   -  C   -  N   ANGL. DEV. =  12.1 DEGREES          
REMARK 500    ARG D  22   CD  -  NE  -  CZ  ANGL. DEV. =  12.5 DEGREES          
REMARK 500    ARG D  22   NE  -  CZ  -  NH1 ANGL. DEV. =   9.4 DEGREES          
REMARK 500    ARG D  22   NE  -  CZ  -  NH2 ANGL. DEV. =  -5.8 DEGREES          
REMARK 500    PHE D  24   CB  -  CG  -  CD2 ANGL. DEV. = -10.1 DEGREES          
REMARK 500    PHE D  24   CB  -  CG  -  CD1 ANGL. DEV. =   7.4 DEGREES          
REMARK 500    TYR D  26   CB  -  CG  -  CD1 ANGL. DEV. =  -3.9 DEGREES          
REMARK 500                                                                      
REMARK 500 REMARK: NULL                                                         
REMARK 500                                                                      
REMARK 500 GEOMETRY AND STEREOCHEMISTRY                                         
REMARK 500 SUBTOPIC: TORSION ANGLES                                             
REMARK 500                                                                      
REMARK 500 TORSION ANGLES OUTSIDE THE EXPECTED RAMACHANDRAN REGIONS:            
REMARK 500 (M=MODEL NUMBER; RES=RESIDUE NAME; C=CHAIN IDENTIFIER;               
REMARK 500 SSEQ=SEQUENCE NUMBER; I=INSERTION CODE).                             
REMARK 500                                                                      
REMARK 500 STANDARD TABLE:                                                      
REMARK 500 FORMAT:(10X,I3,1X,A3,1X,A1,I4,A1,4X,F7.2,3X,F7.2)                    
REMARK 500                                                                      
REMARK 500 EXPECTED VALUES: GJ KLEYWEGT AND TA JONES (1996). PHI/PSI-           
REMARK 500 CHOLOGY: RAMACHANDRAN REVISITED. STRUCTURE 4, 1395 - 1400            
REMARK 500                                                                      
REMARK 500  M RES CSSEQI        PSI       PHI                                   
REMARK 500    LYS B  29      104.81    -40.47                                   
REMARK 500    PRO D  28       41.48    -72.68                                   
REMARK 500    LYS D  29      -97.67   -177.85                                   
REMARK 500                                                                      
REMARK 500 REMARK: NULL                                                         
REMARK 525                                                                      
REMARK 525 SOLVENT                                                              
REMARK 525                                                                      
REMARK 525 THE SOLVENT MOLECULES HAVE CHAIN IDENTIFIERS THAT                    
REMARK 525 INDICATE THE POLYMER CHAIN WITH WHICH THEY ARE MOST                  
REMARK 525 CLOSELY ASSOCIATED. THE REMARK LISTS ALL THE SOLVENT                 
REMARK 525 MOLECULES WHICH ARE MORE THAN 5A AWAY FROM THE                       
REMARK 525 NEAREST POLYMER CHAIN (M = MODEL NUMBER;                             
REMARK 525 RES=RESIDUE NAME; C=CHAIN IDENTIFIER; SSEQ=SEQUENCE                  
REMARK 525 NUMBER; I=INSERTION CODE):                                           
REMARK 525                                                                      
REMARK 525  M RES CSSEQI                                                        
REMARK 525    HOH C  22        DISTANCE =  5.36 ANGSTROMS                       
REMARK 525    HOH B  36        DISTANCE =  9.01 ANGSTROMS                       
REMARK 525    HOH B  40        DISTANCE =  9.50 ANGSTROMS                       
REMARK 525    HOH B  41        DISTANCE = 18.03 ANGSTROMS                       
REMARK 525    HOH B  42        DISTANCE =  6.44 ANGSTROMS                       
REMARK 525    HOH B  43        DISTANCE = 16.53 ANGSTROMS                       
REMARK 525    HOH B  45        DISTANCE = 13.52 ANGSTROMS                       
REMARK 525    HOH B  47        DISTANCE = 20.42 ANGSTROMS                       
REMARK 525    HOH B  48        DISTANCE = 17.18 ANGSTROMS                       
REMARK 525    HOH B  49        DISTANCE = 17.43 ANGSTROMS                       
REMARK 525    HOH A 106        DISTANCE =  7.59 ANGSTROMS                       
REMARK 525    HOH B  52        DISTANCE =  6.67 ANGSTROMS                       
REMARK 525    HOH D  53        DISTANCE =  5.45 ANGSTROMS                       
REMARK 525    HOH D  57        DISTANCE =  7.18 ANGSTROMS                       
REMARK 525    HOH B  58        DISTANCE =  6.83 ANGSTROMS                       
REMARK 525    HOH B  69        DISTANCE =  7.30 ANGSTROMS                       
REMARK 525    HOH B  74        DISTANCE =  9.25 ANGSTROMS                       
REMARK 525    HOH B  86        DISTANCE =  8.53 ANGSTROMS                       
REMARK 525    HOH B  90        DISTANCE =  7.61 ANGSTROMS                       
REMARK 600                                                                      
REMARK 600 HETEROGEN                                                            
REMARK 600                                                                      
REMARK 600 EACH OF TWO ZINC IONS IS COORDINATED BY THE THREE SYMMETRY           
REMARK 600 RELATED B 10 HIS.  THE COORDINATION SPHERE OF THE ZN1 IS             
REMARK 600 EITHER TETRAHEDRAL WITH THE FOURTH SITE FILLED BY A CL1 OR           
REMARK 600 OCTAHEDRAL, COMPLETED BY THREE SYMMETRY RELATED HOH 1.  THE          
REMARK 600 COORDINATION OF ZN2 IS TETRAHEDRAL WITH EITHER CL2 OR A              
REMARK 600 HOH 2.                                                               
REMARK 620                                                                      
REMARK 620 METAL COORDINATION                                                   
REMARK 620  (M=MODEL NUMBER; RES=RESIDUE NAME; C=CHAIN IDENTIFIER;              
REMARK 620  SSEQ=SEQUENCE NUMBER; I=INSERTION CODE):                            
REMARK 620                                                                      
REMARK 620 COORDINATION ANGLES FOR:  M RES CSSEQI METAL                         
REMARK 620                              ZN B  31  ZN                            
REMARK 620 N RES CSSEQI ATOM                                                    
REMARK 620 1  CL B  32  CL                                                      
REMARK 620 2 HIS B  10   NE2 121.7                                              
REMARK 620 3 HOH B  33   O    40.7  99.5                                        
REMARK 620 4 HIS B  10   NE2 121.7  94.9  94.6                                  
REMARK 620 5 HIS B  10   NE2 121.7  94.9 162.1  94.9                            
REMARK 620 6  CL B  32  CL     0.0 121.7  40.7 121.7 121.7                      
REMARK 620 7  CL B  32  CL     0.0 121.7  40.7 121.7 121.7   0.0                
REMARK 620 8 HOH B  33   O    40.7 162.1  68.8  99.5  94.6  40.7  40.7          
REMARK 620 9 HOH B  33   O    40.7  94.6  68.8 162.1  99.5  40.7  40.7  68.8    
REMARK 620 N                    1     2     3     4     5     6     7     8     
REMARK 620                                                                      
REMARK 620 COORDINATION ANGLES FOR:  M RES CSSEQI METAL                         
REMARK 620                              ZN D  31  ZN                            
REMARK 620 N RES CSSEQI ATOM                                                    
REMARK 620 1  CL D  32  CL                                                      
REMARK 620 2 HOH D  34   O     0.0                                              
REMARK 620 3 HIS D  10   NE2 117.9 117.9                                        
REMARK 620 4 HIS D  10   NE2 117.9 117.9  99.9                                  
REMARK 620 5 HIS D  10   NE2 117.9 117.9  99.9  99.9                            
REMARK 620 6  CL D  32  CL     0.0   0.0 117.9 117.9 117.9                      
REMARK 620 7  CL D  32  CL     0.0   0.0 117.9 117.9 117.9   0.0                
REMARK 620 8 HOH D  34   O     0.0   0.0 117.9 117.9 117.9   0.0   0.0          
REMARK 620 9 HOH D  34   O     0.0   0.0 117.9 117.9 117.9   0.0   0.0   0.0    
REMARK 620 N                    1     2     3     4     5     6     7     8     
REMARK 620                                                                      
REMARK 620 COORDINATION ANGLES FOR:  M RES CSSEQI METAL                         
REMARK 620                              NA D  33  NA                            
REMARK 620 N RES CSSEQI ATOM                                                    
REMARK 620 1 GLU D  13   OE1                                                    
REMARK 620 2 HOH D  50   O   117.6                                              
REMARK 620 N                    1                                               
REMARK 800                                                                      
REMARK 800 SITE                                                                 
REMARK 800 SITE_IDENTIFIER: AC1                                                 
REMARK 800 EVIDENCE_CODE: SOFTWARE                                              
REMARK 800 SITE_DESCRIPTION: BINDING SITE FOR RESIDUE ZN B 31                   
REMARK 800 SITE_IDENTIFIER: AC2                                                 
REMARK 800 EVIDENCE_CODE: SOFTWARE                                              
REMARK 800 SITE_DESCRIPTION: BINDING SITE FOR RESIDUE CL B 32                   
REMARK 800 SITE_IDENTIFIER: AC3                                                 
REMARK 800 EVIDENCE_CODE: SOFTWARE                                              
REMARK 800 SITE_DESCRIPTION: BINDING SITE FOR RESIDUE ZN D 31                   
REMARK 800 SITE_IDENTIFIER: AC4                                                 
REMARK 800 EVIDENCE_CODE: SOFTWARE                                              
REMARK 800 SITE_DESCRIPTION: BINDING SITE FOR RESIDUE CL D 32                   
REMARK 800 SITE_IDENTIFIER: AC5                                                 
REMARK 800 EVIDENCE_CODE: SOFTWARE                                              
REMARK 800 SITE_DESCRIPTION: BINDING SITE FOR RESIDUE NA D 33                   
DBREF  1TRZ A    1    21  UNP    P01308   INS_HUMAN       31     51             
DBREF  1TRZ B    1    30  UNP    P01308   INS_HUMAN       25     54             
DBREF  1TRZ C    1    21  UNP    P01308   INS_HUMAN       31     51             
DBREF  1TRZ D    1    30  UNP    P01308   INS_HUMAN       25     54             
SEQRES   1 A   21  GLY ILE VAL GLU GLN CYS CYS THR SER ILE CYS SER LEU          
SEQRES   2 A   21  TYR GLN LEU GLU ASN TYR CYS ASN                              
SEQRES   1 B   30  PHE VAL ASN GLN HIS LEU CYS GLY SER HIS LEU VAL GLU          
SEQRES   2 B   30  ALA LEU TYR LEU VAL CYS GLY GLU ARG GLY PHE PHE TYR          
SEQRES   3 B   30  THR PRO LYS THR                                              
SEQRES   1 C   21  GLY ILE VAL GLU GLN CYS CYS THR SER ILE CYS SER LEU          
SEQRES   2 C   21  TYR GLN LEU GLU ASN TYR CYS ASN                              
SEQRES   1 D   30  PHE VAL ASN GLN HIS LEU CYS GLY SER HIS LEU VAL GLU          
SEQRES   2 D   30  ALA LEU TYR LEU VAL CYS GLY GLU ARG GLY PHE PHE TYR          
SEQRES   3 D   30  THR PRO LYS THR                                              
HET     ZN  B  31       1                                                       
HET     CL  B  32       1                                                       
HET     ZN  D  31       1                                                       
HET     CL  D  32       1                                                       
HET     NA  D  33       1                                                       
HETNAM      ZN ZINC ION                                                         
HETNAM      CL CHLORIDE ION                                                     
HETNAM      NA SODIUM ION                                                       
FORMUL   5   ZN    2(ZN 2+)                                                     
FORMUL   6   CL    2(CL 1-)                                                     
FORMUL   9   NA    NA 1+                                                        
FORMUL  10  HOH   *123(H2 O)                                                    
HELIX    1   1 GLY A    1  CYS A    7  1                                   7    
HELIX    2   2 SER A   12  GLU A   17  1                                   6    
HELIX    3   3 GLY B    8  GLY B   20  1                                  13    
HELIX    4   4 GLU B   21  GLY B   23  5                                   3    
HELIX    5   5 GLY C    1  SER C    9  1                                   9    
HELIX    6   6 SER C   12  GLU C   17  1                                   6    
HELIX    7   7 ASN D    3  GLY D   20  1                                  18    
HELIX    8   8 GLU D   21  GLY D   23  5                                   3    
SHEET    1   A 2 PHE B  24  TYR B  26  0                                        
SHEET    2   A 2 PHE D  24  TYR D  26 -1  O  PHE D  24   N  TYR B  26           
SSBOND   1 CYS A    6    CYS A   11                          1555   1555  2.00  
SSBOND   2 CYS A    7    CYS B    7                          1555   1555  2.03  
SSBOND   3 CYS A   20    CYS B   19                          1555   1555  2.05  
SSBOND   4 CYS C    6    CYS C   11                          1555   1555  2.03  
SSBOND   5 CYS C    7    CYS D    7                          1555   1555  2.06  
SSBOND   6 CYS C   20    CYS D   19                          1555   1555  2.09  
LINK        ZN    ZN B  31                CL    CL B  32     1555   1555  2.31  
LINK        ZN    ZN B  31                 NE2 HIS B  10     1555   1555  2.02  
LINK        ZN    ZN B  31                 O   HOH B  33     1555   1555  2.54  
LINK        ZN    ZN D  31                CL    CL D  32     1555   1555  2.32  
LINK        ZN    ZN D  31                 O   HOH D  34     1555   1555  2.04  
LINK        ZN    ZN D  31                 NE2 HIS D  10     1555   1555  2.05  
LINK        ZN    ZN B  31                 NE2 HIS B  10     1555   2555  2.02  
LINK        ZN    ZN B  31                 NE2 HIS B  10     1555   3555  2.02  
LINK        ZN    ZN B  31                CL    CL B  32     1555   2555  2.31  
LINK        ZN    ZN B  31                CL    CL B  32     1555   3555  2.31  
LINK        ZN    ZN B  31                 O   HOH B  33     1555   2555  2.54  
LINK        ZN    ZN B  31                 O   HOH B  33     1555   3555  2.54  
LINK        ZN    ZN D  31                 NE2 HIS D  10     1555   2555  2.05  
LINK        ZN    ZN D  31                 NE2 HIS D  10     1555   3555  2.05  
LINK        ZN    ZN D  31                CL    CL D  32     1555   2555  2.32  
LINK        ZN    ZN D  31                CL    CL D  32     1555   3555  2.32  
LINK        ZN    ZN D  31                 O   HOH D  34     1555   2555  2.04  
LINK        ZN    ZN D  31                 O   HOH D  34     1555   3555  2.04  
LINK         OE1 GLU D  13                NA    NA D  33     1555   1555  2.93  
LINK        NA    NA D  33                 O   HOH D  50     1555   1555  2.99  
SITE     1 AC1  3 HIS B  10   CL B  32  HOH B  33                               
SITE     1 AC2  2  ZN B  31  HOH B  33                                          
SITE     1 AC3  3 HIS D  10   CL D  32  HOH D  34                               
SITE     1 AC4  2  ZN D  31  HOH D  35                                          
SITE     1 AC5  2 GLU D  13  HOH D  50                                          
CRYST1   80.638   80.638   37.782  90.00  90.00 120.00 H 3          18          
ORIGX1      1.000000  0.000000  0.000000        0.00000                         
ORIGX2      0.000000  1.000000  0.000000        0.00000                         
ORIGX3      0.000000  0.000000  1.000000        0.00000                         
SCALE1      0.012401  0.007160  0.000000        0.00000                         
SCALE2      0.000000  0.014320  0.000000        0.00000                         
SCALE3      0.000000  0.000000  0.026468        0.00000                         
ATOM      1  N   GLY A   1      -0.959  20.540 -13.302  1.00 34.83           N  
ATOM      2  CA  GLY A   1      -0.916  20.008 -11.944  1.00 32.41           C  
ATOM      3  C   GLY A   1       0.057  18.832 -11.817  1.00 31.30           C  
ATOM      4  O   GLY A   1       0.831  18.453 -12.730  1.00 29.55           O  
ATOM      5  N   ILE A   2      -0.009  18.266 -10.626  1.00 30.06           N  
ATOM      6  CA  ILE A   2       0.908  17.139 -10.268  1.00 30.94           C  
ATOM      7  C   ILE A   2       0.792  15.905 -11.121  1.00 31.01           C  
ATOM      8  O   ILE A   2       1.829  15.294 -11.327  1.00 30.65           O  
ATOM      9  CB  ILE A   2       0.685  16.819  -8.753  1.00 30.38           C  
ATOM     10  CG1 ILE A   2       1.797  15.907  -8.190  1.00 30.56           C  
ATOM     11  CG2 ILE A   2      -0.744  16.225  -8.431  1.00 30.84           C  
ATOM     12  CD1 ILE A   2       1.976  16.014  -6.625  1.00 28.71           C  
ATOM     13  N   VAL A   3      -0.396  15.572 -11.595  1.00 33.79           N  
ATOM     14  CA  VAL A   3      -0.626  14.386 -12.428  1.00 33.62           C  
ATOM     15  C   VAL A   3       0.165  14.468 -13.731  1.00 35.14           C  
ATOM     16  O   VAL A   3       0.826  13.529 -14.141  1.00 35.79           O  
ATOM     17  CB  VAL A   3      -2.128  14.109 -12.669  1.00 33.03           C  
ATOM     18  CG1 VAL A   3      -2.259  13.012 -13.731  1.00 32.85           C  
ATOM     19  CG2 VAL A   3      -2.816  13.837 -11.346  1.00 33.02           C  
ATOM     20  N   GLU A   4      -0.022  15.642 -14.344  1.00 36.19           N  
ATOM     21  CA  GLU A   4       0.679  15.912 -15.615  1.00 38.87           C  
ATOM     22  C   GLU A   4       2.158  15.825 -15.384  1.00 37.44           C  
ATOM     23  O   GLU A   4       2.866  15.111 -16.138  1.00 37.84           O  
ATOM     24  CB  GLU A   4       0.201  17.257 -16.182  1.00 41.95           C  
ATOM     25  CG  GLU A   4      -1.297  17.494 -16.096  1.00 45.96           C  
ATOM     26  CD  GLU A   4      -2.186  17.587 -14.916  1.00 48.93           C  
ATOM     27  OE1 GLU A   4      -2.034  18.298 -13.920  1.00 51.06           O  
ATOM     28  OE2 GLU A   4      -3.245  16.872 -14.995  1.00 50.17           O  
ATOM     29  N   GLN A   5       2.694  16.445 -14.348  1.00 37.88           N  
ATOM     30  CA  GLN A   5       4.110  16.436 -14.050  1.00 37.58           C  
ATOM     31  C   GLN A   5       4.719  15.114 -13.499  1.00 36.19           C  
ATOM     32  O   GLN A   5       5.825  14.911 -14.036  1.00 37.45           O  
ATOM     33  CB  GLN A   5       4.602  17.465 -13.012  1.00 37.75           C  
ATOM     34  CG  GLN A   5       4.253  18.918 -13.362  1.00 41.14           C  
ATOM     35  CD  GLN A   5       5.275  19.783 -12.651  1.00 42.71           C  
ATOM     36  OE1 GLN A   5       5.198  20.082 -11.452  1.00 44.62           O  
ATOM     37  NE2 GLN A   5       6.285  20.073 -13.476  1.00 44.49           N  
ATOM     38  N   CYS A   6       4.023  14.490 -12.570  1.00 34.24           N  
ATOM     39  CA  CYS A   6       4.613  13.291 -11.933  1.00 32.92           C  
ATOM     40  C   CYS A   6       4.067  11.919 -12.291  1.00 31.56           C  
ATOM     41  O   CYS A   6       4.690  10.935 -11.910  1.00 28.38           O  
ATOM     42  CB  CYS A   6       4.573  13.521 -10.404  1.00 33.33           C  
ATOM     43  SG  CYS A   6       5.339  14.979  -9.714  1.00 36.34           S  
ATOM     44  N   CYS A   7       2.936  11.895 -12.897  1.00 30.72           N  
ATOM     45  CA  CYS A   7       2.263  10.693 -13.346  1.00 32.27           C  
ATOM     46  C   CYS A   7       2.480  10.499 -14.858  1.00 34.89           C  
ATOM     47  O   CYS A   7       3.019   9.470 -15.319  1.00 33.55           O  
ATOM     48  CB  CYS A   7       0.780  10.655 -12.951  1.00 32.93           C  
ATOM     49  SG  CYS A   7       0.032   9.146 -13.579  1.00 33.34           S  
ATOM     50  N   THR A   8       2.048  11.486 -15.591  1.00 36.07           N  
ATOM     51  CA  THR A   8       2.184  11.485 -17.082  1.00 39.16           C  
ATOM     52  C   THR A   8       3.657  11.477 -17.421  1.00 37.65           C  
ATOM     53  O   THR A   8       4.016  10.573 -18.201  1.00 39.88           O  
ATOM     54  CB  THR A   8       1.239  12.623 -17.614  1.00 40.20           C  
ATOM     55  OG1 THR A   8      -0.068  12.110 -17.238  1.00 42.68           O  
ATOM     56  CG2 THR A   8       1.291  12.958 -19.081  1.00 40.87           C  
ATOM     57  N   SER A   9       4.476  12.328 -16.874  1.00 35.94           N  
ATOM     58  CA  SER A   9       5.912  12.525 -16.993  1.00 36.76           C  
ATOM     59  C   SER A   9       6.579  12.011 -15.700  1.00 36.13           C  
ATOM     60  O   SER A   9       5.885  11.416 -14.856  1.00 36.11           O  
ATOM     61  CB  SER A   9       6.348  13.975 -17.114  1.00 38.44           C  
ATOM     62  OG  SER A   9       5.516  14.923 -17.736  1.00 40.36           O  
ATOM     63  N   ILE A  10       7.856  12.278 -15.530  1.00 35.02           N  
ATOM     64  CA  ILE A  10       8.576  11.901 -14.314  1.00 32.74           C  
ATOM     65  C   ILE A  10       9.106  13.136 -13.619  1.00 34.74           C  
ATOM     66  O   ILE A  10       9.669  14.051 -14.265  1.00 35.64           O  
ATOM     67  CB  ILE A  10       9.731  10.880 -14.513  1.00 31.63           C  
ATOM     68  CG1 ILE A  10       9.160   9.715 -15.300  1.00 32.57           C  
ATOM     69  CG2 ILE A  10      10.337  10.613 -13.111  1.00 30.64           C  
ATOM     70  CD1 ILE A  10      10.037   8.452 -15.409  1.00 35.23           C  
ATOM     71  N   CYS A  11       8.929  13.150 -12.333  1.00 35.69           N  
ATOM     72  CA  CYS A  11       9.291  14.128 -11.354  1.00 36.51           C  
ATOM     73  C   CYS A  11      10.464  13.782 -10.450  1.00 36.12           C  
ATOM     74  O   CYS A  11      10.506  12.715  -9.849  1.00 37.01           O  
ATOM     75  CB  CYS A  11       8.156  14.305 -10.292  1.00 37.63           C  
ATOM     76  SG  CYS A  11       6.939  15.512 -10.795  1.00 41.85           S  
ATOM     77  N   SER A  12      11.335  14.762 -10.305  1.00 34.45           N  
ATOM     78  CA  SER A  12      12.489  14.619  -9.421  1.00 34.29           C  
ATOM     79  C   SER A  12      11.944  14.901  -8.016  1.00 32.94           C  
ATOM     80  O   SER A  12      10.803  15.391  -7.883  1.00 31.09           O  
ATOM     81  CB  SER A  12      13.595  15.644  -9.739  1.00 34.57           C  
ATOM     82  OG  SER A  12      13.195  16.930  -9.252  1.00 37.31           O  
ATOM     83  N   LEU A  13      12.734  14.648  -7.005  1.00 32.47           N  
ATOM     84  CA  LEU A  13      12.305  14.934  -5.645  1.00 33.89           C  
ATOM     85  C   LEU A  13      11.953  16.417  -5.479  1.00 35.04           C  
ATOM     86  O   LEU A  13      10.996  16.715  -4.756  1.00 34.84           O  
ATOM     87  CB  LEU A  13      13.442  14.446  -4.746  1.00 31.96           C  
ATOM     88  CG  LEU A  13      13.421  14.872  -3.303  1.00 33.48           C  
ATOM     89  CD1 LEU A  13      12.165  14.263  -2.709  1.00 33.03           C  
ATOM     90  CD2 LEU A  13      14.651  14.327  -2.576  1.00 34.28           C  
ATOM     91  N   TYR A  14      12.741  17.258  -6.117  1.00 35.51           N  
ATOM     92  CA  TYR A  14      12.584  18.707  -6.017  1.00 36.68           C  
ATOM     93  C   TYR A  14      11.287  19.207  -6.591  1.00 35.25           C  
ATOM     94  O   TYR A  14      10.706  20.161  -6.042  1.00 36.09           O  
ATOM     95  CB  TYR A  14      13.954  19.338  -6.420  1.00 39.57           C  
ATOM     96  CG  TYR A  14      14.927  18.800  -5.357  1.00 43.01           C  
ATOM     97  CD1 TYR A  14      14.690  19.061  -4.001  1.00 44.96           C  
ATOM     98  CD2 TYR A  14      16.047  18.038  -5.670  1.00 45.21           C  
ATOM     99  CE1 TYR A  14      15.520  18.573  -3.001  1.00 46.31           C  
ATOM    100  CE2 TYR A  14      16.909  17.554  -4.683  1.00 46.56           C  
ATOM    101  CZ  TYR A  14      16.649  17.822  -3.351  1.00 47.04           C  
ATOM    102  OH  TYR A  14      17.501  17.338  -2.367  1.00 47.92           O  
ATOM    103  N   GLN A  15      10.760  18.586  -7.589  1.00 34.97           N  
ATOM    104  CA  GLN A  15       9.470  18.904  -8.229  1.00 33.56           C  
ATOM    105  C   GLN A  15       8.314  18.392  -7.365  1.00 32.79           C  
ATOM    106  O   GLN A  15       7.169  18.880  -7.473  1.00 32.75           O  
ATOM    107  CB  GLN A  15       9.337  18.329  -9.642  1.00 34.60           C  
ATOM    108  CG  GLN A  15      10.040  19.101 -10.742  1.00 36.70           C  
ATOM    109  CD  GLN A  15      10.156  18.341 -12.022  1.00 37.77           C  
ATOM    110  OE1 GLN A  15       9.824  18.799 -13.122  1.00 40.78           O  
ATOM    111  NE2 GLN A  15      10.635  17.102 -12.002  1.00 36.46           N  
ATOM    112  N   LEU A  16       8.571  17.385  -6.537  1.00 31.36           N  
ATOM    113  CA  LEU A  16       7.499  16.806  -5.690  1.00 29.78           C  
ATOM    114  C   LEU A  16       7.221  17.695  -4.503  1.00 27.61           C  
ATOM    115  O   LEU A  16       6.136  17.954  -3.976  1.00 26.34           O  
ATOM    116  CB  LEU A  16       7.971  15.378  -5.389  1.00 30.36           C  
ATOM    117  CG  LEU A  16       7.118  14.179  -5.145  1.00 31.40           C  
ATOM    118  CD1 LEU A  16       5.877  14.056  -6.037  1.00 31.45           C  
ATOM    119  CD2 LEU A  16       8.092  12.973  -5.312  1.00 30.86           C  
ATOM    120  N   GLU A  17       8.300  18.296  -3.992  1.00 26.53           N  
ATOM    121  CA  GLU A  17       8.320  19.213  -2.841  1.00 28.65           C  
ATOM    122  C   GLU A  17       7.520  20.482  -3.208  1.00 27.16           C  
ATOM    123  O   GLU A  17       7.080  21.073  -2.244  1.00 26.88           O  
ATOM    124  CB  GLU A  17       9.733  19.607  -2.419  1.00 32.80           C  
ATOM    125  CG  GLU A  17      10.417  18.375  -1.806  1.00 35.93           C  
ATOM    126  CD  GLU A  17      11.562  18.809  -0.912  1.00 39.29           C  
ATOM    127  OE1 GLU A  17      11.324  19.150   0.236  1.00 39.62           O  
ATOM    128  OE2 GLU A  17      12.611  18.733  -1.569  1.00 40.02           O  
ATOM    129  N   ASN A  18       7.307  20.780  -4.444  1.00 27.04           N  
ATOM    130  CA  ASN A  18       6.467  21.963  -4.737  1.00 28.69           C  
ATOM    131  C   ASN A  18       5.038  21.721  -4.263  1.00 27.78           C  
ATOM    132  O   ASN A  18       4.225  22.654  -4.210  1.00 25.53           O  
ATOM    133  CB  ASN A  18       6.476  22.067  -6.263  1.00 29.15           C  
ATOM    134  CG  ASN A  18       7.791  22.775  -6.663  1.00 32.10           C  
ATOM    135  OD1 ASN A  18       8.098  22.497  -7.820  1.00 34.25           O  
ATOM    136  ND2 ASN A  18       8.332  23.515  -5.707  1.00 32.45           N  
ATOM    137  N   TYR A  19       4.642  20.465  -4.005  1.00 26.74           N  
ATOM    138  CA  TYR A  19       3.272  20.198  -3.546  1.00 25.94           C  
ATOM    139  C   TYR A  19       3.165  20.037  -2.073  1.00 24.53           C  
ATOM    140  O   TYR A  19       2.073  19.687  -1.528  1.00 29.14           O  
ATOM    141  CB  TYR A  19       2.636  19.035  -4.401  1.00 24.75           C  
ATOM    142  CG  TYR A  19       2.712  19.300  -5.884  1.00 24.20           C  
ATOM    143  CD1 TYR A  19       1.713  20.131  -6.485  1.00 27.34           C  
ATOM    144  CD2 TYR A  19       3.766  18.823  -6.673  1.00 26.79           C  
ATOM    145  CE1 TYR A  19       1.826  20.411  -7.838  1.00 27.55           C  
ATOM    146  CE2 TYR A  19       3.807  19.094  -8.045  1.00 27.26           C  
ATOM    147  CZ  TYR A  19       2.824  19.887  -8.611  1.00 28.22           C  
ATOM    148  OH  TYR A  19       2.903  20.158  -9.937  1.00 28.73           O  
ATOM    149  N   CYS A  20       4.250  20.331  -1.336  1.00 27.62           N  
ATOM    150  CA  CYS A  20       4.194  20.265   0.137  1.00 27.07           C  
ATOM    151  C   CYS A  20       3.511  21.582   0.588  1.00 29.15           C  
ATOM    152  O   CYS A  20       3.449  22.524  -0.215  1.00 32.61           O  
ATOM    153  CB  CYS A  20       5.547  20.151   0.773  1.00 25.04           C  
ATOM    154  SG  CYS A  20       6.377  18.693   0.235  1.00 26.78           S  
ATOM    155  N   ASN A  21       3.120  21.590   1.837  1.00 31.81           N  
ATOM    156  CA  ASN A  21       2.486  22.778   2.447  1.00 36.39           C  
ATOM    157  C   ASN A  21       3.585  23.637   3.116  1.00 39.14           C  
ATOM    158  O   ASN A  21       4.773  23.378   2.845  1.00 40.52           O  
ATOM    159  CB  ASN A  21       1.390  22.557   3.445  1.00 36.52           C  
ATOM    160  CG  ASN A  21       0.118  21.825   3.139  1.00 36.74           C  
ATOM    161  OD1 ASN A  21      -0.583  21.916   2.121  1.00 37.65           O  
ATOM    162  ND2 ASN A  21      -0.268  21.064   4.161  1.00 37.49           N  
ATOM    163  OXT ASN A  21       3.120  24.493   3.890  1.00 42.96           O  
TER     164      ASN A  21                                                      
ATOM    165  N   PHE B   1      16.300   8.986  -4.984  1.00 31.97           N  
ATOM    166  CA  PHE B   1      14.820   8.979  -5.005  1.00 34.01           C  
ATOM    167  C   PHE B   1      14.495   8.220  -6.298  1.00 35.01           C  
ATOM    168  O   PHE B   1      15.249   8.347  -7.276  1.00 35.05           O  
ATOM    169  CB  PHE B   1      14.150  10.333  -4.859  1.00 33.89           C  
ATOM    170  CG  PHE B   1      12.772  10.248  -4.259  1.00 34.30           C  
ATOM    171  CD1 PHE B   1      12.574  10.205  -2.883  1.00 32.62           C  
ATOM    172  CD2 PHE B   1      11.664  10.129  -5.100  1.00 35.10           C  
ATOM    173  CE1 PHE B   1      11.324  10.076  -2.340  1.00 33.91           C  
ATOM    174  CE2 PHE B   1      10.356   9.986  -4.613  1.00 33.84           C  
ATOM    175  CZ  PHE B   1      10.247   9.942  -3.214  1.00 33.12           C  
ATOM    176  N   VAL B   2      13.413   7.485  -6.288  1.00 34.03           N  
ATOM    177  CA  VAL B   2      13.028   6.712  -7.470  1.00 35.27           C  
ATOM    178  C   VAL B   2      12.759   7.703  -8.597  1.00 36.90           C  
ATOM    179  O   VAL B   2      12.359   8.842  -8.312  1.00 36.96           O  
ATOM    180  CB  VAL B   2      11.837   5.817  -7.030  1.00 36.13           C  
ATOM    181  CG1 VAL B   2      10.535   6.576  -7.066  1.00 32.67           C  
ATOM    182  CG2 VAL B   2      11.776   4.547  -7.853  1.00 36.24           C  
ATOM    183  N   ASN B   3      12.992   7.276  -9.811  1.00 39.07           N  
ATOM    184  CA  ASN B   3      12.805   7.988 -11.067  1.00 41.16           C  
ATOM    185  C   ASN B   3      11.749   7.161 -11.811  1.00 40.65           C  
ATOM    186  O   ASN B   3      12.069   6.257 -12.615  1.00 40.81           O  
ATOM    187  CB  ASN B   3      14.117   8.177 -11.818  1.00 44.94           C  
ATOM    188  CG  ASN B   3      14.046   8.924 -13.127  1.00 47.66           C  
ATOM    189  OD1 ASN B   3      13.658  10.119 -13.252  1.00 49.82           O  
ATOM    190  ND2 ASN B   3      14.498   8.302 -14.238  1.00 49.24           N  
ATOM    191  N   GLN B   4      10.483   7.409 -11.477  1.00 38.71           N  
ATOM    192  CA  GLN B   4       9.436   6.644 -12.185  1.00 39.14           C  
ATOM    193  C   GLN B   4       8.165   7.490 -12.177  1.00 35.97           C  
ATOM    194  O   GLN B   4       8.114   8.457 -11.428  1.00 35.42           O  
ATOM    195  CB  GLN B   4       9.226   5.263 -11.602  1.00 42.28           C  
ATOM    196  CG  GLN B   4       8.887   5.094 -10.150  1.00 45.69           C  
ATOM    197  CD  GLN B   4       7.799   4.087  -9.826  1.00 48.38           C  
ATOM    198  OE1 GLN B   4       6.995   3.596 -10.630  1.00 50.26           O  
ATOM    199  NE2 GLN B   4       7.662   3.651  -8.563  1.00 49.03           N  
ATOM    200  N   HIS B   5       7.240   7.036 -12.990  1.00 34.75           N  
ATOM    201  CA  HIS B   5       5.889   7.666 -13.121  1.00 32.83           C  
ATOM    202  C   HIS B   5       5.226   7.317 -11.798  1.00 31.23           C  
ATOM    203  O   HIS B   5       5.154   6.099 -11.531  1.00 31.75           O  
ATOM    204  CB  HIS B   5       5.109   7.031 -14.277  1.00 32.82           C  
ATOM    205  CG  HIS B   5       5.747   7.321 -15.615  1.00 34.91           C  
ATOM    206  ND1 HIS B   5       5.411   8.450 -16.336  1.00 36.14           N  
ATOM    207  CD2 HIS B   5       6.674   6.658 -16.363  1.00 34.59           C  
ATOM    208  CE1 HIS B   5       6.083   8.497 -17.473  1.00 35.96           C  
ATOM    209  NE2 HIS B   5       6.849   7.425 -17.489  1.00 34.57           N  
ATOM    210  N   LEU B   6       4.804   8.257 -11.009  1.00 29.54           N  
ATOM    211  CA  LEU B   6       4.170   8.003  -9.694  1.00 27.30           C  
ATOM    212  C   LEU B   6       2.707   8.353  -9.941  1.00 27.52           C  
ATOM    213  O   LEU B   6       2.503   9.544 -10.246  1.00 28.98           O  
ATOM    214  CB  LEU B   6       4.917   8.825  -8.677  1.00 28.38           C  
ATOM    215  CG  LEU B   6       6.303   8.421  -8.226  1.00 28.44           C  
ATOM    216  CD1 LEU B   6       6.936   9.515  -7.364  1.00 27.03           C  
ATOM    217  CD2 LEU B   6       6.116   7.129  -7.439  1.00 30.13           C  
ATOM    218  N   CYS B   7       1.804   7.424  -9.828  1.00 28.87           N  
ATOM    219  CA  CYS B   7       0.400   7.674 -10.143  1.00 28.74           C  
ATOM    220  C   CYS B   7      -0.498   7.119  -9.040  1.00 28.43           C  
ATOM    221  O   CYS B   7      -0.062   6.217  -8.339  1.00 28.62           O  
ATOM    222  CB  CYS B   7       0.021   7.042 -11.481  1.00 31.29           C  
ATOM    223  SG  CYS B   7       1.000   7.476 -12.948  1.00 33.52           S  
ATOM    224  N   GLY B   8      -1.728   7.566  -9.019  1.00 28.85           N  
ATOM    225  CA  GLY B   8      -2.733   7.134  -8.065  1.00 25.67           C  
ATOM    226  C   GLY B   8      -2.256   7.277  -6.644  1.00 24.25           C  
ATOM    227  O   GLY B   8      -1.718   8.251  -6.157  1.00 25.16           O  
ATOM    228  N   SER B   9      -2.532   6.203  -5.900  1.00 21.96           N  
ATOM    229  CA  SER B   9      -2.160   6.192  -4.496  1.00 21.32           C  
ATOM    230  C   SER B   9      -0.604   6.158  -4.378  1.00 18.86           C  
ATOM    231  O   SER B   9      -0.094   6.576  -3.279  1.00 22.13           O  
ATOM    232  CB  SER B   9      -2.808   4.993  -3.818  1.00 23.22           C  
ATOM    233  OG  SER B   9      -2.422   3.805  -4.511  1.00 23.64           O  
ATOM    234  N   HIS B  10       0.104   5.770  -5.418  1.00 19.34           N  
ATOM    235  CA  HIS B  10       1.630   5.740  -5.330  1.00 17.63           C  
ATOM    236  C   HIS B  10       2.130   7.208  -5.280  1.00 20.67           C  
ATOM    237  O   HIS B  10       2.969   7.526  -4.414  1.00 18.68           O  
ATOM    238  CB  HIS B  10       2.246   4.986  -6.478  1.00 19.89           C  
ATOM    239  CG  HIS B  10       1.815   3.527  -6.536  1.00 20.28           C  
ATOM    240  ND1 HIS B  10       2.151   2.746  -5.471  1.00 23.31           N  
ATOM    241  CD2 HIS B  10       1.043   2.739  -7.269  1.00 20.08           C  
ATOM    242  CE1 HIS B  10       1.664   1.511  -5.663  1.00 19.20           C  
ATOM    243  NE2 HIS B  10       0.955   1.430  -6.752  1.00 20.24           N  
ATOM    244  N   LEU B  11       1.537   8.083  -6.041  1.00 19.70           N  
ATOM    245  CA  LEU B  11       1.900   9.521  -5.963  1.00 19.89           C  
ATOM    246  C   LEU B  11       1.568  10.049  -4.584  1.00 18.80           C  
ATOM    247  O   LEU B  11       2.370  10.799  -3.997  1.00 19.49           O  
ATOM    248  CB  LEU B  11       1.029  10.175  -7.055  1.00 19.63           C  
ATOM    249  CG  LEU B  11       1.256  11.699  -7.197  1.00 20.75           C  
ATOM    250  CD1 LEU B  11       2.726  12.115  -7.052  1.00 20.29           C  
ATOM    251  CD2 LEU B  11       0.612  12.011  -8.594  1.00 22.01           C  
ATOM    252  N   VAL B  12       0.358   9.791  -3.954  1.00 17.21           N  
ATOM    253  CA  VAL B  12      -0.024  10.278  -2.641  1.00 19.83           C  
ATOM    254  C   VAL B  12       0.887   9.813  -1.514  1.00 16.10           C  
ATOM    255  O   VAL B  12       1.394  10.587  -0.634  1.00 18.16           O  
ATOM    256  CB  VAL B  12      -1.501   9.840  -2.447  1.00 21.87           C  
ATOM    257  CG1 VAL B  12      -1.985  10.058  -1.017  1.00 23.59           C  
ATOM    258  CG2 VAL B  12      -2.270  10.711  -3.407  1.00 20.90           C  
ATOM    259  N   GLU B  13       1.242   8.532  -1.489  1.00 19.30           N  
ATOM    260  CA  GLU B  13       2.116   7.975  -0.483  1.00 22.23           C  
ATOM    261  C   GLU B  13       3.498   8.672  -0.588  1.00 20.28           C  
ATOM    262  O   GLU B  13       4.146   9.007   0.399  1.00 21.60           O  
ATOM    263  CB  GLU B  13       2.286   6.482  -0.648  1.00 26.34           C  
ATOM    264  CG  GLU B  13       2.584   5.620   0.553  1.00 32.86           C  
ATOM    265  CD  GLU B  13       1.716   5.751   1.803  1.00 35.60           C  
ATOM    266  OE1 GLU B  13       0.477   5.796   1.844  1.00 39.62           O  
ATOM    267  OE2 GLU B  13       2.480   5.873   2.795  1.00 36.79           O  
ATOM    268  N   ALA B  14       3.988   9.015  -1.713  1.00 19.47           N  
ATOM    269  CA  ALA B  14       5.256   9.664  -2.049  1.00 20.30           C  
ATOM    270  C   ALA B  14       5.265  11.069  -1.410  1.00 17.88           C  
ATOM    271  O   ALA B  14       6.182  11.532  -0.722  1.00 19.04           O  
ATOM    272  CB  ALA B  14       5.548   9.726  -3.548  1.00 20.30           C  
ATOM    273  N   LEU B  15       4.129  11.741  -1.620  1.00 20.76           N  
ATOM    274  CA  LEU B  15       3.922  13.072  -1.099  1.00 17.27           C  
ATOM    275  C   LEU B  15       3.907  13.030   0.440  1.00 16.59           C  
ATOM    276  O   LEU B  15       4.400  13.938   1.098  1.00 21.06           O  
ATOM    277  CB  LEU B  15       2.608  13.685  -1.643  1.00 20.28           C  
ATOM    278  CG  LEU B  15       2.649  14.315  -3.041  1.00 21.81           C  
ATOM    279  CD1 LEU B  15       1.189  14.579  -3.436  1.00 22.05           C  
ATOM    280  CD2 LEU B  15       3.692  15.406  -3.053  1.00 21.05           C  
ATOM    281  N   TYR B  16       3.303  12.015   1.002  1.00 18.29           N  
ATOM    282  CA  TYR B  16       3.271  11.838   2.471  1.00 20.10           C  
ATOM    283  C   TYR B  16       4.681  11.709   3.040  1.00 21.91           C  
ATOM    284  O   TYR B  16       4.985  12.420   4.017  1.00 21.80           O  
ATOM    285  CB  TYR B  16       2.418  10.579   2.788  1.00 20.38           C  
ATOM    286  CG  TYR B  16       2.248  10.315   4.280  1.00 22.86           C  
ATOM    287  CD1 TYR B  16       1.415  11.159   4.988  1.00 24.32           C  
ATOM    288  CD2 TYR B  16       2.865   9.273   4.952  1.00 22.56           C  
ATOM    289  CE1 TYR B  16       1.125  10.996   6.339  1.00 23.65           C  
ATOM    290  CE2 TYR B  16       2.630   9.104   6.318  1.00 19.78           C  
ATOM    291  CZ  TYR B  16       1.791   9.942   7.008  1.00 21.75           C  
ATOM    292  OH  TYR B  16       1.613   9.674   8.336  1.00 26.06           O  
ATOM    293  N   LEU B  17       5.428  10.822   2.398  1.00 21.79           N  
ATOM    294  CA  LEU B  17       6.854  10.589   2.819  1.00 23.93           C  
ATOM    295  C   LEU B  17       7.703  11.844   2.658  1.00 23.63           C  
ATOM    296  O   LEU B  17       8.523  12.316   3.448  1.00 24.37           O  
ATOM    297  CB  LEU B  17       7.345   9.463   1.867  1.00 26.65           C  
ATOM    298  CG  LEU B  17       8.827   9.160   2.043  1.00 30.10           C  
ATOM    299  CD1 LEU B  17       8.942   8.862   3.546  1.00 32.04           C  
ATOM    300  CD2 LEU B  17       9.369   8.014   1.231  1.00 29.03           C  
ATOM    301  N   VAL B  18       7.661  12.431   1.462  1.00 22.44           N  
ATOM    302  CA  VAL B  18       8.519  13.630   1.213  1.00 25.49           C  
ATOM    303  C   VAL B  18       8.117  14.883   1.979  1.00 26.18           C  
ATOM    304  O   VAL B  18       9.056  15.612   2.399  1.00 30.44           O  
ATOM    305  CB  VAL B  18       8.563  13.970  -0.266  1.00 24.71           C  
ATOM    306  CG1 VAL B  18       9.127  15.394  -0.436  1.00 25.95           C  
ATOM    307  CG2 VAL B  18       9.242  12.981  -1.214  1.00 27.24           C  
ATOM    308  N   CYS B  19       6.829  15.116   2.173  1.00 24.67           N  
ATOM    309  CA  CYS B  19       6.374  16.362   2.829  1.00 25.57           C  
ATOM    310  C   CYS B  19       6.443  16.266   4.316  1.00 29.26           C  
ATOM    311  O   CYS B  19       6.629  17.306   4.963  1.00 31.44           O  
ATOM    312  CB  CYS B  19       5.056  16.818   2.177  1.00 21.79           C  
ATOM    313  SG  CYS B  19       5.102  17.105   0.465  1.00 23.67           S  
ATOM    314  N   GLY B  20       6.356  15.085   4.905  1.00 31.47           N  
ATOM    315  CA  GLY B  20       6.429  14.931   6.343  1.00 33.91           C  
ATOM    316  C   GLY B  20       5.406  15.781   7.097  1.00 36.95           C  
ATOM    317  O   GLY B  20       4.226  15.892   6.738  1.00 36.85           O  
ATOM    318  N   GLU B  21       5.868  16.405   8.181  1.00 39.55           N  
ATOM    319  CA  GLU B  21       4.994  17.209   9.044  1.00 41.80           C  
ATOM    320  C   GLU B  21       4.446  18.434   8.329  1.00 39.01           C  
ATOM    321  O   GLU B  21       3.456  18.994   8.833  1.00 40.80           O  
ATOM    322  CB  GLU B  21       5.606  17.529  10.406  1.00 46.74           C  
ATOM    323  CG  GLU B  21       5.706  16.425  11.462  1.00 51.37           C  
ATOM    324  CD  GLU B  21       6.746  16.677  12.531  1.00 55.36           C  
ATOM    325  OE1 GLU B  21       7.976  16.635  12.360  1.00 57.59           O  
ATOM    326  OE2 GLU B  21       6.237  16.965  13.644  1.00 56.34           O  
ATOM    327  N   ARG B  22       5.048  18.801   7.221  1.00 35.89           N  
ATOM    328  CA  ARG B  22       4.633  19.948   6.414  1.00 35.34           C  
ATOM    329  C   ARG B  22       3.217  19.684   5.879  1.00 34.51           C  
ATOM    330  O   ARG B  22       2.371  20.621   5.800  1.00 35.57           O  
ATOM    331  CB  ARG B  22       5.500  20.291   5.220  1.00 35.79           C  
ATOM    332  CG  ARG B  22       6.763  21.083   5.360  1.00 37.56           C  
ATOM    333  CD  ARG B  22       7.264  21.563   4.027  1.00 39.17           C  
ATOM    334  NE  ARG B  22       8.209  20.582   3.556  1.00 42.89           N  
ATOM    335  CZ  ARG B  22       8.713  20.447   2.349  1.00 45.09           C  
ATOM    336  NH1 ARG B  22       8.378  21.283   1.368  1.00 46.69           N  
ATOM    337  NH2 ARG B  22       9.575  19.438   2.112  1.00 47.04           N  
ATOM    338  N   GLY B  23       3.035  18.436   5.450  1.00 31.19           N  
ATOM    339  CA  GLY B  23       1.694  18.118   4.924  1.00 27.48           C  
ATOM    340  C   GLY B  23       1.738  18.455   3.454  1.00 26.68           C  
ATOM    341  O   GLY B  23       2.791  18.947   2.981  1.00 24.49           O  
ATOM    342  N   PHE B  24       0.686  18.290   2.697  1.00 25.59           N  
ATOM    343  CA  PHE B  24       0.684  18.485   1.268  1.00 22.91           C  
ATOM    344  C   PHE B  24      -0.771  18.693   0.801  1.00 24.39           C  
ATOM    345  O   PHE B  24      -1.636  18.616   1.683  1.00 26.13           O  
ATOM    346  CB  PHE B  24       1.354  17.194   0.730  1.00 25.18           C  
ATOM    347  CG  PHE B  24       0.573  15.921   0.911  1.00 20.86           C  
ATOM    348  CD1 PHE B  24      -0.331  15.565  -0.112  1.00 23.71           C  
ATOM    349  CD2 PHE B  24       0.814  15.137   2.052  1.00 20.35           C  
ATOM    350  CE1 PHE B  24      -1.066  14.381   0.053  1.00 22.07           C  
ATOM    351  CE2 PHE B  24       0.085  13.908   2.163  1.00 17.78           C  
ATOM    352  CZ  PHE B  24      -0.845  13.579   1.125  1.00 20.93           C  
ATOM    353  N   PHE B  25      -0.750  19.031  -0.468  1.00 26.24           N  
ATOM    354  CA  PHE B  25      -2.038  19.270  -1.159  1.00 24.20           C  
ATOM    355  C   PHE B  25      -2.026  18.414  -2.382  1.00 24.25           C  
ATOM    356  O   PHE B  25      -1.097  18.326  -3.213  1.00 24.73           O  
ATOM    357  CB  PHE B  25      -2.268  20.784  -1.323  1.00 24.57           C  
ATOM    358  CG  PHE B  25      -1.352  21.484  -2.267  1.00 25.28           C  
ATOM    359  CD1 PHE B  25      -1.703  21.582  -3.611  1.00 26.84           C  
ATOM    360  CD2 PHE B  25      -0.162  22.031  -1.829  1.00 26.25           C  
ATOM    361  CE1 PHE B  25      -0.842  22.212  -4.512  1.00 26.33           C  
ATOM    362  CE2 PHE B  25       0.706  22.697  -2.709  1.00 26.21           C  
ATOM    363  CZ  PHE B  25       0.364  22.771  -4.083  1.00 23.32           C  
ATOM    364  N   TYR B  26      -3.132  17.697  -2.562  1.00 25.04           N  
ATOM    365  CA  TYR B  26      -3.379  16.853  -3.669  1.00 24.48           C  
ATOM    366  C   TYR B  26      -4.614  17.278  -4.442  1.00 26.43           C  
ATOM    367  O   TYR B  26      -5.723  17.096  -3.996  1.00 25.67           O  
ATOM    368  CB  TYR B  26      -3.357  15.352  -3.298  1.00 24.88           C  
ATOM    369  CG  TYR B  26      -3.611  14.499  -4.498  1.00 26.22           C  
ATOM    370  CD1 TYR B  26      -2.549  14.280  -5.397  1.00 25.22           C  
ATOM    371  CD2 TYR B  26      -4.822  13.808  -4.649  1.00 27.78           C  
ATOM    372  CE1 TYR B  26      -2.783  13.532  -6.559  1.00 26.58           C  
ATOM    373  CE2 TYR B  26      -5.005  13.003  -5.775  1.00 27.16           C  
ATOM    374  CZ  TYR B  26      -3.977  12.847  -6.684  1.00 28.80           C  
ATOM    375  OH  TYR B  26      -4.202  12.050  -7.772  1.00 28.09           O  
ATOM    376  N   THR B  27      -4.361  17.864  -5.585  1.00 25.58           N  
ATOM    377  CA  THR B  27      -5.381  18.457  -6.483  1.00 29.99           C  
ATOM    378  C   THR B  27      -5.153  17.984  -7.912  1.00 33.64           C  
ATOM    379  O   THR B  27      -4.508  18.621  -8.747  1.00 35.83           O  
ATOM    380  CB  THR B  27      -5.353  20.024  -6.115  1.00 29.26           C  
ATOM    381  OG1 THR B  27      -3.994  20.496  -6.266  1.00 33.21           O  
ATOM    382  CG2 THR B  27      -5.731  20.441  -4.680  1.00 29.26           C  
ATOM    383  N   PRO B  28      -5.664  16.814  -8.262  1.00 36.19           N  
ATOM    384  CA  PRO B  28      -5.509  16.162  -9.559  1.00 39.04           C  
ATOM    385  C   PRO B  28      -6.216  16.906 -10.670  1.00 42.96           C  
ATOM    386  O   PRO B  28      -5.886  16.673 -11.853  1.00 44.75           O  
ATOM    387  CB  PRO B  28      -6.022  14.744  -9.356  1.00 38.03           C  
ATOM    388  CG  PRO B  28      -7.026  14.916  -8.244  1.00 37.58           C  
ATOM    389  CD  PRO B  28      -6.425  15.953  -7.335  1.00 36.86           C  
ATOM    390  N   LYS B  29      -7.140  17.751 -10.261  1.00 45.48           N  
ATOM    391  CA  LYS B  29      -7.888  18.553 -11.244  1.00 50.29           C  
ATOM    392  C   LYS B  29      -6.903  19.022 -12.324  1.00 52.41           C  
ATOM    393  O   LYS B  29      -6.087  19.939 -12.100  1.00 52.75           O  
ATOM    394  CB  LYS B  29      -8.578  19.774 -10.633  1.00 49.60           C  
ATOM    395  N   THR B  30      -7.024  18.353 -13.464  1.00 55.42           N  
ATOM    396  CA  THR B  30      -6.153  18.650 -14.620  1.00 57.92           C  
ATOM    397  C   THR B  30      -5.998  20.158 -14.819  1.00 59.90           C  
ATOM    398  O   THR B  30      -6.749  20.746 -15.648  1.00 61.39           O  
ATOM    399  CB  THR B  30      -6.580  17.859 -15.907  1.00 57.79           C  
ATOM    400  OXT THR B  30      -5.129  20.719 -14.107  1.00 61.25           O  
TER     401      THR B  30                                                      
ATOM    402  N   GLY C   1      -9.365  16.705  14.221  1.00 48.05           N  
ATOM    403  CA  GLY C   1      -8.537  16.494  13.003  1.00 47.12           C  
ATOM    404  C   GLY C   1      -8.727  15.016  12.649  1.00 45.76           C  
ATOM    405  O   GLY C   1      -9.130  14.215  13.501  1.00 47.73           O  
ATOM    406  N   ILE C   2      -8.404  14.687  11.431  1.00 43.43           N  
ATOM    407  CA  ILE C   2      -8.514  13.325  10.903  1.00 40.39           C  
ATOM    408  C   ILE C   2      -7.686  12.341  11.721  1.00 38.69           C  
ATOM    409  O   ILE C   2      -8.154  11.198  11.875  1.00 36.33           O  
ATOM    410  CB  ILE C   2      -8.228  13.363   9.359  1.00 38.80           C  
ATOM    411  CG1 ILE C   2      -8.769  12.110   8.654  1.00 37.32           C  
ATOM    412  CG2 ILE C   2      -6.697  13.609   9.081  1.00 38.76           C  
ATOM    413  CD1 ILE C   2      -8.425  12.021   7.143  1.00 33.74           C  
ATOM    414  N   VAL C   3      -6.543  12.783  12.208  1.00 39.63           N  
ATOM    415  CA  VAL C   3      -5.638  11.936  13.000  1.00 40.81           C  
ATOM    416  C   VAL C   3      -6.293  11.512  14.317  1.00 42.54           C  
ATOM    417  O   VAL C   3      -6.422  10.305  14.611  1.00 42.05           O  
ATOM    418  CB  VAL C   3      -4.237  12.549  13.244  1.00 40.66           C  
ATOM    419  CG1 VAL C   3      -3.252  11.442  13.634  1.00 40.32           C  
ATOM    420  CG2 VAL C   3      -3.747  13.411  12.098  1.00 40.23           C  
ATOM    421  N   GLU C   4      -6.736  12.472  15.101  1.00 44.94           N  
ATOM    422  CA  GLU C   4      -7.392  12.172  16.388  1.00 47.85           C  
ATOM    423  C   GLU C   4      -8.682  11.367  16.195  1.00 46.28           C  
ATOM    424  O   GLU C   4      -8.962  10.413  16.960  1.00 47.27           O  
ATOM    425  CB  GLU C   4      -7.775  13.424  17.194  1.00 50.57           C  
ATOM    426  CG  GLU C   4      -6.676  14.294  17.776  1.00 54.75           C  
ATOM    427  CD  GLU C   4      -5.827  15.113  16.833  1.00 58.00           C  
ATOM    428  OE1 GLU C   4      -6.139  16.183  16.289  1.00 59.86           O  
ATOM    429  OE2 GLU C   4      -4.680  14.626  16.618  1.00 59.17           O  
ATOM    430  N   GLN C   5      -9.426  11.783  15.155  1.00 44.17           N  
ATOM    431  CA  GLN C   5     -10.718  11.134  14.881  1.00 41.76           C  
ATOM    432  C   GLN C   5     -10.628   9.736  14.313  1.00 41.18           C  
ATOM    433  O   GLN C   5     -11.288   8.865  14.929  1.00 42.62           O  
ATOM    434  CB AGLN C   5     -11.754  11.969  14.131  0.50 41.69           C  
ATOM    435  CB BGLN C   5     -11.615  12.093  14.105  0.50 41.52           C  
ATOM    436  CG AGLN C   5     -13.035  11.299  13.699  0.50 41.36           C  
ATOM    437  CG BGLN C   5     -12.845  11.542  13.430  0.50 41.04           C  
ATOM    438  CD AGLN C   5     -13.898  10.513  14.642  0.50 41.05           C  
ATOM    439  CD BGLN C   5     -13.716  12.537  12.714  0.50 40.88           C  
ATOM    440  OE1AGLN C   5     -14.674   9.613  14.268  0.50 40.86           O  
ATOM    441  OE1BGLN C   5     -13.507  12.850  11.551  0.50 40.91           O  
ATOM    442  NE2AGLN C   5     -13.862  10.819  15.949  0.50 40.81           N  
ATOM    443  NE2BGLN C   5     -14.513  13.279  13.477  0.50 41.32           N  
ATOM    444  N   CYS C   6      -9.883   9.484  13.258  1.00 38.09           N  
ATOM    445  CA  CYS C   6      -9.780   8.199  12.599  1.00 35.22           C  
ATOM    446  C   CYS C   6      -8.651   7.224  12.900  1.00 36.10           C  
ATOM    447  O   CYS C   6      -8.588   6.128  12.338  1.00 36.00           O  
ATOM    448  CB  CYS C   6      -9.755   8.556  11.098  1.00 35.06           C  
ATOM    449  SG  CYS C   6     -11.155   9.651  10.648  1.00 34.84           S  
ATOM    450  N   CYS C   7      -7.761   7.570  13.804  1.00 37.51           N  
ATOM    451  CA  CYS C   7      -6.653   6.663  14.144  1.00 39.72           C  
ATOM    452  C   CYS C   7      -7.023   5.768  15.332  1.00 43.43           C  
ATOM    453  O   CYS C   7      -6.616   4.584  15.453  1.00 45.63           O  
ATOM    454  CB  CYS C   7      -5.402   7.544  14.304  1.00 36.40           C  
ATOM    455  SG  CYS C   7      -4.675   8.132  12.742  1.00 34.46           S  
ATOM    456  N   THR C   8      -7.814   6.305  16.248  1.00 46.18           N  
ATOM    457  CA  THR C   8      -8.254   5.615  17.475  1.00 49.24           C  
ATOM    458  C   THR C   8      -9.479   4.736  17.276  1.00 49.77           C  
ATOM    459  O   THR C   8      -9.624   3.682  17.911  1.00 51.04           O  
ATOM    460  CB  THR C   8      -8.556   6.608  18.678  1.00 49.88           C  
ATOM    461  OG1 THR C   8      -9.323   7.756  18.196  1.00 51.29           O  
ATOM    462  CG2 THR C   8      -7.245   7.044  19.346  1.00 50.83           C  
ATOM    463  N   SER C   9     -10.324   5.269  16.419  1.00 49.19           N  
ATOM    464  CA  SER C   9     -11.601   4.650  16.041  1.00 49.59           C  
ATOM    465  C   SER C   9     -11.590   4.671  14.509  1.00 48.30           C  
ATOM    466  O   SER C   9     -10.864   5.552  14.003  1.00 50.10           O  
ATOM    467  CB  SER C   9     -12.797   5.410  16.619  1.00 50.52           C  
ATOM    468  OG  SER C   9     -12.751   6.831  16.457  1.00 51.64           O  
ATOM    469  N   ILE C  10     -12.353   3.812  13.894  1.00 45.95           N  
ATOM    470  CA  ILE C  10     -12.357   3.879  12.405  1.00 44.14           C  
ATOM    471  C   ILE C  10     -13.492   4.826  11.999  1.00 41.67           C  
ATOM    472  O   ILE C  10     -14.558   4.967  12.649  1.00 40.29           O  
ATOM    473  CB  ILE C  10     -12.305   2.434  11.822  1.00 45.36           C  
ATOM    474  CG1 ILE C  10     -13.640   1.977  11.215  1.00 46.10           C  
ATOM    475  CG2 ILE C  10     -11.826   1.439  12.934  1.00 46.19           C  
ATOM    476  CD1 ILE C  10     -13.625   0.781  10.239  1.00 46.03           C  
ATOM    477  N   CYS C  11     -13.237   5.512  10.913  1.00 37.28           N  
ATOM    478  CA  CYS C  11     -14.134   6.452  10.290  1.00 34.85           C  
ATOM    479  C   CYS C  11     -14.601   5.733   9.030  1.00 36.11           C  
ATOM    480  O   CYS C  11     -13.738   5.032   8.476  1.00 37.21           O  
ATOM    481  CB  CYS C  11     -13.416   7.708   9.857  1.00 34.23           C  
ATOM    482  SG  CYS C  11     -12.773   8.576  11.244  1.00 35.67           S  
ATOM    483  N   SER C  12     -15.813   5.944   8.597  1.00 33.91           N  
ATOM    484  CA  SER C  12     -16.490   5.439   7.423  1.00 30.40           C  
ATOM    485  C   SER C  12     -16.119   6.400   6.321  1.00 28.90           C  
ATOM    486  O   SER C  12     -15.580   7.472   6.584  1.00 28.25           O  
ATOM    487  CB  SER C  12     -18.032   5.532   7.596  1.00 30.88           C  
ATOM    488  OG  SER C  12     -18.444   6.898   7.913  1.00 28.11           O  
ATOM    489  N   LEU C  13     -16.442   6.091   5.103  1.00 28.24           N  
ATOM    490  CA  LEU C  13     -16.272   6.845   3.891  1.00 28.56           C  
ATOM    491  C   LEU C  13     -17.109   8.122   4.113  1.00 26.44           C  
ATOM    492  O   LEU C  13     -16.626   9.139   3.591  1.00 26.91           O  
ATOM    493  CB  LEU C  13     -16.794   6.023   2.752  1.00 32.01           C  
ATOM    494  CG  LEU C  13     -16.882   6.429   1.325  1.00 35.34           C  
ATOM    495  CD1 LEU C  13     -17.174   5.141   0.510  1.00 36.01           C  
ATOM    496  CD2 LEU C  13     -18.046   7.372   0.980  1.00 36.97           C  
ATOM    497  N   TYR C  14     -18.254   7.998   4.769  1.00 24.69           N  
ATOM    498  CA  TYR C  14     -19.056   9.218   5.028  1.00 25.17           C  
ATOM    499  C   TYR C  14     -18.314  10.220   5.883  1.00 25.52           C  
ATOM    500  O   TYR C  14     -18.402  11.442   5.631  1.00 28.09           O  
ATOM    501  CB  TYR C  14     -20.343   8.831   5.858  1.00 25.09           C  
ATOM    502  CG  TYR C  14     -21.009   7.871   4.857  1.00 29.69           C  
ATOM    503  CD1 TYR C  14     -21.590   8.372   3.719  1.00 31.37           C  
ATOM    504  CD2 TYR C  14     -20.851   6.502   5.014  1.00 30.13           C  
ATOM    505  CE1 TYR C  14     -22.131   7.520   2.755  1.00 33.69           C  
ATOM    506  CE2 TYR C  14     -21.410   5.652   4.073  1.00 32.23           C  
ATOM    507  CZ  TYR C  14     -22.015   6.155   2.938  1.00 33.86           C  
ATOM    508  OH  TYR C  14     -22.556   5.298   2.002  1.00 37.35           O  
ATOM    509  N   GLN C  15     -17.670   9.815   6.963  1.00 23.49           N  
ATOM    510  CA  GLN C  15     -16.860  10.635   7.873  1.00 26.64           C  
ATOM    511  C   GLN C  15     -15.573  11.153   7.221  1.00 27.05           C  
ATOM    512  O   GLN C  15     -15.257  12.285   7.408  1.00 26.37           O  
ATOM    513  CB  GLN C  15     -16.513  10.021   9.216  1.00 27.05           C  
ATOM    514  CG  GLN C  15     -17.661   9.634  10.137  1.00 29.58           C  
ATOM    515  CD  GLN C  15     -17.243   8.780  11.295  1.00 33.16           C  
ATOM    516  OE1 GLN C  15     -16.836   7.635  11.116  1.00 34.28           O  
ATOM    517  NE2 GLN C  15     -17.264   9.225  12.563  1.00 34.31           N  
ATOM    518  N   LEU C  16     -14.932  10.316   6.380  1.00 25.64           N  
ATOM    519  CA  LEU C  16     -13.714  10.753   5.645  1.00 24.21           C  
ATOM    520  C   LEU C  16     -14.061  11.778   4.586  1.00 23.20           C  
ATOM    521  O   LEU C  16     -13.223  12.627   4.294  1.00 25.69           O  
ATOM    522  CB  LEU C  16     -13.081   9.514   5.051  1.00 24.77           C  
ATOM    523  CG  LEU C  16     -12.453   8.600   6.120  1.00 27.15           C  
ATOM    524  CD1 LEU C  16     -12.238   7.308   5.323  1.00 27.45           C  
ATOM    525  CD2 LEU C  16     -11.132   9.171   6.650  1.00 28.21           C  
ATOM    526  N   GLU C  17     -15.252  11.762   3.954  1.00 23.86           N  
ATOM    527  CA  GLU C  17     -15.547  12.798   2.972  1.00 26.76           C  
ATOM    528  C   GLU C  17     -15.529  14.214   3.576  1.00 25.04           C  
ATOM    529  O   GLU C  17     -15.374  15.148   2.785  1.00 28.07           O  
ATOM    530  CB  GLU C  17     -16.993  12.712   2.496  1.00 28.90           C  
ATOM    531  CG  GLU C  17     -17.065  11.946   1.169  1.00 33.96           C  
ATOM    532  CD  GLU C  17     -18.478  12.130   0.582  1.00 36.93           C  
ATOM    533  OE1 GLU C  17     -19.465  12.151   1.290  1.00 37.18           O  
ATOM    534  OE2 GLU C  17     -18.451  12.236  -0.666  1.00 39.72           O  
ATOM    535  N   ASN C  18     -15.672  14.369   4.847  1.00 26.64           N  
ATOM    536  CA  ASN C  18     -15.632  15.620   5.582  1.00 29.42           C  
ATOM    537  C   ASN C  18     -14.295  16.311   5.325  1.00 31.01           C  
ATOM    538  O   ASN C  18     -14.134  17.547   5.373  1.00 32.27           O  
ATOM    539  CB  ASN C  18     -15.813  15.374   7.111  1.00 27.66           C  
ATOM    540  CG  ASN C  18     -17.278  15.014   7.380  1.00 29.91           C  
ATOM    541  OD1 ASN C  18     -18.152  15.301   6.527  1.00 33.22           O  
ATOM    542  ND2 ASN C  18     -17.556  14.247   8.426  1.00 31.90           N  
ATOM    543  N   TYR C  19     -13.260  15.524   4.993  1.00 30.88           N  
ATOM    544  CA  TYR C  19     -11.901  16.095   4.776  1.00 30.41           C  
ATOM    545  C   TYR C  19     -11.508  16.392   3.367  1.00 29.96           C  
ATOM    546  O   TYR C  19     -10.341  16.804   3.150  1.00 29.02           O  
ATOM    547  CB  TYR C  19     -10.855  15.192   5.471  1.00 31.85           C  
ATOM    548  CG  TYR C  19     -11.131  15.018   6.932  1.00 32.47           C  
ATOM    549  CD1 TYR C  19     -10.698  15.973   7.867  1.00 34.20           C  
ATOM    550  CD2 TYR C  19     -11.841  13.926   7.404  1.00 32.83           C  
ATOM    551  CE1 TYR C  19     -10.958  15.822   9.220  1.00 34.07           C  
ATOM    552  CE2 TYR C  19     -12.127  13.791   8.757  1.00 34.13           C  
ATOM    553  CZ  TYR C  19     -11.670  14.719   9.670  1.00 34.63           C  
ATOM    554  OH  TYR C  19     -11.919  14.539  11.020  1.00 36.47           O  
ATOM    555  N   CYS C  20     -12.348  16.121   2.395  1.00 27.52           N  
ATOM    556  CA  CYS C  20     -12.015  16.356   0.991  1.00 29.22           C  
ATOM    557  C   CYS C  20     -12.143  17.869   0.697  1.00 31.84           C  
ATOM    558  O   CYS C  20     -12.726  18.485   1.573  1.00 34.93           O  
ATOM    559  CB  CYS C  20     -12.922  15.613   0.018  1.00 28.97           C  
ATOM    560  SG  CYS C  20     -13.061  13.803   0.314  1.00 28.10           S  
ATOM    561  N   ASN C  21     -11.649  18.308  -0.403  1.00 30.66           N  
ATOM    562  CA  ASN C  21     -11.748  19.685  -0.861  1.00 35.49           C  
ATOM    563  C   ASN C  21     -13.233  19.941  -1.212  1.00 37.91           C  
ATOM    564  O   ASN C  21     -13.681  20.996  -0.664  1.00 39.64           O  
ATOM    565  CB  ASN C  21     -10.866  20.028  -2.033  1.00 37.03           C  
ATOM    566  CG  ASN C  21      -9.449  20.376  -1.554  1.00 38.78           C  
ATOM    567  OD1 ASN C  21      -8.536  20.199  -2.376  1.00 41.30           O  
ATOM    568  ND2 ASN C  21      -9.420  20.845  -0.311  1.00 40.88           N  
ATOM    569  OXT ASN C  21     -13.787  19.134  -1.951  1.00 38.72           O  
TER     570      ASN C  21                                                      
ATOM    571  N   PHE D   1       1.402   3.527  22.701  1.00 60.05           N  
ATOM    572  CA  PHE D   1       0.867   4.724  22.018  1.00 59.81           C  
ATOM    573  C   PHE D   1       0.181   4.398  20.677  1.00 58.98           C  
ATOM    574  O   PHE D   1       0.216   3.259  20.155  1.00 60.06           O  
ATOM    575  CB  PHE D   1       1.970   5.770  21.790  1.00 60.37           C  
ATOM    576  CG  PHE D   1       2.904   5.678  20.628  1.00 60.47           C  
ATOM    577  CD1 PHE D   1       3.630   4.509  20.378  1.00 61.03           C  
ATOM    578  CD2 PHE D   1       3.095   6.767  19.785  1.00 60.48           C  
ATOM    579  CE1 PHE D   1       4.500   4.437  19.293  1.00 61.56           C  
ATOM    580  CE2 PHE D   1       3.975   6.715  18.693  1.00 60.67           C  
ATOM    581  CZ  PHE D   1       4.685   5.537  18.443  1.00 60.89           C  
ATOM    582  N   VAL D   2      -0.428   5.460  20.164  1.00 56.04           N  
ATOM    583  CA  VAL D   2      -1.074   5.422  18.837  1.00 53.98           C  
ATOM    584  C   VAL D   2       0.075   5.898  17.919  1.00 51.36           C  
ATOM    585  O   VAL D   2       0.678   6.947  18.269  1.00 51.49           O  
ATOM    586  CB  VAL D   2      -2.342   6.273  18.742  1.00 54.54           C  
ATOM    587  N   ASN D   3       0.378   5.145  16.869  1.00 46.87           N  
ATOM    588  CA  ASN D   3       1.481   5.566  15.957  1.00 41.86           C  
ATOM    589  C   ASN D   3       0.799   6.321  14.808  1.00 38.39           C  
ATOM    590  O   ASN D   3       0.333   5.717  13.841  1.00 37.12           O  
ATOM    591  CB  ASN D   3       2.379   4.439  15.483  1.00 43.27           C  
ATOM    592  CG  ASN D   3       3.588   4.993  14.744  1.00 44.38           C  
ATOM    593  OD1 ASN D   3       3.422   5.817  13.825  1.00 44.70           O  
ATOM    594  ND2 ASN D   3       4.809   4.652  15.142  1.00 45.68           N  
ATOM    595  N   GLN D   4       0.752   7.626  14.981  1.00 35.76           N  
ATOM    596  CA  GLN D   4       0.099   8.511  14.028  1.00 33.92           C  
ATOM    597  C   GLN D   4       0.784   8.545  12.677  1.00 30.54           C  
ATOM    598  O   GLN D   4       0.130   8.930  11.720  1.00 27.67           O  
ATOM    599  CB  GLN D   4      -0.007   9.924  14.615  1.00 37.48           C  
ATOM    600  CG  GLN D   4      -0.706  10.009  15.968  1.00 41.31           C  
ATOM    601  CD  GLN D   4      -1.191  11.427  16.290  1.00 43.22           C  
ATOM    602  OE1 GLN D   4      -0.633  12.468  15.887  1.00 42.37           O  
ATOM    603  NE2 GLN D   4      -2.315  11.405  17.034  1.00 44.37           N  
ATOM    604  N   HIS D   5       2.069   8.229  12.632  1.00 26.15           N  
ATOM    605  CA  HIS D   5       2.801   8.256  11.358  1.00 27.99           C  
ATOM    606  C   HIS D   5       2.302   7.075  10.545  1.00 23.21           C  
ATOM    607  O   HIS D   5       2.171   7.086   9.294  1.00 22.91           O  
ATOM    608  CB  HIS D   5       4.323   8.222  11.629  1.00 29.76           C  
ATOM    609  CG  HIS D   5       5.105   8.247  10.391  1.00 31.58           C  
ATOM    610  ND1 HIS D   5       4.979   9.324   9.532  1.00 34.35           N  
ATOM    611  CD2 HIS D   5       5.927   7.349   9.777  1.00 33.56           C  
ATOM    612  CE1 HIS D   5       5.717   9.106   8.442  1.00 33.26           C  
ATOM    613  NE2 HIS D   5       6.294   7.937   8.567  1.00 33.63           N  
ATOM    614  N   LEU D   6       2.172   5.908  11.159  1.00 22.13           N  
ATOM    615  CA  LEU D   6       1.712   4.705  10.387  1.00 23.19           C  
ATOM    616  C   LEU D   6       0.245   4.962  10.147  1.00 23.22           C  
ATOM    617  O   LEU D   6      -0.195   4.634   9.053  1.00 21.55           O  
ATOM    618  CB  LEU D   6       2.053   3.378  11.042  1.00 25.00           C  
ATOM    619  CG  LEU D   6       3.476   3.050  11.567  1.00 26.11           C  
ATOM    620  CD1 LEU D   6       3.409   1.617  12.128  1.00 27.67           C  
ATOM    621  CD2 LEU D   6       4.470   3.093  10.446  1.00 27.00           C  
ATOM    622  N   CYS D   7      -0.531   5.525  11.087  1.00 22.62           N  
ATOM    623  CA  CYS D   7      -1.931   5.775  10.727  1.00 24.01           C  
ATOM    624  C   CYS D   7      -2.069   6.772   9.580  1.00 23.02           C  
ATOM    625  O   CYS D   7      -2.915   6.387   8.775  1.00 23.11           O  
ATOM    626  CB  CYS D   7      -2.581   6.261  12.039  1.00 25.02           C  
ATOM    627  SG  CYS D   7      -4.352   6.421  11.650  1.00 30.15           S  
ATOM    628  N   GLY D   8      -1.276   7.817   9.440  1.00 22.02           N  
ATOM    629  CA  GLY D   8      -1.366   8.789   8.373  1.00 20.82           C  
ATOM    630  C   GLY D   8      -1.214   8.104   7.013  1.00 19.97           C  
ATOM    631  O   GLY D   8      -2.018   8.565   6.234  1.00 18.48           O  
ATOM    632  N   SER D   9      -0.329   7.157   6.960  1.00 21.40           N  
ATOM    633  CA  SER D   9      -0.108   6.438   5.727  1.00 20.79           C  
ATOM    634  C   SER D   9      -1.456   5.857   5.177  1.00 20.98           C  
ATOM    635  O   SER D   9      -1.779   6.040   3.997  1.00 24.12           O  
ATOM    636  CB ASER D   9       0.866   5.251   5.855  0.50 21.27           C  
ATOM    637  CB BSER D   9       0.859   5.246   5.833  0.50 23.78           C  
ATOM    638  OG ASER D   9       0.987   4.805   4.521  0.50 19.27           O  
ATOM    639  OG BSER D   9       2.160   5.760   5.626  0.50 27.33           O  
ATOM    640  N   HIS D  10      -2.154   5.180   6.082  1.00 20.59           N  
ATOM    641  CA  HIS D  10      -3.430   4.608   5.743  1.00 20.09           C  
ATOM    642  C   HIS D  10      -4.445   5.717   5.430  1.00 19.84           C  
ATOM    643  O   HIS D  10      -5.140   5.594   4.407  1.00 19.64           O  
ATOM    644  CB  HIS D  10      -3.850   3.778   7.038  1.00 18.89           C  
ATOM    645  CG  HIS D  10      -3.026   2.515   6.931  1.00 22.69           C  
ATOM    646  ND1 HIS D  10      -3.344   1.475   6.097  1.00 24.89           N  
ATOM    647  CD2 HIS D  10      -1.987   2.143   7.667  1.00 23.18           C  
ATOM    648  CE1 HIS D  10      -2.447   0.531   6.290  1.00 22.91           C  
ATOM    649  NE2 HIS D  10      -1.571   0.895   7.255  1.00 25.08           N  
ATOM    650  N   LEU D  11      -4.587   6.798   6.146  1.00 20.00           N  
ATOM    651  CA  LEU D  11      -5.552   7.905   5.957  1.00 18.91           C  
ATOM    652  C   LEU D  11      -5.408   8.574   4.623  1.00 16.41           C  
ATOM    653  O   LEU D  11      -6.382   8.761   3.893  1.00 20.47           O  
ATOM    654  CB  LEU D  11      -5.419   8.791   7.179  1.00 20.79           C  
ATOM    655  CG  LEU D  11      -5.615   8.262   8.543  1.00 24.78           C  
ATOM    656  CD1 LEU D  11      -5.499   9.304   9.647  1.00 27.65           C  
ATOM    657  CD2 LEU D  11      -6.944   7.534   8.673  1.00 27.24           C  
ATOM    658  N   VAL D  12      -4.152   8.789   4.206  1.00 15.61           N  
ATOM    659  CA  VAL D  12      -3.959   9.479   2.926  1.00 16.05           C  
ATOM    660  C   VAL D  12      -4.468   8.645   1.765  1.00 19.91           C  
ATOM    661  O   VAL D  12      -5.027   9.041   0.717  1.00 20.13           O  
ATOM    662  CB  VAL D  12      -2.503  10.072   2.783  1.00 17.31           C  
ATOM    663  CG1 VAL D  12      -2.319  11.049   3.937  1.00 22.35           C  
ATOM    664  CG2 VAL D  12      -1.517   8.915   2.741  1.00 19.79           C  
ATOM    665  N   GLU D  13      -4.163   7.308   1.869  1.00 21.11           N  
ATOM    666  CA  GLU D  13      -4.634   6.409   0.840  1.00 24.01           C  
ATOM    667  C   GLU D  13      -6.160   6.350   0.836  1.00 21.42           C  
ATOM    668  O   GLU D  13      -6.746   6.331  -0.297  1.00 22.60           O  
ATOM    669  CB  GLU D  13      -4.215   4.938   1.107  1.00 26.18           C  
ATOM    670  CG  GLU D  13      -2.711   4.694   1.148  1.00 35.97           C  
ATOM    671  CD  GLU D  13      -2.132   3.381   0.700  1.00 40.09           C  
ATOM    672  OE1 GLU D  13      -2.758   2.307   0.674  1.00 43.42           O  
ATOM    673  OE2 GLU D  13      -0.936   3.541   0.320  1.00 41.16           O  
ATOM    674  N   ALA D  14      -6.799   6.451   1.945  1.00 19.82           N  
ATOM    675  CA  ALA D  14      -8.272   6.352   2.069  1.00 20.29           C  
ATOM    676  C   ALA D  14      -8.817   7.664   1.482  1.00 21.36           C  
ATOM    677  O   ALA D  14      -9.771   7.647   0.702  1.00 22.81           O  
ATOM    678  CB  ALA D  14      -8.722   6.111   3.492  1.00 21.36           C  
ATOM    679  N   LEU D  15      -8.192   8.789   1.786  1.00 23.36           N  
ATOM    680  CA  LEU D  15      -8.674  10.087   1.158  1.00 21.08           C  
ATOM    681  C   LEU D  15      -8.482  10.056  -0.317  1.00 20.43           C  
ATOM    682  O   LEU D  15      -9.306  10.609  -1.039  1.00 22.49           O  
ATOM    683  CB  LEU D  15      -8.014  11.271   1.910  1.00 21.59           C  
ATOM    684  CG  LEU D  15      -8.446  11.504   3.324  1.00 22.92           C  
ATOM    685  CD1 LEU D  15      -7.714  12.644   4.014  1.00 24.30           C  
ATOM    686  CD2 LEU D  15      -9.965  11.778   3.315  1.00 23.92           C  
ATOM    687  N   TYR D  16      -7.396   9.393  -0.803  1.00 18.72           N  
ATOM    688  CA  TYR D  16      -7.315   9.338  -2.305  1.00 19.01           C  
ATOM    689  C   TYR D  16      -8.521   8.683  -3.023  1.00 17.71           C  
ATOM    690  O   TYR D  16      -9.097   9.234  -4.056  1.00 19.60           O  
ATOM    691  CB  TYR D  16      -5.926   8.663  -2.534  1.00 21.07           C  
ATOM    692  CG  TYR D  16      -5.935   8.206  -3.981  1.00 18.71           C  
ATOM    693  CD1 TYR D  16      -5.566   9.084  -5.013  1.00 21.64           C  
ATOM    694  CD2 TYR D  16      -6.334   6.881  -4.372  1.00 23.45           C  
ATOM    695  CE1 TYR D  16      -5.578   8.696  -6.327  1.00 25.64           C  
ATOM    696  CE2 TYR D  16      -6.382   6.539  -5.711  1.00 25.65           C  
ATOM    697  CZ  TYR D  16      -6.014   7.432  -6.685  1.00 24.87           C  
ATOM    698  OH  TYR D  16      -6.012   7.206  -8.065  1.00 27.15           O  
ATOM    699  N   LEU D  17      -8.975   7.575  -2.449  1.00 20.09           N  
ATOM    700  CA  LEU D  17     -10.143   6.809  -2.908  1.00 19.75           C  
ATOM    701  C   LEU D  17     -11.485   7.598  -2.733  1.00 21.11           C  
ATOM    702  O   LEU D  17     -12.289   7.726  -3.667  1.00 26.91           O  
ATOM    703  CB  LEU D  17     -10.284   5.403  -2.233  1.00 19.51           C  
ATOM    704  CG  LEU D  17      -8.987   4.617  -2.630  1.00 20.24           C  
ATOM    705  CD1 LEU D  17      -8.871   3.464  -1.597  1.00 23.75           C  
ATOM    706  CD2 LEU D  17      -9.193   4.136  -4.008  1.00 21.34           C  
ATOM    707  N   VAL D  18     -11.643   8.132  -1.561  1.00 21.50           N  
ATOM    708  CA  VAL D  18     -12.937   8.805  -1.248  1.00 21.81           C  
ATOM    709  C   VAL D  18     -13.094  10.176  -1.913  1.00 22.24           C  
ATOM    710  O   VAL D  18     -14.185  10.528  -2.383  1.00 23.07           O  
ATOM    711  CB  VAL D  18     -13.076   8.915   0.249  1.00 21.79           C  
ATOM    712  CG1 VAL D  18     -14.287   9.836   0.532  1.00 24.82           C  
ATOM    713  CG2 VAL D  18     -13.039   7.657   1.041  1.00 22.23           C  
ATOM    714  N   CYS D  19     -12.028  10.946  -1.867  1.00 21.62           N  
ATOM    715  CA  CYS D  19     -12.067  12.287  -2.497  1.00 22.66           C  
ATOM    716  C   CYS D  19     -11.982  12.183  -3.985  1.00 24.34           C  
ATOM    717  O   CYS D  19     -12.596  13.098  -4.631  1.00 27.01           O  
ATOM    718  CB  CYS D  19     -10.987  13.142  -1.797  1.00 18.91           C  
ATOM    719  SG  CYS D  19     -11.072  13.276  -0.062  1.00 23.47           S  
ATOM    720  N   GLY D  20     -11.304  11.271  -4.657  1.00 25.93           N  
ATOM    721  CA  GLY D  20     -11.277  11.238  -6.117  1.00 28.33           C  
ATOM    722  C   GLY D  20     -10.780  12.609  -6.604  1.00 30.52           C  
ATOM    723  O   GLY D  20      -9.787  13.179  -6.172  1.00 30.04           O  
ATOM    724  N   GLU D  21     -11.555  13.064  -7.567  1.00 32.59           N  
ATOM    725  CA  GLU D  21     -11.391  14.323  -8.258  1.00 34.23           C  
ATOM    726  C   GLU D  21     -11.279  15.618  -7.496  1.00 34.07           C  
ATOM    727  O   GLU D  21     -10.642  16.586  -7.974  1.00 37.11           O  
ATOM    728  CB  GLU D  21     -12.698  14.518  -9.099  1.00 36.40           C  
ATOM    729  CG  GLU D  21     -12.359  14.102 -10.546  1.00 37.33           C  
ATOM    730  N   ARG D  22     -11.969  15.637  -6.381  1.00 34.22           N  
ATOM    731  CA  ARG D  22     -11.996  16.839  -5.531  1.00 33.77           C  
ATOM    732  C   ARG D  22     -10.655  17.077  -4.876  1.00 31.97           C  
ATOM    733  O   ARG D  22     -10.278  18.230  -4.468  1.00 33.12           O  
ATOM    734  CB  ARG D  22     -13.131  16.761  -4.514  1.00 36.14           C  
ATOM    735  CG  ARG D  22     -14.520  16.394  -4.972  1.00 39.63           C  
ATOM    736  CD  ARG D  22     -15.337  15.658  -3.954  1.00 42.30           C  
ATOM    737  NE  ARG D  22     -15.606  16.336  -2.712  1.00 44.41           N  
ATOM    738  CZ  ARG D  22     -16.231  16.042  -1.573  1.00 45.62           C  
ATOM    739  NH1 ARG D  22     -16.889  14.931  -1.221  1.00 45.34           N  
ATOM    740  NH2 ARG D  22     -16.157  17.010  -0.626  1.00 45.56           N  
ATOM    741  N   GLY D  23      -9.830  16.031  -4.736  1.00 28.92           N  
ATOM    742  CA  GLY D  23      -8.548  16.224  -4.076  1.00 27.29           C  
ATOM    743  C   GLY D  23      -8.809  16.503  -2.596  1.00 24.38           C  
ATOM    744  O   GLY D  23      -9.902  16.468  -2.049  1.00 27.21           O  
ATOM    745  N   PHE D  24      -7.728  16.764  -1.904  1.00 25.20           N  
ATOM    746  CA  PHE D  24      -7.723  17.052  -0.491  1.00 24.11           C  
ATOM    747  C   PHE D  24      -6.426  17.729  -0.060  1.00 26.17           C  
ATOM    748  O   PHE D  24      -5.387  17.689  -0.686  1.00 26.26           O  
ATOM    749  CB  PHE D  24      -7.893  15.768   0.333  1.00 24.46           C  
ATOM    750  CG  PHE D  24      -6.880  14.672   0.021  1.00 21.90           C  
ATOM    751  CD1 PHE D  24      -6.872  13.810  -1.025  1.00 21.94           C  
ATOM    752  CD2 PHE D  24      -5.916  14.600   1.010  1.00 22.32           C  
ATOM    753  CE1 PHE D  24      -5.863  12.816  -1.159  1.00 24.32           C  
ATOM    754  CE2 PHE D  24      -4.878  13.655   0.888  1.00 24.77           C  
ATOM    755  CZ  PHE D  24      -4.858  12.753  -0.184  1.00 22.56           C  
ATOM    756  N   PHE D  25      -6.482  18.272   1.138  1.00 27.33           N  
ATOM    757  CA  PHE D  25      -5.351  18.883   1.797  1.00 29.20           C  
ATOM    758  C   PHE D  25      -5.045  17.955   2.955  1.00 29.45           C  
ATOM    759  O   PHE D  25      -5.975  17.586   3.694  1.00 31.05           O  
ATOM    760  CB  PHE D  25      -5.547  20.332   2.191  1.00 30.33           C  
ATOM    761  CG  PHE D  25      -5.389  21.318   1.071  1.00 32.71           C  
ATOM    762  CD1 PHE D  25      -6.297  21.388   0.033  1.00 34.39           C  
ATOM    763  CD2 PHE D  25      -4.265  22.155   1.074  1.00 33.17           C  
ATOM    764  CE1 PHE D  25      -6.222  22.305  -1.012  1.00 33.82           C  
ATOM    765  CE2 PHE D  25      -4.122  23.096   0.034  1.00 34.72           C  
ATOM    766  CZ  PHE D  25      -5.106  23.147  -0.973  1.00 34.60           C  
ATOM    767  N   TYR D  26      -3.786  17.615   3.174  1.00 28.09           N  
ATOM    768  CA  TYR D  26      -3.471  16.778   4.327  1.00 32.49           C  
ATOM    769  C   TYR D  26      -2.472  17.555   5.165  1.00 37.73           C  
ATOM    770  O   TYR D  26      -1.376  17.826   4.665  1.00 37.93           O  
ATOM    771  CB  TYR D  26      -2.875  15.400   3.932  1.00 32.60           C  
ATOM    772  CG  TYR D  26      -2.569  14.607   5.186  1.00 31.40           C  
ATOM    773  CD1 TYR D  26      -3.640  13.927   5.792  1.00 32.46           C  
ATOM    774  CD2 TYR D  26      -1.278  14.507   5.724  1.00 30.37           C  
ATOM    775  CE1 TYR D  26      -3.518  13.188   6.967  1.00 31.56           C  
ATOM    776  CE2 TYR D  26      -1.128  13.768   6.906  1.00 32.49           C  
ATOM    777  CZ  TYR D  26      -2.211  13.137   7.504  1.00 33.18           C  
ATOM    778  OH  TYR D  26      -2.028  12.438   8.652  1.00 34.99           O  
ATOM    779  N   THR D  27      -2.859  17.900   6.361  1.00 43.31           N  
ATOM    780  CA  THR D  27      -1.975  18.642   7.278  1.00 49.95           C  
ATOM    781  C   THR D  27      -1.892  17.758   8.521  1.00 53.53           C  
ATOM    782  O   THR D  27      -2.899  17.610   9.245  1.00 55.62           O  
ATOM    783  CB  THR D  27      -2.351  20.119   7.644  1.00 50.43           C  
ATOM    784  OG1 THR D  27      -3.779  20.155   7.959  1.00 52.22           O  
ATOM    785  CG2 THR D  27      -1.970  21.167   6.588  1.00 50.98           C  
ATOM    786  N   PRO D  28      -0.720  17.172   8.688  1.00 56.35           N  
ATOM    787  CA  PRO D  28      -0.487  16.273   9.821  1.00 58.54           C  
ATOM    788  C   PRO D  28      -0.372  17.015  11.142  1.00 61.21           C  
ATOM    789  O   PRO D  28       0.499  16.679  11.957  1.00 62.21           O  
ATOM    790  CB  PRO D  28       0.760  15.501   9.421  1.00 58.40           C  
ATOM    791  CG  PRO D  28       1.488  16.384   8.457  1.00 57.60           C  
ATOM    792  CD  PRO D  28       0.454  17.300   7.825  1.00 56.87           C  
ATOM    793  N   LYS D  29      -1.216  18.000  11.346  1.00 63.09           N  
ATOM    794  CA  LYS D  29      -1.294  18.826  12.548  1.00 65.63           C  
ATOM    795  C   LYS D  29      -2.453  19.804  12.362  1.00 67.73           C  
ATOM    796  O   LYS D  29      -3.605  19.363  12.604  1.00 59.41           O  
ATOM    797  CB  LYS D  29      -0.026  19.517  13.006  1.00 61.56           C  
ATOM    798  N   THR D  30      -2.209  21.030  11.951  1.00 61.17           N  
ATOM    799  CA  THR D  30      -3.328  21.983  11.778  1.00 61.51           C  
ATOM    800  C   THR D  30      -2.986  23.175  10.887  1.00 64.39           C  
ATOM    801  O   THR D  30      -3.919  23.640  10.176  1.00 64.82           O  
TER     802      THR D  30                                                      
HETATM  803 ZN    ZN B  31       0.000   0.000  -7.816  0.33 23.74          ZN  
HETATM  804 CL    CL B  32       0.000   0.000 -10.129  0.17 44.54          CL  
HETATM  805 ZN    ZN D  31       0.000   0.000   8.212  0.33 21.78          ZN  
HETATM  806 CL    CL D  32       0.000   0.000  10.530  0.17 19.75          CL  
HETATM  807 NA    NA D  33      -1.439  -0.291   1.014  0.33 34.25          NA  
HETATM  808  O   HOH A  25      -4.082  12.022 -17.124  1.00 66.02           O  
HETATM  809  O   HOH A  26      13.228  16.191 -15.572  1.00 61.35           O  
HETATM  810  O   HOH A  32       1.716  21.870 -11.523  1.00 51.36           O  
HETATM  811  O   HOH A  33      -2.876  17.218 -11.454  1.00 38.38           O  
HETATM  812  O   HOH A  38      -1.646  19.800  -8.522  1.00 38.21           O  
HETATM  813  O   HOH A  39      -0.912  22.705  -8.224  1.00 34.90           O  
HETATM  814  O   HOH A  47       7.022  23.733   1.580  1.00 55.44           O  
HETATM  815  O   HOH A  59       8.836  10.738 -19.407  1.00 55.01           O  
HETATM  816  O   HOH A  60       6.259  10.987 -21.241  1.00 65.08           O  
HETATM  817  O   HOH A  67      15.260  13.330  -7.480  1.00 48.76           O  
HETATM  818  O   HOH A  68       6.667  20.465  -9.752  1.00 37.57           O  
HETATM  819  O   HOH A  71      15.853  21.727   0.034  0.50 44.74           O  
HETATM  820  O   HOH A  72       7.647  16.947 -14.832  1.00 48.97           O  
HETATM  821  O   HOH A  90      15.653  18.242  -0.147  1.00 64.24           O  
HETATM  822  O   HOH A  91      14.225  19.534 -10.895  1.00 47.96           O  
HETATM  823  O   HOH A 101       3.604  23.698 -13.992  1.00 55.56           O  
HETATM  824  O   HOH A 105      17.438  20.966  -5.483  1.00 47.12           O  
HETATM  825  O   HOH A 106      16.890  23.910  -8.363  1.00 64.89           O  
HETATM  826  O   HOH A 107       5.218  19.832 -15.657  1.00 60.86           O  
HETATM  827  O   HOH A 112      -2.055  13.949 -17.796  1.00 49.46           O  
HETATM  828  O   HOH A 115       8.826  19.865 -16.035  0.50 40.86           O  
HETATM  829  O   HOH A 119       6.581  23.436  -0.738  1.00 41.15           O  
HETATM  830  O   HOH A 122      -5.071  15.200 -15.427  1.00 56.54           O  
HETATM  831  O   HOH B  33      -0.862   1.418  -9.742  0.50 24.60           O  
HETATM  832  O   HOH B  34       0.000   0.000  -2.030  0.33 36.75           O  
HETATM  833  O   HOH B  35      -1.067   2.419  -2.970  1.00 46.64           O  
HETATM  834  O   HOH B  36       0.000   0.000 -15.699  0.33 46.35           O  
HETATM  835  O   HOH B  37       2.865  14.636   4.921  1.00 27.49           O  
HETATM  836  O   HOH B  38       8.670  11.649   6.658  1.00 44.06           O  
HETATM  837  O   HOH B  39       5.678  11.861   7.156  1.00 38.82           O  
HETATM  838  O   HOH B  40      16.535  14.299   8.975  1.00 36.40           O  
HETATM  839  O   HOH B  41      23.446   2.671  10.339  1.00 66.36           O  
HETATM  840  O   HOH B  42      14.062  16.535  10.242  1.00 53.67           O  
HETATM  841  O   HOH B  43      21.023   1.363  12.189  1.00 59.85           O  
HETATM  842  O   HOH B  44       7.997  20.716  11.372  1.00 69.25           O  
HETATM  843  O   HOH B  45      19.829  10.252  13.635  1.00 45.22           O  
HETATM  844  O   HOH B  46      11.347  18.973  11.785  0.50 46.97           O  
HETATM  845  O   HOH B  47      25.424   2.321  12.972  0.50 49.01           O  
HETATM  846  O   HOH B  48      22.175   4.503  14.148  0.50 50.42           O  
HETATM  847  O   HOH B  49      21.508   3.912  20.082  0.50 44.31           O  
HETATM  848  O   HOH B  50      16.783   5.188 -17.127  1.00 60.87           O  
HETATM  849  O   HOH B  51      13.508   3.599 -15.634  1.00 70.91           O  
HETATM  850  O   HOH B  52       7.971   0.146 -16.256  1.00 67.05           O  
HETATM  851  O   HOH B  53      10.934   5.753 -17.216  0.50 62.03           O  
HETATM  852  O   HOH B  54      13.156  12.720 -12.412  1.00 66.62           O  
HETATM  853  O   HOH B  55      16.765   6.375 -14.171  1.00 65.74           O  
HETATM  854  O   HOH B  56      -3.394   6.029 -12.759  0.50 39.62           O  
HETATM  855  O   HOH B  57       7.427  10.973 -11.055  1.00 31.51           O  
HETATM  856  O   HOH B  58       5.534  23.537  15.354  1.00 61.44           O  
HETATM  857  O   HOH B  59      -2.367  10.325  -9.627  1.00 40.81           O  
HETATM  858  O   HOH B  60       3.139   4.728  -9.961  1.00 28.81           O  
HETATM  859  O   HOH B  61      -1.370  18.394  -5.969  1.00 29.73           O  
HETATM  860  O   HOH B  62      18.071   7.216  -5.541  1.00 38.33           O  
HETATM  861  O   HOH B  63      19.317   7.411  -2.045  1.00 46.90           O  
HETATM  862  O   HOH B  64      16.434  10.051  -2.396  1.00 49.66           O  
HETATM  863  O   HOH B  65       4.885   1.390  -7.117  1.00 36.79           O  
HETATM  864  O   HOH B  66       5.533   3.724  -7.399  1.00 27.64           O  
HETATM  865  O   HOH B  67      11.353  13.526   4.887  1.00 52.06           O  
HETATM  866  O   HOH B  68       5.666  20.045  12.260  1.00 57.30           O  
HETATM  867  O   HOH B  69      -7.443   4.404 -14.648  1.00 40.92           O  
HETATM  868  O   HOH B  70      11.745  15.702   6.582  1.00 63.45           O  
HETATM  869  O   HOH B  71       3.932   2.105  -9.765  1.00 58.52           O  
HETATM  870  O   HOH B  72      14.360   5.814 -17.082  0.50 41.45           O  
HETATM  871  O   HOH B  73       4.882   5.552  -3.840  1.00 35.89           O  
HETATM  872  O   HOH B  74      18.527   2.877 -20.558  1.00 62.56           O  
HETATM  873  O   HOH B  75      -6.966  11.207  -8.280  1.00 45.44           O  
HETATM  874  O   HOH B  76      15.995  10.079  -9.353  1.00 60.94           O  
HETATM  875  O   HOH B  77      14.602   4.532 -10.476  1.00 42.45           O  
HETATM  876  O   HOH B  78      10.275   2.299 -12.220  1.00 67.33           O  
HETATM  877  O   HOH B  79       8.645  20.348  16.085  1.00 68.40           O  
HETATM  878  O   HOH B  80      11.909  21.691   4.640  1.00 62.55           O  
HETATM  879  O   HOH B  81      -3.827  20.328 -12.713  1.00 58.11           O  
HETATM  880  O   HOH B  82      -5.771  22.305 -19.455  1.00 55.82           O  
HETATM  881  O   HOH B  83       2.514   3.793  -2.435  1.00 35.44           O  
HETATM  882  O   HOH B  84      -4.592  21.769 -10.048  1.00 51.46           O  
HETATM  883  O   HOH B  85      15.427  16.022 -13.707  1.00 54.54           O  
HETATM  884  O   HOH B  86      18.006  16.772 -16.347  0.50 43.19           O  
HETATM  885  O   HOH B  87      10.124   9.372 -10.093  1.00 52.93           O  
HETATM  886  O   HOH B  88      13.338  11.259  -8.385  0.50 48.61           O  
HETATM  887  O   HOH B  89       9.646  17.794   5.129  1.00 59.00           O  
HETATM  888  O   HOH B  90      14.799  19.851  11.354  0.50 51.56           O  
HETATM  889  O   HOH B  91     -10.984  19.572 -17.083  1.00 58.95           O  
HETATM  890  O   HOH C  22      -1.177  18.449  17.984  1.00 65.92           O  
HETATM  891  O   HOH C  23      -7.178   4.073  10.343  0.50 48.21           O  
HETATM  892  O   HOH C  24     -10.547  19.862  11.481  1.00 67.52           O  
HETATM  893  O   HOH C  25     -10.588   5.259  10.256  1.00 40.38           O  
HETATM  894  O   HOH C  26      -8.951  18.934   2.333  1.00 32.50           O  
HETATM  895  O   HOH C  27     -10.533  21.681   2.847  1.00 51.04           O  
HETATM  896  O   HOH C  28     -10.082   5.043   7.607  0.50 31.03           O  
HETATM  897  O   HOH C  29      -8.357  19.324   8.033  0.50 45.46           O  
HETATM  898  O   HOH C  30     -12.602  18.181  14.614  0.50 55.07           O  
HETATM  899  O   HOH C  31     -11.967  14.890  14.530  1.00 64.25           O  
HETATM  900  O   HOH C  32     -16.677  19.112   4.546  1.00 59.28           O  
HETATM  901  O   HOH C  33     -15.026  16.684   9.840  1.00 53.61           O  
HETATM  902  O   HOH C  34      -8.254   3.134  13.813  1.00 57.23           O  
HETATM  903  O   HOH C  35      -9.603   1.630  15.643  1.00 59.26           O  
HETATM  904  O   HOH C  36      -7.434  17.424   9.553  1.00 53.59           O  
HETATM  905  O   HOH D  34       0.000   0.000  10.251  0.17 28.81           O  
HETATM  906  O   HOH D  35       0.000   0.000  12.988  0.17 34.51           O  
HETATM  907  O   HOH D  36       9.143   8.646   7.299  1.00 38.09           O  
HETATM  908  O   HOH D  37       0.282  12.105   9.803  1.00 45.17           O  
HETATM  909  O   HOH D  38      -6.653   1.200   6.756  1.00 44.71           O  
HETATM  910  O   HOH D  39       3.507  13.937  10.928  1.00 46.62           O  
HETATM  911  O   HOH D  40      -4.317   1.722   3.330  1.00 33.44           O  
HETATM  912  O   HOH D  41       3.715  12.237   9.553  1.00 65.28           O  
HETATM  913  O   HOH D  42       2.452   9.054  17.477  1.00 44.33           O  
HETATM  914  O   HOH D  43      -8.127  12.343  -3.976  1.00 42.85           O  
HETATM  915  O   HOH D  44       1.266  13.020  13.438  1.00 62.35           O  
HETATM  916  O   HOH D  45      -8.365  18.133  -7.738  1.00 48.60           O  
HETATM  917  O   HOH D  46      -6.235  16.426   7.163  1.00 41.97           O  
HETATM  918  O   HOH D  47      -4.795  16.498  11.593  0.50 49.01           O  
HETATM  919  O   HOH D  48      -7.576   3.160   5.503  1.00 47.20           O  
HETATM  920  O   HOH D  49      -9.964   1.666   4.528  1.00 42.60           O  
HETATM  921  O   HOH D  50      -1.988  -1.806   3.532  1.00 46.53           O  
HETATM  922  O   HOH D  51      -7.605  16.987   5.269  1.00 66.70           O  
HETATM  923  O   HOH D  52     -12.357  19.051  -9.668  1.00 57.15           O  
HETATM  924  O   HOH D  53       1.059  16.704  18.876  0.50 46.42           O  
HETATM  925  O   HOH D  54      -8.074  10.963  -5.923  1.00 37.47           O  
HETATM  926  O   HOH D  55       1.102   3.918  -0.887  0.50 32.54           O  
HETATM  927  O   HOH D  56      -6.264   3.245   3.405  1.00 43.20           O  
HETATM  928  O   HOH D  57     -15.126  22.057  -9.186  0.50 37.83           O  
HETATM  929  O   HOH D  58      -9.334  21.316  -5.873  1.00 60.77           O  
HETATM  930  O   HOH D  59      -4.174   9.465  17.486  1.00 52.65           O  
CONECT   43   76                                                                
CONECT   49  223                                                                
CONECT   76   43                                                                
CONECT  154  313                                                                
CONECT  223   49                                                                
CONECT  243  803                                                                
CONECT  313  154                                                                
CONECT  449  482                                                                
CONECT  455  627                                                                
CONECT  482  449                                                                
CONECT  560  719                                                                
CONECT  627  455                                                                
CONECT  649  805                                                                
CONECT  672  807                                                                
CONECT  719  560                                                                
CONECT  803  243  804  831                                                      
CONECT  804  803                                                                
CONECT  805  649  806  905                                                      
CONECT  806  805                                                                
CONECT  807  672  921                                                           
CONECT  831  803                                                                
CONECT  905  805                                                                
CONECT  921  807                                                                
MASTER      570    0    5    8    2    0    5    6  926    4   23   10          
END                                                                             
