# Supplementary material for: HIVprotI: an integrated web based platform for prediction and design of HIV proteins inhibitors
Source: J Cheminform. 2018 Mar 9;10:12. doi: 10.1186/s13321-018-0266-y (PMC5845081; doi:10.1186/s13321-018-0266-y)
Supplement: Supplementary file 2 — Additional file 2. Source code of HIVProtI web server. [file 13321_2018_266_MOESM2_ESM.zip › HIVprotI_Source-code/hivprotI/cdw/data/molecules/1XBR.js]

var pdb_1XBR = new ChemDoodle.io.JSONInterpreter().pdbFrom({"ribbons":{"cs":[[{"s":false,"z1":156.2070,"a":false,"y1":47.2080,"y2":47.2080,"z2":156.2070,"x2":33.8460,"h":false,"x1":33.8460},{"s":false,"z1":156.2070,"a":false,"y1":47.2080,"y2":47.2080,"z2":156.2070,"x2":33.8460,"h":false,"x1":33.8460},{"z1":156.2070,"a":false,"z4":150.1190,"n":"A","y1":47.2080,"z5":149.6090,"y2":48.9140,"x4":35.7490,"z2":152.1340,"y3":50.5380,"x5":36.5490,"y4":51.3150,"z3":149.3990,"y5":49.2010,"x2":34.1140,"x3":36.5750,"h":false,"x1":33.8460,"s":false},{"z1":153.7480,"a":false,"z4":146.6170,"n":"A","y1":50.8660,"z5":147.0490,"y2":51.4460,"x4":34.6240,"z2":148.8960,"y3":50.3210,"x5":34.1080,"y4":51.6200,"z3":146.4120,"y5":49.4020,"x2":31.9190,"x3":34.8730,"h":false,"x1":29.3810,"s":false},{"z1":149.2350,"a":false,"z4":144.1810,"n":"T","y1":55.8180,"z5":144.9940,"y2":52.0690,"x4":32.1570,"z2":145.5940,"y3":50.7200,"x5":31.1910,"y4":52.0830,"z3":144.2870,"y5":49.9710,"x2":30.2250,"x3":32.1060,"h":false,"x1":28.6800,"s":false},{"z1":142.9470,"a":false,"z4":140.3540,"n":"T","y1":57.7740,"z5":141.4480,"y2":53.1460,"x4":32.1960,"z2":141.0620,"y3":50.6270,"x5":30.1310,"y4":51.6040,"z3":140.8430,"y5":50.8020,"x2":30.4930,"x3":31.3630,"h":false,"x1":30.4130,"s":false},{"z1":137.0430,"a":false,"z4":136.6120,"n":"T","y1":56.6360,"z5":137.5700,"y2":52.1620,"x4":31.9450,"z2":136.8190,"y3":49.5900,"x5":29.7710,"y4":49.8590,"z3":137.1710,"y5":50.5020,"x2":31.3080,"x3":30.7270,"h":false,"x1":33.9700,"s":false},{"z1":132.5220,"a":false,"z4":133.4810,"n":"C","y1":52.2130,"z5":134.0510,"y2":50.2770,"x4":30.5410,"z2":132.8660,"y3":48.4790,"x5":29.1420,"y4":48.0220,"z3":134.0730,"y5":49.7860,"x2":31.1210,"x3":29.4180,"h":false,"x1":36.2670,"s":false},{"z1":128.4570,"a":false,"z4":131.4890,"n":"A","y1":47.7250,"z5":131.0520,"y2":45.9540,"x4":28.0130,"z2":129.2060,"y3":46.3890,"x5":28.0080,"y4":45.1790,"z3":131.6970,"y5":47.4550,"x2":30.6190,"x3":27.4690,"h":false,"x1":34.9740,"s":false},{"z1":125.9220,"a":false,"z4":128.4760,"n":"C","y1":41.8820,"z5":127.9830,"y2":45.5110,"x4":25.9500,"z2":127.0610,"y3":46.4450,"x5":26.5950,"y4":45.1110,"z3":128.6080,"y5":47.2880,"x2":27.8460,"x3":25.7730,"h":false,"x1":32.1970,"s":false},{"z1":125.1470,"a":false,"z4":127.4000,"n":"A","y1":39.4990,"z5":125.9110,"y2":43.0740,"x4":21.8130,"z2":125.7170,"y3":46.9420,"x5":23.4850,"y4":45.9750,"z3":126.8340,"y5":46.5810,"x2":22.9860,"x3":22.5660,"h":false,"x1":26.4680,"s":false},{"z1":125.3250,"a":false,"z4":124.2320,"n":"C","y1":38.8480,"z5":122.9380,"y2":44.2660,"x4":19.8490,"z2":123.1440,"y3":46.9510,"x5":21.7950,"y4":46.2990,"z3":123.7070,"y5":46.2870,"x2":20.5700,"x3":20.9230,"h":false,"x1":19.5790,"s":false},{"z1":123.8510,"a":false,"z4":121.7820,"n":"C","y1":42.4730,"z5":120.5140,"y2":46.3650,"x4":17.9260,"z2":121.6590,"y3":48.3950,"x5":19.1520,"y4":48.6630,"z3":120.9780,"y5":47.1570,"x2":17.2480,"x3":18.9710,"h":false,"x1":14.4780,"s":false},{"z1":121.5460,"a":false,"z4":119.0250,"n":"T","y1":48.4840,"z5":118.3010,"y2":50.0010,"x4":16.5270,"z2":119.3430,"y3":50.9040,"x5":17.1090,"y4":51.8370,"z3":118.4620,"y5":49.5570,"x2":15.0190,"x3":17.3590,"h":false,"x1":11.5650,"s":false},{"z1":120.3420,"a":false,"z4":114.2020,"n":"A","y1":55.1420,"z5":114.5550,"y2":53.2900,"x4":18.3980,"z2":115.7160,"y3":51.6630,"x5":17.5140,"y4":52.9840,"z3":114.0900,"y5":50.8820,"x2":15.2130,"x3":18.5170,"h":false,"x1":11.1930,"s":false},{"z1":114.4950,"a":false,"z4":110.7460,"n":"G","y1":57.7160,"z5":111.6990,"y2":53.4030,"x4":17.7690,"z2":111.7930,"y3":50.3920,"x5":16.1200,"y4":51.6480,"z3":111.0940,"y5":50.1020,"x2":14.8850,"x3":17.3430,"h":false,"x1":12.1880,"s":false},{"z1":108.4920,"a":false,"z4":106.7340,"n":"G","y1":57.8330,"z5":107.9160,"y2":53.4630,"x4":18.2050,"z2":107.0700,"y3":49.5170,"x5":16.0470,"y4":50.1550,"z3":107.3700,"y5":50.1550,"x2":16.9860,"x3":17.1620,"h":false,"x1":15.0450,"s":false},{"z1":103.0750,"a":false,"z4":103.6040,"n":"T","y1":56.5210,"z5":104.4950,"y2":51.5080,"x4":17.0590,"z2":103.6040,"y3":49.0240,"x5":14.9400,"y4":49.1620,"z3":104.2000,"y5":50.0350,"x2":16.5940,"x3":15.8310,"h":false,"x1":19.2130,"s":false},{"z1":98.3060,"a":false,"z4":100.8470,"n":"G","y1":52.4860,"z5":101.2550,"y2":48.5560,"x4":15.0660,"z2":99.0070,"y3":47.1350,"x5":14.2700,"y4":46.2230,"z3":101.4320,"y5":48.5160,"x2":17.0210,"x3":14.2060,"h":false,"x1":19.6020,"s":false},{"z1":94.6670,"a":false,"z4":98.1870,"n":"T","y1":46.2700,"z5":97.8470,"y2":46.0600,"x4":13.3500,"z2":96.7430,"y3":45.9700,"x5":12.9860,"y4":44.7820,"z3":98.3940,"y5":47.2060,"x2":14.7760,"x3":12.6850,"h":false,"x1":19.5330,"s":false},{"z1":93.8650,"a":false,"z4":96.4550,"n":"G","y1":40.7510,"z5":95.5270,"y2":43.2630,"x4":9.6080,"z2":94.1990,"y3":45.8590,"x5":10.9510,"y4":44.5310,"z3":96.3290,"y5":46.3600,"x2":12.0320,"x3":9.9270,"h":false,"x1":16.8640,"s":false},{"z1":91.7410,"a":false,"z4":94.4960,"n":"A","y1":38.1980,"z5":92.8990,"y2":41.7780,"x4":6.9760,"z2":92.9680,"y3":45.7030,"x5":8.6060,"y4":44.8520,"z3":93.8620,"y5":45.2220,"x2":7.8820,"x3":7.7830,"h":false,"x1":10.9800,"s":false},{"z1":93.0940,"a":false,"z4":92.1040,"n":"A","y1":37.7020,"z5":90.6690,"y2":43.2270,"x4":4.5200,"z2":91.9820,"y3":46.8570,"x5":6.0520,"y4":46.7200,"z3":91.2690,"y5":45.7600,"x2":3.9820,"x3":5.5600,"h":false,"x1":4.1540,"s":false},{"z1":93.6240,"a":false,"z4":89.7000,"n":"A","y1":41.9220,"z5":88.6740,"y2":46.1490,"x4":3.0940,"z2":90.8550,"y3":48.0950,"x5":3.7080,"y4":48.7470,"z3":88.8500,"y5":46.7730,"x2":1.0050,"x3":3.8910,"h":false,"x1":-1.0140,"s":false},{"z1":92.8150,"a":false,"z4":87.5590,"n":"T","y1":47.9150,"z5":86.7530,"y2":48.0360,"x4":0.6770,"z2":88.2220,"y3":48.3800,"x5":0.5270,"y4":49.4650,"z3":86.8470,"y5":47.1380,"x2":-1.1430,"x3":1.1230,"h":false,"x1":-3.7800,"s":false},{"z1":90.3320,"a":false,"z4":84.2810,"n":"T","y1":53.9600,"z5":84.4970,"y2":51.5290,"x4":0.0440,"z2":85.2280,"y3":50.2490,"x5":-1.1890,"y4":51.6070,"z3":84.1270,"y5":49.4810,"x2":-2.1650,"x3":-0.0990,"h":false,"x1":-3.1390,"s":false},{"s":false,"z1":85.2280,"a":false,"y1":51.5290,"y2":51.5290,"z2":85.2280,"x2":-2.1650,"h":false,"x1":-2.1650},{"s":false,"z1":85.2280,"a":false,"y1":51.5290,"y2":51.5290,"z2":85.2280,"x2":-2.1650,"h":false,"x1":-2.1650},{"s":false,"z1":85.2280,"a":false,"y1":51.5290,"y2":51.5290,"z2":85.2280,"x2":-2.1650,"h":false,"x1":-2.1650},{"s":false,"z1":85.2280,"a":false,"y1":51.5290,"y2":51.5290,"z2":85.2280,"x2":-2.1650,"h":false,"x1":-2.1650}],[{"s":false,"z1":77.5270,"a":false,"y1":44.8510,"y2":44.8510,"z2":77.5270,"x2":6.0200,"h":false,"x1":6.0200},{"s":false,"z1":77.5270,"a":false,"y1":44.8510,"y2":44.8510,"z2":77.5270,"x2":6.0200,"h":false,"x1":6.0200},{"z1":77.5270,"a":false,"z4":81.4100,"n":"A","y1":44.8510,"z5":81.9260,"y2":47.6550,"x4":2.2510,"z2":79.2640,"y3":49.3420,"x5":1.3740,"y4":50.0900,"z3":82.1630,"y5":48.0140,"x2":3.6440,"x3":1.4330,"h":false,"x1":6.0200,"s":false},{"z1":77.5620,"a":false,"z4":84.5560,"n":"A","y1":49.6170,"z5":84.3420,"y2":50.2020,"x4":3.2790,"z2":82.5050,"y3":49.2650,"x5":3.8020,"y4":50.5430,"z3":84.8420,"y5":48.3010,"x2":6.1280,"x3":3.0020,"h":false,"x1":8.4570,"s":false},{"z1":81.9510,"a":false,"z4":87.0950,"n":"T","y1":54.5690,"z5":86.3530,"y2":50.7740,"x4":5.7960,"z2":85.7700,"y3":49.3470,"x5":6.8990,"y4":50.7110,"z3":87.0150,"y5":48.6280,"x2":7.8020,"x3":5.9180,"h":false,"x1":9.2160,"s":false},{"z1":88.2770,"a":false,"z4":91.0780,"n":"T","y1":56.5320,"z5":90.0570,"y2":51.9700,"x4":5.8180,"z2":90.2510,"y3":49.4750,"x5":7.8900,"y4":50.4860,"z3":90.6690,"y5":49.6050,"x2":7.5280,"x3":6.6510,"h":false,"x1":7.5250,"s":false},{"z1":94.1950,"a":false,"z4":94.9040,"n":"T","y1":55.5560,"z5":93.8610,"y2":51.2280,"x4":6.1010,"z2":94.6460,"y3":48.6610,"x5":8.2350,"y4":48.9020,"z3":94.3040,"y5":49.5990,"x2":6.6730,"x3":7.3180,"h":false,"x1":4.1840,"s":false},{"z1":98.8350,"a":false,"z4":98.1750,"n":"C","y1":51.3520,"z5":97.4480,"y2":49.5410,"x4":7.3900,"z2":98.6850,"y3":47.7550,"x5":8.6940,"y4":47.2870,"z3":97.5190,"y5":49.0690,"x2":6.7270,"x3":8.4750,"h":false,"x1":1.6900,"s":false},{"z1":103.2560,"a":false,"z4":100.1890,"n":"A","y1":47.3360,"z5":100.5330,"y2":45.4530,"x4":9.7980,"z2":102.6050,"y3":45.75,"x5":9.8640,"y4":44.5560,"z3":99.8940,"y5":46.8480,"x2":7.3640,"x3":10.3370,"h":false,"x1":3.0660,"s":false},{"z1":106.2090,"a":false,"z4":103.2960,"n":"C","y1":41.6230,"z5":103.6900,"y2":44.9690,"x4":11.9690,"z2":104.7580,"y3":45.7840,"x5":11.3760,"y4":44.4530,"z3":103.0780,"y5":46.6780,"x2":10.1320,"x3":12.1610,"h":false,"x1":5.6300,"s":false},{"z1":107.6530,"a":false,"z4":104.4560,"n":"A","y1":39.6100,"z5":105.8210,"y2":42.6850,"x4":16.0550,"z2":106.4550,"y3":46.3640,"x5":14.3670,"y4":45.3460,"z3":104.8630,"y5":46.1320,"x2":14.8310,"x3":15.2900,"h":false,"x1":11.2350,"s":false},{"z1":107.3730,"a":false,"z4":107.6520,"n":"C","y1":38.4610,"z5":108.8490,"y2":43.8240,"x4":18.0740,"z2":108.6630,"y3":46.5300,"x5":16.0930,"y4":45.8150,"z3":108.1290,"y5":45.9270,"x2":17.1810,"x3":17.0360,"h":false,"x1":18.2280,"s":false},{"z1":107.9650,"a":false,"z4":109.7280,"n":"C","y1":42.1330,"z5":111.1240,"y2":46.1440,"x4":19.9420,"z2":109.9040,"y3":48.1090,"x5":18.8640,"y4":48.4010,"z3":110.5970,"y5":46.8880,"x2":20.7550,"x3":18.9500,"h":false,"x1":23.3980,"s":false},{"z1":109.9470,"a":false,"z4":112.2240,"n":"T","y1":48.0810,"z5":113.1160,"y2":49.8420,"x4":21.5640,"z2":112.0980,"y3":50.7720,"x5":20.9880,"y4":51.6690,"z3":112.8480,"y5":49.4290,"x2":23.1080,"x3":20.7290,"h":false,"x1":26.3560,"s":false},{"z1":111.0480,"a":false,"z4":117.2200,"n":"A","y1":54.7720,"z5":116.7760,"y2":53.3390,"x4":19.7880,"z2":115.5970,"y3":51.6750,"x5":20.6450,"y4":53.0110,"z3":117.2920,"y5":50.9060,"x2":22.9410,"x3":19.6580,"h":false,"x1":26.8880,"s":false},{"z1":116.7570,"a":false,"z4":120.7390,"n":"G","y1":57.7110,"z5":119.7610,"y2":53.4920,"x4":20.2890,"z2":119.5830,"y3":50.4660,"x5":21.9180,"y4":51.7240,"z3":120.3940,"y5":50.1740,"x2":23.1530,"x3":20.7100,"h":false,"x1":26.0240,"s":false},{"z1":122.7310,"a":false,"z4":124.7340,"n":"G","y1":58.125,"z5":123.5930,"y2":53.8140,"x4":19.6890,"z2":124.1480,"y3":49.8490,"x5":21.8730,"y4":50.5590,"z3":124.1820,"y5":50.4190,"x2":20.9880,"x3":20.7370,"h":false,"x1":23.1360,"s":false},{"z1":127.8920,"a":false,"z4":128.0200,"n":"T","y1":57.2520,"z5":127.0490,"y2":52.0860,"x4":20.7620,"z2":127.8610,"y3":49.5370,"x5":22.9190,"y4":49.7720,"z3":127.4020,"y5":50.4880,"x2":21.3540,"x3":21.9710,"h":false,"x1":18.7540,"s":false},{"z1":133.0310,"a":false,"z4":130.8510,"n":"G","y1":53.4090,"z5":130.2820,"y2":49.4250,"x4":22.9490,"z2":132.5130,"y3":47.8360,"x5":23.7310,"y4":46.9740,"z3":130.1990,"y5":49.2230,"x2":20.9510,"x3":23.7930,"h":false,"x1":18.2930,"s":false},{"z1":136.9840,"a":false,"z4":133.6490,"n":"T","y1":47.4520,"z5":133.6910,"y2":47.1400,"x4":24.4550,"z2":134.8170,"y3":46.7630,"x5":24.8930,"y4":45.6350,"z3":133.3220,"y5":48.0670,"x2":23.0080,"x3":25.1760,"h":false,"x1":18.5840,"s":false},{"z1":137.6390,"a":false,"z4":135.2560,"n":"G","y1":41.5770,"z5":136.1530,"y2":44.1880,"x4":28.3190,"z2":137.5610,"y3":46.7350,"x5":26.9670,"y4":45.4000,"z3":135.3510,"y5":47.2480,"x2":25.9150,"x3":27.9850,"h":false,"x1":21.1470,"s":false},{"z1":139.8310,"a":false,"z4":137.2210,"n":"A","y1":39.0810,"z5":138.7410,"y2":42.6760,"x4":31.1420,"z2":138.5490,"y3":46.6400,"x5":29.4410,"y4":45.7830,"z3":137.8620,"y5":46.1410,"x2":30.0650,"x3":30.3400,"h":false,"x1":27.0380,"s":false},{"z1":138.3000,"a":false,"z4":139.3270,"n":"A","y1":38.8330,"z5":140.9030,"y2":44.3440,"x4":33.1500,"z2":139.6780,"y3":47.8150,"x5":31.8150,"y4":47.7390,"z3":140.2070,"y5":46.7050,"x2":34.1390,"x3":32.1440,"h":false,"x1":33.8610,"s":false},{"z1":137.8160,"a":false,"z4":141.5190,"n":"A","y1":42.9200,"z5":142.7580,"y2":47.2550,"x4":34.8730,"z2":140.6840,"y3":49.3140,"x5":34.3090,"y4":49.8950,"z3":142.4240,"y5":48.0250,"x2":37.0580,"x3":34.0760,"h":false,"x1":39.0030,"s":false},{"z1":138.4920,"a":false,"z4":143.8530,"n":"T","y1":49.0160,"z5":144.6500,"y2":49.4390,"x4":37.3230,"z2":143.1090,"y3":49.9350,"x5":37.3600,"y4":50.9850,"z3":144.5900,"y5":48.6520,"x2":39.0140,"x3":36.8500,"h":false,"x1":41.7700,"s":false},{"z1":141.1700,"a":false,"z4":147.0220,"n":"T","y1":55.0890,"z5":146.8130,"y2":52.6260,"x4":37.8240,"z2":146.0260,"y3":51.3480,"x5":39.0660,"y4":52.7010,"z3":147.1840,"y5":50.5790,"x2":40.0050,"x3":37.9780,"h":false,"x1":41.3140,"s":false},{"s":false,"z1":146.0260,"a":false,"y1":52.6260,"y2":52.6260,"z2":146.0260,"x2":40.0050,"h":false,"x1":40.0050},{"s":false,"z1":146.0260,"a":false,"y1":52.6260,"y2":52.6260,"z2":146.0260,"x2":40.0050,"h":false,"x1":40.0050},{"s":false,"z1":146.0260,"a":false,"y1":52.6260,"y2":52.6260,"z2":146.0260,"x2":40.0050,"h":false,"x1":40.0050},{"s":false,"z1":146.0260,"a":false,"y1":52.6260,"y2":52.6260,"z2":146.0260,"x2":40.0050,"h":false,"x1":40.0050}],[{"s":false,"z1":130.5400,"a":false,"y1":88.5880,"y2":88.5880,"z2":130.5400,"x2":2.3620,"h":false,"x1":2.3620},{"s":false,"z1":130.5400,"a":false,"y1":88.5880,"y2":88.5880,"z2":130.5400,"x2":2.3620,"h":false,"x1":2.3620},{"s":false,"z1":129.5140,"a":false,"y1":87.8020,"n":"Glu","y2":86.1780,"z2":131.1260,"x2":3.8390,"h":false,"x1":3.0690},{"s":false,"z1":129.8230,"a":false,"y1":85.8070,"n":"Leu","y2":84.6620,"z2":131.9690,"x2":6.6140,"h":false,"x1":6.4040},{"s":true,"z1":131.1360,"a":false,"y1":82.3370,"n":"Lys","y2":80.7070,"z2":129.5160,"x2":5.9910,"h":false,"x1":5.3620},{"s":true,"z1":131.3390,"a":false,"y1":79.1060,"n":"Val","y2":78.0440,"z2":133.4470,"x2":6.9270,"h":false,"x1":7.3770},{"s":true,"z1":132.2810,"a":true,"y1":75.8900,"n":"Ser","y2":74.3350,"z2":130.9990,"x2":6.8540,"h":false,"x1":5.5520},{"s":true,"z1":132.9370,"a":false,"y1":72.3180,"n":"Leu","y2":71.1310,"z2":132.6860,"x2":4.6390,"h":false,"x1":6.6980},{"s":false,"z1":130.5100,"a":false,"y1":69.625,"n":"Glu","y2":68.1600,"z2":131.9770,"x2":6.7330,"h":false,"x1":5.5190},{"s":false,"z1":131.8570,"a":false,"y1":66.0940,"n":"Glu","y2":65.5400,"z2":134.0220,"x2":5.7640,"h":false,"x1":4.8650},{"s":false,"z1":135.3140,"a":false,"y1":67.5760,"n":"Arg","y2":66.1980,"z2":137.2560,"x2":4.6340,"h":true,"x1":4.3240},{"s":false,"z1":136.5520,"a":false,"y1":64.3530,"n":"Asp","y2":62.8620,"z2":137.8930,"x2":4.0170,"h":true,"x1":2.6630},{"s":false,"z1":135.7820,"a":false,"y1":62.0410,"n":"Leu","y2":61.8320,"z2":137.4580,"x2":7.2790,"h":true,"x1":5.5850},{"s":false,"z1":137.3550,"a":false,"y1":64.4690,"n":"Trp","y2":64.1180,"z2":139.6810,"x2":8.5340,"h":true,"x1":8.0630},{"s":false,"z1":140.4980,"a":false,"y1":64.7150,"n":"Thr","y2":63.2440,"z2":142.3400,"x2":6.5100,"h":true,"x1":5.9400},{"s":false,"z1":140.9180,"a":false,"y1":60.9680,"n":"Arg","y2":59.9410,"z2":142.2100,"x2":7.7730,"h":true,"x1":6.0170},{"s":false,"z1":140.6810,"a":false,"y1":60.9790,"n":"Phe","y2":61.2600,"z2":142.7210,"x2":11.0440,"h":true,"x1":9.8030},{"s":false,"z1":143.1920,"a":false,"y1":63.8290,"n":"Lys","y2":63.1390,"z2":145.4510,"x2":10.4420,"h":true,"x1":10.0620},{"s":false,"z1":145.7390,"a":true,"y1":61.9520,"n":"Glu","y2":60.3500,"z2":147.3920,"x2":8.6330,"h":true,"x1":7.9030},{"s":false,"z1":145.6240,"a":false,"y1":59.0590,"n":"Leu","y2":58.7560,"z2":146.2470,"x2":12.6650,"h":true,"x1":10.3780},{"s":false,"z1":145.6640,"a":false,"y1":61.4120,"n":"Thr","y2":59.8270,"z2":144.3160,"x2":14.6070,"h":false,"x1":13.3960},{"s":false,"z1":142.0290,"a":false,"y1":61.4380,"n":"Asn","y2":61.875,"z2":142.8200,"x2":16.7510,"h":false,"x1":14.5280},{"s":true,"z1":141.0080,"a":false,"y1":60.0540,"n":"Glu","y2":59.5700,"z2":138.6940,"x2":17.4560,"h":false,"x1":17.9360},{"s":true,"z1":137.7530,"a":true,"y1":60.8520,"n":"Met","y2":60.6750,"z2":138.4010,"x2":22.0100,"h":false,"x1":19.7660},{"s":true,"z1":136.4640,"a":false,"y1":58.7060,"n":"Ile","y2":60.5560,"z2":134.9800,"x2":22.9750,"h":false,"x1":22.5700},{"s":false,"z1":135.4350,"a":false,"y1":60.5190,"n":"Val","y2":58.6620,"z2":136.0240,"x2":27.1780,"h":false,"x1":25.7490},{"s":false,"z1":133.5800,"a":false,"y1":58.5210,"n":"Thr","y2":60.4090,"z2":132.8190,"x2":29.7130,"h":false,"x1":28.4350},{"s":false,"z1":132.4910,"a":false,"y1":58.9000,"n":"Lys","y2":60.3880,"z2":130.6760,"x2":32.625,"h":false,"x1":32.0270},{"s":false,"z1":128.9330,"a":false,"y1":59.3970,"n":"Asn","y2":60.9210,"z2":127.6660,"x2":29.3870,"h":false,"x1":30.7130},{"s":false,"z1":129.6900,"a":false,"y1":61.4510,"n":"Gly","y2":59.7400,"z2":128.6960,"x2":26.3150,"h":false,"x1":27.6490},{"s":false,"z1":130.2780,"a":false,"y1":60.3060,"n":"Arg","y2":62.4080,"z2":130.6070,"x2":22.9680,"h":false,"x1":24.0810},{"s":false,"z1":129.1530,"a":false,"y1":61.7140,"n":"Arg","y2":60.7140,"z2":131.1380,"x2":19.9020,"h":false,"x1":20.7780},{"s":false,"z1":131.5520,"a":false,"y1":62.8060,"n":"Met","y2":61.7590,"z2":130.1530,"x2":16.4780,"h":false,"x1":18.1130},{"s":false,"z1":132.3430,"a":false,"y1":60.9960,"n":"Phe","y2":61.0130,"z2":134.7510,"x2":14.8300,"h":false,"x1":14.9240},{"s":false,"z1":132.3870,"a":false,"y1":62.2390,"n":"Pro","y2":63.8370,"z2":132.1060,"x2":14.1320,"h":false,"x1":12.3820},{"s":false,"z1":129.5760,"a":false,"y1":64.6310,"n":"Val","y2":66.0490,"z2":130.1580,"x2":11.4930,"h":false,"x1":13.3580},{"s":false,"z1":130.6710,"a":false,"y1":68.2670,"n":"Leu","y2":69.2110,"z2":128.4700,"x2":13.0260,"h":false,"x1":13.0520},{"s":false,"z1":128.5250,"a":false,"y1":69.7950,"n":"Lys","y2":70.7300,"z2":130.2450,"x2":8.9250,"h":false,"x1":10.3180},{"s":true,"z1":129.0400,"a":false,"y1":73.2200,"n":"Val","y2":73.8230,"z2":126.7320,"x2":8.4400,"h":false,"x1":8.7630},{"s":true,"z1":127.3400,"a":false,"y1":75.6000,"n":"Ser","y2":77.4570,"z2":128.8030,"x2":6.4030,"h":false,"x1":6.3110},{"s":true,"z1":126.9100,"a":true,"y1":79.3110,"n":"Met","y2":79.8820,"z2":124.9920,"x2":5.6960,"h":false,"x1":7.0260},{"s":true,"z1":126.0350,"a":false,"y1":82.3010,"n":"Ser","y2":83.8580,"z2":127.5280,"x2":5.9000,"h":false,"x1":4.8500},{"s":false,"z1":126.1760,"a":false,"y1":86.0920,"n":"Gly","y2":87.5620,"z2":126.1890,"x2":6.9090,"h":false,"x1":5.0070},{"s":false,"z1":124.0560,"a":false,"y1":86.3360,"n":"Leu","y2":86.9650,"z2":122.2260,"x2":6.7360,"h":false,"x1":8.1330},{"s":false,"z1":121.3080,"a":false,"y1":88.9600,"n":"Asp","y2":87.4000,"z2":120.0350,"x2":9.6660,"h":false,"x1":8.3690},{"s":false,"z1":118.4040,"a":false,"y1":86.5830,"n":"Pro","y2":85.8600,"z2":116.8280,"x2":9.2230,"h":false,"x1":7.5510},{"s":false,"z1":116.2240,"a":false,"y1":88.4690,"n":"Asn","y2":89.0290,"z2":116.0870,"x2":12.3470,"h":false,"x1":10.0280},{"s":false,"z1":118.7950,"a":false,"y1":88.9680,"n":"Ala","y2":86.6050,"z2":118.6550,"x2":13.0770,"h":false,"x1":12.7600},{"s":true,"z1":118.7380,"a":false,"y1":86.7250,"n":"Met","y2":87.1740,"z2":120.9320,"x2":16.6320,"h":false,"x1":15.8220},{"s":true,"z1":121.8320,"a":false,"y1":84.5500,"n":"Tyr","y2":82.4520,"z2":120.8780,"x2":17.1390,"h":false,"x1":16.3530},{"s":true,"z1":123.0580,"a":false,"y1":81.9310,"n":"Thr","y2":82.0650,"z2":125.4050,"x2":18.2890,"h":false,"x1":18.8360},{"s":true,"z1":125.6460,"a":false,"y1":79.3150,"n":"Val","y2":77.8270,"z2":125.6110,"x2":19.6030,"h":false,"x1":17.7250},{"s":true,"z1":128.2720,"a":false,"y1":78.0870,"n":"Leu","y2":77.5860,"z2":130.0960,"x2":18.6790,"h":false,"x1":20.1740},{"s":true,"z1":130.8700,"a":false,"y1":75.3220,"n":"Leu","y2":74.8540,"z2":131.2400,"x2":22.4470,"h":false,"x1":20.1270},{"s":true,"z1":133.9770,"a":false,"y1":74.9410,"n":"Asp","y2":74.1580,"z2":135.2280,"x2":20.3970,"h":false,"x1":22.2590},{"s":true,"z1":137.2800,"a":false,"y1":73.0940,"n":"Phe","y2":73.8470,"z2":138.6640,"x2":23.7940,"h":false,"x1":21.9880},{"s":true,"z1":140.7130,"a":true,"y1":74.7360,"n":"Val","y2":72.9150,"z2":141.8820,"x2":21.0420,"h":false,"x1":22.0960},{"s":true,"z1":143.9180,"a":false,"y1":72.8660,"n":"Ala","y2":74.1930,"z2":145.2620,"x2":21.4290,"h":false,"x1":22.9160},{"s":false,"z1":145.8530,"a":false,"y1":72.0660,"n":"Ala","y2":72.7510,"z2":148.0780,"x2":19.0920,"h":false,"x1":19.7140},{"s":false,"z1":149.1370,"a":false,"y1":72.2470,"n":"Asp","y2":71.6210,"z2":148.0870,"x2":23.7120,"h":false,"x1":21.6540},{"s":false,"z1":150.3730,"a":false,"y1":71.9300,"n":"Asn","y2":70.6060,"z2":151.6740,"x2":26.7670,"h":false,"x1":25.2380},{"s":false,"z1":151.5330,"a":false,"y1":68.3350,"n":"His","y2":67.1990,"z2":149.4240,"x2":24.9610,"h":false,"x1":25.1280},{"s":true,"z1":150.2220,"a":false,"y1":65.1330,"n":"Arg","y2":64.1780,"z2":152.0150,"x2":25.3960,"h":false,"x1":26.6610},{"s":true,"z1":150.4230,"a":false,"y1":62.4940,"n":"Trp","y2":60.7590,"z2":149.6470,"x2":25.3940,"h":false,"x1":23.9330},{"s":true,"z1":151.2720,"a":false,"y1":58.7950,"n":"Lys","y2":58.4970,"z2":152.0740,"x2":21.9500,"h":false,"x1":24.1880},{"s":true,"z1":151.0130,"a":true,"y1":55.9500,"n":"Tyr","y2":54.1120,"z2":152.2370,"x2":22.6020,"h":false,"x1":21.6490},{"s":true,"z1":154.5490,"a":false,"y1":54.5910,"n":"Val","y2":54.6820,"z2":155.0670,"x2":18.8210,"h":false,"x1":21.1580},{"s":false,"z1":155.4160,"a":false,"y1":51.9190,"n":"Asn","y2":52.6000,"z2":154.9910,"x2":16.2970,"h":false,"x1":18.5680},{"s":false,"z1":152.2430,"a":false,"y1":52.5680,"n":"Gly","y2":54.1940,"z2":151.8660,"x2":14.9700,"h":false,"x1":16.6360},{"s":true,"z1":152.6410,"a":false,"y1":56.3370,"n":"Glu","y2":56.9400,"z2":152.7090,"x2":18.8170,"h":false,"x1":16.5010},{"s":true,"z1":151.3070,"a":false,"y1":59.3040,"n":"Trp","y2":60.8830,"z2":152.9670,"x2":17.7850,"h":false,"x1":18.4970},{"s":true,"z1":154.1530,"a":false,"y1":61.0180,"n":"Val","y2":61.4960,"z2":153.4330,"x2":22.5430,"h":false,"x1":20.2860},{"s":true,"z1":154.3530,"a":true,"y1":64.0850,"n":"Pro","y2":63.1560,"z2":156.4380,"x2":23.25,"h":false,"x1":22.5790},{"s":true,"z1":156.1500,"a":false,"y1":63.7950,"n":"Gly","y2":65.0820,"z2":154.8330,"x2":27.4210,"h":false,"x1":25.8870},{"s":false,"z1":156.7990,"a":false,"y1":65.1490,"n":"Gly","y2":67.3410,"z2":157.0660,"x2":28.3390,"h":false,"x1":29.3400},{"s":false,"z1":156.5290,"a":false,"y1":68.6120,"n":"Lys","y2":68.9990,"z2":154.1630,"x2":30.5870,"h":false,"x1":30.8130},{"s":false,"z1":154.4120,"a":false,"y1":70.8400,"n":"Pro","y2":72.5880,"z2":154.2050,"x2":30.1610,"h":false,"x1":28.5020},{"s":false,"z1":151.4300,"a":false,"y1":72.5720,"n":"Glu","y2":72.7120,"z2":149.7640,"x2":28.4330,"h":false,"x1":30.1390},{"s":false,"z1":148.9460,"a":false,"y1":75.2720,"n":"Pro","y2":74.2220,"z2":147.3060,"x2":30.5080,"h":false,"x1":29.1160},{"s":false,"z1":145.4290,"a":false,"y1":74.0280,"n":"Gln","y2":75.5780,"z2":144.3020,"x2":27.0610,"h":false,"x1":28.5210},{"s":false,"z1":142.3270,"a":false,"y1":76.1700,"n":"Ala","y2":74.4230,"z2":141.0980,"x2":27.8240,"h":false,"x1":28.9500},{"s":false,"z1":139.6020,"a":false,"y1":76.1680,"n":"Pro","y2":76.0640,"z2":138.0990,"x2":28.0700,"h":false,"x1":26.2120},{"s":false,"z1":136.7340,"a":false,"y1":73.8300,"n":"Ser","y2":75.8860,"z2":135.5600,"x2":26.7460,"h":false,"x1":27.1130},{"s":false,"z1":133.4190,"a":false,"y1":75.1570,"n":"Cys","y2":74.3390,"z2":132.8800,"x2":26.1360,"h":false,"x1":28.3310},{"s":false,"z1":131.0040,"a":false,"y1":76.2770,"n":"Val","y2":75.2860,"z2":129.0430,"x2":26.6450,"h":false,"x1":25.6180},{"s":false,"z1":128.1520,"a":false,"y1":74.1600,"n":"Tyr","y2":75.3250,"z2":127.6460,"x2":22.1790,"h":false,"x1":24.2130},{"s":false,"z1":125.1280,"a":false,"y1":76.0830,"n":"Ile","y2":74.1600,"z2":123.7880,"x2":22.4220,"h":false,"x1":22.9640},{"s":false,"z1":123.7770,"a":false,"y1":74.6000,"n":"His","y2":75.7700,"z2":121.7360,"x2":20.1710,"h":false,"x1":19.7450},{"s":false,"z1":120.2070,"a":false,"y1":73.3940,"n":"Pro","y2":74.3800,"z2":118.0610,"x2":20.2660,"h":false,"x1":20.5960},{"s":false,"z1":118.6110,"a":false,"y1":75.4740,"n":"Asp","y2":77.7800,"z2":117.9390,"x2":17.5330,"h":false,"x1":17.7760},{"s":false,"z1":119.5720,"a":false,"y1":78.6910,"n":"Ser","y2":78.3560,"z2":118.1860,"x2":21.5620,"h":false,"x1":19.6270},{"s":false,"z1":118.5010,"a":false,"y1":81.4290,"n":"Pro","y2":80.7890,"z2":116.5540,"x2":18.3970,"h":false,"x1":19.6180},{"s":false,"z1":117.4030,"a":false,"y1":81.6240,"n":"Asn","y2":83.0990,"z2":118.9010,"x2":14.9040,"h":false,"x1":16.0170},{"s":false,"z1":117.1360,"a":false,"y1":83.6990,"n":"Phe","y2":82.1130,"z2":118.5070,"x2":11.6590,"h":false,"x1":12.8280},{"s":false,"z1":119.9750,"a":false,"y1":84.0440,"n":"Gly","y2":82.1780,"z2":120.1630,"x2":8.8860,"h":true,"x1":10.3670},{"s":false,"z1":117.6620,"a":false,"y1":82.6210,"n":"Ala","y2":80.2530,"z2":117.7960,"x2":7.2130,"h":true,"x1":7.7020},{"s":false,"z1":117.2160,"a":false,"y1":79.4660,"n":"His","y2":77.7170,"z2":118.7730,"x2":9.2580,"h":true,"x1":9.8110},{"s":false,"z1":120.9710,"a":false,"y1":79.1040,"n":"Trp","y2":78.0460,"z2":122.5440,"x2":8.8550,"h":true,"x1":10.3440},{"s":false,"z1":121.6120,"a":true,"y1":79.3820,"n":"Met","y2":78.0270,"z2":121.2350,"x2":4.6280,"h":true,"x1":6.5690},{"s":false,"z1":118.6950,"a":false,"y1":77.2310,"n":"Lys","y2":75.5070,"z2":119.6420,"x2":3.9850,"h":true,"x1":5.3470},{"s":false,"z1":120.1030,"a":false,"y1":73.7990,"n":"Asp","y2":74.6880,"z2":121.6750,"x2":7.7290,"h":false,"x1":6.1280},{"s":false,"z1":123.6200,"a":false,"y1":72.8070,"n":"Pro","y2":71.9380,"z2":122.5350,"x2":9.2240,"h":false,"x1":7.2730},{"s":false,"z1":124.3050,"a":false,"y1":73.3100,"n":"Val","y2":72.0860,"z2":126.3350,"x2":11.3660,"h":false,"x1":11.0160},{"s":false,"z1":125.0470,"a":false,"y1":70.0060,"n":"Ser","y2":70.2640,"z2":124.1380,"x2":14.9380,"h":false,"x1":12.7570},{"s":false,"z1":126.4350,"a":false,"y1":69.4210,"n":"Phe","y2":67.4830,"z2":127.2240,"x2":17.4390,"h":false,"x1":16.2450},{"s":false,"z1":125.2310,"a":false,"y1":65.8160,"n":"Ser","y2":64.2010,"z2":125.0890,"x2":18.2320,"h":false,"x1":16.4990},{"s":false,"z1":124.0340,"a":false,"y1":65.9010,"n":"Lys","y2":65.8710,"z2":124.8310,"x2":22.3260,"h":false,"x1":20.0990},{"s":false,"z1":127.1080,"a":false,"y1":67.3040,"n":"Val","y2":65.1600,"z2":128.0720,"x2":21.5570,"h":false,"x1":21.8170},{"s":false,"z1":128.6380,"a":false,"y1":64.8710,"n":"Lys","y2":66.3370,"z2":130.0580,"x2":25.6080,"h":false,"x1":24.3050},{"s":false,"z1":132.3580,"a":false,"y1":64.7710,"n":"Leu","y2":62.6560,"z2":132.2800,"x2":26.2730,"h":false,"x1":25.1960},{"s":false,"z1":133.4220,"a":false,"y1":63.5550,"n":"Thr","y2":64.9180,"z2":135.3730,"x2":28.9410,"h":false,"x1":28.6470},{"s":false,"z1":136.4240,"a":false,"y1":63.3640,"n":"Asn","y2":63.6980,"z2":137.0340,"x2":33.2620,"h":false,"x1":30.9690},{"s":false,"z1":134.3910,"a":false,"y1":64.1000,"n":"Lys","y2":66.0710,"z2":133.4910,"x2":33.1280,"h":false,"x1":34.0950},{"s":false,"z1":133.1400,"a":false,"y1":67.3860,"n":"Met","y2":68.0190,"z2":131.2090,"x2":36.7730,"h":false,"x1":35.5050},{"s":false,"z1":129.4800,"a":false,"y1":66.4120,"n":"Asn","y2":67.5920,"z2":128.7830,"x2":33.3580,"h":false,"x1":35.3560},{"s":false,"z1":127.5130,"a":false,"y1":69.5920,"n":"Gly","y2":69.4870,"z2":125.1300,"x2":34.7200,"h":false,"x1":34.7550},{"s":false,"z1":125.0110,"a":false,"y1":68.0240,"n":"Gly","y2":68.0820,"z2":124.1920,"x2":30.1530,"h":false,"x1":32.3970},{"s":false,"z1":125.7880,"a":false,"y1":70.2070,"n":"Gly","y2":69.6130,"z2":126.7080,"x2":27.2730,"h":false,"x1":29.4090},{"s":false,"z1":128.5590,"a":false,"y1":67.8450,"n":"Gln","y2":69.0620,"z2":130.2860,"x2":29.5160,"h":false,"x1":28.3540},{"s":false,"z1":131.9430,"a":false,"y1":69.1690,"n":"Ile","y2":67.1860,"z2":133.2940,"x2":27.3890,"h":false,"x1":27.2950},{"s":false,"z1":134.7900,"a":false,"y1":68.0590,"n":"Met","y2":69.5020,"z2":136.3490,"x2":28.3980,"h":false,"x1":29.5160},{"s":false,"z1":138.1240,"a":false,"y1":67.4190,"n":"Leu","y2":65.6410,"z2":138.6140,"x2":29.3340,"h":false,"x1":27.8140},{"s":false,"z1":141.3510,"a":false,"y1":65.8860,"n":"Asn","y2":65.3340,"z2":142.3620,"x2":27.0430,"h":false,"x1":29.1190},{"s":false,"z1":142.3170,"a":false,"y1":62.6470,"n":"Ser","y2":63.2980,"z2":144.5190,"x2":28.1040,"h":false,"x1":27.4070},{"s":false,"z1":145.6940,"a":false,"y1":62.2840,"n":"Leu","y2":64.0530,"z2":147.3270,"x2":25.7200,"h":false,"x1":25.7270},{"s":false,"z1":145.5500,"a":false,"y1":65.9370,"n":"His","y2":65.6530,"z2":143.7590,"x2":23.1160,"h":false,"x1":24.6590},{"s":false,"z1":144.8330,"a":false,"y1":67.3180,"n":"Lys","y2":69.4510,"z2":144.2090,"x2":22.0660,"h":false,"x1":21.1950},{"s":true,"z1":141.8280,"a":false,"y1":69.5850,"n":"Tyr","y2":69.1090,"z2":141.4940,"x2":18.2290,"h":false,"x1":20.5490},{"s":true,"z1":140.3380,"a":false,"y1":71.6100,"n":"Glu","y2":73.1740,"z2":138.9500,"x2":18.9010,"h":false,"x1":17.7410},{"s":true,"z1":136.5770,"a":false,"y1":72.3660,"n":"Pro","y2":74.1370,"z2":137.2420,"x2":16.1160,"h":false,"x1":17.6080},{"s":true,"z1":135.6520,"a":false,"y1":76.0210,"n":"Arg","y2":76.2310,"z2":133.5510,"x2":18.4460,"h":false,"x1":17.2850},{"s":true,"z1":132.3160,"a":false,"y1":77.5320,"n":"Ile","y2":79.7840,"z2":133.0290,"x2":15.8360,"h":false,"x1":16.2620},{"s":true,"z1":130.9710,"a":false,"y1":80.9430,"n":"His","y2":80.7200,"z2":128.5900,"x2":17.3990,"h":false,"x1":17.3050},{"s":true,"z1":128.0930,"a":false,"y1":82.8810,"n":"Ile","y2":85.1450,"z2":128.7550,"x2":16.2850,"h":false,"x1":15.7550},{"s":true,"z1":126.8460,"a":false,"y1":85.4210,"n":"Val","y2":85.5170,"z2":124.4510,"x2":18.2030,"h":false,"x1":18.3060},{"s":true,"z1":124.3600,"a":true,"y1":88.1860,"n":"Arg","y2":88.6490,"z2":124.1890,"x2":19.8520,"h":false,"x1":17.4920},{"s":true,"z1":121.3970,"a":false,"y1":88.2110,"n":"Val","y2":89.7780,"z2":120.0050,"x2":18.7250,"h":false,"x1":19.9150},{"s":false,"z1":119.5800,"a":false,"y1":91.4090,"n":"Gly","y2":92.5530,"z2":121.4930,"x2":19.9770,"h":false,"x1":20.9060},{"s":false,"z1":120.3300,"a":false,"y1":94.9990,"n":"Gly","y2":94.8200,"z2":121.4350,"x2":22.0990,"h":false,"x1":19.9760},{"s":false,"z1":123.0120,"a":false,"y1":97.0480,"n":"Thr","y2":97.2550,"z2":125.3860,"x2":21.9980,"h":false,"x1":21.7060},{"s":false,"z1":125.9870,"a":false,"y1":96.3060,"n":"Gln","y2":93.9550,"z2":125.4980,"x2":19.3410,"h":false,"x1":19.4480},{"s":false,"z1":128.0680,"a":false,"y1":93.1530,"n":"Arg","y2":93.7120,"z2":129.2200,"x2":17.8810,"h":false,"x1":19.8920},{"s":false,"z1":129.0040,"a":false,"y1":91.0990,"n":"Met","y2":88.9030,"z2":128.2520,"x2":17.4170,"h":false,"x1":16.8230},{"s":true,"z1":130.7640,"a":false,"y1":87.7350,"n":"Ile","y2":87.8480,"z2":132.8810,"x2":16.1750,"h":false,"x1":17.2790},{"s":true,"z1":132.5100,"a":false,"y1":85.5010,"n":"Thr","y2":83.3160,"z2":132.1310,"x2":15.6360,"h":false,"x1":14.7140},{"s":true,"z1":134.7260,"a":false,"y1":82.4560,"n":"Ser","y2":82.5320,"z2":135.9500,"x2":13.1870,"h":false,"x1":15.2520},{"s":true,"z1":135.9630,"a":true,"y1":79.7960,"n":"His","y2":77.6860,"z2":135.5580,"x2":13.9280,"h":false,"x1":12.8570},{"s":true,"z1":138.1500,"a":false,"y1":76.7280,"n":"Ser","y2":76.5980,"z2":138.7520,"x2":11.1720,"h":false,"x1":13.4790},{"s":false,"z1":138.7610,"a":false,"y1":73.8020,"n":"Phe","y2":72.0040,"z2":139.7070,"x2":12.4200,"h":false,"x1":11.1390},{"s":false,"z1":142.2700,"a":false,"y1":72.2260,"n":"Pro","y2":69.9100,"z2":142.5900,"x2":11.7820,"h":true,"x1":11.2430},{"s":false,"z1":140.9590,"a":true,"y1":69.0080,"n":"Glu","y2":67.0610,"z2":140.0020,"x2":10.7180,"h":true,"x1":9.7160},{"s":false,"z1":138.7570,"a":false,"y1":68.4040,"n":"Thr","y2":67.7380,"z2":138.9580,"x2":15.0420,"h":true,"x1":12.7460},{"s":false,"z1":141.6960,"a":false,"y1":68.1510,"n":"Gln","y2":65.8220,"z2":141.6110,"x2":14.5910,"h":false,"x1":15.1620},{"s":false,"z1":141.7020,"a":false,"y1":64.9430,"n":"Phe","y2":65.8850,"z2":142.6480,"x2":19.2290,"h":false,"x1":17.2360},{"s":true,"z1":143.3090,"a":false,"y1":63.4550,"n":"Ile","y2":61.7830,"z2":141.6520,"x2":20.7030,"h":false,"x1":20.3430},{"s":true,"z1":140.7990,"a":true,"y1":62.7660,"n":"Ala","y2":61.5030,"z2":142.4850,"x2":24.2380,"h":false,"x1":23.1290},{"s":true,"z1":141.0640,"a":false,"y1":59.1020,"n":"Val","y2":58.6560,"z2":138.7540,"x2":24.6680,"h":false,"x1":24.2070},{"s":false,"z1":139.2580,"a":false,"y1":56.6030,"n":"Thr","y2":54.3970,"z2":138.3040,"x2":26.2590,"h":false,"x1":26.4850},{"s":false,"z1":140.0450,"a":false,"y1":53.6690,"n":"Ala","y2":54.4240,"z2":142.0470,"x2":23.1060,"h":false,"x1":24.1670},{"s":false,"z1":141.2310,"a":false,"y1":53.6920,"n":"Tyr","y2":52.0770,"z2":142.7750,"x2":21.4350,"h":false,"x1":20.5670},{"s":false,"z1":144.9480,"a":false,"y1":53.0590,"n":"Gln","y2":51.5250,"z2":145.8080,"x2":18.3320,"h":false,"x1":19.9350},{"s":false,"z1":145.3420,"a":false,"y1":53.1410,"n":"Asn","y2":53.0610,"z2":143.1030,"x2":15.2780,"h":false,"x1":16.1610},{"s":false,"z1":143.2350,"a":false,"y1":50.3580,"n":"Glu","y2":50.2950,"z2":141.8580,"x2":12.6320,"h":true,"x1":14.6030},{"s":false,"z1":143.2390,"a":false,"y1":52.2200,"n":"Glu","y2":53.2880,"z2":141.1820,"x2":10.6280,"h":true,"x1":11.3130},{"s":false,"z1":141.0110,"a":false,"y1":54.8490,"n":"Ile","y2":54.2680,"z2":138.6810,"x2":12.7120,"h":true,"x1":12.9390},{"s":false,"z1":138.7960,"a":false,"y1":52.2460,"n":"Thr","y2":51.5410,"z2":136.8450,"x2":13.3670,"h":true,"x1":14.5950},{"s":false,"z1":138.2700,"a":false,"y1":50.7630,"n":"Ala","y2":51.4880,"z2":136.5470,"x2":9.6650,"h":true,"x1":11.1210},{"s":false,"z1":137.2930,"a":false,"y1":54.1730,"n":"Leu","y2":54.8840,"z2":135.0210,"x2":9.8530,"h":true,"x1":9.7800},{"s":false,"z1":134.8220,"a":false,"y1":54.6690,"n":"Lys","y2":53.9610,"z2":132.6580,"x2":11.9090,"h":true,"x1":12.6550},{"s":false,"z1":133.3150,"a":false,"y1":51.2290,"n":"Ile","y2":51.0420,"z2":131.5220,"x2":10.5270,"h":true,"x1":12.1100},{"s":false,"z1":133.0310,"a":true,"y1":51.6610,"n":"Lys","y2":52.8080,"z2":131.2740,"x2":7.2040,"h":true,"x1":8.3610},{"s":false,"z1":131.3510,"a":false,"y1":55.0750,"n":"His","y2":56.1820,"z2":129.3360,"x2":9.2410,"h":true,"x1":8.6460},{"s":false,"z1":129.2930,"a":false,"y1":55.3000,"n":"Asn","y2":53.0470,"z2":128.4760,"x2":12.0720,"h":false,"x1":11.8280},{"s":false,"z1":125.7840,"a":false,"y1":53.7080,"n":"Pro","y2":51.6460,"z2":125.3950,"x2":12.6900,"h":true,"x1":11.5130},{"s":false,"z1":125.7030,"a":false,"y1":52.7570,"n":"Phe","y2":50.8940,"z2":126.6980,"x2":16.3640,"h":true,"x1":15.1960},{"s":false,"z1":128.7930,"a":false,"y1":50.6180,"n":"Ala","y2":48.875,"z2":129.5690,"x2":13.1010,"h":true,"x1":14.5860},{"s":false,"z1":127.1640,"a":false,"y1":48.5550,"n":"Lys","y2":46.3460,"z2":127.9860,"x2":11.3650,"h":true,"x1":11.7900},{"s":false,"z1":127.2850,"a":false,"y1":45.3470,"n":"Ala","y2":43.7820,"z2":128.8890,"x2":12.9860,"h":true,"x1":13.8540},{"s":false,"z1":131.0700,"a":false,"y1":45.3960,"n":"Phe","y2":44.5640,"z2":132.2360,"x2":11.7420,"h":true,"x1":13.6330},{"s":false,"z1":131.1900,"a":false,"y1":46.3770,"n":"Leu","y2":44.4600,"z2":131.3690,"x2":8.5500,"h":true,"x1":9.9580},{"s":false,"z1":128.7260,"a":false,"y1":43.5990,"n":"Asp","y2":41.5240,"z2":129.7910,"x2":8.5100,"h":true,"x1":9.0720},{"s":false,"z1":130.9550,"a":false,"y1":41.2240,"n":"Ala","y2":39.8780,"z2":132.4620,"x2":9.7850,"h":true,"x1":11.0460},{"s":false,"z1":133.8020,"a":true,"y1":42.0490,"n":"Lys","y2":40.8420,"z2":134.0290,"x2":6.5530,"h":true,"x1":8.6220},{"s":false,"z1":131.7840,"a":false,"y1":41.9630,"n":"Glu","y2":40.1470,"z2":131.0440,"x2":3.9930,"h":true,"x1":5.3940},{"s":false,"z1":131.0400,"a":false,"y1":38.2710,"n":"Arg","y2":36.2380,"z2":132.3140,"x2":5.8890,"h":false,"x1":6.0120},{"s":false,"z1":134.1000,"a":false,"y1":36.9200,"n":"Asn","y2":36.4220,"z2":136.3580,"x2":7.2820,"h":false,"x1":7.8890},{"s":false,"z1":135.3770,"a":false,"y1":37.1730,"y2":36.4220,"z2":136.3580,"x2":7.2820,"h":false,"x1":7.0800},{"s":false,"z1":135.3770,"a":false,"y1":37.1730,"y2":36.4220,"z2":136.3580,"x2":7.2820,"h":false,"x1":7.0800},{"s":false,"z1":135.3770,"a":false,"y1":37.1730,"y2":36.4220,"z2":136.3580,"x2":7.2820,"h":false,"x1":7.0800},{"s":false,"z1":135.3770,"a":false,"y1":37.1730,"y2":36.4220,"z2":136.3580,"x2":7.2820,"h":false,"x1":7.0800}],[{"s":false,"z1":98.8990,"a":false,"y1":87.2940,"y2":87.2940,"z2":98.8990,"x2":35.8590,"h":false,"x1":35.8590},{"s":false,"z1":98.8990,"a":false,"y1":87.2940,"y2":87.2940,"z2":98.8990,"x2":35.8590,"h":false,"x1":35.8590},{"s":false,"z1":100.2530,"a":false,"y1":86.7060,"n":"Glu","y2":84.3610,"z2":100.0970,"x2":35.5680,"h":false,"x1":35.9180},{"s":false,"z1":100.2770,"a":false,"y1":84.5650,"n":"Leu","y2":83.5970,"z2":98.0970,"x2":33.0120,"h":false,"x1":32.7420},{"s":true,"z1":99.0760,"a":false,"y1":81.0140,"n":"Lys","y2":79.5460,"z2":100.8430,"x2":32.7360,"h":false,"x1":33.4180},{"s":true,"z1":99.1320,"a":false,"y1":77.9940,"n":"Val","y2":76.8320,"z2":97.0940,"x2":31.6240,"h":false,"x1":31.1130},{"s":true,"z1":98.4040,"a":true,"y1":74.6320,"n":"Ser","y2":73.0470,"z2":99.7300,"x2":31.5570,"h":false,"x1":32.7970},{"s":true,"z1":97.7530,"a":false,"y1":71.1390,"n":"Leu","y2":69.9360,"z2":98.0460,"x2":33.4870,"h":false,"x1":31.4380},{"s":false,"z1":100.2200,"a":false,"y1":68.4320,"n":"Glu","y2":66.9860,"z2":98.7730,"x2":31.2810,"h":false,"x1":32.5300},{"s":false,"z1":98.8570,"a":false,"y1":64.8910,"n":"Glu","y2":64.3620,"z2":96.6830,"x2":32.2350,"h":false,"x1":33.1310},{"s":false,"z1":95.3670,"a":false,"y1":66.3040,"n":"Arg","y2":64.8250,"z2":93.5160,"x2":33.3320,"h":true,"x1":33.7440},{"s":false,"z1":94.2950,"a":false,"y1":63.0200,"n":"Asp","y2":61.5540,"z2":92.9890,"x2":34.0480,"h":true,"x1":35.3970},{"s":false,"z1":95.1030,"a":false,"y1":60.8240,"n":"Leu","y2":60.6690,"z2":93.3880,"x2":30.7310,"h":true,"x1":32.4090},{"s":false,"z1":93.5390,"a":false,"y1":63.2690,"n":"Trp","y2":62.9260,"z2":91.2150,"x2":29.4880,"h":true,"x1":29.9330},{"s":false,"z1":90.3800,"a":false,"y1":63.4450,"n":"Thr","y2":61.9690,"z2":88.6120,"x2":31.3970,"h":true,"x1":32.0570},{"s":false,"z1":90.0220,"a":false,"y1":59.6880,"n":"Arg","y2":58.6410,"z2":88.7670,"x2":30.2170,"h":true,"x1":31.9930},{"s":false,"z1":90.3570,"a":false,"y1":59.6620,"n":"Phe","y2":59.9350,"z2":88.3080,"x2":26.9940,"h":true,"x1":28.2290},{"s":false,"z1":87.8150,"a":false,"y1":62.4930,"n":"Lys","y2":61.6630,"z2":85.6280,"x2":27.4970,"h":true,"x1":27.9850},{"s":false,"z1":85.3120,"a":true,"y1":60.4680,"n":"Glu","y2":59.0640,"z2":83.625,"x2":29.0220,"h":true,"x1":30.0340},{"s":false,"z1":85.4660,"a":false,"y1":57.6110,"n":"Leu","y2":57.3020,"z2":84.9750,"x2":25.2010,"h":true,"x1":27.5080},{"s":false,"z1":85.5240,"a":false,"y1":59.9960,"n":"Thr","y2":58.4620,"z2":86.7800,"x2":23.1240,"h":false,"x1":24.5150},{"s":false,"z1":89.1310,"a":false,"y1":60.0210,"n":"Asn","y2":60.6590,"z2":88.3890,"x2":21.2050,"h":false,"x1":23.4030},{"s":true,"z1":90.0720,"a":false,"y1":58.7040,"n":"Glu","y2":58.4220,"z2":92.4250,"x2":20.4600,"h":false,"x1":19.9810},{"s":true,"z1":93.2450,"a":true,"y1":59.7760,"n":"Met","y2":59.6320,"z2":92.8000,"x2":15.8680,"h":false,"x1":18.1890},{"s":true,"z1":94.7120,"a":false,"y1":57.6490,"n":"Ile","y2":59.4450,"z2":96.2570,"x2":15.0580,"h":false,"x1":15.4520},{"s":false,"z1":95.7240,"a":false,"y1":59.4920,"n":"Val","y2":57.6080,"z2":95.2630,"x2":10.8370,"h":false,"x1":12.2700},{"s":false,"z1":97.7120,"a":false,"y1":57.6880,"n":"Thr","y2":59.5940,"z2":98.4400,"x2":8.3330,"h":false,"x1":9.5300},{"s":false,"z1":98.7410,"a":false,"y1":58.2010,"n":"Lys","y2":59.6660,"z2":100.5400,"x2":5.2720,"h":false,"x1":5.9340},{"s":false,"z1":102.2750,"a":false,"y1":58.8030,"n":"Asn","y2":60.2710,"z2":103.5220,"x2":8.7070,"h":false,"x1":7.3010},{"s":false,"z1":101.4240,"a":false,"y1":60.7320,"n":"Gly","y2":59.0080,"z2":102.4180,"x2":11.7610,"h":false,"x1":10.4340},{"s":false,"z1":100.8100,"a":false,"y1":59.5380,"n":"Arg","y2":61.6810,"z2":100.5520,"x2":15.0590,"h":false,"x1":13.9600},{"s":false,"z1":101.8700,"a":false,"y1":60.9480,"n":"Arg","y2":59.8610,"z2":99.9570,"x2":18.2080,"h":false,"x1":17.3160},{"s":false,"z1":99.3570,"a":false,"y1":61.9620,"n":"Met","y2":61.0260,"z2":100.7790,"x2":21.6000,"h":false,"x1":19.9210},{"s":false,"z1":98.6010,"a":false,"y1":60.0400,"n":"Phe","y2":59.9810,"z2":96.2100,"x2":23.2640,"h":false,"x1":23.0710},{"s":false,"z1":98.6450,"a":false,"y1":61.2090,"n":"Pro","y2":63.0200,"z2":98.8640,"x2":24.0230,"h":false,"x1":25.6080},{"s":false,"z1":101.4620,"a":false,"y1":63.6180,"n":"Val","y2":64.9550,"z2":100.6900,"x2":26.6190,"h":false,"x1":24.7840},{"s":false,"z1":100.3040,"a":false,"y1":67.2090,"n":"Leu","y2":68.5240,"z2":102.2830,"x2":25.0510,"h":false,"x1":25.1110},{"s":false,"z1":102.3490,"a":false,"y1":69.0100,"n":"Lys","y2":69.7900,"z2":100.6360,"x2":29.2630,"h":false,"x1":27.7640},{"s":true,"z1":101.7270,"a":false,"y1":72.3340,"n":"Val","y2":73.1830,"z2":103.9610,"x2":29.7370,"h":false,"x1":29.5},{"s":true,"z1":103.3840,"a":false,"y1":74.4300,"n":"Ser","y2":76.1750,"z2":101.7770,"x2":32.0790,"h":false,"x1":32.2480},{"s":true,"z1":103.5370,"a":true,"y1":78.1550,"n":"Met","y2":78.7920,"z2":105.4830,"x2":32.6860,"h":false,"x1":31.4530},{"s":true,"z1":104.3040,"a":false,"y1":81.0890,"n":"Ser","y2":82.6260,"z2":102.6950,"x2":32.8390,"h":false,"x1":33.7300},{"s":false,"z1":103.9690,"a":false,"y1":84.8500,"n":"Gly","y2":86.3830,"z2":103.7210,"x2":32.0530,"h":false,"x1":33.8620},{"s":false,"z1":105.9800,"a":false,"y1":85.5030,"n":"Leu","y2":86.1920,"z2":107.7220,"x2":32.1900,"h":false,"x1":30.7100},{"s":false,"z1":108.7080,"a":false,"y1":88.1380,"n":"Asp","y2":86.7260,"z2":110.1160,"x2":29.1650,"h":false,"x1":30.5140},{"s":false,"z1":111.8080,"a":false,"y1":85.9860,"n":"Pro","y2":85.4750,"z2":113.5150,"x2":29.6870,"h":false,"x1":31.2630},{"s":false,"z1":113.8050,"a":false,"y1":88.1110,"n":"Asn","y2":88.5800,"z2":114.0120,"x2":26.4870,"h":false,"x1":28.8220},{"s":false,"z1":111.2760,"a":false,"y1":88.5250,"n":"Ala","y2":86.1310,"z2":111.4510,"x2":25.7210,"h":false,"x1":26.0250},{"s":false,"z1":111.3470,"a":false,"y1":86.3090,"n":"Met","y2":86.7400,"z2":109.0770,"x2":22.2550,"h":false,"x1":22.9070},{"s":true,"z1":108.3220,"a":false,"y1":84.0350,"n":"Tyr","y2":82.0840,"z2":109.3890,"x2":21.3310,"h":false,"x1":22.2850},{"s":true,"z1":107.1590,"a":false,"y1":81.5390,"n":"Thr","y2":81.5670,"z2":104.8740,"x2":20.3840,"h":false,"x1":19.6680},{"s":true,"z1":104.7400,"a":false,"y1":78.8020,"n":"Val","y2":77.4100,"z2":104.9180,"x2":18.7930,"h":false,"x1":20.7290},{"s":true,"z1":102.2090,"a":false,"y1":77.4520,"n":"Leu","y2":76.6760,"z2":100.5240,"x2":19.7650,"h":false,"x1":18.2250},{"s":true,"z1":99.7400,"a":false,"y1":74.5440,"n":"Leu","y2":74.2160,"z2":99.4070,"x2":15.8370,"h":false,"x1":18.1800},{"s":true,"z1":96.6690,"a":false,"y1":73.9950,"n":"Asp","y2":73.1160,"z2":95.4070,"x2":17.8820,"h":false,"x1":16.0490},{"s":true,"z1":93.4000,"a":false,"y1":72.0780,"n":"Phe","y2":72.9910,"z2":92.0420,"x2":14.5120,"h":false,"x1":16.2690},{"s":true,"z1":89.9160,"a":true,"y1":73.5410,"n":"Val","y2":71.7600,"z2":88.7900,"x2":17.2900,"h":false,"x1":16.1690},{"s":true,"z1":86.8240,"a":false,"y1":71.5150,"n":"Ala","y2":72.8550,"z2":85.3980,"x2":16.6280,"h":false,"x1":15.2410},{"s":false,"z1":84.8030,"a":false,"y1":70.8080,"n":"Ala","y2":71.4250,"z2":82.5490,"x2":18.9270,"h":false,"x1":18.4190},{"s":false,"z1":81.6170,"a":false,"y1":70.7640,"n":"Asp","y2":70.2570,"z2":82.6730,"x2":14.2560,"h":false,"x1":16.3320},{"s":false,"z1":80.3240,"a":false,"y1":70.5450,"n":"Asn","y2":69.0550,"z2":79.3400,"x2":11.1940,"h":false,"x1":12.7560},{"s":false,"z1":79.3710,"a":false,"y1":66.8890,"n":"His","y2":65.8120,"z2":81.5030,"x2":12.9670,"h":false,"x1":12.8510},{"s":true,"z1":80.7510,"a":false,"y1":63.7620,"n":"Arg","y2":62.6900,"z2":79.0120,"x2":12.4820,"h":false,"x1":11.2690},{"s":true,"z1":80.7080,"a":false,"y1":61.1310,"n":"Trp","y2":59.4750,"z2":81.4140,"x2":12.4100,"h":false,"x1":13.9840},{"s":true,"z1":79.9870,"a":false,"y1":57.4170,"n":"Lys","y2":57.1900,"z2":79.1010,"x2":15.8810,"h":false,"x1":13.6930},{"s":true,"z1":80.3320,"a":true,"y1":54.7090,"n":"Tyr","y2":52.6800,"z2":79.3550,"x2":15.5090,"h":false,"x1":16.3360},{"s":true,"z1":76.8650,"a":false,"y1":53.1540,"n":"Val","y2":53.1870,"z2":76.2970,"x2":18.9770,"h":false,"x1":16.6490},{"s":false,"z1":75.9530,"a":false,"y1":50.4060,"n":"Asn","y2":50.9550,"z2":76.2660,"x2":21.4860,"h":false,"x1":19.1590},{"s":false,"z1":79.0400,"a":false,"y1":51.1530,"n":"Gly","y2":52.7840,"z2":79.3070,"x2":22.9610,"h":false,"x1":21.2320},{"s":true,"z1":78.5390,"a":false,"y1":54.8950,"n":"Glu","y2":55.4180,"z2":78.5080,"x2":19.0290,"h":false,"x1":21.3620},{"s":true,"z1":79.8330,"a":false,"y1":57.8440,"n":"Trp","y2":59.3870,"z2":78.2130,"x2":20.1610,"h":false,"x1":19.3240},{"s":true,"z1":76.9500,"a":false,"y1":59.7640,"n":"Val","y2":60.0810,"z2":77.8530,"x2":15.5420,"h":false,"x1":17.7380},{"s":true,"z1":76.7450,"a":true,"y1":62.6520,"n":"Pro","y2":61.8590,"z2":74.5810,"x2":14.5860,"h":false,"x1":15.2250},{"s":true,"z1":74.9270,"a":false,"y1":62.2560,"n":"Gly","y2":63.6860,"z2":76.1540,"x2":10.4670,"h":false,"x1":11.9440},{"s":false,"z1":74.2660,"a":false,"y1":63.5090,"n":"Gly","y2":65.5740,"z2":73.9600,"x2":9.6490,"h":false,"x1":8.4510},{"s":false,"z1":74.5200,"a":false,"y1":67.1470,"n":"Lys","y2":67.2780,"z2":76.9170,"x2":7.6930,"h":false,"x1":7.4480},{"s":false,"z1":76.8560,"a":false,"y1":69.6510,"n":"Pro","y2":70.6450,"z2":77.0140,"x2":7.0200,"h":false,"x1":9.2070},{"s":false,"z1":79.7130,"a":false,"y1":71.2820,"n":"Glu","y2":72.1530,"z2":80.7750,"x2":9.2400,"h":false,"x1":7.2780},{"s":false,"z1":82.3740,"a":false,"y1":73.9130,"n":"Pro","y2":72.9610,"z2":84.3460,"x2":6.9290,"h":false,"x1":7.9480},{"s":false,"z1":85.5950,"a":false,"y1":72.4090,"n":"Gln","y2":73.9690,"z2":86.6930,"x2":10.8290,"h":false,"x1":9.3400},{"s":false,"z1":88.3810,"a":false,"y1":75.0150,"n":"Ala","y2":73.4300,"z2":89.6190,"x2":10.1550,"h":false,"x1":8.8350},{"s":false,"z1":91.0570,"a":false,"y1":75.2740,"n":"Pro","y2":74.7700,"z2":92.4320,"x2":9.6470,"h":false,"x1":11.5600},{"s":false,"z1":94.0530,"a":false,"y1":73.0140,"n":"Ser","y2":75.1280,"z2":95.1810,"x2":11.0700,"h":false,"x1":10.9840},{"s":false,"z1":97.3870,"a":false,"y1":74.2660,"n":"Cys","y2":73.7340,"z2":97.6820,"x2":12.0280,"h":false,"x1":9.6910},{"s":false,"z1":99.6560,"a":false,"y1":75.5230,"n":"Val","y2":74.5870,"z2":101.6880,"x2":11.6150,"h":false,"x1":12.4950},{"s":false,"z1":102.5,"a":false,"y1":73.5750,"n":"Tyr","y2":74.9170,"z2":102.8700,"x2":16.0770,"h":false,"x1":14.1290},{"s":false,"z1":105.4610,"a":false,"y1":75.6500,"n":"Ile","y2":73.9980,"z2":107.0850,"x2":15.9000,"h":false,"x1":15.3640},{"s":false,"z1":106.8680,"a":false,"y1":74.2470,"n":"His","y2":75.4500,"z2":108.8980,"x2":18.1190,"h":false,"x1":18.5950},{"s":false,"z1":110.4390,"a":false,"y1":73.1800,"n":"Pro","y2":74.3740,"z2":112.4940,"x2":17.9080,"h":false,"x1":17.6450},{"s":false,"z1":111.9960,"a":false,"y1":75.2960,"n":"Asp","y2":77.5990,"z2":112.6820,"x2":20.6950,"h":false,"x1":20.4630},{"s":false,"z1":110.8080,"a":false,"y1":78.5640,"n":"Ser","y2":78.2820,"z2":112.1430,"x2":16.8290,"h":false,"x1":18.8100},{"s":false,"z1":111.8970,"a":false,"y1":81.2800,"n":"Pro","y2":80.5470,"z2":113.8440,"x2":19.9930,"h":false,"x1":18.8590},{"s":false,"z1":113.0390,"a":false,"y1":81.3530,"n":"Asn","y2":82.6390,"z2":111.4150,"x2":23.7100,"h":false,"x1":22.4540},{"s":false,"z1":113.2190,"a":false,"y1":83.2950,"n":"Phe","y2":81.5970,"z2":111.9400,"x2":26.8510,"h":false,"x1":25.7410},{"s":false,"z1":110.4020,"a":false,"y1":83.3680,"n":"Gly","y2":81.5270,"z2":110.2350,"x2":29.7550,"h":true,"x1":28.2460},{"s":false,"z1":112.7820,"a":false,"y1":81.9080,"n":"Ala","y2":79.5400,"z2":112.5810,"x2":31.1970,"h":true,"x1":30.8230},{"s":false,"z1":113.2540,"a":false,"y1":78.8660,"n":"His","y2":77.0100,"z2":111.7720,"x2":29.0390,"h":true,"x1":28.6100},{"s":false,"z1":109.4960,"a":false,"y1":78.3490,"n":"Trp","y2":77.0870,"z2":108.1140,"x2":29.6980,"h":true,"x1":28.1840},{"s":false,"z1":108.8240,"a":true,"y1":78.5570,"n":"Met","y2":77.0130,"z2":109.1530,"x2":33.7450,"h":true,"x1":31.9330},{"s":false,"z1":111.8090,"a":false,"y1":76.4760,"n":"Lys","y2":74.5330,"z2":111.2600,"x2":34.3810,"h":true,"x1":33.0840},{"s":false,"z1":110.5040,"a":false,"y1":73.0190,"n":"Asp","y2":73.7590,"z2":108.9000,"x2":30.5130,"h":false,"x1":32.1290},{"s":false,"z1":107.0980,"a":false,"y1":71.7260,"n":"Pro","y2":71.2990,"z2":108.3350,"x2":28.9710,"h":false,"x1":30.9780},{"s":false,"z1":106.4400,"a":false,"y1":72.5280,"n":"Val","y2":71.2820,"z2":104.4300,"x2":26.875,"h":false,"x1":27.3050},{"s":false,"z1":105.7460,"a":false,"y1":69.3270,"n":"Ser","y2":69.8790,"z2":106.5640,"x2":23.1450,"h":false,"x1":25.3240},{"s":false,"z1":104.3830,"a":false,"y1":68.7510,"n":"Phe","y2":66.9400,"z2":103.7770,"x2":20.3790,"h":false,"x1":21.8180},{"s":false,"z1":105.5100,"a":false,"y1":65.1050,"n":"Ser","y2":63.5830,"z2":105.7700,"x2":19.7410,"h":false,"x1":21.5460},{"s":false,"z1":106.8450,"a":false,"y1":65.4350,"n":"Lys","y2":65.4440,"z2":106.0540,"x2":15.7580,"h":false,"x1":18.0040},{"s":false,"z1":103.6820,"a":false,"y1":66.6840,"n":"Val","y2":64.5570,"z2":102.6060,"x2":16.5660,"h":false,"x1":16.2940},{"s":false,"z1":102.3480,"a":false,"y1":64.1430,"n":"Lys","y2":65.6580,"z2":100.8430,"x2":12.6370,"h":false,"x1":13.7680},{"s":false,"z1":98.6320,"a":false,"y1":63.9050,"n":"Leu","y2":61.7910,"z2":98.7480,"x2":11.7070,"h":false,"x1":12.8190},{"s":false,"z1":97.6210,"a":false,"y1":62.6980,"n":"Thr","y2":64.0170,"z2":95.6640,"x2":9.0850,"h":false,"x1":9.3710},{"s":false,"z1":94.6170,"a":false,"y1":62.3670,"n":"Asn","y2":62.625,"z2":94.0100,"x2":4.7720,"h":false,"x1":7.0890},{"s":false,"z1":96.6030,"a":false,"y1":63.2740,"n":"Lys","y2":65.2090,"z2":97.6310,"x2":4.8780,"h":false,"x1":3.9360},{"s":false,"z1":97.7420,"a":false,"y1":66.6110,"n":"Met","y2":67.2520,"z2":99.6760,"x2":1.2540,"h":false,"x1":2.5130},{"s":false,"z1":101.4470,"a":false,"y1":65.7760,"n":"Asn","y2":66.9980,"z2":102.1290,"x2":4.7470,"h":false,"x1":2.7650},{"s":false,"z1":103.4250,"a":false,"y1":68.9530,"n":"Gly","y2":68.4800,"z2":105.7700,"x2":3.3320,"h":false,"x1":3.3520},{"s":false,"z1":105.8470,"a":false,"y1":67.6210,"n":"Gly","y2":67.7230,"z2":106.6990,"x2":8.1360,"h":false,"x1":5.9190},{"s":false,"z1":105.0990,"a":false,"y1":69.8260,"n":"Gly","y2":69.3330,"z2":104.0010,"x2":11.0110,"h":false,"x1":8.9150},{"s":false,"z1":102.4510,"a":false,"y1":67.2640,"n":"Gln","y2":68.5630,"z2":100.8250,"x2":8.6660,"h":false,"x1":9.8850},{"s":false,"z1":98.9820,"a":false,"y1":68.5510,"n":"Ile","y2":66.4670,"z2":97.8070,"x2":10.6090,"h":false,"x1":10.7710},{"s":false,"z1":96.1710,"a":false,"y1":67.2510,"n":"Met","y2":68.5830,"z2":94.3780,"x2":9.4950,"h":false,"x1":8.5730},{"s":false,"z1":92.8930,"a":false,"y1":66.3620,"n":"Leu","y2":64.6420,"z2":92.4670,"x2":8.7040,"h":false,"x1":10.3090},{"s":false,"z1":89.7140,"a":false,"y1":64.7620,"n":"Asn","y2":64.0660,"z2":88.7830,"x2":11.0730,"h":false,"x1":8.9780},{"s":false,"z1":88.8480,"a":false,"y1":61.4170,"n":"Ser","y2":61.9430,"z2":86.6600,"x2":9.8270,"h":false,"x1":10.6020},{"s":false,"z1":85.4390,"a":false,"y1":60.9380,"n":"Leu","y2":62.6540,"z2":83.7740,"x2":12.2720,"h":false,"x1":12.1860},{"s":false,"z1":85.5190,"a":false,"y1":64.5820,"n":"His","y2":64.2760,"z2":87.2130,"x2":14.9330,"h":false,"x1":13.2680},{"s":false,"z1":85.9860,"a":false,"y1":66.0460,"n":"Lys","y2":68.2930,"z2":86.5390,"x2":16.0260,"h":false,"x1":16.7540},{"s":true,"z1":88.9220,"a":false,"y1":68.4020,"n":"Tyr","y2":67.8630,"z2":89.2210,"x2":19.7920,"h":false,"x1":17.4990},{"s":true,"z1":90.4200,"a":false,"y1":70.3040,"n":"Glu","y2":72.0980,"z2":91.6880,"x2":19.3980,"h":false,"x1":20.3740},{"s":true,"z1":94.1190,"a":false,"y1":71.2700,"n":"Pro","y2":72.9620,"z2":93.3730,"x2":22.0290,"h":false,"x1":20.4800},{"s":true,"z1":94.8640,"a":false,"y1":74.9530,"n":"Arg","y2":75.3900,"z2":96.9490,"x2":19.7940,"h":false,"x1":20.9020},{"s":true,"z1":98.1390,"a":false,"y1":76.5160,"n":"Ile","y2":78.6750,"z2":97.3430,"x2":22.7460,"h":false,"x1":22.0540},{"s":true,"z1":99.1980,"a":false,"y1":80.0900,"n":"His","y2":79.9570,"z2":101.5610,"x2":20.9360,"h":false,"x1":21.1450},{"s":true,"z1":102.0400,"a":false,"y1":82.0450,"n":"Ile","y2":84.2580,"z2":101.2360,"x2":22.3170,"h":false,"x1":22.7450},{"s":true,"z1":103.2540,"a":true,"y1":84.8400,"n":"Val","y2":84.9500,"z2":105.6170,"x2":20.6590,"h":false,"x1":20.4610},{"s":true,"z1":105.6560,"a":false,"y1":87.5320,"n":"Arg","y2":88.9540,"z2":105.6110,"x2":19.7560,"h":false,"x1":21.6830},{"s":false,"z1":108.2010,"a":false,"y1":88.1990,"n":"Val","y2":90.1100,"z2":109.1960,"x2":20.0170,"h":false,"x1":18.9350},{"s":false,"z1":107.9850,"a":false,"y1":91.9420,"n":"Gly","y2":93.7710,"z2":106.7300,"x2":19.2240,"h":false,"x1":18.3590},{"s":false,"z1":104.9510,"a":false,"y1":92.1640,"n":"Gly","y2":93.1690,"z2":104.0470,"x2":18.6910,"h":false,"x1":20.6560},{"s":false,"z1":101.6030,"a":false,"y1":93.7350,"n":"Thr","y2":92.7630,"z2":100.8660,"x2":17.6760,"h":false,"x1":19.7660},{"s":false,"z1":98.7220,"a":false,"y1":91.3690,"n":"Gln","y2":89.9380,"z2":97.1260,"x2":19.9560,"h":false,"x1":18.8590},{"s":false,"z1":97.1870,"a":false,"y1":91.5030,"n":"Arg","y2":89.9530,"z2":97.5900,"x2":24.1190,"h":false,"x1":22.3160},{"s":false,"z1":100.3580,"a":false,"y1":89.7890,"n":"Met","y2":87.5460,"z2":101.2050,"x2":23.5080,"h":false,"x1":23.6060},{"s":false,"z1":99.2590,"a":false,"y1":86.7280,"n":"Ile","y2":86.5830,"z2":96.9500,"x2":22.2570,"h":false,"x1":21.625},{"s":true,"z1":97.2970,"a":false,"y1":84.5110,"n":"Thr","y2":82.5730,"z2":97.7780,"x2":22.6560,"h":false,"x1":23.9970},{"s":true,"z1":95.3800,"a":false,"y1":81.2810,"n":"Ser","y2":81.0310,"z2":94.4350,"x2":25.4300,"h":false,"x1":23.2490},{"s":true,"z1":94.7370,"a":true,"y1":78.2870,"n":"His","y2":76.2280,"z2":94.9400,"x2":24.2630,"h":false,"x1":25.4850},{"s":true,"z1":92.4250,"a":false,"y1":75.3350,"n":"Ser","y2":75.3490,"z2":91.7790,"x2":27.3070,"h":false,"x1":25.0090},{"s":false,"z1":91.6230,"a":false,"y1":72.5570,"n":"Phe","y2":70.7180,"z2":90.9170,"x2":26.0870,"h":false,"x1":27.4680},{"s":false,"z1":88.2920,"a":false,"y1":70.7200,"n":"Pro","y2":68.3650,"z2":87.9370,"x2":26.4970,"h":true,"x1":26.9320},{"s":false,"z1":89.7580,"a":true,"y1":67.4840,"n":"Glu","y2":65.7130,"z2":91.0430,"x2":27.4230,"h":true,"x1":28.3900},{"s":false,"z1":92.0510,"a":false,"y1":67.2240,"n":"Thr","y2":66.7360,"z2":91.9030,"x2":23.0060,"h":true,"x1":25.3470},{"s":false,"z1":89.1410,"a":false,"y1":66.9140,"n":"Gln","y2":64.5810,"z2":89.2840,"x2":23.4210,"h":false,"x1":22.9320},{"s":false,"z1":89.2110,"a":false,"y1":63.8160,"n":"Phe","y2":64.6960,"z2":88.3780,"x2":18.6700,"h":false,"x1":20.7300},{"s":true,"z1":87.6750,"a":false,"y1":62.2380,"n":"Ile","y2":60.5450,"z2":89.3340,"x2":17.2360,"h":false,"x1":17.6230},{"s":true,"z1":90.2140,"a":true,"y1":61.5740,"n":"Ala","y2":60.2070,"z2":88.5510,"x2":13.7640,"h":false,"x1":14.8490},{"s":true,"z1":90.1220,"a":false,"y1":57.9070,"n":"Val","y2":57.4920,"z2":92.4530,"x2":13.3490,"h":false,"x1":13.7120},{"s":false,"z1":92.0360,"a":false,"y1":55.5380,"n":"Thr","y2":53.3960,"z2":93.1140,"x2":11.6990,"h":false,"x1":11.4190},{"s":false,"z1":91.3590,"a":false,"y1":52.6160,"n":"Ala","y2":53.2440,"z2":89.3030,"x2":14.8280,"h":false,"x1":13.7670},{"s":false,"z1":90.0810,"a":false,"y1":52.4810,"n":"Tyr","y2":50.7300,"z2":88.6370,"x2":16.5530,"h":false,"x1":17.3810},{"s":false,"z1":86.3970,"a":false,"y1":51.7250,"n":"Gln","y2":50.1300,"z2":85.5360,"x2":19.5280,"h":false,"x1":17.9500},{"s":false,"z1":85.9810,"a":false,"y1":51.7380,"n":"Asn","y2":51.6940,"z2":88.2320,"x2":22.5400,"h":false,"x1":21.7230},{"s":false,"z1":88.1800,"a":false,"y1":48.9660,"n":"Glu","y2":49.0820,"z2":89.6840,"x2":24.9980,"h":true,"x1":23.1420},{"s":false,"z1":88.1150,"a":false,"y1":50.7880,"n":"Glu","y2":51.9400,"z2":90.1290,"x2":27.1110,"h":true,"x1":26.4530},{"s":false,"z1":90.2650,"a":false,"y1":53.5290,"n":"Ile","y2":53.0800,"z2":92.6420,"x2":24.9910,"h":true,"x1":24.8380},{"s":false,"z1":92.5720,"a":false,"y1":50.9350,"n":"Thr","y2":50.4320,"z2":94.5330,"x2":24.5290,"h":true,"x1":23.2320},{"s":false,"z1":93.0740,"a":false,"y1":49.4920,"n":"Ala","y2":50.2280,"z2":94.8310,"x2":28.1700,"h":true,"x1":26.7100},{"s":false,"z1":94.0400,"a":false,"y1":52.8950,"n":"Leu","y2":53.6400,"z2":96.3200,"x2":28.1010,"h":true,"x1":28.1800},{"s":false,"z1":96.4510,"a":false,"y1":53.5500,"n":"Lys","y2":52.8700,"z2":98.7410,"x2":25.5870,"h":true,"x1":25.2720},{"s":false,"z1":98.0790,"a":false,"y1":50.1490,"n":"Ile","y2":50.1820,"z2":99.8790,"x2":27.3920,"h":true,"x1":25.7980},{"s":false,"z1":98.2310,"a":true,"y1":50.5990,"n":"Lys","y2":51.5640,"z2":100.1980,"x2":30.5590,"h":true,"x1":29.5570},{"s":false,"z1":99.8900,"a":false,"y1":54.0340,"n":"His","y2":55.2440,"z2":101.8460,"x2":28.6950,"h":true,"x1":29.3480},{"s":false,"z1":101.8820,"a":false,"y1":54.3820,"n":"Asn","y2":52.1530,"z2":102.7940,"x2":25.8070,"h":false,"x1":26.1150},{"s":false,"z1":105.3710,"a":false,"y1":52.8370,"n":"Pro","y2":50.8840,"z2":105.8900,"x2":25.2600,"h":true,"x1":26.5240},{"s":false,"z1":105.5560,"a":false,"y1":52.0640,"n":"Phe","y2":50.2650,"z2":104.6450,"x2":21.4780,"h":true,"x1":22.7860},{"s":false,"z1":102.5530,"a":false,"y1":49.7660,"n":"Ala","y2":47.7820,"z2":101.8690,"x2":24.4130,"h":true,"x1":23.2110},{"s":false,"z1":104.1760,"a":false,"y1":47.6810,"n":"Lys","y2":45.4010,"z2":103.5900,"x2":26.4450,"h":true,"x1":26.0210},{"s":false,"z1":104.1720,"a":false,"y1":44.4770,"n":"Ala","y2":42.8080,"z2":102.6220,"x2":24.7300,"h":true,"x1":23.9200},{"s":false,"z1":100.3800,"a":false,"y1":44.4280,"n":"Phe","y2":43.5210,"z2":99.2530,"x2":26.0840,"h":true,"x1":24.1870},{"s":false,"z1":100.2820,"a":true,"y1":45.3440,"n":"Leu","y2":43.3900,"z2":100.1370,"x2":29.2520,"h":true,"x1":27.8630},{"s":false,"z1":102.8040,"a":false,"y1":42.6140,"n":"Asp","y2":40.5120,"z2":101.7690,"x2":29.2880,"h":true,"x1":28.7510},{"s":false,"z1":100.6130,"a":false,"y1":40.2440,"n":"Ala","y2":39.0160,"z2":98.6730,"x2":27.4810,"h":false,"x1":26.7450},{"s":false,"z1":97.8960,"a":false,"y1":40.8710,"n":"Lys","y2":39.8400,"z2":97.5200,"x2":31.5210,"h":false,"x1":29.3930},{"s":false,"z1":99.8760,"a":false,"y1":40.7740,"n":"Glu","y2":39.2530,"z2":100.7670,"x2":34.3130,"h":false,"x1":32.6790},{"s":false,"z1":100.8550,"a":false,"y1":37.0780,"n":"Arg","y2":36.2400,"z2":98.6740,"x2":32.2600,"h":false,"x1":32.5960},{"s":false,"z1":99.6670,"a":false,"y1":36.2200,"y2":36.2400,"z2":98.6740,"x2":32.2600,"h":false,"x1":33.0200},{"s":false,"z1":99.6670,"a":false,"y1":36.2200,"y2":36.2400,"z2":98.6740,"x2":32.2600,"h":false,"x1":33.0200},{"s":false,"z1":99.6670,"a":false,"y1":36.2200,"y2":36.2400,"z2":98.6740,"x2":32.2600,"h":false,"x1":33.0200},{"s":false,"z1":99.6670,"a":false,"y1":36.2200,"y2":36.2400,"z2":98.6740,"x2":32.2600,"h":false,"x1":33.0200}]]},"mol":{"b":[{"e":1,"b":0},{"e":2,"b":1},{"e":3,"b":2},{"e":4,"b":2},{"e":7,"b":3},{"e":5,"b":4},{"e":6,"b":4},{"e":18,"b":5},{"e":7,"b":6},{"e":8,"b":7},{"e":9,"b":8},{"e":17,"b":8},{"e":10,"b":9},{"e":11,"b":10},{"e":12,"b":11},{"e":17,"b":11},{"e":13,"b":12},{"e":14,"b":12},{"e":15,"b":14},{"e":16,"b":15},{"e":17,"b":16},{"e":19,"b":18},{"e":20,"b":18},{"e":21,"b":18},{"e":22,"b":21},{"e":23,"b":22},{"e":24,"b":23},{"e":25,"b":23},{"e":28,"b":24},{"e":26,"b":25},{"e":27,"b":25},{"e":39,"b":26},{"e":28,"b":27},{"e":29,"b":28},{"e":30,"b":29},{"e":38,"b":29},{"e":31,"b":30},{"e":32,"b":31},{"e":33,"b":32},{"e":38,"b":32},{"e":34,"b":33},{"e":35,"b":33},{"e":36,"b":35},{"e":37,"b":36},{"e":38,"b":37},{"e":40,"b":39},{"e":41,"b":39},{"e":42,"b":39},{"e":43,"b":42},{"e":44,"b":43},{"e":45,"b":44},{"e":46,"b":44},{"e":49,"b":45},{"e":47,"b":46},{"e":48,"b":46},{"e":59,"b":47},{"e":49,"b":48},{"e":50,"b":49},{"e":51,"b":50},{"e":58,"b":50},{"e":52,"b":51},{"e":53,"b":51},{"e":54,"b":53},{"e":55,"b":54},{"e":56,"b":54},{"e":57,"b":56},{"e":58,"b":56},{"e":60,"b":59},{"e":61,"b":59},{"e":62,"b":59},{"e":63,"b":62},{"e":64,"b":63},{"e":65,"b":64},{"e":66,"b":64},{"e":69,"b":65},{"e":67,"b":66},{"e":68,"b":66},{"e":79,"b":67},{"e":69,"b":68},{"e":70,"b":69},{"e":71,"b":70},{"e":78,"b":70},{"e":72,"b":71},{"e":73,"b":71},{"e":74,"b":73},{"e":75,"b":74},{"e":76,"b":74},{"e":77,"b":76},{"e":78,"b":76},{"e":80,"b":79},{"e":81,"b":79},{"e":82,"b":79},{"e":83,"b":82},{"e":84,"b":83},{"e":85,"b":84},{"e":86,"b":84},{"e":89,"b":85},{"e":87,"b":86},{"e":88,"b":86},{"e":99,"b":87},{"e":89,"b":88},{"e":90,"b":89},{"e":91,"b":90},{"e":98,"b":90},{"e":92,"b":91},{"e":93,"b":91},{"e":94,"b":93},{"e":95,"b":94},{"e":96,"b":94},{"e":97,"b":96},{"e":98,"b":96},{"e":100,"b":99},{"e":101,"b":99},{"e":102,"b":99},{"e":103,"b":102},{"e":104,"b":103},{"e":105,"b":104},{"e":106,"b":104},{"e":109,"b":105},{"e":107,"b":106},{"e":108,"b":106},{"e":118,"b":107},{"e":109,"b":108},{"e":110,"b":109},{"e":111,"b":110},{"e":117,"b":110},{"e":112,"b":111},{"e":113,"b":111},{"e":114,"b":113},{"e":115,"b":114},{"e":116,"b":114},{"e":117,"b":116},{"e":119,"b":118},{"e":120,"b":118},{"e":121,"b":118},{"e":122,"b":121},{"e":123,"b":122},{"e":124,"b":123},{"e":125,"b":123},{"e":128,"b":124},{"e":126,"b":125},{"e":127,"b":125},{"e":139,"b":126},{"e":128,"b":127},{"e":129,"b":128},{"e":130,"b":129},{"e":138,"b":129},{"e":131,"b":130},{"e":132,"b":131},{"e":133,"b":132},{"e":138,"b":132},{"e":134,"b":133},{"e":135,"b":133},{"e":136,"b":135},{"e":137,"b":136},{"e":138,"b":137},{"e":140,"b":139},{"e":141,"b":139},{"e":142,"b":139},{"e":143,"b":142},{"e":144,"b":143},{"e":145,"b":144},{"e":146,"b":144},{"e":149,"b":145},{"e":147,"b":146},{"e":148,"b":146},{"e":158,"b":147},{"e":149,"b":148},{"e":150,"b":149},{"e":151,"b":150},{"e":157,"b":150},{"e":152,"b":151},{"e":153,"b":151},{"e":154,"b":153},{"e":155,"b":154},{"e":156,"b":154},{"e":157,"b":156},{"e":159,"b":158},{"e":160,"b":158},{"e":161,"b":158},{"e":162,"b":161},{"e":163,"b":162},{"e":164,"b":163},{"e":165,"b":163},{"e":168,"b":164},{"e":166,"b":165},{"e":167,"b":165},{"e":179,"b":166},{"e":168,"b":167},{"e":169,"b":168},{"e":170,"b":169},{"e":178,"b":169},{"e":171,"b":170},{"e":172,"b":171},{"e":173,"b":172},{"e":178,"b":172},{"e":174,"b":173},{"e":175,"b":173},{"e":176,"b":175},{"e":177,"b":176},{"e":178,"b":177},{"e":180,"b":179},{"e":181,"b":179},{"e":182,"b":179},{"e":183,"b":182},{"e":184,"b":183},{"e":185,"b":184},{"e":186,"b":184},{"e":189,"b":185},{"e":187,"b":186},{"e":188,"b":186},{"e":198,"b":187},{"e":189,"b":188},{"e":190,"b":189},{"e":191,"b":190},{"e":197,"b":190},{"e":192,"b":191},{"e":193,"b":191},{"e":194,"b":193},{"e":195,"b":194},{"e":196,"b":194},{"e":197,"b":196},{"e":199,"b":198},{"e":200,"b":198},{"e":201,"b":198},{"e":202,"b":201},{"e":203,"b":202},{"e":204,"b":203},{"e":205,"b":203},{"e":208,"b":204},{"e":206,"b":205},{"e":207,"b":205},{"e":217,"b":206},{"e":208,"b":207},{"e":209,"b":208},{"e":210,"b":209},{"e":216,"b":209},{"e":211,"b":210},{"e":212,"b":210},{"e":213,"b":212},{"e":214,"b":213},{"e":215,"b":213},{"e":216,"b":215},{"e":218,"b":217},{"e":219,"b":217},{"e":220,"b":217},{"e":221,"b":220},{"e":222,"b":221},{"e":223,"b":222},{"e":224,"b":222},{"e":227,"b":223},{"e":225,"b":224},{"e":226,"b":224},{"e":237,"b":225},{"e":227,"b":226},{"e":228,"b":227},{"e":229,"b":228},{"e":236,"b":228},{"e":230,"b":229},{"e":231,"b":229},{"e":232,"b":231},{"e":233,"b":232},{"e":234,"b":232},{"e":235,"b":234},{"e":236,"b":234},{"e":238,"b":237},{"e":239,"b":237},{"e":240,"b":237},{"e":241,"b":240},{"e":242,"b":241},{"e":243,"b":242},{"e":244,"b":242},{"e":247,"b":243},{"e":245,"b":244},{"e":246,"b":244},{"e":258,"b":245},{"e":247,"b":246},{"e":248,"b":247},{"e":249,"b":248},{"e":257,"b":248},{"e":250,"b":249},{"e":251,"b":250},{"e":252,"b":251},{"e":257,"b":251},{"e":253,"b":252},{"e":254,"b":252},{"e":255,"b":254},{"e":256,"b":255},{"e":257,"b":256},{"e":259,"b":258},{"e":260,"b":258},{"e":261,"b":258},{"e":262,"b":261},{"e":263,"b":262},{"e":264,"b":263},{"e":265,"b":263},{"e":268,"b":264},{"e":266,"b":265},{"e":267,"b":265},{"e":280,"b":266},{"e":268,"b":267},{"e":269,"b":268},{"e":270,"b":269},{"e":279,"b":269},{"e":271,"b":270},{"e":272,"b":271},{"e":273,"b":272},{"e":279,"b":272},{"e":274,"b":273},{"e":275,"b":273},{"e":276,"b":275},{"e":277,"b":276},{"e":278,"b":276},{"e":279,"b":278},{"e":281,"b":280},{"e":282,"b":280},{"e":283,"b":280},{"e":284,"b":283},{"e":285,"b":284},{"e":286,"b":285},{"e":287,"b":285},{"e":290,"b":286},{"e":288,"b":287},{"e":289,"b":287},{"e":302,"b":288},{"e":290,"b":289},{"e":291,"b":290},{"e":292,"b":291},{"e":301,"b":291},{"e":293,"b":292},{"e":294,"b":293},{"e":295,"b":294},{"e":301,"b":294},{"e":296,"b":295},{"e":297,"b":295},{"e":298,"b":297},{"e":299,"b":298},{"e":300,"b":298},{"e":301,"b":300},{"e":303,"b":302},{"e":304,"b":302},{"e":305,"b":302},{"e":306,"b":305},{"e":307,"b":306},{"e":308,"b":307},{"e":309,"b":307},{"e":312,"b":308},{"e":310,"b":309},{"e":311,"b":309},{"e":322,"b":310},{"e":312,"b":311},{"e":313,"b":312},{"e":314,"b":313},{"e":321,"b":313},{"e":315,"b":314},{"e":316,"b":314},{"e":317,"b":316},{"e":318,"b":317},{"e":319,"b":317},{"e":320,"b":319},{"e":321,"b":319},{"e":323,"b":322},{"e":324,"b":322},{"e":325,"b":322},{"e":326,"b":325},{"e":327,"b":326},{"e":328,"b":327},{"e":329,"b":327},{"e":332,"b":328},{"e":330,"b":329},{"e":331,"b":329},{"e":344,"b":330},{"e":332,"b":331},{"e":333,"b":332},{"e":334,"b":333},{"e":343,"b":333},{"e":335,"b":334},{"e":336,"b":335},{"e":337,"b":336},{"e":343,"b":336},{"e":338,"b":337},{"e":339,"b":337},{"e":340,"b":339},{"e":341,"b":340},{"e":342,"b":340},{"e":343,"b":342},{"e":345,"b":344},{"e":346,"b":344},{"e":347,"b":344},{"e":348,"b":347},{"e":349,"b":348},{"e":350,"b":349},{"e":351,"b":349},{"e":354,"b":350},{"e":352,"b":351},{"e":353,"b":351},{"e":364,"b":352},{"e":354,"b":353},{"e":355,"b":354},{"e":356,"b":355},{"e":363,"b":355},{"e":357,"b":356},{"e":358,"b":356},{"e":359,"b":358},{"e":360,"b":359},{"e":361,"b":359},{"e":362,"b":361},{"e":363,"b":361},{"e":365,"b":364},{"e":366,"b":364},{"e":367,"b":364},{"e":368,"b":367},{"e":369,"b":368},{"e":370,"b":369},{"e":371,"b":369},{"e":374,"b":370},{"e":372,"b":371},{"e":373,"b":371},{"e":386,"b":372},{"e":374,"b":373},{"e":375,"b":374},{"e":376,"b":375},{"e":385,"b":375},{"e":377,"b":376},{"e":378,"b":377},{"e":379,"b":378},{"e":385,"b":378},{"e":380,"b":379},{"e":381,"b":379},{"e":382,"b":381},{"e":383,"b":382},{"e":384,"b":382},{"e":385,"b":384},{"e":387,"b":386},{"e":388,"b":386},{"e":389,"b":386},{"e":390,"b":389},{"e":391,"b":390},{"e":392,"b":391},{"e":393,"b":391},{"e":396,"b":392},{"e":394,"b":393},{"e":395,"b":393},{"e":407,"b":394},{"e":396,"b":395},{"e":397,"b":396},{"e":398,"b":397},{"e":406,"b":397},{"e":399,"b":398},{"e":400,"b":399},{"e":401,"b":400},{"e":406,"b":400},{"e":402,"b":401},{"e":403,"b":401},{"e":404,"b":403},{"e":405,"b":404},{"e":406,"b":405},{"e":408,"b":407},{"e":409,"b":407},{"e":410,"b":407},{"e":411,"b":410},{"e":412,"b":411},{"e":413,"b":412},{"e":414,"b":412},{"e":417,"b":413},{"e":415,"b":414},{"e":416,"b":414},{"e":428,"b":415},{"e":417,"b":416},{"e":418,"b":417},{"e":419,"b":418},{"e":427,"b":418},{"e":420,"b":419},{"e":421,"b":420},{"e":422,"b":421},{"e":427,"b":421},{"e":423,"b":422},{"e":424,"b":422},{"e":425,"b":424},{"e":426,"b":425},{"e":427,"b":426},{"e":429,"b":428},{"e":430,"b":428},{"e":431,"b":428},{"e":432,"b":431},{"e":433,"b":432},{"e":434,"b":433},{"e":435,"b":433},{"e":438,"b":434},{"e":436,"b":435},{"e":437,"b":435},{"e":449,"b":436},{"e":438,"b":437},{"e":439,"b":438},{"e":440,"b":439},{"e":448,"b":439},{"e":441,"b":440},{"e":442,"b":441},{"e":443,"b":442},{"e":448,"b":442},{"e":444,"b":443},{"e":445,"b":443},{"e":446,"b":445},{"e":447,"b":446},{"e":448,"b":447},{"e":450,"b":449},{"e":451,"b":449},{"e":452,"b":449},{"e":453,"b":452},{"e":454,"b":453},{"e":455,"b":454},{"e":456,"b":454},{"e":459,"b":455},{"e":457,"b":456},{"e":458,"b":456},{"e":469,"b":457},{"e":459,"b":458},{"e":460,"b":459},{"e":461,"b":460},{"e":468,"b":460},{"e":462,"b":461},{"e":463,"b":461},{"e":464,"b":463},{"e":465,"b":464},{"e":466,"b":464},{"e":467,"b":466},{"e":468,"b":466},{"e":470,"b":469},{"e":471,"b":469},{"e":472,"b":469},{"e":473,"b":472},{"e":474,"b":473},{"e":475,"b":474},{"e":476,"b":474},{"e":479,"b":475},{"e":477,"b":476},{"e":478,"b":476},{"e":479,"b":478},{"e":480,"b":479},{"e":481,"b":480},{"e":488,"b":480},{"e":482,"b":481},{"e":483,"b":481},{"e":484,"b":483},{"e":485,"b":484},{"e":486,"b":484},{"e":487,"b":486},{"e":488,"b":486},{"e":490,"b":489},{"e":491,"b":490},{"e":492,"b":491},{"e":493,"b":491},{"e":496,"b":492},{"e":494,"b":493},{"e":495,"b":493},{"e":507,"b":494},{"e":496,"b":495},{"e":497,"b":496},{"e":498,"b":497},{"e":506,"b":497},{"e":499,"b":498},{"e":500,"b":499},{"e":501,"b":500},{"e":506,"b":500},{"e":502,"b":501},{"e":503,"b":501},{"e":504,"b":503},{"e":505,"b":504},{"e":506,"b":505},{"e":508,"b":507},{"e":509,"b":507},{"e":510,"b":507},{"e":511,"b":510},{"e":512,"b":511},{"e":513,"b":512},{"e":514,"b":512},{"e":517,"b":513},{"e":515,"b":514},{"e":516,"b":514},{"e":528,"b":515},{"e":517,"b":516},{"e":518,"b":517},{"e":519,"b":518},{"e":527,"b":518},{"e":520,"b":519},{"e":521,"b":520},{"e":522,"b":521},{"e":527,"b":521},{"e":523,"b":522},{"e":524,"b":522},{"e":525,"b":524},{"e":526,"b":525},{"e":527,"b":526},{"e":529,"b":528},{"e":530,"b":528},{"e":531,"b":528},{"e":532,"b":531},{"e":533,"b":532},{"e":534,"b":533},{"e":535,"b":533},{"e":538,"b":534},{"e":536,"b":535},{"e":537,"b":535},{"e":548,"b":536},{"e":538,"b":537},{"e":539,"b":538},{"e":540,"b":539},{"e":547,"b":539},{"e":541,"b":540},{"e":542,"b":540},{"e":543,"b":542},{"e":544,"b":543},{"e":545,"b":543},{"e":546,"b":545},{"e":547,"b":545},{"e":549,"b":548},{"e":550,"b":548},{"e":551,"b":548},{"e":552,"b":551},{"e":553,"b":552},{"e":554,"b":553},{"e":555,"b":553},{"e":558,"b":554},{"e":556,"b":555},{"e":557,"b":555},{"e":568,"b":556},{"e":558,"b":557},{"e":559,"b":558},{"e":560,"b":559},{"e":567,"b":559},{"e":561,"b":560},{"e":562,"b":560},{"e":563,"b":562},{"e":564,"b":563},{"e":565,"b":563},{"e":566,"b":565},{"e":567,"b":565},{"e":569,"b":568},{"e":570,"b":568},{"e":571,"b":568},{"e":572,"b":571},{"e":573,"b":572},{"e":574,"b":573},{"e":575,"b":573},{"e":578,"b":574},{"e":576,"b":575},{"e":577,"b":575},{"e":588,"b":576},{"e":578,"b":577},{"e":579,"b":578},{"e":580,"b":579},{"e":587,"b":579},{"e":581,"b":580},{"e":582,"b":580},{"e":583,"b":582},{"e":584,"b":583},{"e":585,"b":583},{"e":586,"b":585},{"e":587,"b":585},{"e":589,"b":588},{"e":590,"b":588},{"e":591,"b":588},{"e":592,"b":591},{"e":593,"b":592},{"e":594,"b":593},{"e":595,"b":593},{"e":598,"b":594},{"e":596,"b":595},{"e":597,"b":595},{"e":607,"b":596},{"e":598,"b":597},{"e":599,"b":598},{"e":600,"b":599},{"e":606,"b":599},{"e":601,"b":600},{"e":602,"b":600},{"e":603,"b":602},{"e":604,"b":603},{"e":605,"b":603},{"e":606,"b":605},{"e":608,"b":607},{"e":609,"b":607},{"e":610,"b":607},{"e":611,"b":610},{"e":612,"b":611},{"e":613,"b":612},{"e":614,"b":612},{"e":617,"b":613},{"e":615,"b":614},{"e":616,"b":614},{"e":628,"b":615},{"e":617,"b":616},{"e":618,"b":617},{"e":619,"b":618},{"e":627,"b":618},{"e":620,"b":619},{"e":621,"b":620},{"e":622,"b":621},{"e":627,"b":621},{"e":623,"b":622},{"e":624,"b":622},{"e":625,"b":624},{"e":626,"b":625},{"e":627,"b":626},{"e":629,"b":628},{"e":630,"b":628},{"e":631,"b":628},{"e":632,"b":631},{"e":633,"b":632},{"e":634,"b":633},{"e":635,"b":633},{"e":638,"b":634},{"e":636,"b":635},{"e":637,"b":635},{"e":647,"b":636},{"e":638,"b":637},{"e":639,"b":638},{"e":640,"b":639},{"e":646,"b":639},{"e":641,"b":640},{"e":642,"b":640},{"e":643,"b":642},{"e":644,"b":643},{"e":645,"b":643},{"e":646,"b":645},{"e":648,"b":647},{"e":649,"b":647},{"e":650,"b":647},{"e":651,"b":650},{"e":652,"b":651},{"e":653,"b":652},{"e":654,"b":652},{"e":657,"b":653},{"e":655,"b":654},{"e":656,"b":654},{"e":668,"b":655},{"e":657,"b":656},{"e":658,"b":657},{"e":659,"b":658},{"e":667,"b":658},{"e":660,"b":659},{"e":661,"b":660},{"e":662,"b":661},{"e":667,"b":661},{"e":663,"b":662},{"e":664,"b":662},{"e":665,"b":664},{"e":666,"b":665},{"e":667,"b":666},{"e":669,"b":668},{"e":670,"b":668},{"e":671,"b":668},{"e":672,"b":671},{"e":673,"b":672},{"e":674,"b":673},{"e":675,"b":673},{"e":678,"b":674},{"e":676,"b":675},{"e":677,"b":675},{"e":687,"b":676},{"e":678,"b":677},{"e":679,"b":678},{"e":680,"b":679},{"e":686,"b":679},{"e":681,"b":680},{"e":682,"b":680},{"e":683,"b":682},{"e":684,"b":683},{"e":685,"b":683},{"e":686,"b":685},{"e":688,"b":687},{"e":689,"b":687},{"e":690,"b":687},{"e":691,"b":690},{"e":692,"b":691},{"e":693,"b":692},{"e":694,"b":692},{"e":697,"b":693},{"e":695,"b":694},{"e":696,"b":694},{"e":706,"b":695},{"e":697,"b":696},{"e":698,"b":697},{"e":699,"b":698},{"e":705,"b":698},{"e":700,"b":699},{"e":701,"b":699},{"e":702,"b":701},{"e":703,"b":702},{"e":704,"b":702},{"e":705,"b":704},{"e":707,"b":706},{"e":708,"b":706},{"e":709,"b":706},{"e":710,"b":709},{"e":711,"b":710},{"e":712,"b":711},{"e":713,"b":711},{"e":716,"b":712},{"e":714,"b":713},{"e":715,"b":713},{"e":726,"b":714},{"e":716,"b":715},{"e":717,"b":716},{"e":718,"b":717},{"e":725,"b":717},{"e":719,"b":718},{"e":720,"b":718},{"e":721,"b":720},{"e":722,"b":721},{"e":723,"b":721},{"e":724,"b":723},{"e":725,"b":723},{"e":727,"b":726},{"e":728,"b":726},{"e":729,"b":726},{"e":730,"b":729},{"e":731,"b":730},{"e":732,"b":731},{"e":733,"b":731},{"e":736,"b":732},{"e":734,"b":733},{"e":735,"b":733},{"e":747,"b":734},{"e":736,"b":735},{"e":737,"b":736},{"e":738,"b":737},{"e":746,"b":737},{"e":739,"b":738},{"e":740,"b":739},{"e":741,"b":740},{"e":746,"b":740},{"e":742,"b":741},{"e":743,"b":741},{"e":744,"b":743},{"e":745,"b":744},{"e":746,"b":745},{"e":748,"b":747},{"e":749,"b":747},{"e":750,"b":747},{"e":751,"b":750},{"e":752,"b":751},{"e":753,"b":752},{"e":754,"b":752},{"e":757,"b":753},{"e":755,"b":754},{"e":756,"b":754},{"e":769,"b":755},{"e":757,"b":756},{"e":758,"b":757},{"e":759,"b":758},{"e":768,"b":758},{"e":760,"b":759},{"e":761,"b":760},{"e":762,"b":761},{"e":768,"b":761},{"e":763,"b":762},{"e":764,"b":762},{"e":765,"b":764},{"e":766,"b":765},{"e":767,"b":765},{"e":768,"b":767},{"e":770,"b":769},{"e":771,"b":769},{"e":772,"b":769},{"e":773,"b":772},{"e":774,"b":773},{"e":775,"b":774},{"e":776,"b":774},{"e":779,"b":775},{"e":777,"b":776},{"e":778,"b":776},{"e":791,"b":777},{"e":779,"b":778},{"e":780,"b":779},{"e":781,"b":780},{"e":790,"b":780},{"e":782,"b":781},{"e":783,"b":782},{"e":784,"b":783},{"e":790,"b":783},{"e":785,"b":784},{"e":786,"b":784},{"e":787,"b":786},{"e":788,"b":787},{"e":789,"b":787},{"e":790,"b":789},{"e":792,"b":791},{"e":793,"b":791},{"e":794,"b":791},{"e":795,"b":794},{"e":796,"b":795},{"e":797,"b":796},{"e":798,"b":796},{"e":801,"b":797},{"e":799,"b":798},{"e":800,"b":798},{"e":811,"b":799},{"e":801,"b":800},{"e":802,"b":801},{"e":803,"b":802},{"e":810,"b":802},{"e":804,"b":803},{"e":805,"b":803},{"e":806,"b":805},{"e":807,"b":806},{"e":808,"b":806},{"e":809,"b":808},{"e":810,"b":808},{"e":812,"b":811},{"e":813,"b":811},{"e":814,"b":811},{"e":815,"b":814},{"e":816,"b":815},{"e":817,"b":816},{"e":818,"b":816},{"e":821,"b":817},{"e":819,"b":818},{"e":820,"b":818},{"e":833,"b":819},{"e":821,"b":820},{"e":822,"b":821},{"e":823,"b":822},{"e":832,"b":822},{"e":824,"b":823},{"e":825,"b":824},{"e":826,"b":825},{"e":832,"b":825},{"e":827,"b":826},{"e":828,"b":826},{"e":829,"b":828},{"e":830,"b":829},{"e":831,"b":829},{"e":832,"b":831},{"e":834,"b":833},{"e":835,"b":833},{"e":836,"b":833},{"e":837,"b":836},{"e":838,"b":837},{"e":839,"b":838},{"e":840,"b":838},{"e":843,"b":839},{"e":841,"b":840},{"e":842,"b":840},{"e":853,"b":841},{"e":843,"b":842},{"e":844,"b":843},{"e":845,"b":844},{"e":852,"b":844},{"e":846,"b":845},{"e":847,"b":845},{"e":848,"b":847},{"e":849,"b":848},{"e":850,"b":848},{"e":851,"b":850},{"e":852,"b":850},{"e":854,"b":853},{"e":855,"b":853},{"e":856,"b":853},{"e":857,"b":856},{"e":858,"b":857},{"e":859,"b":858},{"e":860,"b":858},{"e":863,"b":859},{"e":861,"b":860},{"e":862,"b":860},{"e":875,"b":861},{"e":863,"b":862},{"e":864,"b":863},{"e":865,"b":864},{"e":874,"b":864},{"e":866,"b":865},{"e":867,"b":866},{"e":868,"b":867},{"e":874,"b":867},{"e":869,"b":868},{"e":870,"b":868},{"e":871,"b":870},{"e":872,"b":871},{"e":873,"b":871},{"e":874,"b":873},{"e":876,"b":875},{"e":877,"b":875},{"e":878,"b":875},{"e":879,"b":878},{"e":880,"b":879},{"e":881,"b":880},{"e":882,"b":880},{"e":885,"b":881},{"e":883,"b":882},{"e":884,"b":882},{"e":896,"b":883},{"e":885,"b":884},{"e":886,"b":885},{"e":887,"b":886},{"e":895,"b":886},{"e":888,"b":887},{"e":889,"b":888},{"e":890,"b":889},{"e":895,"b":889},{"e":891,"b":890},{"e":892,"b":890},{"e":893,"b":892},{"e":894,"b":893},{"e":895,"b":894},{"e":897,"b":896},{"e":898,"b":896},{"e":899,"b":896},{"e":900,"b":899},{"e":901,"b":900},{"e":902,"b":901},{"e":903,"b":901},{"e":906,"b":902},{"e":904,"b":903},{"e":905,"b":903},{"e":917,"b":904},{"e":906,"b":905},{"e":907,"b":906},{"e":908,"b":907},{"e":916,"b":907},{"e":909,"b":908},{"e":910,"b":909},{"e":911,"b":910},{"e":916,"b":910},{"e":912,"b":911},{"e":913,"b":911},{"e":914,"b":913},{"e":915,"b":914},{"e":916,"b":915},{"e":918,"b":917},{"e":919,"b":917},{"e":920,"b":917},{"e":921,"b":920},{"e":922,"b":921},{"e":923,"b":922},{"e":924,"b":922},{"e":927,"b":923},{"e":925,"b":924},{"e":926,"b":924},{"e":938,"b":925},{"e":927,"b":926},{"e":928,"b":927},{"e":929,"b":928},{"e":937,"b":928},{"e":930,"b":929},{"e":931,"b":930},{"e":932,"b":931},{"e":937,"b":931},{"e":933,"b":932},{"e":934,"b":932},{"e":935,"b":934},{"e":936,"b":935},{"e":937,"b":936},{"e":939,"b":938},{"e":940,"b":938},{"e":941,"b":938},{"e":942,"b":941},{"e":943,"b":942},{"e":944,"b":943},{"e":945,"b":943},{"e":948,"b":944},{"e":946,"b":945},{"e":947,"b":945},{"e":958,"b":946},{"e":948,"b":947},{"e":949,"b":948},{"e":950,"b":949},{"e":957,"b":949},{"e":951,"b":950},{"e":952,"b":950},{"e":953,"b":952},{"e":954,"b":953},{"e":955,"b":953},{"e":956,"b":955},{"e":957,"b":955},{"e":959,"b":958},{"e":960,"b":958},{"e":961,"b":958},{"e":962,"b":961},{"e":963,"b":962},{"e":964,"b":963},{"e":965,"b":963},{"e":968,"b":964},{"e":966,"b":965},{"e":967,"b":965},{"e":968,"b":967},{"e":969,"b":968},{"e":970,"b":969},{"e":977,"b":969},{"e":971,"b":970},{"e":972,"b":970},{"e":973,"b":972},{"e":974,"b":973},{"e":975,"b":973},{"e":976,"b":975},{"e":977,"b":975},{"e":979,"b":978},{"e":980,"b":979},{"e":982,"b":979},{"e":981,"b":980},{"e":987,"b":980},{"e":983,"b":982},{"e":984,"b":983},{"e":985,"b":984},{"e":986,"b":984},{"e":988,"b":987},{"e":989,"b":988},{"e":991,"b":988},{"e":990,"b":989},{"e":995,"b":989},{"e":992,"b":991},{"e":993,"b":992},{"e":994,"b":992},{"e":996,"b":995},{"e":997,"b":996},{"e":999,"b":996},{"e":998,"b":997},{"e":1004,"b":997},{"e":1000,"b":999},{"e":1001,"b":1000},{"e":1002,"b":1001},{"e":1003,"b":1002},{"e":1005,"b":1004},{"e":1006,"b":1005},{"e":1008,"b":1005},{"e":1007,"b":1006},{"e":1011,"b":1006},{"e":1009,"b":1008},{"e":1010,"b":1008},{"e":1012,"b":1011},{"e":1013,"b":1012},{"e":1015,"b":1012},{"e":1014,"b":1013},{"e":1017,"b":1013},{"e":1016,"b":1015},{"e":1018,"b":1017},{"e":1019,"b":1018},{"e":1021,"b":1018},{"e":1020,"b":1019},{"e":1025,"b":1019},{"e":1022,"b":1021},{"e":1023,"b":1022},{"e":1024,"b":1022},{"e":1026,"b":1025},{"e":1027,"b":1026},{"e":1029,"b":1026},{"e":1028,"b":1027},{"e":1034,"b":1027},{"e":1030,"b":1029},{"e":1031,"b":1030},{"e":1032,"b":1031},{"e":1033,"b":1031},{"e":1035,"b":1034},{"e":1036,"b":1035},{"e":1038,"b":1035},{"e":1037,"b":1036},{"e":1043,"b":1036},{"e":1039,"b":1038},{"e":1040,"b":1039},{"e":1041,"b":1040},{"e":1042,"b":1040},{"e":1044,"b":1043},{"e":1045,"b":1044},{"e":1047,"b":1044},{"e":1046,"b":1045},{"e":1054,"b":1045},{"e":1048,"b":1047},{"e":1049,"b":1048},{"e":1050,"b":1049},{"e":1051,"b":1050},{"e":1052,"b":1051},{"e":1053,"b":1051},{"e":1055,"b":1054},{"e":1056,"b":1055},{"e":1058,"b":1055},{"e":1057,"b":1056},{"e":1062,"b":1056},{"e":1059,"b":1058},{"e":1060,"b":1059},{"e":1061,"b":1059},{"e":1063,"b":1062},{"e":1064,"b":1063},{"e":1066,"b":1063},{"e":1065,"b":1064},{"e":1070,"b":1064},{"e":1067,"b":1066},{"e":1068,"b":1067},{"e":1069,"b":1067},{"e":1071,"b":1070},{"e":1072,"b":1071},{"e":1074,"b":1071},{"e":1073,"b":1072},{"e":1084,"b":1072},{"e":1075,"b":1074},{"e":1076,"b":1075},{"e":1077,"b":1075},{"e":1078,"b":1076},{"e":1079,"b":1077},{"e":1080,"b":1077},{"e":1079,"b":1078},{"e":1081,"b":1079},{"e":1082,"b":1080},{"e":1083,"b":1081},{"e":1083,"b":1082},{"e":1085,"b":1084},{"e":1086,"b":1085},{"e":1088,"b":1085},{"e":1087,"b":1086},{"e":1091,"b":1086},{"e":1089,"b":1088},{"e":1090,"b":1088},{"e":1092,"b":1091},{"e":1093,"b":1092},{"e":1095,"b":1092},{"e":1094,"b":1093},{"e":1102,"b":1093},{"e":1096,"b":1095},{"e":1097,"b":1096},{"e":1098,"b":1097},{"e":1099,"b":1098},{"e":1100,"b":1099},{"e":1101,"b":1099},{"e":1103,"b":1102},{"e":1104,"b":1103},{"e":1106,"b":1103},{"e":1105,"b":1104},{"e":1113,"b":1104},{"e":1107,"b":1106},{"e":1108,"b":1107},{"e":1109,"b":1107},{"e":1110,"b":1108},{"e":1111,"b":1109},{"e":1112,"b":1110},{"e":1112,"b":1111},{"e":1114,"b":1113},{"e":1115,"b":1114},{"e":1117,"b":1114},{"e":1116,"b":1115},{"e":1122,"b":1115},{"e":1118,"b":1117},{"e":1119,"b":1118},{"e":1120,"b":1119},{"e":1121,"b":1120},{"e":1123,"b":1122},{"e":1124,"b":1123},{"e":1126,"b":1123},{"e":1125,"b":1124},{"e":1131,"b":1124},{"e":1127,"b":1126},{"e":1128,"b":1127},{"e":1129,"b":1128},{"e":1130,"b":1128},{"e":1132,"b":1131},{"e":1133,"b":1132},{"e":1135,"b":1132},{"e":1134,"b":1133},{"e":1139,"b":1133},{"e":1136,"b":1135},{"e":1137,"b":1136},{"e":1138,"b":1136},{"e":1140,"b":1139},{"e":1141,"b":1140},{"e":1143,"b":1140},{"e":1142,"b":1141},{"e":1146,"b":1141},{"e":1144,"b":1143},{"e":1145,"b":1143},{"e":1147,"b":1146},{"e":1148,"b":1147},{"e":1150,"b":1147},{"e":1149,"b":1148},{"e":1154,"b":1148},{"e":1151,"b":1150},{"e":1152,"b":1151},{"e":1153,"b":1151},{"e":1155,"b":1154},{"e":1156,"b":1155},{"e":1158,"b":1155},{"e":1157,"b":1156},{"e":1163,"b":1156},{"e":1159,"b":1158},{"e":1160,"b":1159},{"e":1161,"b":1160},{"e":1162,"b":1160},{"e":1164,"b":1163},{"e":1165,"b":1164},{"e":1167,"b":1164},{"e":1166,"b":1165},{"e":1171,"b":1165},{"e":1168,"b":1167},{"e":1169,"b":1168},{"e":1170,"b":1169},{"e":1172,"b":1171},{"e":1173,"b":1172},{"e":1175,"b":1172},{"e":1174,"b":1173},{"e":1179,"b":1173},{"e":1176,"b":1175},{"e":1177,"b":1175},{"e":1178,"b":1176},{"e":1180,"b":1179},{"e":1181,"b":1180},{"e":1183,"b":1180},{"e":1182,"b":1181},{"e":1186,"b":1181},{"e":1184,"b":1183},{"e":1185,"b":1183},{"e":1187,"b":1186},{"e":1188,"b":1187},{"e":1190,"b":1187},{"e":1189,"b":1188},{"e":1193,"b":1188},{"e":1191,"b":1190},{"e":1192,"b":1190},{"e":1194,"b":1193},{"e":1195,"b":1194},{"e":1197,"b":1194},{"e":1196,"b":1195},{"e":1202,"b":1195},{"e":1198,"b":1197},{"e":1199,"b":1198},{"e":1200,"b":1199},{"e":1201,"b":1200},{"e":1203,"b":1202},{"e":1204,"b":1203},{"e":1206,"b":1203},{"e":1205,"b":1204},{"e":1210,"b":1204},{"e":1207,"b":1206},{"e":1208,"b":1207},{"e":1209,"b":1207},{"e":1211,"b":1210},{"e":1212,"b":1211},{"e":1213,"b":1212},{"e":1214,"b":1212},{"e":1215,"b":1214},{"e":1216,"b":1215},{"e":1218,"b":1215},{"e":1217,"b":1216},{"e":1225,"b":1216},{"e":1219,"b":1218},{"e":1220,"b":1219},{"e":1221,"b":1220},{"e":1222,"b":1221},{"e":1223,"b":1222},{"e":1224,"b":1222},{"e":1226,"b":1225},{"e":1227,"b":1226},{"e":1229,"b":1226},{"e":1228,"b":1227},{"e":1236,"b":1227},{"e":1230,"b":1229},{"e":1231,"b":1230},{"e":1232,"b":1231},{"e":1233,"b":1232},{"e":1234,"b":1233},{"e":1235,"b":1233},{"e":1237,"b":1236},{"e":1238,"b":1237},{"e":1240,"b":1237},{"e":1239,"b":1238},{"e":1244,"b":1238},{"e":1241,"b":1240},{"e":1242,"b":1241},{"e":1243,"b":1242},{"e":1245,"b":1244},{"e":1246,"b":1245},{"e":1248,"b":1245},{"e":1247,"b":1246},{"e":1255,"b":1246},{"e":1249,"b":1248},{"e":1250,"b":1249},{"e":1251,"b":1249},{"e":1252,"b":1250},{"e":1253,"b":1251},{"e":1254,"b":1252},{"e":1254,"b":1253},{"e":1256,"b":1255},{"e":1261,"b":1255},{"e":1257,"b":1256},{"e":1259,"b":1256},{"e":1258,"b":1257},{"e":1262,"b":1257},{"e":1260,"b":1259},{"e":1261,"b":1260},{"e":1263,"b":1262},{"e":1264,"b":1263},{"e":1266,"b":1263},{"e":1265,"b":1264},{"e":1269,"b":1264},{"e":1267,"b":1266},{"e":1268,"b":1266},{"e":1270,"b":1269},{"e":1271,"b":1270},{"e":1273,"b":1270},{"e":1272,"b":1271},{"e":1277,"b":1271},{"e":1274,"b":1273},{"e":1275,"b":1274},{"e":1276,"b":1274},{"e":1278,"b":1277},{"e":1279,"b":1278},{"e":1281,"b":1278},{"e":1280,"b":1279},{"e":1286,"b":1279},{"e":1282,"b":1281},{"e":1283,"b":1282},{"e":1284,"b":1283},{"e":1285,"b":1284},{"e":1287,"b":1286},{"e":1288,"b":1287},{"e":1290,"b":1287},{"e":1289,"b":1288},{"e":1293,"b":1288},{"e":1291,"b":1290},{"e":1292,"b":1290},{"e":1294,"b":1293},{"e":1295,"b":1294},{"e":1297,"b":1294},{"e":1296,"b":1295},{"e":1299,"b":1295},{"e":1298,"b":1297},{"e":1300,"b":1299},{"e":1301,"b":1300},{"e":1303,"b":1300},{"e":1302,"b":1301},{"e":1307,"b":1301},{"e":1304,"b":1303},{"e":1305,"b":1304},{"e":1306,"b":1305},{"e":1308,"b":1307},{"e":1309,"b":1308},{"e":1311,"b":1308},{"e":1310,"b":1309},{"e":1313,"b":1309},{"e":1312,"b":1311},{"e":1314,"b":1313},{"e":1315,"b":1314},{"e":1316,"b":1315},{"e":1317,"b":1315},{"e":1318,"b":1317},{"e":1319,"b":1318},{"e":1321,"b":1318},{"e":1320,"b":1319},{"e":1325,"b":1319},{"e":1322,"b":1321},{"e":1323,"b":1322},{"e":1324,"b":1322},{"e":1326,"b":1325},{"e":1327,"b":1326},{"e":1329,"b":1326},{"e":1328,"b":1327},{"e":1333,"b":1327},{"e":1330,"b":1329},{"e":1331,"b":1330},{"e":1332,"b":1330},{"e":1334,"b":1333},{"e":1339,"b":1333},{"e":1335,"b":1334},{"e":1337,"b":1334},{"e":1336,"b":1335},{"e":1340,"b":1335},{"e":1338,"b":1337},{"e":1339,"b":1338},{"e":1341,"b":1340},{"e":1342,"b":1341},{"e":1344,"b":1341},{"e":1343,"b":1342},{"e":1348,"b":1342},{"e":1345,"b":1344},{"e":1346,"b":1345},{"e":1347,"b":1345},{"e":1349,"b":1348},{"e":1350,"b":1349},{"e":1352,"b":1349},{"e":1351,"b":1350},{"e":1353,"b":1350},{"e":1354,"b":1353},{"e":1355,"b":1354},{"e":1357,"b":1354},{"e":1356,"b":1355},{"e":1361,"b":1355},{"e":1358,"b":1357},{"e":1359,"b":1358},{"e":1360,"b":1359},{"e":1362,"b":1361},{"e":1363,"b":1362},{"e":1365,"b":1362},{"e":1364,"b":1363},{"e":1373,"b":1363},{"e":1366,"b":1365},{"e":1367,"b":1366},{"e":1368,"b":1366},{"e":1369,"b":1367},{"e":1370,"b":1368},{"e":1371,"b":1369},{"e":1371,"b":1370},{"e":1372,"b":1371},{"e":1374,"b":1373},{"e":1375,"b":1374},{"e":1377,"b":1374},{"e":1376,"b":1375},{"e":1380,"b":1375},{"e":1378,"b":1377},{"e":1379,"b":1377},{"e":1381,"b":1380},{"e":1382,"b":1381},{"e":1384,"b":1381},{"e":1383,"b":1382},{"e":1387,"b":1382},{"e":1385,"b":1384},{"e":1386,"b":1384},{"e":1388,"b":1387},{"e":1389,"b":1388},{"e":1391,"b":1388},{"e":1390,"b":1389},{"e":1395,"b":1389},{"e":1392,"b":1391},{"e":1393,"b":1392},{"e":1394,"b":1392},{"e":1396,"b":1395},{"e":1397,"b":1396},{"e":1399,"b":1396},{"e":1398,"b":1397},{"e":1403,"b":1397},{"e":1400,"b":1399},{"e":1401,"b":1400},{"e":1402,"b":1400},{"e":1404,"b":1403},{"e":1405,"b":1404},{"e":1407,"b":1404},{"e":1406,"b":1405},{"e":1411,"b":1405},{"e":1408,"b":1407},{"e":1409,"b":1408},{"e":1410,"b":1408},{"e":1412,"b":1411},{"e":1413,"b":1412},{"e":1415,"b":1412},{"e":1414,"b":1413},{"e":1422,"b":1413},{"e":1416,"b":1415},{"e":1417,"b":1416},{"e":1418,"b":1416},{"e":1419,"b":1417},{"e":1420,"b":1418},{"e":1421,"b":1419},{"e":1421,"b":1420},{"e":1423,"b":1422},{"e":1424,"b":1423},{"e":1426,"b":1423},{"e":1425,"b":1424},{"e":1429,"b":1424},{"e":1427,"b":1426},{"e":1428,"b":1426},{"e":1430,"b":1429},{"e":1431,"b":1430},{"e":1433,"b":1430},{"e":1432,"b":1431},{"e":1434,"b":1431},{"e":1435,"b":1434},{"e":1436,"b":1435},{"e":1438,"b":1435},{"e":1437,"b":1436},{"e":1439,"b":1436},{"e":1440,"b":1439},{"e":1441,"b":1440},{"e":1443,"b":1440},{"e":1442,"b":1441},{"e":1447,"b":1441},{"e":1444,"b":1443},{"e":1445,"b":1444},{"e":1446,"b":1444},{"e":1448,"b":1447},{"e":1449,"b":1448},{"e":1451,"b":1448},{"e":1450,"b":1449},{"e":1455,"b":1449},{"e":1452,"b":1451},{"e":1453,"b":1452},{"e":1454,"b":1452},{"e":1456,"b":1455},{"e":1457,"b":1456},{"e":1459,"b":1456},{"e":1458,"b":1457},{"e":1465,"b":1457},{"e":1460,"b":1459},{"e":1461,"b":1460},{"e":1462,"b":1460},{"e":1463,"b":1461},{"e":1464,"b":1462},{"e":1464,"b":1463},{"e":1466,"b":1465},{"e":1467,"b":1466},{"e":1469,"b":1466},{"e":1468,"b":1467},{"e":1476,"b":1467},{"e":1470,"b":1469},{"e":1471,"b":1470},{"e":1472,"b":1471},{"e":1473,"b":1472},{"e":1474,"b":1473},{"e":1475,"b":1473},{"e":1477,"b":1476},{"e":1478,"b":1477},{"e":1480,"b":1477},{"e":1479,"b":1478},{"e":1490,"b":1478},{"e":1481,"b":1480},{"e":1482,"b":1481},{"e":1483,"b":1481},{"e":1484,"b":1482},{"e":1485,"b":1483},{"e":1486,"b":1483},{"e":1485,"b":1484},{"e":1487,"b":1485},{"e":1488,"b":1486},{"e":1489,"b":1487},{"e":1489,"b":1488},{"e":1491,"b":1490},{"e":1492,"b":1491},{"e":1494,"b":1491},{"e":1493,"b":1492},{"e":1499,"b":1492},{"e":1495,"b":1494},{"e":1496,"b":1495},{"e":1497,"b":1496},{"e":1498,"b":1497},{"e":1500,"b":1499},{"e":1501,"b":1500},{"e":1503,"b":1500},{"e":1502,"b":1501},{"e":1511,"b":1501},{"e":1504,"b":1503},{"e":1505,"b":1504},{"e":1506,"b":1504},{"e":1507,"b":1505},{"e":1508,"b":1506},{"e":1509,"b":1507},{"e":1509,"b":1508},{"e":1510,"b":1509},{"e":1512,"b":1511},{"e":1513,"b":1512},{"e":1515,"b":1512},{"e":1514,"b":1513},{"e":1518,"b":1513},{"e":1516,"b":1515},{"e":1517,"b":1515},{"e":1519,"b":1518},{"e":1520,"b":1519},{"e":1522,"b":1519},{"e":1521,"b":1520},{"e":1526,"b":1520},{"e":1523,"b":1522},{"e":1524,"b":1523},{"e":1525,"b":1523},{"e":1527,"b":1526},{"e":1528,"b":1527},{"e":1529,"b":1528},{"e":1530,"b":1528},{"e":1531,"b":1530},{"e":1532,"b":1531},{"e":1534,"b":1531},{"e":1533,"b":1532},{"e":1539,"b":1532},{"e":1535,"b":1534},{"e":1536,"b":1535},{"e":1537,"b":1536},{"e":1538,"b":1536},{"e":1540,"b":1539},{"e":1541,"b":1540},{"e":1543,"b":1540},{"e":1542,"b":1541},{"e":1553,"b":1541},{"e":1544,"b":1543},{"e":1545,"b":1544},{"e":1546,"b":1544},{"e":1547,"b":1545},{"e":1548,"b":1546},{"e":1549,"b":1546},{"e":1548,"b":1547},{"e":1550,"b":1548},{"e":1551,"b":1549},{"e":1552,"b":1550},{"e":1552,"b":1551},{"e":1554,"b":1553},{"e":1555,"b":1554},{"e":1557,"b":1554},{"e":1556,"b":1555},{"e":1560,"b":1555},{"e":1558,"b":1557},{"e":1559,"b":1557},{"e":1561,"b":1560},{"e":1566,"b":1560},{"e":1562,"b":1561},{"e":1564,"b":1561},{"e":1563,"b":1562},{"e":1567,"b":1562},{"e":1565,"b":1564},{"e":1566,"b":1565},{"e":1568,"b":1567},{"e":1569,"b":1568},{"e":1570,"b":1569},{"e":1571,"b":1569},{"e":1572,"b":1571},{"e":1573,"b":1572},{"e":1574,"b":1573},{"e":1575,"b":1573},{"e":1576,"b":1575},{"e":1577,"b":1576},{"e":1579,"b":1576},{"e":1578,"b":1577},{"e":1584,"b":1577},{"e":1580,"b":1579},{"e":1581,"b":1580},{"e":1582,"b":1581},{"e":1583,"b":1582},{"e":1585,"b":1584},{"e":1590,"b":1584},{"e":1586,"b":1585},{"e":1588,"b":1585},{"e":1587,"b":1586},{"e":1591,"b":1586},{"e":1589,"b":1588},{"e":1590,"b":1589},{"e":1592,"b":1591},{"e":1593,"b":1592},{"e":1595,"b":1592},{"e":1594,"b":1593},{"e":1600,"b":1593},{"e":1596,"b":1595},{"e":1597,"b":1596},{"e":1598,"b":1597},{"e":1599,"b":1597},{"e":1601,"b":1600},{"e":1606,"b":1600},{"e":1602,"b":1601},{"e":1604,"b":1601},{"e":1603,"b":1602},{"e":1607,"b":1602},{"e":1605,"b":1604},{"e":1606,"b":1605},{"e":1608,"b":1607},{"e":1609,"b":1608},{"e":1611,"b":1608},{"e":1610,"b":1609},{"e":1616,"b":1609},{"e":1612,"b":1611},{"e":1613,"b":1612},{"e":1614,"b":1613},{"e":1615,"b":1613},{"e":1617,"b":1616},{"e":1618,"b":1617},{"e":1620,"b":1617},{"e":1619,"b":1618},{"e":1621,"b":1618},{"e":1622,"b":1621},{"e":1627,"b":1621},{"e":1623,"b":1622},{"e":1625,"b":1622},{"e":1624,"b":1623},{"e":1628,"b":1623},{"e":1626,"b":1625},{"e":1627,"b":1626},{"e":1629,"b":1628},{"e":1630,"b":1629},{"e":1632,"b":1629},{"e":1631,"b":1630},{"e":1634,"b":1630},{"e":1633,"b":1632},{"e":1635,"b":1634},{"e":1636,"b":1635},{"e":1638,"b":1635},{"e":1637,"b":1636},{"e":1640,"b":1636},{"e":1639,"b":1638},{"e":1641,"b":1640},{"e":1642,"b":1641},{"e":1644,"b":1641},{"e":1643,"b":1642},{"e":1647,"b":1642},{"e":1645,"b":1644},{"e":1646,"b":1644},{"e":1648,"b":1647},{"e":1649,"b":1648},{"e":1651,"b":1648},{"e":1650,"b":1649},{"e":1659,"b":1649},{"e":1652,"b":1651},{"e":1653,"b":1652},{"e":1654,"b":1652},{"e":1655,"b":1653},{"e":1656,"b":1654},{"e":1657,"b":1655},{"e":1657,"b":1656},{"e":1658,"b":1657},{"e":1660,"b":1659},{"e":1661,"b":1660},{"e":1663,"b":1660},{"e":1662,"b":1661},{"e":1667,"b":1661},{"e":1664,"b":1663},{"e":1665,"b":1663},{"e":1666,"b":1664},{"e":1668,"b":1667},{"e":1669,"b":1668},{"e":1671,"b":1668},{"e":1670,"b":1669},{"e":1677,"b":1669},{"e":1672,"b":1671},{"e":1673,"b":1672},{"e":1674,"b":1672},{"e":1675,"b":1673},{"e":1676,"b":1674},{"e":1676,"b":1675},{"e":1678,"b":1677},{"e":1683,"b":1677},{"e":1679,"b":1678},{"e":1681,"b":1678},{"e":1680,"b":1679},{"e":1684,"b":1679},{"e":1682,"b":1681},{"e":1683,"b":1682},{"e":1685,"b":1684},{"e":1686,"b":1685},{"e":1688,"b":1685},{"e":1687,"b":1686},{"e":1692,"b":1686},{"e":1689,"b":1688},{"e":1690,"b":1689},{"e":1691,"b":1689},{"e":1693,"b":1692},{"e":1694,"b":1693},{"e":1696,"b":1693},{"e":1695,"b":1694},{"e":1698,"b":1694},{"e":1697,"b":1696},{"e":1699,"b":1698},{"e":1704,"b":1698},{"e":1700,"b":1699},{"e":1702,"b":1699},{"e":1701,"b":1700},{"e":1705,"b":1700},{"e":1703,"b":1702},{"e":1704,"b":1703},{"e":1706,"b":1705},{"e":1707,"b":1706},{"e":1709,"b":1706},{"e":1708,"b":1707},{"e":1713,"b":1707},{"e":1710,"b":1709},{"e":1711,"b":1710},{"e":1712,"b":1710},{"e":1714,"b":1713},{"e":1715,"b":1714},{"e":1717,"b":1714},{"e":1716,"b":1715},{"e":1724,"b":1715},{"e":1718,"b":1717},{"e":1719,"b":1718},{"e":1720,"b":1718},{"e":1721,"b":1719},{"e":1722,"b":1720},{"e":1723,"b":1721},{"e":1723,"b":1722},{"e":1725,"b":1724},{"e":1726,"b":1725},{"e":1727,"b":1726},{"e":1728,"b":1726},{"e":1729,"b":1728},{"e":1730,"b":1729},{"e":1732,"b":1729},{"e":1731,"b":1730},{"e":1733,"b":1730},{"e":1734,"b":1733},{"e":1735,"b":1734},{"e":1737,"b":1734},{"e":1736,"b":1735},{"e":1743,"b":1735},{"e":1738,"b":1737},{"e":1739,"b":1738},{"e":1740,"b":1738},{"e":1741,"b":1739},{"e":1742,"b":1740},{"e":1742,"b":1741},{"e":1744,"b":1743},{"e":1745,"b":1744},{"e":1747,"b":1744},{"e":1746,"b":1745},{"e":1757,"b":1745},{"e":1748,"b":1747},{"e":1749,"b":1748},{"e":1750,"b":1748},{"e":1751,"b":1749},{"e":1752,"b":1750},{"e":1753,"b":1750},{"e":1752,"b":1751},{"e":1754,"b":1752},{"e":1755,"b":1753},{"e":1756,"b":1754},{"e":1756,"b":1755},{"e":1758,"b":1757},{"e":1759,"b":1758},{"e":1761,"b":1758},{"e":1760,"b":1759},{"e":1765,"b":1759},{"e":1762,"b":1761},{"e":1763,"b":1762},{"e":1764,"b":1763},{"e":1766,"b":1765},{"e":1767,"b":1766},{"e":1769,"b":1766},{"e":1768,"b":1767},{"e":1774,"b":1767},{"e":1770,"b":1769},{"e":1771,"b":1770},{"e":1772,"b":1771},{"e":1773,"b":1772},{"e":1775,"b":1774},{"e":1776,"b":1775},{"e":1778,"b":1775},{"e":1777,"b":1776},{"e":1782,"b":1776},{"e":1779,"b":1778},{"e":1780,"b":1779},{"e":1781,"b":1779},{"e":1783,"b":1782},{"e":1788,"b":1782},{"e":1784,"b":1783},{"e":1786,"b":1783},{"e":1785,"b":1784},{"e":1789,"b":1784},{"e":1787,"b":1786},{"e":1788,"b":1787},{"e":1790,"b":1789},{"e":1791,"b":1790},{"e":1793,"b":1790},{"e":1792,"b":1791},{"e":1796,"b":1791},{"e":1794,"b":1793},{"e":1795,"b":1793},{"e":1797,"b":1796},{"e":1798,"b":1797},{"e":1800,"b":1797},{"e":1799,"b":1798},{"e":1802,"b":1798},{"e":1801,"b":1800},{"e":1803,"b":1802},{"e":1804,"b":1803},{"e":1806,"b":1803},{"e":1805,"b":1804},{"e":1813,"b":1804},{"e":1807,"b":1806},{"e":1808,"b":1807},{"e":1809,"b":1807},{"e":1810,"b":1808},{"e":1811,"b":1809},{"e":1812,"b":1810},{"e":1812,"b":1811},{"e":1814,"b":1813},{"e":1815,"b":1814},{"e":1817,"b":1814},{"e":1816,"b":1815},{"e":1819,"b":1815},{"e":1818,"b":1817},{"e":1820,"b":1819},{"e":1821,"b":1820},{"e":1823,"b":1820},{"e":1822,"b":1821},{"e":1828,"b":1821},{"e":1824,"b":1823},{"e":1825,"b":1824},{"e":1826,"b":1825},{"e":1827,"b":1826},{"e":1829,"b":1828},{"e":1830,"b":1829},{"e":1832,"b":1829},{"e":1831,"b":1830},{"e":1835,"b":1830},{"e":1833,"b":1832},{"e":1834,"b":1832},{"e":1836,"b":1835},{"e":1837,"b":1836},{"e":1839,"b":1836},{"e":1838,"b":1837},{"e":1844,"b":1837},{"e":1840,"b":1839},{"e":1841,"b":1840},{"e":1842,"b":1841},{"e":1843,"b":1842},{"e":1845,"b":1844},{"e":1846,"b":1845},{"e":1848,"b":1845},{"e":1847,"b":1846},{"e":1852,"b":1846},{"e":1849,"b":1848},{"e":1850,"b":1849},{"e":1851,"b":1849},{"e":1853,"b":1852},{"e":1854,"b":1853},{"e":1856,"b":1853},{"e":1855,"b":1854},{"e":1859,"b":1854},{"e":1857,"b":1856},{"e":1858,"b":1856},{"e":1860,"b":1859},{"e":1861,"b":1860},{"e":1863,"b":1860},{"e":1862,"b":1861},{"e":1867,"b":1861},{"e":1864,"b":1863},{"e":1865,"b":1864},{"e":1866,"b":1864},{"e":1868,"b":1867},{"e":1869,"b":1868},{"e":1871,"b":1868},{"e":1870,"b":1869},{"e":1876,"b":1869},{"e":1872,"b":1871},{"e":1873,"b":1872},{"e":1874,"b":1873},{"e":1875,"b":1874},{"e":1877,"b":1876},{"e":1878,"b":1877},{"e":1880,"b":1877},{"e":1879,"b":1878},{"e":1884,"b":1878},{"e":1881,"b":1880},{"e":1882,"b":1881},{"e":1883,"b":1882},{"e":1885,"b":1884},{"e":1886,"b":1885},{"e":1888,"b":1885},{"e":1887,"b":1886},{"e":1892,"b":1886},{"e":1889,"b":1888},{"e":1890,"b":1889},{"e":1891,"b":1889},{"e":1893,"b":1892},{"e":1894,"b":1893},{"e":1895,"b":1894},{"e":1896,"b":1894},{"e":1897,"b":1896},{"e":1898,"b":1897},{"e":1899,"b":1898},{"e":1900,"b":1898},{"e":1901,"b":1900},{"e":1902,"b":1901},{"e":1903,"b":1902},{"e":1904,"b":1902},{"e":1905,"b":1904},{"e":1906,"b":1905},{"e":1908,"b":1905},{"e":1907,"b":1906},{"e":1913,"b":1906},{"e":1909,"b":1908},{"e":1910,"b":1909},{"e":1911,"b":1910},{"e":1912,"b":1910},{"e":1914,"b":1913},{"e":1915,"b":1914},{"e":1917,"b":1914},{"e":1916,"b":1915},{"e":1921,"b":1915},{"e":1918,"b":1917},{"e":1919,"b":1917},{"e":1920,"b":1918},{"e":1922,"b":1921},{"e":1923,"b":1922},{"e":1925,"b":1922},{"e":1924,"b":1923},{"e":1929,"b":1923},{"e":1926,"b":1925},{"e":1927,"b":1926},{"e":1928,"b":1927},{"e":1930,"b":1929},{"e":1931,"b":1930},{"e":1933,"b":1930},{"e":1932,"b":1931},{"e":1937,"b":1931},{"e":1934,"b":1933},{"e":1935,"b":1934},{"e":1936,"b":1934},{"e":1938,"b":1937},{"e":1939,"b":1938},{"e":1941,"b":1938},{"e":1940,"b":1939},{"e":1945,"b":1939},{"e":1942,"b":1941},{"e":1943,"b":1942},{"e":1944,"b":1942},{"e":1946,"b":1945},{"e":1947,"b":1946},{"e":1949,"b":1946},{"e":1948,"b":1947},{"e":1951,"b":1947},{"e":1950,"b":1949},{"e":1952,"b":1951},{"e":1953,"b":1952},{"e":1955,"b":1952},{"e":1954,"b":1953},{"e":1959,"b":1953},{"e":1956,"b":1955},{"e":1957,"b":1956},{"e":1958,"b":1956},{"e":1960,"b":1959},{"e":1961,"b":1960},{"e":1963,"b":1960},{"e":1962,"b":1961},{"e":1969,"b":1961},{"e":1964,"b":1963},{"e":1965,"b":1964},{"e":1966,"b":1964},{"e":1967,"b":1965},{"e":1968,"b":1966},{"e":1968,"b":1967},{"e":1970,"b":1969},{"e":1971,"b":1970},{"e":1973,"b":1970},{"e":1972,"b":1971},{"e":1978,"b":1971},{"e":1974,"b":1973},{"e":1975,"b":1974},{"e":1976,"b":1975},{"e":1977,"b":1976},{"e":1979,"b":1978},{"e":1980,"b":1979},{"e":1982,"b":1979},{"e":1981,"b":1980},{"e":1990,"b":1980},{"e":1983,"b":1982},{"e":1984,"b":1983},{"e":1985,"b":1983},{"e":1986,"b":1984},{"e":1987,"b":1985},{"e":1988,"b":1986},{"e":1988,"b":1987},{"e":1989,"b":1988},{"e":1991,"b":1990},{"e":1992,"b":1991},{"e":1994,"b":1991},{"e":1993,"b":1992},{"e":1999,"b":1992},{"e":1995,"b":1994},{"e":1996,"b":1995},{"e":1997,"b":1996},{"e":1998,"b":1996},{"e":2000,"b":1999},{"e":2005,"b":1999},{"e":2001,"b":2000},{"e":2003,"b":2000},{"e":2002,"b":2001},{"e":2006,"b":2001},{"e":2004,"b":2003},{"e":2005,"b":2004},{"e":2007,"b":2006},{"e":2008,"b":2007},{"e":2010,"b":2007},{"e":2009,"b":2008},{"e":2017,"b":2008},{"e":2011,"b":2010},{"e":2012,"b":2011},{"e":2013,"b":2012},{"e":2014,"b":2013},{"e":2015,"b":2014},{"e":2016,"b":2014},{"e":2018,"b":2017},{"e":2019,"b":2018},{"e":2021,"b":2018},{"e":2020,"b":2019},{"e":2025,"b":2019},{"e":2022,"b":2021},{"e":2023,"b":2021},{"e":2024,"b":2022},{"e":2026,"b":2025},{"e":2027,"b":2026},{"e":2029,"b":2026},{"e":2028,"b":2027},{"e":2035,"b":2027},{"e":2030,"b":2029},{"e":2031,"b":2030},{"e":2032,"b":2030},{"e":2033,"b":2031},{"e":2034,"b":2032},{"e":2034,"b":2033},{"e":2036,"b":2035},{"e":2037,"b":2036},{"e":2039,"b":2036},{"e":2038,"b":2037},{"e":2043,"b":2037},{"e":2040,"b":2039},{"e":2041,"b":2039},{"e":2042,"b":2040},{"e":2044,"b":2043},{"e":2045,"b":2044},{"e":2047,"b":2044},{"e":2046,"b":2045},{"e":2050,"b":2045},{"e":2048,"b":2047},{"e":2049,"b":2047},{"e":2051,"b":2050},{"e":2052,"b":2051},{"e":2054,"b":2051},{"e":2053,"b":2052},{"e":2061,"b":2052},{"e":2055,"b":2054},{"e":2056,"b":2055},{"e":2057,"b":2056},{"e":2058,"b":2057},{"e":2059,"b":2058},{"e":2060,"b":2058},{"e":2062,"b":2061},{"e":2063,"b":2062},{"e":2065,"b":2062},{"e":2064,"b":2063},{"e":2068,"b":2063},{"e":2066,"b":2065},{"e":2067,"b":2065},{"e":2069,"b":2068},{"e":2070,"b":2069},{"e":2071,"b":2070},{"e":2072,"b":2070},{"e":2073,"b":2072},{"e":2074,"b":2073},{"e":2075,"b":2074},{"e":2076,"b":2074},{"e":2077,"b":2076},{"e":2078,"b":2077},{"e":2080,"b":2077},{"e":2079,"b":2078},{"e":2083,"b":2078},{"e":2081,"b":2080},{"e":2082,"b":2080},{"e":2084,"b":2083},{"e":2085,"b":2084},{"e":2087,"b":2084},{"e":2086,"b":2085},{"e":2092,"b":2085},{"e":2088,"b":2087},{"e":2089,"b":2088},{"e":2090,"b":2089},{"e":2091,"b":2089},{"e":2093,"b":2092},{"e":2094,"b":2093},{"e":2096,"b":2093},{"e":2095,"b":2094},{"e":2103,"b":2094},{"e":2097,"b":2096},{"e":2098,"b":2097},{"e":2099,"b":2098},{"e":2100,"b":2099},{"e":2101,"b":2100},{"e":2102,"b":2100},{"e":2104,"b":2103},{"e":2105,"b":2104},{"e":2107,"b":2104},{"e":2106,"b":2105},{"e":2111,"b":2105},{"e":2108,"b":2107},{"e":2109,"b":2108},{"e":2110,"b":2109},{"e":2112,"b":2111},{"e":2113,"b":2112},{"e":2115,"b":2112},{"e":2114,"b":2113},{"e":2119,"b":2113},{"e":2116,"b":2115},{"e":2117,"b":2115},{"e":2118,"b":2116},{"e":2120,"b":2119},{"e":2121,"b":2120},{"e":2123,"b":2120},{"e":2122,"b":2121},{"e":2126,"b":2121},{"e":2124,"b":2123},{"e":2125,"b":2123},{"e":2127,"b":2126},{"e":2128,"b":2127},{"e":2130,"b":2127},{"e":2129,"b":2128},{"e":2132,"b":2128},{"e":2131,"b":2130},{"e":2133,"b":2132},{"e":2134,"b":2133},{"e":2136,"b":2133},{"e":2135,"b":2134},{"e":2142,"b":2134},{"e":2137,"b":2136},{"e":2138,"b":2137},{"e":2139,"b":2137},{"e":2140,"b":2138},{"e":2141,"b":2139},{"e":2141,"b":2140},{"e":2143,"b":2142},{"e":2144,"b":2143},{"e":2146,"b":2143},{"e":2145,"b":2144},{"e":2148,"b":2144},{"e":2147,"b":2146},{"e":2149,"b":2148},{"e":2150,"b":2149},{"e":2152,"b":2149},{"e":2151,"b":2150},{"e":2159,"b":2150},{"e":2153,"b":2152},{"e":2154,"b":2153},{"e":2155,"b":2153},{"e":2156,"b":2154},{"e":2157,"b":2155},{"e":2158,"b":2156},{"e":2158,"b":2157},{"e":2160,"b":2159},{"e":2165,"b":2159},{"e":2161,"b":2160},{"e":2163,"b":2160},{"e":2162,"b":2161},{"e":2166,"b":2161},{"e":2164,"b":2163},{"e":2165,"b":2164},{"e":2167,"b":2166},{"e":2168,"b":2167},{"e":2170,"b":2167},{"e":2169,"b":2168},{"e":2175,"b":2168},{"e":2171,"b":2170},{"e":2172,"b":2171},{"e":2173,"b":2172},{"e":2174,"b":2172},{"e":2176,"b":2175},{"e":2177,"b":2176},{"e":2179,"b":2176},{"e":2178,"b":2177},{"e":2182,"b":2177},{"e":2180,"b":2179},{"e":2181,"b":2179},{"e":2183,"b":2182},{"e":2184,"b":2183},{"e":2186,"b":2183},{"e":2185,"b":2184},{"e":2191,"b":2184},{"e":2187,"b":2186},{"e":2188,"b":2187},{"e":2189,"b":2188},{"e":2190,"b":2188},{"e":2192,"b":2191},{"e":2193,"b":2192},{"e":2195,"b":2192},{"e":2194,"b":2193},{"e":2202,"b":2193},{"e":2196,"b":2195},{"e":2197,"b":2196},{"e":2198,"b":2196},{"e":2199,"b":2197},{"e":2200,"b":2198},{"e":2201,"b":2199},{"e":2201,"b":2200},{"e":2203,"b":2202},{"e":2204,"b":2203},{"e":2206,"b":2203},{"e":2205,"b":2204},{"e":2210,"b":2204},{"e":2207,"b":2206},{"e":2208,"b":2206},{"e":2209,"b":2207},{"e":2211,"b":2210},{"e":2212,"b":2211},{"e":2214,"b":2211},{"e":2213,"b":2212},{"e":2215,"b":2212},{"e":2216,"b":2215},{"e":2217,"b":2216},{"e":2219,"b":2216},{"e":2218,"b":2217},{"e":2222,"b":2217},{"e":2220,"b":2219},{"e":2221,"b":2219},{"e":2223,"b":2222},{"e":2224,"b":2223},{"e":2226,"b":2223},{"e":2225,"b":2224},{"e":2229,"b":2224},{"e":2227,"b":2226},{"e":2228,"b":2226},{"e":2230,"b":2229},{"e":2231,"b":2230},{"e":2233,"b":2230},{"e":2232,"b":2231},{"e":2234,"b":2231},{"e":2235,"b":2234},{"e":2236,"b":2235},{"e":2238,"b":2235},{"e":2237,"b":2236},{"e":2246,"b":2236},{"e":2239,"b":2238},{"e":2240,"b":2239},{"e":2241,"b":2239},{"e":2242,"b":2240},{"e":2243,"b":2241},{"e":2244,"b":2242},{"e":2244,"b":2243},{"e":2245,"b":2244},{"e":2247,"b":2246},{"e":2248,"b":2247},{"e":2250,"b":2247},{"e":2249,"b":2248},{"e":2255,"b":2248},{"e":2251,"b":2250},{"e":2252,"b":2251},{"e":2253,"b":2252},{"e":2254,"b":2252},{"e":2256,"b":2255},{"e":2257,"b":2256},{"e":2259,"b":2256},{"e":2258,"b":2257},{"e":2263,"b":2257},{"e":2260,"b":2259},{"e":2261,"b":2260},{"e":2262,"b":2260},{"e":2264,"b":2263},{"e":2265,"b":2264},{"e":2267,"b":2264},{"e":2266,"b":2265},{"e":2272,"b":2265},{"e":2268,"b":2267},{"e":2269,"b":2268},{"e":2270,"b":2269},{"e":2271,"b":2269},{"e":2273,"b":2272},{"e":2274,"b":2273},{"e":2276,"b":2273},{"e":2275,"b":2274},{"e":2281,"b":2274},{"e":2277,"b":2276},{"e":2278,"b":2277},{"e":2279,"b":2278},{"e":2280,"b":2278},{"e":2282,"b":2281},{"e":2283,"b":2282},{"e":2285,"b":2282},{"e":2284,"b":2283},{"e":2289,"b":2283},{"e":2286,"b":2285},{"e":2287,"b":2285},{"e":2288,"b":2286},{"e":2290,"b":2289},{"e":2291,"b":2290},{"e":2293,"b":2290},{"e":2292,"b":2291},{"e":2296,"b":2291},{"e":2294,"b":2293},{"e":2295,"b":2293},{"e":2297,"b":2296},{"e":2298,"b":2297},{"e":2300,"b":2297},{"e":2299,"b":2298},{"e":2301,"b":2298},{"e":2302,"b":2301},{"e":2303,"b":2302},{"e":2305,"b":2302},{"e":2304,"b":2303},{"e":2309,"b":2303},{"e":2306,"b":2305},{"e":2307,"b":2306},{"e":2308,"b":2306},{"e":2310,"b":2309},{"e":2311,"b":2310},{"e":2313,"b":2310},{"e":2312,"b":2311},{"e":2318,"b":2311},{"e":2314,"b":2313},{"e":2315,"b":2314},{"e":2316,"b":2315},{"e":2317,"b":2316},{"e":2319,"b":2318},{"e":2320,"b":2319},{"e":2322,"b":2319},{"e":2321,"b":2320},{"e":2326,"b":2320},{"e":2323,"b":2322},{"e":2324,"b":2322},{"e":2325,"b":2323},{"e":2327,"b":2326},{"e":2328,"b":2327},{"e":2330,"b":2327},{"e":2329,"b":2328},{"e":2335,"b":2328},{"e":2331,"b":2330},{"e":2332,"b":2331},{"e":2333,"b":2332},{"e":2334,"b":2333},{"e":2336,"b":2335},{"e":2337,"b":2336},{"e":2339,"b":2336},{"e":2338,"b":2337},{"e":2345,"b":2337},{"e":2340,"b":2339},{"e":2341,"b":2340},{"e":2342,"b":2340},{"e":2343,"b":2341},{"e":2344,"b":2342},{"e":2344,"b":2343},{"e":2346,"b":2345},{"e":2347,"b":2346},{"e":2349,"b":2346},{"e":2348,"b":2347},{"e":2353,"b":2347},{"e":2350,"b":2349},{"e":2351,"b":2350},{"e":2352,"b":2350},{"e":2354,"b":2353},{"e":2359,"b":2353},{"e":2355,"b":2354},{"e":2357,"b":2354},{"e":2356,"b":2355},{"e":2360,"b":2355},{"e":2358,"b":2357},{"e":2359,"b":2358},{"e":2361,"b":2360},{"e":2362,"b":2361},{"e":2364,"b":2361},{"e":2363,"b":2362},{"e":2371,"b":2362},{"e":2365,"b":2364},{"e":2366,"b":2365},{"e":2367,"b":2365},{"e":2368,"b":2366},{"e":2369,"b":2367},{"e":2370,"b":2368},{"e":2370,"b":2369},{"e":2372,"b":2371},{"e":2373,"b":2372},{"e":2375,"b":2372},{"e":2374,"b":2373},{"e":2376,"b":2373},{"e":2377,"b":2376},{"e":2378,"b":2377},{"e":2380,"b":2377},{"e":2379,"b":2378},{"e":2385,"b":2378},{"e":2381,"b":2380},{"e":2382,"b":2381},{"e":2383,"b":2382},{"e":2384,"b":2383},{"e":2386,"b":2385},{"e":2387,"b":2386},{"e":2389,"b":2386},{"e":2388,"b":2387},{"e":2390,"b":2387},{"e":2391,"b":2390},{"e":2392,"b":2391},{"e":2394,"b":2391},{"e":2393,"b":2392},{"e":2401,"b":2392},{"e":2395,"b":2394},{"e":2396,"b":2395},{"e":2397,"b":2395},{"e":2398,"b":2396},{"e":2399,"b":2397},{"e":2400,"b":2398},{"e":2400,"b":2399},{"e":2402,"b":2401},{"e":2403,"b":2402},{"e":2405,"b":2402},{"e":2404,"b":2403},{"e":2409,"b":2403},{"e":2406,"b":2405},{"e":2407,"b":2406},{"e":2408,"b":2406},{"e":2410,"b":2409},{"e":2411,"b":2410},{"e":2413,"b":2410},{"e":2412,"b":2411},{"e":2417,"b":2411},{"e":2414,"b":2413},{"e":2415,"b":2414},{"e":2416,"b":2414},{"e":2418,"b":2417},{"e":2419,"b":2418},{"e":2421,"b":2418},{"e":2420,"b":2419},{"e":2422,"b":2419},{"e":2423,"b":2422},{"e":2424,"b":2423},{"e":2426,"b":2423},{"e":2425,"b":2424},{"e":2431,"b":2424},{"e":2427,"b":2426},{"e":2428,"b":2427},{"e":2429,"b":2428},{"e":2430,"b":2429},{"e":2432,"b":2431},{"e":2433,"b":2432},{"e":2435,"b":2432},{"e":2434,"b":2433},{"e":2440,"b":2433},{"e":2436,"b":2435},{"e":2437,"b":2436},{"e":2438,"b":2437},{"e":2439,"b":2437},{"e":2441,"b":2440},{"e":2442,"b":2441},{"e":2444,"b":2441},{"e":2443,"b":2442},{"e":2451,"b":2442},{"e":2445,"b":2444},{"e":2446,"b":2445},{"e":2447,"b":2446},{"e":2448,"b":2447},{"e":2449,"b":2448},{"e":2450,"b":2448},{"e":2452,"b":2451},{"e":2453,"b":2452},{"e":2455,"b":2452},{"e":2454,"b":2453},{"e":2456,"b":2455},{"e":2457,"b":2456},{"e":2458,"b":2456},{"e":2460,"b":2459},{"e":2461,"b":2460},{"e":2463,"b":2460},{"e":2462,"b":2461},{"e":2468,"b":2461},{"e":2464,"b":2463},{"e":2465,"b":2464},{"e":2466,"b":2465},{"e":2467,"b":2465},{"e":2469,"b":2468},{"e":2470,"b":2469},{"e":2472,"b":2469},{"e":2471,"b":2470},{"e":2476,"b":2470},{"e":2473,"b":2472},{"e":2474,"b":2473},{"e":2475,"b":2473},{"e":2477,"b":2476},{"e":2478,"b":2477},{"e":2480,"b":2477},{"e":2479,"b":2478},{"e":2485,"b":2478},{"e":2481,"b":2480},{"e":2482,"b":2481},{"e":2483,"b":2482},{"e":2484,"b":2483},{"e":2486,"b":2485},{"e":2487,"b":2486},{"e":2489,"b":2486},{"e":2488,"b":2487},{"e":2492,"b":2487},{"e":2490,"b":2489},{"e":2491,"b":2489},{"e":2493,"b":2492},{"e":2494,"b":2493},{"e":2496,"b":2493},{"e":2495,"b":2494},{"e":2498,"b":2494},{"e":2497,"b":2496},{"e":2499,"b":2498},{"e":2500,"b":2499},{"e":2502,"b":2499},{"e":2501,"b":2500},{"e":2506,"b":2500},{"e":2503,"b":2502},{"e":2504,"b":2503},{"e":2505,"b":2503},{"e":2507,"b":2506},{"e":2508,"b":2507},{"e":2510,"b":2507},{"e":2509,"b":2508},{"e":2515,"b":2508},{"e":2511,"b":2510},{"e":2512,"b":2511},{"e":2513,"b":2512},{"e":2514,"b":2512},{"e":2516,"b":2515},{"e":2517,"b":2516},{"e":2519,"b":2516},{"e":2518,"b":2517},{"e":2524,"b":2517},{"e":2520,"b":2519},{"e":2521,"b":2520},{"e":2522,"b":2521},{"e":2523,"b":2521},{"e":2525,"b":2524},{"e":2526,"b":2525},{"e":2528,"b":2525},{"e":2527,"b":2526},{"e":2535,"b":2526},{"e":2529,"b":2528},{"e":2530,"b":2529},{"e":2531,"b":2530},{"e":2532,"b":2531},{"e":2533,"b":2532},{"e":2534,"b":2532},{"e":2536,"b":2535},{"e":2537,"b":2536},{"e":2539,"b":2536},{"e":2538,"b":2537},{"e":2543,"b":2537},{"e":2540,"b":2539},{"e":2541,"b":2540},{"e":2542,"b":2540},{"e":2544,"b":2543},{"e":2545,"b":2544},{"e":2547,"b":2544},{"e":2546,"b":2545},{"e":2551,"b":2545},{"e":2548,"b":2547},{"e":2549,"b":2548},{"e":2550,"b":2548},{"e":2552,"b":2551},{"e":2553,"b":2552},{"e":2555,"b":2552},{"e":2554,"b":2553},{"e":2565,"b":2553},{"e":2556,"b":2555},{"e":2557,"b":2556},{"e":2558,"b":2556},{"e":2559,"b":2557},{"e":2560,"b":2558},{"e":2561,"b":2558},{"e":2560,"b":2559},{"e":2562,"b":2560},{"e":2563,"b":2561},{"e":2564,"b":2562},{"e":2564,"b":2563},{"e":2566,"b":2565},{"e":2567,"b":2566},{"e":2569,"b":2566},{"e":2568,"b":2567},{"e":2572,"b":2567},{"e":2570,"b":2569},{"e":2571,"b":2569},{"e":2573,"b":2572},{"e":2574,"b":2573},{"e":2576,"b":2573},{"e":2575,"b":2574},{"e":2583,"b":2574},{"e":2577,"b":2576},{"e":2578,"b":2577},{"e":2579,"b":2578},{"e":2580,"b":2579},{"e":2581,"b":2580},{"e":2582,"b":2580},{"e":2584,"b":2583},{"e":2585,"b":2584},{"e":2587,"b":2584},{"e":2586,"b":2585},{"e":2594,"b":2585},{"e":2588,"b":2587},{"e":2589,"b":2588},{"e":2590,"b":2588},{"e":2591,"b":2589},{"e":2592,"b":2590},{"e":2593,"b":2591},{"e":2593,"b":2592},{"e":2595,"b":2594},{"e":2596,"b":2595},{"e":2598,"b":2595},{"e":2597,"b":2596},{"e":2603,"b":2596},{"e":2599,"b":2598},{"e":2600,"b":2599},{"e":2601,"b":2600},{"e":2602,"b":2601},{"e":2604,"b":2603},{"e":2605,"b":2604},{"e":2607,"b":2604},{"e":2606,"b":2605},{"e":2612,"b":2605},{"e":2608,"b":2607},{"e":2609,"b":2608},{"e":2610,"b":2609},{"e":2611,"b":2609},{"e":2613,"b":2612},{"e":2614,"b":2613},{"e":2616,"b":2613},{"e":2615,"b":2614},{"e":2620,"b":2614},{"e":2617,"b":2616},{"e":2618,"b":2617},{"e":2619,"b":2617},{"e":2621,"b":2620},{"e":2622,"b":2621},{"e":2624,"b":2621},{"e":2623,"b":2622},{"e":2627,"b":2622},{"e":2625,"b":2624},{"e":2626,"b":2624},{"e":2628,"b":2627},{"e":2629,"b":2628},{"e":2631,"b":2628},{"e":2630,"b":2629},{"e":2635,"b":2629},{"e":2632,"b":2631},{"e":2633,"b":2632},{"e":2634,"b":2632},{"e":2636,"b":2635},{"e":2637,"b":2636},{"e":2639,"b":2636},{"e":2638,"b":2637},{"e":2644,"b":2637},{"e":2640,"b":2639},{"e":2641,"b":2640},{"e":2642,"b":2641},{"e":2643,"b":2641},{"e":2645,"b":2644},{"e":2646,"b":2645},{"e":2648,"b":2645},{"e":2647,"b":2646},{"e":2652,"b":2646},{"e":2649,"b":2648},{"e":2650,"b":2649},{"e":2651,"b":2650},{"e":2653,"b":2652},{"e":2654,"b":2653},{"e":2656,"b":2653},{"e":2655,"b":2654},{"e":2660,"b":2654},{"e":2657,"b":2656},{"e":2658,"b":2656},{"e":2659,"b":2657},{"e":2661,"b":2660},{"e":2662,"b":2661},{"e":2664,"b":2661},{"e":2663,"b":2662},{"e":2667,"b":2662},{"e":2665,"b":2664},{"e":2666,"b":2664},{"e":2668,"b":2667},{"e":2669,"b":2668},{"e":2671,"b":2668},{"e":2670,"b":2669},{"e":2674,"b":2669},{"e":2672,"b":2671},{"e":2673,"b":2671},{"e":2675,"b":2674},{"e":2676,"b":2675},{"e":2678,"b":2675},{"e":2677,"b":2676},{"e":2683,"b":2676},{"e":2679,"b":2678},{"e":2680,"b":2679},{"e":2681,"b":2680},{"e":2682,"b":2681},{"e":2684,"b":2683},{"e":2685,"b":2684},{"e":2687,"b":2684},{"e":2686,"b":2685},{"e":2691,"b":2685},{"e":2688,"b":2687},{"e":2689,"b":2688},{"e":2690,"b":2688},{"e":2692,"b":2691},{"e":2693,"b":2692},{"e":2694,"b":2693},{"e":2695,"b":2693},{"e":2696,"b":2695},{"e":2697,"b":2696},{"e":2699,"b":2696},{"e":2698,"b":2697},{"e":2706,"b":2697},{"e":2700,"b":2699},{"e":2701,"b":2700},{"e":2702,"b":2701},{"e":2703,"b":2702},{"e":2704,"b":2703},{"e":2705,"b":2703},{"e":2707,"b":2706},{"e":2708,"b":2707},{"e":2710,"b":2707},{"e":2709,"b":2708},{"e":2717,"b":2708},{"e":2711,"b":2710},{"e":2712,"b":2711},{"e":2713,"b":2712},{"e":2714,"b":2713},{"e":2715,"b":2714},{"e":2716,"b":2714},{"e":2718,"b":2717},{"e":2719,"b":2718},{"e":2721,"b":2718},{"e":2720,"b":2719},{"e":2725,"b":2719},{"e":2722,"b":2721},{"e":2723,"b":2722},{"e":2724,"b":2723},{"e":2726,"b":2725},{"e":2727,"b":2726},{"e":2729,"b":2726},{"e":2728,"b":2727},{"e":2736,"b":2727},{"e":2730,"b":2729},{"e":2731,"b":2730},{"e":2732,"b":2730},{"e":2733,"b":2731},{"e":2734,"b":2732},{"e":2735,"b":2733},{"e":2735,"b":2734},{"e":2737,"b":2736},{"e":2742,"b":2736},{"e":2738,"b":2737},{"e":2740,"b":2737},{"e":2739,"b":2738},{"e":2743,"b":2738},{"e":2741,"b":2740},{"e":2742,"b":2741},{"e":2744,"b":2743},{"e":2745,"b":2744},{"e":2747,"b":2744},{"e":2746,"b":2745},{"e":2750,"b":2745},{"e":2748,"b":2747},{"e":2749,"b":2747},{"e":2751,"b":2750},{"e":2752,"b":2751},{"e":2754,"b":2751},{"e":2753,"b":2752},{"e":2758,"b":2752},{"e":2755,"b":2754},{"e":2756,"b":2755},{"e":2757,"b":2755},{"e":2759,"b":2758},{"e":2760,"b":2759},{"e":2762,"b":2759},{"e":2761,"b":2760},{"e":2767,"b":2760},{"e":2763,"b":2762},{"e":2764,"b":2763},{"e":2765,"b":2764},{"e":2766,"b":2765},{"e":2768,"b":2767},{"e":2769,"b":2768},{"e":2771,"b":2768},{"e":2770,"b":2769},{"e":2774,"b":2769},{"e":2772,"b":2771},{"e":2773,"b":2771},{"e":2775,"b":2774},{"e":2776,"b":2775},{"e":2778,"b":2775},{"e":2777,"b":2776},{"e":2780,"b":2776},{"e":2779,"b":2778},{"e":2781,"b":2780},{"e":2782,"b":2781},{"e":2784,"b":2781},{"e":2783,"b":2782},{"e":2788,"b":2782},{"e":2785,"b":2784},{"e":2786,"b":2785},{"e":2787,"b":2786},{"e":2789,"b":2788},{"e":2790,"b":2789},{"e":2792,"b":2789},{"e":2791,"b":2790},{"e":2794,"b":2790},{"e":2793,"b":2792},{"e":2795,"b":2794},{"e":2796,"b":2795},{"e":2797,"b":2796},{"e":2798,"b":2796},{"e":2799,"b":2798},{"e":2800,"b":2799},{"e":2802,"b":2799},{"e":2801,"b":2800},{"e":2806,"b":2800},{"e":2803,"b":2802},{"e":2804,"b":2803},{"e":2805,"b":2803},{"e":2807,"b":2806},{"e":2808,"b":2807},{"e":2810,"b":2807},{"e":2809,"b":2808},{"e":2814,"b":2808},{"e":2811,"b":2810},{"e":2812,"b":2811},{"e":2813,"b":2811},{"e":2815,"b":2814},{"e":2820,"b":2814},{"e":2816,"b":2815},{"e":2818,"b":2815},{"e":2817,"b":2816},{"e":2821,"b":2816},{"e":2819,"b":2818},{"e":2820,"b":2819},{"e":2822,"b":2821},{"e":2823,"b":2822},{"e":2825,"b":2822},{"e":2824,"b":2823},{"e":2829,"b":2823},{"e":2826,"b":2825},{"e":2827,"b":2826},{"e":2828,"b":2826},{"e":2830,"b":2829},{"e":2831,"b":2830},{"e":2833,"b":2830},{"e":2832,"b":2831},{"e":2834,"b":2831},{"e":2835,"b":2834},{"e":2836,"b":2835},{"e":2838,"b":2835},{"e":2837,"b":2836},{"e":2842,"b":2836},{"e":2839,"b":2838},{"e":2840,"b":2839},{"e":2841,"b":2840},{"e":2843,"b":2842},{"e":2844,"b":2843},{"e":2846,"b":2843},{"e":2845,"b":2844},{"e":2854,"b":2844},{"e":2847,"b":2846},{"e":2848,"b":2847},{"e":2849,"b":2847},{"e":2850,"b":2848},{"e":2851,"b":2849},{"e":2852,"b":2850},{"e":2852,"b":2851},{"e":2853,"b":2852},{"e":2855,"b":2854},{"e":2856,"b":2855},{"e":2858,"b":2855},{"e":2857,"b":2856},{"e":2861,"b":2856},{"e":2859,"b":2858},{"e":2860,"b":2858},{"e":2862,"b":2861},{"e":2863,"b":2862},{"e":2865,"b":2862},{"e":2864,"b":2863},{"e":2868,"b":2863},{"e":2866,"b":2865},{"e":2867,"b":2865},{"e":2869,"b":2868},{"e":2870,"b":2869},{"e":2872,"b":2869},{"e":2871,"b":2870},{"e":2876,"b":2870},{"e":2873,"b":2872},{"e":2874,"b":2873},{"e":2875,"b":2873},{"e":2877,"b":2876},{"e":2878,"b":2877},{"e":2880,"b":2877},{"e":2879,"b":2878},{"e":2884,"b":2878},{"e":2881,"b":2880},{"e":2882,"b":2881},{"e":2883,"b":2881},{"e":2885,"b":2884},{"e":2886,"b":2885},{"e":2888,"b":2885},{"e":2887,"b":2886},{"e":2892,"b":2886},{"e":2889,"b":2888},{"e":2890,"b":2889},{"e":2891,"b":2889},{"e":2893,"b":2892},{"e":2894,"b":2893},{"e":2896,"b":2893},{"e":2895,"b":2894},{"e":2903,"b":2894},{"e":2897,"b":2896},{"e":2898,"b":2897},{"e":2899,"b":2897},{"e":2900,"b":2898},{"e":2901,"b":2899},{"e":2902,"b":2900},{"e":2902,"b":2901},{"e":2904,"b":2903},{"e":2905,"b":2904},{"e":2907,"b":2904},{"e":2906,"b":2905},{"e":2910,"b":2905},{"e":2908,"b":2907},{"e":2909,"b":2907},{"e":2911,"b":2910},{"e":2912,"b":2911},{"e":2914,"b":2911},{"e":2913,"b":2912},{"e":2915,"b":2912},{"e":2916,"b":2915},{"e":2917,"b":2916},{"e":2919,"b":2916},{"e":2918,"b":2917},{"e":2920,"b":2917},{"e":2921,"b":2920},{"e":2922,"b":2921},{"e":2924,"b":2921},{"e":2923,"b":2922},{"e":2928,"b":2922},{"e":2925,"b":2924},{"e":2926,"b":2925},{"e":2927,"b":2925},{"e":2929,"b":2928},{"e":2930,"b":2929},{"e":2932,"b":2929},{"e":2931,"b":2930},{"e":2936,"b":2930},{"e":2933,"b":2932},{"e":2934,"b":2933},{"e":2935,"b":2933},{"e":2937,"b":2936},{"e":2938,"b":2937},{"e":2940,"b":2937},{"e":2939,"b":2938},{"e":2946,"b":2938},{"e":2941,"b":2940},{"e":2942,"b":2941},{"e":2943,"b":2941},{"e":2944,"b":2942},{"e":2945,"b":2943},{"e":2945,"b":2944},{"e":2947,"b":2946},{"e":2948,"b":2947},{"e":2950,"b":2947},{"e":2949,"b":2948},{"e":2957,"b":2948},{"e":2951,"b":2950},{"e":2952,"b":2951},{"e":2953,"b":2952},{"e":2954,"b":2953},{"e":2955,"b":2954},{"e":2956,"b":2954},{"e":2958,"b":2957},{"e":2959,"b":2958},{"e":2961,"b":2958},{"e":2960,"b":2959},{"e":2971,"b":2959},{"e":2962,"b":2961},{"e":2963,"b":2962},{"e":2964,"b":2962},{"e":2965,"b":2963},{"e":2966,"b":2964},{"e":2967,"b":2964},{"e":2966,"b":2965},{"e":2968,"b":2966},{"e":2969,"b":2967},{"e":2970,"b":2968},{"e":2970,"b":2969},{"e":2972,"b":2971},{"e":2973,"b":2972},{"e":2975,"b":2972},{"e":2974,"b":2973},{"e":2980,"b":2973},{"e":2976,"b":2975},{"e":2977,"b":2976},{"e":2978,"b":2977},{"e":2979,"b":2978},{"e":2981,"b":2980},{"e":2982,"b":2981},{"e":2984,"b":2981},{"e":2983,"b":2982},{"e":2992,"b":2982},{"e":2985,"b":2984},{"e":2986,"b":2985},{"e":2987,"b":2985},{"e":2988,"b":2986},{"e":2989,"b":2987},{"e":2990,"b":2988},{"e":2990,"b":2989},{"e":2991,"b":2990},{"e":2993,"b":2992},{"e":2994,"b":2993},{"e":2996,"b":2993},{"e":2995,"b":2994},{"e":2999,"b":2994},{"e":2997,"b":2996},{"e":2998,"b":2996},{"e":3000,"b":2999},{"e":3001,"b":3000},{"e":3003,"b":3000},{"e":3002,"b":3001},{"e":3007,"b":3001},{"e":3004,"b":3003},{"e":3005,"b":3004},{"e":3006,"b":3004},{"e":3008,"b":3007},{"e":3009,"b":3008},{"e":3010,"b":3009},{"e":3011,"b":3009},{"e":3012,"b":3011},{"e":3013,"b":3012},{"e":3015,"b":3012},{"e":3014,"b":3013},{"e":3020,"b":3013},{"e":3016,"b":3015},{"e":3017,"b":3016},{"e":3018,"b":3017},{"e":3019,"b":3017},{"e":3021,"b":3020},{"e":3022,"b":3021},{"e":3024,"b":3021},{"e":3023,"b":3022},{"e":3034,"b":3022},{"e":3025,"b":3024},{"e":3026,"b":3025},{"e":3027,"b":3025},{"e":3028,"b":3026},{"e":3029,"b":3027},{"e":3030,"b":3027},{"e":3029,"b":3028},{"e":3031,"b":3029},{"e":3032,"b":3030},{"e":3033,"b":3031},{"e":3033,"b":3032},{"e":3035,"b":3034},{"e":3036,"b":3035},{"e":3038,"b":3035},{"e":3037,"b":3036},{"e":3041,"b":3036},{"e":3039,"b":3038},{"e":3040,"b":3038},{"e":3042,"b":3041},{"e":3047,"b":3041},{"e":3043,"b":3042},{"e":3045,"b":3042},{"e":3044,"b":3043},{"e":3048,"b":3043},{"e":3046,"b":3045},{"e":3047,"b":3046},{"e":3049,"b":3048},{"e":3050,"b":3049},{"e":3051,"b":3050},{"e":3052,"b":3050},{"e":3053,"b":3052},{"e":3054,"b":3053},{"e":3055,"b":3054},{"e":3056,"b":3054},{"e":3057,"b":3056},{"e":3058,"b":3057},{"e":3060,"b":3057},{"e":3059,"b":3058},{"e":3065,"b":3058},{"e":3061,"b":3060},{"e":3062,"b":3061},{"e":3063,"b":3062},{"e":3064,"b":3063},{"e":3066,"b":3065},{"e":3071,"b":3065},{"e":3067,"b":3066},{"e":3069,"b":3066},{"e":3068,"b":3067},{"e":3072,"b":3067},{"e":3070,"b":3069},{"e":3071,"b":3070},{"e":3073,"b":3072},{"e":3074,"b":3073},{"e":3076,"b":3073},{"e":3075,"b":3074},{"e":3081,"b":3074},{"e":3077,"b":3076},{"e":3078,"b":3077},{"e":3079,"b":3078},{"e":3080,"b":3078},{"e":3082,"b":3081},{"e":3087,"b":3081},{"e":3083,"b":3082},{"e":3085,"b":3082},{"e":3084,"b":3083},{"e":3088,"b":3083},{"e":3086,"b":3085},{"e":3087,"b":3086},{"e":3089,"b":3088},{"e":3090,"b":3089},{"e":3092,"b":3089},{"e":3091,"b":3090},{"e":3097,"b":3090},{"e":3093,"b":3092},{"e":3094,"b":3093},{"e":3095,"b":3094},{"e":3096,"b":3094},{"e":3098,"b":3097},{"e":3099,"b":3098},{"e":3101,"b":3098},{"e":3100,"b":3099},{"e":3102,"b":3099},{"e":3103,"b":3102},{"e":3108,"b":3102},{"e":3104,"b":3103},{"e":3106,"b":3103},{"e":3105,"b":3104},{"e":3109,"b":3104},{"e":3107,"b":3106},{"e":3108,"b":3107},{"e":3110,"b":3109},{"e":3111,"b":3110},{"e":3113,"b":3110},{"e":3112,"b":3111},{"e":3115,"b":3111},{"e":3114,"b":3113},{"e":3116,"b":3115},{"e":3117,"b":3116},{"e":3119,"b":3116},{"e":3118,"b":3117},{"e":3121,"b":3117},{"e":3120,"b":3119},{"e":3122,"b":3121},{"e":3123,"b":3122},{"e":3125,"b":3122},{"e":3124,"b":3123},{"e":3128,"b":3123},{"e":3126,"b":3125},{"e":3127,"b":3125},{"e":3129,"b":3128},{"e":3130,"b":3129},{"e":3132,"b":3129},{"e":3131,"b":3130},{"e":3140,"b":3130},{"e":3133,"b":3132},{"e":3134,"b":3133},{"e":3135,"b":3133},{"e":3136,"b":3134},{"e":3137,"b":3135},{"e":3138,"b":3136},{"e":3138,"b":3137},{"e":3139,"b":3138},{"e":3141,"b":3140},{"e":3142,"b":3141},{"e":3144,"b":3141},{"e":3143,"b":3142},{"e":3148,"b":3142},{"e":3145,"b":3144},{"e":3146,"b":3144},{"e":3147,"b":3145},{"e":3149,"b":3148},{"e":3150,"b":3149},{"e":3152,"b":3149},{"e":3151,"b":3150},{"e":3158,"b":3150},{"e":3153,"b":3152},{"e":3154,"b":3153},{"e":3155,"b":3153},{"e":3156,"b":3154},{"e":3157,"b":3155},{"e":3157,"b":3156},{"e":3159,"b":3158},{"e":3164,"b":3158},{"e":3160,"b":3159},{"e":3162,"b":3159},{"e":3161,"b":3160},{"e":3165,"b":3160},{"e":3163,"b":3162},{"e":3164,"b":3163},{"e":3166,"b":3165},{"e":3167,"b":3166},{"e":3169,"b":3166},{"e":3168,"b":3167},{"e":3173,"b":3167},{"e":3170,"b":3169},{"e":3171,"b":3170},{"e":3172,"b":3170},{"e":3174,"b":3173},{"e":3175,"b":3174},{"e":3177,"b":3174},{"e":3176,"b":3175},{"e":3179,"b":3175},{"e":3178,"b":3177},{"e":3180,"b":3179},{"e":3185,"b":3179},{"e":3181,"b":3180},{"e":3183,"b":3180},{"e":3182,"b":3181},{"e":3186,"b":3181},{"e":3184,"b":3183},{"e":3185,"b":3184},{"e":3187,"b":3186},{"e":3188,"b":3187},{"e":3190,"b":3187},{"e":3189,"b":3188},{"e":3194,"b":3188},{"e":3191,"b":3190},{"e":3192,"b":3191},{"e":3193,"b":3191},{"e":3195,"b":3194},{"e":3196,"b":3195},{"e":3198,"b":3195},{"e":3197,"b":3196},{"e":3205,"b":3196},{"e":3199,"b":3198},{"e":3200,"b":3199},{"e":3201,"b":3199},{"e":3202,"b":3200},{"e":3203,"b":3201},{"e":3204,"b":3202},{"e":3204,"b":3203},{"e":3206,"b":3205},{"e":3207,"b":3206},{"e":3208,"b":3207},{"e":3209,"b":3207},{"e":3210,"b":3209},{"e":3211,"b":3210},{"e":3213,"b":3210},{"e":3212,"b":3211},{"e":3214,"b":3211},{"e":3215,"b":3214},{"e":3216,"b":3215},{"e":3218,"b":3215},{"e":3217,"b":3216},{"e":3224,"b":3216},{"e":3219,"b":3218},{"e":3220,"b":3219},{"e":3221,"b":3219},{"e":3222,"b":3220},{"e":3223,"b":3221},{"e":3223,"b":3222},{"e":3225,"b":3224},{"e":3226,"b":3225},{"e":3228,"b":3225},{"e":3227,"b":3226},{"e":3238,"b":3226},{"e":3229,"b":3228},{"e":3230,"b":3229},{"e":3231,"b":3229},{"e":3232,"b":3230},{"e":3233,"b":3231},{"e":3234,"b":3231},{"e":3233,"b":3232},{"e":3235,"b":3233},{"e":3236,"b":3234},{"e":3237,"b":3235},{"e":3237,"b":3236},{"e":3239,"b":3238},{"e":3240,"b":3239},{"e":3242,"b":3239},{"e":3241,"b":3240},{"e":3246,"b":3240},{"e":3243,"b":3242},{"e":3244,"b":3243},{"e":3245,"b":3244},{"e":3247,"b":3246},{"e":3248,"b":3247},{"e":3250,"b":3247},{"e":3249,"b":3248},{"e":3255,"b":3248},{"e":3251,"b":3250},{"e":3252,"b":3251},{"e":3253,"b":3252},{"e":3254,"b":3253},{"e":3256,"b":3255},{"e":3257,"b":3256},{"e":3259,"b":3256},{"e":3258,"b":3257},{"e":3263,"b":3257},{"e":3260,"b":3259},{"e":3261,"b":3260},{"e":3262,"b":3260},{"e":3264,"b":3263},{"e":3269,"b":3263},{"e":3265,"b":3264},{"e":3267,"b":3264},{"e":3266,"b":3265},{"e":3270,"b":3265},{"e":3268,"b":3267},{"e":3269,"b":3268},{"e":3271,"b":3270},{"e":3272,"b":3271},{"e":3274,"b":3271},{"e":3273,"b":3272},{"e":3277,"b":3272},{"e":3275,"b":3274},{"e":3276,"b":3274},{"e":3278,"b":3277},{"e":3279,"b":3278},{"e":3281,"b":3278},{"e":3280,"b":3279},{"e":3283,"b":3279},{"e":3282,"b":3281},{"e":3284,"b":3283},{"e":3285,"b":3284},{"e":3287,"b":3284},{"e":3286,"b":3285},{"e":3294,"b":3285},{"e":3288,"b":3287},{"e":3289,"b":3288},{"e":3290,"b":3288},{"e":3291,"b":3289},{"e":3292,"b":3290},{"e":3293,"b":3291},{"e":3293,"b":3292},{"e":3295,"b":3294},{"e":3296,"b":3295},{"e":3298,"b":3295},{"e":3297,"b":3296},{"e":3300,"b":3296},{"e":3299,"b":3298},{"e":3301,"b":3300},{"e":3302,"b":3301},{"e":3304,"b":3301},{"e":3303,"b":3302},{"e":3309,"b":3302},{"e":3305,"b":3304},{"e":3306,"b":3305},{"e":3307,"b":3306},{"e":3308,"b":3307},{"e":3310,"b":3309},{"e":3311,"b":3310},{"e":3313,"b":3310},{"e":3312,"b":3311},{"e":3316,"b":3311},{"e":3314,"b":3313},{"e":3315,"b":3313},{"e":3317,"b":3316},{"e":3318,"b":3317},{"e":3320,"b":3317},{"e":3319,"b":3318},{"e":3325,"b":3318},{"e":3321,"b":3320},{"e":3322,"b":3321},{"e":3323,"b":3322},{"e":3324,"b":3323},{"e":3326,"b":3325},{"e":3327,"b":3326},{"e":3329,"b":3326},{"e":3328,"b":3327},{"e":3333,"b":3327},{"e":3330,"b":3329},{"e":3331,"b":3330},{"e":3332,"b":3330},{"e":3334,"b":3333},{"e":3335,"b":3334},{"e":3337,"b":3334},{"e":3336,"b":3335},{"e":3340,"b":3335},{"e":3338,"b":3337},{"e":3339,"b":3337},{"e":3341,"b":3340},{"e":3342,"b":3341},{"e":3344,"b":3341},{"e":3343,"b":3342},{"e":3348,"b":3342},{"e":3345,"b":3344},{"e":3346,"b":3345},{"e":3347,"b":3345},{"e":3349,"b":3348},{"e":3350,"b":3349},{"e":3352,"b":3349},{"e":3351,"b":3350},{"e":3357,"b":3350},{"e":3353,"b":3352},{"e":3354,"b":3353},{"e":3355,"b":3354},{"e":3356,"b":3355},{"e":3358,"b":3357},{"e":3359,"b":3358},{"e":3361,"b":3358},{"e":3360,"b":3359},{"e":3365,"b":3359},{"e":3362,"b":3361},{"e":3363,"b":3362},{"e":3364,"b":3363},{"e":3366,"b":3365},{"e":3367,"b":3366},{"e":3369,"b":3366},{"e":3368,"b":3367},{"e":3373,"b":3367},{"e":3370,"b":3369},{"e":3371,"b":3370},{"e":3372,"b":3370},{"e":3374,"b":3373},{"e":3375,"b":3374},{"e":3376,"b":3375},{"e":3377,"b":3375},{"e":3378,"b":3377},{"e":3379,"b":3378},{"e":3380,"b":3379},{"e":3381,"b":3379},{"e":3382,"b":3381},{"e":3383,"b":3382},{"e":3384,"b":3383},{"e":3385,"b":3383},{"e":3386,"b":3385},{"e":3387,"b":3386},{"e":3389,"b":3386},{"e":3388,"b":3387},{"e":3394,"b":3387},{"e":3390,"b":3389},{"e":3391,"b":3390},{"e":3392,"b":3391},{"e":3393,"b":3391},{"e":3395,"b":3394},{"e":3396,"b":3395},{"e":3398,"b":3395},{"e":3397,"b":3396},{"e":3402,"b":3396},{"e":3399,"b":3398},{"e":3400,"b":3398},{"e":3401,"b":3399},{"e":3403,"b":3402},{"e":3404,"b":3403},{"e":3406,"b":3403},{"e":3405,"b":3404},{"e":3410,"b":3404},{"e":3407,"b":3406},{"e":3408,"b":3407},{"e":3409,"b":3408},{"e":3411,"b":3410},{"e":3412,"b":3411},{"e":3414,"b":3411},{"e":3413,"b":3412},{"e":3418,"b":3412},{"e":3415,"b":3414},{"e":3416,"b":3415},{"e":3417,"b":3415},{"e":3419,"b":3418},{"e":3420,"b":3419},{"e":3422,"b":3419},{"e":3421,"b":3420},{"e":3426,"b":3420},{"e":3423,"b":3422},{"e":3424,"b":3423},{"e":3425,"b":3423},{"e":3427,"b":3426},{"e":3428,"b":3427},{"e":3430,"b":3427},{"e":3429,"b":3428},{"e":3432,"b":3428},{"e":3431,"b":3430},{"e":3433,"b":3432},{"e":3434,"b":3433},{"e":3436,"b":3433},{"e":3435,"b":3434},{"e":3440,"b":3434},{"e":3437,"b":3436},{"e":3438,"b":3437},{"e":3439,"b":3437},{"e":3441,"b":3440},{"e":3442,"b":3441},{"e":3444,"b":3441},{"e":3443,"b":3442},{"e":3450,"b":3442},{"e":3445,"b":3444},{"e":3446,"b":3445},{"e":3447,"b":3445},{"e":3448,"b":3446},{"e":3449,"b":3447},{"e":3449,"b":3448},{"e":3451,"b":3450},{"e":3452,"b":3451},{"e":3454,"b":3451},{"e":3453,"b":3452},{"e":3459,"b":3452},{"e":3455,"b":3454},{"e":3456,"b":3455},{"e":3457,"b":3456},{"e":3458,"b":3457},{"e":3460,"b":3459},{"e":3461,"b":3460},{"e":3463,"b":3460},{"e":3462,"b":3461},{"e":3471,"b":3461},{"e":3464,"b":3463},{"e":3465,"b":3464},{"e":3466,"b":3464},{"e":3467,"b":3465},{"e":3468,"b":3466},{"e":3469,"b":3467},{"e":3469,"b":3468},{"e":3470,"b":3469},{"e":3472,"b":3471},{"e":3473,"b":3472},{"e":3475,"b":3472},{"e":3474,"b":3473},{"e":3480,"b":3473},{"e":3476,"b":3475},{"e":3477,"b":3476},{"e":3478,"b":3477},{"e":3479,"b":3477},{"e":3481,"b":3480},{"e":3486,"b":3480},{"e":3482,"b":3481},{"e":3484,"b":3481},{"e":3483,"b":3482},{"e":3487,"b":3482},{"e":3485,"b":3484},{"e":3486,"b":3485},{"e":3488,"b":3487},{"e":3489,"b":3488},{"e":3491,"b":3488},{"e":3490,"b":3489},{"e":3498,"b":3489},{"e":3492,"b":3491},{"e":3493,"b":3492},{"e":3494,"b":3493},{"e":3495,"b":3494},{"e":3496,"b":3495},{"e":3497,"b":3495},{"e":3499,"b":3498},{"e":3500,"b":3499},{"e":3502,"b":3499},{"e":3501,"b":3500},{"e":3506,"b":3500},{"e":3503,"b":3502},{"e":3504,"b":3502},{"e":3505,"b":3503},{"e":3507,"b":3506},{"e":3508,"b":3507},{"e":3510,"b":3507},{"e":3509,"b":3508},{"e":3516,"b":3508},{"e":3511,"b":3510},{"e":3512,"b":3511},{"e":3513,"b":3511},{"e":3514,"b":3512},{"e":3515,"b":3513},{"e":3515,"b":3514},{"e":3517,"b":3516},{"e":3518,"b":3517},{"e":3520,"b":3517},{"e":3519,"b":3518},{"e":3524,"b":3518},{"e":3521,"b":3520},{"e":3522,"b":3520},{"e":3523,"b":3521},{"e":3525,"b":3524},{"e":3526,"b":3525},{"e":3528,"b":3525},{"e":3527,"b":3526},{"e":3531,"b":3526},{"e":3529,"b":3528},{"e":3530,"b":3528},{"e":3532,"b":3531},{"e":3533,"b":3532},{"e":3535,"b":3532},{"e":3534,"b":3533},{"e":3542,"b":3533},{"e":3536,"b":3535},{"e":3537,"b":3536},{"e":3538,"b":3537},{"e":3539,"b":3538},{"e":3540,"b":3539},{"e":3541,"b":3539},{"e":3543,"b":3542},{"e":3544,"b":3543},{"e":3546,"b":3543},{"e":3545,"b":3544},{"e":3549,"b":3544},{"e":3547,"b":3546},{"e":3548,"b":3546},{"e":3550,"b":3549},{"e":3551,"b":3550},{"e":3552,"b":3551},{"e":3553,"b":3551},{"e":3554,"b":3553},{"e":3555,"b":3554},{"e":3556,"b":3555},{"e":3557,"b":3555},{"e":3558,"b":3557},{"e":3559,"b":3558},{"e":3561,"b":3558},{"e":3560,"b":3559},{"e":3564,"b":3559},{"e":3562,"b":3561},{"e":3563,"b":3561},{"e":3565,"b":3564},{"e":3566,"b":3565},{"e":3568,"b":3565},{"e":3567,"b":3566},{"e":3573,"b":3566},{"e":3569,"b":3568},{"e":3570,"b":3569},{"e":3571,"b":3570},{"e":3572,"b":3570},{"e":3574,"b":3573},{"e":3575,"b":3574},{"e":3577,"b":3574},{"e":3576,"b":3575},{"e":3584,"b":3575},{"e":3578,"b":3577},{"e":3579,"b":3578},{"e":3580,"b":3579},{"e":3581,"b":3580},{"e":3582,"b":3581},{"e":3583,"b":3581},{"e":3585,"b":3584},{"e":3586,"b":3585},{"e":3588,"b":3585},{"e":3587,"b":3586},{"e":3592,"b":3586},{"e":3589,"b":3588},{"e":3590,"b":3589},{"e":3591,"b":3590},{"e":3593,"b":3592},{"e":3594,"b":3593},{"e":3596,"b":3593},{"e":3595,"b":3594},{"e":3600,"b":3594},{"e":3597,"b":3596},{"e":3598,"b":3596},{"e":3599,"b":3597},{"e":3601,"b":3600},{"e":3602,"b":3601},{"e":3604,"b":3601},{"e":3603,"b":3602},{"e":3607,"b":3602},{"e":3605,"b":3604},{"e":3606,"b":3604},{"e":3608,"b":3607},{"e":3609,"b":3608},{"e":3611,"b":3608},{"e":3610,"b":3609},{"e":3613,"b":3609},{"e":3612,"b":3611},{"e":3614,"b":3613},{"e":3615,"b":3614},{"e":3617,"b":3614},{"e":3616,"b":3615},{"e":3623,"b":3615},{"e":3618,"b":3617},{"e":3619,"b":3618},{"e":3620,"b":3618},{"e":3621,"b":3619},{"e":3622,"b":3620},{"e":3622,"b":3621},{"e":3624,"b":3623},{"e":3625,"b":3624},{"e":3627,"b":3624},{"e":3626,"b":3625},{"e":3629,"b":3625},{"e":3628,"b":3627},{"e":3630,"b":3629},{"e":3631,"b":3630},{"e":3633,"b":3630},{"e":3632,"b":3631},{"e":3640,"b":3631},{"e":3634,"b":3633},{"e":3635,"b":3634},{"e":3636,"b":3634},{"e":3637,"b":3635},{"e":3638,"b":3636},{"e":3639,"b":3637},{"e":3639,"b":3638},{"e":3641,"b":3640},{"e":3646,"b":3640},{"e":3642,"b":3641},{"e":3644,"b":3641},{"e":3643,"b":3642},{"e":3647,"b":3642},{"e":3645,"b":3644},{"e":3646,"b":3645},{"e":3648,"b":3647},{"e":3649,"b":3648},{"e":3651,"b":3648},{"e":3650,"b":3649},{"e":3656,"b":3649},{"e":3652,"b":3651},{"e":3653,"b":3652},{"e":3654,"b":3653},{"e":3655,"b":3653},{"e":3657,"b":3656},{"e":3658,"b":3657},{"e":3660,"b":3657},{"e":3659,"b":3658},{"e":3663,"b":3658},{"e":3661,"b":3660},{"e":3662,"b":3660},{"e":3664,"b":3663},{"e":3665,"b":3664},{"e":3667,"b":3664},{"e":3666,"b":3665},{"e":3672,"b":3665},{"e":3668,"b":3667},{"e":3669,"b":3668},{"e":3670,"b":3669},{"e":3671,"b":3669},{"e":3673,"b":3672},{"e":3674,"b":3673},{"e":3676,"b":3673},{"e":3675,"b":3674},{"e":3683,"b":3674},{"e":3677,"b":3676},{"e":3678,"b":3677},{"e":3679,"b":3677},{"e":3680,"b":3678},{"e":3681,"b":3679},{"e":3682,"b":3680},{"e":3682,"b":3681},{"e":3684,"b":3683},{"e":3685,"b":3684},{"e":3687,"b":3684},{"e":3686,"b":3685},{"e":3691,"b":3685},{"e":3688,"b":3687},{"e":3689,"b":3687},{"e":3690,"b":3688},{"e":3692,"b":3691},{"e":3693,"b":3692},{"e":3695,"b":3692},{"e":3694,"b":3693},{"e":3696,"b":3693},{"e":3697,"b":3696},{"e":3698,"b":3697},{"e":3700,"b":3697},{"e":3699,"b":3698},{"e":3703,"b":3698},{"e":3701,"b":3700},{"e":3702,"b":3700},{"e":3704,"b":3703},{"e":3705,"b":3704},{"e":3707,"b":3704},{"e":3706,"b":3705},{"e":3710,"b":3705},{"e":3708,"b":3707},{"e":3709,"b":3707},{"e":3711,"b":3710},{"e":3712,"b":3711},{"e":3714,"b":3711},{"e":3713,"b":3712},{"e":3715,"b":3712},{"e":3716,"b":3715},{"e":3717,"b":3716},{"e":3719,"b":3716},{"e":3718,"b":3717},{"e":3727,"b":3717},{"e":3720,"b":3719},{"e":3721,"b":3720},{"e":3722,"b":3720},{"e":3723,"b":3721},{"e":3724,"b":3722},{"e":3725,"b":3723},{"e":3725,"b":3724},{"e":3726,"b":3725},{"e":3728,"b":3727},{"e":3729,"b":3728},{"e":3731,"b":3728},{"e":3730,"b":3729},{"e":3736,"b":3729},{"e":3732,"b":3731},{"e":3733,"b":3732},{"e":3734,"b":3733},{"e":3735,"b":3733},{"e":3737,"b":3736},{"e":3738,"b":3737},{"e":3740,"b":3737},{"e":3739,"b":3738},{"e":3744,"b":3738},{"e":3741,"b":3740},{"e":3742,"b":3741},{"e":3743,"b":3741},{"e":3745,"b":3744},{"e":3746,"b":3745},{"e":3748,"b":3745},{"e":3747,"b":3746},{"e":3753,"b":3746},{"e":3749,"b":3748},{"e":3750,"b":3749},{"e":3751,"b":3750},{"e":3752,"b":3750},{"e":3754,"b":3753},{"e":3755,"b":3754},{"e":3757,"b":3754},{"e":3756,"b":3755},{"e":3762,"b":3755},{"e":3758,"b":3757},{"e":3759,"b":3758},{"e":3760,"b":3759},{"e":3761,"b":3759},{"e":3763,"b":3762},{"e":3764,"b":3763},{"e":3766,"b":3763},{"e":3765,"b":3764},{"e":3770,"b":3764},{"e":3767,"b":3766},{"e":3768,"b":3766},{"e":3769,"b":3767},{"e":3771,"b":3770},{"e":3772,"b":3771},{"e":3774,"b":3771},{"e":3773,"b":3772},{"e":3777,"b":3772},{"e":3775,"b":3774},{"e":3776,"b":3774},{"e":3778,"b":3777},{"e":3779,"b":3778},{"e":3781,"b":3778},{"e":3780,"b":3779},{"e":3782,"b":3779},{"e":3783,"b":3782},{"e":3784,"b":3783},{"e":3786,"b":3783},{"e":3785,"b":3784},{"e":3790,"b":3784},{"e":3787,"b":3786},{"e":3788,"b":3787},{"e":3789,"b":3787},{"e":3791,"b":3790},{"e":3792,"b":3791},{"e":3794,"b":3791},{"e":3793,"b":3792},{"e":3799,"b":3792},{"e":3795,"b":3794},{"e":3796,"b":3795},{"e":3797,"b":3796},{"e":3798,"b":3797},{"e":3800,"b":3799},{"e":3801,"b":3800},{"e":3803,"b":3800},{"e":3802,"b":3801},{"e":3807,"b":3801},{"e":3804,"b":3803},{"e":3805,"b":3803},{"e":3806,"b":3804},{"e":3808,"b":3807},{"e":3809,"b":3808},{"e":3811,"b":3808},{"e":3810,"b":3809},{"e":3816,"b":3809},{"e":3812,"b":3811},{"e":3813,"b":3812},{"e":3814,"b":3813},{"e":3815,"b":3814},{"e":3817,"b":3816},{"e":3818,"b":3817},{"e":3820,"b":3817},{"e":3819,"b":3818},{"e":3826,"b":3818},{"e":3821,"b":3820},{"e":3822,"b":3821},{"e":3823,"b":3821},{"e":3824,"b":3822},{"e":3825,"b":3823},{"e":3825,"b":3824},{"e":3827,"b":3826},{"e":3828,"b":3827},{"e":3830,"b":3827},{"e":3829,"b":3828},{"e":3834,"b":3828},{"e":3831,"b":3830},{"e":3832,"b":3831},{"e":3833,"b":3831},{"e":3835,"b":3834},{"e":3840,"b":3834},{"e":3836,"b":3835},{"e":3838,"b":3835},{"e":3837,"b":3836},{"e":3841,"b":3836},{"e":3839,"b":3838},{"e":3840,"b":3839},{"e":3842,"b":3841},{"e":3843,"b":3842},{"e":3845,"b":3842},{"e":3844,"b":3843},{"e":3852,"b":3843},{"e":3846,"b":3845},{"e":3847,"b":3846},{"e":3848,"b":3846},{"e":3849,"b":3847},{"e":3850,"b":3848},{"e":3851,"b":3849},{"e":3851,"b":3850},{"e":3853,"b":3852},{"e":3854,"b":3853},{"e":3856,"b":3853},{"e":3855,"b":3854},{"e":3857,"b":3854},{"e":3858,"b":3857},{"e":3859,"b":3858},{"e":3861,"b":3858},{"e":3860,"b":3859},{"e":3866,"b":3859},{"e":3862,"b":3861},{"e":3863,"b":3862},{"e":3864,"b":3863},{"e":3865,"b":3864},{"e":3867,"b":3866},{"e":3868,"b":3867},{"e":3870,"b":3867},{"e":3869,"b":3868},{"e":3871,"b":3868},{"e":3872,"b":3871},{"e":3873,"b":3872},{"e":3875,"b":3872},{"e":3874,"b":3873},{"e":3882,"b":3873},{"e":3876,"b":3875},{"e":3877,"b":3876},{"e":3878,"b":3876},{"e":3879,"b":3877},{"e":3880,"b":3878},{"e":3881,"b":3879},{"e":3881,"b":3880},{"e":3883,"b":3882},{"e":3884,"b":3883},{"e":3886,"b":3883},{"e":3885,"b":3884},{"e":3890,"b":3884},{"e":3887,"b":3886},{"e":3888,"b":3887},{"e":3889,"b":3887},{"e":3891,"b":3890},{"e":3892,"b":3891},{"e":3894,"b":3891},{"e":3893,"b":3892},{"e":3898,"b":3892},{"e":3895,"b":3894},{"e":3896,"b":3895},{"e":3897,"b":3895},{"e":3899,"b":3898},{"e":3900,"b":3899},{"e":3902,"b":3899},{"e":3901,"b":3900},{"e":3903,"b":3900},{"e":3904,"b":3903},{"e":3905,"b":3904},{"e":3907,"b":3904},{"e":3906,"b":3905},{"e":3912,"b":3905},{"e":3908,"b":3907},{"e":3909,"b":3908},{"e":3910,"b":3909},{"e":3911,"b":3910},{"e":3913,"b":3912},{"e":3914,"b":3913},{"e":3916,"b":3913},{"e":3915,"b":3914},{"e":3921,"b":3914},{"e":3917,"b":3916},{"e":3918,"b":3917},{"e":3919,"b":3918},{"e":3920,"b":3918},{"e":3922,"b":3921},{"e":3923,"b":3922},{"e":3925,"b":3922},{"e":3924,"b":3923},{"e":3926,"b":3925},{"e":3927,"b":3926},{"e":3928,"b":3927},{"e":3929,"b":3928},{"e":3930,"b":3929},{"e":3931,"b":3929}],"a":[{"p_h":false,"p_d":0,"l":"O","z":156.2070,"y":47.2080,"x":33.8460},{"p_h":false,"p_d":0,"z":155.7020,"y":47.3660,"x":32.5090},{"p_h":false,"p_d":0,"z":155.1770,"y":48.7730,"x":32.3730},{"p_h":false,"p_d":0,"l":"O","z":154.3740,"y":49.0900,"x":33.5300},{"p_h":false,"p_d":0,"z":154.2850,"y":49.0290,"x":31.1640},{"p_h":false,"p_d":0,"l":"O","z":154.4960,"y":50.3620,"x":30.7060},{"p_h":false,"p_d":0,"z":152.8870,"y":48.8960,"x":31.7300},{"p_h":false,"p_d":0,"z":153.0620,"y":49.4550,"x":33.1280},{"p_h":false,"p_d":0,"l":"N","z":152.1340,"y":48.9140,"x":34.1140},{"p_h":false,"p_d":0,"z":151.9600,"y":47.6010,"x":34.4800},{"p_h":false,"p_d":0,"l":"N","z":151.0430,"y":47.4240,"x":35.4030},{"p_h":false,"p_d":0,"z":150.5820,"y":48.7090,"x":35.6620},{"p_h":false,"p_d":0,"z":149.6090,"y":49.2010,"x":36.5490},{"p_h":false,"p_d":0,"l":"N","z":148.8860,"y":48.4220,"x":37.3560},{"p_h":false,"p_d":0,"l":"N","z":149.3990,"y":50.5380,"x":36.5750},{"p_h":false,"p_d":0,"z":150.1190,"y":51.3150,"x":35.7490},{"p_h":false,"p_d":0,"l":"N","z":151.0570,"y":50.9690,"x":34.8640},{"p_h":false,"p_d":0,"z":151.2470,"y":49.6360,"x":34.875},{"p_h":false,"p_d":0,"l":"P","z":153.7480,"y":50.8660,"x":29.3810},{"p_h":false,"p_d":0,"l":"O","z":154.6280,"y":51.8270,"x":28.6440},{"p_h":false,"p_d":0,"l":"O","z":153.2470,"y":49.6380,"x":28.6980},{"p_h":false,"p_d":0,"l":"O","z":152.5290,"y":51.7110,"x":29.9530},{"p_h":false,"p_d":0,"z":152.7790,"y":52.8430,"x":30.7810},{"p_h":false,"p_d":0,"z":151.5060,"y":53.6190,"x":31.0180},{"p_h":false,"p_d":0,"l":"O","z":150.6560,"y":52.9540,"x":31.9820},{"p_h":false,"p_d":0,"z":150.6490,"y":53.8680,"x":29.7780},{"p_h":false,"p_d":0,"l":"O","z":150.2320,"y":55.2420,"x":29.8030},{"p_h":false,"p_d":0,"z":149.5070,"y":52.8720,"x":29.9330},{"p_h":false,"p_d":0,"z":149.3620,"y":52.7490,"x":31.4440},{"p_h":false,"p_d":0,"l":"N","z":148.8960,"y":51.4460,"x":31.9190},{"p_h":false,"p_d":0,"z":149.2370,"y":50.1880,"x":31.4680},{"p_h":false,"p_d":0,"l":"N","z":148.6670,"y":49.2140,"x":32.1380},{"p_h":false,"p_d":0,"z":147.8950,"y":49.8700,"x":33.0910},{"p_h":false,"p_d":0,"z":147.0490,"y":49.4020,"x":34.1080},{"p_h":false,"p_d":0,"l":"N","z":146.8300,"y":48.1170,"x":34.3550},{"p_h":false,"p_d":0,"l":"N","z":146.4120,"y":50.3210,"x":34.8730},{"p_h":false,"p_d":0,"z":146.6170,"y":51.6200,"x":34.6240},{"p_h":false,"p_d":0,"l":"N","z":147.3930,"y":52.1850,"x":33.6970},{"p_h":false,"p_d":0,"z":148.0170,"y":51.2420,"x":32.9580},{"p_h":false,"p_d":0,"l":"P","z":149.2350,"y":55.8180,"x":28.6800},{"p_h":false,"p_d":0,"l":"O","z":149.6140,"y":57.2540,"x":28.5530},{"p_h":false,"p_d":0,"l":"O","z":149.1770,"y":54.9420,"x":27.4780},{"p_h":false,"p_d":0,"l":"O","z":147.8240,"y":55.7410,"x":29.4010},{"p_h":false,"p_d":0,"z":147.7000,"y":56.2510,"x":30.7170},{"p_h":false,"p_d":0,"z":146.3090,"y":56.0270,"x":31.2490},{"p_h":false,"p_d":0,"l":"O","z":146.1140,"y":54.6640,"x":31.6820},{"p_h":false,"p_d":0,"z":145.1650,"y":56.3540,"x":30.2900},{"p_h":false,"p_d":0,"l":"O","z":144.2750,"y":57.1550,"x":31.0580},{"p_h":false,"p_d":0,"z":144.5930,"y":54.9830,"x":29.9550},{"p_h":false,"p_d":0,"z":144.8510,"y":54.2210,"x":31.2420},{"p_h":false,"p_d":0,"l":"N","z":144.8810,"y":52.7490,"x":31.1860},{"p_h":false,"p_d":0,"z":144.1810,"y":52.0830,"x":32.1570},{"p_h":false,"p_d":0,"l":"O","z":143.5,"y":52.6510,"x":32.9990},{"p_h":false,"p_d":0,"l":"N","z":144.2870,"y":50.7200,"x":32.1060},{"p_h":false,"p_d":0,"z":144.9940,"y":49.9710,"x":31.1910},{"p_h":false,"p_d":0,"l":"O","z":145.0070,"y":48.7410,"x":31.2830},{"p_h":false,"p_d":0,"z":145.6860,"y":50.7340,"x":30.1840},{"p_h":false,"p_d":0,"z":146.4750,"y":50.0030,"x":29.1470},{"p_h":false,"p_d":0,"z":145.5940,"y":52.0690,"x":30.2250},{"p_h":false,"p_d":0,"l":"P","z":142.9470,"y":57.7740,"x":30.4130},{"p_h":false,"p_d":0,"l":"O","z":142.8920,"y":59.1790,"x":30.9130},{"p_h":false,"p_d":0,"l":"O","z":142.8620,"y":57.5100,"x":28.9520},{"p_h":false,"p_d":0,"l":"O","z":141.8420,"y":56.9590,"x":31.2230},{"p_h":false,"p_d":0,"z":141.9200,"y":56.9570,"x":32.6500},{"p_h":false,"p_d":0,"z":140.8670,"y":56.0720,"x":33.2710},{"p_h":false,"p_d":0,"l":"O","z":141.1720,"y":54.6670,"x":33.0840},{"p_h":false,"p_d":0,"z":139.4170,"y":56.2790,"x":32.8260},{"p_h":false,"p_d":0,"l":"O","z":138.6110,"y":56.2550,"x":34.0200},{"p_h":false,"p_d":0,"z":139.1640,"y":55.0760,"x":31.9240},{"p_h":false,"p_d":0,"z":140.0240,"y":53.9970,"x":32.5830},{"p_h":false,"p_d":0,"l":"N","z":140.4950,"y":52.8920,"x":31.7200},{"p_h":false,"p_d":0,"z":140.3540,"y":51.6040,"x":32.1960},{"p_h":false,"p_d":0,"l":"O","z":139.8440,"y":51.3470,"x":33.2860},{"p_h":false,"p_d":0,"l":"N","z":140.8430,"y":50.6270,"x":31.3630},{"p_h":false,"p_d":0,"z":141.4480,"y":50.8020,"x":30.1310},{"p_h":false,"p_d":0,"l":"O","z":141.8590,"y":49.8060,"x":29.4950},{"p_h":false,"p_d":0,"z":141.5410,"y":52.1940,"x":29.6800},{"p_h":false,"p_d":0,"z":142.1620,"y":52.5080,"x":28.3550},{"p_h":false,"p_d":0,"z":141.0620,"y":53.1460,"x":30.4930},{"p_h":false,"p_d":0,"l":"P","z":137.0430,"y":56.6360,"x":33.9700},{"p_h":false,"p_d":0,"l":"O","z":136.7580,"y":57.4590,"x":35.1820},{"p_h":false,"p_d":0,"l":"O","z":136.6780,"y":57.1500,"x":32.6270},{"p_h":false,"p_d":0,"l":"O","z":136.3410,"y":55.2330,"x":34.2070},{"p_h":false,"p_d":0,"z":136.7170,"y":54.4570,"x":35.3350},{"p_h":false,"p_d":0,"z":136.1330,"y":53.0730,"x":35.2360},{"p_h":false,"p_d":0,"l":"O","z":136.8220,"y":52.2890,"x":34.2400},{"p_h":false,"p_d":0,"z":134.6390,"y":52.9870,"x":34.9030},{"p_h":false,"p_d":0,"l":"O","z":134.0570,"y":52.0700,"x":35.8310},{"p_h":false,"p_d":0,"z":134.6240,"y":52.3980,"x":33.4970},{"p_h":false,"p_d":0,"z":135.8660,"y":51.5320,"x":33.5230},{"p_h":false,"p_d":0,"l":"N","z":136.4490,"y":51.1900,"x":32.2170},{"p_h":false,"p_d":0,"z":136.6120,"y":49.8590,"x":31.9450},{"p_h":false,"p_d":0,"l":"O","z":136.2930,"y":48.9790,"x":32.7190},{"p_h":false,"p_d":0,"l":"N","z":137.1710,"y":49.5900,"x":30.7270},{"p_h":false,"p_d":0,"z":137.5700,"y":50.5020,"x":29.7710},{"p_h":false,"p_d":0,"l":"O","z":138.0690,"y":50.1030,"x":28.7150},{"p_h":false,"p_d":0,"z":137.3570,"y":51.8870,"x":30.1120},{"p_h":false,"p_d":0,"z":137.7330,"y":52.9420,"x":29.1190},{"p_h":false,"p_d":0,"z":136.8190,"y":52.1620,"x":31.3080},{"p_h":false,"p_d":0,"l":"P","z":132.5220,"y":52.2130,"x":36.2670},{"p_h":false,"p_d":0,"l":"O","z":132.4970,"y":52.3110,"x":37.75},{"p_h":false,"p_d":0,"l":"O","z":131.8760,"y":53.2730,"x":35.4460},{"p_h":false,"p_d":0,"l":"O","z":131.9420,"y":50.7970,"x":35.8540},{"p_h":false,"p_d":0,"z":132.8180,"y":49.6860,"x":35.7430},{"p_h":false,"p_d":0,"z":132.1920,"y":48.6090,"x":34.8930},{"p_h":false,"p_d":0,"l":"O","z":132.9660,"y":48.4450,"x":33.6790},{"p_h":false,"p_d":0,"z":130.7590,"y":48.8970,"x":34.4490},{"p_h":false,"p_d":0,"l":"O","z":130.0030,"y":47.6870,"x":34.5270},{"p_h":false,"p_d":0,"z":130.9240,"y":49.3110,"x":32.9970},{"p_h":false,"p_d":0,"z":132.0970,"y":48.4440,"x":32.5700},{"p_h":false,"p_d":0,"l":"N","z":132.8360,"y":48.9400,"x":31.3980},{"p_h":false,"p_d":0,"z":133.4810,"y":48.0220,"x":30.5410},{"p_h":false,"p_d":0,"l":"O","z":133.4970,"y":46.8110,"x":30.8310},{"p_h":false,"p_d":0,"l":"N","z":134.0730,"y":48.4790,"x":29.4180},{"p_h":false,"p_d":0,"z":134.0510,"y":49.7860,"x":29.1420},{"p_h":false,"p_d":0,"l":"N","z":134.6030,"y":50.1860,"x":28.0060},{"p_h":false,"p_d":0,"z":133.4520,"y":50.7360,"x":30.0150},{"p_h":false,"p_d":0,"z":132.8660,"y":50.2770,"x":31.1210},{"p_h":false,"p_d":0,"l":"P","z":128.4570,"y":47.7250,"x":34.9740},{"p_h":false,"p_d":0,"l":"O","z":128.3840,"y":47.8370,"x":36.4500},{"p_h":false,"p_d":0,"l":"O","z":127.7100,"y":48.6910,"x":34.1260},{"p_h":false,"p_d":0,"l":"O","z":127.9780,"y":46.2660,"x":34.5700},{"p_h":false,"p_d":0,"z":128.7890,"y":45.1320,"x":34.8500},{"p_h":false,"p_d":0,"z":128.7690,"y":44.1880,"x":33.6730},{"p_h":false,"p_d":0,"l":"O","z":129.5460,"y":44.7480,"x":32.5910},{"p_h":false,"p_d":0,"z":127.3780,"y":43.9100,"x":33.0940},{"p_h":false,"p_d":0,"l":"O","z":127.3050,"y":42.5200,"x":32.7330},{"p_h":false,"p_d":0,"z":127.3180,"y":44.8250,"x":31.8790},{"p_h":false,"p_d":0,"z":128.7630,"y":44.8000,"x":31.4060},{"p_h":false,"p_d":0,"l":"N","z":129.2060,"y":45.9540,"x":30.6190},{"p_h":false,"p_d":0,"z":128.8500,"y":47.2730,"x":30.7620},{"p_h":false,"p_d":0,"l":"N","z":129.4150,"y":48.0730,"x":29.8900},{"p_h":false,"p_d":0,"z":130.2010,"y":47.2210,"x":29.1180},{"p_h":false,"p_d":0,"z":131.0520,"y":47.4550,"x":28.0080},{"p_h":false,"p_d":0,"l":"N","z":131.2480,"y":48.6610,"x":27.4670},{"p_h":false,"p_d":0,"l":"N","z":131.6970,"y":46.3890,"x":27.4690},{"p_h":false,"p_d":0,"z":131.4890,"y":45.1790,"x":28.0130},{"p_h":false,"p_d":0,"l":"N","z":130.7120,"y":44.8390,"x":29.0530},{"p_h":false,"p_d":0,"z":130.0860,"y":45.9190,"x":29.5620},{"p_h":false,"p_d":0,"l":"P","z":125.9220,"y":41.8820,"x":32.1970},{"p_h":false,"p_d":0,"l":"O","z":125.8150,"y":40.5370,"x":32.8060},{"p_h":false,"p_d":0,"l":"O","z":124.8010,"y":42.8500,"x":32.3530},{"p_h":false,"p_d":0,"l":"O","z":126.2010,"y":41.6860,"x":30.6450},{"p_h":false,"p_d":0,"z":127.5200,"y":41.4120,"x":30.1920},{"p_h":false,"p_d":0,"z":127.5840,"y":41.4630,"x":28.6840},{"p_h":false,"p_d":0,"l":"O","z":128.1940,"y":42.7040,"x":28.2380},{"p_h":false,"p_d":0,"z":126.2380,"y":41.3620,"x":27.9640},{"p_h":false,"p_d":0,"l":"O","z":126.3670,"y":40.4620,"x":26.8660},{"p_h":false,"p_d":0,"z":126.0320,"y":42.7610,"x":27.4140},{"p_h":false,"p_d":0,"z":127.4600,"y":43.1790,"x":27.1280},{"p_h":false,"p_d":0,"l":"N","z":127.6680,"y":44.6340,"x":26.9950},{"p_h":false,"p_d":0,"z":128.4760,"y":45.1110,"x":25.9500},{"p_h":false,"p_d":0,"l":"O","z":129.0510,"y":44.2960,"x":25.2070},{"p_h":false,"p_d":0,"l":"N","z":128.6080,"y":46.4450,"x":25.7730},{"p_h":false,"p_d":0,"z":127.9830,"y":47.2880,"x":26.5950},{"p_h":false,"p_d":0,"l":"N","z":128.1210,"y":48.5910,"x":26.3660},{"p_h":false,"p_d":0,"z":127.1860,"y":46.8330,"x":27.6800},{"p_h":false,"p_d":0,"z":127.0610,"y":45.5110,"x":27.8460},{"p_h":false,"p_d":0,"l":"P","z":125.1470,"y":39.4990,"x":26.4680},{"p_h":false,"p_d":0,"l":"O","z":125.3840,"y":38.1880,"x":27.1170},{"p_h":false,"p_d":0,"l":"O","z":123.8610,"y":40.2310,"x":26.6960},{"p_h":false,"p_d":0,"l":"O","z":125.3700,"y":39.3130,"x":24.9080},{"p_h":false,"p_d":0,"z":126.6710,"y":39.0380,"x":24.4030},{"p_h":false,"p_d":0,"z":126.8610,"y":39.6960,"x":23.0570},{"p_h":false,"p_d":0,"l":"O","z":127.0060,"y":41.1320,"x":23.2010},{"p_h":false,"p_d":0,"z":125.7100,"y":39.4870,"x":22.0810},{"p_h":false,"p_d":0,"l":"O","z":126.2710,"y":39.2550,"x":20.7990},{"p_h":false,"p_d":0,"z":124.9670,"y":40.8140,"x":22.1160},{"p_h":false,"p_d":0,"z":126.0960,"y":41.8070,"x":22.3410},{"p_h":false,"p_d":0,"l":"N","z":125.7170,"y":43.0740,"x":22.9860},{"p_h":false,"p_d":0,"z":124.7860,"y":43.2600,"x":23.9760},{"p_h":false,"p_d":0,"l":"N","z":124.6630,"y":44.5080,"x":24.3650},{"p_h":false,"p_d":0,"z":125.5740,"y":45.1980,"x":23.5750},{"p_h":false,"p_d":0,"z":125.9110,"y":46.5810,"x":23.4850},{"p_h":false,"p_d":0,"l":"N","z":125.3690,"y":47.5370,"x":24.2550},{"p_h":false,"p_d":0,"l":"N","z":126.8340,"y":46.9420,"x":22.5660},{"p_h":false,"p_d":0,"z":127.4000,"y":45.9750,"x":21.8130},{"p_h":false,"p_d":0,"l":"N","z":127.1820,"y":44.6550,"x":21.8180},{"p_h":false,"p_d":0,"z":126.2390,"y":44.3280,"x":22.7210},{"p_h":false,"p_d":0,"l":"P","z":125.3250,"y":38.8480,"x":19.5790},{"p_h":false,"p_d":0,"l":"O","z":126.0940,"y":37.9530,"x":18.6760},{"p_h":false,"p_d":0,"l":"O","z":124.0270,"y":38.3970,"x":20.1540},{"p_h":false,"p_d":0,"l":"O","z":125.1030,"y":40.2150,"x":18.7910},{"p_h":false,"p_d":0,"z":126.1860,"y":41.1180,"x":18.6070},{"p_h":false,"p_d":0,"z":125.7420,"y":42.3570,"x":17.8710},{"p_h":false,"p_d":0,"l":"O","z":125.5550,"y":43.4310,"x":18.8290},{"p_h":false,"p_d":0,"z":124.4620,"y":42.2920,"x":17.0360},{"p_h":false,"p_d":0,"l":"O","z":124.7450,"y":42.8530,"x":15.7530},{"p_h":false,"p_d":0,"z":123.4960,"y":43.2050,"x":17.7850},{"p_h":false,"p_d":0,"z":124.4370,"y":44.2090,"x":18.4490},{"p_h":false,"p_d":0,"l":"N","z":123.9210,"y":44.9220,"x":19.6550},{"p_h":false,"p_d":0,"z":124.2320,"y":46.2990,"x":19.8490},{"p_h":false,"p_d":0,"l":"O","z":124.9860,"y":46.8820,"x":19.0400},{"p_h":false,"p_d":0,"l":"N","z":123.7070,"y":46.9510,"x":20.9230},{"p_h":false,"p_d":0,"z":122.9380,"y":46.2870,"x":21.7950},{"p_h":false,"p_d":0,"l":"N","z":122.4490,"y":46.9540,"x":22.8470},{"p_h":false,"p_d":0,"z":122.6380,"y":44.9020,"x":21.6370},{"p_h":false,"p_d":0,"z":123.1440,"y":44.2660,"x":20.5700},{"p_h":false,"p_d":0,"l":"P","z":123.8510,"y":42.4730,"x":14.4780},{"p_h":false,"p_d":0,"l":"O","z":124.6560,"y":41.6650,"x":13.5200},{"p_h":false,"p_d":0,"l":"O","z":122.5910,"y":41.9080,"x":15.0340},{"p_h":false,"p_d":0,"l":"O","z":123.5880,"y":43.8890,"x":13.7950},{"p_h":false,"p_d":0,"z":122.8560,"y":44.8910,"x":14.5},{"p_h":false,"p_d":0,"z":123.4170,"y":46.2580,"x":14.2330},{"p_h":false,"p_d":0,"l":"O","z":123.7220,"y":46.7900,"x":15.5440},{"p_h":false,"p_d":0,"z":122.3710,"y":47.1850,"x":13.6290},{"p_h":false,"p_d":0,"l":"O","z":122.7270,"y":47.8520,"x":12.4420},{"p_h":false,"p_d":0,"z":122.0290,"y":48.2050,"x":14.6960},{"p_h":false,"p_d":0,"z":122.9560,"y":47.9450,"x":15.8610},{"p_h":false,"p_d":0,"l":"N","z":122.1260,"y":47.6320,"x":17.0420},{"p_h":false,"p_d":0,"z":121.7820,"y":48.6630,"x":17.9260},{"p_h":false,"p_d":0,"l":"O","z":122.2130,"y":49.8070,"x":17.7240},{"p_h":false,"p_d":0,"l":"N","z":120.9780,"y":48.3950,"x":18.9710},{"p_h":false,"p_d":0,"z":120.5140,"y":47.1570,"x":19.1520},{"p_h":false,"p_d":0,"l":"N","z":119.7120,"y":46.9420,"x":20.2070},{"p_h":false,"p_d":0,"z":120.8480,"y":46.0860,"x":18.2750},{"p_h":false,"p_d":0,"z":121.6590,"y":46.3650,"x":17.2480},{"p_h":false,"p_d":0,"l":"P","z":121.5460,"y":48.4840,"x":11.5650},{"p_h":false,"p_d":0,"l":"O","z":121.9140,"y":48.6070,"x":10.1300},{"p_h":false,"p_d":0,"l":"O","z":120.3590,"y":47.6760,"x":11.9640},{"p_h":false,"p_d":0,"l":"O","z":121.3710,"y":49.9410,"x":12.1700},{"p_h":false,"p_d":0,"z":122.4850,"y":50.8150,"x":12.2810},{"p_h":false,"p_d":0,"z":122.0450,"y":52.1010,"x":12.9290},{"p_h":false,"p_d":0,"l":"O","z":121.5510,"y":51.7950,"x":14.2600},{"p_h":false,"p_d":0,"z":120.8890,"y":52.7690,"x":12.1920},{"p_h":false,"p_d":0,"l":"O","z":121.0710,"y":54.1810,"x":12.2560},{"p_h":false,"p_d":0,"z":119.6690,"y":52.3270,"x":12.9850},{"p_h":false,"p_d":0,"z":120.2130,"y":52.2540,"x":14.4040},{"p_h":false,"p_d":0,"l":"N","z":119.5020,"y":51.3340,"x":15.3310},{"p_h":false,"p_d":0,"z":119.0250,"y":51.8370,"x":16.5270},{"p_h":false,"p_d":0,"l":"O","z":119.0750,"y":53.0190,"x":16.8310},{"p_h":false,"p_d":0,"l":"N","z":118.4620,"y":50.9040,"x":17.3590},{"p_h":false,"p_d":0,"z":118.3010,"y":49.5570,"x":17.1090},{"p_h":false,"p_d":0,"l":"O","z":117.8030,"y":48.8330,"x":17.9600},{"p_h":false,"p_d":0,"z":118.7630,"y":49.1120,"x":15.8380},{"p_h":false,"p_d":0,"z":118.5610,"y":47.6760,"x":15.4760},{"p_h":false,"p_d":0,"z":119.3430,"y":50.0010,"x":15.0190},{"p_h":false,"p_d":0,"l":"P","z":120.3420,"y":55.1420,"x":11.1930},{"p_h":false,"p_d":0,"l":"O","z":121.2770,"y":56.2680,"x":10.9250},{"p_h":false,"p_d":0,"l":"O","z":119.7990,"y":54.3340,"x":10.0630},{"p_h":false,"p_d":0,"l":"O","z":119.1290,"y":55.7410,"x":12.0140},{"p_h":false,"p_d":0,"z":118.7700,"y":55.1740,"x":13.2550},{"p_h":false,"p_d":0,"z":117.5990,"y":55.9160,"x":13.8450},{"p_h":false,"p_d":0,"l":"O","z":117.1430,"y":55.1120,"x":14.9600},{"p_h":false,"p_d":0,"z":116.4120,"y":56.0300,"x":12.8870},{"p_h":false,"p_d":0,"l":"O","z":115.7410,"y":57.2740,"x":13.1150},{"p_h":false,"p_d":0,"z":115.5620,"y":54.8270,"x":13.2480},{"p_h":false,"p_d":0,"z":115.8230,"y":54.6660,"x":14.7340},{"p_h":false,"p_d":0,"l":"N","z":115.7160,"y":53.2900,"x":15.2130},{"p_h":false,"p_d":0,"z":116.0560,"y":52.1280,"x":14.5630},{"p_h":false,"p_d":0,"l":"N","z":115.7280,"y":51.0400,"x":15.2290},{"p_h":false,"p_d":0,"z":115.1520,"y":51.5240,"x":16.4030},{"p_h":false,"p_d":0,"z":114.5550,"y":50.8820,"x":17.5140},{"p_h":false,"p_d":0,"l":"N","z":114.4090,"y":49.5580,"x":17.6230},{"p_h":false,"p_d":0,"l":"N","z":114.0900,"y":51.6630,"x":18.5170},{"p_h":false,"p_d":0,"z":114.2020,"y":52.9840,"x":18.3980},{"p_h":false,"p_d":0,"l":"N","z":114.7160,"y":53.7000,"x":17.3990},{"p_h":false,"p_d":0,"z":115.1740,"y":52.9040,"x":16.4220},{"p_h":false,"p_d":0,"l":"P","z":114.4950,"y":57.7160,"x":12.1880},{"p_h":false,"p_d":0,"l":"O","z":114.4880,"y":59.1990,"x":12.0860},{"p_h":false,"p_d":0,"l":"O","z":114.4230,"y":56.8810,"x":10.9580},{"p_h":false,"p_d":0,"l":"O","z":113.2630,"y":57.3450,"x":13.1020},{"p_h":false,"p_d":0,"z":113.2720,"y":57.7160,"x":14.4650},{"p_h":false,"p_d":0,"z":112.2020,"y":56.9500,"x":15.1920},{"p_h":false,"p_d":0,"l":"O","z":112.5910,"y":55.5630,"x":15.3640},{"p_h":false,"p_d":0,"z":110.8690,"y":56.9240,"x":14.4240},{"p_h":false,"p_d":0,"l":"O","z":109.8110,"y":56.9990,"x":15.3780},{"p_h":false,"p_d":0,"z":110.8590,"y":55.5350,"x":13.8160},{"p_h":false,"p_d":0,"z":111.4520,"y":54.8130,"x":14.9950},{"p_h":false,"p_d":0,"l":"N","z":111.7930,"y":53.4030,"x":14.8850},{"p_h":false,"p_d":0,"z":112.3880,"y":52.7180,"x":13.8450},{"p_h":false,"p_d":0,"l":"N","z":112.4790,"y":51.4310,"x":14.0780},{"p_h":false,"p_d":0,"z":111.9160,"y":51.2670,"x":15.3470},{"p_h":false,"p_d":0,"z":111.6990,"y":50.1020,"x":16.1200},{"p_h":false,"p_d":0,"l":"O","z":111.9670,"y":48.9310,"x":15.8400},{"p_h":false,"p_d":0,"l":"N","z":111.0940,"y":50.3920,"x":17.3430},{"p_h":false,"p_d":0,"z":110.7460,"y":51.6480,"x":17.7690},{"p_h":false,"p_d":0,"l":"N","z":110.2070,"y":51.7410,"x":19.0090},{"p_h":false,"p_d":0,"l":"N","z":110.9220,"y":52.7410,"x":17.0500},{"p_h":false,"p_d":0,"z":111.5080,"y":52.4740,"x":15.8600},{"p_h":false,"p_d":0,"l":"P","z":108.4920,"y":57.8330,"x":15.0450},{"p_h":false,"p_d":0,"l":"O","z":108.7750,"y":59.2730,"x":15.2680},{"p_h":false,"p_d":0,"l":"O","z":108.0340,"y":57.3690,"x":13.7190},{"p_h":false,"p_d":0,"l":"O","z":107.4720,"y":57.3590,"x":16.1680},{"p_h":false,"p_d":0,"z":107.7240,"y":57.6260,"x":17.5380},{"p_h":false,"p_d":0,"z":106.9200,"y":56.6870,"x":18.4080},{"p_h":false,"p_d":0,"l":"O","z":107.4590,"y":55.3490,"x":18.2910},{"p_h":false,"p_d":0,"z":105.4370,"y":56.5740,"x":18.0540},{"p_h":false,"p_d":0,"l":"O","z":104.6790,"y":56.375,"x":19.2490},{"p_h":false,"p_d":0,"z":105.3920,"y":55.3240,"x":17.1950},{"p_h":false,"p_d":0,"z":106.4500,"y":54.4550,"x":17.8560},{"p_h":false,"p_d":0,"l":"N","z":107.0700,"y":53.4630,"x":16.9860},{"p_h":false,"p_d":0,"z":107.7150,"y":53.6710,"x":15.7860},{"p_h":false,"p_d":0,"l":"N","z":108.1300,"y":52.5670,"x":15.2230},{"p_h":false,"p_d":0,"z":107.7460,"y":51.5700,"x":16.1130},{"p_h":false,"p_d":0,"z":107.9160,"y":50.1550,"x":16.0470},{"p_h":false,"p_d":0,"l":"O","z":108.4530,"y":49.4880,"x":15.1580},{"p_h":false,"p_d":0,"l":"N","z":107.3700,"y":49.5170,"x":17.1620},{"p_h":false,"p_d":0,"z":106.7340,"y":50.1550,"x":18.2050},{"p_h":false,"p_d":0,"l":"N","z":106.2570,"y":49.3700,"x":19.1870},{"p_h":false,"p_d":0,"l":"N","z":106.5700,"y":51.4740,"x":18.2790},{"p_h":false,"p_d":0,"z":107.0980,"y":52.1090,"x":17.2080},{"p_h":false,"p_d":0,"l":"P","z":103.0750,"y":56.5210,"x":19.2130},{"p_h":false,"p_d":0,"l":"O","z":102.6920,"y":57.4830,"x":20.2910},{"p_h":false,"p_d":0,"l":"O","z":102.6120,"y":56.7420,"x":17.8130},{"p_h":false,"p_d":0,"l":"O","z":102.5200,"y":55.0980,"x":19.6520},{"p_h":false,"p_d":0,"z":102.9130,"y":53.9260,"x":18.9810},{"p_h":false,"p_d":0,"z":102.2480,"y":52.7410,"x":19.6230},{"p_h":false,"p_d":0,"l":"O","z":103.1060,"y":51.6040,"x":19.3890},{"p_h":false,"p_d":0,"z":100.8790,"y":52.4130,"x":19.0380},{"p_h":false,"p_d":0,"l":"O","z":99.8480,"y":52.2200,"x":20.0150},{"p_h":false,"p_d":0,"z":101.1020,"y":51.1530,"x":18.2250},{"p_h":false,"p_d":0,"z":102.4710,"y":50.6160,"x":18.6200},{"p_h":false,"p_d":0,"l":"N","z":103.2640,"y":50.4320,"x":17.4030},{"p_h":false,"p_d":0,"z":103.6040,"y":49.1620,"x":17.0590},{"p_h":false,"p_d":0,"l":"O","z":103.3960,"y":48.2120,"x":17.7930},{"p_h":false,"p_d":0,"l":"N","z":104.2000,"y":49.0240,"x":15.8310},{"p_h":false,"p_d":0,"z":104.4950,"y":50.0350,"x":14.9400},{"p_h":false,"p_d":0,"l":"O","z":104.9730,"y":49.7550,"x":13.8410},{"p_h":false,"p_d":0,"z":104.1910,"y":51.375,"x":15.3910},{"p_h":false,"p_d":0,"z":104.5260,"y":52.5310,"x":14.5070},{"p_h":false,"p_d":0,"z":103.6040,"y":51.5080,"x":16.5940},{"p_h":false,"p_d":0,"l":"P","z":98.3060,"y":52.4860,"x":19.6020},{"p_h":false,"p_d":0,"l":"O","z":97.6420,"y":53.2300,"x":20.6780},{"p_h":false,"p_d":0,"l":"O","z":98.2170,"y":52.9950,"x":18.1970},{"p_h":false,"p_d":0,"l":"O","z":97.6790,"y":51.0290,"x":19.5530},{"p_h":false,"p_d":0,"z":97.7290,"y":50.1810,"x":20.6900},{"p_h":false,"p_d":0,"z":97.6360,"y":48.7400,"x":20.2620},{"p_h":false,"p_d":0,"l":"O","z":98.7120,"y":48.4720,"x":19.3270},{"p_h":false,"p_d":0,"z":96.3460,"y":48.3290,"x":19.5550},{"p_h":false,"p_d":0,"l":"O","z":96.0110,"y":47.0120,"x":20.0250},{"p_h":false,"p_d":0,"z":96.7220,"y":48.3500,"x":18.0770},{"p_h":false,"p_d":0,"z":98.2010,"y":47.9760,"x":18.0940},{"p_h":false,"p_d":0,"l":"N","z":99.0070,"y":48.5560,"x":17.0210},{"p_h":false,"p_d":0,"z":99.1030,"y":49.8870,"x":16.7120},{"p_h":false,"p_d":0,"l":"N","z":99.9010,"y":50.1290,"x":15.7070},{"p_h":false,"p_d":0,"z":100.3620,"y":48.8820,"x":15.3210},{"p_h":false,"p_d":0,"z":101.2550,"y":48.5160,"x":14.2700},{"p_h":false,"p_d":0,"l":"O","z":101.8540,"y":49.2620,"x":13.4670},{"p_h":false,"p_d":0,"l":"N","z":101.4320,"y":47.1350,"x":14.2060},{"p_h":false,"p_d":0,"z":100.8470,"y":46.2230,"x":15.0660},{"p_h":false,"p_d":0,"l":"N","z":101.1370,"y":44.9100,"x":14.8450},{"p_h":false,"p_d":0,"l":"N","z":100.0340,"y":46.5590,"x":16.0660},{"p_h":false,"p_d":0,"z":99.8250,"y":47.8930,"x":16.1240},{"p_h":false,"p_d":0,"l":"P","z":94.6670,"y":46.2700,"x":19.5330},{"p_h":false,"p_d":0,"l":"O","z":93.8590,"y":45.9510,"x":20.7430},{"p_h":false,"p_d":0,"l":"O","z":94.0550,"y":47.0140,"x":18.4030},{"p_h":false,"p_d":0,"l":"O","z":95.2170,"y":44.9020,"x":18.9590},{"p_h":false,"p_d":0,"z":96.2800,"y":44.9270,"x":18.0450},{"p_h":false,"p_d":0,"z":96.5190,"y":43.5600,"x":17.4680},{"p_h":false,"p_d":0,"l":"O","z":97.5180,"y":43.8020,"x":16.4660},{"p_h":false,"p_d":0,"z":95.3220,"y":42.9540,"x":16.7410},{"p_h":false,"p_d":0,"l":"O","z":95.2770,"y":41.5300,"x":16.9200},{"p_h":false,"p_d":0,"z":95.5230,"y":43.3620,"x":15.2900},{"p_h":false,"p_d":0,"z":97.0150,"y":43.6310,"x":15.1630},{"p_h":false,"p_d":0,"l":"N","z":97.3250,"y":44.8600,"x":14.4160},{"p_h":false,"p_d":0,"z":98.1870,"y":44.7820,"x":13.3500},{"p_h":false,"p_d":0,"l":"O","z":98.7330,"y":43.7440,"x":13.0110},{"p_h":false,"p_d":0,"l":"N","z":98.3940,"y":45.9700,"x":12.6850},{"p_h":false,"p_d":0,"z":97.8470,"y":47.2060,"x":12.9860},{"p_h":false,"p_d":0,"l":"O","z":98.1590,"y":48.1970,"x":12.3090},{"p_h":false,"p_d":0,"z":96.9420,"y":47.2170,"x":14.1230},{"p_h":false,"p_d":0,"z":96.2660,"y":48.4920,"x":14.5050},{"p_h":false,"p_d":0,"z":96.7430,"y":46.0600,"x":14.7760},{"p_h":false,"p_d":0,"l":"P","z":93.8650,"y":40.7510,"x":16.8640},{"p_h":false,"p_d":0,"l":"O","z":93.9960,"y":39.4560,"x":17.5590},{"p_h":false,"p_d":0,"l":"O","z":92.7990,"y":41.6920,"x":17.2890},{"p_h":false,"p_d":0,"l":"O","z":93.6570,"y":40.4680,"x":15.3150},{"p_h":false,"p_d":0,"z":94.5590,"y":39.6480,"x":14.6000},{"p_h":false,"p_d":0,"z":94.3830,"y":39.8670,"x":13.1210},{"p_h":false,"p_d":0,"l":"O","z":94.9320,"y":41.1480,"x":12.7320},{"p_h":false,"p_d":0,"z":92.9290,"y":39.8660,"x":12.6410},{"p_h":false,"p_d":0,"l":"O","z":92.8960,"y":39.2510,"x":11.3580},{"p_h":false,"p_d":0,"z":92.6260,"y":41.3410,"x":12.4460},{"p_h":false,"p_d":0,"z":93.9720,"y":41.8230,"x":11.9340},{"p_h":false,"p_d":0,"l":"N","z":94.1990,"y":43.2630,"x":12.0320},{"p_h":false,"p_d":0,"z":93.6150,"y":44.1400,"x":12.9240},{"p_h":false,"p_d":0,"l":"N","z":93.9560,"y":45.3820,"x":12.7120},{"p_h":false,"p_d":0,"z":94.8310,"y":45.3250,"x":11.6290},{"p_h":false,"p_d":0,"z":95.5270,"y":46.3600,"x":10.9510},{"p_h":false,"p_d":0,"l":"O","z":95.4930,"y":47.5790,"x":11.1670},{"p_h":false,"p_d":0,"l":"N","z":96.3290,"y":45.8590,"x":9.9270},{"p_h":false,"p_d":0,"z":96.4550,"y":44.5310,"x":9.6080},{"p_h":false,"p_d":0,"l":"N","z":97.3280,"y":44.2360,"x":8.6330},{"p_h":false,"p_d":0,"l":"N","z":95.7950,"y":43.5560,"x":10.2130},{"p_h":false,"p_d":0,"z":95.0080,"y":44.0230,"x":11.2110},{"p_h":false,"p_d":0,"l":"P","z":91.7410,"y":38.1980,"x":10.9800},{"p_h":false,"p_d":0,"l":"O","z":91.9130,"y":36.9680,"x":11.7980},{"p_h":false,"p_d":0,"l":"O","z":90.4240,"y":38.9010,"x":10.9800},{"p_h":false,"p_d":0,"l":"O","z":92.1560,"y":37.8630,"x":9.4820},{"p_h":false,"p_d":0,"z":93.5280,"y":37.6060,"x":9.1680},{"p_h":false,"p_d":0,"z":93.9600,"y":38.3720,"x":7.9340},{"p_h":false,"p_d":0,"l":"O","z":94.1280,"y":39.7850,"x":8.2140},{"p_h":false,"p_d":0,"z":93.0390,"y":38.2810,"x":6.7180},{"p_h":false,"p_d":0,"l":"O","z":93.8210,"y":37.9990,"x":5.5560},{"p_h":false,"p_d":0,"z":92.4050,"y":39.6630,"x":6.6340},{"p_h":false,"p_d":0,"z":93.4750,"y":40.5710,"x":7.2230},{"p_h":false,"p_d":0,"l":"N","z":92.9680,"y":41.7780,"x":7.8820},{"p_h":false,"p_d":0,"z":91.9920,"y":41.8400,"x":8.8460},{"p_h":false,"p_d":0,"l":"N","z":91.7620,"y":43.0480,"x":9.2970},{"p_h":false,"p_d":0,"z":92.6400,"y":43.8480,"x":8.5740},{"p_h":false,"p_d":0,"z":92.8990,"y":45.2220,"x":8.6060},{"p_h":false,"p_d":0,"l":"N","z":92.25,"y":46.0740,"x":9.4060},{"p_h":false,"p_d":0,"l":"N","z":93.8620,"y":45.7030,"x":7.7830},{"p_h":false,"p_d":0,"z":94.4960,"y":44.8520,"x":6.9760},{"p_h":false,"p_d":0,"l":"N","z":94.3370,"y":43.5380,"x":6.8500},{"p_h":false,"p_d":0,"z":93.3820,"y":43.0840,"x":7.6930},{"p_h":false,"p_d":0,"l":"P","z":93.0940,"y":37.7020,"x":4.1540},{"p_h":false,"p_d":0,"l":"O","z":93.8790,"y":36.6480,"x":3.4640},{"p_h":false,"p_d":0,"l":"O","z":91.6280,"y":37.5210,"x":4.3560},{"p_h":false,"p_d":0,"l":"O","z":93.3060,"y":39.0650,"x":3.3720},{"p_h":false,"p_d":0,"z":94.5760,"y":39.6940,"x":3.3820},{"p_h":false,"p_d":0,"z":94.4880,"y":41.0320,"x":2.7020},{"p_h":false,"p_d":0,"l":"O","z":93.9390,"y":42.0220,"x":3.6010},{"p_h":false,"p_d":0,"z":93.6010,"y":41.0350,"x":1.4580},{"p_h":false,"p_d":0,"l":"O","z":94.3090,"y":41.7090,"x":0.4170},{"p_h":false,"p_d":0,"z":92.3450,"y":41.7770,"x":1.9060},{"p_h":false,"p_d":0,"z":92.8970,"y":42.7360,"x":2.9460},{"p_h":false,"p_d":0,"l":"N","z":91.9820,"y":43.2270,"x":3.9820},{"p_h":false,"p_d":0,"z":91.1550,"y":42.5050,"x":4.7990},{"p_h":false,"p_d":0,"l":"N","z":90.5250,"y":43.2340,"x":5.6960},{"p_h":false,"p_d":0,"z":90.9520,"y":44.5270,"x":5.4350},{"p_h":false,"p_d":0,"z":90.6690,"y":45.7600,"x":6.0520},{"p_h":false,"p_d":0,"l":"N","z":89.8530,"y":45.9000,"x":7.1020},{"p_h":false,"p_d":0,"l":"N","z":91.2690,"y":46.8570,"x":5.5600},{"p_h":false,"p_d":0,"z":92.1040,"y":46.7200,"x":4.5200},{"p_h":false,"p_d":0,"l":"N","z":92.4540,"y":45.6190,"x":3.8560},{"p_h":false,"p_d":0,"z":91.8370,"y":44.5430,"x":4.3680},{"p_h":false,"p_d":0,"l":"P","z":93.6240,"y":41.9220,"x":-1.0140},{"p_h":false,"p_d":0,"l":"O","z":94.6220,"y":41.6130,"x":-2.0620},{"p_h":false,"p_d":0,"l":"O","z":92.2960,"y":41.2540,"x":-1.0290},{"p_h":false,"p_d":0,"l":"O","z":93.3950,"y":43.4900,"x":-1.0450},{"p_h":false,"p_d":0,"z":94.4530,"y":44.3680,"x":-0.6980},{"p_h":false,"p_d":0,"z":93.9550,"y":45.7890,"x":-0.6980},{"p_h":false,"p_d":0,"l":"O","z":93.1140,"y":46.0230,"x":0.4580},{"p_h":false,"p_d":0,"z":93.1030,"y":46.1100,"x":-1.9200},{"p_h":false,"p_d":0,"l":"O","z":93.5320,"y":47.3450,"x":-2.4750},{"p_h":false,"p_d":0,"z":91.6770,"y":46.1610,"x":-1.3820},{"p_h":false,"p_d":0,"z":91.8780,"y":46.5870,"x":0.0540},{"p_h":false,"p_d":0,"l":"N","z":90.8550,"y":46.1490,"x":1.0050},{"p_h":false,"p_d":0,"z":90.3250,"y":44.8990,"x":1.2040},{"p_h":false,"p_d":0,"l":"N","z":89.4550,"y":44.8460,"x":2.1920},{"p_h":false,"p_d":0,"z":89.4010,"y":46.1520,"x":2.6610},{"p_h":false,"p_d":0,"z":88.6740,"y":46.7730,"x":3.7080},{"p_h":false,"p_d":0,"l":"N","z":87.8240,"y":46.1350,"x":4.5230},{"p_h":false,"p_d":0,"l":"N","z":88.8500,"y":48.0950,"x":3.8910},{"p_h":false,"p_d":0,"z":89.7000,"y":48.7470,"x":3.0940},{"p_h":false,"p_d":0,"l":"N","z":90.4390,"y":48.2870,"x":2.0930},{"p_h":false,"p_d":0,"z":90.2480,"y":46.9710,"x":1.9290},{"p_h":false,"p_d":0,"l":"P","z":92.8150,"y":47.9150,"x":-3.7800},{"p_h":false,"p_d":0,"l":"O","z":93.8420,"y":48.4600,"x":-4.6910},{"p_h":false,"p_d":0,"l":"O","z":91.8460,"y":46.8930,"x":-4.2780},{"p_h":false,"p_d":0,"l":"O","z":92.0020,"y":49.1230,"x":-3.1760},{"p_h":false,"p_d":0,"z":92.5140,"y":49.8040,"x":-2.0500},{"p_h":false,"p_d":0,"z":91.4510,"y":50.6910,"x":-1.4620},{"p_h":false,"p_d":0,"l":"O","z":90.5350,"y":49.9270,"x":-0.6510},{"p_h":false,"p_d":0,"z":90.5980,"y":51.4340,"x":-2.4900},{"p_h":false,"p_d":0,"l":"O","z":90.5790,"y":52.7900,"x":-2.0730},{"p_h":false,"p_d":0,"z":89.2300,"y":50.7640,"x":-2.3830},{"p_h":false,"p_d":0,"z":89.2060,"y":50.3400,"x":-0.9240},{"p_h":false,"p_d":0,"l":"N","z":88.2970,"y":49.2470,"x":-0.4750},{"p_h":false,"p_d":0,"z":87.5590,"y":49.4650,"x":0.6770},{"p_h":false,"p_d":0,"l":"O","z":87.5140,"y":50.5420,"x":1.2540},{"p_h":false,"p_d":0,"l":"N","z":86.8470,"y":48.3800,"x":1.1230},{"p_h":false,"p_d":0,"z":86.7530,"y":47.1380,"x":0.5270},{"p_h":false,"p_d":0,"l":"O","z":86.0750,"y":46.2450,"x":1.0600},{"p_h":false,"p_d":0,"z":87.4950,"y":46.9920,"x":-0.7100},{"p_h":false,"p_d":0,"z":87.4130,"y":45.6940,"x":-1.4430},{"p_h":false,"p_d":0,"z":88.2220,"y":48.0360,"x":-1.1430},{"p_h":false,"p_d":0,"l":"P","z":90.3320,"y":53.9600,"x":-3.1390},{"p_h":false,"p_d":0,"l":"O","z":91.4600,"y":54.9280,"x":-3.0310},{"p_h":false,"p_d":0,"l":"O","z":89.9720,"y":53.3810,"x":-4.4660},{"p_h":false,"p_d":0,"l":"O","z":89.0220,"y":54.6390,"x":-2.5500},{"p_h":false,"p_d":0,"z":88.1750,"y":53.8830,"x":-1.6940},{"p_h":false,"p_d":0,"z":87.1320,"y":54.7670,"x":-1.0660},{"p_h":false,"p_d":0,"l":"O","z":86.2940,"y":53.8860,"x":-0.2940},{"p_h":false,"p_d":0,"z":86.1980,"y":55.4220,"x":-2.0830},{"p_h":false,"p_d":0,"l":"O","z":85.4940,"y":56.5400,"x":-1.5170},{"p_h":false,"p_d":0,"z":85.1770,"y":54.3310,"x":-2.3350},{"p_h":false,"p_d":0,"z":85.0580,"y":53.6750,"x":-0.9650},{"p_h":false,"p_d":0,"l":"N","z":84.8540,"y":52.2330,"x":-1.0360},{"p_h":false,"p_d":0,"z":84.2810,"y":51.6070,"x":0.0440},{"p_h":false,"p_d":0,"l":"O","z":83.9450,"y":52.2050,"x":1.0600},{"p_h":false,"p_d":0,"l":"N","z":84.1270,"y":50.2490,"x":-0.0990},{"p_h":false,"p_d":0,"z":84.4970,"y":49.4810,"x":-1.1890},{"p_h":false,"p_d":0,"l":"O","z":84.3270,"y":48.2650,"x":-1.1630},{"p_h":false,"p_d":0,"z":85.0790,"y":50.2070,"x":-2.2950},{"p_h":false,"p_d":0,"z":85.4930,"y":49.4600,"x":-3.5170},{"p_h":false,"p_d":0,"z":85.2280,"y":51.5290,"x":-2.1650},{"p_h":false,"p_d":0,"l":"O","z":77.5270,"y":44.8510,"x":6.0200},{"p_h":false,"p_d":0,"z":76.3180,"y":45.5550,"x":5.6820},{"p_h":false,"p_d":0,"z":76.4850,"y":47.0670,"x":5.6400},{"p_h":false,"p_d":0,"l":"O","z":77.0740,"y":47.4620,"x":4.3810},{"p_h":false,"p_d":0,"z":77.3760,"y":47.6450,"x":6.7350},{"p_h":false,"p_d":0,"l":"O","z":76.8630,"y":48.8920,"x":7.2060},{"p_h":false,"p_d":0,"z":78.6990,"y":47.875,"x":6.0340},{"p_h":false,"p_d":0,"z":78.2880,"y":48.1640,"x":4.6030},{"p_h":false,"p_d":0,"l":"N","z":79.2640,"y":47.6550,"x":3.6440},{"p_h":false,"p_d":0,"z":79.4440,"y":46.3520,"x":3.2400},{"p_h":false,"p_d":0,"l":"N","z":80.4120,"y":46.2020,"x":2.3690},{"p_h":false,"p_d":0,"z":80.8960,"y":47.4930,"x":2.1830},{"p_h":false,"p_d":0,"z":81.9260,"y":48.0140,"x":1.3740},{"p_h":false,"p_d":0,"l":"N","z":82.6710,"y":47.2680,"x":0.5580},{"p_h":false,"p_d":0,"l":"N","z":82.1630,"y":49.3420,"x":1.4330},{"p_h":false,"p_d":0,"z":81.4100,"y":50.0900,"x":2.2510},{"p_h":false,"p_d":0,"l":"N","z":80.4130,"y":49.7180,"x":3.0530},{"p_h":false,"p_d":0,"z":80.2040,"y":48.3960,"x":2.9690},{"p_h":false,"p_d":0,"l":"P","z":77.5620,"y":49.6170,"x":8.4570},{"p_h":false,"p_d":0,"l":"O","z":76.6160,"y":50.6460,"x":8.9880},{"p_h":false,"p_d":0,"l":"O","z":78.0950,"y":48.5570,"x":9.3650},{"p_h":false,"p_d":0,"l":"O","z":78.7760,"y":50.4010,"x":7.7960},{"p_h":false,"p_d":0,"z":78.5310,"y":51.5280,"x":6.9590},{"p_h":false,"p_d":0,"z":79.7890,"y":52.3500,"x":6.8160},{"p_h":false,"p_d":0,"l":"O","z":80.7330,"y":51.7000,"x":5.9370},{"p_h":false,"p_d":0,"z":80.5440,"y":52.6150,"x":8.1190},{"p_h":false,"p_d":0,"l":"O","z":81.0620,"y":53.9510,"x":8.0320},{"p_h":false,"p_d":0,"z":81.6320,"y":51.5530,"x":8.1020},{"p_h":false,"p_d":0,"z":81.9600,"y":51.4720,"x":6.6180},{"p_h":false,"p_d":0,"l":"N","z":82.5050,"y":50.2020,"x":6.1280},{"p_h":false,"p_d":0,"z":82.2890,"y":48.9260,"x":6.5960},{"p_h":false,"p_d":0,"l":"N","z":82.8770,"y":47.9930,"x":5.8800},{"p_h":false,"p_d":0,"z":83.5390,"y":48.7050,"x":4.8860},{"p_h":false,"p_d":0,"z":84.3420,"y":48.3010,"x":3.8020},{"p_h":false,"p_d":0,"l":"N","z":84.6310,"y":47.0280,"x":3.5170},{"p_h":false,"p_d":0,"l":"N","z":84.8420,"y":49.2650,"x":3.0020},{"p_h":false,"p_d":0,"z":84.5560,"y":50.5430,"x":3.2790},{"p_h":false,"p_d":0,"l":"N","z":83.8170,"y":51.0460,"x":4.2630},{"p_h":false,"p_d":0,"z":83.3330,"y":50.0670,"x":5.0390},{"p_h":false,"p_d":0,"l":"P","z":81.9510,"y":54.5690,"x":9.2160},{"p_h":false,"p_d":0,"l":"O","z":81.5210,"y":55.9880,"x":9.3190},{"p_h":false,"p_d":0,"l":"O","z":81.9580,"y":53.7030,"x":10.4270},{"p_h":false,"p_d":0,"l":"O","z":83.4020,"y":54.5450,"x":8.5710},{"p_h":false,"p_d":0,"z":83.5470,"y":54.9380,"x":7.2220},{"p_h":false,"p_d":0,"z":84.9480,"y":54.6750,"x":6.7250},{"p_h":false,"p_d":0,"l":"O","z":85.1430,"y":53.3040,"x":6.3130},{"p_h":false,"p_d":0,"z":86.1050,"y":55.0300,"x":7.6560},{"p_h":false,"p_d":0,"l":"O","z":86.9240,"y":55.9320,"x":6.9080},{"p_h":false,"p_d":0,"z":86.7740,"y":53.6840,"x":7.9170},{"p_h":false,"p_d":0,"z":86.4440,"y":52.8970,"x":6.6650},{"p_h":false,"p_d":0,"l":"N","z":86.4360,"y":51.4250,"x":6.7740},{"p_h":false,"p_d":0,"z":87.0950,"y":50.7110,"x":5.7960},{"p_h":false,"p_d":0,"l":"O","z":87.7100,"y":51.2420,"x":4.8850},{"p_h":false,"p_d":0,"l":"N","z":87.0150,"y":49.3470,"x":5.9180},{"p_h":false,"p_d":0,"z":86.3530,"y":48.6280,"x":6.8990},{"p_h":false,"p_d":0,"l":"O","z":86.3610,"y":47.3990,"x":6.8610},{"p_h":false,"p_d":0,"z":85.6880,"y":49.4340,"x":7.9030},{"p_h":false,"p_d":0,"z":84.9330,"y":48.7440,"x":9.0030},{"p_h":false,"p_d":0,"z":85.7700,"y":50.7740,"x":7.8020},{"p_h":false,"p_d":0,"l":"P","z":88.2770,"y":56.5320,"x":7.5250},{"p_h":false,"p_d":0,"l":"O","z":88.3410,"y":57.9160,"x":6.9780},{"p_h":false,"p_d":0,"l":"O","z":88.3970,"y":56.3090,"x":8.9970},{"p_h":false,"p_d":0,"l":"O","z":89.3360,"y":55.6760,"x":6.7190},{"p_h":false,"p_d":0,"z":89.2940,"y":55.7520,"x":5.3080},{"p_h":false,"p_d":0,"z":90.3770,"y":54.9070,"x":4.6950},{"p_h":false,"p_d":0,"l":"O","z":90.1150,"y":53.5140,"x":4.9490},{"p_h":false,"p_d":0,"z":91.7840,"y":55.1870,"x":5.2080},{"p_h":false,"p_d":0,"l":"O","z":92.6210,"y":55.2640,"x":4.0450},{"p_h":false,"p_d":0,"z":92.0730,"y":53.9960,"x":6.1180},{"p_h":false,"p_d":0,"z":91.2770,"y":52.8890,"x":5.4470},{"p_h":false,"p_d":0,"l":"N","z":90.8540,"y":51.7620,"x":6.2970},{"p_h":false,"p_d":0,"z":91.0780,"y":50.4860,"x":5.8180},{"p_h":false,"p_d":0,"l":"O","z":91.6010,"y":50.2610,"x":4.7240},{"p_h":false,"p_d":0,"l":"N","z":90.6690,"y":49.4750,"x":6.6510},{"p_h":false,"p_d":0,"z":90.0570,"y":49.6050,"x":7.8900},{"p_h":false,"p_d":0,"l":"O","z":89.7140,"y":48.5880,"x":8.5140},{"p_h":false,"p_d":0,"z":89.8480,"y":50.9760,"x":8.3470},{"p_h":false,"p_d":0,"z":89.2210,"y":51.2200,"x":9.6840},{"p_h":false,"p_d":0,"z":90.2510,"y":51.9700,"x":7.5280},{"p_h":false,"p_d":0,"l":"P","z":94.1950,"y":55.5560,"x":4.1840},{"p_h":false,"p_d":0,"l":"O","z":94.5680,"y":56.4190,"x":3.0230},{"p_h":false,"p_d":0,"l":"O","z":94.5420,"y":56,"x":5.5570},{"p_h":false,"p_d":0,"l":"O","z":94.8100,"y":54.1110,"x":3.9510},{"p_h":false,"p_d":0,"z":94.5710,"y":53.4490,"x":2.7210},{"p_h":false,"p_d":0,"z":95.2130,"y":52.0880,"x":2.7360},{"p_h":false,"p_d":0,"l":"O","z":94.5880,"y":51.2440,"x":3.7380},{"p_h":false,"p_d":0,"z":96.7080,"y":52.0940,"x":3.0610},{"p_h":false,"p_d":0,"l":"O","z":97.3280,"y":51.1410,"x":2.1920},{"p_h":false,"p_d":0,"z":96.7480,"y":51.5980,"x":4.4990},{"p_h":false,"p_d":0,"z":95.6000,"y":50.6050,"x":4.4880},{"p_h":false,"p_d":0,"l":"N","z":95.0370,"y":50.2480,"x":5.7910},{"p_h":false,"p_d":0,"z":94.9040,"y":48.9020,"x":6.1010},{"p_h":false,"p_d":0,"l":"O","z":95.2850,"y":47.9940,"x":5.3650},{"p_h":false,"p_d":0,"l":"N","z":94.3040,"y":48.6610,"x":7.3180},{"p_h":false,"p_d":0,"z":93.8610,"y":49.5990,"x":8.2350},{"p_h":false,"p_d":0,"l":"O","z":93.2970,"y":49.2310,"x":9.2720},{"p_h":false,"p_d":0,"z":94.0960,"y":50.9850,"x":7.8730},{"p_h":false,"p_d":0,"z":93.7450,"y":52.0710,"x":8.8350},{"p_h":false,"p_d":0,"z":94.6460,"y":51.2280,"x":6.6730},{"p_h":false,"p_d":0,"l":"P","z":98.8350,"y":51.3520,"x":1.6900},{"p_h":false,"p_d":0,"l":"O","z":98.7800,"y":51.5340,"x":0.2130},{"p_h":false,"p_d":0,"l":"O","z":99.4450,"y":52.4070,"x":2.5470},{"p_h":false,"p_d":0,"l":"O","z":99.5080,"y":49.9410,"x":1.9980},{"p_h":false,"p_d":0,"z":98.6940,"y":48.7770,"x":2.1660},{"p_h":false,"p_d":0,"z":99.4090,"y":47.7610,"x":3.0220},{"p_h":false,"p_d":0,"l":"O","z":98.6730,"y":47.5420,"x":4.25},{"p_h":false,"p_d":0,"z":100.8060,"y":48.2090,"x":3.4390},{"p_h":false,"p_d":0,"l":"O","z":101.6920,"y":47.1030,"x":3.3700},{"p_h":false,"p_d":0,"z":100.625,"y":48.6210,"x":4.8860},{"p_h":false,"p_d":0,"z":99.5430,"y":47.6710,"x":5.3550},{"p_h":false,"p_d":0,"l":"N","z":98.7790,"y":48.1910,"x":6.5050},{"p_h":false,"p_d":0,"z":98.1750,"y":47.2870,"x":7.3900},{"p_h":false,"p_d":0,"l":"O","z":98.2600,"y":46.0740,"x":7.1660},{"p_h":false,"p_d":0,"l":"N","z":97.5190,"y":47.7550,"x":8.4750},{"p_h":false,"p_d":0,"z":97.4480,"y":49.0690,"x":8.6940},{"p_h":false,"p_d":0,"l":"N","z":96.7950,"y":49.4770,"x":9.7770},{"p_h":false,"p_d":0,"z":98.0430,"y":50.0210,"x":7.8040},{"p_h":false,"p_d":0,"z":98.6850,"y":49.5410,"x":6.7270},{"p_h":false,"p_d":0,"l":"P","z":103.2560,"y":47.3360,"x":3.0660},{"p_h":false,"p_d":0,"l":"O","z":103.4200,"y":47.5460,"x":1.6090},{"p_h":false,"p_d":0,"l":"O","z":103.8090,"y":48.3280,"x":4.0290},{"p_h":false,"p_d":0,"l":"O","z":103.8550,"y":45.9180,"x":3.4580},{"p_h":false,"p_d":0,"z":103.1400,"y":44.7260,"x":3.1320},{"p_h":false,"p_d":0,"z":103.1870,"y":43.7610,"x":4.2890},{"p_h":false,"p_d":0,"l":"O","z":102.3620,"y":44.2430,"x":5.3770},{"p_h":false,"p_d":0,"z":104.5840,"y":43.5680,"x":4.8740},{"p_h":false,"p_d":0,"l":"O","z":104.7660,"y":42.1770,"x":5.1680},{"p_h":false,"p_d":0,"z":104.5670,"y":44.4370,"x":6.125},{"p_h":false,"p_d":0,"z":103.1210,"y":44.3250,"x":6.5750},{"p_h":false,"p_d":0,"l":"N","z":102.6050,"y":45.4530,"x":7.3640},{"p_h":false,"p_d":0,"z":102.9300,"y":46.7860,"x":7.2690},{"p_h":false,"p_d":0,"l":"N","z":102.2720,"y":47.5530,"x":8.1110},{"p_h":false,"p_d":0,"z":101.4640,"y":46.6660,"x":8.8110},{"p_h":false,"p_d":0,"z":100.5330,"y":46.8480,"x":9.8640},{"p_h":false,"p_d":0,"l":"N","z":100.2570,"y":48.0340,"x":10.4220},{"p_h":false,"p_d":0,"l":"N","z":99.8940,"y":45.75,"x":10.3370},{"p_h":false,"p_d":0,"z":100.1890,"y":44.5560,"x":9.7980},{"p_h":false,"p_d":0,"l":"N","z":101.0480,"y":44.2590,"x":8.8180},{"p_h":false,"p_d":0,"z":101.6590,"y":45.3670,"x":8.3630},{"p_h":false,"p_d":0,"l":"P","z":106.2090,"y":41.6230,"x":5.6300},{"p_h":false,"p_d":0,"l":"O","z":106.5210,"y":40.4580,"x":4.7680},{"p_h":false,"p_d":0,"l":"O","z":107.1790,"y":42.7420,"x":5.7180},{"p_h":false,"p_d":0,"l":"O","z":105.9150,"y":41.1140,"x":7.1110},{"p_h":false,"p_d":0,"z":104.5850,"y":41.1510,"x":7.6340},{"p_h":false,"p_d":0,"z":104.5950,"y":40.9890,"x":9.1360},{"p_h":false,"p_d":0,"l":"O","z":103.8240,"y":42.0740,"x":9.7240},{"p_h":false,"p_d":0,"z":105.9840,"y":41.0430,"x":9.7820},{"p_h":false,"p_d":0,"l":"O","z":106.1710,"y":39.9610,"x":10.7050},{"p_h":false,"p_d":0,"z":105.9900,"y":42.3740,"x":10.5150},{"p_h":false,"p_d":0,"z":104.5190,"y":42.6100,"x":10.8280},{"p_h":false,"p_d":0,"l":"N","z":104.1790,"y":44.0420,"x":10.9560},{"p_h":false,"p_d":0,"z":103.2960,"y":44.4530,"x":11.9690},{"p_h":false,"p_d":0,"l":"O","z":102.7330,"y":43.5940,"x":12.6670},{"p_h":false,"p_d":0,"l":"N","z":103.0780,"y":45.7840,"x":12.1610},{"p_h":false,"p_d":0,"z":103.6900,"y":46.6780,"x":11.3760},{"p_h":false,"p_d":0,"l":"N","z":103.4850,"y":47.9830,"x":11.6180},{"p_h":false,"p_d":0,"z":104.5460,"y":46.2820,"x":10.3080},{"p_h":false,"p_d":0,"z":104.7580,"y":44.9690,"x":10.1320},{"p_h":false,"p_d":0,"l":"P","z":107.6530,"y":39.6100,"x":11.2350},{"p_h":false,"p_d":0,"l":"O","z":108.0370,"y":38.2880,"x":10.6870},{"p_h":false,"p_d":0,"l":"O","z":108.5430,"y":40.7890,"x":11.0100},{"p_h":false,"p_d":0,"l":"O","z":107.4250,"y":39.4490,"x":12.8020},{"p_h":false,"p_d":0,"z":106.3000,"y":38.7300,"x":13.2820},{"p_h":false,"p_d":0,"z":105.9320,"y":39.1970,"x":14.6690},{"p_h":false,"p_d":0,"l":"O","z":105.4830,"y":40.5750,"x":14.6230},{"p_h":false,"p_d":0,"z":107.0460,"y":39.1510,"x":15.7080},{"p_h":false,"p_d":0,"l":"O","z":106.4580,"y":38.7140,"x":16.9370},{"p_h":false,"p_d":0,"z":107.5220,"y":40.5970,"x":15.7760},{"p_h":false,"p_d":0,"z":106.2560,"y":41.3890,"x":15.4960},{"p_h":false,"p_d":0,"l":"N","z":106.4550,"y":42.6850,"x":14.8310},{"p_h":false,"p_d":0,"z":107.3150,"y":42.9780,"x":13.8030},{"p_h":false,"p_d":0,"l":"N","z":107.2770,"y":44.2390,"x":13.4250},{"p_h":false,"p_d":0,"z":106.3240,"y":44.8100,"x":14.2560},{"p_h":false,"p_d":0,"z":105.8210,"y":46.1320,"x":14.3670},{"p_h":false,"p_d":0,"l":"N","z":106.2370,"y":47.1580,"x":13.6120},{"p_h":false,"p_d":0,"l":"N","z":104.8630,"y":46.3640,"x":15.2900},{"p_h":false,"p_d":0,"z":104.4560,"y":45.3460,"x":16.0550},{"p_h":false,"p_d":0,"l":"N","z":104.8550,"y":44.0720,"x":16.0540},{"p_h":false,"p_d":0,"z":105.8010,"y":43.8670,"x":15.1220},{"p_h":false,"p_d":0,"l":"P","z":107.3730,"y":38.4610,"x":18.2280},{"p_h":false,"p_d":0,"l":"O","z":106.6610,"y":37.4670,"x":19.0700},{"p_h":false,"p_d":0,"l":"O","z":108.7680,"y":38.2110,"x":17.7960},{"p_h":false,"p_d":0,"l":"O","z":107.3090,"y":39.8270,"x":19.0240},{"p_h":false,"p_d":0,"z":106.0580,"y":40.4560,"x":19.2520},{"p_h":false,"p_d":0,"z":106.2650,"y":41.7760,"x":19.9500},{"p_h":false,"p_d":0,"l":"O","z":106.4130,"y":42.8230,"x":18.9560},{"p_h":false,"p_d":0,"z":107.5140,"y":41.8470,"x":20.8310},{"p_h":false,"p_d":0,"l":"O","z":107.1420,"y":42.4460,"x":22.0590},{"p_h":false,"p_d":0,"z":108.4460,"y":42.7680,"x":20.0560},{"p_h":false,"p_d":0,"z":107.4620,"y":43.6830,"x":19.3550},{"p_h":false,"p_d":0,"l":"N","z":107.9400,"y":44.4390,"x":18.1680},{"p_h":false,"p_d":0,"z":107.6520,"y":45.8150,"x":18.0740},{"p_h":false,"p_d":0,"l":"O","z":106.9510,"y":46.3480,"x":18.9470},{"p_h":false,"p_d":0,"l":"N","z":108.1290,"y":46.5300,"x":17.0360},{"p_h":false,"p_d":0,"z":108.8490,"y":45.9270,"x":16.0930},{"p_h":false,"p_d":0,"l":"N","z":109.3230,"y":46.6850,"x":15.1010},{"p_h":false,"p_d":0,"z":109.1260,"y":44.5260,"x":16.1350},{"p_h":false,"p_d":0,"z":108.6630,"y":43.8240,"x":17.1810},{"p_h":false,"p_d":0,"l":"P","z":107.9650,"y":42.1330,"x":23.3980},{"p_h":false,"p_d":0,"l":"O","z":107.0980,"y":41.3630,"x":24.3290},{"p_h":false,"p_d":0,"l":"O","z":109.2840,"y":41.5810,"x":23.0010},{"p_h":false,"p_d":0,"l":"O","z":108.1870,"y":43.5980,"x":23.9910},{"p_h":false,"p_d":0,"z":108.6350,"y":44.6530,"x":23.1360},{"p_h":false,"p_d":0,"z":108.0670,"y":45.9730,"x":23.5540},{"p_h":false,"p_d":0,"l":"O","z":107.7070,"y":46.6180,"x":22.3120},{"p_h":false,"p_d":0,"z":109.1150,"y":46.8780,"x":24.2120},{"p_h":false,"p_d":0,"l":"O","z":108.7630,"y":47.4810,"x":25.4440},{"p_h":false,"p_d":0,"z":109.4530,"y":47.9500,"x":23.2020},{"p_h":false,"p_d":0,"z":108.5300,"y":47.7440,"x":22.0230},{"p_h":false,"p_d":0,"l":"N","z":109.3890,"y":47.4050,"x":20.8760},{"p_h":false,"p_d":0,"z":109.7280,"y":48.4010,"x":19.9420},{"p_h":false,"p_d":0,"l":"O","z":109.2360,"y":49.5340,"x":20.0470},{"p_h":false,"p_d":0,"l":"N","z":110.5970,"y":48.1090,"x":18.9500},{"p_h":false,"p_d":0,"z":111.1240,"y":46.8880,"x":18.8640},{"p_h":false,"p_d":0,"l":"N","z":112.0030,"y":46.6600,"x":17.875},{"p_h":false,"p_d":0,"z":110.7760,"y":45.8470,"x":19.7790},{"p_h":false,"p_d":0,"z":109.9040,"y":46.1440,"x":20.7550},{"p_h":false,"p_d":0,"l":"P","z":109.9470,"y":48.0810,"x":26.3560},{"p_h":false,"p_d":0,"l":"O","z":109.5460,"y":48.1220,"x":27.7790},{"p_h":false,"p_d":0,"l":"O","z":111.1660,"y":47.3370,"x":25.9450},{"p_h":false,"p_d":0,"l":"O","z":110.0900,"y":49.5830,"x":25.8600},{"p_h":false,"p_d":0,"z":108.9490,"y":50.4210,"x":25.7960},{"p_h":false,"p_d":0,"z":109.3270,"y":51.7510,"x":25.2070},{"p_h":false,"p_d":0,"l":"O","z":109.7990,"y":51.5390,"x":23.8570},{"p_h":false,"p_d":0,"z":110.4730,"y":52.4260,"x":25.9480},{"p_h":false,"p_d":0,"l":"O","z":110.2510,"y":53.8160,"x":25.8990},{"p_h":false,"p_d":0,"z":111.6930,"y":52.0780,"x":25.1210},{"p_h":false,"p_d":0,"z":111.1220,"y":52.0390,"x":23.7180},{"p_h":false,"p_d":0,"l":"N","z":111.8390,"y":51.1550,"x":22.7780},{"p_h":false,"p_d":0,"z":112.2240,"y":51.6690,"x":21.5640},{"p_h":false,"p_d":0,"l":"O","z":112.0230,"y":52.8210,"x":21.2450},{"p_h":false,"p_d":0,"l":"N","z":112.8480,"y":50.7720,"x":20.7290},{"p_h":false,"p_d":0,"z":113.1160,"y":49.4290,"x":20.9880},{"p_h":false,"p_d":0,"l":"O","z":113.6500,"y":48.7190,"x":20.1260},{"p_h":false,"p_d":0,"z":112.7110,"y":48.9750,"x":22.2920},{"p_h":false,"p_d":0,"z":112.9990,"y":47.5610,"x":22.6820},{"p_h":false,"p_d":0,"z":112.0980,"y":49.8420,"x":23.1080},{"p_h":false,"p_d":0,"l":"P","z":111.0480,"y":54.7720,"x":26.8880},{"p_h":false,"p_d":0,"l":"O","z":110.2260,"y":56.0050,"x":27.0180},{"p_h":false,"p_d":0,"l":"O","z":111.3850,"y":53.9700,"x":28.0920},{"p_h":false,"p_d":0,"l":"O","z":112.3740,"y":55.1080,"x":26.0740},{"p_h":false,"p_d":0,"z":112.2930,"y":55.7660,"x":24.8130},{"p_h":false,"p_d":0,"z":113.6730,"y":56.0370,"x":24.2570},{"p_h":false,"p_d":0,"l":"O","z":114.0660,"y":55.0830,"x":23.2360},{"p_h":false,"p_d":0,"z":114.8170,"y":56.0970,"x":25.2700},{"p_h":false,"p_d":0,"l":"O","z":115.5670,"y":57.2900,"x":25.0310},{"p_h":false,"p_d":0,"z":115.6440,"y":54.8660,"x":24.9400},{"p_h":false,"p_d":0,"z":115.4190,"y":54.7080,"x":23.4410},{"p_h":false,"p_d":0,"l":"N","z":115.5970,"y":53.3390,"x":22.9410},{"p_h":false,"p_d":0,"z":115.2370,"y":52.1750,"x":23.5760},{"p_h":false,"p_d":0,"l":"N","z":115.5710,"y":51.0860,"x":22.9150},{"p_h":false,"p_d":0,"z":116.1860,"y":51.5640,"x":21.7600},{"p_h":false,"p_d":0,"z":116.7760,"y":50.9060,"x":20.6450},{"p_h":false,"p_d":0,"l":"N","z":116.8640,"y":49.5790,"x":20.5230},{"p_h":false,"p_d":0,"l":"N","z":117.2920,"y":51.6750,"x":19.6580},{"p_h":false,"p_d":0,"z":117.2200,"y":53.0110,"x":19.7880},{"p_h":false,"p_d":0,"l":"N","z":116.6970,"y":53.7430,"x":20.7870},{"p_h":false,"p_d":0,"z":116.1900,"y":52.9510,"x":21.7520},{"p_h":false,"p_d":0,"l":"P","z":116.7570,"y":57.7110,"x":26.0240},{"p_h":false,"p_d":0,"l":"O","z":116.6440,"y":59.1650,"x":26.3020},{"p_h":false,"p_d":0,"l":"O","z":116.8440,"y":56.7460,"x":27.1610},{"p_h":false,"p_d":0,"l":"O","z":118.0300,"y":57.4940,"x":25.1050},{"p_h":false,"p_d":0,"z":117.9830,"y":57.8050,"x":23.7270},{"p_h":false,"p_d":0,"z":119.0750,"y":57.0620,"x":23.0050},{"p_h":false,"p_d":0,"l":"O","z":118.7330,"y":55.6660,"x":22.7690},{"p_h":false,"p_d":0,"z":120.4090,"y":57.0510,"x":23.7630},{"p_h":false,"p_d":0,"l":"O","z":121.4440,"y":57.2370,"x":22.7950},{"p_h":false,"p_d":0,"z":120.4890,"y":55.6230,"x":24.2770},{"p_h":false,"p_d":0,"z":119.8930,"y":54.9240,"x":23.0750},{"p_h":false,"p_d":0,"l":"N","z":119.5830,"y":53.4920,"x":23.1530},{"p_h":false,"p_d":0,"z":119.0030,"y":52.7920,"x":24.1840},{"p_h":false,"p_d":0,"l":"N","z":118.9640,"y":51.5030,"x":23.9600},{"p_h":false,"p_d":0,"z":119.5210,"y":51.3480,"x":22.6910},{"p_h":false,"p_d":0,"z":119.7610,"y":50.1740,"x":21.9180},{"p_h":false,"p_d":0,"l":"O","z":119.4810,"y":49.0020,"x":22.1890},{"p_h":false,"p_d":0,"l":"N","z":120.3940,"y":50.4660,"x":20.7100},{"p_h":false,"p_d":0,"z":120.7390,"y":51.7240,"x":20.2890},{"p_h":false,"p_d":0,"l":"N","z":121.3540,"y":51.8160,"x":19.0870},{"p_h":false,"p_d":0,"l":"N","z":120.5,"y":52.8230,"x":20.9920},{"p_h":false,"p_d":0,"z":119.8970,"y":52.5590,"x":22.1760},{"p_h":false,"p_d":0,"l":"P","z":122.7310,"y":58.125,"x":23.1360},{"p_h":false,"p_d":0,"l":"O","z":122.4020,"y":59.5730,"x":23.0160},{"p_h":false,"p_d":0,"l":"O","z":123.3340,"y":57.6190,"x":24.4000},{"p_h":false,"p_d":0,"l":"O","z":123.6960,"y":57.7860,"x":21.9250},{"p_h":false,"p_d":0,"z":123.2870,"y":57.9990,"x":20.5830},{"p_h":false,"p_d":0,"z":124.0840,"y":57.0990,"x":19.6690},{"p_h":false,"p_d":0,"l":"O","z":123.6000,"y":55.7390,"x":19.7950},{"p_h":false,"p_d":0,"z":125.5820,"y":57.0390,"x":19.9860},{"p_h":false,"p_d":0,"l":"O","z":126.3320,"y":56.8890,"x":18.7730},{"p_h":false,"p_d":0,"z":125.7030,"y":55.7720,"x":20.8120},{"p_h":false,"p_d":0,"z":124.6730,"y":54.8780,"x":20.1450},{"p_h":false,"p_d":0,"l":"N","z":124.1480,"y":53.8140,"x":20.9880},{"p_h":false,"p_d":0,"z":123.5060,"y":53.9370,"x":22.2000},{"p_h":false,"p_d":0,"l":"N","z":123.1930,"y":52.7860,"x":22.7450},{"p_h":false,"p_d":0,"z":123.6420,"y":51.8460,"x":21.8280},{"p_h":false,"p_d":0,"z":123.5930,"y":50.4190,"x":21.8730},{"p_h":false,"p_d":0,"l":"O","z":123.1140,"y":49.6920,"x":22.7590},{"p_h":false,"p_d":0,"l":"N","z":124.1820,"y":49.8490,"x":20.7370},{"p_h":false,"p_d":0,"z":124.7340,"y":50.5590,"x":19.6890},{"p_h":false,"p_d":0,"l":"N","z":125.2430,"y":49.8450,"x":18.6760},{"p_h":false,"p_d":0,"l":"N","z":124.7830,"y":51.8840,"x":19.6360},{"p_h":false,"p_d":0,"z":124.2250,"y":52.4520,"x":20.7330},{"p_h":false,"p_d":0,"l":"P","z":127.8920,"y":57.2520,"x":18.7540},{"p_h":false,"p_d":0,"l":"O","z":128.1230,"y":58.2260,"x":17.6630},{"p_h":false,"p_d":0,"l":"O","z":128.2900,"y":57.6000,"x":20.1470},{"p_h":false,"p_d":0,"l":"O","z":128.6430,"y":55.9050,"x":18.3370},{"p_h":false,"p_d":0,"z":128.2880,"y":54.6590,"x":18.9100},{"p_h":false,"p_d":0,"z":129.0860,"y":53.5460,"x":18.2770},{"p_h":false,"p_d":0,"l":"O","z":128.3480,"y":52.3320,"x":18.5290},{"p_h":false,"p_d":0,"z":130.4710,"y":53.3520,"x":18.8810},{"p_h":false,"p_d":0,"l":"O","z":131.4980,"y":53.0360,"x":17.9380},{"p_h":false,"p_d":0,"z":130.3020,"y":52.1830,"x":19.8200},{"p_h":false,"p_d":0,"z":129.0830,"y":51.4320,"x":19.3180},{"p_h":false,"p_d":0,"l":"N","z":128.2770,"y":51.0900,"x":20.4920},{"p_h":false,"p_d":0,"z":128.0200,"y":49.7720,"x":20.7620},{"p_h":false,"p_d":0,"l":"O","z":128.3340,"y":48.875,"x":19.9980},{"p_h":false,"p_d":0,"l":"N","z":127.4020,"y":49.5370,"x":21.9710},{"p_h":false,"p_d":0,"z":127.0490,"y":50.4880,"x":22.9190},{"p_h":false,"p_d":0,"l":"O","z":126.5680,"y":50.1390,"x":24},{"p_h":false,"p_d":0,"z":127.3020,"y":51.8570,"x":22.5530},{"p_h":false,"p_d":0,"z":126.9840,"y":52.9400,"x":23.5300},{"p_h":false,"p_d":0,"z":127.8610,"y":52.0860,"x":21.3540},{"p_h":false,"p_d":0,"l":"P","z":133.0310,"y":53.4090,"x":18.2930},{"p_h":false,"p_d":0,"l":"O","z":133.5400,"y":54.2610,"x":17.2030},{"p_h":false,"p_d":0,"l":"O","z":133.0990,"y":53.875,"x":19.7010},{"p_h":false,"p_d":0,"l":"O","z":133.8280,"y":52.0350,"x":18.3120},{"p_h":false,"p_d":0,"z":133.7420,"y":51.1280,"x":17.2280},{"p_h":false,"p_d":0,"z":133.9030,"y":49.7100,"x":17.7270},{"p_h":false,"p_d":0,"l":"O","z":132.8420,"y":49.3680,"x":18.6460},{"p_h":false,"p_d":0,"z":135.2050,"y":49.4020,"x":18.4610},{"p_h":false,"p_d":0,"l":"O","z":135.6370,"y":48.1150,"x":18.0090},{"p_h":false,"p_d":0,"z":134.7970,"y":49.3980,"x":19.9250},{"p_h":false,"p_d":0,"z":133.3610,"y":48.9070,"x":19.8860},{"p_h":false,"p_d":0,"l":"N","z":132.5130,"y":49.4250,"x":20.9510},{"p_h":false,"p_d":0,"z":132.3020,"y":50.7520,"x":21.2540},{"p_h":false,"p_d":0,"l":"N","z":131.4820,"y":50.9400,"x":22.2550},{"p_h":false,"p_d":0,"z":131.1280,"y":49.6570,"x":22.6570},{"p_h":false,"p_d":0,"z":130.2820,"y":49.2230,"x":23.7310},{"p_h":false,"p_d":0,"l":"O","z":129.6770,"y":49.9100,"x":24.5610},{"p_h":false,"p_d":0,"l":"N","z":130.1990,"y":47.8360,"x":23.7930},{"p_h":false,"p_d":0,"z":130.8510,"y":46.9740,"x":22.9490},{"p_h":false,"p_d":0,"l":"N","z":130.6520,"y":45.6660,"x":23.1960},{"p_h":false,"p_d":0,"l":"N","z":131.6470,"y":47.3590,"x":21.9450},{"p_h":false,"p_d":0,"z":131.7430,"y":48.7070,"x":21.8650},{"p_h":false,"p_d":0,"l":"P","z":136.9840,"y":47.4520,"x":18.5840},{"p_h":false,"p_d":0,"l":"O","z":137.6280,"y":46.8040,"x":17.4050},{"p_h":false,"p_d":0,"l":"O","z":137.7600,"y":48.4090,"x":19.4160},{"p_h":false,"p_d":0,"l":"O","z":136.4280,"y":46.3320,"x":19.5670},{"p_h":false,"p_d":0,"z":135.5040,"y":45.3580,"x":19.1050},{"p_h":false,"p_d":0,"z":135.1730,"y":44.3870,"x":20.2140},{"p_h":false,"p_d":0,"l":"O","z":134.3020,"y":45.0080,"x":21.1890},{"p_h":false,"p_d":0,"z":136.3830,"y":43.8730,"x":20.9870},{"p_h":false,"p_d":0,"l":"O","z":136.2970,"y":42.4630,"x":21.1440},{"p_h":false,"p_d":0,"z":136.2570,"y":44.5430,"x":22.3410},{"p_h":false,"p_d":0,"z":134.7620,"y":44.7280,"x":22.4910},{"p_h":false,"p_d":0,"l":"N","z":134.4020,"y":45.8630,"x":23.3350},{"p_h":false,"p_d":0,"z":133.6490,"y":45.6350,"x":24.4550},{"p_h":false,"p_d":0,"l":"O","z":133.3050,"y":44.5160,"x":24.7950},{"p_h":false,"p_d":0,"l":"N","z":133.3220,"y":46.7630,"x":25.1760},{"p_h":false,"p_d":0,"z":133.6910,"y":48.0670,"x":24.8930},{"p_h":false,"p_d":0,"l":"O","z":133.2920,"y":48.9890,"x":25.6050},{"p_h":false,"p_d":0,"z":134.5300,"y":48.2280,"x":23.7250},{"p_h":false,"p_d":0,"z":135.0540,"y":49.5890,"x":23.3880},{"p_h":false,"p_d":0,"z":134.8170,"y":47.1400,"x":23.0080},{"p_h":false,"p_d":0,"l":"P","z":137.6390,"y":41.5770,"x":21.1470},{"p_h":false,"p_d":0,"l":"O","z":137.2630,"y":40.2450,"x":20.5820},{"p_h":false,"p_d":0,"l":"O","z":138.7590,"y":42.3580,"x":20.5360},{"p_h":false,"p_d":0,"l":"O","z":137.9310,"y":41.3920,"x":22.6950},{"p_h":false,"p_d":0,"z":137.1190,"y":40.5230,"x":23.4660},{"p_h":false,"p_d":0,"z":137.3640,"y":40.7720,"x":24.9290},{"p_h":false,"p_d":0,"l":"O","z":136.8150,"y":42.0570,"x":25.3080},{"p_h":false,"p_d":0,"z":138.8480,"y":40.8130,"x":25.3160},{"p_h":false,"p_d":0,"l":"O","z":138.9550,"y":40.3670,"x":26.6680},{"p_h":false,"p_d":0,"z":139.1280,"y":42.3010,"x":25.3580},{"p_h":false,"p_d":0,"z":137.8300,"y":42.7620,"x":26.0040},{"p_h":false,"p_d":0,"l":"N","z":137.5610,"y":44.1880,"x":25.9150},{"p_h":false,"p_d":0,"z":138.1430,"y":45.0780,"x":25.0470},{"p_h":false,"p_d":0,"l":"N","z":137.7650,"y":46.3090,"x":25.2470},{"p_h":false,"p_d":0,"z":136.8670,"y":46.2260,"x":26.3010},{"p_h":false,"p_d":0,"z":136.1530,"y":47.2480,"x":26.9670},{"p_h":false,"p_d":0,"l":"O","z":136.1820,"y":48.4710,"x":26.7520},{"p_h":false,"p_d":0,"l":"N","z":135.3510,"y":46.7350,"x":27.9850},{"p_h":false,"p_d":0,"z":135.2560,"y":45.4000,"x":28.3190},{"p_h":false,"p_d":0,"l":"N","z":134.4200,"y":45.1010,"x":29.3350},{"p_h":false,"p_d":0,"l":"N","z":135.9310,"y":44.4320,"x":27.7020},{"p_h":false,"p_d":0,"z":136.7130,"y":44.9190,"x":26.7130},{"p_h":false,"p_d":0,"l":"P","z":139.8310,"y":39.0810,"x":27.0380},{"p_h":false,"p_d":0,"l":"O","z":139.4350,"y":37.9480,"x":26.1710},{"p_h":false,"p_d":0,"l":"O","z":141.2580,"y":39.5120,"x":27.0810},{"p_h":false,"p_d":0,"l":"O","z":139.3190,"y":38.7920,"x":28.5180},{"p_h":false,"p_d":0,"z":137.9270,"y":38.5790,"x":28.7700},{"p_h":false,"p_d":0,"z":137.4880,"y":39.3020,"x":30.0260},{"p_h":false,"p_d":0,"l":"O","z":137.3200,"y":40.7160,"x":29.7680},{"p_h":false,"p_d":0,"z":138.3970,"y":39.1910,"x":31.2510},{"p_h":false,"p_d":0,"l":"O","z":137.6020,"y":38.9270,"x":32.4140},{"p_h":false,"p_d":0,"z":139.0650,"y":40.5570,"x":31.3300},{"p_h":false,"p_d":0,"z":138.0140,"y":41.4860,"x":30.7430},{"p_h":false,"p_d":0,"l":"N","z":138.5490,"y":42.6760,"x":30.0650},{"p_h":false,"p_d":0,"z":139.4900,"y":42.7160,"x":29.0680},{"p_h":false,"p_d":0,"l":"N","z":139.7600,"y":43.9280,"x":28.6460},{"p_h":false,"p_d":0,"z":138.9390,"y":44.7400,"x":29.4130},{"p_h":false,"p_d":0,"z":138.7410,"y":46.1410,"x":29.4410},{"p_h":false,"p_d":0,"l":"N","z":139.3670,"y":46.9870,"x":28.6230},{"p_h":false,"p_d":0,"l":"N","z":137.8620,"y":46.6400,"x":30.3400},{"p_h":false,"p_d":0,"z":137.2210,"y":45.7830,"x":31.1420},{"p_h":false,"p_d":0,"l":"N","z":137.3060,"y":44.4490,"x":31.1990},{"p_h":false,"p_d":0,"z":138.1910,"y":43.9870,"x":30.3010},{"p_h":false,"p_d":0,"l":"P","z":138.3000,"y":38.8330,"x":33.8610},{"p_h":false,"p_d":0,"l":"O","z":137.4640,"y":37.9720,"x":34.7470},{"p_h":false,"p_d":0,"l":"O","z":139.7470,"y":38.5270,"x":33.6840},{"p_h":false,"p_d":0,"l":"O","z":138.1870,"y":40.3250,"x":34.3970},{"p_h":false,"p_d":0,"z":136.9250,"y":40.9690,"x":34.4530},{"p_h":false,"p_d":0,"z":137.0320,"y":42.2470,"x":35.2440},{"p_h":false,"p_d":0,"l":"O","z":137.6240,"y":43.3070,"x":34.4560},{"p_h":false,"p_d":0,"z":137.8770,"y":42.1310,"x":36.5050},{"p_h":false,"p_d":0,"l":"O","z":137.1680,"y":42.7940,"x":37.5460},{"p_h":false,"p_d":0,"z":139.1850,"y":42.8200,"x":36.1300},{"p_h":false,"p_d":0,"z":138.7190,"y":43.8860,"x":35.1510},{"p_h":false,"p_d":0,"l":"N","z":139.6780,"y":44.3440,"x":34.1390},{"p_h":false,"p_d":0,"z":140.6310,"y":43.6140,"x":33.4910},{"p_h":false,"p_d":0,"l":"N","z":141.2580,"y":44.2790,"x":32.5460},{"p_h":false,"p_d":0,"z":140.6950,"y":45.5430,"x":32.5900},{"p_h":false,"p_d":0,"z":140.9030,"y":46.7050,"x":31.8150},{"p_h":false,"p_d":0,"l":"N","z":141.7060,"y":46.7580,"x":30.7560},{"p_h":false,"p_d":0,"l":"N","z":140.2070,"y":47.8150,"x":32.1440},{"p_h":false,"p_d":0,"z":139.3270,"y":47.7390,"x":33.1500},{"p_h":false,"p_d":0,"l":"N","z":139.0090,"y":46.6970,"x":33.9220},{"p_h":false,"p_d":0,"z":139.7460,"y":45.6150,"x":33.5920},{"p_h":false,"p_d":0,"l":"P","z":137.8160,"y":42.9200,"x":39.0030},{"p_h":false,"p_d":0,"l":"O","z":136.7940,"y":42.5600,"x":40.0100},{"p_h":false,"p_d":0,"l":"O","z":139.1520,"y":42.2670,"x":39.0270},{"p_h":false,"p_d":0,"l":"O","z":138.0500,"y":44.4800,"x":39.1190},{"p_h":false,"p_d":0,"z":137.0400,"y":45.375,"x":38.7020},{"p_h":false,"p_d":0,"z":137.5710,"y":46.7830,"x":38.7210},{"p_h":false,"p_d":0,"l":"O","z":138.4380,"y":47.0020,"x":37.5910},{"p_h":false,"p_d":0,"z":138.3810,"y":47.1310,"x":39.9630},{"p_h":false,"p_d":0,"l":"O","z":137.8930,"y":48.3730,"x":40.4410},{"p_h":false,"p_d":0,"z":139.8170,"y":47.1920,"x":39.4560},{"p_h":false,"p_d":0,"z":139.6340,"y":47.6180,"x":38.0160},{"p_h":false,"p_d":0,"l":"N","z":140.6840,"y":47.2550,"x":37.0580},{"p_h":false,"p_d":0,"z":141.3280,"y":46.0560,"x":36.8730},{"p_h":false,"p_d":0,"l":"N","z":142.1750,"y":46.0630,"x":35.8660},{"p_h":false,"p_d":0,"z":142.1040,"y":47.3620,"x":35.3780},{"p_h":false,"p_d":0,"z":142.7580,"y":48.0250,"x":34.3090},{"p_h":false,"p_d":0,"l":"N","z":143.6910,"y":47.4590,"x":33.5260},{"p_h":false,"p_d":0,"l":"N","z":142.4240,"y":49.3140,"x":34.0760},{"p_h":false,"p_d":0,"z":141.5190,"y":49.8950,"x":34.8730},{"p_h":false,"p_d":0,"l":"N","z":140.8620,"y":49.3890,"x":35.9110},{"p_h":false,"p_d":0,"z":141.1930,"y":48.1090,"x":36.1070},{"p_h":false,"p_d":0,"l":"P","z":138.4920,"y":49.0160,"x":41.7700},{"p_h":false,"p_d":0,"l":"O","z":137.3690,"y":49.6850,"x":42.4890},{"p_h":false,"p_d":0,"l":"O","z":139.3060,"y":47.9840,"x":42.4730},{"p_h":false,"p_d":0,"l":"O","z":139.3980,"y":50.1630,"x":41.1470},{"p_h":false,"p_d":0,"z":138.8760,"y":50.9420,"x":40.0770},{"p_h":false,"p_d":0,"z":139.9070,"y":51.9070,"x":39.5530},{"p_h":false,"p_d":0,"l":"O","z":140.8160,"y":51.2710,"x":38.6430},{"p_h":false,"p_d":0,"z":140.7650,"y":52.6220,"x":40.5940},{"p_h":false,"p_d":0,"l":"O","z":140.7740,"y":53.9890,"x":40.2360},{"p_h":false,"p_d":0,"z":142.1540,"y":52.0310,"x":40.3950},{"p_h":false,"p_d":0,"z":142.1370,"y":51.7230,"x":38.9120},{"p_h":false,"p_d":0,"l":"N","z":143.0670,"y":50.6820,"x":38.4200},{"p_h":false,"p_d":0,"z":143.8530,"y":50.9850,"x":37.3230},{"p_h":false,"p_d":0,"l":"O","z":143.8990,"y":52.0890,"x":36.8130},{"p_h":false,"p_d":0,"l":"N","z":144.5900,"y":49.9350,"x":36.8500},{"p_h":false,"p_d":0,"z":144.6500,"y":48.6520,"x":37.3600},{"p_h":false,"p_d":0,"l":"O","z":145.3250,"y":47.7940,"x":36.7850},{"p_h":false,"p_d":0,"z":143.8600,"y":48.4340,"x":38.5560},{"p_h":false,"p_d":0,"z":143.9280,"y":47.1000,"x":39.2380},{"p_h":false,"p_d":0,"z":143.1090,"y":49.4390,"x":39.0140},{"p_h":false,"p_d":0,"l":"P","z":141.1700,"y":55.0890,"x":41.3140},{"p_h":false,"p_d":0,"l":"O","z":140.0420,"y":56.0590,"x":41.3290},{"p_h":false,"p_d":0,"l":"O","z":141.5990,"y":54.4260,"x":42.5820},{"p_h":false,"p_d":0,"l":"O","z":142.4330,"y":55.7740,"x":40.6290},{"p_h":false,"p_d":0,"z":143.1760,"y":55.0550,"x":39.6490},{"p_h":false,"p_d":0,"z":144.2320,"y":55.9330,"x":39.0210},{"p_h":false,"p_d":0,"l":"O","z":145.0350,"y":55.0530,"x":38.2020},{"p_h":false,"p_d":0,"z":145.2130,"y":56.5380,"x":40.0220},{"p_h":false,"p_d":0,"l":"O","z":146.0320,"y":57.5680,"x":39.4490},{"p_h":false,"p_d":0,"z":146.1820,"y":55.3970,"x":40.2410},{"p_h":false,"p_d":0,"z":146.2700,"y":54.7820,"x":38.8490},{"p_h":false,"p_d":0,"l":"N","z":146.4350,"y":53.3230,"x":38.8930},{"p_h":false,"p_d":0,"z":147.0220,"y":52.7010,"x":37.8240},{"p_h":false,"p_d":0,"l":"O","z":147.3610,"y":53.2860,"x":36.8210},{"p_h":false,"p_d":0,"l":"N","z":147.1840,"y":51.3480,"x":37.9780},{"p_h":false,"p_d":0,"z":146.8130,"y":50.5790,"x":39.0660},{"p_h":false,"p_d":0,"l":"O","z":147.0440,"y":49.3650,"x":39.0740},{"p_h":false,"p_d":0,"z":146.1850,"y":51.3070,"x":40.1430},{"p_h":false,"p_d":0,"z":145.7280,"y":50.5590,"x":41.3610},{"p_h":false,"p_d":0,"z":146.0260,"y":52.6260,"x":40.0050},{"p_h":false,"p_d":0,"l":"N","z":130.5400,"y":88.5880,"x":2.3620},{"p_h":false,"p_d":0,"z":129.5140,"y":87.8020,"x":3.0690},{"p_h":false,"p_d":0,"z":130.125,"y":86.8620,"x":4.1030},{"p_h":false,"p_d":0,"l":"O","z":131.1260,"y":86.1780,"x":3.8390},{"p_h":false,"p_d":0,"z":128.4890,"y":88.7410,"x":3.7110},{"p_h":false,"p_d":0,"z":127.5480,"y":89.2940,"x":2.6490},{"p_h":false,"p_d":0,"z":126.3380,"y":90.0450,"x":3.1900},{"p_h":false,"p_d":0,"l":"O","z":126.2110,"y":90.1930,"x":4.4170},{"p_h":false,"p_d":0,"l":"O","z":125.5060,"y":90.4850,"x":2.3620},{"p_h":false,"p_d":0,"l":"N","z":129.4750,"y":86.7660,"x":5.2730},{"p_h":false,"p_d":0,"z":129.8230,"y":85.8070,"x":6.4040},{"p_h":false,"p_d":0,"z":130.7970,"y":84.6110,"x":6.1920},{"p_h":false,"p_d":0,"l":"O","z":131.9690,"y":84.6620,"x":6.6140},{"p_h":false,"p_d":0,"z":130.2960,"y":86.5040,"x":7.6820},{"p_h":false,"p_d":0,"z":130.0320,"y":85.5460,"x":8.8550},{"p_h":false,"p_d":0,"z":128.5630,"y":85.5140,"x":9.1560},{"p_h":false,"p_d":0,"z":130.8110,"y":86.0050,"x":10.0490},{"p_h":false,"p_d":0,"l":"N","z":130.2980,"y":83.5110,"x":5.6440},{"p_h":false,"p_d":0,"z":131.1360,"y":82.3370,"x":5.3620},{"p_h":false,"p_d":0,"z":130.6840,"y":81.0690,"x":6.0600},{"p_h":false,"p_d":0,"l":"O","z":129.5160,"y":80.7070,"x":5.9910},{"p_h":false,"p_d":0,"z":131.1490,"y":82.0990,"x":3.8380},{"p_h":false,"p_d":0,"z":132.5120,"y":82.2570,"x":3.1750},{"p_h":false,"p_d":0,"z":132.7660,"y":83.6880,"x":2.7200},{"p_h":false,"p_d":0,"z":133.9950,"y":83.7510,"x":1.8300},{"p_h":false,"p_d":0,"l":"N","z":133.9860,"y":84.8960,"x":0.8990},{"p_h":false,"p_d":0,"l":"N","z":131.6280,"y":80.375,"x":6.6920},{"p_h":false,"p_d":0,"z":131.3390,"y":79.1060,"x":7.3770},{"p_h":false,"p_d":0,"z":132.2290,"y":78.0010,"x":6.7990},{"p_h":false,"p_d":0,"l":"O","z":133.4470,"y":78.0440,"x":6.9270},{"p_h":false,"p_d":0,"z":131.5700,"y":79.2150,"x":8.8840},{"p_h":false,"p_d":0,"z":131.3080,"y":77.8710,"x":9.5440},{"p_h":false,"p_d":0,"z":130.6540,"y":80.2630,"x":9.4670},{"p_h":false,"p_d":0,"l":"N","z":131.5980,"y":77.0140,"x":6.1760},{"p_h":false,"p_d":0,"z":132.2810,"y":75.8900,"x":5.5520},{"p_h":false,"p_d":0,"z":132.0500,"y":74.5570,"x":6.2560},{"p_h":false,"p_d":0,"l":"O","z":130.9990,"y":74.3350,"x":6.8540},{"p_h":false,"p_d":0,"z":131.8170,"y":75.7510,"x":4.1110},{"p_h":false,"p_d":0,"l":"O","z":132.3160,"y":76.8120,"x":3.3330},{"p_h":false,"p_d":0,"l":"N","z":133.0110,"y":73.6480,"x":6.1030},{"p_h":false,"p_d":0,"z":132.9370,"y":72.3180,"x":6.6980},{"p_h":false,"p_d":0,"z":132.2680,"y":71.3010,"x":5.7830},{"p_h":false,"p_d":0,"l":"O","z":132.6860,"y":71.1310,"x":4.6390},{"p_h":false,"p_d":0,"z":134.3370,"y":71.8180,"x":7.0270},{"p_h":false,"p_d":0,"z":134.4250,"y":70.4500,"x":7.7000},{"p_h":false,"p_d":0,"z":133.7310,"y":70.4720,"x":9.0670},{"p_h":false,"p_d":0,"z":135.8950,"y":70.0710,"x":7.8370},{"p_h":false,"p_d":0,"l":"N","z":131.2060,"y":70.6670,"x":6.2710},{"p_h":false,"p_d":0,"z":130.5100,"y":69.625,"x":5.5190},{"p_h":false,"p_d":0,"z":131.2770,"y":68.3150,"x":5.7290},{"p_h":false,"p_d":0,"l":"O","z":131.9770,"y":68.1600,"x":6.7330},{"p_h":false,"p_d":0,"z":129.0700,"y":69.4740,"x":6.0100},{"p_h":false,"p_d":0,"z":128.1400,"y":70.6110,"x":5.5720},{"p_h":false,"p_d":0,"z":127.9890,"y":70.7040,"x":4.0550},{"p_h":false,"p_d":0,"l":"O","z":127.4880,"y":69.7270,"x":3.4430},{"p_h":false,"p_d":0,"l":"O","z":128.3840,"y":71.7420,"x":3.4720},{"p_h":false,"p_d":0,"l":"N","z":131.1540,"y":67.3810,"x":4.7880},{"p_h":false,"p_d":0,"z":131.8570,"y":66.0940,"x":4.8650},{"p_h":false,"p_d":0,"z":133.3610,"y":66.2810,"x":5.0310},{"p_h":false,"p_d":0,"l":"O","z":134.0220,"y":65.5400,"x":5.7640},{"p_h":false,"p_d":0,"z":131.3170,"y":65.2280,"x":6.0060},{"p_h":false,"p_d":0,"z":129.8850,"y":64.75,"x":5.8220},{"p_h":false,"p_d":0,"z":129.4790,"y":63.6970,"x":6.8560},{"p_h":false,"p_d":0,"l":"O","z":129.9890,"y":63.7090,"x":7.9980},{"p_h":false,"p_d":0,"l":"O","z":128.6270,"y":62.8460,"x":6.5310},{"p_h":false,"p_d":0,"l":"N","z":133.8970,"y":67.2470,"x":4.2920},{"p_h":false,"p_d":0,"z":135.3140,"y":67.5760,"x":4.3240},{"p_h":false,"p_d":0,"z":136.2140,"y":66.3790,"x":4.0040},{"p_h":false,"p_d":0,"l":"O","z":137.2560,"y":66.1980,"x":4.6340},{"p_h":false,"p_d":0,"z":135.6000,"y":68.7510,"x":3.3770},{"p_h":false,"p_d":0,"z":137.0120,"y":69.2900,"x":3.4900},{"p_h":false,"p_d":0,"z":137.0640,"y":70.8120,"x":3.3950},{"p_h":false,"p_d":0,"l":"N","z":138.1330,"y":71.3600,"x":4.2370},{"p_h":false,"p_d":0,"z":138.0830,"y":72.5460,"x":4.8420},{"p_h":false,"p_d":0,"l":"N","z":137.0060,"y":73.3200,"x":4.6880},{"p_h":false,"p_d":0,"l":"N","z":139.0850,"y":72.9480,"x":5.6270},{"p_h":false,"p_d":0,"l":"N","z":135.7860,"y":65.5400,"x":3.0650},{"p_h":false,"p_d":0,"z":136.5520,"y":64.3530,"x":2.6630},{"p_h":false,"p_d":0,"z":136.7640,"y":63.3340,"x":3.7860},{"p_h":false,"p_d":0,"l":"O","z":137.8930,"y":62.8620,"x":4.0170},{"p_h":false,"p_d":0,"z":135.8800,"y":63.6650,"x":1.4790},{"p_h":false,"p_d":0,"z":135.3670,"y":64.6460,"x":0.4610},{"p_h":false,"p_d":0,"l":"O","z":134.2530,"y":65.1780,"x":0.6870},{"p_h":false,"p_d":0,"l":"O","z":136.0710,"y":64.9030,"x":-0.5410},{"p_h":false,"p_d":0,"l":"N","z":135.6870,"y":62.9970,"x":4.4900},{"p_h":false,"p_d":0,"z":135.7820,"y":62.0410,"x":5.5850},{"p_h":false,"p_d":0,"z":136.6680,"y":62.5780,"x":6.7000},{"p_h":false,"p_d":0,"l":"O","z":137.4580,"y":61.8320,"x":7.2790},{"p_h":false,"p_d":0,"z":134.3980,"y":61.6880,"x":6.1270},{"p_h":false,"p_d":0,"z":134.3330,"y":60.6170,"x":7.2230},{"p_h":false,"p_d":0,"z":135.0340,"y":59.3420,"x":6.7630},{"p_h":false,"p_d":0,"z":132.8880,"y":60.3310,"x":7.5820},{"p_h":false,"p_d":0,"l":"N","z":136.5360,"y":63.8620,"x":7.0150},{"p_h":false,"p_d":0,"z":137.3550,"y":64.4690,"x":8.0630},{"p_h":false,"p_d":0,"z":138.8340,"y":64.4190,"x":7.6960},{"p_h":false,"p_d":0,"l":"O","z":139.6810,"y":64.1180,"x":8.5340},{"p_h":false,"p_d":0,"z":136.9430,"y":65.9210,"x":8.3160},{"p_h":false,"p_d":0,"z":135.8020,"y":66.0910,"x":9.25},{"p_h":false,"p_d":0,"z":134.5370,"y":66.4730,"x":8.9280},{"p_h":false,"p_d":0,"z":135.8240,"y":65.9290,"x":10.6800},{"p_h":false,"p_d":0,"l":"N","z":133.7690,"y":66.5660,"x":10.0670},{"p_h":false,"p_d":0,"z":134.5350,"y":66.2400,"x":11.1530},{"p_h":false,"p_d":0,"z":136.8070,"y":65.5480,"x":11.6000},{"p_h":false,"p_d":0,"z":134.2070,"y":66.1960,"x":12.5090},{"p_h":false,"p_d":0,"z":136.4770,"y":65.5040,"x":12.9590},{"p_h":false,"p_d":0,"z":135.1890,"y":65.8250,"x":13.3970},{"p_h":false,"p_d":0,"l":"N","z":139.1320,"y":64.7150,"x":6.4400},{"p_h":false,"p_d":0,"z":140.4980,"y":64.7150,"x":5.9400},{"p_h":false,"p_d":0,"z":141.1660,"y":63.3510,"x":6.1220},{"p_h":false,"p_d":0,"l":"O","z":142.3400,"y":63.2440,"x":6.5100},{"p_h":false,"p_d":0,"z":140.5010,"y":65.1220,"x":4.4550},{"p_h":false,"p_d":0,"l":"O","z":139.9810,"y":66.4550,"x":4.3490},{"p_h":false,"p_d":0,"z":141.9090,"y":65.0520,"x":3.8530},{"p_h":false,"p_d":0,"l":"N","z":140.4010,"y":62.3060,"x":5.8670},{"p_h":false,"p_d":0,"z":140.9180,"y":60.9680,"x":6.0170},{"p_h":false,"p_d":0,"z":141.2470,"y":60.6570,"x":7.4750},{"p_h":false,"p_d":0,"l":"O","z":142.2100,"y":59.9410,"x":7.7730},{"p_h":false,"p_d":0,"z":139.9290,"y":59.9550,"x":5.4620},{"p_h":false,"p_d":0,"z":140.4880,"y":58.5570,"x":5.4820},{"p_h":false,"p_d":0,"z":141.8960,"y":58.5380,"x":4.8900},{"p_h":false,"p_d":0,"l":"N","z":142.6000,"y":57.3050,"x":5.2090},{"p_h":false,"p_d":0,"z":143.9220,"y":57.1960,"x":5.2180},{"p_h":false,"p_d":0,"l":"N","z":144.6670,"y":58.2600,"x":4.9280},{"p_h":false,"p_d":0,"l":"N","z":144.4960,"y":56.0260,"x":5.5010},{"p_h":false,"p_d":0,"l":"N","z":140.4480,"y":61.1910,"x":8.3870},{"p_h":false,"p_d":0,"z":140.6810,"y":60.9790,"x":9.8030},{"p_h":false,"p_d":0,"z":141.9190,"y":61.7510,"x":10.2520},{"p_h":false,"p_d":0,"l":"O","z":142.7210,"y":61.2600,"x":11.0440},{"p_h":false,"p_d":0,"z":139.4600,"y":61.4180,"x":10.6060},{"p_h":false,"p_d":0,"z":138.4400,"y":60.3370,"x":10.8000},{"p_h":false,"p_d":0,"z":138.6730,"y":59.2950,"x":11.7040},{"p_h":false,"p_d":0,"z":137.2300,"y":60.3740,"x":10.1170},{"p_h":false,"p_d":0,"z":137.7180,"y":58.3130,"x":11.9280},{"p_h":false,"p_d":0,"z":136.2630,"y":59.3900,"x":10.3370},{"p_h":false,"p_d":0,"z":136.5090,"y":58.3620,"x":11.2430},{"p_h":false,"p_d":0,"l":"N","z":142.0620,"y":62.9660,"x":9.7390},{"p_h":false,"p_d":0,"z":143.1920,"y":63.8290,"x":10.0620},{"p_h":false,"p_d":0,"z":144.5040,"y":63.1700,"x":9.6550},{"p_h":false,"p_d":0,"l":"O","z":145.4510,"y":63.1390,"x":10.4420},{"p_h":false,"p_d":0,"z":143.0260,"y":65.1750,"x":9.3500},{"p_h":false,"p_d":0,"z":144.1770,"y":66.1360,"x":9.4960},{"p_h":false,"p_d":0,"z":144.3080,"y":66.6510,"x":10.9050},{"p_h":false,"p_d":0,"z":145.3500,"y":67.7560,"x":10.9360},{"p_h":false,"p_d":0,"l":"N","z":145.6260,"y":68.2070,"x":12.3200},{"p_h":false,"p_d":0,"l":"N","z":144.5470,"y":62.6320,"x":8.4360},{"p_h":false,"p_d":0,"z":145.7390,"y":61.9520,"x":7.9030},{"p_h":false,"p_d":0,"z":146.2240,"y":60.7660,"x":8.7400},{"p_h":false,"p_d":0,"l":"O","z":147.3920,"y":60.3500,"x":8.6330},{"p_h":false,"p_d":0,"z":145.4880,"y":61.4680,"x":6.4790},{"p_h":false,"p_d":0,"z":145.2320,"y":62.5880,"x":5.5030},{"p_h":false,"p_d":0,"z":144.9490,"y":62.1050,"x":4.0910},{"p_h":false,"p_d":0,"l":"O","z":144.5680,"y":60.9110,"x":3.9010},{"p_h":false,"p_d":0,"l":"O","z":145.1060,"y":62.9450,"x":3.1720},{"p_h":false,"p_d":0,"l":"N","z":145.3110,"y":60.1870,"x":9.5150},{"p_h":false,"p_d":0,"z":145.6240,"y":59.0590,"x":10.3780},{"p_h":false,"p_d":0,"z":145.8220,"y":59.5300,"x":11.8150},{"p_h":false,"p_d":0,"l":"O","z":146.2470,"y":58.7560,"x":12.6650},{"p_h":false,"p_d":0,"z":144.4750,"y":58.0400,"x":10.3430},{"p_h":false,"p_d":0,"z":144.0520,"y":57.3870,"x":9.0280},{"p_h":false,"p_d":0,"z":142.7180,"y":56.6860,"x":9.1750},{"p_h":false,"p_d":0,"z":145.1020,"y":56.4010,"x":8.6010},{"p_h":false,"p_d":0,"l":"N","z":145.5940,"y":60.8160,"x":12.0580},{"p_h":false,"p_d":0,"z":145.6640,"y":61.4120,"x":13.3960},{"p_h":false,"p_d":0,"z":144.3760,"y":60.9330,"x":14.0690},{"p_h":false,"p_d":0,"l":"O","z":144.3160,"y":59.8270,"x":14.6070},{"p_h":false,"p_d":0,"z":146.9130,"y":60.9790,"x":14.2160},{"p_h":false,"p_d":0,"l":"O","z":148.1130,"y":61.3730,"x":13.5290},{"p_h":false,"p_d":0,"z":146.8890,"y":61.6380,"x":15.5970},{"p_h":false,"p_d":0,"l":"N","z":143.3380,"y":61.7630,"x":13.9810},{"p_h":false,"p_d":0,"z":142.0290,"y":61.4380,"x":14.5280},{"p_h":false,"p_d":0,"z":142.0380,"y":61.2400,"x":16.0400},{"p_h":false,"p_d":0,"l":"O","z":142.8200,"y":61.875,"x":16.7510},{"p_h":false,"p_d":0,"z":141.0150,"y":62.5180,"x":14.1180},{"p_h":false,"p_d":0,"z":139.5630,"y":62.0540,"x":14.2340},{"p_h":false,"p_d":0,"l":"O","z":139.2260,"y":61.1460,"x":14.9920},{"p_h":false,"p_d":0,"l":"N","z":138.7010,"y":62.6860,"x":13.4820},{"p_h":false,"p_d":0,"l":"N","z":141.1560,"y":60.3620,"x":16.5170},{"p_h":false,"p_d":0,"z":141.0080,"y":60.0540,"x":17.9360},{"p_h":false,"p_d":0,"z":139.5050,"y":60.0970,"x":18.2370},{"p_h":false,"p_d":0,"l":"O","z":138.6940,"y":59.5700,"x":17.4560},{"p_h":false,"p_d":0,"z":141.5190,"y":58.6380,"x":18.2440},{"p_h":false,"p_d":0,"z":142.9520,"y":58.3320,"x":17.8730},{"p_h":false,"p_d":0,"z":143.3270,"y":56.8890,"x":18.1870},{"p_h":false,"p_d":0,"l":"O","z":142.9050,"y":56.3280,"x":19.2200},{"p_h":false,"p_d":0,"l":"O","z":144.0670,"y":56.2970,"x":17.3850},{"p_h":false,"p_d":0,"l":"N","z":139.1400,"y":60.7400,"x":19.3470},{"p_h":false,"p_d":0,"z":137.7530,"y":60.8520,"x":19.7660},{"p_h":false,"p_d":0,"z":137.6680,"y":60.2560,"x":21.1220},{"p_h":false,"p_d":0,"l":"O","z":138.4010,"y":60.6750,"x":22.0100},{"p_h":false,"p_d":0,"z":137.3030,"y":62.2910,"x":19.9800},{"p_h":false,"p_d":0,"z":136.8380,"y":63.0500,"x":18.7870},{"p_h":false,"p_d":0,"l":"S","z":135.5720,"y":62.3140,"x":17.8720},{"p_h":false,"p_d":0,"z":135.7370,"y":63.3170,"x":16.4410},{"p_h":false,"p_d":0,"l":"N","z":136.7060,"y":59.3570,"x":21.2970},{"p_h":false,"p_d":0,"z":136.4640,"y":58.7060,"x":22.5700},{"p_h":false,"p_d":0,"z":135.7580,"y":59.7240,"x":23.4580},{"p_h":false,"p_d":0,"l":"O","z":134.9800,"y":60.5560,"x":22.9750},{"p_h":false,"p_d":0,"z":135.4940,"y":57.4660,"x":22.4090},{"p_h":false,"p_d":0,"z":136.0700,"y":56.4330,"x":21.4390},{"p_h":false,"p_d":0,"z":135.2370,"y":56.8120,"x":23.7390},{"p_h":false,"p_d":0,"z":137.2900,"y":55.7020,"x":21.9620},{"p_h":false,"p_d":0,"l":"N","z":136.0820,"y":59.6880,"x":24.7410},{"p_h":false,"p_d":0,"z":135.4350,"y":60.5190,"x":25.7490},{"p_h":false,"p_d":0,"z":135.1640,"y":59.4980,"x":26.875},{"p_h":false,"p_d":0,"l":"O","z":136.0240,"y":58.6620,"x":27.1780},{"p_h":false,"p_d":0,"z":136.3080,"y":61.7190,"x":26.2290},{"p_h":false,"p_d":0,"z":136.5500,"y":62.6570,"x":25.0830},{"p_h":false,"p_d":0,"z":137.6090,"y":61.2620,"x":26.8280},{"p_h":false,"p_d":0,"l":"N","z":133.9380,"y":59.4750,"x":27.3960},{"p_h":false,"p_d":0,"z":133.5800,"y":58.5210,"x":28.4350},{"p_h":false,"p_d":0,"z":133.0800,"y":59.2010,"x":29.6910},{"p_h":false,"p_d":0,"l":"O","z":132.8190,"y":60.4090,"x":29.7130},{"p_h":false,"p_d":0,"z":132.4910,"y":57.5170,"x":27.9650},{"p_h":false,"p_d":0,"l":"O","z":131.2740,"y":58.2140,"x":27.6980},{"p_h":false,"p_d":0,"z":132.9180,"y":56.7950,"x":26.7140},{"p_h":false,"p_d":0,"l":"N","z":132.9620,"y":58.4080,"x":30.7460},{"p_h":false,"p_d":0,"z":132.4910,"y":58.9000,"x":32.0270},{"p_h":false,"p_d":0,"z":131.0590,"y":59.4660,"x":31.9010},{"p_h":false,"p_d":0,"l":"O","z":130.6760,"y":60.3880,"x":32.625},{"p_h":false,"p_d":0,"z":132.5480,"y":57.7460,"x":33.0380},{"p_h":false,"p_d":0,"z":132.2890,"y":58.1410,"x":34.4720},{"p_h":false,"p_d":0,"z":132.4470,"y":56.9430,"x":35.3670},{"p_h":false,"p_d":0,"z":132.1650,"y":57.3080,"x":36.8060},{"p_h":false,"p_d":0,"l":"N","z":132.1560,"y":56.0890,"x":37.6560},{"p_h":false,"p_d":0,"l":"N","z":130.3100,"y":58.9660,"x":30.9220},{"p_h":false,"p_d":0,"z":128.9330,"y":59.3970,"x":30.7130},{"p_h":false,"p_d":0,"z":128.7510,"y":60.3690,"x":29.5690},{"p_h":false,"p_d":0,"l":"O","z":127.6660,"y":60.9210,"x":29.3870},{"p_h":false,"p_d":0,"z":128.0360,"y":58.1830,"x":30.4510},{"p_h":false,"p_d":0,"z":128.0510,"y":57.1880,"x":31.5900},{"p_h":false,"p_d":0,"l":"O","z":127.4330,"y":57.4110,"x":32.6330},{"p_h":false,"p_d":0,"l":"N","z":128.7770,"y":56.0870,"x":31.4040},{"p_h":false,"p_d":0,"l":"N","z":129.7960,"y":60.5640,"x":28.7840},{"p_h":false,"p_d":0,"z":129.6900,"y":61.4510,"x":27.6490},{"p_h":false,"p_d":0,"z":129.5180,"y":60.6420,"x":26.3760},{"p_h":false,"p_d":0,"l":"O","z":128.6960,"y":59.7400,"x":26.3150},{"p_h":false,"p_d":0,"l":"N","z":130.2840,"y":60.9970,"x":25.3500},{"p_h":false,"p_d":0,"z":130.2780,"y":60.3060,"x":24.0810},{"p_h":false,"p_d":0,"z":130.0890,"y":61.2910,"x":22.9410},{"p_h":false,"p_d":0,"l":"O","z":130.6070,"y":62.4080,"x":22.9680},{"p_h":false,"p_d":0,"z":131.6260,"y":59.6210,"x":23.8870},{"p_h":false,"p_d":0,"z":131.6380,"y":58.5320,"x":22.8470},{"p_h":false,"p_d":0,"z":131.0820,"y":57.2740,"x":23.4500},{"p_h":false,"p_d":0,"l":"N","z":131.2890,"y":56.1460,"x":22.5630},{"p_h":false,"p_d":0,"z":131.0930,"y":54.8830,"x":22.9090},{"p_h":false,"p_d":0,"l":"N","z":130.6540,"y":54.6020,"x":24.1290},{"p_h":false,"p_d":0,"l":"N","z":131.4690,"y":53.9020,"x":22.0880},{"p_h":false,"p_d":0,"l":"N","z":129.3730,"y":60.8630,"x":21.9170},{"p_h":false,"p_d":0,"z":129.1530,"y":61.7140,"x":20.7780},{"p_h":false,"p_d":0,"z":130.3570,"y":61.6700,"x":19.8790},{"p_h":false,"p_d":0,"l":"O","z":131.1380,"y":60.7140,"x":19.9020},{"p_h":false,"p_d":0,"z":127.9310,"y":61.2710,"x":19.9970},{"p_h":false,"p_d":0,"z":126.6520,"y":61.5150,"x":20.7220},{"p_h":false,"p_d":0,"z":125.5430,"y":61.4690,"x":19.7410},{"p_h":false,"p_d":0,"l":"N","z":124.2710,"y":61.6850,"x":20.3970},{"p_h":false,"p_d":0,"z":123.1050,"y":61.5610,"x":19.7830},{"p_h":false,"p_d":0,"l":"N","z":123.0670,"y":61.2350,"x":18.4960},{"p_h":false,"p_d":0,"l":"N","z":121.9870,"y":61.7220,"x":20.4680},{"p_h":false,"p_d":0,"l":"N","z":130.4580,"y":62.6870,"x":19.0390},{"p_h":false,"p_d":0,"z":131.5520,"y":62.8060,"x":18.1130},{"p_h":false,"p_d":0,"z":131.2910,"y":62.0390,"x":16.8410},{"p_h":false,"p_d":0,"l":"O","z":130.1530,"y":61.7590,"x":16.4780},{"p_h":false,"p_d":0,"z":131.7940,"y":64.2830,"x":17.7440},{"p_h":false,"p_d":0,"z":132.5390,"y":65.1340,"x":18.7840},{"p_h":false,"p_d":0,"l":"S","z":132.5630,"y":66.8860,"x":18.2690},{"p_h":false,"p_d":0,"z":133.8600,"y":66.8870,"x":17},{"p_h":false,"p_d":0,"l":"N","z":132.3800,"y":61.6290,"x":16.2200},{"p_h":false,"p_d":0,"z":132.3430,"y":60.9960,"x":14.9240},{"p_h":false,"p_d":0,"z":133.6850,"y":61.2820,"x":14.2600},{"p_h":false,"p_d":0,"l":"O","z":134.7510,"y":61.0130,"x":14.8300},{"p_h":false,"p_d":0,"z":132.0650,"y":59.4970,"x":14.9210},{"p_h":false,"p_d":0,"z":131.7420,"y":58.9870,"x":13.5410},{"p_h":false,"p_d":0,"z":130.4620,"y":59.1470,"x":13.0190},{"p_h":false,"p_d":0,"z":132.7530,"y":58.5220,"x":12.6950},{"p_h":false,"p_d":0,"z":130.1870,"y":58.8780,"x":11.6730},{"p_h":false,"p_d":0,"z":132.4920,"y":58.2510,"x":11.3440},{"p_h":false,"p_d":0,"z":131.1970,"y":58.4340,"x":10.8330},{"p_h":false,"p_d":0,"l":"N","z":133.6440,"y":61.8700,"x":13.0600},{"p_h":false,"p_d":0,"z":132.3870,"y":62.2390,"x":12.3820},{"p_h":false,"p_d":0,"z":131.6150,"y":63.3130,"x":13.1410},{"p_h":false,"p_d":0,"l":"O","z":132.1060,"y":63.8370,"x":14.1320},{"p_h":false,"p_d":0,"z":132.8670,"y":62.7920,"x":11.0360},{"p_h":false,"p_d":0,"z":134.2410,"y":62.1890,"x":10.8500},{"p_h":false,"p_d":0,"z":134.8230,"y":62.1800,"x":12.2350},{"p_h":false,"p_d":0,"l":"N","z":130.3790,"y":63.5720,"x":12.7320},{"p_h":false,"p_d":0,"z":129.5760,"y":64.6310,"x":13.3580},{"p_h":false,"p_d":0,"z":130.0130,"y":65.9550,"x":12.7170},{"p_h":false,"p_d":0,"l":"O","z":130.1580,"y":66.0490,"x":11.4930},{"p_h":false,"p_d":0,"z":128.0420,"y":64.4430,"x":13.125},{"p_h":false,"p_d":0,"z":127.2730,"y":65.6360,"x":13.6600},{"p_h":false,"p_d":0,"z":127.5500,"y":63.1820,"x":13.8100},{"p_h":false,"p_d":0,"l":"N","z":130.2580,"y":66.9630,"x":13.5430},{"p_h":false,"p_d":0,"z":130.6710,"y":68.2670,"x":13.0520},{"p_h":false,"p_d":0,"z":129.4860,"y":68.9440,"x":12.3830},{"p_h":false,"p_d":0,"l":"O","z":128.4700,"y":69.2110,"x":13.0260},{"p_h":false,"p_d":0,"z":131.1740,"y":69.1340,"x":14.2090},{"p_h":false,"p_d":0,"z":131.6360,"y":70.5390,"x":13.8030},{"p_h":false,"p_d":0,"z":132.7700,"y":70.4160,"x":12.8120},{"p_h":false,"p_d":0,"z":132.0750,"y":71.3530,"x":15.0110},{"p_h":false,"p_d":0,"l":"N","z":129.5780,"y":69.1300,"x":11.0740},{"p_h":false,"p_d":0,"z":128.5250,"y":69.7950,"x":10.3180},{"p_h":false,"p_d":0,"z":129.1660,"y":70.9110,"x":9.5030},{"p_h":false,"p_d":0,"l":"O","z":130.2450,"y":70.7300,"x":8.9250},{"p_h":false,"p_d":0,"z":127.8140,"y":68.8130,"x":9.3870},{"p_h":false,"p_d":0,"z":127.1210,"y":67.6870,"x":10.1060},{"p_h":false,"p_d":0,"z":126.3770,"y":66.7890,"x":9.1360},{"p_h":false,"p_d":0,"z":125.5660,"y":65.7300,"x":9.8830},{"p_h":false,"p_d":0,"l":"N","z":124.7040,"y":64.9510,"x":8.9520},{"p_h":false,"p_d":0,"l":"N","z":128.5380,"y":72.0840,"x":9.5140},{"p_h":false,"p_d":0,"z":129.0400,"y":73.2200,"x":8.7630},{"p_h":false,"p_d":0,"z":127.9120,"y":73.9820,"x":8.0850},{"p_h":false,"p_d":0,"l":"O","z":126.7320,"y":73.8230,"x":8.4400},{"p_h":false,"p_d":0,"z":129.8650,"y":74.1770,"x":9.6750},{"p_h":false,"p_d":0,"z":130.9140,"y":73.3950,"x":10.4470},{"p_h":false,"p_d":0,"z":128.9640,"y":74.9360,"x":10.6450},{"p_h":false,"p_d":0,"l":"N","z":128.2880,"y":74.7640,"x":7.0650},{"p_h":false,"p_d":0,"z":127.3400,"y":75.6000,"x":6.3110},{"p_h":false,"p_d":0,"z":127.6420,"y":77.0700,"x":6.5500},{"p_h":false,"p_d":0,"l":"O","z":128.8030,"y":77.4570,"x":6.4030},{"p_h":false,"p_d":0,"z":127.4030,"y":75.3380,"x":4.8070},{"p_h":false,"p_d":0,"l":"O","z":127.0090,"y":74.0130,"x":4.5160},{"p_h":false,"p_d":0,"l":"N","z":126.6330,"y":77.8850,"x":6.8570},{"p_h":false,"p_d":0,"z":126.9100,"y":79.3110,"x":7.0260},{"p_h":false,"p_d":0,"z":126.0910,"y":80.2260,"x":6.1170},{"p_h":false,"p_d":0,"l":"O","z":124.9920,"y":79.8820,"x":5.6960},{"p_h":false,"p_d":0,"z":126.7910,"y":79.7750,"x":8.4920},{"p_h":false,"p_d":0,"z":125.8450,"y":78.9650,"x":9.3920},{"p_h":false,"p_d":0,"l":"S","z":126.0310,"y":79.4200,"x":11.1570},{"p_h":false,"p_d":0,"z":126.9730,"y":78.0820,"x":11.7460},{"p_h":false,"p_d":0,"l":"N","z":126.6970,"y":81.3350,"x":5.7160},{"p_h":false,"p_d":0,"z":126.0350,"y":82.3010,"x":4.8500},{"p_h":false,"p_d":0,"z":126.5300,"y":83.6990,"x":5.1920},{"p_h":false,"p_d":0,"l":"O","z":127.5280,"y":83.8580,"x":5.9000},{"p_h":false,"p_d":0,"z":126.2800,"y":81.9610,"x":3.3800},{"p_h":false,"p_d":0,"l":"O","z":127.6580,"y":81.9520,"x":3.0710},{"p_h":false,"p_d":0,"l":"N","z":125.8030,"y":84.7120,"x":4.7300},{"p_h":false,"p_d":0,"z":126.1760,"y":86.0920,"x":5.0070},{"p_h":false,"p_d":0,"z":125.6550,"y":86.6070,"x":6.3380},{"p_h":false,"p_d":0,"l":"O","z":126.1890,"y":87.5620,"x":6.9090},{"p_h":false,"p_d":0,"l":"N","z":124.6620,"y":85.9180,"x":6.8830},{"p_h":false,"p_d":0,"z":124.0560,"y":86.3360,"x":8.1330},{"p_h":false,"p_d":0,"z":122.8440,"y":87.1830,"x":7.7820},{"p_h":false,"p_d":0,"l":"O","z":122.2260,"y":86.9650,"x":6.7360},{"p_h":false,"p_d":0,"z":123.5670,"y":85.1240,"x":8.9210},{"p_h":false,"p_d":0,"z":124.5430,"y":84.0610,"x":9.4100},{"p_h":false,"p_d":0,"z":123.8400,"y":83.1610,"x":10.3980},{"p_h":false,"p_d":0,"z":125.7050,"y":84.7080,"x":10.0990},{"p_h":false,"p_d":0,"l":"N","z":122.5140,"y":88.1630,"x":8.6180},{"p_h":false,"p_d":0,"z":121.3080,"y":88.9600,"x":8.3690},{"p_h":false,"p_d":0,"z":120.2130,"y":87.9170,"x":8.5620},{"p_h":false,"p_d":0,"l":"O","z":120.0350,"y":87.4000,"x":9.6660},{"p_h":false,"p_d":0,"z":121.1700,"y":90.0840,"x":9.4080},{"p_h":false,"p_d":0,"z":119.8670,"y":90.8990,"x":9.2590},{"p_h":false,"p_d":0,"l":"O","z":118.9770,"y":90.5430,"x":8.4450},{"p_h":false,"p_d":0,"l":"O","z":119.7210,"y":91.9120,"x":9.9900},{"p_h":false,"p_d":0,"l":"N","z":119.4770,"y":87.5820,"x":7.4940},{"p_h":false,"p_d":0,"z":118.4040,"y":86.5830,"x":7.5510},{"p_h":false,"p_d":0,"z":117.3860,"y":86.8140,"x":8.6650},{"p_h":false,"p_d":0,"l":"O","z":116.8280,"y":85.8600,"x":9.2230},{"p_h":false,"p_d":0,"z":117.7360,"y":86.7260,"x":6.1830},{"p_h":false,"p_d":0,"z":118.8520,"y":87.2400,"x":5.3060},{"p_h":false,"p_d":0,"z":119.4760,"y":88.2650,"x":6.1870},{"p_h":false,"p_d":0,"l":"N","z":117.2060,"y":88.0790,"x":9.0290},{"p_h":false,"p_d":0,"z":116.2240,"y":88.4690,"x":10.0280},{"p_h":false,"p_d":0,"z":116.8180,"y":88.7520,"x":11.3940},{"p_h":false,"p_d":0,"l":"O","z":116.0870,"y":89.0290,"x":12.3470},{"p_h":false,"p_d":0,"z":115.4570,"y":89.6990,"x":9.5320},{"p_h":false,"p_d":0,"z":115.0630,"y":89.5830,"x":8.0720},{"p_h":false,"p_d":0,"l":"O","z":114.1630,"y":88.8140,"x":7.7200},{"p_h":false,"p_d":0,"l":"N","z":115.7810,"y":90.2980,"x":7.2030},{"p_h":false,"p_d":0,"l":"N","z":118.1390,"y":88.7160,"x":11.4900},{"p_h":false,"p_d":0,"z":118.7950,"y":88.9680,"x":12.7600},{"p_h":false,"p_d":0,"z":118.7310,"y":87.7130,"x":13.6070},{"p_h":false,"p_d":0,"l":"O","z":118.6550,"y":86.6050,"x":13.0770},{"p_h":false,"p_d":0,"z":120.2280,"y":89.3590,"x":12.5180},{"p_h":false,"p_d":0,"l":"N","z":118.7840,"y":87.8740,"x":14.9210},{"p_h":false,"p_d":0,"z":118.7380,"y":86.7250,"x":15.8220},{"p_h":false,"p_d":0,"z":120.1610,"y":86.3300,"x":16.1970},{"p_h":false,"p_d":0,"l":"O","z":120.9320,"y":87.1740,"x":16.6320},{"p_h":false,"p_d":0,"z":117.9620,"y":87.0810,"x":17.0880},{"p_h":false,"p_d":0,"z":117.6090,"y":85.8940,"x":17.9670},{"p_h":false,"p_d":0,"l":"S","z":116.4030,"y":84.8300,"x":17.1960},{"p_h":false,"p_d":0,"z":114.9630,"y":85.5850,"x":17.7250},{"p_h":false,"p_d":0,"l":"N","z":120.5050,"y":85.0580,"x":16.0200},{"p_h":false,"p_d":0,"z":121.8320,"y":84.5500,"x":16.3530},{"p_h":false,"p_d":0,"z":121.8090,"y":83.2700,"x":17.2100},{"p_h":false,"p_d":0,"l":"O","z":120.8780,"y":82.4520,"x":17.1390},{"p_h":false,"p_d":0,"z":122.6140,"y":84.2210,"x":15.0900},{"p_h":false,"p_d":0,"z":122.7840,"y":85.3490,"x":14.1170},{"p_h":false,"p_d":0,"z":123.8880,"y":86.1970,"x":14.1950},{"p_h":false,"p_d":0,"z":121.8990,"y":85.5110,"x":13.0560},{"p_h":false,"p_d":0,"z":124.1100,"y":87.1880,"x":13.2360},{"p_h":false,"p_d":0,"z":122.1040,"y":86.4900,"x":12.0980},{"p_h":false,"p_d":0,"z":123.2210,"y":87.3220,"x":12.1870},{"p_h":false,"p_d":0,"l":"O","z":123.4480,"y":88.2670,"x":11.2120},{"p_h":false,"p_d":0,"l":"N","z":122.8650,"y":83.1010,"x":17.9980},{"p_h":false,"p_d":0,"z":123.0580,"y":81.9310,"x":18.8360},{"p_h":false,"p_d":0,"z":124.4130,"y":81.3300,"x":18.4180},{"p_h":false,"p_d":0,"l":"O","z":125.4050,"y":82.0650,"x":18.2890},{"p_h":false,"p_d":0,"z":123.0730,"y":82.3080,"x":20.3250},{"p_h":false,"p_d":0,"l":"O","z":121.7250,"y":82.4960,"x":20.7840},{"p_h":false,"p_d":0,"z":123.7480,"y":81.2170,"x":21.1560},{"p_h":false,"p_d":0,"l":"N","z":124.4320,"y":80.0190,"x":18.1450},{"p_h":false,"p_d":0,"z":125.6460,"y":79.3150,"x":17.7250},{"p_h":false,"p_d":0,"z":126.2820,"y":78.5550,"x":18.8790},{"p_h":false,"p_d":0,"l":"O","z":125.6110,"y":77.8270,"x":19.6030},{"p_h":false,"p_d":0,"z":125.3410,"y":78.3620,"x":16.5720},{"p_h":false,"p_d":0,"z":126.5900,"y":77.5900,"x":16.1690},{"p_h":false,"p_d":0,"z":124.8200,"y":79.1650,"x":15.3760},{"p_h":false,"p_d":0,"l":"N","z":127.5780,"y":78.7460,"x":19.0770},{"p_h":false,"p_d":0,"z":128.2720,"y":78.0870,"x":20.1740},{"p_h":false,"p_d":0,"z":129.4470,"y":77.25,"x":19.6800},{"p_h":false,"p_d":0,"l":"O","z":130.0960,"y":77.5860,"x":18.6790},{"p_h":false,"p_d":0,"z":128.8030,"y":79.1290,"x":21.1550},{"p_h":false,"p_d":0,"z":127.9030,"y":80.2430,"x":21.6750},{"p_h":false,"p_d":0,"z":128.7710,"y":81.1860,"x":22.4960},{"p_h":false,"p_d":0,"z":126.7760,"y":79.6780,"x":22.5200},{"p_h":false,"p_d":0,"l":"N","z":129.7770,"y":76.2240,"x":20.4530},{"p_h":false,"p_d":0,"z":130.8700,"y":75.3220,"x":20.1270},{"p_h":false,"p_d":0,"z":131.7450,"y":75.0880,"x":21.3480},{"p_h":false,"p_d":0,"l":"O","z":131.2400,"y":74.8540,"x":22.4470},{"p_h":false,"p_d":0,"z":130.3260,"y":73.9660,"x":19.6640},{"p_h":false,"p_d":0,"z":131.3710,"y":72.8740,"x":19.3860},{"p_h":false,"p_d":0,"z":131.9970,"y":73.0610,"x":18.0130},{"p_h":false,"p_d":0,"z":130.7320,"y":71.5130,"x":19.4510},{"p_h":false,"p_d":0,"l":"N","z":133.0530,"y":75.2210,"x":21.1750},{"p_h":false,"p_d":0,"z":133.9770,"y":74.9410,"x":22.2590},{"p_h":false,"p_d":0,"z":135.1840,"y":74.2980,"x":21.6240},{"p_h":false,"p_d":0,"l":"O","z":135.2280,"y":74.1580,"x":20.3970},{"p_h":false,"p_d":0,"z":134.2960,"y":76.1690,"x":23.1370},{"p_h":false,"p_d":0,"z":135.1770,"y":77.2130,"x":22.4630},{"p_h":false,"p_d":0,"l":"O","z":135.3540,"y":77.2130,"x":21.2330},{"p_h":false,"p_d":0,"l":"O","z":135.6950,"y":78.0790,"x":23.1980},{"p_h":false,"p_d":0,"l":"N","z":136.0790,"y":73.7780,"x":22.4560},{"p_h":false,"p_d":0,"z":137.2800,"y":73.0940,"x":21.9880},{"p_h":false,"p_d":0,"z":138.5350,"y":73.7260,"x":22.5770},{"p_h":false,"p_d":0,"l":"O","z":138.6640,"y":73.8470,"x":23.7940},{"p_h":false,"p_d":0,"z":137.2220,"y":71.5990,"x":22.3510},{"p_h":false,"p_d":0,"z":136.0010,"y":70.8860,"x":21.8170},{"p_h":false,"p_d":0,"z":134.7880,"y":70.9430,"x":22.5010},{"p_h":false,"p_d":0,"z":136.0620,"y":70.1600,"x":20.6330},{"p_h":false,"p_d":0,"z":133.6650,"y":70.2900,"x":22.0100},{"p_h":false,"p_d":0,"z":134.9320,"y":69.5040,"x":20.1380},{"p_h":false,"p_d":0,"z":133.7400,"y":69.5720,"x":20.8280},{"p_h":false,"p_d":0,"l":"N","z":139.4600,"y":74.1050,"x":21.6980},{"p_h":false,"p_d":0,"z":140.7130,"y":74.7360,"x":22.0960},{"p_h":false,"p_d":0,"z":141.8550,"y":73.7360,"x":21.9710},{"p_h":false,"p_d":0,"l":"O","z":141.8820,"y":72.9150,"x":21.0420},{"p_h":false,"p_d":0,"z":141,"y":76.0020,"x":21.2240},{"p_h":false,"p_d":0,"z":141.5270,"y":75.625,"x":19.8330},{"p_h":false,"p_d":0,"z":141.9550,"y":76.9250,"x":21.9460},{"p_h":false,"p_d":0,"l":"N","z":142.7770,"y":73.7790,"x":22.9230},{"p_h":false,"p_d":0,"z":143.9180,"y":72.8660,"x":22.9160},{"p_h":false,"p_d":0,"z":144.8020,"y":73.0780,"x":21.6840},{"p_h":false,"p_d":0,"l":"O","z":145.2620,"y":74.1930,"x":21.4290},{"p_h":false,"p_d":0,"z":144.7190,"y":73.0430,"x":24.1760},{"p_h":false,"p_d":0,"l":"N","z":145.0350,"y":72.0070,"x":20.9280},{"p_h":false,"p_d":0,"z":145.8530,"y":72.0660,"x":19.7140},{"p_h":false,"p_d":0,"z":147.3380,"y":72.3280,"x":19.9840},{"p_h":false,"p_d":0,"l":"O","z":148.0780,"y":72.7510,"x":19.0920},{"p_h":false,"p_d":0,"z":145.6810,"y":70.8010,"x":18.8980},{"p_h":false,"p_d":0,"l":"N","z":147.7660,"y":72.0400,"x":21.2060},{"p_h":false,"p_d":0,"z":149.1370,"y":72.2470,"x":21.6540},{"p_h":false,"p_d":0,"z":149.1370,"y":71.9780,"x":23.1470},{"p_h":false,"p_d":0,"l":"O","z":148.0870,"y":71.6210,"x":23.7120},{"p_h":false,"p_d":0,"z":150.1520,"y":71.3420,"x":20.9140},{"p_h":false,"p_d":0,"z":149.8050,"y":69.8570,"x":20.9810},{"p_h":false,"p_d":0,"l":"O","z":149.9090,"y":69.2640,"x":22.0690},{"p_h":false,"p_d":0,"l":"O","z":149.4720,"y":69.2720,"x":19.9270},{"p_h":false,"p_d":0,"l":"N","z":150.2890,"y":72.1530,"x":23.7940},{"p_h":false,"p_d":0,"z":150.3730,"y":71.9300,"x":25.2380},{"p_h":false,"p_d":0,"z":151.0880,"y":70.6680,"x":25.6810},{"p_h":false,"p_d":0,"l":"O","z":151.6740,"y":70.6060,"x":26.7670},{"p_h":false,"p_d":0,"z":150.9020,"y":73.1620,"x":25.9830},{"p_h":false,"p_d":0,"z":151.9590,"y":73.9260,"x":25.2170},{"p_h":false,"p_d":0,"l":"O","z":152.3910,"y":73.5270,"x":24.1340},{"p_h":false,"p_d":0,"l":"N","z":152.3830,"y":75.0480,"x":25.7890},{"p_h":false,"p_d":0,"l":"N","z":150.9320,"y":69.6280,"x":24.8740},{"p_h":false,"p_d":0,"z":151.5330,"y":68.3350,"x":25.1280},{"p_h":false,"p_d":0,"z":150.5480,"y":67.2270,"x":25.4640},{"p_h":false,"p_d":0,"l":"O","z":149.4240,"y":67.1990,"x":24.9610},{"p_h":false,"p_d":0,"z":152.2810,"y":67.8740,"x":23.8850},{"p_h":false,"p_d":0,"z":153.5750,"y":68.5760,"x":23.6690},{"p_h":false,"p_d":0,"l":"N","z":153.9270,"y":69.1300,"x":22.4560},{"p_h":false,"p_d":0,"z":154.6160,"y":68.7970,"x":24.5060},{"p_h":false,"p_d":0,"z":155.1340,"y":69.6590,"x":22.5560},{"p_h":false,"p_d":0,"l":"N","z":155.5720,"y":69.4730,"x":23.7910},{"p_h":false,"p_d":0,"l":"N","z":150.9910,"y":66.3170,"x":26.3280},{"p_h":false,"p_d":0,"z":150.2220,"y":65.1330,"x":26.6610},{"p_h":false,"p_d":0,"z":150.8040,"y":64.1720,"x":25.6290},{"p_h":false,"p_d":0,"l":"O","z":152.0150,"y":64.1780,"x":25.3960},{"p_h":false,"p_d":0,"z":150.5210,"y":64.6290,"x":28.0800},{"p_h":false,"p_d":0,"z":149.8370,"y":63.3040,"x":28.3920},{"p_h":false,"p_d":0,"z":150.125,"y":62.7800,"x":29.7970},{"p_h":false,"p_d":0,"l":"N","z":149.8060,"y":61.3510,"x":29.9230},{"p_h":false,"p_d":0,"z":149.5240,"y":60.7390,"x":31.0760},{"p_h":false,"p_d":0,"l":"N","z":149.5090,"y":61.4300,"x":32.2150},{"p_h":false,"p_d":0,"l":"N","z":149.2790,"y":59.4300,"x":31.0980},{"p_h":false,"p_d":0,"l":"N","z":149.9500,"y":63.4300,"x":24.9370},{"p_h":false,"p_d":0,"z":150.4230,"y":62.4940,"x":23.9330},{"p_h":false,"p_d":0,"z":150.3760,"y":61.0660,"x":24.4480},{"p_h":false,"p_d":0,"l":"O","z":149.6470,"y":60.7590,"x":25.3940},{"p_h":false,"p_d":0,"z":149.6070,"y":62.6320,"x":22.6460},{"p_h":false,"p_d":0,"z":149.8030,"y":63.9610,"x":21.9790},{"p_h":false,"p_d":0,"z":149.3710,"y":65.1750,"x":22.4390},{"p_h":false,"p_d":0,"z":150.5490,"y":64.2310,"x":20.7780},{"p_h":false,"p_d":0,"l":"N","z":149.8110,"y":66.1800,"x":21.6120},{"p_h":false,"p_d":0,"z":150.5430,"y":65.6320,"x":20.5880},{"p_h":false,"p_d":0,"z":151.2340,"y":63.4270,"x":19.8520},{"p_h":false,"p_d":0,"z":151.1910,"y":66.2520,"x":19.5010},{"p_h":false,"p_d":0,"z":151.8770,"y":64.0440,"x":18.7640},{"p_h":false,"p_d":0,"z":151.8520,"y":65.4430,"x":18.6060},{"p_h":false,"p_d":0,"l":"N","z":151.2020,"y":60.2120,"x":23.8480},{"p_h":false,"p_d":0,"z":151.2720,"y":58.7950,"x":24.1880},{"p_h":false,"p_d":0,"z":151.4690,"y":58.0050,"x":22.8980},{"p_h":false,"p_d":0,"l":"O","z":152.0740,"y":58.4970,"x":21.9500},{"p_h":false,"p_d":0,"z":152.4130,"y":58.5060,"x":25.1610},{"p_h":false,"p_d":0,"z":152.3590,"y":57.0960,"x":25.7140},{"p_h":false,"p_d":0,"z":153.5030,"y":56.7510,"x":26.6520},{"p_h":false,"p_d":0,"z":153.3950,"y":55.2860,"x":27.1190},{"p_h":false,"p_d":0,"l":"N","z":154.6090,"y":54.8040,"x":27.8570},{"p_h":false,"p_d":0,"l":"N","z":150.9050,"y":56.8060,"x":22.8380},{"p_h":false,"p_d":0,"z":151.0130,"y":55.9500,"x":21.6490},{"p_h":false,"p_d":0,"z":152.2430,"y":55.0480,"x":21.8020},{"p_h":false,"p_d":0,"l":"O","z":152.2370,"y":54.1120,"x":22.6020},{"p_h":false,"p_d":0,"z":149.7490,"y":55.0930,"x":21.5050},{"p_h":false,"p_d":0,"z":149.4750,"y":54.6800,"x":20.0970},{"p_h":false,"p_d":0,"z":149.1900,"y":55.6280,"x":19.1330},{"p_h":false,"p_d":0,"z":149.5430,"y":53.3480,"x":19.7090},{"p_h":false,"p_d":0,"z":148.9880,"y":55.2730,"x":17.8070},{"p_h":false,"p_d":0,"z":149.3440,"y":52.9720,"x":18.3670},{"p_h":false,"p_d":0,"z":149.0690,"y":53.9460,"x":17.4220},{"p_h":false,"p_d":0,"l":"O","z":148.9230,"y":53.6280,"x":16.0780},{"p_h":false,"p_d":0,"l":"N","z":153.3080,"y":55.3580,"x":21.0690},{"p_h":false,"p_d":0,"z":154.5490,"y":54.5910,"x":21.1580},{"p_h":false,"p_d":0,"z":154.9210,"y":53.9740,"x":19.8150},{"p_h":false,"p_d":0,"l":"O","z":155.0670,"y":54.6820,"x":18.8210},{"p_h":false,"p_d":0,"z":155.7080,"y":55.4830,"x":21.6510},{"p_h":false,"p_d":0,"z":156.9720,"y":54.6800,"x":21.7580},{"p_h":false,"p_d":0,"z":155.3780,"y":56.0790,"x":23.0060},{"p_h":false,"p_d":0,"l":"N","z":155.0590,"y":52.6490,"x":19.7890},{"p_h":false,"p_d":0,"z":155.4160,"y":51.9190,"x":18.5680},{"p_h":false,"p_d":0,"z":154.5160,"y":52.2810,"x":17.4020},{"p_h":false,"p_d":0,"l":"O","z":154.9910,"y":52.6000,"x":16.2970},{"p_h":false,"p_d":0,"z":156.8710,"y":52.1690,"x":18.1600},{"p_h":false,"p_d":0,"z":157.8530,"y":51.4260,"x":19.0290},{"p_h":false,"p_d":0,"l":"O","z":157.6170,"y":50.2700,"x":19.3880},{"p_h":false,"p_d":0,"l":"N","z":158.9600,"y":52.0850,"x":19.3820},{"p_h":false,"p_d":0,"l":"N","z":153.2140,"y":52.2680,"x":17.6680},{"p_h":false,"p_d":0,"z":152.2430,"y":52.5680,"x":16.6360},{"p_h":false,"p_d":0,"z":152.2430,"y":53.9810,"x":16.1130},{"p_h":false,"p_d":0,"l":"O","z":151.8660,"y":54.1940,"x":14.9700},{"p_h":false,"p_d":0,"l":"N","z":152.6460,"y":54.9440,"x":16.9340},{"p_h":false,"p_d":0,"z":152.6410,"y":56.3370,"x":16.5010},{"p_h":false,"p_d":0,"z":152.3550,"y":57.2540,"x":17.6860},{"p_h":false,"p_d":0,"l":"O","z":152.7090,"y":56.9400,"x":18.8170},{"p_h":false,"p_d":0,"z":153.9820,"y":56.6910,"x":15.8330},{"p_h":false,"p_d":0,"z":153.9150,"y":57.8180,"x":14.7760},{"p_h":false,"p_d":0,"z":153.0600,"y":57.4800,"x":13.5330},{"p_h":false,"p_d":0,"l":"O","z":152.5640,"y":56.3430,"x":13.4060},{"p_h":false,"p_d":0,"l":"O","z":152.9030,"y":58.3590,"x":12.6540},{"p_h":false,"p_d":0,"l":"N","z":151.6160,"y":58.3320,"x":17.4430},{"p_h":false,"p_d":0,"z":151.3070,"y":59.3040,"x":18.4970},{"p_h":false,"p_d":0,"z":152.5100,"y":60.2090,"x":18.7050},{"p_h":false,"p_d":0,"l":"O","z":152.9670,"y":60.8830,"x":17.7850},{"p_h":false,"p_d":0,"z":150.0680,"y":60.1150,"x":18.1550},{"p_h":false,"p_d":0,"z":148.8210,"y":59.3820,"x":18.4900},{"p_h":false,"p_d":0,"z":147.9440,"y":58.8140,"x":17.6180},{"p_h":false,"p_d":0,"z":148.3220,"y":59.1060,"x":19.8080},{"p_h":false,"p_d":0,"l":"N","z":146.9390,"y":58.1980,"x":18.3110},{"p_h":false,"p_d":0,"z":147.1480,"y":58.3630,"x":19.6540},{"p_h":false,"p_d":0,"z":148.7650,"y":59.4110,"x":21.0980},{"p_h":false,"p_d":0,"z":146.3960,"y":57.9320,"x":20.7420},{"p_h":false,"p_d":0,"z":148.0130,"y":58.9770,"x":22.1810},{"p_h":false,"p_d":0,"z":146.8480,"y":58.2460,"x":21.9940},{"p_h":false,"p_d":0,"l":"N","z":152.9640,"y":60.2740,"x":19.9440},{"p_h":false,"p_d":0,"z":154.1530,"y":61.0180,"x":20.2860},{"p_h":false,"p_d":0,"z":154.0030,"y":61.9080,"x":21.5300},{"p_h":false,"p_d":0,"l":"O","z":153.4330,"y":61.4960,"x":22.5430},{"p_h":false,"p_d":0,"z":155.2900,"y":59.9740,"x":20.4360},{"p_h":false,"p_d":0,"z":156.0160,"y":60.1020,"x":21.7330},{"p_h":false,"p_d":0,"z":156.2030,"y":60.0570,"x":19.2450},{"p_h":false,"p_d":0,"l":"N","z":154.4540,"y":63.1720,"x":21.4410},{"p_h":false,"p_d":0,"z":154.3530,"y":64.0850,"x":22.5790},{"p_h":false,"p_d":0,"z":155.4120,"y":63.7410,"x":23.6020},{"p_h":false,"p_d":0,"l":"O","z":156.4380,"y":63.1560,"x":23.25},{"p_h":false,"p_d":0,"z":154.6310,"y":65.4390,"x":21.9430},{"p_h":false,"p_d":0,"z":155.5720,"y":65.1110,"x":20.8710},{"p_h":false,"p_d":0,"z":154.9900,"y":63.8740,"x":20.2640},{"p_h":false,"p_d":0,"l":"N","z":155.1680,"y":64.0860,"x":24.8620},{"p_h":false,"p_d":0,"z":156.1500,"y":63.7950,"x":25.8870},{"p_h":false,"p_d":0,"z":155.9080,"y":64.5150,"x":27.1940},{"p_h":false,"p_d":0,"l":"O","z":154.8330,"y":65.0820,"x":27.4210},{"p_h":false,"p_d":0,"l":"N","z":156.9200,"y":64.5060,"x":28.0510},{"p_h":false,"p_d":0,"z":156.7990,"y":65.1490,"x":29.3400},{"p_h":false,"p_d":0,"z":156.8270,"y":66.6680,"x":29.3510},{"p_h":false,"p_d":0,"l":"O","z":157.0660,"y":67.3410,"x":28.3390},{"p_h":false,"p_d":0,"l":"N","z":156.5430,"y":67.1910,"x":30.5350},{"p_h":false,"p_d":0,"z":156.5290,"y":68.6120,"x":30.8130},{"p_h":false,"p_d":0,"z":155.2990,"y":69.2740,"x":30.1840},{"p_h":false,"p_d":0,"l":"O","z":154.1630,"y":68.9990,"x":30.5870},{"p_h":false,"p_d":0,"z":156.5380,"y":68.8160,"x":32.3380},{"p_h":false,"p_d":0,"z":157.5140,"y":67.8860,"x":33.0950},{"p_h":false,"p_d":0,"z":156.8740,"y":66.5320,"x":33.5040},{"p_h":false,"p_d":0,"z":157.8860,"y":65.4970,"x":34.0470},{"p_h":false,"p_d":0,"l":"N","z":158.7450,"y":66.0190,"x":35.1650},{"p_h":false,"p_d":0,"l":"N","z":155.5160,"y":70.1450,"x":29.1770},{"p_h":false,"p_d":0,"z":154.4120,"y":70.8400,"x":28.5020},{"p_h":false,"p_d":0,"z":153.6200,"y":71.7870,"x":29.4110},{"p_h":false,"p_d":0,"l":"O","z":154.2050,"y":72.5880,"x":30.1610},{"p_h":false,"p_d":0,"z":155.1260,"y":71.6070,"x":27.3880},{"p_h":false,"p_d":0,"z":156.4740,"y":71.8670,"x":27.9780},{"p_h":false,"p_d":0,"z":156.8140,"y":70.5530,"x":28.5990},{"p_h":false,"p_d":0,"l":"N","z":152.2920,"y":71.7230,"x":29.3160},{"p_h":false,"p_d":0,"z":151.4300,"y":72.5720,"x":30.1390},{"p_h":false,"p_d":0,"z":150.3320,"y":73.2660,"x":29.3690},{"p_h":false,"p_d":0,"l":"O","z":149.7640,"y":72.7120,"x":28.4330},{"p_h":false,"p_d":0,"z":150.7680,"y":71.7740,"x":31.2650},{"p_h":false,"p_d":0,"z":151.3390,"y":72.0430,"x":32.6570},{"p_h":false,"p_d":0,"z":150.4440,"y":71.5250,"x":33.7820},{"p_h":false,"p_d":0,"l":"O","z":149.2140,"y":71.3770,"x":33.5630},{"p_h":false,"p_d":0,"l":"O","z":150.9700,"y":71.2790,"x":34.8940},{"p_h":false,"p_d":0,"l":"N","z":149.9980,"y":74.4980,"x":29.7790},{"p_h":false,"p_d":0,"z":148.9460,"y":75.2720,"x":29.1160},{"p_h":false,"p_d":0,"z":147.5920,"y":74.6430,"x":29.3820},{"p_h":false,"p_d":0,"l":"O","z":147.3060,"y":74.2220,"x":30.5080},{"p_h":false,"p_d":0,"z":149.0260,"y":76.6300,"x":29.8170},{"p_h":false,"p_d":0,"z":150.4050,"y":76.6580,"x":30.4130},{"p_h":false,"p_d":0,"z":150.5710,"y":75.2600,"x":30.9000},{"p_h":false,"p_d":0,"l":"N","z":146.7520,"y":74.5970,"x":28.3550},{"p_h":false,"p_d":0,"z":145.4290,"y":74.0280,"x":28.5210},{"p_h":false,"p_d":0,"z":144.3310,"y":75.0200,"x":28.1620},{"p_h":false,"p_d":0,"l":"O","z":144.3020,"y":75.5780,"x":27.0610},{"p_h":false,"p_d":0,"z":145.2970,"y":72.7390,"x":27.7120},{"p_h":false,"p_d":0,"z":144.0610,"y":71.9090,"x":28.0570},{"p_h":false,"p_d":0,"z":144.2920,"y":70.4050,"x":27.9180},{"p_h":false,"p_d":0,"l":"O","z":144.4620,"y":69.6940,"x":28.9120},{"p_h":false,"p_d":0,"l":"N","z":144.2780,"y":69.9130,"x":26.6860},{"p_h":false,"p_d":0,"l":"N","z":143.4440,"y":75.2520,"x":29.1210},{"p_h":false,"p_d":0,"z":142.3270,"y":76.1700,"x":28.9500},{"p_h":false,"p_d":0,"z":141.2810,"y":75.6410,"x":27.9530},{"p_h":false,"p_d":0,"l":"O","z":141.0980,"y":74.4230,"x":27.8240},{"p_h":false,"p_d":0,"z":141.6760,"y":76.4310,"x":30.3090},{"p_h":false,"p_d":0,"l":"N","z":140.6310,"y":76.5500,"x":27.1910},{"p_h":false,"p_d":0,"z":139.6020,"y":76.1680,"x":26.2120},{"p_h":false,"p_d":0,"z":138.4370,"y":75.5720,"x":26.9860},{"p_h":false,"p_d":0,"l":"O","z":138.0990,"y":76.0640,"x":28.0700},{"p_h":false,"p_d":0,"z":139.2010,"y":77.5090,"x":25.5950},{"p_h":false,"p_d":0,"z":140.4570,"y":78.3150,"x":25.6970},{"p_h":false,"p_d":0,"z":140.9060,"y":77.9960,"x":27.1040},{"p_h":false,"p_d":0,"l":"N","z":137.8490,"y":74.5020,"x":26.4540},{"p_h":false,"p_d":0,"z":136.7340,"y":73.8300,"x":27.1130},{"p_h":false,"p_d":0,"z":135.5800,"y":74.7900,"x":27.3130},{"p_h":false,"p_d":0,"l":"O","z":135.5600,"y":75.8860,"x":26.7460},{"p_h":false,"p_d":0,"z":136.2470,"y":72.6410,"x":26.2750},{"p_h":false,"p_d":0,"l":"O","z":135.6380,"y":73.0580,"x":25.0580},{"p_h":false,"p_d":0,"l":"N","z":134.5970,"y":74.3560,"x":28.0900},{"p_h":false,"p_d":0,"z":133.4190,"y":75.1570,"x":28.3310},{"p_h":false,"p_d":0,"z":132.6410,"y":75.1720,"x":27.0140},{"p_h":false,"p_d":0,"l":"O","z":132.8800,"y":74.3390,"x":26.1360},{"p_h":false,"p_d":0,"z":132.6070,"y":74.5600,"x":29.4720},{"p_h":false,"p_d":0,"l":"S","z":133.3460,"y":74.9170,"x":31.1020},{"p_h":false,"p_d":0,"l":"N","z":131.7540,"y":76.1450,"x":26.8540},{"p_h":false,"p_d":0,"z":131.0040,"y":76.2770,"x":25.6180},{"p_h":false,"p_d":0,"z":129.6960,"y":75.4700,"x":25.6090},{"p_h":false,"p_d":0,"l":"O","z":129.0430,"y":75.2860,"x":26.6450},{"p_h":false,"p_d":0,"z":130.7710,"y":77.7900,"x":25.2850},{"p_h":false,"p_d":0,"z":129.3640,"y":78.2210,"x":25.6500},{"p_h":false,"p_d":0,"z":131.0670,"y":78.0660,"x":23.8290},{"p_h":false,"p_d":0,"l":"N","z":129.3660,"y":74.9430,"x":24.4340},{"p_h":false,"p_d":0,"z":128.1520,"y":74.1600,"x":24.2130},{"p_h":false,"p_d":0,"z":127.2540,"y":74.9810,"x":23.2870},{"p_h":false,"p_d":0,"l":"O","z":127.6460,"y":75.3250,"x":22.1790},{"p_h":false,"p_d":0,"z":128.4930,"y":72.8160,"x":23.5600},{"p_h":false,"p_d":0,"z":127.3130,"y":72.0970,"x":22.9090},{"p_h":false,"p_d":0,"z":126.4710,"y":71.2770,"x":23.6540},{"p_h":false,"p_d":0,"z":127.0660,"y":72.2130,"x":21.5370},{"p_h":false,"p_d":0,"z":125.4200,"y":70.5830,"x":23.0490},{"p_h":false,"p_d":0,"z":126.0210,"y":71.5280,"x":20.9260},{"p_h":false,"p_d":0,"z":125.2030,"y":70.7100,"x":21.6890},{"p_h":false,"p_d":0,"l":"O","z":124.1920,"y":69.9840,"x":21.0830},{"p_h":false,"p_d":0,"l":"N","z":126.0650,"y":75.3120,"x":23.7590},{"p_h":false,"p_d":0,"z":125.1280,"y":76.0830,"x":22.9640},{"p_h":false,"p_d":0,"z":124.4030,"y":75.1480,"x":22.0010},{"p_h":false,"p_d":0,"l":"O","z":123.7880,"y":74.1600,"x":22.4220},{"p_h":false,"p_d":0,"z":124.0570,"y":76.7780,"x":23.8600},{"p_h":false,"p_d":0,"z":124.7270,"y":77.6440,"x":24.9340},{"p_h":false,"p_d":0,"z":123.1330,"y":77.6120,"x":23.0090},{"p_h":false,"p_d":0,"z":123.75,"y":78.3200,"x":25.8700},{"p_h":false,"p_d":0,"l":"N","z":124.4880,"y":75.4280,"x":20.7080},{"p_h":false,"p_d":0,"z":123.7770,"y":74.6000,"x":19.7450},{"p_h":false,"p_d":0,"z":122.2940,"y":74.6820,"x":20.1060},{"p_h":false,"p_d":0,"l":"O","z":121.7360,"y":75.7700,"x":20.1710},{"p_h":false,"p_d":0,"z":123.9870,"y":75.0940,"x":18.3230},{"p_h":false,"p_d":0,"z":123.3820,"y":74.2010,"x":17.2870},{"p_h":false,"p_d":0,"l":"N","z":122.0260,"y":74.1510,"x":17.0510},{"p_h":false,"p_d":0,"z":123.9490,"y":73.3400,"x":16.4100},{"p_h":false,"p_d":0,"z":121.7840,"y":73.2990,"x":16.0690},{"p_h":false,"p_d":0,"l":"N","z":122.9330,"y":72.7940,"x":15.6620},{"p_h":false,"p_d":0,"l":"N","z":121.625,"y":73.5260,"x":20.2440},{"p_h":false,"p_d":0,"z":120.2070,"y":73.3940,"x":20.5960},{"p_h":false,"p_d":0,"z":119.1740,"y":74.1960,"x":19.7970},{"p_h":false,"p_d":0,"l":"O","z":118.0610,"y":74.3800,"x":20.2660},{"p_h":false,"p_d":0,"z":119.9760,"y":71.8770,"x":20.5050},{"p_h":false,"p_d":0,"z":120.9850,"y":71.4370,"x":19.4710},{"p_h":false,"p_d":0,"z":122.1920,"y":72.2040,"x":19.9010},{"p_h":false,"p_d":0,"l":"N","z":119.5370,"y":74.6810,"x":18.6120},{"p_h":false,"p_d":0,"z":118.6110,"y":75.4740,"x":17.7760},{"p_h":false,"p_d":0,"z":118.6160,"y":76.9650,"x":18.1700},{"p_h":false,"p_d":0,"l":"O","z":117.9390,"y":77.7800,"x":17.5330},{"p_h":false,"p_d":0,"z":119.0100,"y":75.4080,"x":16.2930},{"p_h":false,"p_d":0,"z":118.6770,"y":74.0730,"x":15.6140},{"p_h":false,"p_d":0,"l":"O","z":118.3110,"y":73.0890,"x":16.2780},{"p_h":false,"p_d":0,"l":"O","z":118.8280,"y":74.0070,"x":14.3760},{"p_h":false,"p_d":0,"l":"N","z":119.4240,"y":77.3180,"x":19.1690},{"p_h":false,"p_d":0,"z":119.5720,"y":78.6910,"x":19.6270},{"p_h":false,"p_d":0,"z":118.5450,"y":79.1330,"x":20.6680},{"p_h":false,"p_d":0,"l":"O","z":118.1860,"y":78.3560,"x":21.5620},{"p_h":false,"p_d":0,"z":120.9810,"y":78.8790,"x":20.2070},{"p_h":false,"p_d":0,"l":"O","z":121.9910,"y":78.6380,"x":19.2370},{"p_h":false,"p_d":0,"l":"N","z":118.0980,"y":80.4120,"x":20.6010},{"p_h":false,"p_d":0,"z":118.5010,"y":81.4290,"x":19.6180},{"p_h":false,"p_d":0,"z":117.6730,"y":81.2980,"x":18.3540},{"p_h":false,"p_d":0,"l":"O","z":116.5540,"y":80.7890,"x":18.3970},{"p_h":false,"p_d":0,"z":118.1870,"y":82.7240,"x":20.3370},{"p_h":false,"p_d":0,"z":116.9500,"y":82.3560,"x":21.1150},{"p_h":false,"p_d":0,"z":117.3420,"y":81.0350,"x":21.7040},{"p_h":false,"p_d":0,"l":"N","z":118.1900,"y":81.7600,"x":17.2220},{"p_h":false,"p_d":0,"z":117.4030,"y":81.6240,"x":16.0170},{"p_h":false,"p_d":0,"z":117.8020,"y":82.5750,"x":14.9000},{"p_h":false,"p_d":0,"l":"O","z":118.9010,"y":83.0990,"x":14.9040},{"p_h":false,"p_d":0,"z":117.4250,"y":80.1750,"x":15.5500},{"p_h":false,"p_d":0,"z":116.0840,"y":79.7150,"x":15.0840},{"p_h":false,"p_d":0,"l":"O","z":115.5980,"y":80.1630,"x":14.0560},{"p_h":false,"p_d":0,"l":"N","z":115.4510,"y":78.8530,"x":15.8520},{"p_h":false,"p_d":0,"l":"N","z":116.9020,"y":82.7800,"x":13.9400},{"p_h":false,"p_d":0,"z":117.1360,"y":83.6990,"x":12.8280},{"p_h":false,"p_d":0,"z":118.2660,"y":83.3020,"x":11.8950},{"p_h":false,"p_d":0,"l":"O","z":118.5070,"y":82.1130,"x":11.6590},{"p_h":false,"p_d":0,"z":115.8540,"y":83.8880,"x":12.0040},{"p_h":false,"p_d":0,"z":114.7010,"y":84.4010,"x":12.7970},{"p_h":false,"p_d":0,"z":114.6670,"y":85.7350,"x":13.2120},{"p_h":false,"p_d":0,"z":113.6640,"y":83.5490,"x":13.1720},{"p_h":false,"p_d":0,"z":113.6120,"y":86.2160,"x":13.9930},{"p_h":false,"p_d":0,"z":112.6040,"y":84.0120,"x":13.9510},{"p_h":false,"p_d":0,"z":112.5760,"y":85.3520,"x":14.3670},{"p_h":false,"p_d":0,"l":"N","z":118.8970,"y":84.3060,"x":11.2970},{"p_h":false,"p_d":0,"z":119.9750,"y":84.0440,"x":10.3670},{"p_h":false,"p_d":0,"z":119.4850,"y":83.1300,"x":9.2620},{"p_h":false,"p_d":0,"l":"O","z":120.1630,"y":82.1780,"x":8.8860},{"p_h":false,"p_d":0,"l":"N","z":118.2830,"y":83.4060,"x":8.7700},{"p_h":false,"p_d":0,"z":117.6620,"y":82.6210,"x":7.7020},{"p_h":false,"p_d":0,"z":117.5980,"y":81.125,"x":8.0700},{"p_h":false,"p_d":0,"l":"O","z":117.7960,"y":80.2530,"x":7.2130},{"p_h":false,"p_d":0,"z":116.2420,"y":83.1550,"x":7.4200},{"p_h":false,"p_d":0,"l":"N","z":117.2970,"y":80.8400,"x":9.3380},{"p_h":false,"p_d":0,"z":117.2160,"y":79.4660,"x":9.8110},{"p_h":false,"p_d":0,"z":118.6030,"y":78.8270,"x":9.7660},{"p_h":false,"p_d":0,"l":"O","z":118.7730,"y":77.7170,"x":9.2580},{"p_h":false,"p_d":0,"z":116.6770,"y":79.4290,"x":11.2380},{"p_h":false,"p_d":0,"z":116.7620,"y":78.0780,"x":11.8820},{"p_h":false,"p_d":0,"l":"N","z":117.8320,"y":77.6940,"x":12.6630},{"p_h":false,"p_d":0,"z":115.9070,"y":77.0280,"x":11.8780},{"p_h":false,"p_d":0,"z":117.6320,"y":76.4690,"x":13.1150},{"p_h":false,"p_d":0,"l":"N","z":116.4710,"y":76.0440,"x":12.6530},{"p_h":false,"p_d":0,"l":"N","z":119.5830,"y":79.5490,"x":10.2950},{"p_h":false,"p_d":0,"z":120.9710,"y":79.1040,"x":10.3440},{"p_h":false,"p_d":0,"z":121.5980,"y":78.8390,"x":8.9680},{"p_h":false,"p_d":0,"l":"O","z":122.5440,"y":78.0460,"x":8.8550},{"p_h":false,"p_d":0,"z":121.8110,"y":80.1460,"x":11.0920},{"p_h":false,"p_d":0,"z":121.4880,"y":80.2650,"x":12.5390},{"p_h":false,"p_d":0,"z":121.0200,"y":81.3730,"x":13.1810},{"p_h":false,"p_d":0,"z":121.6260,"y":79.2420,"x":13.5420},{"p_h":false,"p_d":0,"l":"N","z":120.8600,"y":81.1080,"x":14.5270},{"p_h":false,"p_d":0,"z":121.2270,"y":79.8060,"x":14.7730},{"p_h":false,"p_d":0,"z":122.0600,"y":77.9030,"x":13.5220},{"p_h":false,"p_d":0,"z":121.2410,"y":79.0790,"x":15.9720},{"p_h":false,"p_d":0,"z":122.0760,"y":77.1800,"x":14.7190},{"p_h":false,"p_d":0,"z":121.6710,"y":77.7750,"x":15.9230},{"p_h":false,"p_d":0,"l":"N","z":121.1020,"y":79.5340,"x":7.9410},{"p_h":false,"p_d":0,"z":121.6120,"y":79.3820,"x":6.5690},{"p_h":false,"p_d":0,"z":120.7790,"y":78.4390,"x":5.6920},{"p_h":false,"p_d":0,"l":"O","z":121.2350,"y":78.0270,"x":4.6280},{"p_h":false,"p_d":0,"z":121.7170,"y":80.7490,"x":5.8690},{"p_h":false,"p_d":0,"z":122.5910,"y":81.7780,"x":6.5810},{"p_h":false,"p_d":0,"l":"S","z":122.7560,"y":83.3680,"x":5.7000},{"p_h":false,"p_d":0,"z":121.1700,"y":84.0860,"x":6.0650},{"p_h":false,"p_d":0,"l":"N","z":119.5670,"y":78.1060,"x":6.1270},{"p_h":false,"p_d":0,"z":118.6950,"y":77.2310,"x":5.3470},{"p_h":false,"p_d":0,"z":119.3240,"y":75.8660,"x":5.1140},{"p_h":false,"p_d":0,"l":"O","z":119.6420,"y":75.5070,"x":3.9850},{"p_h":false,"p_d":0,"z":117.3430,"y":77.0690,"x":6.0430},{"p_h":false,"p_d":0,"z":116.25,"y":76.4790,"x":5.1660},{"p_h":false,"p_d":0,"z":114.9050,"y":76.6020,"x":5.8550},{"p_h":false,"p_d":0,"z":114.9480,"y":75.9900,"x":7.2540},{"p_h":false,"p_d":0,"l":"N","z":113.8010,"y":76.4200,"x":8.1150},{"p_h":false,"p_d":0,"l":"N","z":119.5120,"y":75.1220,"x":6.1940},{"p_h":false,"p_d":0,"z":120.1030,"y":73.7990,"x":6.1280},{"p_h":false,"p_d":0,"z":121.4310,"y":73.8110,"x":6.8940},{"p_h":false,"p_d":0,"l":"O","z":121.6750,"y":74.6880,"x":7.7290},{"p_h":false,"p_d":0,"z":119.1530,"y":72.7760,"x":6.7580},{"p_h":false,"p_d":0,"z":117.8330,"y":72.6860,"x":6.0320},{"p_h":false,"p_d":0,"l":"O","z":117.8300,"y":72.1740,"x":4.8970},{"p_h":false,"p_d":0,"l":"O","z":116.7980,"y":73.1240,"x":6.5880},{"p_h":false,"p_d":0,"l":"N","z":122.3310,"y":72.8700,"x":6.5840},{"p_h":false,"p_d":0,"z":123.6200,"y":72.8070,"x":7.2730},{"p_h":false,"p_d":0,"z":123.4380,"y":72.6520,"x":8.7830},{"p_h":false,"p_d":0,"l":"O","z":122.5350,"y":71.9380,"x":9.2240},{"p_h":false,"p_d":0,"z":124.2560,"y":71.5710,"x":6.6610},{"p_h":false,"p_d":0,"z":123.7400,"y":71.6180,"x":5.2450},{"p_h":false,"p_d":0,"z":122.2810,"y":71.9140,"x":5.4680},{"p_h":false,"p_d":0,"l":"N","z":124.3110,"y":73.3160,"x":9.5490},{"p_h":false,"p_d":0,"z":124.3050,"y":73.3100,"x":11.0160},{"p_h":false,"p_d":0,"z":125.1160,"y":72.1340,"x":11.5390},{"p_h":false,"p_d":0,"l":"O","z":126.3350,"y":72.0860,"x":11.3660},{"p_h":false,"p_d":0,"z":124.9000,"y":74.6240,"x":11.5730},{"p_h":false,"p_d":0,"z":124.7700,"y":74.6680,"x":13.0900},{"p_h":false,"p_d":0,"z":124.2000,"y":75.8240,"x":10.9320},{"p_h":false,"p_d":0,"l":"N","z":124.4410,"y":71.2320,"x":12.2420},{"p_h":false,"p_d":0,"z":125.0470,"y":70.0060,"x":12.7570},{"p_h":false,"p_d":0,"z":125.1160,"y":69.9450,"x":14.2620},{"p_h":false,"p_d":0,"l":"O","z":124.1380,"y":70.2640,"x":14.9380},{"p_h":false,"p_d":0,"z":124.25,"y":68.8070,"x":12.2240},{"p_h":false,"p_d":0,"l":"O","z":124.6800,"y":67.5770,"x":12.7850},{"p_h":false,"p_d":0,"l":"N","z":126.2650,"y":69.5300,"x":14.7930},{"p_h":false,"p_d":0,"z":126.4350,"y":69.4210,"x":16.2450},{"p_h":false,"p_d":0,"z":126.3930,"y":67.9450,"x":16.6660},{"p_h":false,"p_d":0,"l":"O","z":127.2240,"y":67.4830,"x":17.4390},{"p_h":false,"p_d":0,"z":127.7520,"y":70.0630,"x":16.6750},{"p_h":false,"p_d":0,"z":127.8360,"y":71.5360,"x":16.375},{"p_h":false,"p_d":0,"z":128.3240,"y":71.9840,"x":15.1500},{"p_h":false,"p_d":0,"z":127.4310,"y":72.4780,"x":17.3180},{"p_h":false,"p_d":0,"z":128.4040,"y":73.3350,"x":14.8700},{"p_h":false,"p_d":0,"z":127.5100,"y":73.8430,"x":17.0380},{"p_h":false,"p_d":0,"z":127.9950,"y":74.2670,"x":15.8200},{"p_h":false,"p_d":0,"l":"N","z":125.3560,"y":67.2400,"x":16.2320},{"p_h":false,"p_d":0,"z":125.2310,"y":65.8160,"x":16.4990},{"p_h":false,"p_d":0,"z":124.8910,"y":65.3670,"x":17.9030},{"p_h":false,"p_d":0,"l":"O","z":125.0890,"y":64.2010,"x":18.2320},{"p_h":false,"p_d":0,"z":124.2420,"y":65.1870,"x":15.5190},{"p_h":false,"p_d":0,"l":"O","z":122.9410,"y":65.6830,"x":15.7210},{"p_h":false,"p_d":0,"l":"N","z":124.4410,"y":66.2780,"x":18.7530},{"p_h":false,"p_d":0,"z":124.0340,"y":65.9010,"x":20.0990},{"p_h":false,"p_d":0,"z":125.0460,"y":66.2310,"x":21.1640},{"p_h":false,"p_d":0,"l":"O","z":124.8310,"y":65.8710,"x":22.3260},{"p_h":false,"p_d":0,"z":122.7000,"y":66.5750,"x":20.4620},{"p_h":false,"p_d":0,"z":121.5500,"y":66.2900,"x":19.4980},{"p_h":false,"p_d":0,"z":120.8250,"y":65,"x":19.8640},{"p_h":false,"p_d":0,"z":119.6800,"y":64.6720,"x":18.8940},{"p_h":false,"p_d":0,"l":"N","z":120.1710,"y":64.3660,"x":17.5100},{"p_h":false,"p_d":0,"l":"N","z":126.1150,"y":66.9410,"x":20.8080},{"p_h":false,"p_d":0,"z":127.1080,"y":67.3040,"x":21.8170},{"p_h":false,"p_d":0,"z":127.7860,"y":66.0590,"x":22.3360},{"p_h":false,"p_d":0,"l":"O","z":128.0720,"y":65.1600,"x":21.5570},{"p_h":false,"p_d":0,"z":128.1860,"y":68.3080,"x":21.2980},{"p_h":false,"p_d":0,"z":128.9450,"y":67.7410,"x":20.1320},{"p_h":false,"p_d":0,"z":129.1580,"y":68.6640,"x":22.4160},{"p_h":false,"p_d":0,"l":"N","z":127.9780,"y":65.9920,"x":23.6510},{"p_h":false,"p_d":0,"z":128.6380,"y":64.8710,"x":24.3050},{"p_h":false,"p_d":0,"z":129.9800,"y":65.3160,"x":24.9210},{"p_h":false,"p_d":0,"l":"O","z":130.0580,"y":66.3370,"x":25.6080},{"p_h":false,"p_d":0,"z":127.7520,"y":64.2960,"x":25.4170},{"p_h":false,"p_d":0,"z":126.5050,"y":63.5540,"x":24.9580},{"p_h":false,"p_d":0,"z":126.7990,"y":62.1480,"x":24.5250},{"p_h":false,"p_d":0,"z":125.5060,"y":61.4370,"x":24.1120},{"p_h":false,"p_d":0,"l":"N","z":124.6290,"y":61.1040,"x":25.2620},{"p_h":false,"p_d":0,"l":"N","z":131.0170,"y":64.5160,"x":24.6910},{"p_h":false,"p_d":0,"z":132.3580,"y":64.7710,"x":25.1960},{"p_h":false,"p_d":0,"z":132.5980,"y":63.8330,"x":26.3630},{"p_h":false,"p_d":0,"l":"O","z":132.2800,"y":62.6560,"x":26.2730},{"p_h":false,"p_d":0,"z":133.3780,"y":64.4950,"x":24.0950},{"p_h":false,"p_d":0,"z":133.2610,"y":65.3480,"x":22.8280},{"p_h":false,"p_d":0,"z":134.2810,"y":64.8710,"x":21.7770},{"p_h":false,"p_d":0,"z":133.4660,"y":66.8200,"x":23.1690},{"p_h":false,"p_d":0,"l":"N","z":133.1570,"y":64.3490,"x":27.4540},{"p_h":false,"p_d":0,"z":133.4220,"y":63.5550,"x":28.6470},{"p_h":false,"p_d":0,"z":134.7530,"y":63.9220,"x":29.2950},{"p_h":false,"p_d":0,"l":"O","z":135.3730,"y":64.9180,"x":28.9410},{"p_h":false,"p_d":0,"z":132.2960,"y":63.7490,"x":29.7000},{"p_h":false,"p_d":0,"l":"O","z":132.5910,"y":62.9880,"x":30.8880},{"p_h":false,"p_d":0,"z":132.1430,"y":65.2070,"x":30.0550},{"p_h":false,"p_d":0,"l":"N","z":135.1770,"y":63.1170,"x":30.2610},{"p_h":false,"p_d":0,"z":136.4240,"y":63.3640,"x":30.9690},{"p_h":false,"p_d":0,"z":136.1280,"y":63.6510,"x":32.4310},{"p_h":false,"p_d":0,"l":"O","z":137.0340,"y":63.6980,"x":33.2620},{"p_h":false,"p_d":0,"z":137.3890,"y":62.1680,"x":30.8230},{"p_h":false,"p_d":0,"z":136.7870,"y":60.8410,"x":31.2970},{"p_h":false,"p_d":0,"l":"O","z":135.7050,"y":60.7990,"x":31.9060},{"p_h":false,"p_d":0,"l":"N","z":137.5,"y":59.7510,"x":31.0350},{"p_h":false,"p_d":0,"l":"N","z":134.8460,"y":63.8210,"x":32.7380},{"p_h":false,"p_d":0,"z":134.3910,"y":64.1000,"x":34.0950},{"p_h":false,"p_d":0,"z":133.8200,"y":65.4970,"x":34.1590},{"p_h":false,"p_d":0,"l":"O","z":133.4910,"y":66.0710,"x":33.1280},{"p_h":false,"p_d":0,"z":133.3120,"y":63.0960,"x":34.5110},{"p_h":false,"p_d":0,"z":133.8450,"y":61.6950,"x":34.7320},{"p_h":false,"p_d":0,"z":134.9850,"y":61.6950,"x":35.7660},{"p_h":false,"p_d":0,"z":135.6270,"y":60.3310,"x":35.8830},{"p_h":false,"p_d":0,"l":"N","z":135.9270,"y":59.8450,"x":34.5140},{"p_h":false,"p_d":0,"l":"N","z":133.6970,"y":66.0490,"x":35.3590},{"p_h":false,"p_d":0,"z":133.1400,"y":67.3860,"x":35.5050},{"p_h":false,"p_d":0,"z":131.6630,"y":67.3410,"x":35.8510},{"p_h":false,"p_d":0,"l":"O","z":131.2090,"y":68.0190,"x":36.7730},{"p_h":false,"p_d":0,"z":133.9180,"y":68.2100,"x":36.5440},{"p_h":false,"p_d":0,"z":135.0820,"y":69.0290,"x":35.9650},{"p_h":false,"p_d":0,"l":"S","z":135.8870,"y":70.0940,"x":37.1920},{"p_h":false,"p_d":0,"z":137.6220,"y":69.6490,"x":36.9670},{"p_h":false,"p_d":0,"l":"N","z":130.9150,"y":66.5180,"x":35.1230},{"p_h":false,"p_d":0,"z":129.4800,"y":66.4120,"x":35.3560},{"p_h":false,"p_d":0,"z":128.7630,"y":67.5310,"x":34.5940},{"p_h":false,"p_d":0,"l":"O","z":128.7830,"y":67.5920,"x":33.3580},{"p_h":false,"p_d":0,"z":128.9310,"y":64.9990,"x":35.0220},{"p_h":false,"p_d":0,"z":129.1220,"y":64.5890,"x":33.5540},{"p_h":false,"p_d":0,"l":"O","z":128.5830,"y":65.2200,"x":32.6490},{"p_h":false,"p_d":0,"l":"N","z":129.8280,"y":63.4800,"x":33.3300},{"p_h":false,"p_d":0,"l":"N","z":128.2090,"y":68.4710,"x":35.3530},{"p_h":false,"p_d":0,"z":127.5130,"y":69.5920,"x":34.7550},{"p_h":false,"p_d":0,"z":126.1840,"y":69.1780,"x":34.1620},{"p_h":false,"p_d":0,"l":"O","z":125.1300,"y":69.4870,"x":34.7200},{"p_h":false,"p_d":0,"l":"N","z":126.2310,"y":68.4600,"x":33.0450},{"p_h":false,"p_d":0,"z":125.0110,"y":68.0240,"x":32.3970},{"p_h":false,"p_d":0,"z":124.9480,"y":68.5760,"x":30.9910},{"p_h":false,"p_d":0,"l":"O","z":124.1920,"y":68.0820,"x":30.1530},{"p_h":false,"p_d":0,"l":"N","z":125.7480,"y":69.6100,"x":30.7340},{"p_h":false,"p_d":0,"z":125.7880,"y":70.2070,"x":29.4090},{"p_h":false,"p_d":0,"z":126.7420,"y":69.4570,"x":28.4970},{"p_h":false,"p_d":0,"l":"O","z":126.7080,"y":69.6130,"x":27.2730},{"p_h":false,"p_d":0,"l":"N","z":127.5760,"y":68.6120,"x":29.0970},{"p_h":false,"p_d":0,"z":128.5590,"y":67.8450,"x":28.3540},{"p_h":false,"p_d":0,"z":129.9150,"y":68.5310,"x":28.4630},{"p_h":false,"p_d":0,"l":"O","z":130.2860,"y":69.0620,"x":29.5160},{"p_h":false,"p_d":0,"z":128.6470,"y":66.4350,"x":28.9010},{"p_h":false,"p_d":0,"z":127.3480,"y":65.6880,"x":28.8330},{"p_h":false,"p_d":0,"z":127.5140,"y":64.2590,"x":29.2510},{"p_h":false,"p_d":0,"l":"O","z":128.6040,"y":63.8420,"x":29.6130},{"p_h":false,"p_d":0,"l":"N","z":126.4440,"y":63.4920,"x":29.1920},{"p_h":false,"p_d":0,"l":"N","z":130.6440,"y":68.5290,"x":27.3590},{"p_h":false,"p_d":0,"z":131.9430,"y":69.1690,"x":27.2950},{"p_h":false,"p_d":0,"z":133.0570,"y":68.2960,"x":27.8550},{"p_h":false,"p_d":0,"l":"O","z":133.2940,"y":67.1860,"x":27.3890},{"p_h":false,"p_d":0,"z":132.2640,"y":69.5970,"x":25.8560},{"p_h":false,"p_d":0,"z":131.2060,"y":70.5830,"x":25.3590},{"p_h":false,"p_d":0,"z":133.6210,"y":70.2280,"x":25.7920},{"p_h":false,"p_d":0,"z":130.8460,"y":71.6610,"x":26.3910},{"p_h":false,"p_d":0,"l":"N","z":133.7010,"y":68.7860,"x":28.9050},{"p_h":false,"p_d":0,"z":134.7900,"y":68.0590,"x":29.5160},{"p_h":false,"p_d":0,"z":136.0850,"y":68.3620,"x":28.7710},{"p_h":false,"p_d":0,"l":"O","z":136.3490,"y":69.5020,"x":28.3980},{"p_h":false,"p_d":0,"z":134.9400,"y":68.4380,"x":30.9780},{"p_h":false,"p_d":0,"z":135.7920,"y":67.4670,"x":31.7490},{"p_h":false,"p_d":0,"l":"S","z":136.8900,"y":68.2870,"x":32.9030},{"p_h":false,"p_d":0,"z":138.4130,"y":68.2620,"x":31.9120},{"p_h":false,"p_d":0,"l":"N","z":136.8450,"y":67.3120,"x":28.4920},{"p_h":false,"p_d":0,"z":138.1240,"y":67.4190,"x":27.8140},{"p_h":false,"p_d":0,"z":139.0630,"y":66.5050,"x":28.5820},{"p_h":false,"p_d":0,"l":"O","z":138.6140,"y":65.6410,"x":29.3340},{"p_h":false,"p_d":0,"z":138.0090,"y":66.9340,"x":26.3660},{"p_h":false,"p_d":0,"z":137.0150,"y":67.6940,"x":25.4900},{"p_h":false,"p_d":0,"z":136.8640,"y":67.0290,"x":24.1360},{"p_h":false,"p_d":0,"z":137.4830,"y":69.1270,"x":25.3390},{"p_h":false,"p_d":0,"l":"N","z":140.3620,"y":66.7340,"x":28.4550},{"p_h":false,"p_d":0,"z":141.3510,"y":65.8860,"x":29.1190},{"p_h":false,"p_d":0,"z":141.8980,"y":64.9140,"x":28.0940},{"p_h":false,"p_d":0,"l":"O","z":142.3620,"y":65.3340,"x":27.0430},{"p_h":false,"p_d":0,"z":142.4760,"y":66.7240,"x":29.6990},{"p_h":false,"p_d":0,"z":142.3510,"y":66.8780,"x":31.1930},{"p_h":false,"p_d":0,"l":"O","z":142.8600,"y":66.0490,"x":31.9580},{"p_h":false,"p_d":0,"l":"N","z":141.6290,"y":67.8970,"x":31.6230},{"p_h":false,"p_d":0,"l":"N","z":141.8210,"y":63.6160,"x":28.3730},{"p_h":false,"p_d":0,"z":142.3170,"y":62.6470,"x":27.4070},{"p_h":false,"p_d":0,"z":143.8190,"y":62.7640,"x":27.2390},{"p_h":false,"p_d":0,"l":"O","z":144.5190,"y":63.2980,"x":28.1040},{"p_h":false,"p_d":0,"z":141.9270,"y":61.2150,"x":27.7810},{"p_h":false,"p_d":0,"l":"O","z":142.4720,"y":60.8360,"x":29.0230},{"p_h":false,"p_d":0,"l":"N","z":144.2900,"y":62.2680,"x":26.1040},{"p_h":false,"p_d":0,"z":145.6940,"y":62.2840,"x":25.7270},{"p_h":false,"p_d":0,"z":146.1820,"y":63.7170,"x":25.4860},{"p_h":false,"p_d":0,"l":"O","z":147.3270,"y":64.0530,"x":25.7200},{"p_h":false,"p_d":0,"z":146.5470,"y":61.5100,"x":26.7520},{"p_h":false,"p_d":0,"z":146.1690,"y":60.0280,"x":26.9700},{"p_h":false,"p_d":0,"z":147.0450,"y":59.3800,"x":28.0270},{"p_h":false,"p_d":0,"z":146.2890,"y":59.2650,"x":25.6730},{"p_h":false,"p_d":0,"l":"N","z":145.2720,"y":64.5500,"x":24.9980},{"p_h":false,"p_d":0,"z":145.5500,"y":65.9370,"x":24.6590},{"p_h":false,"p_d":0,"z":144.8180,"y":66.2130,"x":23.3600},{"p_h":false,"p_d":0,"l":"O","z":143.7590,"y":65.6530,"x":23.1160},{"p_h":false,"p_d":0,"z":145.0430,"y":66.8650,"x":25.7540},{"p_h":false,"p_d":0,"z":145.8890,"y":66.8520,"x":26.9910},{"p_h":false,"p_d":0,"l":"N","z":145.6740,"y":65.9790,"x":28.0390},{"p_h":false,"p_d":0,"z":146.9780,"y":67.5830,"x":27.3290},{"p_h":false,"p_d":0,"z":146.5940,"y":66.1710,"x":28.9670},{"p_h":false,"p_d":0,"l":"N","z":147.3970,"y":67.1380,"x":28.5590},{"p_h":false,"p_d":0,"l":"N","z":145.4430,"y":66.9680,"x":22.4700},{"p_h":false,"p_d":0,"z":144.8330,"y":67.3180,"x":21.1950},{"p_h":false,"p_d":0,"z":143.9080,"y":68.5150,"x":21.3240},{"p_h":false,"p_d":0,"l":"O","z":144.2090,"y":69.4510,"x":22.0660},{"p_h":false,"p_d":0,"z":145.9090,"y":67.6820,"x":20.2030},{"p_h":false,"p_d":0,"z":146.0300,"y":66.7400,"x":19.0540},{"p_h":false,"p_d":0,"z":147.2540,"y":67.1080,"x":18.2770},{"p_h":false,"p_d":0,"z":147.7110,"y":65.9790,"x":17.3870},{"p_h":false,"p_d":0,"l":"N","z":148.9630,"y":66.3890,"x":16.7190},{"p_h":false,"p_d":0,"l":"N","z":142.8140,"y":68.4990,"x":20.5620},{"p_h":false,"p_d":0,"z":141.8280,"y":69.5850,"x":20.5490},{"p_h":false,"p_d":0,"z":141.3650,"y":69.9160,"x":19.1550},{"p_h":false,"p_d":0,"l":"O","z":141.4940,"y":69.1090,"x":18.2290},{"p_h":false,"p_d":0,"z":140.5980,"y":69.2360,"x":21.3640},{"p_h":false,"p_d":0,"z":140.8890,"y":69.0810,"x":22.8210},{"p_h":false,"p_d":0,"z":140.8430,"y":70.1700,"x":23.6750},{"p_h":false,"p_d":0,"z":141.1970,"y":67.8400,"x":23.3450},{"p_h":false,"p_d":0,"z":141.0950,"y":70.0240,"x":25.0230},{"p_h":false,"p_d":0,"z":141.4440,"y":67.6770,"x":24.6820},{"p_h":false,"p_d":0,"z":141.3970,"y":68.7710,"x":25.5210},{"p_h":false,"p_d":0,"l":"O","z":141.6580,"y":68.5980,"x":26.8670},{"p_h":false,"p_d":0,"l":"N","z":140.8640,"y":71.1360,"x":19.0100},{"p_h":false,"p_d":0,"z":140.3380,"y":71.6100,"x":17.7410},{"p_h":false,"p_d":0,"z":139.0160,"y":72.3050,"x":18.0320},{"p_h":false,"p_d":0,"l":"O","z":138.9500,"y":73.1740,"x":18.9010},{"p_h":false,"p_d":0,"z":141.3050,"y":72.5900,"x":17.0680},{"p_h":false,"p_d":0,"z":140.8810,"y":72.9650,"x":15.6430},{"p_h":false,"p_d":0,"z":141.9490,"y":73.7120,"x":14.8430},{"p_h":false,"p_d":0,"l":"O","z":143.1570,"y":73.5880,"x":15.1460},{"p_h":false,"p_d":0,"l":"O","z":141.5790,"y":74.3980,"x":13.8660},{"p_h":false,"p_d":0,"l":"N","z":137.9250,"y":71.8010,"x":17.4410},{"p_h":false,"p_d":0,"z":136.5770,"y":72.3660,"x":17.6080},{"p_h":false,"p_d":0,"z":136.5580,"y":73.8010,"x":17.0860},{"p_h":false,"p_d":0,"l":"O","z":137.2420,"y":74.1370,"x":16.1160},{"p_h":false,"p_d":0,"z":135.7190,"y":71.4660,"x":16.7140},{"p_h":false,"p_d":0,"z":136.4110,"y":70.1300,"x":16.8110},{"p_h":false,"p_d":0,"z":137.8780,"y":70.5210,"x":16.7050},{"p_h":false,"p_d":0,"l":"N","z":135.7420,"y":74.6370,"x":17.7000},{"p_h":false,"p_d":0,"z":135.6520,"y":76.0210,"x":17.2850},{"p_h":false,"p_d":0,"z":134.2010,"y":76.4640,"x":17.4240},{"p_h":false,"p_d":0,"l":"O","z":133.5510,"y":76.2310,"x":18.4460},{"p_h":false,"p_d":0,"z":136.6040,"y":76.8590,"x":18.1360},{"p_h":false,"p_d":0,"z":136.6130,"y":78.3380,"x":17.8430},{"p_h":false,"p_d":0,"z":137.7230,"y":79.0230,"x":18.6520},{"p_h":false,"p_d":0,"l":"N","z":137.6200,"y":78.7360,"x":20.0850},{"p_h":false,"p_d":0,"z":138.2080,"y":79.4460,"x":21.0410},{"p_h":false,"p_d":0,"l":"N","z":138.9550,"y":80.4920,"x":20.7280},{"p_h":false,"p_d":0,"l":"N","z":138.0020,"y":79.1380,"x":22.3130},{"p_h":false,"p_d":0,"l":"N","z":133.6960,"y":77.0640,"x":16.3560},{"p_h":false,"p_d":0,"z":132.3160,"y":77.5320,"x":16.2620},{"p_h":false,"p_d":0,"z":132.2060,"y":79.0500,"x":16.3880},{"p_h":false,"p_d":0,"l":"O","z":133.0290,"y":79.7840,"x":15.8360},{"p_h":false,"p_d":0,"z":131.7260,"y":77.0870,"x":14.9000},{"p_h":false,"p_d":0,"z":131.7640,"y":75.5570,"x":14.8230},{"p_h":false,"p_d":0,"z":130.3190,"y":77.6400,"x":14.6970},{"p_h":false,"p_d":0,"z":131.3360,"y":74.9920,"x":13.5070},{"p_h":false,"p_d":0,"l":"N","z":131.1940,"y":79.5130,"x":17.1140},{"p_h":false,"p_d":0,"z":130.9710,"y":80.9430,"x":17.3050},{"p_h":false,"p_d":0,"z":129.5510,"y":81.3430,"x":16.9460},{"p_h":false,"p_d":0,"l":"O","z":128.5900,"y":80.7200,"x":17.3990},{"p_h":false,"p_d":0,"z":131.2100,"y":81.3360,"x":18.7560},{"p_h":false,"p_d":0,"z":132.5620,"y":80.9680,"x":19.2660},{"p_h":false,"p_d":0,"l":"N","z":132.7650,"y":79.9460,"x":20.1670},{"p_h":false,"p_d":0,"z":133.7830,"y":81.4770,"x":18.9960},{"p_h":false,"p_d":0,"z":134.0560,"y":79.8440,"x":20.4300},{"p_h":false,"p_d":0,"l":"N","z":134.6940,"y":80.7620,"x":19.7310},{"p_h":false,"p_d":0,"l":"N","z":129.4140,"y":82.3740,"x":16.1240},{"p_h":false,"p_d":0,"z":128.0930,"y":82.8810,"x":15.7550},{"p_h":false,"p_d":0,"z":127.9690,"y":84.2110,"x":16.5100},{"p_h":false,"p_d":0,"l":"O","z":128.7550,"y":85.1450,"x":16.2850},{"p_h":false,"p_d":0,"z":127.9870,"y":83.0860,"x":14.2390},{"p_h":false,"p_d":0,"z":128.2100,"y":81.7560,"x":13.5280},{"p_h":false,"p_d":0,"z":126.6220,"y":83.5790,"x":13.8700},{"p_h":false,"p_d":0,"z":128.7170,"y":81.9110,"x":12.1290},{"p_h":false,"p_d":0,"l":"N","z":127.0600,"y":84.2450,"x":17.4770},{"p_h":false,"p_d":0,"z":126.8460,"y":85.4210,"x":18.3060},{"p_h":false,"p_d":0,"z":125.5150,"y":86.125,"x":18.0590},{"p_h":false,"p_d":0,"l":"O","z":124.4510,"y":85.5170,"x":18.2030},{"p_h":false,"p_d":0,"z":126.9080,"y":85.0470,"x":19.8040},{"p_h":false,"p_d":0,"z":126.5690,"y":86.2580,"x":20.6710},{"p_h":false,"p_d":0,"z":128.2890,"y":84.5400,"x":20.1560},{"p_h":false,"p_d":0,"l":"N","z":125.5710,"y":87.4130,"x":17.7300},{"p_h":false,"p_d":0,"z":124.3600,"y":88.1860,"x":17.4920},{"p_h":false,"p_d":0,"z":123.5970,"y":88.3610,"x":18.8100},{"p_h":false,"p_d":0,"l":"O","z":124.1890,"y":88.6490,"x":19.8520},{"p_h":false,"p_d":0,"z":124.7130,"y":89.5380,"x":16.8590},{"p_h":false,"p_d":0,"z":123.5700,"y":90.5170,"x":16.7840},{"p_h":false,"p_d":0,"z":123.1920,"y":90.8760,"x":15.3640},{"p_h":false,"p_d":0,"l":"N","z":122.2320,"y":91.9800,"x":15.3610},{"p_h":false,"p_d":0,"z":121.0310,"y":91.9390,"x":15.9450},{"p_h":false,"p_d":0,"l":"N","z":120.6330,"y":90.8340,"x":16.5750},{"p_h":false,"p_d":0,"l":"N","z":120.2360,"y":93.0070,"x":15.9270},{"p_h":false,"p_d":0,"l":"N","z":122.2890,"y":88.1180,"x":18.7560},{"p_h":false,"p_d":0,"z":121.3970,"y":88.2110,"x":19.9150},{"p_h":false,"p_d":0,"z":120.5240,"y":89.4690,"x":19.8010},{"p_h":false,"p_d":0,"l":"O","z":120.0050,"y":89.7780,"x":18.7250},{"p_h":false,"p_d":0,"z":120.4820,"y":86.9420,"x":20.0240},{"p_h":false,"p_d":0,"z":119.5700,"y":87.0330,"x":21.2390},{"p_h":false,"p_d":0,"z":121.3240,"y":85.6910,"x":20.1170},{"p_h":false,"p_d":0,"l":"N","z":120.3720,"y":90.1880,"x":20.9100},{"p_h":false,"p_d":0,"z":119.5800,"y":91.4090,"x":20.9060},{"p_h":false,"p_d":0,"z":120.3340,"y":92.6390,"x":20.4070},{"p_h":false,"p_d":0,"l":"O","z":121.4930,"y":92.5530,"x":19.9770},{"p_h":false,"p_d":0,"l":"N","z":119.6710,"y":93.7890,"x":20.4230},{"p_h":false,"p_d":0,"z":120.3300,"y":94.9990,"x":19.9760},{"p_h":false,"p_d":0,"z":121.3230,"y":95.4460,"x":21.0330},{"p_h":false,"p_d":0,"l":"O","z":121.4350,"y":94.8200,"x":22.0990},{"p_h":false,"p_d":0,"l":"N","z":122.0430,"y":96.5280,"x":20.75},{"p_h":false,"p_d":0,"z":123.0120,"y":97.0480,"x":21.7060},{"p_h":false,"p_d":0,"z":124.4710,"y":96.9620,"x":21.2480},{"p_h":false,"p_d":0,"l":"O","z":125.3860,"y":97.2550,"x":21.9980},{"p_h":false,"p_d":0,"z":122.6190,"y":98.4600,"x":22.1590},{"p_h":false,"p_d":0,"l":"O","z":122.3600,"y":99.2870,"x":21.0180},{"p_h":false,"p_d":0,"z":121.3480,"y":98.3860,"x":23.0170},{"p_h":false,"p_d":0,"l":"N","z":124.6680,"y":96.5020,"x":20.0220},{"p_h":false,"p_d":0,"z":125.9870,"y":96.3060,"x":19.4480},{"p_h":false,"p_d":0,"z":126.3500,"y":94.8220,"x":19.5400},{"p_h":false,"p_d":0,"l":"O","z":125.4980,"y":93.9550,"x":19.3410},{"p_h":false,"p_d":0,"z":125.9770,"y":96.6580,"x":17.9670},{"p_h":false,"p_d":0,"z":126.4300,"y":98.0240,"x":17.625},{"p_h":false,"p_d":0,"z":127.1070,"y":98.0480,"x":16.2850},{"p_h":false,"p_d":0,"l":"O","z":126.4860,"y":98.3470,"x":15.2660},{"p_h":false,"p_d":0,"l":"N","z":128.3850,"y":97.6900,"x":16.2670},{"p_h":false,"p_d":0,"l":"N","z":127.6070,"y":94.5300,"x":19.8410},{"p_h":false,"p_d":0,"z":128.0680,"y":93.1530,"x":19.8920},{"p_h":false,"p_d":0,"z":128.6700,"y":92.8310,"x":18.5410},{"p_h":false,"p_d":0,"l":"O","z":129.2200,"y":93.7120,"x":17.8810},{"p_h":false,"p_d":0,"z":129.1010,"y":92.9480,"x":21},{"p_h":false,"p_d":0,"z":128.4990,"y":93.0500,"x":22.3830},{"p_h":false,"p_d":0,"z":127.2370,"y":92.1920,"x":22.4720},{"p_h":false,"p_d":0,"l":"N","z":126.2020,"y":92.8480,"x":23.2620},{"p_h":false,"p_d":0,"z":124.9060,"y":92.8870,"x":22.9490},{"p_h":false,"p_d":0,"l":"N","z":124.4490,"y":92.2940,"x":21.8420},{"p_h":false,"p_d":0,"l":"N","z":124.0700,"y":93.5580,"x":23.7420},{"p_h":false,"p_d":0,"l":"N","z":128.4860,"y":91.5920,"x":18.1010},{"p_h":false,"p_d":0,"z":129.0040,"y":91.0990,"x":16.8230},{"p_h":false,"p_d":0,"z":129.2030,"y":89.6030,"x":17.0750},{"p_h":false,"p_d":0,"l":"O","z":128.2520,"y":88.9030,"x":17.4170},{"p_h":false,"p_d":0,"z":127.9930,"y":91.3670,"x":15.6860},{"p_h":false,"p_d":0,"z":127.8500,"y":92.8760,"x":15.3120},{"p_h":false,"p_d":0,"l":"S","z":126.2930,"y":93.4570,"x":14.4880},{"p_h":false,"p_d":0,"z":125.2490,"y":93.9020,"x":15.9290},{"p_h":false,"p_d":0,"l":"N","z":130.4470,"y":89.1380,"x":17.0100},{"p_h":false,"p_d":0,"z":130.7640,"y":87.7350,"x":17.2790},{"p_h":false,"p_d":0,"z":131.8220,"y":87.2290,"x":16.3040},{"p_h":false,"p_d":0,"l":"O","z":132.8810,"y":87.8480,"x":16.1750},{"p_h":false,"p_d":0,"z":131.3480,"y":87.5750,"x":18.7030},{"p_h":false,"p_d":0,"z":130.5040,"y":88.3610,"x":19.7130},{"p_h":false,"p_d":0,"z":131.4320,"y":86.0950,"x":19.0850},{"p_h":false,"p_d":0,"z":131.1580,"y":88.5440,"x":21.0850},{"p_h":false,"p_d":0,"l":"N","z":131.5590,"y":86.0890,"x":15.6620},{"p_h":false,"p_d":0,"z":132.5100,"y":85.5010,"x":14.7140},{"p_h":false,"p_d":0,"z":132.9390,"y":84.0900,"x":15.125},{"p_h":false,"p_d":0,"l":"O","z":132.1310,"y":83.3160,"x":15.6360},{"p_h":false,"p_d":0,"z":131.9270,"y":85.4280,"x":13.2890},{"p_h":false,"p_d":0,"l":"O","z":131.4420,"y":86.7170,"x":12.9020},{"p_h":false,"p_d":0,"z":133.0120,"y":85.0120,"x":12.2890},{"p_h":false,"p_d":0,"l":"N","z":134.2130,"y":83.7740,"x":14.9270},{"p_h":false,"p_d":0,"z":134.7260,"y":82.4560,"x":15.2520},{"p_h":false,"p_d":0,"z":135.4000,"y":81.8320,"x":14.0410},{"p_h":false,"p_d":0,"l":"O","z":135.9500,"y":82.5320,"x":13.1870},{"p_h":false,"p_d":0,"z":135.7200,"y":82.5470,"x":16.3910},{"p_h":false,"p_d":0,"l":"O","z":135.1100,"y":83.1690,"x":17.4930},{"p_h":false,"p_d":0,"l":"N","z":135.3330,"y":80.5100,"x":13.9530},{"p_h":false,"p_d":0,"z":135.9630,"y":79.7960,"x":12.8570},{"p_h":false,"p_d":0,"z":136.3590,"y":78.3940,"x":13.3230},{"p_h":false,"p_d":0,"l":"O","z":135.5580,"y":77.6860,"x":13.9280},{"p_h":false,"p_d":0,"z":135.0190,"y":79.7370,"x":11.6530},{"p_h":false,"p_d":0,"z":135.6960,"y":79.3510,"x":10.3720},{"p_h":false,"p_d":0,"l":"N","z":135.7530,"y":80.1870,"x":9.2810},{"p_h":false,"p_d":0,"z":136.3340,"y":78.2100,"x":10.0050},{"p_h":false,"p_d":0,"z":136.3900,"y":79.5800,"x":8.2930},{"p_h":false,"p_d":0,"l":"N","z":136.7530,"y":78.3790,"x":8.7090},{"p_h":false,"p_d":0,"l":"N","z":137.6190,"y":78.0360,"x":13.0960},{"p_h":false,"p_d":0,"z":138.1500,"y":76.7280,"x":13.4790},{"p_h":false,"p_d":0,"z":138.4910,"y":75.9780,"x":12.2100},{"p_h":false,"p_d":0,"l":"O","z":138.7520,"y":76.5980,"x":11.1720},{"p_h":false,"p_d":0,"z":139.4230,"y":76.8810,"x":14.3130},{"p_h":false,"p_d":0,"l":"O","z":139.1840,"y":77.5850,"x":15.5150},{"p_h":false,"p_d":0,"l":"N","z":138.4430,"y":74.6520,"x":12.2820},{"p_h":false,"p_d":0,"z":138.7610,"y":73.8020,"x":11.1390},{"p_h":false,"p_d":0,"z":139.8930,"y":72.8690,"x":11.5650},{"p_h":false,"p_d":0,"l":"O","z":139.7070,"y":72.0040,"x":12.4200},{"p_h":false,"p_d":0,"z":137.5280,"y":73.0060,"x":10.6920},{"p_h":false,"p_d":0,"z":136.3700,"y":73.8800,"x":10.2540},{"p_h":false,"p_d":0,"z":135.4350,"y":74.3340,"x":11.1810},{"p_h":false,"p_d":0,"z":136.2270,"y":74.2560,"x":8.9180},{"p_h":false,"p_d":0,"z":134.3900,"y":75.1600,"x":10.7910},{"p_h":false,"p_d":0,"z":135.1780,"y":75.0880,"x":8.5130},{"p_h":false,"p_d":0,"z":134.2570,"y":75.5360,"x":9.4500},{"p_h":false,"p_d":0,"l":"N","z":141.0780,"y":73.0280,"x":10.9510},{"p_h":false,"p_d":0,"z":142.2700,"y":72.2260,"x":11.2430},{"p_h":false,"p_d":0,"z":142.0440,"y":70.7370,"x":11.0400},{"p_h":false,"p_d":0,"l":"O","z":142.5900,"y":69.9100,"x":11.7820},{"p_h":false,"p_d":0,"z":143.2990,"y":72.7660,"x":10.2400},{"p_h":false,"p_d":0,"z":142.8320,"y":74.1600,"x":9.9640},{"p_h":false,"p_d":0,"z":141.3470,"y":73.9720,"x":9.8500},{"p_h":false,"p_d":0,"l":"N","z":141.2450,"y":70.4020,"x":10.0310},{"p_h":false,"p_d":0,"z":140.9590,"y":69.0080,"x":9.7160},{"p_h":false,"p_d":0,"z":140.1160,"y":68.2810,"x":10.7540},{"p_h":false,"p_d":0,"l":"O","z":140.0020,"y":67.0610,"x":10.7180},{"p_h":false,"p_d":0,"z":140.3290,"y":68.8970,"x":8.3240},{"p_h":false,"p_d":0,"z":141.2600,"y":69.3420,"x":7.1850},{"p_h":false,"p_d":0,"z":142.5820,"y":68.5650,"x":7.1510},{"p_h":false,"p_d":0,"l":"O","z":142.6440,"y":67.5140,"x":6.4750},{"p_h":false,"p_d":0,"l":"O","z":143.5630,"y":69.0040,"x":7.8010},{"p_h":false,"p_d":0,"l":"N","z":139.5830,"y":69.0170,"x":11.7180},{"p_h":false,"p_d":0,"z":138.7570,"y":68.4040,"x":12.7460},{"p_h":false,"p_d":0,"z":139.5290,"y":68.1430,"x":14.0350},{"p_h":false,"p_d":0,"l":"O","z":138.9580,"y":67.7380,"x":15.0420},{"p_h":false,"p_d":0,"z":137.4900,"y":69.2480,"x":13.0580},{"p_h":false,"p_d":0,"l":"O","z":137.8610,"y":70.4240,"x":13.7860},{"p_h":false,"p_d":0,"z":136.7430,"y":69.6340,"x":11.7590},{"p_h":false,"p_d":0,"l":"N","z":140.8300,"y":68.3920,"x":14.0020},{"p_h":false,"p_d":0,"z":141.6960,"y":68.1510,"x":15.1620},{"p_h":false,"p_d":0,"z":141.6480,"y":66.6610,"x":15.4970},{"p_h":false,"p_d":0,"l":"O","z":141.6110,"y":65.8220,"x":14.5910},{"p_h":false,"p_d":0,"z":143.1410,"y":68.5040,"x":14.8090},{"p_h":false,"p_d":0,"z":143.7370,"y":69.6720,"x":15.5550},{"p_h":false,"p_d":0,"z":145.0620,"y":70.1150,"x":14.9370},{"p_h":false,"p_d":0,"l":"O","z":146.0420,"y":69.3520,"x":14.9000},{"p_h":false,"p_d":0,"l":"N","z":145.0860,"y":71.3340,"x":14.4110},{"p_h":false,"p_d":0,"l":"N","z":141.7220,"y":66.3360,"x":16.7820},{"p_h":false,"p_d":0,"z":141.7020,"y":64.9430,"x":17.2360},{"p_h":false,"p_d":0,"z":142.3900,"y":64.8570,"x":18.5940},{"p_h":false,"p_d":0,"l":"O","z":142.6480,"y":65.8850,"x":19.2290},{"p_h":false,"p_d":0,"z":140.2550,"y":64.4610,"x":17.3890},{"p_h":false,"p_d":0,"z":139.4480,"y":65.2520,"x":18.3860},{"p_h":false,"p_d":0,"z":139.4770,"y":64.9370,"x":19.7350},{"p_h":false,"p_d":0,"z":138.6090,"y":66.2720,"x":17.9620},{"p_h":false,"p_d":0,"z":138.6890,"y":65.6100,"x":20.6480},{"p_h":false,"p_d":0,"z":137.8040,"y":66.9580,"x":18.8760},{"p_h":false,"p_d":0,"z":137.8460,"y":66.6190,"x":20.2180},{"p_h":false,"p_d":0,"l":"N","z":142.7140,"y":63.6460,"x":19.0280},{"p_h":false,"p_d":0,"z":143.3090,"y":63.4550,"x":20.3430},{"p_h":false,"p_d":0,"z":142.2090,"y":62.7790,"x":21.1530},{"p_h":false,"p_d":0,"l":"O","z":141.6520,"y":61.7830,"x":20.7030},{"p_h":false,"p_d":0,"z":144.5630,"y":62.5410,"x":20.2740},{"p_h":false,"p_d":0,"z":145.7200,"y":63.2900,"x":19.5900},{"p_h":false,"p_d":0,"z":144.9770,"y":62.0880,"x":21.6700},{"p_h":false,"p_d":0,"z":146.9440,"y":62.4560,"x":19.2640},{"p_h":false,"p_d":0,"l":"N","z":141.8190,"y":63.3660,"x":22.2800},{"p_h":false,"p_d":0,"z":140.7990,"y":62.7660,"x":23.1290},{"p_h":false,"p_d":0,"z":141.3710,"y":61.4900,"x":23.7180},{"p_h":false,"p_d":0,"l":"O","z":142.4850,"y":61.5030,"x":24.2380},{"p_h":false,"p_d":0,"z":140.4240,"y":63.7060,"x":24.2390},{"p_h":false,"p_d":0,"l":"N","z":140.6120,"y":60.3950,"x":23.6630},{"p_h":false,"p_d":0,"z":141.0640,"y":59.1020,"x":24.2070},{"p_h":false,"p_d":0,"z":139.9200,"y":58.3520,"x":24.8990},{"p_h":false,"p_d":0,"l":"O","z":138.7540,"y":58.6560,"x":24.6680},{"p_h":false,"p_d":0,"z":141.6720,"y":58.1760,"x":23.0970},{"p_h":false,"p_d":0,"z":142.9030,"y":58.8450,"x":22.4270},{"p_h":false,"p_d":0,"z":140.6050,"y":57.8040,"x":22.0470},{"p_h":false,"p_d":0,"l":"N","z":140.2580,"y":57.4140,"x":25.7850},{"p_h":false,"p_d":0,"z":139.2580,"y":56.6030,"x":26.4850},{"p_h":false,"p_d":0,"z":139.1390,"y":55.2120,"x":25.8530},{"p_h":false,"p_d":0,"l":"O","z":138.3040,"y":54.3970,"x":26.2590},{"p_h":false,"p_d":0,"z":139.6010,"y":56.4150,"x":27.9740},{"p_h":false,"p_d":0,"l":"O","z":140.9480,"y":55.9400,"x":28.0980},{"p_h":false,"p_d":0,"z":139.4320,"y":57.7150,"x":28.7370},{"p_h":false,"p_d":0,"l":"N","z":140,"y":54.9460,"x":24.8790},{"p_h":false,"p_d":0,"z":140.0450,"y":53.6690,"x":24.1670},{"p_h":false,"p_d":0,"z":140.9500,"y":53.8840,"x":22.9680},{"p_h":false,"p_d":0,"l":"O","z":142.0470,"y":54.4240,"x":23.1060},{"p_h":false,"p_d":0,"z":140.6110,"y":52.5720,"x":25.0720},{"p_h":false,"p_d":0,"l":"N","z":140.4690,"y":53.5140,"x":21.7880},{"p_h":false,"p_d":0,"z":141.2310,"y":53.6920,"x":20.5670},{"p_h":false,"p_d":0,"z":142.6020,"y":53.0320,"x":20.6730},{"p_h":false,"p_d":0,"l":"O","z":142.7750,"y":52.0770,"x":21.4350},{"p_h":false,"p_d":0,"z":140.4630,"y":53.1150,"x":19.3850},{"p_h":false,"p_d":0,"z":139.2020,"y":53.8760,"x":19.0170},{"p_h":false,"p_d":0,"z":139.2260,"y":55.2620,"x":18.8070},{"p_h":false,"p_d":0,"z":137.9870,"y":53.2020,"x":18.8360},{"p_h":false,"p_d":0,"z":138.0760,"y":55.9530,"x":18.4250},{"p_h":false,"p_d":0,"z":136.8370,"y":53.8800,"x":18.4520},{"p_h":false,"p_d":0,"z":136.8800,"y":55.2540,"x":18.2460},{"p_h":false,"p_d":0,"l":"O","z":135.7340,"y":55.9210,"x":17.8620},{"p_h":false,"p_d":0,"l":"N","z":143.5800,"y":53.5820,"x":19.9500},{"p_h":false,"p_d":0,"z":144.9480,"y":53.0590,"x":19.9350},{"p_h":false,"p_d":0,"z":145.3090,"y":52.6180,"x":18.5270},{"p_h":false,"p_d":0,"l":"O","z":145.8080,"y":51.5250,"x":18.3320},{"p_h":false,"p_d":0,"z":145.9220,"y":54.1220,"x":20.3880},{"p_h":false,"p_d":0,"z":145.5600,"y":54.7420,"x":21.7070},{"p_h":false,"p_d":0,"z":145.9330,"y":53.8760,"x":22.8710},{"p_h":false,"p_d":0,"l":"O","z":147.0300,"y":54.0030,"x":23.4070},{"p_h":false,"p_d":0,"l":"N","z":145.0290,"y":53.0010,"x":23.2880},{"p_h":false,"p_d":0,"l":"N","z":145.0500,"y":53.4700,"x":17.5460},{"p_h":false,"p_d":0,"z":145.3420,"y":53.1410,"x":16.1610},{"p_h":false,"p_d":0,"z":144.1380,"y":52.4410,"x":15.5230},{"p_h":false,"p_d":0,"l":"O","z":143.1030,"y":53.0610,"x":15.2780},{"p_h":false,"p_d":0,"z":145.7250,"y":54.4120,"x":15.375},{"p_h":false,"p_d":0,"z":145.9010,"y":54.1620,"x":13.8870},{"p_h":false,"p_d":0,"l":"O","z":145.9760,"y":53.0270,"x":13.4290},{"p_h":false,"p_d":0,"l":"N","z":145.9320,"y":55.2350,"x":13.1190},{"p_h":false,"p_d":0,"l":"N","z":144.3020,"y":51.1620,"x":15.1950},{"p_h":false,"p_d":0,"z":143.2350,"y":50.3580,"x":14.6030},{"p_h":false,"p_d":0,"z":142.8430,"y":50.8010,"x":13.1960},{"p_h":false,"p_d":0,"l":"O","z":141.8580,"y":50.2950,"x":12.6320},{"p_h":false,"p_d":0,"z":143.6170,"y":48.8800,"x":14.5940},{"p_h":false,"p_d":0,"z":144.7460,"y":48.5200,"x":13.6290},{"p_h":false,"p_d":0,"z":145.2080,"y":47.0710,"x":13.7750},{"p_h":false,"p_d":0,"l":"O","z":145.0300,"y":46.4870,"x":14.8770},{"p_h":false,"p_d":0,"l":"O","z":145.7590,"y":46.5450,"x":12.7670},{"p_h":false,"p_d":0,"l":"N","z":143.5860,"y":51.7390,"x":12.6270},{"p_h":false,"p_d":0,"z":143.2390,"y":52.2200,"x":11.3130},{"p_h":false,"p_d":0,"z":142.0770,"y":53.2010,"x":11.4790},{"p_h":false,"p_d":0,"l":"O","z":141.1820,"y":53.2880,"x":10.6280},{"p_h":false,"p_d":0,"z":144.4370,"y":52.8770,"x":10.6200},{"p_h":false,"p_d":0,"z":144.5360,"y":52.4710,"x":9.1440},{"p_h":false,"p_d":0,"z":145.7410,"y":53.0510,"x":8.4090},{"p_h":false,"p_d":0,"l":"O","z":146.7910,"y":53.3000,"x":9.0480},{"p_h":false,"p_d":0,"l":"O","z":145.625,"y":53.2570,"x":7.1790},{"p_h":false,"p_d":0,"l":"N","z":142.0690,"y":53.8920,"x":12.6190},{"p_h":false,"p_d":0,"z":141.0110,"y":54.8490,"x":12.9390},{"p_h":false,"p_d":0,"z":139.7580,"y":54.0470,"x":13.2880},{"p_h":false,"p_d":0,"l":"O","z":138.6810,"y":54.2680,"x":12.7120},{"p_h":false,"p_d":0,"z":141.4110,"y":55.8030,"x":14.1220},{"p_h":false,"p_d":0,"z":141.3850,"y":57.2590,"x":13.6650},{"p_h":false,"p_d":0,"z":140.4010,"y":55.7310,"x":15.2700},{"p_h":false,"p_d":0,"z":142.5870,"y":57.7110,"x":12.9470},{"p_h":false,"p_d":0,"l":"N","z":139.9090,"y":53.0800,"x":14.1890},{"p_h":false,"p_d":0,"z":138.7960,"y":52.2460,"x":14.5950},{"p_h":false,"p_d":0,"z":138.0740,"y":51.6640,"x":13.3730},{"p_h":false,"p_d":0,"l":"O","z":136.8450,"y":51.5410,"x":13.3670},{"p_h":false,"p_d":0,"z":139.2750,"y":51.1040,"x":15.4850},{"p_h":false,"p_d":0,"l":"O","z":139.9750,"y":51.6420,"x":16.6150},{"p_h":false,"p_d":0,"z":138.0870,"y":50.2880,"x":15.9790},{"p_h":false,"p_d":0,"l":"N","z":138.8370,"y":51.3310,"x":12.3320},{"p_h":false,"p_d":0,"z":138.2700,"y":50.7630,"x":11.1210},{"p_h":false,"p_d":0,"z":137.5050,"y":51.8150,"x":10.3620},{"p_h":false,"p_d":0,"l":"O","z":136.5470,"y":51.4880,"x":9.6650},{"p_h":false,"p_d":0,"z":139.3660,"y":50.1590,"x":10.2320},{"p_h":false,"p_d":0,"l":"N","z":137.9500,"y":53.0640,"x":10.4610},{"p_h":false,"p_d":0,"z":137.2930,"y":54.1730,"x":9.7800},{"p_h":false,"p_d":0,"z":135.9970,"y":54.5210,"x":10.4990},{"p_h":false,"p_d":0,"l":"O","z":135.0210,"y":54.8840,"x":9.8530},{"p_h":false,"p_d":0,"z":138.1990,"y":55.3980,"x":9.7300},{"p_h":false,"p_d":0,"z":138.6890,"y":55.8890,"x":8.3650},{"p_h":false,"p_d":0,"z":139.1220,"y":57.3330,"x":8.5290},{"p_h":false,"p_d":0,"z":137.6000,"y":55.8000,"x":7.3060},{"p_h":false,"p_d":0,"l":"N","z":136,"y":54.4020,"x":11.8290},{"p_h":false,"p_d":0,"z":134.8220,"y":54.6690,"x":12.6550},{"p_h":false,"p_d":0,"z":133.7820,"y":53.6280,"x":12.2870},{"p_h":false,"p_d":0,"l":"O","z":132.6580,"y":53.9610,"x":11.9090},{"p_h":false,"p_d":0,"z":135.1230,"y":54.4960,"x":14.1470},{"p_h":false,"p_d":0,"z":136.1140,"y":55.4470,"x":14.7490},{"p_h":false,"p_d":0,"z":135.5910,"y":56.8590,"x":14.8890},{"p_h":false,"p_d":0,"z":136.7360,"y":57.7630,"x":15.3480},{"p_h":false,"p_d":0,"l":"N","z":136.3700,"y":58.9900,"x":16.0780},{"p_h":false,"p_d":0,"l":"N","z":134.1760,"y":52.3640,"x":12.4080},{"p_h":false,"p_d":0,"z":133.3150,"y":51.2290,"x":12.1100},{"p_h":false,"p_d":0,"z":132.7160,"y":51.2770,"x":10.7090},{"p_h":false,"p_d":0,"l":"O","z":131.5220,"y":51.0420,"x":10.5270},{"p_h":false,"p_d":0,"z":134.0690,"y":49.9010,"x":12.2980},{"p_h":false,"p_d":0,"z":134.4430,"y":49.7340,"x":13.7700},{"p_h":false,"p_d":0,"z":133.2140,"y":48.7410,"x":11.8600},{"p_h":false,"p_d":0,"z":135.1830,"y":48.4520,"x":14.0780},{"p_h":false,"p_d":0,"l":"N","z":133.5320,"y":51.6020,"x":9.7190},{"p_h":false,"p_d":0,"z":133.0310,"y":51.6610,"x":8.3610},{"p_h":false,"p_d":0,"z":132.0990,"y":52.8530,"x":8.1110},{"p_h":false,"p_d":0,"l":"O","z":131.2740,"y":52.8080,"x":7.2040},{"p_h":false,"p_d":0,"z":134.2080,"y":51.6590,"x":7.3730},{"p_h":false,"p_d":0,"z":133.9130,"y":52.2680,"x":6.0070},{"p_h":false,"p_d":0,"z":134.5120,"y":51.4540,"x":4.8620},{"p_h":false,"p_d":0,"z":133.6110,"y":50.2860,"x":4.4570},{"p_h":false,"p_d":0,"l":"N","z":134.2810,"y":49.3660,"x":3.4860},{"p_h":false,"p_d":0,"l":"N","z":132.1860,"y":53.9070,"x":8.9190},{"p_h":false,"p_d":0,"z":131.3510,"y":55.0750,"x":8.6460},{"p_h":false,"p_d":0,"z":130.2490,"y":55.4580,"x":9.6120},{"p_h":false,"p_d":0,"l":"O","z":129.3360,"y":56.1820,"x":9.2410},{"p_h":false,"p_d":0,"z":132.2300,"y":56.2890,"x":8.3470},{"p_h":false,"p_d":0,"z":132.9110,"y":56.2240,"x":7.0130},{"p_h":false,"p_d":0,"l":"N","z":134.2420,"y":55.8930,"x":6.875},{"p_h":false,"p_d":0,"z":132.4370,"y":56.4170,"x":5.7590},{"p_h":false,"p_d":0,"z":134.5560,"y":55.8760,"x":5.5900},{"p_h":false,"p_d":0,"l":"N","z":133.4780,"y":56.1900,"x":4.8930},{"p_h":false,"p_d":0,"l":"N","z":130.3090,"y":54.9670,"x":10.8390},{"p_h":false,"p_d":0,"z":129.2930,"y":55.3000,"x":11.8280},{"p_h":false,"p_d":0,"z":128.2010,"y":54.2270,"x":11.8220},{"p_h":false,"p_d":0,"l":"O","z":128.4760,"y":53.0470,"x":12.0720},{"p_h":false,"p_d":0,"z":129.9480,"y":55.4110,"x":13.2080},{"p_h":false,"p_d":0,"z":129.0100,"y":55.9220,"x":14.2690},{"p_h":false,"p_d":0,"l":"O","z":127.8100,"y":56.0920,"x":14.0350},{"p_h":false,"p_d":0,"l":"N","z":129.5520,"y":56.1700,"x":15.4560},{"p_h":false,"p_d":0,"l":"N","z":126.9370,"y":54.6270,"x":11.5540},{"p_h":false,"p_d":0,"z":125.7840,"y":53.7080,"x":11.5130},{"p_h":false,"p_d":0,"z":125.6320,"y":52.8500,"x":12.7700},{"p_h":false,"p_d":0,"l":"O","z":125.3950,"y":51.6460,"x":12.6900},{"p_h":false,"p_d":0,"z":124.6010,"y":54.6560,"x":11.3460},{"p_h":false,"p_d":0,"z":125.1910,"y":55.7820,"x":10.5410},{"p_h":false,"p_d":0,"z":126.5150,"y":56.0080,"x":11.2410},{"p_h":false,"p_d":0,"l":"N","z":125.8260,"y":53.4630,"x":13.9290},{"p_h":false,"p_d":0,"z":125.7030,"y":52.7570,"x":15.1960},{"p_h":false,"p_d":0,"z":126.7660,"y":51.6710,"x":15.4020},{"p_h":false,"p_d":0,"l":"O","z":126.6980,"y":50.8940,"x":16.3640},{"p_h":false,"p_d":0,"z":125.7280,"y":53.7470,"x":16.3640},{"p_h":false,"p_d":0,"z":124.6120,"y":54.7310,"x":16.3320},{"p_h":false,"p_d":0,"z":123.3150,"y":54.3410,"x":16.6730},{"p_h":false,"p_d":0,"z":124.8400,"y":56.0500,"x":15.9300},{"p_h":false,"p_d":0,"z":122.2530,"y":55.2560,"x":16.6020},{"p_h":false,"p_d":0,"z":123.7920,"y":56.9710,"x":15.8550},{"p_h":false,"p_d":0,"z":122.4920,"y":56.5760,"x":16.1930},{"p_h":false,"p_d":0,"l":"N","z":127.7380,"y":51.6150,"x":14.5},{"p_h":false,"p_d":0,"z":128.7930,"y":50.6180,"x":14.5860},{"p_h":false,"p_d":0,"z":128.6290,"y":49.5850,"x":13.4490},{"p_h":false,"p_d":0,"l":"O","z":129.5690,"y":48.875,"x":13.1010},{"p_h":false,"p_d":0,"z":130.1630,"y":51.3070,"x":14.5160},{"p_h":false,"p_d":0,"l":"N","z":127.4230,"y":49.4820,"x":12.8930},{"p_h":false,"p_d":0,"z":127.1640,"y":48.5550,"x":11.7900},{"p_h":false,"p_d":0,"z":127.4320,"y":47.0980,"x":12.1650},{"p_h":false,"p_d":0,"l":"O","z":127.9860,"y":46.3460,"x":11.3650},{"p_h":false,"p_d":0,"z":125.7320,"y":48.6940,"x":11.2710},{"p_h":false,"p_d":0,"z":125.5,"y":48.1260,"x":9.8670},{"p_h":false,"p_d":0,"z":126,"y":49.0730,"x":8.7790},{"p_h":false,"p_d":0,"z":125.4630,"y":48.6970,"x":7.3940},{"p_h":false,"p_d":0,"l":"N","z":126.0080,"y":47.3950,"x":6.8780},{"p_h":false,"p_d":0,"l":"N","z":127.0820,"y":46.7140,"x":13.3880},{"p_h":false,"p_d":0,"z":127.2850,"y":45.3470,"x":13.8540},{"p_h":false,"p_d":0,"z":128.6920,"y":44.8740,"x":13.5340},{"p_h":false,"p_d":0,"l":"O","z":128.8890,"y":43.7820,"x":12.9860},{"p_h":false,"p_d":0,"z":127.0480,"y":45.2590,"x":15.3500},{"p_h":false,"p_d":0,"l":"N","z":129.6700,"y":45.7110,"x":13.8580},{"p_h":false,"p_d":0,"z":131.0700,"y":45.3960,"x":13.6330},{"p_h":false,"p_d":0,"z":131.4500,"y":45.3930,"x":12.1660},{"p_h":false,"p_d":0,"l":"O","z":132.2360,"y":44.5640,"x":11.7420},{"p_h":false,"p_d":0,"z":131.9320,"y":46.3670,"x":14.4180},{"p_h":false,"p_d":0,"z":131.7230,"y":46.2910,"x":15.9040},{"p_h":false,"p_d":0,"z":132.2310,"y":45.2230,"x":16.6370},{"p_h":false,"p_d":0,"z":131.0270,"y":47.2920,"x":16.5720},{"p_h":false,"p_d":0,"z":132.0530,"y":45.1550,"x":18.0180},{"p_h":false,"p_d":0,"z":130.8390,"y":47.2350,"x":17.9470},{"p_h":false,"p_d":0,"z":131.3550,"y":46.1630,"x":18.6700},{"p_h":false,"p_d":0,"l":"N","z":130.8890,"y":46.3090,"x":11.3860},{"p_h":false,"p_d":0,"z":131.1900,"y":46.3770,"x":9.9580},{"p_h":false,"p_d":0,"z":130.6500,"y":45.1220,"x":9.2960},{"p_h":false,"p_d":0,"l":"O","z":131.3690,"y":44.4600,"x":8.5500},{"p_h":false,"p_d":0,"z":130.5700,"y":47.6230,"x":9.3290},{"p_h":false,"p_d":0,"z":130.7520,"y":47.7820,"x":7.8230},{"p_h":false,"p_d":0,"z":132.25,"y":47.7290,"x":7.4770},{"p_h":false,"p_d":0,"z":130.1100,"y":49.0860,"x":7.3310},{"p_h":false,"p_d":0,"l":"N","z":129.3930,"y":44.7930,"x":9.5970},{"p_h":false,"p_d":0,"z":128.7260,"y":43.5990,"x":9.0720},{"p_h":false,"p_d":0,"z":129.5860,"y":42.3790,"x":9.375},{"p_h":false,"p_d":0,"l":"O","z":129.7910,"y":41.5240,"x":8.5100},{"p_h":false,"p_d":0,"z":127.3500,"y":43.4160,"x":9.7330},{"p_h":false,"p_d":0,"z":126.2930,"y":44.3960,"x":9.2110},{"p_h":false,"p_d":0,"l":"O","z":126.5920,"y":45.2070,"x":8.2980},{"p_h":false,"p_d":0,"l":"O","z":125.1470,"y":44.3460,"x":9.7230},{"p_h":false,"p_d":0,"l":"N","z":130.0950,"y":42.3180,"x":10.6060},{"p_h":false,"p_d":0,"z":130.9550,"y":41.2240,"x":11.0460},{"p_h":false,"p_d":0,"z":132.1210,"y":41.0160,"x":10.0840},{"p_h":false,"p_d":0,"l":"O","z":132.4620,"y":39.8780,"x":9.7850},{"p_h":false,"p_d":0,"z":131.4710,"y":41.4750,"x":12.4540},{"p_h":false,"p_d":0,"l":"N","z":132.6810,"y":42.1070,"x":9.5600},{"p_h":false,"p_d":0,"z":133.8020,"y":42.0490,"x":8.6220},{"p_h":false,"p_d":0,"z":133.3720,"y":41.6460,"x":7.2120},{"p_h":false,"p_d":0,"l":"O","z":134.0290,"y":40.8420,"x":6.5530},{"p_h":false,"p_d":0,"z":134.4860,"y":43.4070,"x":8.5110},{"p_h":false,"p_d":0,"z":135.2510,"y":43.8770,"x":9.7160},{"p_h":false,"p_d":0,"z":135.8710,"y":45.2240,"x":9.3720},{"p_h":false,"p_d":0,"z":136.5560,"y":45.8860,"x":10.5570},{"p_h":false,"p_d":0,"l":"N","z":137.0080,"y":47.2600,"x":10.1850},{"p_h":false,"p_d":0,"l":"N","z":132.2820,"y":42.2390,"x":6.7370},{"p_h":false,"p_d":0,"z":131.7840,"y":41.9630,"x":5.3940},{"p_h":false,"p_d":0,"z":131.3640,"y":40.5100,"x":5.1280},{"p_h":false,"p_d":0,"l":"O","z":131.0440,"y":40.1470,"x":3.9930},{"p_h":false,"p_d":0,"z":130.6830,"y":42.9620,"x":5.0320},{"p_h":false,"p_d":0,"z":131.1870,"y":44.4110,"x":5.0360},{"p_h":false,"p_d":0,"z":130.1020,"y":45.4530,"x":4.7640},{"p_h":false,"p_d":0,"l":"O","z":128.9760,"y":45.3290,"x":5.3090},{"p_h":false,"p_d":0,"l":"O","z":130.3940,"y":46.4250,"x":4.0240},{"p_h":false,"p_d":0,"l":"N","z":131.3850,"y":39.6780,"x":6.1660},{"p_h":false,"p_d":0,"z":131.0400,"y":38.2710,"x":6.0120},{"p_h":false,"p_d":0,"z":132.1760,"y":37.3310,"x":6.4410},{"p_h":false,"p_d":0,"l":"O","z":132.3140,"y":36.2380,"x":5.8890},{"p_h":false,"p_d":0,"z":129.75,"y":37.9270,"x":6.7590},{"p_h":false,"p_d":0,"z":129.8550,"y":38.0330,"x":8.2630},{"p_h":false,"p_d":0,"z":128.5330,"y":37.7060,"x":8.9360},{"p_h":false,"p_d":0,"l":"N","z":128.5950,"y":37.9790,"x":10.3670},{"p_h":false,"p_d":0,"z":127.5960,"y":38.4890,"x":11.0800},{"p_h":false,"p_d":0,"l":"N","z":126.4370,"y":38.7830,"x":10.5030},{"p_h":false,"p_d":0,"l":"N","z":127.7790,"y":38.7550,"x":12.3650},{"p_h":false,"p_d":0,"l":"N","z":132.9850,"y":37.7490,"x":7.4180},{"p_h":false,"p_d":0,"z":134.1000,"y":36.9200,"x":7.8890},{"p_h":false,"p_d":0,"z":135.3770,"y":37.1730,"x":7.0800},{"p_h":false,"p_d":0,"l":"O","z":136.3580,"y":36.4220,"x":7.2820},{"p_h":false,"p_d":0,"z":134.3570,"y":37.0980,"x":9.4040},{"p_h":false,"p_d":0,"z":135.125,"y":38.3890,"x":9.7590},{"p_h":false,"p_d":0,"l":"O","z":135.4060,"y":39.2270,"x":8.8980},{"p_h":false,"p_d":0,"l":"N","z":135.4410,"y":38.5530,"x":11.0360},{"p_h":false,"p_d":0,"l":"N","z":98.8990,"y":87.2940,"x":35.8590},{"p_h":false,"p_d":0,"z":100.2530,"y":86.7060,"x":35.9180},{"p_h":false,"p_d":0,"z":100.2240,"y":85.4590,"x":35.0420},{"p_h":false,"p_d":0,"l":"O","z":100.0970,"y":84.3610,"x":35.5680},{"p_h":false,"p_d":0,"z":101.2830,"y":87.7180,"x":35.4160},{"p_h":false,"p_d":0,"z":102.5900,"y":87.7090,"x":36.1980},{"p_h":false,"p_d":0,"z":103.6350,"y":88.6910,"x":35.6170},{"p_h":false,"p_d":0,"l":"O","z":103.3690,"y":89.2550,"x":34.5310},{"p_h":false,"p_d":0,"l":"O","z":104.6910,"y":88.8780,"x":36.2570},{"p_h":false,"p_d":0,"l":"N","z":100.2910,"y":85.6550,"x":33.7240},{"p_h":false,"p_d":0,"z":100.2770,"y":84.5650,"x":32.7420},{"p_h":false,"p_d":0,"z":99.3140,"y":83.4070,"x":33.0110},{"p_h":false,"p_d":0,"l":"O","z":98.0970,"y":83.5970,"x":33.0120},{"p_h":false,"p_d":0,"z":99.9510,"y":85.0970,"x":31.3490},{"p_h":false,"p_d":0,"z":99.9540,"y":84.0390,"x":30.2280},{"p_h":false,"p_d":0,"z":101.3780,"y":83.6390,"x":29.9060},{"p_h":false,"p_d":0,"z":99.3110,"y":84.6140,"x":28.9780},{"p_h":false,"p_d":0,"l":"N","z":99.8590,"y":82.2070,"x":33.1550},{"p_h":false,"p_d":0,"z":99.0760,"y":81.0140,"x":33.4180},{"p_h":false,"p_d":0,"z":99.6400,"y":79.8340,"x":32.6490},{"p_h":false,"p_d":0,"l":"O","z":100.8430,"y":79.5460,"x":32.7360},{"p_h":false,"p_d":0,"z":99.1040,"y":80.6640,"x":34.9060},{"p_h":false,"p_d":0,"z":98.6310,"y":81.7670,"x":35.8390},{"p_h":false,"p_d":0,"z":97.1480,"y":81.6650,"x":36.2180},{"p_h":false,"p_d":0,"z":96.7120,"y":82.8960,"x":37.0060},{"p_h":false,"p_d":0,"l":"N","z":95.6320,"y":82.6390,"x":37.9810},{"p_h":false,"p_d":0,"l":"N","z":98.7690,"y":79.1760,"x":31.8880},{"p_h":false,"p_d":0,"z":99.1320,"y":77.9940,"x":31.1130},{"p_h":false,"p_d":0,"z":98.3240,"y":76.8100,"x":31.6580},{"p_h":false,"p_d":0,"l":"O","z":97.0940,"y":76.8320,"x":31.6240},{"p_h":false,"p_d":0,"z":98.8470,"y":78.1990,"x":29.6220},{"p_h":false,"p_d":0,"z":99.1420,"y":76.9270,"x":28.8550},{"p_h":false,"p_d":0,"z":99.7190,"y":79.3210,"x":29.0770},{"p_h":false,"p_d":0,"l":"N","z":99.0230,"y":75.8140,"x":32.1980},{"p_h":false,"p_d":0,"z":98.4040,"y":74.6320,"x":32.7970},{"p_h":false,"p_d":0,"z":98.6400,"y":73.3030,"x":32.0700},{"p_h":false,"p_d":0,"l":"O","z":99.7300,"y":73.0470,"x":31.5570},{"p_h":false,"p_d":0,"z":98.8960,"y":74.4820,"x":34.2320},{"p_h":false,"p_d":0,"l":"O","z":98.6050,"y":75.6440,"x":34.9660},{"p_h":false,"p_d":0,"l":"N","z":97.6330,"y":72.4340,"x":32.0840},{"p_h":false,"p_d":0,"z":97.7530,"y":71.1390,"x":31.4380},{"p_h":false,"p_d":0,"z":98.4420,"y":70.1140,"x":32.3320},{"p_h":false,"p_d":0,"l":"O","z":98.0460,"y":69.9360,"x":33.4870},{"p_h":false,"p_d":0,"z":96.3740,"y":70.6120,"x":31.0660},{"p_h":false,"p_d":0,"z":96.2860,"y":69.2210,"x":30.4280},{"p_h":false,"p_d":0,"z":96.9490,"y":69.1860,"x":29.0510},{"p_h":false,"p_d":0,"z":94.8210,"y":68.8510,"x":30.3290},{"p_h":false,"p_d":0,"l":"N","z":99.4960,"y":69.4840,"x":31.8110},{"p_h":false,"p_d":0,"z":100.2200,"y":68.4320,"x":32.5300},{"p_h":false,"p_d":0,"z":99.4600,"y":67.1230,"x":32.2910},{"p_h":false,"p_d":0,"l":"O","z":98.7730,"y":66.9860,"x":31.2810},{"p_h":false,"p_d":0,"z":101.6640,"y":68.3140,"x":32.0260},{"p_h":false,"p_d":0,"z":102.5910,"y":69.4310,"x":32.5090},{"p_h":false,"p_d":0,"z":102.7090,"y":69.4820,"x":34.0280},{"p_h":false,"p_d":0,"l":"O","z":103.1430,"y":68.4750,"x":34.6210},{"p_h":false,"p_d":0,"l":"O","z":102.3600,"y":70.5190,"x":34.6350},{"p_h":false,"p_d":0,"l":"N","z":99.5660,"y":66.1760,"x":33.2230},{"p_h":false,"p_d":0,"z":98.8570,"y":64.8910,"x":33.1310},{"p_h":false,"p_d":0,"z":97.3440,"y":65.0750,"x":32.9870},{"p_h":false,"p_d":0,"l":"O","z":96.6830,"y":64.3620,"x":32.2350},{"p_h":false,"p_d":0,"z":99.4000,"y":64.0200,"x":31.9910},{"p_h":false,"p_d":0,"z":100.6450,"y":63.2200,"x":32.3560},{"p_h":false,"p_d":0,"z":101.2280,"y":62.4590,"x":31.1720},{"p_h":false,"p_d":0,"l":"O","z":101.9410,"y":63.0730,"x":30.3490},{"p_h":false,"p_d":0,"l":"O","z":100.9850,"y":61.2450,"x":31.0670},{"p_h":false,"p_d":0,"l":"N","z":96.7960,"y":65.9980,"x":33.7690},{"p_h":false,"p_d":0,"z":95.3670,"y":66.3040,"x":33.7440},{"p_h":false,"p_d":0,"z":94.5220,"y":65.0630,"x":34.0150},{"p_h":false,"p_d":0,"l":"O","z":93.5160,"y":64.8250,"x":33.3320},{"p_h":false,"p_d":0,"z":95.0470,"y":67.4140,"x":34.7630},{"p_h":false,"p_d":0,"z":93.6040,"y":67.8920,"x":34.7550},{"p_h":false,"p_d":0,"z":93.5060,"y":69.4150,"x":34.8930},{"p_h":false,"p_d":0,"l":"N","z":92.5810,"y":70.0150,"x":33.9170},{"p_h":false,"p_d":0,"z":92.7480,"y":71.2110,"x":33.3390},{"p_h":false,"p_d":0,"l":"N","z":93.8120,"y":71.9650,"x":33.6240},{"p_h":false,"p_d":0,"l":"N","z":91.8410,"y":71.6680,"x":32.4760},{"p_h":false,"p_d":0,"l":"N","z":94.9750,"y":64.2550,"x":34.9740},{"p_h":false,"p_d":0,"z":94.2950,"y":63.0200,"x":35.3970},{"p_h":false,"p_d":0,"z":94.1000,"y":62.0350,"x":34.2660},{"p_h":false,"p_d":0,"l":"O","z":92.9890,"y":61.5540,"x":34.0480},{"p_h":false,"p_d":0,"z":95.0760,"y":62.3510,"x":36.5230},{"p_h":false,"p_d":0,"z":95.5880,"y":63.3460,"x":37.5320},{"p_h":false,"p_d":0,"l":"O","z":96.7060,"y":63.8820,"x":37.3160},{"p_h":false,"p_d":0,"l":"O","z":94.8560,"y":63.6220,"x":38.5080},{"p_h":false,"p_d":0,"l":"N","z":95.1770,"y":61.7450,"x":33.5410},{"p_h":false,"p_d":0,"z":95.1030,"y":60.8240,"x":32.4090},{"p_h":false,"p_d":0,"z":94.2120,"y":61.3840,"x":31.2920},{"p_h":false,"p_d":0,"l":"O","z":93.3880,"y":60.6690,"x":30.7310},{"p_h":false,"p_d":0,"z":96.5070,"y":60.5040,"x":31.8760},{"p_h":false,"p_d":0,"z":96.6410,"y":59.4150,"x":30.8070},{"p_h":false,"p_d":0,"z":96.0940,"y":58.1060,"x":31.3250},{"p_h":false,"p_d":0,"z":98.0970,"y":59.2600,"x":30.4200},{"p_h":false,"p_d":0,"l":"N","z":94.3630,"y":62.6610,"x":30.9720},{"p_h":false,"p_d":0,"z":93.5390,"y":63.2690,"x":29.9330},{"p_h":false,"p_d":0,"z":92.0650,"y":63.2110,"x":30.3220},{"p_h":false,"p_d":0,"l":"O","z":91.2150,"y":62.9260,"x":29.4880},{"p_h":false,"p_d":0,"z":93.9370,"y":64.7320,"x":29.7000},{"p_h":false,"p_d":0,"z":95.1070,"y":64.9440,"x":28.7720},{"p_h":false,"p_d":0,"z":96.3510,"y":65.3910,"x":29.1150},{"p_h":false,"p_d":0,"z":95.1210,"y":64.7860,"x":27.3400},{"p_h":false,"p_d":0,"l":"N","z":97.1380,"y":65.5280,"x":27.9930},{"p_h":false,"p_d":0,"z":96.4110,"y":65.1630,"x":26.8900},{"p_h":false,"p_d":0,"z":94.1750,"y":64.3550,"x":26.3990},{"p_h":false,"p_d":0,"z":96.7730,"y":65.1440,"x":25.5370},{"p_h":false,"p_d":0,"z":94.5350,"y":64.3330,"x":25.0410},{"p_h":false,"p_d":0,"z":95.8280,"y":64.7220,"x":24.6280},{"p_h":false,"p_d":0,"l":"N","z":91.7640,"y":63.4540,"x":31.5940},{"p_h":false,"p_d":0,"z":90.3800,"y":63.4450,"x":32.0570},{"p_h":false,"p_d":0,"z":89.7570,"y":62.0800,"x":31.8560},{"p_h":false,"p_d":0,"l":"O","z":88.6120,"y":61.9690,"x":31.3970},{"p_h":false,"p_d":0,"z":90.2670,"y":63.8450,"x":33.5380},{"p_h":false,"p_d":0,"l":"O","z":90.6940,"y":65.2010,"x":33.7010},{"p_h":false,"p_d":0,"z":88.8420,"y":63.7320,"x":34.0170},{"p_h":false,"p_d":0,"l":"N","z":90.5290,"y":61.0410,"x":32.1490},{"p_h":false,"p_d":0,"z":90.0220,"y":59.6880,"x":31.9930},{"p_h":false,"p_d":0,"z":89.7240,"y":59.3590,"x":30.5340},{"p_h":false,"p_d":0,"l":"O","z":88.7670,"y":58.6410,"x":30.2170},{"p_h":false,"p_d":0,"z":90.9810,"y":58.6710,"x":32.6030},{"p_h":false,"p_d":0,"z":90.4550,"y":57.2580,"x":32.4870},{"p_h":false,"p_d":0,"z":89.0160,"y":57.1550,"x":32.9830},{"p_h":false,"p_d":0,"l":"N","z":88.4430,"y":55.8540,"x":32.6570},{"p_h":false,"p_d":0,"z":87.1380,"y":55.5980,"x":32.6450},{"p_h":false,"p_d":0,"l":"N","z":86.2750,"y":56.5640,"x":32.9480},{"p_h":false,"p_d":0,"l":"N","z":86.6970,"y":54.3850,"x":32.3180},{"p_h":false,"p_d":0,"l":"N","z":90.5580,"y":59.8720,"x":29.6450},{"p_h":false,"p_d":0,"z":90.3570,"y":59.6620,"x":28.2290},{"p_h":false,"p_d":0,"z":89.1060,"y":60.4300,"x":27.7900},{"p_h":false,"p_d":0,"l":"O","z":88.3080,"y":59.9350,"x":26.9940},{"p_h":false,"p_d":0,"z":91.5710,"y":60.1540,"x":27.4500},{"p_h":false,"p_d":0,"z":92.6090,"y":59.1080,"x":27.2210},{"p_h":false,"p_d":0,"z":92.4220,"y":58.1290,"x":26.2460},{"p_h":false,"p_d":0,"z":93.7930,"y":59.1120,"x":27.9490},{"p_h":false,"p_d":0,"z":93.4090,"y":57.1720,"x":26.0060},{"p_h":false,"p_d":0,"z":94.7840,"y":58.1560,"x":27.7100},{"p_h":false,"p_d":0,"z":94.5940,"y":57.1920,"x":26.7420},{"p_h":false,"p_d":0,"l":"N","z":88.9530,"y":61.6470,"x":28.3040},{"p_h":false,"p_d":0,"z":87.8150,"y":62.4930,"x":27.9850},{"p_h":false,"p_d":0,"z":86.5330,"y":61.7540,"x":28.3260},{"p_h":false,"p_d":0,"l":"O","z":85.6280,"y":61.6630,"x":27.4970},{"p_h":false,"p_d":0,"z":87.8950,"y":63.7930,"x":28.7870},{"p_h":false,"p_d":0,"z":86.6940,"y":64.7240,"x":28.6550},{"p_h":false,"p_d":0,"z":86.5740,"y":65.2950,"x":27.2480},{"p_h":false,"p_d":0,"z":85.4610,"y":66.3160,"x":27.1610},{"p_h":false,"p_d":0,"l":"N","z":85.2840,"y":66.7360,"x":25.7540},{"p_h":false,"p_d":0,"l":"N","z":86.4740,"y":61.2140,"x":29.5420},{"p_h":false,"p_d":0,"z":85.3120,"y":60.4680,"x":30.0340},{"p_h":false,"p_d":0,"z":84.8310,"y":59.3490,"x":29.1030},{"p_h":false,"p_d":0,"l":"O","z":83.625,"y":59.0640,"x":29.0220},{"p_h":false,"p_d":0,"z":85.6170,"y":59.8830,"x":31.4130},{"p_h":false,"p_d":0,"z":85.875,"y":60.9450,"x":32.4700},{"p_h":false,"p_d":0,"z":86.1670,"y":60.3800,"x":33.8580},{"p_h":false,"p_d":0,"l":"O","z":86.4240,"y":59.1600,"x":33.9790},{"p_h":false,"p_d":0,"l":"O","z":86.1440,"y":61.1700,"x":34.8340},{"p_h":false,"p_d":0,"l":"N","z":85.7730,"y":58.7120,"x":28.4150},{"p_h":false,"p_d":0,"z":85.4660,"y":57.6110,"x":27.5080},{"p_h":false,"p_d":0,"z":85.3340,"y":58.0860,"x":26.0730},{"p_h":false,"p_d":0,"l":"O","z":84.9750,"y":57.3020,"x":25.2010},{"p_h":false,"p_d":0,"z":86.5770,"y":56.5520,"x":27.5740},{"p_h":false,"p_d":0,"z":86.9360,"y":55.8980,"x":28.9110},{"p_h":false,"p_d":0,"z":88.2200,"y":55.1030,"x":28.7800},{"p_h":false,"p_d":0,"z":85.7990,"y":55.0080,"x":29.3690},{"p_h":false,"p_d":0,"l":"N","z":85.5520,"y":59.3800,"x":25.8510},{"p_h":false,"p_d":0,"z":85.5240,"y":59.9960,"x":24.5150},{"p_h":false,"p_d":0,"z":86.7660,"y":59.5130,"x":23.7800},{"p_h":false,"p_d":0,"l":"O","z":86.7800,"y":58.4620,"x":23.1240},{"p_h":false,"p_d":0,"z":84.2440,"y":59.6980,"x":23.7120},{"p_h":false,"p_d":0,"l":"O","z":83.1180,"y":60.3030,"x":24.3710},{"p_h":false,"p_d":0,"z":84.3640,"y":60.25,"x":22.2960},{"p_h":false,"p_d":0,"l":"N","z":87.8260,"y":60.2870,"x":23.9700},{"p_h":false,"p_d":0,"z":89.1310,"y":60.0210,"x":23.4030},{"p_h":false,"p_d":0,"z":89.1020,"y":59.9100,"x":21.8940},{"p_h":false,"p_d":0,"l":"O","z":88.3890,"y":60.6590,"x":21.2050},{"p_h":false,"p_d":0,"z":90.1130,"y":61.1290,"x":23.8310},{"p_h":false,"p_d":0,"z":91.5820,"y":60.7040,"x":23.75},{"p_h":false,"p_d":0,"l":"O","z":91.9440,"y":59.7150,"x":23.0940},{"p_h":false,"p_d":0,"l":"N","z":92.4370,"y":61.4470,"x":24.4440},{"p_h":false,"p_d":0,"l":"N","z":89.8950,"y":58.9590,"x":21.4040},{"p_h":false,"p_d":0,"z":90.0720,"y":58.7040,"x":19.9810},{"p_h":false,"p_d":0,"z":91.5700,"y":58.8670,"x":19.6900},{"p_h":false,"p_d":0,"l":"O","z":92.4250,"y":58.4220,"x":20.4600},{"p_h":false,"p_d":0,"z":89.6360,"y":57.2880,"x":19.6040},{"p_h":false,"p_d":0,"z":88.2400,"y":56.9430,"x":20.0010},{"p_h":false,"p_d":0,"z":87.875,"y":55.5310,"x":19.6310},{"p_h":false,"p_d":0,"l":"O","z":88.4330,"y":55.0100,"x":18.6520},{"p_h":false,"p_d":0,"l":"O","z":87.0270,"y":54.9290,"x":20.3170},{"p_h":false,"p_d":0,"l":"N","z":91.8780,"y":59.5510,"x":18.5990},{"p_h":false,"p_d":0,"z":93.2450,"y":59.7760,"x":18.1890},{"p_h":false,"p_d":0,"z":93.4470,"y":59.2060,"x":16.8170},{"p_h":false,"p_d":0,"l":"O","z":92.8000,"y":59.6320,"x":15.8680},{"p_h":false,"p_d":0,"z":93.5570,"y":61.2560,"x":18.1210},{"p_h":false,"p_d":0,"z":93.8240,"y":61.8550,"x":19.4360},{"p_h":false,"p_d":0,"l":"S","z":95.3950,"y":61.4170,"x":20.0710},{"p_h":false,"p_d":0,"z":95.2600,"y":62.3080,"x":21.6220},{"p_h":false,"p_d":0,"l":"N","z":94.3870,"y":58.2810,"x":16.7160},{"p_h":false,"p_d":0,"z":94.7120,"y":57.6490,"x":15.4520},{"p_h":false,"p_d":0,"z":95.4360,"y":58.6640,"x":14.5670},{"p_h":false,"p_d":0,"l":"O","z":96.2570,"y":59.4450,"x":15.0580},{"p_h":false,"p_d":0,"z":95.6720,"y":56.4480,"x":15.6740},{"p_h":false,"p_d":0,"z":94.9910,"y":55.3430,"x":16.5030},{"p_h":false,"p_d":0,"z":96.2080,"y":55.9490,"x":14.3490},{"p_h":false,"p_d":0,"z":93.9200,"y":54.5390,"x":15.7660},{"p_h":false,"p_d":0,"l":"N","z":95.0980,"y":58.6490,"x":13.2800},{"p_h":false,"p_d":0,"z":95.7240,"y":59.4920,"x":12.2700},{"p_h":false,"p_d":0,"z":96.0510,"y":58.5110,"x":11.1220},{"p_h":false,"p_d":0,"l":"O","z":95.2630,"y":57.6080,"x":10.8370},{"p_h":false,"p_d":0,"z":94.8230,"y":60.7230,"x":11.8390},{"p_h":false,"p_d":0,"z":94.5220,"y":61.6040,"x":13.0670},{"p_h":false,"p_d":0,"z":93.5230,"y":60.2920,"x":11.1660},{"p_h":false,"p_d":0,"l":"N","z":97.2710,"y":58.5920,"x":10.5860},{"p_h":false,"p_d":0,"z":97.7120,"y":57.6880,"x":9.5300},{"p_h":false,"p_d":0,"z":98.1790,"y":58.4110,"x":8.2970},{"p_h":false,"p_d":0,"l":"O","z":98.4400,"y":59.5940,"x":8.3330},{"p_h":false,"p_d":0,"z":98.8720,"y":56.7380,"x":9.9840},{"p_h":false,"p_d":0,"l":"O","z":99.9760,"y":57.5030,"x":10.4850},{"p_h":false,"p_d":0,"z":98.4180,"y":55.7890,"x":11.0560},{"p_h":false,"p_d":0,"l":"N","z":98.2910,"y":57.6700,"x":7.2050},{"p_h":false,"p_d":0,"z":98.7410,"y":58.2010,"x":5.9340},{"p_h":false,"p_d":0,"z":100.1570,"y":58.7990,"x":6.0500},{"p_h":false,"p_d":0,"l":"O","z":100.5400,"y":59.6660,"x":5.2720},{"p_h":false,"p_d":0,"z":98.7280,"y":57.0600,"x":4.9260},{"p_h":false,"p_d":0,"z":98.8960,"y":57.4800,"x":3.5010},{"p_h":false,"p_d":0,"z":98.6070,"y":56.3140,"x":2.5820},{"p_h":false,"p_d":0,"z":98.7730,"y":56.7160,"x":1.1370},{"p_h":false,"p_d":0,"l":"N","z":98.5990,"y":55.5460,"x":0.2460},{"p_h":false,"p_d":0,"l":"N","z":100.9030,"y":58.3580,"x":7.0630},{"p_h":false,"p_d":0,"z":102.2750,"y":58.8030,"x":7.3010},{"p_h":false,"p_d":0,"z":102.4380,"y":59.7260,"x":8.4890},{"p_h":false,"p_d":0,"l":"O","z":103.5220,"y":60.2710,"x":8.7070},{"p_h":false,"p_d":0,"z":103.1730,"y":57.5960,"x":7.5220},{"p_h":false,"p_d":0,"z":103.1770,"y":56.6660,"x":6.3470},{"p_h":false,"p_d":0,"l":"O","z":103.8220,"y":56.9320,"x":5.3320},{"p_h":false,"p_d":0,"l":"N","z":102.4330,"y":55.5730,"x":6.4630},{"p_h":false,"p_d":0,"l":"N","z":101.3760,"y":59.875,"x":9.2680},{"p_h":false,"p_d":0,"z":101.4240,"y":60.7320,"x":10.4340},{"p_h":false,"p_d":0,"z":101.5800,"y":59.9060,"x":11.6900},{"p_h":false,"p_d":0,"l":"O","z":102.4180,"y":59.0080,"x":11.7610},{"p_h":false,"p_d":0,"l":"N","z":100.7990,"y":60.25,"x":12.7010},{"p_h":false,"p_d":0,"z":100.8100,"y":59.5380,"x":13.9600},{"p_h":false,"p_d":0,"z":100.9920,"y":60.5290,"x":15.1240},{"p_h":false,"p_d":0,"l":"O","z":100.5520,"y":61.6810,"x":15.0590},{"p_h":false,"p_d":0,"z":99.4840,"y":58.7870,"x":14.1150},{"p_h":false,"p_d":0,"z":99.4920,"y":57.6890,"x":15.1690},{"p_h":false,"p_d":0,"z":100.2280,"y":56.4550,"x":14.6720},{"p_h":false,"p_d":0,"l":"N","z":99.9410,"y":55.2900,"x":15.5040},{"p_h":false,"p_d":0,"z":100.1770,"y":54.0240,"x":15.1570},{"p_h":false,"p_d":0,"l":"N","z":100.7260,"y":53.7320,"x":13.9900},{"p_h":false,"p_d":0,"l":"N","z":99.8080,"y":53.0380,"x":15.9610},{"p_h":false,"p_d":0,"l":"N","z":101.6630,"y":60.0870,"x":16.1780},{"p_h":false,"p_d":0,"z":101.8700,"y":60.9480,"x":17.3160},{"p_h":false,"p_d":0,"z":100.6550,"y":60.8660,"x":18.1970},{"p_h":false,"p_d":0,"l":"O","z":99.9570,"y":59.8610,"x":18.2080},{"p_h":false,"p_d":0,"z":103.0760,"y":60.5060,"x":18.1220},{"p_h":false,"p_d":0,"z":104.3600,"y":60.7720,"x":17.4320},{"p_h":false,"p_d":0,"z":105.4110,"y":60.9800,"x":18.4500},{"p_h":false,"p_d":0,"l":"N","z":106.7060,"y":61.1890,"x":17.8240},{"p_h":false,"p_d":0,"z":107.8540,"y":61.0050,"x":18.4630},{"p_h":false,"p_d":0,"l":"N","z":107.8350,"y":60.625,"x":19.7380},{"p_h":false,"p_d":0,"l":"N","z":109.0090,"y":61.1510,"x":17.8220},{"p_h":false,"p_d":0,"l":"N","z":100.4820,"y":61.8870,"x":19.0180},{"p_h":false,"p_d":0,"z":99.3570,"y":61.9620,"x":19.9210},{"p_h":false,"p_d":0,"z":99.6260,"y":61.1920,"x":21.1870},{"p_h":false,"p_d":0,"l":"O","z":100.7790,"y":61.0260,"x":21.6000},{"p_h":false,"p_d":0,"z":99.0710,"y":63.4190,"x":20.3240},{"p_h":false,"p_d":0,"z":98.3360,"y":64.2760,"x":19.2870},{"p_h":false,"p_d":0,"l":"S","z":98.1450,"y":65.9940,"x":19.8500},{"p_h":false,"p_d":0,"z":97.2050,"y":65.7740,"x":21.2520},{"p_h":false,"p_d":0,"l":"N","z":98.5450,"y":60.7090,"x":21.7870},{"p_h":false,"p_d":0,"z":98.6010,"y":60.0400,"x":23.0710},{"p_h":false,"p_d":0,"z":97.2830,"y":60.2930,"x":23.7910},{"p_h":false,"p_d":0,"l":"O","z":96.2100,"y":59.9810,"x":23.2640},{"p_h":false,"p_d":0,"z":98.9010,"y":58.5350,"x":23.0210},{"p_h":false,"p_d":0,"z":99.3480,"y":58,"x":24.3670},{"p_h":false,"p_d":0,"z":100.6820,"y":58.1060,"x":24.7600},{"p_h":false,"p_d":0,"z":98.4080,"y":57.5930,"x":25.3140},{"p_h":false,"p_d":0,"z":101.0610,"y":57.8340,"x":26.0780},{"p_h":false,"p_d":0,"z":98.7730,"y":57.3230,"x":26.6200},{"p_h":false,"p_d":0,"z":100.0990,"y":57.4460,"x":27.0130},{"p_h":false,"p_d":0,"l":"N","z":97.3520,"y":60.8560,"x":25.0060},{"p_h":false,"p_d":0,"z":98.6450,"y":61.2090,"x":25.6080},{"p_h":false,"p_d":0,"z":99.3850,"y":62.3720,"x":24.9380},{"p_h":false,"p_d":0,"l":"O","z":98.8640,"y":63.0200,"x":24.0230},{"p_h":false,"p_d":0,"z":98.2890,"y":61.4930,"x":27.0730},{"p_h":false,"p_d":0,"z":96.8390,"y":61.8310,"x":27.0370},{"p_h":false,"p_d":0,"z":96.2590,"y":60.9430,"x":25.9870},{"p_h":false,"p_d":0,"l":"N","z":100.6440,"y":62.5430,"x":25.3170},{"p_h":false,"p_d":0,"z":101.4620,"y":63.6180,"x":24.7840},{"p_h":false,"p_d":0,"z":100.9450,"y":64.9090,"x":25.4110},{"p_h":false,"p_d":0,"l":"O","z":100.6900,"y":64.9550,"x":26.6190},{"p_h":false,"p_d":0,"z":102.9470,"y":63.4210,"x":25.1720},{"p_h":false,"p_d":0,"z":103.7870,"y":64.5340,"x":24.6100},{"p_h":false,"p_d":0,"z":103.4520,"y":62.0810,"x":24.6750},{"p_h":false,"p_d":0,"l":"N","z":100.8030,"y":65.9500,"x":24.6010},{"p_h":false,"p_d":0,"z":100.3040,"y":67.2090,"x":25.1110},{"p_h":false,"p_d":0,"z":101.4080,"y":68.0510,"x":25.7450},{"p_h":false,"p_d":0,"l":"O","z":102.2830,"y":68.5240,"x":25.0510},{"p_h":false,"p_d":0,"z":99.6080,"y":68,"x":23.9880},{"p_h":false,"p_d":0,"z":98.9700,"y":69.3390,"x":24.3770},{"p_h":false,"p_d":0,"z":97.9040,"y":69.1180,"x":25.4230},{"p_h":false,"p_d":0,"z":98.3800,"y":70,"x":23.1440},{"p_h":false,"p_d":0,"l":"N","z":101.3640,"y":68.2140,"x":27.0580},{"p_h":false,"p_d":0,"z":102.3490,"y":69.0100,"x":27.7640},{"p_h":false,"p_d":0,"z":101.6680,"y":70.0610,"x":28.6380},{"p_h":false,"p_d":0,"l":"O","z":100.6360,"y":69.7900,"x":29.2630},{"p_h":false,"p_d":0,"z":103.2160,"y":68.1330,"x":28.6870},{"p_h":false,"p_d":0,"z":103.9970,"y":67.0480,"x":27.9850},{"p_h":false,"p_d":0,"z":104.7730,"y":66.2350,"x":29.0130},{"p_h":false,"p_d":0,"z":105.4010,"y":65.0070,"x":28.3780},{"p_h":false,"p_d":0,"l":"N","z":106.1290,"y":64.1910,"x":29.3810},{"p_h":false,"p_d":0,"l":"N","z":102.2540,"y":71.2570,"x":28.6840},{"p_h":false,"p_d":0,"z":101.7270,"y":72.3340,"x":29.5},{"p_h":false,"p_d":0,"z":102.8270,"y":73.1140,"x":30.2100},{"p_h":false,"p_d":0,"l":"O","z":103.9610,"y":73.1830,"x":29.7370},{"p_h":false,"p_d":0,"z":100.8690,"y":73.3410,"x":28.6080},{"p_h":false,"p_d":0,"z":99.6870,"y":72.6210,"x":27.9590},{"p_h":false,"p_d":0,"z":101.7220,"y":73.9770,"x":27.5470},{"p_h":false,"p_d":0,"l":"N","z":102.4930,"y":73.5890,"x":31.4370},{"p_h":false,"p_d":0,"z":103.3840,"y":74.4300,"x":32.2480},{"p_h":false,"p_d":0,"z":102.9700,"y":75.8740,"x":31.9730},{"p_h":false,"p_d":0,"l":"O","z":101.7770,"y":76.1750,"x":32.0790},{"p_h":false,"p_d":0,"z":103.2150,"y":74.1420,"x":33.7350},{"p_h":false,"p_d":0,"l":"O","z":103.8810,"y":72.9270,"x":34.0340},{"p_h":false,"p_d":0,"l":"N","z":103.9130,"y":76.7560,"x":31.6080},{"p_h":false,"p_d":0,"z":103.5370,"y":78.1550,"x":31.4530},{"p_h":false,"p_d":0,"z":104.3430,"y":79.0800,"x":32.3430},{"p_h":false,"p_d":0,"l":"O","z":105.4830,"y":78.7920,"x":32.6860},{"p_h":false,"p_d":0,"z":103.6200,"y":78.6380,"x":30.0020},{"p_h":false,"p_d":0,"z":104.6890,"y":77.9920,"x":29.1380},{"p_h":false,"p_d":0,"l":"S","z":104.4910,"y":78.6030,"x":27.4200},{"p_h":false,"p_d":0,"z":103.3130,"y":77.4150,"x":26.7730},{"p_h":false,"p_d":0,"l":"N","z":103.6740,"y":80.1200,"x":32.8350},{"p_h":false,"p_d":0,"z":104.3040,"y":81.0890,"x":33.7300},{"p_h":false,"p_d":0,"z":103.7300,"y":82.4730,"x":33.4940},{"p_h":false,"p_d":0,"l":"O","z":102.6950,"y":82.6260,"x":32.8390},{"p_h":false,"p_d":0,"z":104.0840,"y":80.6480,"x":35.1760},{"p_h":false,"p_d":0,"l":"O","z":102.7130,"y":80.5150,"x":35.4970},{"p_h":false,"p_d":0,"l":"N","z":104.4180,"y":83.4810,"x":34.0140},{"p_h":false,"p_d":0,"z":103.9690,"y":84.8500,"x":33.8620},{"p_h":false,"p_d":0,"z":104.3920,"y":85.4830,"x":32.5550},{"p_h":false,"p_d":0,"l":"O","z":103.7210,"y":86.3830,"x":32.0530},{"p_h":false,"p_d":0,"l":"N","z":105.4500,"y":84.9490,"x":31.9520},{"p_h":false,"p_d":0,"z":105.9800,"y":85.5030,"x":30.7100},{"p_h":false,"p_d":0,"z":107.1670,"y":86.3600,"x":31.1040},{"p_h":false,"p_d":0,"l":"O","z":107.7220,"y":86.1920,"x":32.1900},{"p_h":false,"p_d":0,"z":106.4880,"y":84.4010,"x":29.7820},{"p_h":false,"p_d":0,"z":105.5250,"y":83.3130,"x":29.3240},{"p_h":false,"p_d":0,"z":106.2550,"y":82.3990,"x":28.3730},{"p_h":false,"p_d":0,"z":104.3330,"y":83.9280,"x":28.6310},{"p_h":false,"p_d":0,"l":"N","z":107.5370,"y":87.3010,"x":30.25},{"p_h":false,"p_d":0,"z":108.7080,"y":88.1380,"x":30.5140},{"p_h":false,"p_d":0,"z":109.8890,"y":87.1850,"x":30.2910},{"p_h":false,"p_d":0,"l":"O","z":110.1160,"y":86.7260,"x":29.1650},{"p_h":false,"p_d":0,"z":108.7350,"y":89.3140,"x":29.5230},{"p_h":false,"p_d":0,"z":109.9890,"y":90.1690,"x":29.6280},{"p_h":false,"p_d":0,"l":"O","z":110.8820,"y":89.8950,"x":30.4690},{"p_h":false,"p_d":0,"l":"O","z":110.0720,"y":91.1260,"x":28.8270},{"p_h":false,"p_d":0,"l":"N","z":110.6630,"y":86.8960,"x":31.3540},{"p_h":false,"p_d":0,"z":111.8080,"y":85.9860,"x":31.2630},{"p_h":false,"p_d":0,"z":112.8150,"y":86.3470,"x":30.1910},{"p_h":false,"p_d":0,"l":"O","z":113.5150,"y":85.4750,"x":29.6870},{"p_h":false,"p_d":0,"z":112.4390,"y":86.0850,"x":32.6550},{"p_h":false,"p_d":0,"z":111.3160,"y":86.5180,"x":33.5400},{"p_h":false,"p_d":0,"z":110.6260,"y":87.5390,"x":32.6810},{"p_h":false,"p_d":0,"l":"N","z":112.8460,"y":87.6220,"x":29.8090},{"p_h":false,"p_d":0,"z":113.8050,"y":88.1110,"x":28.8220},{"p_h":false,"p_d":0,"z":113.2480,"y":88.3480,"x":27.4360},{"p_h":false,"p_d":0,"l":"O","z":114.0120,"y":88.5800,"x":26.4870},{"p_h":false,"p_d":0,"z":114.4540,"y":89.3950,"x":29.3210},{"p_h":false,"p_d":0,"z":114.9770,"y":89.2730,"x":30.7380},{"p_h":false,"p_d":0,"l":"O","z":116.1210,"y":88.8770,"x":30.9630},{"p_h":false,"p_d":0,"l":"N","z":114.1360,"y":89.6150,"x":31.7040},{"p_h":false,"p_d":0,"l":"N","z":111.9250,"y":88.3210,"x":27.3150},{"p_h":false,"p_d":0,"z":111.2760,"y":88.5250,"x":26.0250},{"p_h":false,"p_d":0,"z":111.3530,"y":87.2450,"x":25.1790},{"p_h":false,"p_d":0,"l":"O","z":111.4510,"y":86.1310,"x":25.7210},{"p_h":false,"p_d":0,"z":109.8400,"y":88.9210,"x":26.2320},{"p_h":false,"p_d":0,"l":"N","z":111.2940,"y":87.4150,"x":23.8600},{"p_h":false,"p_d":0,"z":111.3470,"y":86.3090,"x":22.9070},{"p_h":false,"p_d":0,"z":109.9160,"y":85.8850,"x":22.5560},{"p_h":false,"p_d":0,"l":"O","z":109.0770,"y":86.7400,"x":22.2550},{"p_h":false,"p_d":0,"z":112.0730,"y":86.7530,"x":21.6300},{"p_h":false,"p_d":0,"z":112.5350,"y":85.6190,"x":20.6990},{"p_h":false,"p_d":0,"l":"S","z":113.8840,"y":84.6440,"x":21.3900},{"p_h":false,"p_d":0,"z":115.2920,"y":85.7170,"x":21.0400},{"p_h":false,"p_d":0,"l":"N","z":109.6450,"y":84.5780,"x":22.5970},{"p_h":false,"p_d":0,"z":108.3220,"y":84.0350,"x":22.2850},{"p_h":false,"p_d":0,"z":108.3960,"y":82.8310,"x":21.3490},{"p_h":false,"p_d":0,"l":"O","z":109.3890,"y":82.0840,"x":21.3310},{"p_h":false,"p_d":0,"z":107.6040,"y":83.5740,"x":23.5550},{"p_h":false,"p_d":0,"z":107.4370,"y":84.6260,"x":24.6270},{"p_h":false,"p_d":0,"z":106.3040,"y":85.4380,"x":24.6630},{"p_h":false,"p_d":0,"z":108.3850,"y":84.7800,"x":25.6390},{"p_h":false,"p_d":0,"z":106.1110,"y":86.3760,"x":25.6890},{"p_h":false,"p_d":0,"z":108.2070,"y":85.7180,"x":26.6720},{"p_h":false,"p_d":0,"z":107.0630,"y":86.5120,"x":26.6870},{"p_h":false,"p_d":0,"l":"O","z":106.8640,"y":87.4320,"x":27.6960},{"p_h":false,"p_d":0,"l":"N","z":107.3240,"y":82.6560,"x":20.5820},{"p_h":false,"p_d":0,"z":107.1590,"y":81.5390,"x":19.6680},{"p_h":false,"p_d":0,"z":105.8580,"y":80.8780,"x":20.1160},{"p_h":false,"p_d":0,"l":"O","z":104.8740,"y":81.5670,"x":20.3840},{"p_h":false,"p_d":0,"z":107.0520,"y":81.9940,"x":18.2170},{"p_h":false,"p_d":0,"l":"O","z":108.3540,"y":82.3410,"x":17.7400},{"p_h":false,"p_d":0,"z":106.4990,"y":80.8930,"x":17.3520},{"p_h":false,"p_d":0,"l":"N","z":105.8970,"y":79.5610,"x":20.2950},{"p_h":false,"p_d":0,"z":104.7400,"y":78.8020,"x":20.7290},{"p_h":false,"p_d":0,"z":104.1770,"y":78.0350,"x":19.5400},{"p_h":false,"p_d":0,"l":"O","z":104.9180,"y":77.4100,"x":18.7930},{"p_h":false,"p_d":0,"z":105.1290,"y":77.8680,"x":21.8640},{"p_h":false,"p_d":0,"z":103.9550,"y":77.0120,"x":22.2900},{"p_h":false,"p_d":0,"z":105.6260,"y":78.6990,"x":23.0320},{"p_h":false,"p_d":0,"l":"N","z":102.8690,"y":78.1160,"x":19.3470},{"p_h":false,"p_d":0,"z":102.2090,"y":77.4520,"x":18.2250},{"p_h":false,"p_d":0,"z":101.1050,"y":76.4980,"x":18.6890},{"p_h":false,"p_d":0,"l":"O","z":100.5240,"y":76.6760,"x":19.7650},{"p_h":false,"p_d":0,"z":101.5830,"y":78.5070,"x":17.3170},{"p_h":false,"p_d":0,"z":102.4460,"y":79.6900,"x":16.8930},{"p_h":false,"p_d":0,"z":101.5520,"y":80.8150,"x":16.3890},{"p_h":false,"p_d":0,"z":103.4190,"y":79.2490,"x":15.8220},{"p_h":false,"p_d":0,"l":"N","z":100.7910,"y":75.5120,"x":17.8600},{"p_h":false,"p_d":0,"z":99.7400,"y":74.5440,"x":18.1800},{"p_h":false,"p_d":0,"z":98.8850,"y":74.2980,"x":16.9530},{"p_h":false,"p_d":0,"l":"O","z":99.4070,"y":74.2160,"x":15.8370},{"p_h":false,"p_d":0,"z":100.3300,"y":73.1920,"x":18.6420},{"p_h":false,"p_d":0,"z":99.3660,"y":72.0020,"x":18.8420},{"p_h":false,"p_d":0,"z":98.4180,"y":72.2730,"x":20.0040},{"p_h":false,"p_d":0,"z":100.1270,"y":70.6890,"x":19.0840},{"p_h":false,"p_d":0,"l":"N","z":97.5710,"y":74.3160,"x":17.1400},{"p_h":false,"p_d":0,"z":96.6690,"y":73.9950,"x":16.0490},{"p_h":false,"p_d":0,"z":95.4680,"y":73.2990,"x":16.6610},{"p_h":false,"p_d":0,"l":"O","z":95.4070,"y":73.1160,"x":17.8820},{"p_h":false,"p_d":0,"z":96.3190,"y":75.2020,"x":15.1660},{"p_h":false,"p_d":0,"z":95.3680,"y":76.1900,"x":15.8210},{"p_h":false,"p_d":0,"l":"O","z":95.2290,"y":76.2240,"x":17.0610},{"p_h":false,"p_d":0,"l":"O","z":94.7540,"y":76.9740,"x":15.0680},{"p_h":false,"p_d":0,"l":"N","z":94.5840,"y":72.7960,"x":15.8130},{"p_h":false,"p_d":0,"z":93.4000,"y":72.0780,"x":16.2690},{"p_h":false,"p_d":0,"z":92.1410,"y":72.7170,"x":15.7090},{"p_h":false,"p_d":0,"l":"O","z":92.0420,"y":72.9910,"x":14.5120},{"p_h":false,"p_d":0,"z":93.4850,"y":70.5870,"x":15.8520},{"p_h":false,"p_d":0,"z":94.7340,"y":69.9020,"x":16.3260},{"p_h":false,"p_d":0,"z":95.9230,"y":70.0220,"x":15.6130},{"p_h":false,"p_d":0,"z":94.7430,"y":69.1900,"x":17.5160},{"p_h":false,"p_d":0,"z":97.1070,"y":69.4420,"x":16.0920},{"p_h":false,"p_d":0,"z":95.9310,"y":68.6080,"x":17.9990},{"p_h":false,"p_d":0,"z":97.1010,"y":68.7380,"x":17.2870},{"p_h":false,"p_d":0,"l":"N","z":91.1710,"y":72.9420,"x":16.5800},{"p_h":false,"p_d":0,"z":89.9160,"y":73.5410,"x":16.1690},{"p_h":false,"p_d":0,"z":88.8230,"y":72.5060,"x":16.3070},{"p_h":false,"p_d":0,"l":"O","z":88.7900,"y":71.7600,"x":17.2900},{"p_h":false,"p_d":0,"z":89.5720,"y":74.8070,"x":17.0260},{"p_h":false,"p_d":0,"z":89.3440,"y":74.4520,"x":18.4710},{"p_h":false,"p_d":0,"z":88.3610,"y":75.4860,"x":16.4810},{"p_h":false,"p_d":0,"l":"N","z":87.9630,"y":72.4400,"x":15.2920},{"p_h":false,"p_d":0,"z":86.8240,"y":71.5150,"x":15.2410},{"p_h":false,"p_d":0,"z":85.8890,"y":71.7430,"x":16.4350},{"p_h":false,"p_d":0,"l":"O","z":85.3980,"y":72.8550,"x":16.6280},{"p_h":false,"p_d":0,"z":86.0720,"y":71.7260,"x":13.9490},{"p_h":false,"p_d":0,"l":"N","z":85.6550,"y":70.7020,"x":17.2340},{"p_h":false,"p_d":0,"z":84.8030,"y":70.8080,"x":18.4190},{"p_h":false,"p_d":0,"z":83.3360,"y":70.9880,"x":18.0780},{"p_h":false,"p_d":0,"l":"O","z":82.5490,"y":71.4250,"x":18.9270},{"p_h":false,"p_d":0,"z":84.9860,"y":69.6110,"x":19.3090},{"p_h":false,"p_d":0,"l":"N","z":82.9780,"y":70.6350,"x":16.8430},{"p_h":false,"p_d":0,"z":81.6170,"y":70.7640,"x":16.3320},{"p_h":false,"p_d":0,"z":81.6270,"y":70.5580,"x":14.8320},{"p_h":false,"p_d":0,"l":"O","z":82.6730,"y":70.2570,"x":14.2560},{"p_h":false,"p_d":0,"z":80.6770,"y":69.7620,"x":16.9850},{"p_h":false,"p_d":0,"z":81.2040,"y":68.3590,"x":16.9280},{"p_h":false,"p_d":0,"l":"O","z":81.3940,"y":67.8480,"x":15.8000},{"p_h":false,"p_d":0,"l":"O","z":81.4190,"y":67.7660,"x":18.0110},{"p_h":false,"p_d":0,"l":"N","z":80.4520,"y":70.6730,"x":14.2120},{"p_h":false,"p_d":0,"z":80.3240,"y":70.5450,"x":12.7560},{"p_h":false,"p_d":0,"z":79.8170,"y":69.1960,"x":12.3160},{"p_h":false,"p_d":0,"l":"O","z":79.3400,"y":69.0550,"x":11.1940},{"p_h":false,"p_d":0,"z":79.3390,"y":71.5740,"x":12.1890},{"p_h":false,"p_d":0,"z":79.4240,"y":72.9320,"x":12.8630},{"p_h":false,"p_d":0,"l":"O","z":79.8730,"y":73.0610,"x":14.0040},{"p_h":false,"p_d":0,"l":"N","z":78.9450,"y":73.9550,"x":12.1670},{"p_h":false,"p_d":0,"l":"N","z":79.8880,"y":68.2030,"x":13.1890},{"p_h":false,"p_d":0,"z":79.3710,"y":66.8890,"x":12.8510},{"p_h":false,"p_d":0,"z":80.3650,"y":65.8120,"x":12.4930},{"p_h":false,"p_d":0,"l":"O","z":81.5030,"y":65.8120,"x":12.9670},{"p_h":false,"p_d":0,"z":78.5220,"y":66.3720,"x":13.9970},{"p_h":false,"p_d":0,"z":77.2480,"y":67.1220,"x":14.1770},{"p_h":false,"p_d":0,"l":"N","z":76.9090,"y":67.7380,"x":15.3630},{"p_h":false,"p_d":0,"z":76.2360,"y":67.3710,"x":13.3100},{"p_h":false,"p_d":0,"z":75.7400,"y":68.3370,"x":15.2180},{"p_h":false,"p_d":0,"l":"N","z":75.3110,"y":68.1300,"x":13.9830},{"p_h":false,"p_d":0,"l":"N","z":79.9360,"y":64.9100,"x":11.6170},{"p_h":false,"p_d":0,"z":80.7510,"y":63.7620,"x":11.2690},{"p_h":false,"p_d":0,"z":80.2220,"y":62.7650,"x":12.2750},{"p_h":false,"p_d":0,"l":"O","z":79.0120,"y":62.6900,"x":12.4820},{"p_h":false,"p_d":0,"z":80.4800,"y":63.2580,"x":9.8580},{"p_h":false,"p_d":0,"z":81.1680,"y":61.9380,"x":9.5860},{"p_h":false,"p_d":0,"z":81.0430,"y":61.5140,"x":8.1460},{"p_h":false,"p_d":0,"l":"N","z":81.4090,"y":60.1140,"x":7.9800},{"p_h":false,"p_d":0,"z":81.6560,"y":59.5340,"x":6.8090},{"p_h":false,"p_d":0,"l":"N","z":81.5870,"y":60.2420,"x":5.6840},{"p_h":false,"p_d":0,"l":"N","z":81.9270,"y":58.2310,"x":6.7580},{"p_h":false,"p_d":0,"l":"N","z":81.1180,"y":62.0950,"x":12.9850},{"p_h":false,"p_d":0,"z":80.7080,"y":61.1310,"x":13.9840},{"p_h":false,"p_d":0,"z":80.7830,"y":59.7170,"x":13.4410},{"p_h":false,"p_d":0,"l":"O","z":81.4140,"y":59.4750,"x":12.4100},{"p_h":false,"p_d":0,"z":81.5530,"y":61.2930,"x":15.2390},{"p_h":false,"p_d":0,"z":81.3140,"y":62.6140,"x":15.8760},{"p_h":false,"p_d":0,"z":81.6730,"y":63.8360,"x":15.3810},{"p_h":false,"p_d":0,"z":80.5730,"y":62.8720,"x":17.0820},{"p_h":false,"p_d":0,"l":"N","z":81.1940,"y":64.8390,"x":16.1960},{"p_h":false,"p_d":0,"z":80.5150,"y":64.2770,"x":17.2420},{"p_h":false,"p_d":0,"z":79.9550,"y":62.0550,"x":18.0400},{"p_h":false,"p_d":0,"z":79.8560,"y":64.8800,"x":18.3240},{"p_h":false,"p_d":0,"z":79.3050,"y":62.6610,"x":19.1170},{"p_h":false,"p_d":0,"z":79.2610,"y":64.0560,"x":19.2450},{"p_h":false,"p_d":0,"l":"N","z":80.0270,"y":58.8210,"x":14.0670},{"p_h":false,"p_d":0,"z":79.9870,"y":57.4170,"x":13.6930},{"p_h":false,"p_d":0,"z":79.7800,"y":56.6800,"x":14.9920},{"p_h":false,"p_d":0,"l":"O","z":79.1010,"y":57.1900,"x":15.8810},{"p_h":false,"p_d":0,"z":78.8320,"y":57.1230,"x":12.7400},{"p_h":false,"p_d":0,"z":78.8180,"y":55.6720,"x":12.2550},{"p_h":false,"p_d":0,"z":77.7170,"y":55.3900,"x":11.2410},{"p_h":false,"p_d":0,"z":77.8010,"y":53.9550,"x":10.7450},{"p_h":false,"p_d":0,"l":"N","z":76.7060,"y":53.6320,"x":9.7920},{"p_h":false,"p_d":0,"l":"N","z":80.4230,"y":55.5230,"x":15.1290},{"p_h":false,"p_d":0,"z":80.3320,"y":54.7090,"x":16.3360},{"p_h":false,"p_d":0,"z":79.1960,"y":53.7040,"x":16.1710},{"p_h":false,"p_d":0,"l":"O","z":79.3550,"y":52.6800,"x":15.5090},{"p_h":false,"p_d":0,"z":81.6500,"y":53.9840,"x":16.5290},{"p_h":false,"p_d":0,"z":81.8280,"y":53.4290,"x":17.9060},{"p_h":false,"p_d":0,"z":82.0330,"y":54.2730,"x":18.9910},{"p_h":false,"p_d":0,"z":81.8410,"y":52.0500,"x":18.1230},{"p_h":false,"p_d":0,"z":82.2540,"y":53.7660,"x":20.2540},{"p_h":false,"p_d":0,"z":82.0580,"y":51.5280,"x":19.3880},{"p_h":false,"p_d":0,"z":82.2670,"y":52.3870,"x":20.4460},{"p_h":false,"p_d":0,"l":"O","z":82.4760,"y":51.8610,"x":21.7010},{"p_h":false,"p_d":0,"l":"N","z":78.0530,"y":53.9980,"x":16.7800},{"p_h":false,"p_d":0,"z":76.8650,"y":53.1540,"x":16.6490},{"p_h":false,"p_d":0,"z":76.4600,"y":52.5020,"x":17.9730},{"p_h":false,"p_d":0,"l":"O","z":76.2970,"y":53.1870,"x":18.9770},{"p_h":false,"p_d":0,"z":75.6940,"y":53.9980,"x":16.0510},{"p_h":false,"p_d":0,"z":74.4480,"y":53.1620,"x":15.8680},{"p_h":false,"p_d":0,"z":76.1150,"y":54.5890,"x":14.7060},{"p_h":false,"p_d":0,"l":"N","z":76.3260,"y":51.1750,"x":17.9650},{"p_h":false,"p_d":0,"z":75.9530,"y":50.4060,"x":19.1590},{"p_h":false,"p_d":0,"z":76.7930,"y":50.7590,"x":20.3790},{"p_h":false,"p_d":0,"l":"O","z":76.2660,"y":50.9550,"x":21.4860},{"p_h":false,"p_d":0,"z":74.4670,"y":50.5640,"x":19.5010},{"p_h":false,"p_d":0,"z":73.5540,"y":49.9700,"x":18.4420},{"p_h":false,"p_d":0,"l":"O","z":73.9090,"y":48.9940,"x":17.7750},{"p_h":false,"p_d":0,"l":"N","z":72.3840,"y":50.5730,"x":18.2620},{"p_h":false,"p_d":0,"l":"N","z":78.1050,"y":50.8450,"x":20.1610},{"p_h":false,"p_d":0,"z":79.0400,"y":51.1530,"x":21.2320},{"p_h":false,"p_d":0,"z":78.9800,"y":52.5590,"x":21.7900},{"p_h":false,"p_d":0,"l":"O","z":79.3070,"y":52.7840,"x":22.9610},{"p_h":false,"p_d":0,"l":"N","z":78.6590,"y":53.5200,"x":20.9310},{"p_h":false,"p_d":0,"z":78.5390,"y":54.8950,"x":21.3620},{"p_h":false,"p_d":0,"z":78.8350,"y":55.7790,"x":20.1590},{"p_h":false,"p_d":0,"l":"O","z":78.5080,"y":55.4180,"x":19.0290},{"p_h":false,"p_d":0,"z":77.0990,"y":55.1140,"x":21.8280},{"p_h":false,"p_d":0,"z":76.8890,"y":56.1370,"x":22.9350},{"p_h":false,"p_d":0,"z":75.4050,"y":56.4510,"x":23.1530},{"p_h":false,"p_d":0,"l":"O","z":74.5880,"y":55.5010,"x":23.2770},{"p_h":false,"p_d":0,"l":"O","z":75.0560,"y":57.6490,"x":23.1950},{"p_h":false,"p_d":0,"l":"N","z":79.5270,"y":56.8910,"x":20.3910},{"p_h":false,"p_d":0,"z":79.8330,"y":57.8440,"x":19.3240},{"p_h":false,"p_d":0,"z":78.6410,"y":58.7880,"x":19.1840},{"p_h":false,"p_d":0,"l":"O","z":78.2130,"y":59.3870,"x":20.1610},{"p_h":false,"p_d":0,"z":81.0980,"y":58.6530,"x":19.6390},{"p_h":false,"p_d":0,"z":82.3640,"y":57.9260,"x":19.2920},{"p_h":false,"p_d":0,"z":83.2310,"y":57.3110,"x":20.1640},{"p_h":false,"p_d":0,"z":82.9010,"y":57.7220,"x":17.9810},{"p_h":false,"p_d":0,"l":"N","z":84.2670,"y":56.7320,"x":19.4690},{"p_h":false,"p_d":0,"z":84.0920,"y":56.9670,"x":18.1310},{"p_h":false,"p_d":0,"z":82.4950,"y":58.0980,"x":16.6980},{"p_h":false,"p_d":0,"z":84.8890,"y":56.5990,"x":17.0380},{"p_h":false,"p_d":0,"z":83.2890,"y":57.7270,"x":15.6060},{"p_h":false,"p_d":0,"z":84.4720,"y":56.9780,"x":15.7870},{"p_h":false,"p_d":0,"l":"N","z":78.0930,"y":58.8970,"x":17.9790},{"p_h":false,"p_d":0,"z":76.9500,"y":59.7640,"x":17.7380},{"p_h":false,"p_d":0,"z":77.1480,"y":60.5380,"x":16.4440},{"p_h":false,"p_d":0,"l":"O","z":77.8530,"y":60.0810,"x":15.5420},{"p_h":false,"p_d":0,"z":75.6120,"y":58.9560,"x":17.6700},{"p_h":false,"p_d":0,"z":75.4210,"y":58.1700,"x":18.9520},{"p_h":false,"p_d":0,"z":75.5790,"y":58.0170,"x":16.4830},{"p_h":false,"p_d":0,"l":"N","z":76.6450,"y":61.7790,"x":16.3960},{"p_h":false,"p_d":0,"z":76.7450,"y":62.6520,"x":15.2250},{"p_h":false,"p_d":0,"z":75.6580,"y":62.3220,"x":14.2170},{"p_h":false,"p_d":0,"l":"O","z":74.5810,"y":61.8590,"x":14.5860},{"p_h":false,"p_d":0,"z":76.5500,"y":64.0370,"x":15.8280},{"p_h":false,"p_d":0,"z":75.6190,"y":63.7800,"x":16.9460},{"p_h":false,"p_d":0,"z":76.1830,"y":62.5400,"x":17.5690},{"p_h":false,"p_d":0,"l":"N","z":75.9280,"y":62.5630,"x":12.9460},{"p_h":false,"p_d":0,"z":74.9270,"y":62.2560,"x":11.9440},{"p_h":false,"p_d":0,"z":75.1390,"y":62.9960,"x":10.6460},{"p_h":false,"p_d":0,"l":"O","z":76.1540,"y":63.6860,"x":10.4670},{"p_h":false,"p_d":0,"l":"N","z":74.1860,"y":62.8400,"x":9.7330},{"p_h":false,"p_d":0,"z":74.2660,"y":63.5090,"x":8.4510},{"p_h":false,"p_d":0,"z":74.2280,"y":65.0210,"x":8.5820},{"p_h":false,"p_d":0,"l":"O","z":73.9600,"y":65.5740,"x":9.6490},{"p_h":false,"p_d":0,"l":"N","z":74.5320,"y":65.6940,"x":7.4810},{"p_h":false,"p_d":0,"z":74.5200,"y":67.1470,"x":7.4480},{"p_h":false,"p_d":0,"z":75.8240,"y":67.7960,"x":7.9350},{"p_h":false,"p_d":0,"l":"O","z":76.9170,"y":67.2780,"x":7.6930},{"p_h":false,"p_d":0,"z":74.1290,"y":67.625,"x":6.0410},{"p_h":false,"p_d":0,"z":75.0960,"y":67.2300,"x":4.9430},{"p_h":false,"p_d":0,"z":74.6410,"y":67.7670,"x":3.6040},{"p_h":false,"p_d":0,"z":75.6290,"y":67.4090,"x":2.5030},{"p_h":false,"p_d":0,"l":"N","z":75.1130,"y":67.8320,"x":1.1600},{"p_h":false,"p_d":0,"l":"N","z":75.7090,"y":68.9150,"x":8.6720},{"p_h":false,"p_d":0,"z":76.8560,"y":69.6510,"x":9.2070},{"p_h":false,"p_d":0,"z":77.5990,"y":70.3480,"x":8.0660},{"p_h":false,"p_d":0,"l":"O","z":77.0140,"y":70.6450,"x":7.0200},{"p_h":false,"p_d":0,"z":76.1900,"y":70.6910,"x":10.1240},{"p_h":false,"p_d":0,"z":74.8860,"y":70.0580,"x":10.4940},{"p_h":false,"p_d":0,"z":74.4540,"y":69.5100,"x":9.1640},{"p_h":false,"p_d":0,"l":"N","z":78.8860,"y":70.6010,"x":8.2690},{"p_h":false,"p_d":0,"z":79.7130,"y":71.2820,"x":7.2780},{"p_h":false,"p_d":0,"z":80.7160,"y":72.1640,"x":8.0040},{"p_h":false,"p_d":0,"l":"O","z":80.7750,"y":72.1530,"x":9.2400},{"p_h":false,"p_d":0,"z":80.4400,"y":70.2740,"x":6.3640},{"p_h":false,"p_d":0,"z":80.7080,"y":68.8790,"x":6.9690},{"p_h":false,"p_d":0,"z":81.6760,"y":68.8870,"x":8.1450},{"p_h":false,"p_d":0,"l":"O","z":82.6980,"y":69.5960,"x":8.0760},{"p_h":false,"p_d":0,"l":"O","z":81.4200,"y":68.1670,"x":9.1340},{"p_h":false,"p_d":0,"l":"N","z":81.3990,"y":73.0590,"x":7.2690},{"p_h":false,"p_d":0,"z":82.3740,"y":73.9130,"x":7.9480},{"p_h":false,"p_d":0,"z":83.7600,"y":73.2520,"x":7.9780},{"p_h":false,"p_d":0,"l":"O","z":84.3460,"y":72.9610,"x":6.9290},{"p_h":false,"p_d":0,"z":82.3580,"y":75.1870,"x":7.0980},{"p_h":false,"p_d":0,"z":82.1400,"y":74.6610,"x":5.7050},{"p_h":false,"p_d":0,"z":81.1180,"y":73.5520,"x":5.8990},{"p_h":false,"p_d":0,"l":"N","z":84.2750,"y":73.0120,"x":9.1790},{"p_h":false,"p_d":0,"z":85.5950,"y":72.4090,"x":9.3400},{"p_h":false,"p_d":0,"z":86.6140,"y":73.5160,"x":9.6790},{"p_h":false,"p_d":0,"l":"O","z":86.6930,"y":73.9690,"x":10.8290},{"p_h":false,"p_d":0,"z":85.5550,"y":71.3520,"x":10.4500},{"p_h":false,"p_d":0,"z":86.7290,"y":70.3720,"x":10.4480},{"p_h":false,"p_d":0,"z":86.6760,"y":69.3930,"x":9.2870},{"p_h":false,"p_d":0,"l":"O","z":85.6580,"y":69.2640,"x":8.6150},{"p_h":false,"p_d":0,"l":"N","z":87.7690,"y":68.6820,"x":9.0600},{"p_h":false,"p_d":0,"l":"N","z":87.3590,"y":73.9700,"x":8.6690},{"p_h":false,"p_d":0,"z":88.3810,"y":75.0150,"x":8.8350},{"p_h":false,"p_d":0,"z":89.4100,"y":74.6210,"x":9.8970},{"p_h":false,"p_d":0,"l":"O","z":89.6190,"y":73.4300,"x":10.1550},{"p_h":false,"p_d":0,"z":89.0930,"y":75.2730,"x":7.4950},{"p_h":false,"p_d":0,"l":"N","z":90.0580,"y":75.6180,"x":10.5380},{"p_h":false,"p_d":0,"z":91.0570,"y":75.2740,"x":11.5600},{"p_h":false,"p_d":0,"z":92.2230,"y":74.5820,"x":10.8550},{"p_h":false,"p_d":0,"l":"O","z":92.4320,"y":74.7700,"x":9.6470},{"p_h":false,"p_d":0,"z":91.4510,"y":76.6420,"x":12.1290},{"p_h":false,"p_d":0,"z":91.3010,"y":77.5630,"x":10.9370},{"p_h":false,"p_d":0,"z":89.9960,"y":77.0780,"x":10.3220},{"p_h":false,"p_d":0,"l":"N","z":92.9350,"y":73.7310,"x":11.5810},{"p_h":false,"p_d":0,"z":94.0530,"y":73.0140,"x":10.9840},{"p_h":false,"p_d":0,"z":95.2140,"y":73.9580,"x":10.6920},{"p_h":false,"p_d":0,"l":"O","z":95.1810,"y":75.1280,"x":11.0700},{"p_h":false,"p_d":0,"z":94.5220,"y":71.9050,"x":11.9210},{"p_h":false,"p_d":0,"l":"O","z":94.9750,"y":72.4330,"x":13.1540},{"p_h":false,"p_d":0,"l":"N","z":96.2020,"y":73.4700,"x":9.9500},{"p_h":false,"p_d":0,"z":97.3870,"y":74.2660,"x":9.6910},{"p_h":false,"p_d":0,"z":98.0570,"y":74.4170,"x":11.0710},{"p_h":false,"p_d":0,"l":"O","z":97.6820,"y":73.7340,"x":12.0280},{"p_h":false,"p_d":0,"z":98.2880,"y":73.5460,"x":8.6870},{"p_h":false,"p_d":0,"l":"S","z":97.7080,"y":73.7460,"x":6.9570},{"p_h":false,"p_d":0,"l":"N","z":99.0140,"y":75.3210,"x":11.2020},{"p_h":false,"p_d":0,"z":99.6560,"y":75.5230,"x":12.4950},{"p_h":false,"p_d":0,"z":100.9770,"y":74.7610,"x":12.6100},{"p_h":false,"p_d":0,"l":"O","z":101.6880,"y":74.5870,"x":11.6150},{"p_h":false,"p_d":0,"z":99.9080,"y":77.0390,"x":12.7670},{"p_h":false,"p_d":0,"z":100.3950,"y":77.2570,"x":14.1810},{"p_h":false,"p_d":0,"z":98.6440,"y":77.8460,"x":12.5220},{"p_h":false,"p_d":0,"l":"N","z":101.2760,"y":74.2970,"x":13.8220},{"p_h":false,"p_d":0,"z":102.5,"y":73.5750,"x":14.1290},{"p_h":false,"p_d":0,"z":103.3400,"y":74.4820,"x":15.0290},{"p_h":false,"p_d":0,"l":"O","z":102.8700,"y":74.9170,"x":16.0770},{"p_h":false,"p_d":0,"z":102.1810,"y":72.2610,"x":14.8510},{"p_h":false,"p_d":0,"z":103.3950,"y":71.5300,"x":15.4130},{"p_h":false,"p_d":0,"z":104.2780,"y":70.8460,"x":14.5760},{"p_h":false,"p_d":0,"z":103.6630,"y":71.5400,"x":16.7820},{"p_h":false,"p_d":0,"z":105.3940,"y":70.2080,"x":15.0870},{"p_h":false,"p_d":0,"z":104.7760,"y":70.8950,"x":17.3050},{"p_h":false,"p_d":0,"z":105.6320,"y":70.2350,"x":16.4520},{"p_h":false,"p_d":0,"l":"O","z":106.7410,"y":69.6090,"x":16.9630},{"p_h":false,"p_d":0,"l":"N","z":104.5590,"y":74.7980,"x":14.5950},{"p_h":false,"p_d":0,"z":105.4610,"y":75.6500,"x":15.3640},{"p_h":false,"p_d":0,"z":106.2710,"y":74.8100,"x":16.3340},{"p_h":false,"p_d":0,"l":"O","z":107.0850,"y":73.9980,"x":15.9000},{"p_h":false,"p_d":0,"z":106.4910,"y":76.3710,"x":14.4470},{"p_h":false,"p_d":0,"z":105.7840,"y":77.1150,"x":13.3200},{"p_h":false,"p_d":0,"z":107.3020,"y":77.3670,"x":15.2510},{"p_h":false,"p_d":0,"z":106.7300,"y":77.8140,"x":12.3840},{"p_h":false,"p_d":0,"l":"N","z":106.0910,"y":75.0120,"x":17.6360},{"p_h":false,"p_d":0,"z":106.8680,"y":74.2470,"x":18.5950},{"p_h":false,"p_d":0,"z":108.3530,"y":74.3600,"x":18.2170},{"p_h":false,"p_d":0,"l":"O","z":108.8980,"y":75.4500,"x":18.1190},{"p_h":false,"p_d":0,"z":106.6380,"y":74.7400,"x":20.0150},{"p_h":false,"p_d":0,"z":107.2120,"y":73.8310,"x":21.0570},{"p_h":false,"p_d":0,"l":"N","z":108.5680,"y":73.7190,"x":21.2820},{"p_h":false,"p_d":0,"z":106.6160,"y":72.9770,"x":21.9230},{"p_h":false,"p_d":0,"z":108.7840,"y":72.8360,"x":22.2400},{"p_h":false,"p_d":0,"l":"N","z":107.6160,"y":72.3700,"x":22.6470},{"p_h":false,"p_d":0,"l":"N","z":109.0270,"y":73.2180,"x":18.0200},{"p_h":false,"p_d":0,"z":110.4390,"y":73.1800,"x":17.6450},{"p_h":false,"p_d":0,"z":111.4280,"y":74.0560,"x":18.4270},{"p_h":false,"p_d":0,"l":"O","z":112.4940,"y":74.3740,"x":17.9080},{"p_h":false,"p_d":0,"z":110.7700,"y":71.6870,"x":17.7370},{"p_h":false,"p_d":0,"z":109.8000,"y":71.1790,"x":18.7530},{"p_h":false,"p_d":0,"z":108.5450,"y":71.8540,"x":18.2920},{"p_h":false,"p_d":0,"l":"N","z":111.0910,"y":74.4480,"x":19.6530},{"p_h":false,"p_d":0,"z":111.9960,"y":75.2960,"x":20.4630},{"p_h":false,"p_d":0,"z":111.9370,"y":76.8000,"x":20.1200},{"p_h":false,"p_d":0,"l":"O","z":112.6820,"y":77.5990,"x":20.6950},{"p_h":false,"p_d":0,"z":111.7110,"y":75.1470,"x":21.9550},{"p_h":false,"p_d":0,"z":112.1120,"y":73.7890,"x":22.5240},{"p_h":false,"p_d":0,"l":"O","z":112.2920,"y":72.7980,"x":21.7710},{"p_h":false,"p_d":0,"l":"O","z":112.2010,"y":73.7060,"x":23.7670},{"p_h":false,"p_d":0,"l":"N","z":111.0050,"y":77.1800,"x":19.2450},{"p_h":false,"p_d":0,"z":110.8080,"y":78.5640,"x":18.8100},{"p_h":false,"p_d":0,"z":111.8290,"y":79.0220,"x":17.7670},{"p_h":false,"p_d":0,"l":"O","z":112.1430,"y":78.2820,"x":16.8290},{"p_h":false,"p_d":0,"z":109.4010,"y":78.7260,"x":18.2240},{"p_h":false,"p_d":0,"l":"O","z":108.4230,"y":78.4330,"x":19.1990},{"p_h":false,"p_d":0,"l":"N","z":112.2810,"y":80.2860,"x":17.8500},{"p_h":false,"p_d":0,"z":111.8970,"y":81.2800,"x":18.8590},{"p_h":false,"p_d":0,"z":112.7480,"y":81.0950,"x":20.0920},{"p_h":false,"p_d":0,"l":"O","z":113.8440,"y":80.5470,"x":19.9930},{"p_h":false,"p_d":0,"z":112.1950,"y":82.6000,"x":18.1570},{"p_h":false,"p_d":0,"z":113.4030,"y":82.2840,"x":17.3620},{"p_h":false,"p_d":0,"z":113.1050,"y":80.9050,"x":16.7920},{"p_h":false,"p_d":0,"l":"N","z":112.2570,"y":81.5240,"x":21.2510},{"p_h":false,"p_d":0,"z":113.0390,"y":81.3530,"x":22.4540},{"p_h":false,"p_d":0,"z":112.5730,"y":82.2210,"x":23.6390},{"p_h":false,"p_d":0,"l":"O","z":111.4150,"y":82.6390,"x":23.7100},{"p_h":false,"p_d":0,"z":113.0600,"y":79.8690,"x":22.8230},{"p_h":false,"p_d":0,"z":114.3540,"y":79.4550,"x":23.4760},{"p_h":false,"p_d":0,"l":"O","z":114.7010,"y":79.9400,"x":24.5560},{"p_h":false,"p_d":0,"l":"N","z":115.0860,"y":78.5610,"x":22.8220},{"p_h":false,"p_d":0,"l":"N","z":113.4820,"y":82.4560,"x":24.5810},{"p_h":false,"p_d":0,"z":113.2190,"y":83.2950,"x":25.7410},{"p_h":false,"p_d":0,"z":112.125,"y":82.7990,"x":26.6720},{"p_h":false,"p_d":0,"l":"O","z":111.9400,"y":81.5970,"x":26.8510},{"p_h":false,"p_d":0,"z":114.5140,"y":83.4960,"x":26.5370},{"p_h":false,"p_d":0,"z":115.625,"y":84.1340,"x":25.7420},{"p_h":false,"p_d":0,"z":115.6350,"y":85.5040,"x":25.5020},{"p_h":false,"p_d":0,"z":116.6570,"y":83.3630,"x":25.2220},{"p_h":false,"p_d":0,"z":116.6610,"y":86.0990,"x":24.75},{"p_h":false,"p_d":0,"z":117.6870,"y":83.9450,"x":24.4700},{"p_h":false,"p_d":0,"z":117.6850,"y":85.3210,"x":24.2330},{"p_h":false,"p_d":0,"l":"N","z":111.4510,"y":83.7320,"x":27.3260},{"p_h":false,"p_d":0,"z":110.4020,"y":83.3680,"x":28.2460},{"p_h":false,"p_d":0,"z":110.9200,"y":82.4560,"x":29.3310},{"p_h":false,"p_d":0,"l":"O","z":110.2350,"y":81.5270,"x":29.7550},{"p_h":false,"p_d":0,"l":"N","z":112.1450,"y":82.7100,"x":29.7750},{"p_h":false,"p_d":0,"z":112.7820,"y":81.9080,"x":30.8230},{"p_h":false,"p_d":0,"z":112.8460,"y":80.4440,"x":30.4010},{"p_h":false,"p_d":0,"l":"O","z":112.5810,"y":79.5400,"x":31.1970},{"p_h":false,"p_d":0,"z":114.1940,"y":82.4330,"x":31.1120},{"p_h":false,"p_d":0,"l":"N","z":113.1730,"y":80.2170,"x":29.1370},{"p_h":false,"p_d":0,"z":113.2540,"y":78.8660,"x":28.6100},{"p_h":false,"p_d":0,"z":111.8810,"y":78.1740,"x":28.6410},{"p_h":false,"p_d":0,"l":"O","z":111.7720,"y":77.0100,"x":29.0390},{"p_h":false,"p_d":0,"z":113.7870,"y":78.8950,"x":27.1760},{"p_h":false,"p_d":0,"z":113.7120,"y":77.5720,"x":26.4800},{"p_h":false,"p_d":0,"l":"N","z":112.6540,"y":77.2180,"x":25.6720},{"p_h":false,"p_d":0,"z":114.5500,"y":76.5060,"x":26.4870},{"p_h":false,"p_d":0,"z":112.8400,"y":75.9940,"x":25.2130},{"p_h":false,"p_d":0,"l":"N","z":113.9830,"y":75.5380,"x":25.6930},{"p_h":false,"p_d":0,"l":"N","z":110.8430,"y":78.8960,"x":28.2240},{"p_h":false,"p_d":0,"z":109.4960,"y":78.3490,"x":28.1840},{"p_h":false,"p_d":0,"z":108.9100,"y":78.0240,"x":29.5580},{"p_h":false,"p_d":0,"l":"O","z":108.1140,"y":77.0870,"x":29.6980},{"p_h":false,"p_d":0,"z":108.5750,"y":79.2950,"x":27.4170},{"p_h":false,"p_d":0,"z":108.9420,"y":79.5130,"x":25.9580},{"p_h":false,"p_d":0,"z":109.3180,"y":80.6870,"x":25.3840},{"p_h":false,"p_d":0,"z":108.8800,"y":78.5450,"x":24.8910},{"p_h":false,"p_d":0,"l":"N","z":109.4870,"y":80.5230,"x":24.0280},{"p_h":false,"p_d":0,"z":109.2250,"y":79.2160,"x":23.7000},{"p_h":false,"p_d":0,"z":108.5540,"y":77.1790,"x":24.8260},{"p_h":false,"p_d":0,"z":109.2640,"y":78.5700,"x":22.4530},{"p_h":false,"p_d":0,"z":108.5910,"y":76.5380,"x":23.5920},{"p_h":false,"p_d":0,"z":108.9420,"y":77.2370,"x":22.4220},{"p_h":false,"p_d":0,"l":"N","z":109.3200,"y":78.7780,"x":30.5740},{"p_h":false,"p_d":0,"z":108.8240,"y":78.5570,"x":31.9330},{"p_h":false,"p_d":0,"z":109.6490,"y":77.5770,"x":32.7630},{"p_h":false,"p_d":0,"l":"O","z":109.1530,"y":77.0130,"x":33.7450},{"p_h":false,"p_d":0,"z":108.7470,"y":79.8720,"x":32.6880},{"p_h":false,"p_d":0,"z":107.9070,"y":80.9310,"x":32.0190},{"p_h":false,"p_d":0,"l":"S","z":107.75,"y":82.3720,"x":33.0840},{"p_h":false,"p_d":0,"z":109.2330,"y":83.2770,"x":32.6380},{"p_h":false,"p_d":0,"l":"N","z":110.8960,"y":77.3620,"x":32.3590},{"p_h":false,"p_d":0,"z":111.8090,"y":76.4760,"x":33.0840},{"p_h":false,"p_d":0,"z":111.3200,"y":75.0400,"x":33.2580},{"p_h":false,"p_d":0,"l":"O","z":111.2600,"y":74.5330,"x":34.3810},{"p_h":false,"p_d":0,"z":113.1870,"y":76.4780,"x":32.4210},{"p_h":false,"p_d":0,"z":114.2560,"y":75.7060,"x":33.1900},{"p_h":false,"p_d":0,"z":115.6260,"y":75.8720,"x":32.5370},{"p_h":false,"p_d":0,"z":115.5930,"y":75.4150,"x":31.0840},{"p_h":false,"p_d":0,"l":"N","z":116.7730,"y":75.9050,"x":30.3200},{"p_h":false,"p_d":0,"l":"N","z":110.9800,"y":74.4000,"x":32.1430},{"p_h":false,"p_d":0,"z":110.5040,"y":73.0190,"x":32.1290},{"p_h":false,"p_d":0,"z":109.1920,"y":72.9210,"x":31.3680},{"p_h":false,"p_d":0,"l":"O","z":108.9000,"y":73.7590,"x":30.5130},{"p_h":false,"p_d":0,"z":111.5280,"y":72.1180,"x":31.4260},{"p_h":false,"p_d":0,"z":112.8780,"y":72.1580,"x":32.0760},{"p_h":false,"p_d":0,"l":"O","z":113.0350,"y":71.5270,"x":33.1430},{"p_h":false,"p_d":0,"l":"O","z":113.7810,"y":72.8260,"x":31.5220},{"p_h":false,"p_d":0,"l":"N","z":108.375,"y":71.8980,"x":31.6730},{"p_h":false,"p_d":0,"z":107.0980,"y":71.7260,"x":30.9780},{"p_h":false,"p_d":0,"z":107.3190,"y":71.7810,"x":29.4690},{"p_h":false,"p_d":0,"l":"O","z":108.3350,"y":71.2990,"x":28.9710},{"p_h":false,"p_d":0,"z":106.6710,"y":70.3230,"x":31.4090},{"p_h":false,"p_d":0,"z":107.1620,"y":70.2420,"x":32.8060},{"p_h":false,"p_d":0,"z":108.5350,"y":70.8910,"x":32.7410},{"p_h":false,"p_d":0,"l":"N","z":106.3820,"y":72.4070,"x":28.7570},{"p_h":false,"p_d":0,"z":106.4400,"y":72.5280,"x":27.3050},{"p_h":false,"p_d":0,"z":105.6400,"y":71.3710,"x":26.6930},{"p_h":false,"p_d":0,"l":"O","z":104.4300,"y":71.2820,"x":26.875},{"p_h":false,"p_d":0,"z":105.8810,"y":73.8950,"x":26.8190},{"p_h":false,"p_d":0,"z":106.0890,"y":74.0540,"x":25.3140},{"p_h":false,"p_d":0,"z":106.5620,"y":75.0420,"x":27.5640},{"p_h":false,"p_d":0,"l":"N","z":106.3370,"y":70.5070,"x":25.9530},{"p_h":false,"p_d":0,"z":105.7460,"y":69.3270,"x":25.3240},{"p_h":false,"p_d":0,"z":105.6680,"y":69.3690,"x":23.8040},{"p_h":false,"p_d":0,"l":"O","z":106.5640,"y":69.8790,"x":23.1450},{"p_h":false,"p_d":0,"z":106.5160,"y":68.0750,"x":25.7700},{"p_h":false,"p_d":0,"l":"O","z":106.3310,"y":66.9830,"x":24.8840},{"p_h":false,"p_d":0,"l":"N","z":104.5900,"y":68.8100,"x":23.2580},{"p_h":false,"p_d":0,"z":104.3830,"y":68.7510,"x":21.8180},{"p_h":false,"p_d":0,"z":104.4600,"y":67.3050,"x":21.3270},{"p_h":false,"p_d":0,"l":"O","z":103.7770,"y":66.9400,"x":20.3790},{"p_h":false,"p_d":0,"z":103.0110,"y":69.3370,"x":21.4630},{"p_h":false,"p_d":0,"z":102.8790,"y":70.7990,"x":21.7650},{"p_h":false,"p_d":0,"z":102.4910,"y":71.2300,"x":23.0230},{"p_h":false,"p_d":0,"z":103.1930,"y":71.7550,"x":20.8000},{"p_h":false,"p_d":0,"z":102.4170,"y":72.6010,"x":23.3120},{"p_h":false,"p_d":0,"z":103.1200,"y":73.125,"x":21.0870},{"p_h":false,"p_d":0,"z":102.7400,"y":73.5420,"x":22.3400},{"p_h":false,"p_d":0,"l":"N","z":105.375,"y":66.5220,"x":21.8900},{"p_h":false,"p_d":0,"z":105.5100,"y":65.1050,"x":21.5460},{"p_h":false,"p_d":0,"z":105.8960,"y":64.7410,"x":20.1300},{"p_h":false,"p_d":0,"l":"O","z":105.7700,"y":63.5830,"x":19.7410},{"p_h":false,"p_d":0,"z":106.4780,"y":64.4060,"x":22.5150},{"p_h":false,"p_d":0,"l":"O","z":107.8200,"y":64.8120,"x":22.3260},{"p_h":false,"p_d":0,"l":"N","z":106.3930,"y":65.7070,"x":19.3660},{"p_h":false,"p_d":0,"z":106.8450,"y":65.4350,"x":18.0040},{"p_h":false,"p_d":0,"z":105.8190,"y":65.7430,"x":16.9280},{"p_h":false,"p_d":0,"l":"O","z":106.0540,"y":65.4440,"x":15.7580},{"p_h":false,"p_d":0,"z":108.1510,"y":66.2060,"x":17.7090},{"p_h":false,"p_d":0,"z":109.3080,"y":65.9590,"x":18.6900},{"p_h":false,"p_d":0,"z":110.0380,"y":64.6710,"x":18.3490},{"p_h":false,"p_d":0,"z":111.1990,"y":64.3830,"x":19.2990},{"p_h":false,"p_d":0,"l":"N","z":110.7420,"y":63.9130,"x":20.6380},{"p_h":false,"p_d":0,"l":"N","z":104.7050,"y":66.3660,"x":17.2950},{"p_h":false,"p_d":0,"z":103.6820,"y":66.6840,"x":16.2940},{"p_h":false,"p_d":0,"z":103.0260,"y":65.4000,"x":15.7790},{"p_h":false,"p_d":0,"l":"O","z":102.6060,"y":64.5570,"x":16.5660},{"p_h":false,"p_d":0,"z":102.5690,"y":67.6800,"x":16.8310},{"p_h":false,"p_d":0,"z":102.0070,"y":67.2310,"x":18.1310},{"p_h":false,"p_d":0,"z":101.4240,"y":67.7930,"x":15.8380},{"p_h":false,"p_d":0,"l":"N","z":102.9510,"y":65.2770,"x":14.4560},{"p_h":false,"p_d":0,"z":102.3480,"y":64.1430,"x":13.7680},{"p_h":false,"p_d":0,"z":100.9860,"y":64.5540,"x":13.1830},{"p_h":false,"p_d":0,"l":"O","z":100.8430,"y":65.6580,"x":12.6370},{"p_h":false,"p_d":0,"z":103.2630,"y":63.6850,"x":12.6340},{"p_h":false,"p_d":0,"z":104.5640,"y":63.0480,"x":13.0800},{"p_h":false,"p_d":0,"z":104.3240,"y":61.6840,"x":13.6230},{"p_h":false,"p_d":0,"z":105.6290,"y":61.0060,"x":14.0080},{"p_h":false,"p_d":0,"l":"N","z":106.3850,"y":60.5330,"x":12.8220},{"p_h":false,"p_d":0,"l":"N","z":99.9930,"y":63.6690,"x":13.3070},{"p_h":false,"p_d":0,"z":98.6320,"y":63.9050,"x":12.8190},{"p_h":false,"p_d":0,"z":98.4040,"y":62.9830,"x":11.6410},{"p_h":false,"p_d":0,"l":"O","z":98.7480,"y":61.7910,"x":11.7070},{"p_h":false,"p_d":0,"z":97.6050,"y":63.6070,"x":13.9260},{"p_h":false,"p_d":0,"z":97.7430,"y":64.4400,"x":15.2160},{"p_h":false,"p_d":0,"z":96.8000,"y":63.9810,"x":16.3150},{"p_h":false,"p_d":0,"z":97.5350,"y":65.9080,"x":14.9040},{"p_h":false,"p_d":0,"l":"N","z":97.8560,"y":63.5160,"x":10.5540},{"p_h":false,"p_d":0,"z":97.6210,"y":62.6980,"x":9.3710},{"p_h":false,"p_d":0,"z":96.2890,"y":63.0190,"x":8.7400},{"p_h":false,"p_d":0,"l":"O","z":95.6640,"y":64.0170,"x":9.0850},{"p_h":false,"p_d":0,"z":98.7040,"y":62.9250,"x":8.3080},{"p_h":false,"p_d":0,"l":"O","z":98.4640,"y":62.0650,"x":7.1820},{"p_h":false,"p_d":0,"z":98.6930,"y":64.375,"x":7.8390},{"p_h":false,"p_d":0,"l":"N","z":95.8670,"y":62.1700,"x":7.8090},{"p_h":false,"p_d":0,"z":94.6170,"y":62.3670,"x":7.0890},{"p_h":false,"p_d":0,"z":94.9080,"y":62.6630,"x":5.6070},{"p_h":false,"p_d":0,"l":"O","z":94.0100,"y":62.625,"x":4.7720},{"p_h":false,"p_d":0,"z":93.7140,"y":61.1380,"x":7.2430},{"p_h":false,"p_d":0,"z":94.3730,"y":59.8490,"x":6.7650},{"p_h":false,"p_d":0,"l":"O","z":95.5260,"y":59.8350,"x":6.3210},{"p_h":false,"p_d":0,"l":"N","z":93.6340,"y":58.7550,"x":6.8460},{"p_h":false,"p_d":0,"l":"N","z":96.1680,"y":62.9630,"x":5.2990},{"p_h":false,"p_d":0,"z":96.6030,"y":63.2740,"x":3.9360},{"p_h":false,"p_d":0,"z":97.1780,"y":64.6810,"x":3.8680},{"p_h":false,"p_d":0,"l":"O","z":97.6310,"y":65.2090,"x":4.8780},{"p_h":false,"p_d":0,"z":97.6850,"y":62.2870,"x":3.4790},{"p_h":false,"p_d":0,"z":97.1830,"y":60.8810,"x":3.2140},{"p_h":false,"p_d":0,"z":96.2020,"y":60.8450,"x":2.0380},{"p_h":false,"p_d":0,"z":95.5410,"y":59.4880,"x":1.9310},{"p_h":false,"p_d":0,"l":"N","z":94.9930,"y":59.1340,"x":3.2660},{"p_h":false,"p_d":0,"l":"N","z":97.2010,"y":65.2690,"x":2.6760},{"p_h":false,"p_d":0,"z":97.7420,"y":66.6110,"x":2.5130},{"p_h":false,"p_d":0,"z":99.2310,"y":66.5930,"x":2.1900},{"p_h":false,"p_d":0,"l":"O","z":99.6760,"y":67.2520,"x":1.2540},{"p_h":false,"p_d":0,"z":96.9600,"y":67.4050,"x":1.4530},{"p_h":false,"p_d":0,"z":95.9800,"y":68.4310,"x":2.0520},{"p_h":false,"p_d":0,"l":"S","z":95.0040,"y":69.4140,"x":0.8700},{"p_h":false,"p_d":0,"z":93.4560,"y":68.4910,"x":0.8670},{"p_h":false,"p_d":0,"l":"N","z":100.0030,"y":65.8450,"x":2.9760},{"p_h":false,"p_d":0,"z":101.4470,"y":65.7760,"x":2.7650},{"p_h":false,"p_d":0,"z":102.1610,"y":66.9110,"x":3.5170},{"p_h":false,"p_d":0,"l":"O","z":102.1290,"y":66.9980,"x":4.7470},{"p_h":false,"p_d":0,"z":102.0240,"y":64.3800,"x":3.1100},{"p_h":false,"p_d":0,"z":101.8470,"y":63.9870,"x":4.5820},{"p_h":false,"p_d":0,"l":"O","z":102.2650,"y":64.7050,"x":5.4790},{"p_h":false,"p_d":0,"l":"N","z":101.2780,"y":62.8130,"x":4.8190},{"p_h":false,"p_d":0,"l":"N","z":102.7240,"y":67.8390,"x":2.7510},{"p_h":false,"p_d":0,"z":103.4250,"y":68.9530,"x":3.3520},{"p_h":false,"p_d":0,"z":104.7230,"y":68.4950,"x":3.9850},{"p_h":false,"p_d":0,"l":"O","z":105.7700,"y":68.4800,"x":3.3320},{"p_h":false,"p_d":0,"l":"N","z":104.6470,"y":68.0550,"x":5.2340},{"p_h":false,"p_d":0,"z":105.8470,"y":67.6210,"x":5.9190},{"p_h":false,"p_d":0,"z":105.9190,"y":68.1970,"x":7.3130},{"p_h":false,"p_d":0,"l":"O","z":106.6990,"y":67.7230,"x":8.1360},{"p_h":false,"p_d":0,"l":"N","z":105.1270,"y":69.2340,"x":7.5800},{"p_h":false,"p_d":0,"z":105.0990,"y":69.8260,"x":8.9150},{"p_h":false,"p_d":0,"z":104.1190,"y":69.0650,"x":9.8110},{"p_h":false,"p_d":0,"l":"O","z":104.0010,"y":69.3330,"x":11.0110},{"p_h":false,"p_d":0,"l":"N","z":103.4410,"y":68.0850,"x":9.2100},{"p_h":false,"p_d":0,"z":102.4510,"y":67.2640,"x":9.8850},{"p_h":false,"p_d":0,"z":101.1040,"y":67.9630,"x":9.7170},{"p_h":false,"p_d":0,"l":"O","z":100.8250,"y":68.5630,"x":8.6660},{"p_h":false,"p_d":0,"z":102.3920,"y":65.8740,"x":9.2490},{"p_h":false,"p_d":0,"z":103.7260,"y":65.1350,"x":9.2330},{"p_h":false,"p_d":0,"z":103.5890,"y":63.6810,"x":8.8190},{"p_h":false,"p_d":0,"l":"O","z":102.5030,"y":63.2130,"x":8.4870},{"p_h":false,"p_d":0,"l":"N","z":104.6870,"y":62.9460,"x":8.8820},{"p_h":false,"p_d":0,"l":"N","z":100.2980,"y":67.9210,"x":10.7700},{"p_h":false,"p_d":0,"z":98.9820,"y":68.5510,"x":10.7710},{"p_h":false,"p_d":0,"z":97.9290,"y":67.6150,"x":10.1930},{"p_h":false,"p_d":0,"l":"O","z":97.8070,"y":66.4670,"x":10.6090},{"p_h":false,"p_d":0,"z":98.5790,"y":68.9450,"x":12.1980},{"p_h":false,"p_d":0,"z":99.6840,"y":69.7970,"x":12.8390},{"p_h":false,"p_d":0,"z":97.2710,"y":69.6580,"x":12.1860},{"p_h":false,"p_d":0,"z":100.1600,"y":70.9700,"x":11.9630},{"p_h":false,"p_d":0,"l":"N","z":97.2150,"y":68.0730,"x":9.1780},{"p_h":false,"p_d":0,"z":96.1710,"y":67.2510,"x":8.5730},{"p_h":false,"p_d":0,"z":94.8200,"y":67.4450,"x":9.2710},{"p_h":false,"p_d":0,"l":"O","z":94.3780,"y":68.5830,"x":9.4950},{"p_h":false,"p_d":0,"z":96.0140,"y":67.5770,"x":7.0920},{"p_h":false,"p_d":0,"z":94.9880,"y":66.6960,"x":6.4150},{"p_h":false,"p_d":0,"l":"S","z":94.0310,"y":67.5250,"x":5.1660},{"p_h":false,"p_d":0,"z":92.5440,"y":67.875,"x":6.1110},{"p_h":false,"p_d":0,"l":"N","z":94.1960,"y":66.3360,"x":9.6560},{"p_h":false,"p_d":0,"z":92.8930,"y":66.3620,"x":10.3090},{"p_h":false,"p_d":0,"z":91.9890,"y":65.4450,"x":9.5090},{"p_h":false,"p_d":0,"l":"O","z":92.4670,"y":64.6420,"x":8.7040},{"p_h":false,"p_d":0,"z":92.9780,"y":65.8820,"x":11.7690},{"p_h":false,"p_d":0,"z":93.7560,"y":66.7660,"x":12.7480},{"p_h":false,"p_d":0,"z":93.7750,"y":66.1520,"x":14.1220},{"p_h":false,"p_d":0,"z":93.1220,"y":68.1520,"x":12.7990},{"p_h":false,"p_d":0,"l":"N","z":90.6820,"y":65.6070,"x":9.6760},{"p_h":false,"p_d":0,"z":89.7140,"y":64.7620,"x":8.9780},{"p_h":false,"p_d":0,"z":89.2220,"y":63.7040,"x":9.9740},{"p_h":false,"p_d":0,"l":"O","z":88.7830,"y":64.0660,"x":11.0730},{"p_h":false,"p_d":0,"z":88.5460,"y":65.6140,"x":8.4870},{"p_h":false,"p_d":0,"z":88.5660,"y":65.8100,"x":6.9950},{"p_h":false,"p_d":0,"l":"O","z":87.8230,"y":65.1520,"x":6.2730},{"p_h":false,"p_d":0,"l":"N","z":89.4050,"y":66.7140,"x":6.5200},{"p_h":false,"p_d":0,"l":"N","z":89.3100,"y":62.4140,"x":9.6360},{"p_h":false,"p_d":0,"z":88.8480,"y":61.4170,"x":10.6020},{"p_h":false,"p_d":0,"z":87.3470,"y":61.4640,"x":10.7290},{"p_h":false,"p_d":0,"l":"O","z":86.6600,"y":61.9430,"x":9.8270},{"p_h":false,"p_d":0,"z":89.3400,"y":59.9800,"x":10.3110},{"p_h":false,"p_d":0,"l":"O","z":89.0080,"y":59.5160,"x":9.0210},{"p_h":false,"p_d":0,"l":"N","z":86.8570,"y":60.9660,"x":11.8590},{"p_h":false,"p_d":0,"z":85.4390,"y":60.9380,"x":12.1860},{"p_h":false,"p_d":0,"z":84.9410,"y":62.3500,"x":12.4660},{"p_h":false,"p_d":0,"l":"O","z":83.7740,"y":62.6540,"x":12.2720},{"p_h":false,"p_d":0,"z":84.6340,"y":60.2570,"x":11.0780},{"p_h":false,"p_d":0,"z":84.9810,"y":58.7830,"x":10.8380},{"p_h":false,"p_d":0,"z":84.2150,"y":58.2490,"x":9.6430},{"p_h":false,"p_d":0,"z":84.6590,"y":57.9750,"x":12.0840},{"p_h":false,"p_d":0,"l":"N","z":85.8520,"y":63.2120,"x":12.9100},{"p_h":false,"p_d":0,"z":85.5190,"y":64.5820,"x":13.2680},{"p_h":false,"p_d":0,"z":86.1760,"y":64.8640,"x":14.6130},{"p_h":false,"p_d":0,"l":"O","z":87.2130,"y":64.2760,"x":14.9330},{"p_h":false,"p_d":0,"z":85.9900,"y":65.5590,"x":12.1890},{"p_h":false,"p_d":0,"z":85.0670,"y":65.6390,"x":11.0120},{"p_h":false,"p_d":0,"l":"N","z":85.2580,"y":64.9090,"x":9.8570},{"p_h":false,"p_d":0,"z":83.9340,"y":66.3540,"x":10.8180},{"p_h":false,"p_d":0,"z":84.2860,"y":65.1740,"x":9.0020},{"p_h":false,"p_d":0,"l":"N","z":83.4700,"y":66.0480,"x":9.5610},{"p_h":false,"p_d":0,"l":"N","z":85.5100,"y":65.6700,"x":15.4330},{"p_h":false,"p_d":0,"z":85.9860,"y":66.0460,"x":16.7540},{"p_h":false,"p_d":0,"z":86.8670,"y":67.3100,"x":16.7130},{"p_h":false,"p_d":0,"l":"O","z":86.5390,"y":68.2930,"x":16.0260},{"p_h":false,"p_d":0,"z":84.7850,"y":66.2780,"x":17.6560},{"p_h":false,"p_d":0,"z":84.9520,"y":65.8070,"x":19.0670},{"p_h":false,"p_d":0,"z":83.6420,"y":65.9620,"x":19.8110},{"p_h":false,"p_d":0,"z":83.1970,"y":64.6670,"x":20.4650},{"p_h":false,"p_d":0,"l":"N","z":81.8790,"y":64.8350,"x":21.1080},{"p_h":false,"p_d":0,"l":"N","z":87.9880,"y":67.2750,"x":17.4390},{"p_h":false,"p_d":0,"z":88.9220,"y":68.4020,"x":17.4990},{"p_h":false,"p_d":0,"z":89.3640,"y":68.6920,"x":18.9030},{"p_h":false,"p_d":0,"l":"O","z":89.2210,"y":67.8630,"x":19.7920},{"p_h":false,"p_d":0,"z":90.1760,"y":68.1240,"x":16.6920},{"p_h":false,"p_d":0,"z":89.9160,"y":67.9490,"x":15.2260},{"p_h":false,"p_d":0,"z":89.9050,"y":69.0480,"x":14.3660},{"p_h":false,"p_d":0,"z":89.6560,"y":66.6790,"x":14.6950},{"p_h":false,"p_d":0,"z":89.6390,"y":68.8850,"x":13.0090},{"p_h":false,"p_d":0,"z":89.3900,"y":66.5060,"x":13.3400},{"p_h":false,"p_d":0,"z":89.3800,"y":67.6100,"x":12.5010},{"p_h":false,"p_d":0,"l":"O","z":89.1110,"y":67.4510,"x":11.1520},{"p_h":false,"p_d":0,"l":"N","z":89.8980,"y":69.8890,"x":19.0910},{"p_h":false,"p_d":0,"z":90.4200,"y":70.3040,"x":20.3740},{"p_h":false,"p_d":0,"z":91.6950,"y":71.0960,"x":20.1230},{"p_h":false,"p_d":0,"l":"O","z":91.6880,"y":72.0980,"x":19.3980},{"p_h":false,"p_d":0,"z":89.4160,"y":71.1550,"x":21.1490},{"p_h":false,"p_d":0,"z":89.8350,"y":71.3460,"x":22.6000},{"p_h":false,"p_d":0,"z":88.8930,"y":72.2150,"x":23.3960},{"p_h":false,"p_d":0,"l":"O","z":87.6750,"y":72.1720,"x":23.1300},{"p_h":false,"p_d":0,"l":"O","z":89.3680,"y":72.9170,"x":24.3160},{"p_h":false,"p_d":0,"l":"N","z":92.8270,"y":70.6040,"x":20.6440},{"p_h":false,"p_d":0,"z":94.1190,"y":71.2700,"x":20.4800},{"p_h":false,"p_d":0,"z":94.0550,"y":72.6920,"x":21.0310},{"p_h":false,"p_d":0,"l":"O","z":93.3730,"y":72.9620,"x":22.0290},{"p_h":false,"p_d":0,"z":95.0480,"y":70.4090,"x":21.3390},{"p_h":false,"p_d":0,"z":94.4430,"y":69.0650,"x":21.2460},{"p_h":false,"p_d":0,"z":92.9760,"y":69.3620,"x":21.4180},{"p_h":false,"p_d":0,"l":"N","z":94.8460,"y":73.5780,"x":20.4500},{"p_h":false,"p_d":0,"z":94.8640,"y":74.9530,"x":20.9020},{"p_h":false,"p_d":0,"z":96.2960,"y":75.4780,"x":20.8280},{"p_h":false,"p_d":0,"l":"O","z":96.9490,"y":75.3900,"x":19.7940},{"p_h":false,"p_d":0,"z":93.9010,"y":75.7660,"x":20.0350},{"p_h":false,"p_d":0,"z":93.6380,"y":77.1710,"x":20.5050},{"p_h":false,"p_d":0,"z":92.5650,"y":77.8130,"x":19.6430},{"p_h":false,"p_d":0,"l":"N","z":92.8160,"y":77.6600,"x":18.2050},{"p_h":false,"p_d":0,"z":92.1990,"y":78.3710,"x":17.2610},{"p_h":false,"p_d":0,"l":"N","z":91.2950,"y":79.2800,"x":17.6010},{"p_h":false,"p_d":0,"l":"N","z":92.4910,"y":78.1920,"x":15.9800},{"p_h":false,"p_d":0,"l":"N","z":96.7860,"y":75.9860,"x":21.9490},{"p_h":false,"p_d":0,"z":98.1390,"y":76.5160,"x":22.0540},{"p_h":false,"p_d":0,"z":98.1400,"y":78.0500,"x":22.0440},{"p_h":false,"p_d":0,"l":"O","z":97.3430,"y":78.6750,"x":22.7460},{"p_h":false,"p_d":0,"z":98.8110,"y":76.0050,"x":23.3620},{"p_h":false,"p_d":0,"z":98.8190,"y":74.4730,"x":23.3790},{"p_h":false,"p_d":0,"z":100.2410,"y":76.5130,"x":23.4670},{"p_h":false,"p_d":0,"z":99.2960,"y":73.8810,"x":24.6820},{"p_h":false,"p_d":0,"l":"N","z":99.0520,"y":78.6380,"x":21.2670},{"p_h":false,"p_d":0,"z":99.1980,"y":80.0900,"x":21.1450},{"p_h":false,"p_d":0,"z":100.6090,"y":80.5110,"x":21.4820},{"p_h":false,"p_d":0,"l":"O","z":101.5610,"y":79.9570,"x":20.9360},{"p_h":false,"p_d":0,"z":98.9680,"y":80.5410,"x":19.7190},{"p_h":false,"p_d":0,"z":97.6660,"y":80.0980,"x":19.1480},{"p_h":false,"p_d":0,"l":"N","z":97.5340,"y":78.9410,"x":18.4080},{"p_h":false,"p_d":0,"z":96.4340,"y":80.6480,"x":19.2160},{"p_h":false,"p_d":0,"z":96.2720,"y":78.7960,"x":18.0500},{"p_h":false,"p_d":0,"l":"N","z":95.5830,"y":79.8180,"x":18.5300},{"p_h":false,"p_d":0,"l":"N","z":100.7400,"y":81.5,"x":22.3590},{"p_h":false,"p_d":0,"z":102.0400,"y":82.0450,"x":22.7450},{"p_h":false,"p_d":0,"z":102.0980,"y":83.4130,"x":22.0780},{"p_h":false,"p_d":0,"l":"O","z":101.2360,"y":84.2580,"x":22.3170},{"p_h":false,"p_d":0,"z":102.1570,"y":82.2250,"x":24.2630},{"p_h":false,"p_d":0,"z":101.9170,"y":80.8800,"x":24.9510},{"p_h":false,"p_d":0,"z":103.5340,"y":82.8080,"x":24.6240},{"p_h":false,"p_d":0,"z":101.8010,"y":80.9540,"x":26.4340},{"p_h":false,"p_d":0,"l":"N","z":103.0850,"y":83.6010,"x":21.2070},{"p_h":false,"p_d":0,"z":103.2540,"y":84.8400,"x":20.4610},{"p_h":false,"p_d":0,"z":104.5530,"y":85.5310,"x":20.8250},{"p_h":false,"p_d":0,"l":"O","z":105.6170,"y":84.9500,"x":20.6590},{"p_h":false,"p_d":0,"z":103.2740,"y":84.5430,"x":18.9540},{"p_h":false,"p_d":0,"z":103.7210,"y":85.7480,"x":18.1720},{"p_h":false,"p_d":0,"z":101.9040,"y":84.0800,"x":18.4970},{"p_h":false,"p_d":0,"l":"N","z":104.4660,"y":86.7590,"x":21.3340},{"p_h":false,"p_d":0,"z":105.6560,"y":87.5320,"x":21.6830},{"p_h":false,"p_d":0,"z":106.2530,"y":88.1410,"x":20.4260},{"p_h":false,"p_d":0,"l":"O","z":105.6110,"y":88.9540,"x":19.7560},{"p_h":false,"p_d":0,"z":105.3340,"y":88.6430,"x":22.6780},{"p_h":false,"p_d":0,"z":106.5360,"y":89.5050,"x":23.0930},{"p_h":false,"p_d":0,"z":106.1820,"y":90.2340,"x":24.3740},{"p_h":false,"p_d":0,"l":"N","z":107.2180,"y":91.125,"x":24.8990},{"p_h":false,"p_d":0,"z":107.2920,"y":91.4800,"x":26.1830},{"p_h":false,"p_d":0,"l":"N","z":106.3930,"y":91.0060,"x":27.0390},{"p_h":false,"p_d":0,"l":"N","z":108.2520,"y":92.2970,"x":26.6190},{"p_h":false,"p_d":0,"l":"N","z":107.4720,"y":87.7180,"x":20.1040},{"p_h":false,"p_d":0,"z":108.2010,"y":88.1990,"x":18.9350},{"p_h":false,"p_d":0,"z":108.4640,"y":89.6970,"x":19.1150},{"p_h":false,"p_d":0,"l":"O","z":109.1960,"y":90.1100,"x":20.0170},{"p_h":false,"p_d":0,"z":109.5420,"y":87.4310,"x":18.7590},{"p_h":false,"p_d":0,"z":110.3350,"y":88.0040,"x":17.6010},{"p_h":false,"p_d":0,"z":109.2830,"y":85.9580,"x":18.5270},{"p_h":false,"p_d":0,"l":"N","z":107.8350,"y":90.5020,"x":18.2650},{"p_h":false,"p_d":0,"z":107.9850,"y":91.9420,"x":18.3590},{"p_h":false,"p_d":0,"z":106.8610,"y":92.5540,"x":19.1800},{"p_h":false,"p_d":0,"l":"O","z":106.7300,"y":93.7710,"x":19.2240},{"p_h":false,"p_d":0,"l":"N","z":106.0660,"y":91.7080,"x":19.8380},{"p_h":false,"p_d":0,"z":104.9510,"y":92.1640,"x":20.6560},{"p_h":false,"p_d":0,"z":103.8510,"y":92.8530,"x":19.8630},{"p_h":false,"p_d":0,"l":"O","z":104.0470,"y":93.1690,"x":18.6910},{"p_h":false,"p_d":0,"l":"N","z":102.6820,"y":93.0510,"x":20.4660},{"p_h":false,"p_d":0,"z":101.6030,"y":93.7350,"x":19.7660},{"p_h":false,"p_d":0,"z":100.6840,"y":92.8630,"x":18.8960},{"p_h":false,"p_d":0,"l":"O","z":100.8660,"y":92.7630,"x":17.6760},{"p_h":false,"p_d":0,"z":100.7490,"y":94.6360,"x":20.7340},{"p_h":false,"p_d":0,"l":"O","z":100.3700,"y":93.8990,"x":21.9080},{"p_h":false,"p_d":0,"z":101.5220,"y":95.8900,"x":21.1440},{"p_h":false,"p_d":0,"l":"N","z":99.7290,"y":92.2000,"x":19.5360},{"p_h":false,"p_d":0,"z":98.7220,"y":91.3690,"x":18.8590},{"p_h":false,"p_d":0,"z":97.8300,"y":90.9420,"x":20.0160},{"p_h":false,"p_d":0,"l":"O","z":97.1260,"y":89.9380,"x":19.9560},{"p_h":false,"p_d":0,"z":97.9230,"y":92.2020,"x":17.8400},{"p_h":false,"p_d":0,"z":97.6170,"y":91.4930,"x":16.5150},{"p_h":false,"p_d":0,"z":98.0990,"y":92.2900,"x":15.3070},{"p_h":false,"p_d":0,"l":"O","z":97.3300,"y":92.5910,"x":14.3890},{"p_h":false,"p_d":0,"l":"N","z":99.3770,"y":92.6390,"x":15.3040},{"p_h":false,"p_d":0,"l":"N","z":97.9030,"y":91.7350,"x":21.0790},{"p_h":false,"p_d":0,"z":97.1870,"y":91.5030,"x":22.3160},{"p_h":false,"p_d":0,"z":98.0690,"y":90.6000,"x":23.1880},{"p_h":false,"p_d":0,"l":"O","z":97.5900,"y":89.9530,"x":24.1190},{"p_h":false,"p_d":0,"z":96.9830,"y":92.8480,"x":23.0190},{"p_h":false,"p_d":0,"z":96.3510,"y":93.9010,"x":22.1240},{"p_h":false,"p_d":0,"z":96.5750,"y":95.3010,"x":22.6610},{"p_h":false,"p_d":0,"l":"N","z":95.6060,"y":96.2400,"x":22.0980},{"p_h":false,"p_d":0,"z":95.3230,"y":97.4390,"x":22.6060},{"p_h":false,"p_d":0,"l":"N","z":95.9480,"y":97.8740,"x":23.7050},{"p_h":false,"p_d":0,"l":"N","z":94.4150,"y":98.2080,"x":22.0080},{"p_h":false,"p_d":0,"l":"N","z":99.3680,"y":90.5910,"x":22.8820},{"p_h":false,"p_d":0,"z":100.3580,"y":89.7890,"x":23.6060},{"p_h":false,"p_d":0,"z":100.3550,"y":88.3470,"x":23.1100},{"p_h":false,"p_d":0,"l":"O","z":101.2050,"y":87.5460,"x":23.5080},{"p_h":false,"p_d":0,"z":101.7590,"y":90.4010,"x":23.4590},{"p_h":false,"p_d":0,"z":101.7850,"y":91.9030,"x":23.7250},{"p_h":false,"p_d":0,"l":"S","z":103.2050,"y":92.5550,"x":24.6190},{"p_h":false,"p_d":0,"z":103.875,"y":93.7260,"x":23.4320},{"p_h":false,"p_d":0,"l":"N","z":99.4400,"y":88.0590,"x":22.1830},{"p_h":false,"p_d":0,"z":99.2590,"y":86.7280,"x":21.625},{"p_h":false,"p_d":0,"z":98.0860,"y":86.1280,"x":22.3950},{"p_h":false,"p_d":0,"l":"O","z":96.9500,"y":86.5830,"x":22.2570},{"p_h":false,"p_d":0,"z":98.8580,"y":86.7830,"x":20.1460},{"p_h":false,"p_d":0,"z":99.9400,"y":87.4870,"x":19.3220},{"p_h":false,"p_d":0,"z":98.5700,"y":85.3770,"x":19.6310},{"p_h":false,"p_d":0,"z":99.5530,"y":87.7080,"x":17.8660},{"p_h":false,"p_d":0,"l":"N","z":98.3580,"y":85.1440,"x":23.2380},{"p_h":false,"p_d":0,"z":97.2970,"y":84.5110,"x":23.9970},{"p_h":false,"p_d":0,"z":96.9850,"y":83.1240,"x":23.4220},{"p_h":false,"p_d":0,"l":"O","z":97.7780,"y":82.5730,"x":22.6560},{"p_h":false,"p_d":0,"z":97.6770,"y":84.4170,"x":25.4930},{"p_h":false,"p_d":0,"l":"O","z":98.9150,"y":83.7090,"x":25.6410},{"p_h":false,"p_d":0,"z":97.8360,"y":85.8060,"x":26.0870},{"p_h":false,"p_d":0,"l":"N","z":95.7880,"y":82.6140,"x":23.7040},{"p_h":false,"p_d":0,"z":95.3800,"y":81.2810,"x":23.2490},{"p_h":false,"p_d":0,"z":94.9240,"y":80.4700,"x":24.4450},{"p_h":false,"p_d":0,"l":"O","z":94.4350,"y":81.0310,"x":25.4300},{"p_h":false,"p_d":0,"z":94.2570,"y":81.3530,"x":22.2210},{"p_h":false,"p_d":0,"l":"O","z":94.7750,"y":81.7320,"x":20.9620},{"p_h":false,"p_d":0,"l":"N","z":95.1260,"y":79.1590,"x":24.3860},{"p_h":false,"p_d":0,"z":94.7370,"y":78.2870,"x":25.4850},{"p_h":false,"p_d":0,"z":94.2430,"y":76.9350,"x":24.9990},{"p_h":false,"p_d":0,"l":"O","z":94.9400,"y":76.2280,"x":24.2630},{"p_h":false,"p_d":0,"z":95.9100,"y":78.0920,"x":26.4420},{"p_h":false,"p_d":0,"z":96.3260,"y":79.3470,"x":27.1450},{"p_h":false,"p_d":0,"l":"N","z":97.3500,"y":80.1540,"x":26.6880},{"p_h":false,"p_d":0,"z":95.8400,"y":79.9460,"x":28.2570},{"p_h":false,"p_d":0,"z":97.4710,"y":81.1990,"x":27.4890},{"p_h":false,"p_d":0,"l":"N","z":96.5680,"y":81.0960,"x":28.4480},{"p_h":false,"p_d":0,"l":"N","z":93.0190,"y":76.6020,"x":25.3790},{"p_h":false,"p_d":0,"z":92.4250,"y":75.3350,"x":25.0090},{"p_h":false,"p_d":0,"z":92.0080,"y":74.6710,"x":26.3040},{"p_h":false,"p_d":0,"l":"O","z":91.7790,"y":75.3490,"x":27.3070},{"p_h":false,"p_d":0,"z":91.2090,"y":75.5480,"x":24.1040},{"p_h":false,"p_d":0,"l":"O","z":91.5670,"y":76.1890,"x":22.8870},{"p_h":false,"p_d":0,"l":"N","z":92.0150,"y":73.3440,"x":26.3060},{"p_h":false,"p_d":0,"z":91.6230,"y":72.5570,"x":27.4680},{"p_h":false,"p_d":0,"z":90.5970,"y":71.5540,"x":26.9270},{"p_h":false,"p_d":0,"l":"O","z":90.9170,"y":70.7180,"x":26.0870},{"p_h":false,"p_d":0,"z":92.8300,"y":71.8110,"x":28.0530},{"p_h":false,"p_d":0,"z":93.9770,"y":72.7020,"x":28.4480},{"p_h":false,"p_d":0,"z":94.0550,"y":73.2330,"x":29.7320},{"p_h":false,"p_d":0,"z":94.9990,"y":72.9960,"x":27.5400},{"p_h":false,"p_d":0,"z":95.1350,"y":74.0540,"x":30.1090},{"p_h":false,"p_d":0,"z":96.0710,"y":73.8100,"x":27.9090},{"p_h":false,"p_d":0,"z":96.1390,"y":74.3360,"x":29.1960},{"p_h":false,"p_d":0,"l":"N","z":89.3470,"y":71.6320,"x":27.3940},{"p_h":false,"p_d":0,"z":88.2920,"y":70.7200,"x":26.9320},{"p_h":false,"p_d":0,"z":88.5370,"y":69.2130,"x":27.1660},{"p_h":false,"p_d":0,"l":"O","z":87.9370,"y":68.3650,"x":26.4970},{"p_h":false,"p_d":0,"z":87.0460,"y":71.2560,"x":27.6460},{"p_h":false,"p_d":0,"z":87.5910,"y":71.9010,"x":28.8760},{"p_h":false,"p_d":0,"z":88.8340,"y":72.5880,"x":28.3900},{"p_h":false,"p_d":0,"l":"N","z":89.4270,"y":68.8790,"x":28.0970},{"p_h":false,"p_d":0,"z":89.7580,"y":67.4840,"x":28.3900},{"p_h":false,"p_d":0,"z":90.7020,"y":66.8880,"x":27.3450},{"p_h":false,"p_d":0,"l":"O","z":91.0430,"y":65.7130,"x":27.4230},{"p_h":false,"p_d":0,"z":90.4100,"y":67.3510,"x":29.7720},{"p_h":false,"p_d":0,"z":89.6490,"y":68.0060,"x":30.9170},{"p_h":false,"p_d":0,"z":90.0560,"y":69.4610,"x":31.1660},{"p_h":false,"p_d":0,"l":"O","z":90.7350,"y":70.0770,"x":30.3140},{"p_h":false,"p_d":0,"l":"O","z":89.7050,"y":70.0030,"x":32.2360},{"p_h":false,"p_d":0,"l":"N","z":91.1520,"y":67.7000,"x":26.3920},{"p_h":false,"p_d":0,"z":92.0510,"y":67.2240,"x":25.3470},{"p_h":false,"p_d":0,"z":91.2990,"y":66.9930,"x":24.0460},{"p_h":false,"p_d":0,"l":"O","z":91.9030,"y":66.7360,"x":23.0060},{"p_h":false,"p_d":0,"z":93.1740,"y":68.2170,"x":25.0640},{"p_h":false,"p_d":0,"l":"O","z":92.6140,"y":69.4000,"x":24.4970},{"p_h":false,"p_d":0,"z":93.9280,"y":68.5630,"x":26.3330},{"p_h":false,"p_d":0,"l":"N","z":89.9820,"y":67.1290,"x":24.0990},{"p_h":false,"p_d":0,"z":89.1410,"y":66.9140,"x":22.9320},{"p_h":false,"p_d":0,"z":89.2220,"y":65.4500,"x":22.5410},{"p_h":false,"p_d":0,"l":"O","z":89.2840,"y":64.5810,"x":23.4210},{"p_h":false,"p_d":0,"z":87.7100,"y":67.2310,"x":23.2950},{"p_h":false,"p_d":0,"z":87.0790,"y":68.3290,"x":22.4890},{"p_h":false,"p_d":0,"z":85.7640,"y":68.7370,"x":23.0980},{"p_h":false,"p_d":0,"l":"O","z":84.8480,"y":67.9140,"x":23.2120},{"p_h":false,"p_d":0,"l":"N","z":85.6960,"y":69.9710,"x":23.6020},{"p_h":false,"p_d":0,"l":"N","z":89.1530,"y":65.1780,"x":21.2430},{"p_h":false,"p_d":0,"z":89.2110,"y":63.8160,"x":20.7300},{"p_h":false,"p_d":0,"z":88.5580,"y":63.7020,"x":19.3580},{"p_h":false,"p_d":0,"l":"O","z":88.3780,"y":64.6960,"x":18.6700},{"p_h":false,"p_d":0,"z":90.6750,"y":63.3690,"x":20.6140},{"p_h":false,"p_d":0,"z":91.5180,"y":64.2200,"x":19.6710},{"p_h":false,"p_d":0,"z":91.5190,"y":63.9850,"x":18.2960},{"p_h":false,"p_d":0,"z":92.3670,"y":65.2040,"x":20.1670},{"p_h":false,"p_d":0,"z":92.3490,"y":64.7050,"x":17.4400},{"p_h":false,"p_d":0,"z":93.2040,"y":65.9290,"x":19.3070},{"p_h":false,"p_d":0,"z":93.1890,"y":65.6710,"x":17.9480},{"p_h":false,"p_d":0,"l":"N","z":88.2490,"y":62.4820,"x":18.9420},{"p_h":false,"p_d":0,"z":87.6750,"y":62.2380,"x":17.6230},{"p_h":false,"p_d":0,"z":88.7920,"y":61.5710,"x":16.8090},{"p_h":false,"p_d":0,"l":"O","z":89.3340,"y":60.5450,"x":17.2360},{"p_h":false,"p_d":0,"z":86.4640,"y":61.2580,"x":17.7060},{"p_h":false,"p_d":0,"z":85.2920,"y":61.9400,"x":18.4190},{"p_h":false,"p_d":0,"z":86.0500,"y":60.7770,"x":16.3100},{"p_h":false,"p_d":0,"z":84.1340,"y":61.0240,"x":18.7220},{"p_h":false,"p_d":0,"l":"N","z":89.1730,"y":62.1630,"x":15.6800},{"p_h":false,"p_d":0,"z":90.2140,"y":61.5740,"x":14.8490},{"p_h":false,"p_d":0,"z":89.6890,"y":60.2670,"x":14.2310},{"p_h":false,"p_d":0,"l":"O","z":88.5510,"y":60.2070,"x":13.7640},{"p_h":false,"p_d":0,"z":90.6480,"y":62.5490,"x":13.7690},{"p_h":false,"p_d":0,"l":"N","z":90.5090,"y":59.2180,"x":14.2470},{"p_h":false,"p_d":0,"z":90.1220,"y":57.9070,"x":13.7120},{"p_h":false,"p_d":0,"z":91.2970,"y":57.1970,"x":13.0450},{"p_h":false,"p_d":0,"l":"O","z":92.4530,"y":57.4920,"x":13.3490},{"p_h":false,"p_d":0,"z":89.5970,"y":56.9790,"x":14.8210},{"p_h":false,"p_d":0,"z":88.2690,"y":57.4900,"x":15.3620},{"p_h":false,"p_d":0,"z":90.6220,"y":56.8620,"x":15.9330},{"p_h":false,"p_d":0,"l":"N","z":91,"y":56.2970,"x":12.1040},{"p_h":false,"p_d":0,"z":92.0360,"y":55.5380,"x":11.4190},{"p_h":false,"p_d":0,"z":92.2070,"y":54.1560,"x":12.0550},{"p_h":false,"p_d":0,"l":"O","z":93.1140,"y":53.3960,"x":11.6990},{"p_h":false,"p_d":0,"z":91.7430,"y":55.3890,"x":9.9350},{"p_h":false,"p_d":0,"l":"O","z":90.4080,"y":54.9170,"x":9.7640},{"p_h":false,"p_d":0,"z":91.9280,"y":56.7210,"x":9.2210},{"p_h":false,"p_d":0,"l":"N","z":91.3580,"y":53.8700,"x":13.0360},{"p_h":false,"p_d":0,"z":91.3590,"y":52.6160,"x":13.7670},{"p_h":false,"p_d":0,"z":90.4190,"y":52.7620,"x":14.9720},{"p_h":false,"p_d":0,"l":"O","z":89.3030,"y":53.2440,"x":14.8280},{"p_h":false,"p_d":0,"z":90.8940,"y":51.4870,"x":12.8500},{"p_h":false,"p_d":0,"l":"N","z":90.8840,"y":52.3830,"x":16.1600},{"p_h":false,"p_d":0,"z":90.0810,"y":52.4810,"x":17.3810},{"p_h":false,"p_d":0,"z":88.7480,"y":51.7490,"x":17.2590},{"p_h":false,"p_d":0,"l":"O","z":88.6370,"y":50.7300,"x":16.5530},{"p_h":false,"p_d":0,"z":90.8500,"y":51.9220,"x":18.5810},{"p_h":false,"p_d":0,"z":92.0950,"y":52.6970,"x":18.9680},{"p_h":false,"p_d":0,"z":92.0380,"y":54.0840,"x":19.2030},{"p_h":false,"p_d":0,"z":93.3270,"y":52.0460,"x":19.1160},{"p_h":false,"p_d":0,"z":93.1580,"y":54.7950,"x":19.5690},{"p_h":false,"p_d":0,"z":94.4520,"y":52.75,"x":19.4850},{"p_h":false,"p_d":0,"z":94.3660,"y":54.1230,"x":19.7100},{"p_h":false,"p_d":0,"l":"O","z":95.4930,"y":54.8160,"x":20.0840},{"p_h":false,"p_d":0,"l":"N","z":87.7430,"y":52.2830,"x":17.9520},{"p_h":false,"p_d":0,"z":86.3970,"y":51.7250,"x":17.9500},{"p_h":false,"p_d":0,"z":86.0300,"y":51.2440,"x":19.3480},{"p_h":false,"p_d":0,"l":"O","z":85.5360,"y":50.1300,"x":19.5280},{"p_h":false,"p_d":0,"z":85.4070,"y":52.7820,"x":17.4940},{"p_h":false,"p_d":0,"z":85.7160,"y":53.3590,"x":16.1370},{"p_h":false,"p_d":0,"z":85.3800,"y":52.4160,"x":15.0090},{"p_h":false,"p_d":0,"l":"O","z":84.2250,"y":52.3260,"x":14.5860},{"p_h":false,"p_d":0,"l":"N","z":86.3850,"y":51.7110,"x":14.5040},{"p_h":false,"p_d":0,"l":"N","z":86.2730,"y":52.0840,"x":20.3410},{"p_h":false,"p_d":0,"z":85.9810,"y":51.7380,"x":21.7230},{"p_h":false,"p_d":0,"z":87.2050,"y":51.0550,"x":22.3200},{"p_h":false,"p_d":0,"l":"O","z":88.2320,"y":51.6940,"x":22.5400},{"p_h":false,"p_d":0,"z":85.6330,"y":53.0090,"x":22.5090},{"p_h":false,"p_d":0,"z":85.3850,"y":52.7440,"x":23.9710},{"p_h":false,"p_d":0,"l":"O","z":85.3120,"y":51.6000,"x":24.4050},{"p_h":false,"p_d":0,"l":"N","z":85.2830,"y":53.8020,"x":24.7470},{"p_h":false,"p_d":0,"l":"N","z":87.0860,"y":49.7590,"x":22.5980},{"p_h":false,"p_d":0,"z":88.1800,"y":48.9660,"x":23.1420},{"p_h":false,"p_d":0,"z":88.6050,"y":49.4380,"x":24.5190},{"p_h":false,"p_d":0,"l":"O","z":89.6840,"y":49.0820,"x":24.9980},{"p_h":false,"p_d":0,"z":87.7960,"y":47.4980,"x":23.1930},{"p_h":false,"p_d":0,"z":86.7420,"y":47.1690,"x":24.2300},{"p_h":false,"p_d":0,"z":86.2920,"y":45.7200,"x":24.1700},{"p_h":false,"p_d":0,"l":"O","z":86.4490,"y":45.0960,"x":23.0850},{"p_h":false,"p_d":0,"l":"O","z":85.7330,"y":45.2340,"x":25.1920},{"p_h":false,"p_d":0,"l":"N","z":87.7760,"y":50.2620,"x":25.1470},{"p_h":false,"p_d":0,"z":88.1150,"y":50.7880,"x":26.4530},{"p_h":false,"p_d":0,"z":89.2350,"y":51.8230,"x":26.2660},{"p_h":false,"p_d":0,"l":"O","z":90.1290,"y":51.9400,"x":27.1110},{"p_h":false,"p_d":0,"z":86.8730,"y":51.3770,"x":27.1440},{"p_h":false,"p_d":0,"z":86.7490,"y":50.9590,"x":28.6200},{"p_h":false,"p_d":0,"z":85.4370,"y":51.4000,"x":29.2930},{"p_h":false,"p_d":0,"l":"O","z":84.3880,"y":51.4000,"x":28.6140},{"p_h":false,"p_d":0,"l":"O","z":85.4550,"y":51.7260,"x":30.5090},{"p_h":false,"p_d":0,"l":"N","z":89.2160,"y":52.5400,"x":25.1420},{"p_h":false,"p_d":0,"z":90.2650,"y":53.5290,"x":24.8380},{"p_h":false,"p_d":0,"z":91.5630,"y":52.7730,"x":24.4740},{"p_h":false,"p_d":0,"l":"O","z":92.6420,"y":53.0800,"x":24.9910},{"p_h":false,"p_d":0,"z":89.8240,"y":54.5470,"x":23.6930},{"p_h":false,"p_d":0,"z":89.8290,"y":55.9820,"x":24.2270},{"p_h":false,"p_d":0,"z":90.8460,"y":54.5930,"x":22.5400},{"p_h":false,"p_d":0,"z":88.8210,"y":56.2810,"x":25.2550},{"p_h":false,"p_d":0,"l":"N","z":91.4350,"y":51.7510,"x":23.6300},{"p_h":false,"p_d":0,"z":92.5720,"y":50.9350,"x":23.2320},{"p_h":false,"p_d":0,"z":93.2990,"y":50.4100,"x":24.4660},{"p_h":false,"p_d":0,"l":"O","z":94.5330,"y":50.4320,"x":24.5290},{"p_h":false,"p_d":0,"z":92.1310,"y":49.7550,"x":22.3860},{"p_h":false,"p_d":0,"l":"O","z":91.4110,"y":50.2390,"x":21.2430},{"p_h":false,"p_d":0,"z":93.3390,"y":48.9790,"x":21.9030},{"p_h":false,"p_d":0,"l":"N","z":92.5250,"y":50.0040,"x":25.4680},{"p_h":false,"p_d":0,"z":93.0740,"y":49.4920,"x":26.7100},{"p_h":false,"p_d":0,"z":93.8410,"y":50.5530,"x":27.5040},{"p_h":false,"p_d":0,"l":"O","z":94.8310,"y":50.2280,"x":28.1700},{"p_h":false,"p_d":0,"z":91.9680,"y":48.9010,"x":27.5610},{"p_h":false,"p_d":0,"l":"N","z":93.3760,"y":51.8020,"x":27.4630},{"p_h":false,"p_d":0,"z":94.0400,"y":52.8950,"x":28.1800},{"p_h":false,"p_d":0,"z":95.3280,"y":53.2870,"x":27.4540},{"p_h":false,"p_d":0,"l":"O","z":96.3200,"y":53.6400,"x":28.1010},{"p_h":false,"p_d":0,"z":93.1340,"y":54.1190,"x":28.2670},{"p_h":false,"p_d":0,"z":92.5840,"y":54.6050,"x":29.6090},{"p_h":false,"p_d":0,"z":92.1750,"y":56.0480,"x":29.4350},{"p_h":false,"p_d":0,"z":93.5920,"y":54.5330,"x":30.7100},{"p_h":false,"p_d":0,"l":"N","z":95.2960,"y":53.2370,"x":26.1200},{"p_h":false,"p_d":0,"z":96.4510,"y":53.5500,"x":25.2720},{"p_h":false,"p_d":0,"z":97.5590,"y":52.5280,"x":25.5150},{"p_h":false,"p_d":0,"l":"O","z":98.7410,"y":52.8700,"x":25.5870},{"p_h":false,"p_d":0,"z":96.0760,"y":53.4610,"x":23.7880},{"p_h":false,"p_d":0,"z":95.0200,"y":54.4260,"x":23.3080},{"p_h":false,"p_d":0,"z":95.5450,"y":55.8420,"x":23.1420},{"p_h":false,"p_d":0,"z":94.4820,"y":56.6730,"x":22.4560},{"p_h":false,"p_d":0,"l":"N","z":94.9420,"y":57.9640,"x":21.9450},{"p_h":false,"p_d":0,"l":"N","z":97.1650,"y":51.2600,"x":25.5600},{"p_h":false,"p_d":0,"z":98.0790,"y":50.1490,"x":25.7980},{"p_h":false,"p_d":0,"z":98.6680,"y":50.25,"x":27.1990},{"p_h":false,"p_d":0,"l":"O","z":99.8790,"y":50.1820,"x":27.3920},{"p_h":false,"p_d":0,"z":97.3380,"y":48.7970,"x":25.6070},{"p_h":false,"p_d":0,"z":97.0190,"y":48.6050,"x":24.1310},{"p_h":false,"p_d":0,"z":98.1690,"y":47.6350,"x":26.0970},{"p_h":false,"p_d":0,"z":96.3200,"y":47.3440,"x":23.8540},{"p_h":false,"p_d":0,"l":"N","z":97.8020,"y":50.4720,"x":28.1740},{"p_h":false,"p_d":0,"z":98.2310,"y":50.5990,"x":29.5570},{"p_h":false,"p_d":0,"z":99.2410,"y":51.7320,"x":29.8010},{"p_h":false,"p_d":0,"l":"O","z":100.1980,"y":51.5640,"x":30.5590},{"p_h":false,"p_d":0,"z":96.9970,"y":50.7910,"x":30.4550},{"p_h":false,"p_d":0,"z":97.2840,"y":51.2530,"x":31.8980},{"p_h":false,"p_d":0,"z":97.7440,"y":50.1400,"x":32.8420},{"p_h":false,"p_d":0,"z":96.5680,"y":49.3010,"x":33.3560},{"p_h":false,"p_d":0,"l":"N","z":96.9710,"y":48.1840,"x":34.2710},{"p_h":false,"p_d":0,"l":"N","z":99.0520,"y":52.8630,"x":29.125},{"p_h":false,"p_d":0,"z":99.8900,"y":54.0340,"x":29.3480},{"p_h":false,"p_d":0,"z":100.9630,"y":54.4530,"x":28.3450},{"p_h":false,"p_d":0,"l":"O","z":101.8460,"y":55.2440,"x":28.6950},{"p_h":false,"p_d":0,"z":98.9950,"y":55.2340,"x":29.6430},{"p_h":false,"p_d":0,"z":98.2410,"y":55.1190,"x":30.9280},{"p_h":false,"p_d":0,"l":"N","z":96.9300,"y":54.6940,"x":30.9850},{"p_h":false,"p_d":0,"z":98.6290,"y":55.3200,"x":32.2090},{"p_h":false,"p_d":0,"z":96.5470,"y":54.6290,"x":32.2480},{"p_h":false,"p_d":0,"l":"N","z":97.5590,"y":55.0030,"x":33.0100},{"p_h":false,"p_d":0,"l":"N","z":100.8720,"y":54.0040,"x":27.0990},{"p_h":false,"p_d":0,"z":101.8820,"y":54.3820,"x":26.1150},{"p_h":false,"p_d":0,"z":103.0060,"y":53.3350,"x":26.1290},{"p_h":false,"p_d":0,"l":"O","z":102.7940,"y":52.1530,"x":25.8070},{"p_h":false,"p_d":0,"z":101.25,"y":54.5180,"x":24.7170},{"p_h":false,"p_d":0,"z":102.2420,"y":54.9910,"x":23.6700},{"p_h":false,"p_d":0,"l":"O","z":103.4420,"y":54.9450,"x":23.8990},{"p_h":false,"p_d":0,"l":"N","z":101.7530,"y":55.4090,"x":22.5120},{"p_h":false,"p_d":0,"l":"N","z":104.2290,"y":53.7590,"x":26.4730},{"p_h":false,"p_d":0,"z":105.3710,"y":52.8370,"x":26.5240},{"p_h":false,"p_d":0,"z":105.5790,"y":52.0640,"x":25.2240},{"p_h":false,"p_d":0,"l":"O","z":105.8900,"y":50.8840,"x":25.2600},{"p_h":false,"p_d":0,"z":106.5530,"y":53.7690,"x":26.8040},{"p_h":false,"p_d":0,"z":105.9300,"y":54.9250,"x":27.5270},{"p_h":false,"p_d":0,"z":104.6590,"y":55.1430,"x":26.7460},{"p_h":false,"p_d":0,"l":"N","z":105.3660,"y":52.7160,"x":24.0830},{"p_h":false,"p_d":0,"z":105.5560,"y":52.0640,"x":22.7860},{"p_h":false,"p_d":0,"z":104.5340,"y":50.9680,"x":22.4880},{"p_h":false,"p_d":0,"l":"O","z":104.6450,"y":50.2650,"x":21.4780},{"p_h":false,"p_d":0,"z":105.5640,"y":53.0820,"x":21.6540},{"p_h":false,"p_d":0,"z":106.6720,"y":54.0780,"x":21.7530},{"p_h":false,"p_d":0,"z":107.9870,"y":53.7090,"x":21.4640},{"p_h":false,"p_d":0,"z":106.4140,"y":55.3810,"x":22.1490},{"p_h":false,"p_d":0,"z":109.0360,"y":54.6310,"x":21.5700},{"p_h":false,"p_d":0,"z":107.4460,"y":56.3130,"x":22.2610},{"p_h":false,"p_d":0,"z":108.7620,"y":55.9370,"x":21.9710},{"p_h":false,"p_d":0,"l":"N","z":103.5600,"y":50.8010,"x":23.3780},{"p_h":false,"p_d":0,"z":102.5530,"y":49.7660,"x":23.2110},{"p_h":false,"p_d":0,"z":102.7260,"y":48.6560,"x":24.2740},{"p_h":false,"p_d":0,"l":"O","z":101.8690,"y":47.7820,"x":24.4130},{"p_h":false,"p_d":0,"z":101.1620,"y":50.3870,"x":23.2930},{"p_h":false,"p_d":0,"l":"N","z":103.8700,"y":48.6480,"x":24.9570},{"p_h":false,"p_d":0,"z":104.1760,"y":47.6810,"x":26.0210},{"p_h":false,"p_d":0,"z":104.0060,"y":46.2070,"x":25.6280},{"p_h":false,"p_d":0,"l":"O","z":103.5900,"y":45.4010,"x":26.4450},{"p_h":false,"p_d":0,"z":105.5980,"y":47.9060,"x":26.5550},{"p_h":false,"p_d":0,"z":105.8790,"y":47.3320,"x":27.9510},{"p_h":false,"p_d":0,"z":105.4890,"y":48.3010,"x":29.0680},{"p_h":false,"p_d":0,"z":105.9930,"y":47.8290,"x":30.4410},{"p_h":false,"p_d":0,"l":"N","z":105.3800,"y":46.5220,"x":30.8820},{"p_h":false,"p_d":0,"l":"N","z":104.3100,"y":45.8550,"x":24.3860},{"p_h":false,"p_d":0,"z":104.1720,"y":44.4770,"x":23.9200},{"p_h":false,"p_d":0,"z":102.7790,"y":43.9360,"x":24.2420},{"p_h":false,"p_d":0,"l":"O","z":102.6220,"y":42.8080,"x":24.7300},{"p_h":false,"p_d":0,"z":104.4140,"y":44.4050,"x":22.4120},{"p_h":false,"p_d":0,"l":"N","z":101.7750,"y":44.7690,"x":23.9740},{"p_h":false,"p_d":0,"z":100.3800,"y":44.4280,"x":24.1870},{"p_h":false,"p_d":0,"z":100.0100,"y":44.3960,"x":25.6530},{"p_h":false,"p_d":0,"l":"O","z":99.2530,"y":43.5210,"x":26.0840},{"p_h":false,"p_d":0,"z":99.4820,"y":45.3780,"x":23.3880},{"p_h":false,"p_d":0,"z":99.7410,"y":45.3220,"x":21.9060},{"p_h":false,"p_d":0,"z":99.4150,"y":44.1860,"x":21.1810},{"p_h":false,"p_d":0,"z":100.3890,"y":46.3730,"x":21.2510},{"p_h":false,"p_d":0,"z":99.7420,"y":44.0820,"x":19.8270},{"p_h":false,"p_d":0,"z":100.7190,"y":46.2790,"x":19.8920},{"p_h":false,"p_d":0,"z":100.3910,"y":45.1280,"x":19.1800},{"p_h":false,"p_d":0,"l":"N","z":100.5740,"y":45.3110,"x":26.4330},{"p_h":false,"p_d":0,"z":100.2820,"y":45.3440,"x":27.8630},{"p_h":false,"p_d":0,"z":100.8470,"y":44.0890,"x":28.5180},{"p_h":false,"p_d":0,"l":"O","z":100.1370,"y":43.3900,"x":29.2520},{"p_h":false,"p_d":0,"z":100.8590,"y":46.5980,"x":28.5220},{"p_h":false,"p_d":0,"z":100.5820,"y":46.6860,"x":30.0210},{"p_h":false,"p_d":0,"z":99.0820,"y":46.6590,"x":30.2690},{"p_h":false,"p_d":0,"z":101.2070,"y":47.9370,"x":30.6030},{"p_h":false,"p_d":0,"l":"N","z":102.1140,"y":43.7950,"x":28.2210},{"p_h":false,"p_d":0,"z":102.8040,"y":42.6140,"x":28.7510},{"p_h":false,"p_d":0,"z":101.9660,"y":41.3840,"x":28.4340},{"p_h":false,"p_d":0,"l":"O","z":101.7690,"y":40.5120,"x":29.2880},{"p_h":false,"p_d":0,"z":104.1940,"y":42.4530,"x":28.1050},{"p_h":false,"p_d":0,"z":105.2140,"y":43.4870,"x":28.5960},{"p_h":false,"p_d":0,"l":"O","z":104.9370,"y":44.2200,"x":29.5840},{"p_h":false,"p_d":0,"l":"O","z":106.3080,"y":43.5560,"x":27.9880},{"p_h":false,"p_d":0,"l":"N","z":101.4510,"y":41.3430,"x":27.2070},{"p_h":false,"p_d":0,"z":100.6130,"y":40.2440,"x":26.7450},{"p_h":false,"p_d":0,"z":99.3580,"y":40.0300,"x":27.6180},{"p_h":false,"p_d":0,"l":"O","z":98.6730,"y":39.0160,"x":27.4810},{"p_h":false,"p_d":0,"z":100.2230,"y":40.4590,"x":25.2780},{"p_h":false,"p_d":0,"l":"N","z":99.0500,"y":40.9840,"x":28.4970},{"p_h":false,"p_d":0,"z":97.8960,"y":40.8710,"x":29.3930},{"p_h":false,"p_d":0,"z":98.2790,"y":40.5210,"x":30.8350},{"p_h":false,"p_d":0,"l":"O","z":97.5200,"y":39.8400,"x":31.5210},{"p_h":false,"p_d":0,"z":97.1070,"y":42.1850,"x":29.4500},{"p_h":false,"p_d":0,"z":96.4540,"y":42.6620,"x":28.1680},{"p_h":false,"p_d":0,"z":95.7360,"y":43.9790,"x":28.4470},{"p_h":false,"p_d":0,"z":95.1890,"y":44.6310,"x":27.1960},{"p_h":false,"p_d":0,"l":"N","z":94.6850,"y":45.9840,"x":27.5500},{"p_h":false,"p_d":0,"l":"N","z":99.4400,"y":40.9920,"x":31.2950},{"p_h":false,"p_d":0,"z":99.8760,"y":40.7740,"x":32.6790},{"p_h":false,"p_d":0,"z":100.3940,"y":39.4090,"x":33.1430},{"p_h":false,"p_d":0,"l":"O","z":100.7670,"y":39.2530,"x":34.3130},{"p_h":false,"p_d":0,"z":100.8500,"y":41.875,"x":33.0920},{"p_h":false,"p_d":0,"z":100.1970,"y":43.2540,"x":33.1180},{"p_h":false,"p_d":0,"z":101.1320,"y":44.3650,"x":33.5690},{"p_h":false,"p_d":0,"l":"O","z":102.3670,"y":44.1450,"x":33.6110},{"p_h":false,"p_d":0,"l":"O","z":100.6230,"y":45.4720,"x":33.875},{"p_h":false,"p_d":0,"l":"N","z":100.3920,"y":38.4230,"x":32.2520},{"p_h":false,"p_d":0,"z":100.8550,"y":37.0780,"x":32.5960},{"p_h":false,"p_d":0,"z":99.6670,"y":36.2200,"x":33.0200},{"p_h":false,"p_d":0,"l":"O","z":98.6740,"y":36.2400,"x":32.2600},{"p_h":false,"p_d":0,"z":101.5690,"y":36.4160,"x":31.4100},{"p_h":false,"p_d":0,"z":102.9740,"y":36.9290,"x":31.1340},{"p_h":false,"p_d":0,"z":103.0760,"y":37.4740,"x":29.7240},{"p_h":false,"p_d":0,"l":"N","z":104.4530,"y":37.4770,"x":29.2350},{"p_h":false,"p_d":0,"z":104.9160,"y":38.2890,"x":28.2860},{"p_h":false,"p_d":0,"l":"N","z":104.1110,"y":39.1730,"x":27.7110},{"p_h":false,"p_d":0,"l":"N","z":106.1870,"y":38.2200,"x":27.9090},{"p_w":true,"p_h":true,"l":"O","z":143.1230,"y":56.6740,"x":26.2150},{"p_w":true,"p_h":true,"l":"O","z":138.1940,"y":50.3050,"x":26.1420},{"p_w":true,"p_h":true,"l":"O","z":142.6320,"y":53.9740,"x":35.2370},{"p_w":true,"p_h":true,"l":"O","z":96.3310,"y":51.8450,"x":16.2680},{"p_w":true,"p_h":true,"l":"O","z":94.1220,"y":44.9280,"x":23.8280},{"p_w":true,"p_h":true,"l":"O","z":103.8330,"y":46.125,"x":19.4000},{"p_w":true,"p_h":true,"l":"O","z":100.1010,"y":57.1670,"x":19.5860},{"p_w":true,"p_h":true,"l":"O","z":98.3390,"y":51.3520,"x":12.0570},{"p_w":true,"p_h":true,"l":"O","z":139.8670,"y":54.1600,"x":36.5790},{"p_w":true,"p_h":true,"l":"O","z":96.7120,"y":52.3540,"x":13.7330},{"p_w":true,"p_h":true,"l":"O","z":127.4690,"y":46.9940,"x":17.875},{"p_w":true,"p_h":true,"l":"O","z":152.7350,"y":53.4800,"x":34.0510},{"p_w":true,"p_h":true,"l":"O","z":92.3430,"y":50.2580,"x":1.9350},{"p_w":true,"p_h":true,"l":"O","z":105.7320,"y":51.1060,"x":11.8060},{"p_w":true,"p_h":true,"l":"O","z":103.4120,"y":57.7210,"x":15.5100},{"p_w":true,"p_h":true,"l":"O","z":110.2160,"y":54.6080,"x":18.8900},{"p_w":true,"p_h":true,"l":"O","z":117.4850,"y":48.8030,"x":11.5530},{"p_w":true,"p_h":true,"l":"O","z":114.6730,"y":56.7050,"x":18.1550},{"p_w":true,"p_h":true,"l":"O","z":102.8920,"y":59.3470,"x":21.9080},{"p_w":true,"p_h":true,"l":"O","z":116.8480,"y":52.0720,"x":10.9420},{"p_w":true,"p_h":true,"l":"O","z":94.1640,"y":53.3390,"x":-4.0510},{"p_w":true,"p_h":true,"l":"O","z":93.0880,"y":46.8350,"x":15.2240},{"p_w":true,"p_h":true,"l":"O","z":98.7060,"y":52.8920,"x":9.0070},{"p_w":true,"p_h":true,"l":"O","z":134.9430,"y":52.8430,"x":21.3780},{"p_w":true,"p_h":true,"l":"O","z":138.6220,"y":49.5990,"x":21.4200},{"p_w":true,"p_h":true,"l":"O","z":116.4590,"y":45.6540,"x":17.2920},{"p_w":true,"p_h":true,"l":"O","z":128.0010,"y":60.1690,"x":16.0230},{"p_w":true,"p_h":true,"l":"O","z":88.0890,"y":55.7780,"x":11.5230},{"p_w":true,"p_h":true,"l":"O","z":82.1570,"y":54.9870,"x":12.8680},{"p_w":true,"p_h":true,"l":"O","z":92.9750,"y":48.7090,"x":12.0980},{"p_w":true,"p_h":true,"l":"O","z":115.0980,"y":46.3090,"x":19.5780},{"p_w":true,"p_h":true,"l":"O","z":91.0780,"y":52.8770,"x":1.5060},{"p_w":true,"p_h":true,"l":"O","z":127.7350,"y":58.2380,"x":22.5640},{"p_w":true,"p_h":true,"l":"O","z":139,"y":51.2060,"x":36.1860},{"p_w":true,"p_h":true,"l":"O","z":96.1910,"y":54.9270,"x":7.4820},{"p_w":true,"p_h":true,"l":"O","z":136.2020,"y":54.0810,"x":40.0210},{"p_w":true,"p_h":true,"l":"O","z":116.0590,"y":48.1060,"x":23.8020},{"p_w":true,"p_h":true,"l":"O","z":136.7620,"y":44.5980,"x":42.9720},{"p_w":true,"p_h":true,"l":"O","z":88.6620,"y":48.1870,"x":10.9490},{"p_w":true,"p_h":true,"l":"O","z":120.9990,"y":54.5640,"x":19.2480},{"p_w":true,"p_h":true,"l":"O","z":140.8820,"y":47.7880,"x":23.8720},{"p_w":true,"p_h":true,"l":"O","z":104.4900,"y":40.7810,"x":24.8980},{"p_w":true,"p_h":true,"l":"O","z":95.2600,"y":46.7470,"x":2.6130},{"p_w":true,"p_h":true,"l":"O","z":134.5020,"y":53.1540,"x":23.9830},{"p_w":true,"p_h":true,"l":"O","z":133.1080,"y":51.9460,"x":25.6790},{"p_w":true,"p_h":true,"l":"O","z":90.7890,"y":59.2320,"x":6.4090},{"p_w":true,"p_h":true,"l":"O","z":88.625,"y":52.7940,"x":2.7250},{"p_w":true,"p_h":true,"l":"O","z":95.4070,"y":49.0280,"x":-0.0250},{"p_w":true,"p_h":true,"l":"O","z":120.4300,"y":75.2330,"x":10.0300},{"p_w":true,"p_h":true,"l":"O","z":120.8390,"y":74.3300,"x":12.6420},{"p_w":true,"p_h":true,"l":"O","z":122.2270,"y":69.3050,"x":16.8760},{"p_w":true,"p_h":true,"l":"O","z":124.1760,"y":69.3070,"x":18.7130},{"p_w":true,"p_h":true,"l":"O","z":145.3230,"y":62.7620,"x":31.0640},{"p_w":true,"p_h":true,"l":"O","z":135.4160,"y":86.1300,"x":17.75},{"p_w":true,"p_h":true,"l":"O","z":139.9880,"y":64.9990,"x":12.3740},{"p_w":true,"p_h":true,"l":"O","z":148.7660,"y":56.4110,"x":24.8050},{"p_w":true,"p_h":true,"l":"O","z":137.6360,"y":52.2000,"x":21.7690},{"p_w":true,"p_h":true,"l":"O","z":145.7680,"y":57.6200,"x":15.3140},{"p_w":true,"p_h":true,"l":"O","z":132.1130,"y":56.5790,"x":16.2680},{"p_w":true,"p_h":true,"l":"O","z":128.6100,"y":51.2610,"x":9.9530},{"p_w":true,"p_h":true,"l":"O","z":134.3840,"y":42.9790,"x":13.5840},{"p_w":true,"p_h":true,"l":"O","z":136.0350,"y":44.9860,"x":14.7370},{"p_w":true,"p_h":true,"l":"O","z":147.9320,"y":58.1020,"x":6.0130},{"p_w":true,"p_h":true,"l":"O","z":133.8500,"y":60.3970,"x":20.1860},{"p_w":true,"p_h":true,"l":"O","z":138.6060,"y":52.6360,"x":6.1530},{"p_w":true,"p_h":true,"l":"O","z":126.6730,"y":48.2810,"x":15.6880},{"p_w":true,"p_h":true,"l":"O","z":136.0840,"y":48.5250,"x":7.9560},{"p_w":true,"p_h":true,"l":"O","z":147.9610,"y":55.4260,"x":10.7320},{"p_w":true,"p_h":true,"l":"O","z":136.1780,"y":55.6720,"x":28.0680},{"p_w":true,"p_h":true,"l":"O","z":131.1520,"y":58.2520,"x":18.5250},{"p_w":true,"p_h":true,"l":"O","z":147.6200,"y":68.6260,"x":23.4260},{"p_w":true,"p_h":true,"l":"O","z":150.3850,"y":59.2900,"x":15.1090},{"p_w":true,"p_h":true,"l":"O","z":132.9770,"y":56.5380,"x":20.6060},{"p_w":true,"p_h":true,"l":"O","z":135,"y":58.8180,"x":18.4450},{"p_w":true,"p_h":true,"l":"O","z":128.2030,"y":64.5970,"x":18.8790},{"p_w":true,"p_h":true,"l":"O","z":128.8740,"y":62.0210,"x":10.8850},{"p_w":true,"p_h":true,"l":"O","z":130.0570,"y":66.9050,"x":16.3000},{"p_w":true,"p_h":true,"l":"O","z":122.3210,"y":96.2250,"x":17.2620},{"p_w":true,"p_h":true,"l":"O","z":121.0250,"y":98.2100,"x":18.0830},{"p_w":true,"p_h":true,"l":"O","z":144.1830,"y":64.7010,"x":13.8810},{"p_w":true,"p_h":true,"l":"O","z":126.6830,"y":67.8500,"x":25.3830},{"p_w":true,"p_h":true,"l":"O","z":150.0790,"y":63.8960,"x":16.3640},{"p_w":true,"p_h":true,"l":"O","z":118.7420,"y":76.6360,"x":24.1770},{"p_w":true,"p_h":true,"l":"O","z":132.4930,"y":68.9680,"x":1.8060},{"p_w":true,"p_h":true,"l":"O","z":116,"y":89.5,"x":19.3500},{"p_w":true,"p_h":true,"l":"O","z":148.4820,"y":71.2170,"x":14.9050},{"p_w":true,"p_h":true,"l":"O","z":146.4600,"y":66.2170,"x":14.4750},{"p_w":true,"p_h":true,"l":"O","z":135.2510,"y":72.0240,"x":29.3880},{"p_w":true,"p_h":true,"l":"O","z":140.8490,"y":52.6830,"x":7.7110},{"p_w":true,"p_h":true,"l":"O","z":120.0220,"y":100.2310,"x":19.6150},{"p_w":true,"p_h":true,"l":"O","z":134.6870,"y":46.5900,"x":4.3100},{"p_w":true,"p_h":true,"l":"O","z":135.9320,"y":59.9760,"x":39.6020},{"p_w":true,"p_h":true,"l":"O","z":140.9830,"y":63.1800,"x":31.2570},{"p_w":true,"p_h":true,"l":"O","z":124.1040,"y":66.7280,"x":25.3630},{"p_w":true,"p_h":true,"l":"O","z":156.5310,"y":54.7710,"x":30.0440},{"p_w":true,"p_h":true,"l":"O","z":140.8780,"y":59.7940,"x":1.7610},{"p_w":true,"p_h":true,"l":"O","z":137.0810,"y":52.1680,"x":24.6730},{"p_w":true,"p_h":true,"l":"O","z":132.8640,"y":54.4970,"x":29.9260},{"p_w":true,"p_h":true,"l":"O","z":110.1910,"y":74.6560,"x":28.1460},{"p_w":true,"p_h":true,"l":"O","z":109.5580,"y":73.9370,"x":25.5060},{"p_w":true,"p_h":true,"l":"O","z":108.8020,"y":68.9690,"x":21.2270},{"p_w":true,"p_h":true,"l":"O","z":106.5680,"y":68.7910,"x":19.3080},{"p_w":true,"p_h":true,"l":"O","z":86.0860,"y":63,"x":7.2490},{"p_w":true,"p_h":true,"l":"O","z":91.0080,"y":63.5970,"x":25.5250},{"p_w":true,"p_h":true,"l":"O","z":93.6180,"y":50.9730,"x":16.0510},{"p_w":true,"p_h":true,"l":"O","z":90.5360,"y":47.5700,"x":13.4890},{"p_w":true,"p_h":true,"l":"O","z":85.2880,"y":56.2150,"x":22.3880},{"p_w":true,"p_h":true,"l":"O","z":99.0420,"y":55.4950,"x":21.7160},{"p_w":true,"p_h":true,"l":"O","z":102.6320,"y":50.2670,"x":27.8060},{"p_w":true,"p_h":true,"l":"O","z":83.1190,"y":55.6860,"x":31.8670},{"p_w":true,"p_h":true,"l":"O","z":97.1750,"y":59.5500,"x":17.8340},{"p_w":true,"p_h":true,"l":"O","z":92.7980,"y":51.5180,"x":32.1010},{"p_w":true,"p_h":true,"l":"O","z":95.2820,"y":47.6100,"x":29.7140},{"p_w":true,"p_h":true,"l":"O","z":82.3020,"y":54.7160,"x":27.6550},{"p_w":true,"p_h":true,"l":"O","z":95.1750,"y":54.7380,"x":10.0120},{"p_w":true,"p_h":true,"l":"O","z":83.4900,"y":66.8530,"x":13.9520},{"p_w":true,"p_h":true,"l":"O","z":80.1980,"y":57.5010,"x":23.4920},{"p_w":true,"p_h":true,"l":"O","z":98.2380,"y":55.8390,"x":17.5530},{"p_w":true,"p_h":true,"l":"O","z":95.9030,"y":57.6120,"x":19.4550},{"p_w":true,"p_h":true,"l":"O","z":102.4070,"y":63.9820,"x":19.1850},{"p_w":true,"p_h":true,"l":"O","z":93.8190,"y":72.3760,"x":24.3790},{"p_w":true,"p_h":true,"l":"O","z":87.0150,"y":62.9170,"x":24.2300},{"p_w":true,"p_h":true,"l":"O","z":104.4680,"y":47.3880,"x":21.7670},{"p_w":true,"p_h":true,"l":"O","z":94.2150,"y":100.4600,"x":20.5430},{"p_w":true,"p_h":true,"l":"O","z":89.9580,"y":61.7330,"x":6.5680},{"p_w":true,"p_h":true,"l":"O","z":114.6120,"y":75.9500,"x":17.2010},{"p_w":true,"p_h":true,"l":"O","z":115.1810,"y":78.2910,"x":19.2850},{"p_w":true,"p_h":true,"l":"O","z":98.2940,"y":67.9440,"x":-1.8390},{"p_w":true,"p_h":true,"l":"O","z":91.0330,"y":79.1670,"x":25.4140},{"p_w":true,"p_h":true,"l":"O","z":83.0770,"y":62.9030,"x":25.3170},{"p_w":true,"p_h":true,"l":"O","z":109.4350,"y":61.6510,"x":21.7590},{"p_w":true,"p_h":true,"l":"O","z":105.2350,"y":58.5410,"x":11.0380},{"p_w":true,"p_h":true,"l":"O","z":94.2110,"y":51.4660,"x":13.4560},{"p_w":true,"p_h":true,"l":"O","z":84.5810,"y":64.4990,"x":23.5520},{"p_w":true,"p_h":true,"l":"O","z":80.8310,"y":62.0560,"x":22.0100},{"p_w":true,"p_h":true,"l":"O","z":101.0650,"y":51.7100,"x":12.5740},{"p_w":true,"p_h":true,"l":"O","z":90.5250,"y":48.2540,"x":15.8450},{"p_w":true,"p_h":true,"l":"O","z":101.2900,"y":65.8410,"x":21.7260},{"p_w":true,"p_h":true,"l":"O","z":104.6140,"y":89.1350,"x":27.5290},{"p_w":true,"p_h":true,"l":"O","z":109.4050,"y":70.8420,"x":25.2420},{"p_w":true,"p_h":true,"l":"O","z":114.3460,"y":89.3350,"x":23.6280},{"p_w":true,"p_h":true,"l":"O","z":102.7060,"y":51.9680,"x":10.5470},{"p_w":true,"p_h":true,"l":"O","z":90.3490,"y":51.1220,"x":29.9510}]}});
