# Supplementary material for: HIVprotI: an integrated web based platform for prediction and design of HIV proteins inhibitors
Source: J Cheminform. 2018 Mar 9;10:12. doi: 10.1186/s13321-018-0266-y (PMC5845081; doi:10.1186/s13321-018-0266-y)
Supplement: Supplementary file 2 — Additional file 2. Source code of HIVProtI web server. [file 13321_2018_266_MOESM2_ESM.zip › HIVprotI_Source-code/hivprotI/cdw/data/molecules/1XBR.pdb]

HEADER    TRANSCRIPTION/DNA                       16-JUL-97   1XBR              
TITLE     T DOMAIN FROM XENOPUS LAEVIS BOUND TO DNA                             
COMPND    MOL_ID: 1;                                                            
COMPND   2 MOLECULE: DNA (5'-                                                   
COMPND   3 D(*AP*AP*TP*TP*TP*CP*AP*CP*AP*CP*CP*TP*AP*GP*GP*TP*G                 
COMPND   4 P*TP*GP*AP*AP*AP* TP*T)-3');                                         
COMPND   5 CHAIN: C, D;                                                         
COMPND   6 ENGINEERED: YES;                                                     
COMPND   7 MOL_ID: 2;                                                           
COMPND   8 MOLECULE: PROTEIN (T PROTEIN);                                       
COMPND   9 CHAIN: A, B;                                                         
COMPND  10 ENGINEERED: YES                                                      
SOURCE    MOL_ID: 1;                                                            
SOURCE   2 OTHER_DETAILS: PALINDROMIC BINDING SITE OF THE T DOMAIN              
SOURCE   3 FROM AN IN VITRO SELECTION EXPERIMENT;                               
SOURCE   4 MOL_ID: 2;                                                           
SOURCE   5 ORGANISM_SCIENTIFIC: XENOPUS LAEVIS;                                 
SOURCE   6 ORGANISM_COMMON: AFRICAN CLAWED FROG;                                
SOURCE   7 ORGANISM_TAXID: 8355;                                                
SOURCE   8 TISSUE: EMBRYO;                                                      
SOURCE   9 GENE: XBRA;                                                          
SOURCE  10 EXPRESSION_SYSTEM: ESCHERICHIA COLI BL21(DE3);                       
SOURCE  11 EXPRESSION_SYSTEM_TAXID: 469008;                                     
SOURCE  12 EXPRESSION_SYSTEM_STRAIN: BL21 (DE3);                                
SOURCE  13 EXPRESSION_SYSTEM_CELLULAR_LOCATION: CYTOSOL;                        
SOURCE  14 EXPRESSION_SYSTEM_PLASMID: PT7-7 (NOVAGEN);                          
SOURCE  15 OTHER_DETAILS: EUKARYOTIC TRANSCRIPTION FACTOR,                      
SOURCE  16 TRANSIENTLY EXPRESSED IN THE EMBRYO, REQUIRED FOR MESODERM           
SOURCE  17 FORMATION                                                            
KEYWDS    COMPLEX (TRANSCRIPTION FACTOR/DNA), TRANSCRIPTION FACTOR,             
KEYWDS   2 DNA-BINDING PROTEIN, TRANSCRIPTION/DNA COMPLEX                       
EXPDTA    X-RAY DIFFRACTION                                                     
AUTHOR    C.W.MULLER                                                            
REVDAT   2   24-FEB-09 1XBR    1       VERSN                                    
REVDAT   1   16-JAN-98 1XBR    0                                                
JRNL        AUTH   C.W.MULLER,B.G.HERRMANN                                      
JRNL        TITL   CRYSTALLOGRAPHIC STRUCTURE OF THE T DOMAIN-DNA               
JRNL        TITL 2 COMPLEX OF THE BRACHYURY TRANSCRIPTION FACTOR.               
JRNL        REF    NATURE                        V. 389   884 1997              
JRNL        REFN                   ISSN 0028-0836                               
JRNL        PMID   9349824                                                      
JRNL        DOI    10.1038/39929                                                
REMARK   1                                                                      
REMARK   2                                                                      
REMARK   2 RESOLUTION.    2.50 ANGSTROMS.                                       
REMARK   3                                                                      
REMARK   3 REFINEMENT.                                                          
REMARK   3   PROGRAM     : X-PLOR                                               
REMARK   3   AUTHORS     : BRUNGER                                              
REMARK   3                                                                      
REMARK   3  DATA USED IN REFINEMENT.                                            
REMARK   3   RESOLUTION RANGE HIGH (ANGSTROMS) : 2.50                           
REMARK   3   RESOLUTION RANGE LOW  (ANGSTROMS) : 20.00                          
REMARK   3   DATA CUTOFF            (SIGMA(F)) : 0.000                          
REMARK   3   DATA CUTOFF HIGH         (ABS(F)) : 1000000000.000                 
REMARK   3   DATA CUTOFF LOW          (ABS(F)) : 0.0000                         
REMARK   3   COMPLETENESS (WORKING+TEST)   (%) : 98.9                           
REMARK   3   NUMBER OF REFLECTIONS             : 22899                          
REMARK   3                                                                      
REMARK   3  FIT TO DATA USED IN REFINEMENT.                                     
REMARK   3   CROSS-VALIDATION METHOD          : THROUGHOUT                      
REMARK   3   FREE R VALUE TEST SET SELECTION  : RANDOM                          
REMARK   3   R VALUE            (WORKING SET) : 0.215                           
REMARK   3   FREE R VALUE                     : 0.283                           
REMARK   3   FREE R VALUE TEST SET SIZE   (%) : 9.800                           
REMARK   3   FREE R VALUE TEST SET COUNT      : 2262                            
REMARK   3   ESTIMATED ERROR OF FREE R VALUE  : 0.020                           
REMARK   3                                                                      
REMARK   3  FIT IN THE HIGHEST RESOLUTION BIN.                                  
REMARK   3   TOTAL NUMBER OF BINS USED           : 8                            
REMARK   3   BIN RESOLUTION RANGE HIGH       (A) : 2.50                         
REMARK   3   BIN RESOLUTION RANGE LOW        (A) : 2.61                         
REMARK   3   BIN COMPLETENESS (WORKING+TEST) (%) : 98.90                        
REMARK   3   REFLECTIONS IN BIN    (WORKING SET) : 2495                         
REMARK   3   BIN R VALUE           (WORKING SET) : 0.3060                       
REMARK   3   BIN FREE R VALUE                    : 0.3590                       
REMARK   3   BIN FREE R VALUE TEST SET SIZE  (%) : 9.60                         
REMARK   3   BIN FREE R VALUE TEST SET COUNT     : 279                          
REMARK   3   ESTIMATED ERROR OF BIN FREE R VALUE : 0.030                        
REMARK   3                                                                      
REMARK   3  NUMBER OF NON-HYDROGEN ATOMS USED IN REFINEMENT.                    
REMARK   3   PROTEIN ATOMS            : 2954                                    
REMARK   3   NUCLEIC ACID ATOMS       : 978                                     
REMARK   3   HETEROGEN ATOMS          : 0                                       
REMARK   3   SOLVENT ATOMS            : 143                                     
REMARK   3                                                                      
REMARK   3  B VALUES.                                                           
REMARK   3   FROM WILSON PLOT           (A**2) : NULL                           
REMARK   3   MEAN B VALUE      (OVERALL, A**2) : 26.00                          
REMARK   3   OVERALL ANISOTROPIC B VALUE.                                       
REMARK   3    B11 (A**2) : NULL                                                 
REMARK   3    B22 (A**2) : NULL                                                 
REMARK   3    B33 (A**2) : NULL                                                 
REMARK   3    B12 (A**2) : NULL                                                 
REMARK   3    B13 (A**2) : NULL                                                 
REMARK   3    B23 (A**2) : NULL                                                 
REMARK   3                                                                      
REMARK   3  ESTIMATED COORDINATE ERROR.                                         
REMARK   3   ESD FROM LUZZATI PLOT        (A) : NULL                            
REMARK   3   ESD FROM SIGMAA              (A) : NULL                            
REMARK   3   LOW RESOLUTION CUTOFF        (A) : NULL                            
REMARK   3                                                                      
REMARK   3  CROSS-VALIDATED ESTIMATED COORDINATE ERROR.                         
REMARK   3   ESD FROM C-V LUZZATI PLOT    (A) : NULL                            
REMARK   3   ESD FROM C-V SIGMAA          (A) : NULL                            
REMARK   3                                                                      
REMARK   3  RMS DEVIATIONS FROM IDEAL VALUES.                                   
REMARK   3   BOND LENGTHS                 (A) : 0.009                           
REMARK   3   BOND ANGLES            (DEGREES) : 1.41                            
REMARK   3   DIHEDRAL ANGLES        (DEGREES) : 24.40                           
REMARK   3   IMPROPER ANGLES        (DEGREES) : 1.46                            
REMARK   3                                                                      
REMARK   3  ISOTROPIC THERMAL MODEL : RESTRAINED                                
REMARK   3                                                                      
REMARK   3  ISOTROPIC THERMAL FACTOR RESTRAINTS.    RMS    SIGMA                
REMARK   3   MAIN-CHAIN BOND              (A**2) : 2.410 ; 1.500                
REMARK   3   MAIN-CHAIN ANGLE             (A**2) : 2.610 ; 2.000                
REMARK   3   SIDE-CHAIN BOND              (A**2) : 2.820 ; 2.000                
REMARK   3   SIDE-CHAIN ANGLE             (A**2) : 3.060 ; 2.500                
REMARK   3                                                                      
REMARK   3  NCS MODEL : RESTRAINTS                                              
REMARK   3                                                                      
REMARK   3  NCS RESTRAINTS.                         RMS   SIGMA/WEIGHT          
REMARK   3   GROUP  1  POSITIONAL            (A) : 0.320 ; 10.00                
REMARK   3   GROUP  1  B-FACTOR           (A**2) : 1.850 ; 1.000                
REMARK   3   GROUP  2  POSITIONAL            (A) : 0.320 ; 10.00                
REMARK   3   GROUP  2  B-FACTOR           (A**2) : 1.850 ; 1.000                
REMARK   3                                                                      
REMARK   3  PARAMETER FILE  1  : PARHCSDX.PRO                                   
REMARK   3  PARAMETER FILE  2  : DNA-RNA.PARAM                                  
REMARK   3  PARAMETER FILE  3  : PARAM19.SOL                                    
REMARK   3  PARAMETER FILE  4  : NULL                                           
REMARK   3  PARAMETER FILE  5  : NULL                                           
REMARK   3  TOPOLOGY FILE  1   : TOPHCSDX.PRO                                   
REMARK   3  TOPOLOGY FILE  2   : TOPH19.PEP                                     
REMARK   3  TOPOLOGY FILE  3   : DNA-RNA.TOP                                    
REMARK   3  TOPOLOGY FILE  4   : TOPH19.SOL                                     
REMARK   3  TOPOLOGY FILE  5   : NULL                                           
REMARK   3                                                                      
REMARK   3  OTHER REFINEMENT REMARKS: NULL                                      
REMARK   4                                                                      
REMARK   4 1XBR COMPLIES WITH FORMAT V. 3.15, 01-DEC-08                         
REMARK 100                                                                      
REMARK 100 THIS ENTRY HAS BEEN PROCESSED BY BNL.                                
REMARK 200                                                                      
REMARK 200 EXPERIMENTAL DETAILS                                                 
REMARK 200  EXPERIMENT TYPE                : X-RAY DIFFRACTION                  
REMARK 200  DATE OF DATA COLLECTION        : JUN-96                             
REMARK 200  TEMPERATURE           (KELVIN) : 100.00                             
REMARK 200  PH                             : 4.2                                
REMARK 200  NUMBER OF CRYSTALS USED        : 1                                  
REMARK 200                                                                      
REMARK 200  SYNCHROTRON              (Y/N) : Y                                  
REMARK 200  RADIATION SOURCE               : ESRF                               
REMARK 200  BEAMLINE                       : BM14                               
REMARK 200  X-RAY GENERATOR MODEL          : NULL                               
REMARK 200  MONOCHROMATIC OR LAUE    (M/L) : M                                  
REMARK 200  WAVELENGTH OR RANGE        (A) : NULL                               
REMARK 200  MONOCHROMATOR                  : SI 111 CHANNEL                     
REMARK 200  OPTICS                         : MIRRORS                            
REMARK 200                                                                      
REMARK 200  DETECTOR TYPE                  : IMAGE PLATE                        
REMARK 200  DETECTOR MANUFACTURER          : MARRESEARCH                        
REMARK 200  INTENSITY-INTEGRATION SOFTWARE : DENZO                              
REMARK 200  DATA SCALING SOFTWARE          : SCALEPACK                          
REMARK 200                                                                      
REMARK 200  NUMBER OF UNIQUE REFLECTIONS   : 22983                              
REMARK 200  RESOLUTION RANGE HIGH      (A) : 2.500                              
REMARK 200  RESOLUTION RANGE LOW       (A) : 20.000                             
REMARK 200  REJECTION CRITERIA  (SIGMA(I)) : NULL                               
REMARK 200                                                                      
REMARK 200 OVERALL.                                                             
REMARK 200  COMPLETENESS FOR RANGE     (%) : 98.9                               
REMARK 200  DATA REDUNDANCY                : 4.400                              
REMARK 200  R MERGE                    (I) : NULL                               
REMARK 200  R SYM                      (I) : 0.03600                            
REMARK 200  <I/SIGMA(I)> FOR THE DATA SET  : 33.5000                            
REMARK 200                                                                      
REMARK 200 IN THE HIGHEST RESOLUTION SHELL.                                     
REMARK 200  HIGHEST RESOLUTION SHELL, RANGE HIGH (A) : 2.50                     
REMARK 200  HIGHEST RESOLUTION SHELL, RANGE LOW  (A) : 2.59                     
REMARK 200  COMPLETENESS FOR SHELL     (%) : 98.9                               
REMARK 200  DATA REDUNDANCY IN SHELL       : 4.20                               
REMARK 200  R MERGE FOR SHELL          (I) : NULL                               
REMARK 200  R SYM FOR SHELL            (I) : 0.13600                            
REMARK 200  <I/SIGMA(I)> FOR SHELL         : 13.700                             
REMARK 200                                                                      
REMARK 200 DIFFRACTION PROTOCOL: NULL                                           
REMARK 200 METHOD USED TO DETERMINE THE STRUCTURE: M.I.R.                       
REMARK 200 SOFTWARE USED: CCP4                                                  
REMARK 200 STARTING MODEL: NULL                                                 
REMARK 200                                                                      
REMARK 200 REMARK: NULL                                                         
REMARK 280                                                                      
REMARK 280 CRYSTAL                                                              
REMARK 280 SOLVENT CONTENT, VS   (%): 52.00                                     
REMARK 280 MATTHEWS COEFFICIENT, VM (ANGSTROMS**3/DA): 2.45                     
REMARK 280                                                                      
REMARK 280 CRYSTALLIZATION CONDITIONS: PROTEIN WAS CRYSTALLIZED FROM 2-8%       
REMARK 280  PEG 8K, 20 MM MGCL2 50 MM NA-ACETATE, PH 4.2 1MM DTT, 5 MM          
REMARK 280  SPERMINE, VAPOR DIFFUSION, HANGING DROP                             
REMARK 290                                                                      
REMARK 290 CRYSTALLOGRAPHIC SYMMETRY                                            
REMARK 290 SYMMETRY OPERATORS FOR SPACE GROUP: P 21 21 21                       
REMARK 290                                                                      
REMARK 290      SYMOP   SYMMETRY                                                
REMARK 290     NNNMMM   OPERATOR                                                
REMARK 290       1555   X,Y,Z                                                   
REMARK 290       2555   -X+1/2,-Y,Z+1/2                                         
REMARK 290       3555   -X,Y+1/2,-Z+1/2                                         
REMARK 290       4555   X+1/2,-Y+1/2,-Z                                         
REMARK 290                                                                      
REMARK 290     WHERE NNN -> OPERATOR NUMBER                                     
REMARK 290           MMM -> TRANSLATION VECTOR                                  
REMARK 290                                                                      
REMARK 290 CRYSTALLOGRAPHIC SYMMETRY TRANSFORMATIONS                            
REMARK 290 THE FOLLOWING TRANSFORMATIONS OPERATE ON THE ATOM/HETATM             
REMARK 290 RECORDS IN THIS ENTRY TO PRODUCE CRYSTALLOGRAPHICALLY                
REMARK 290 RELATED MOLECULES.                                                   
REMARK 290   SMTRY1   1  1.000000  0.000000  0.000000        0.00000            
REMARK 290   SMTRY2   1  0.000000  1.000000  0.000000        0.00000            
REMARK 290   SMTRY3   1  0.000000  0.000000  1.000000        0.00000            
REMARK 290   SMTRY1   2 -1.000000  0.000000  0.000000       18.95000            
REMARK 290   SMTRY2   2  0.000000 -1.000000  0.000000        0.00000            
REMARK 290   SMTRY3   2  0.000000  0.000000  1.000000       74.50000            
REMARK 290   SMTRY1   3 -1.000000  0.000000  0.000000        0.00000            
REMARK 290   SMTRY2   3  0.000000  1.000000  0.000000       56.95000            
REMARK 290   SMTRY3   3  0.000000  0.000000 -1.000000       74.50000            
REMARK 290   SMTRY1   4  1.000000  0.000000  0.000000       18.95000            
REMARK 290   SMTRY2   4  0.000000 -1.000000  0.000000       56.95000            
REMARK 290   SMTRY3   4  0.000000  0.000000 -1.000000        0.00000            
REMARK 290                                                                      
REMARK 290 REMARK: NULL                                                         
REMARK 300                                                                      
REMARK 300 BIOMOLECULE: 1                                                       
REMARK 300 SEE REMARK 350 FOR THE AUTHOR PROVIDED AND/OR PROGRAM                
REMARK 300 GENERATED ASSEMBLY INFORMATION FOR THE STRUCTURE IN                  
REMARK 300 THIS ENTRY. THE REMARK MAY ALSO PROVIDE INFORMATION ON               
REMARK 300 BURIED SURFACE AREA.                                                 
REMARK 350                                                                      
REMARK 350 COORDINATES FOR A COMPLETE MULTIMER REPRESENTING THE KNOWN           
REMARK 350 BIOLOGICALLY SIGNIFICANT OLIGOMERIZATION STATE OF THE                
REMARK 350 MOLECULE CAN BE GENERATED BY APPLYING BIOMT TRANSFORMATIONS          
REMARK 350 GIVEN BELOW.  BOTH NON-CRYSTALLOGRAPHIC AND                          
REMARK 350 CRYSTALLOGRAPHIC OPERATIONS ARE GIVEN.                               
REMARK 350                                                                      
REMARK 350 BIOMOLECULE: 1                                                       
REMARK 350 AUTHOR DETERMINED BIOLOGICAL UNIT: TETRAMERIC                        
REMARK 350 APPLY THE FOLLOWING TO CHAINS: C, D, A, B                            
REMARK 350   BIOMT1   1  1.000000  0.000000  0.000000        0.00000            
REMARK 350   BIOMT2   1  0.000000  1.000000  0.000000        0.00000            
REMARK 350   BIOMT3   1  0.000000  0.000000  1.000000        0.00000            
REMARK 465                                                                      
REMARK 465 MISSING RESIDUES                                                     
REMARK 465 THE FOLLOWING RESIDUES WERE NOT LOCATED IN THE                       
REMARK 465 EXPERIMENT. (M=MODEL NUMBER; RES=RESIDUE NAME; C=CHAIN               
REMARK 465 IDENTIFIER; SSSEQ=SEQUENCE NUMBER; I=INSERTION CODE.)                
REMARK 465                                                                      
REMARK 465   M RES C SSSEQI                                                     
REMARK 465     ASN B   222                                                      
REMARK 500                                                                      
REMARK 500 GEOMETRY AND STEREOCHEMISTRY                                         
REMARK 500 SUBTOPIC: COVALENT BOND ANGLES                                       
REMARK 500                                                                      
REMARK 500 THE STEREOCHEMICAL PARAMETERS OF THE FOLLOWING RESIDUES              
REMARK 500 HAVE VALUES WHICH DEVIATE FROM EXPECTED VALUES BY MORE               
REMARK 500 THAN 6*RMSD (M=MODEL NUMBER; RES=RESIDUE NAME; C=CHAIN               
REMARK 500 IDENTIFIER; SSEQ=SEQUENCE NUMBER; I=INSERTION CODE).                 
REMARK 500                                                                      
REMARK 500 STANDARD TABLE:                                                      
REMARK 500 FORMAT: (10X,I3,1X,A3,1X,A1,I4,A1,3(1X,A4,2X),12X,F5.1)              
REMARK 500                                                                      
REMARK 500 EXPECTED VALUES PROTEIN: ENGH AND HUBER, 1999                        
REMARK 500 EXPECTED VALUES NUCLEIC ACID: CLOWNEY ET AL 1996                     
REMARK 500                                                                      
REMARK 500  M RES CSSEQI ATM1   ATM2   ATM3                                     
REMARK 500     DG C 514   C3' -  C2' -  C1' ANGL. DEV. =  -5.3 DEGREES          
REMARK 500     DG C 514   O4' -  C1' -  N9  ANGL. DEV. =   1.9 DEGREES          
REMARK 500     DG D 514   O4' -  C1' -  N9  ANGL. DEV. =   2.3 DEGREES          
REMARK 500                                                                      
REMARK 500 REMARK: NULL                                                         
REMARK 500                                                                      
REMARK 500 GEOMETRY AND STEREOCHEMISTRY                                         
REMARK 500 SUBTOPIC: TORSION ANGLES                                             
REMARK 500                                                                      
REMARK 500 TORSION ANGLES OUTSIDE THE EXPECTED RAMACHANDRAN REGIONS:            
REMARK 500 (M=MODEL NUMBER; RES=RESIDUE NAME; C=CHAIN IDENTIFIER;               
REMARK 500 SSEQ=SEQUENCE NUMBER; I=INSERTION CODE).                             
REMARK 500                                                                      
REMARK 500 STANDARD TABLE:                                                      
REMARK 500 FORMAT:(10X,I3,1X,A3,1X,A1,I4,A1,4X,F7.2,3X,F7.2)                    
REMARK 500                                                                      
REMARK 500 EXPECTED VALUES: GJ KLEYWEGT AND TA JONES (1996). PHI/PSI-           
REMARK 500 CHOLOGY: RAMACHANDRAN REVISITED. STRUCTURE 4, 1395 - 1400            
REMARK 500                                                                      
REMARK 500  M RES CSSEQI        PSI       PHI                                   
REMARK 500    LEU A  40       81.54     13.61                                   
REMARK 500    THR A  57       93.58     75.19                                   
REMARK 500    PHE A 141       51.46   -105.07                                   
REMARK 500    MET A 150       46.86    -96.96                                   
REMARK 500    THR B  57       88.93     71.28                                   
REMARK 500    MET B 150       49.61    -90.60                                   
REMARK 500    THR B 176      -80.60    -86.94                                   
REMARK 500    GLN B 177      -21.69    175.79                                   
REMARK 500                                                                      
REMARK 500 REMARK: NULL                                                         
REMARK 500                                                                      
REMARK 500 GEOMETRY AND STEREOCHEMISTRY                                         
REMARK 500 SUBTOPIC: PLANAR GROUPS                                              
REMARK 500                                                                      
REMARK 500 PLANAR GROUPS IN THE FOLLOWING RESIDUES HAVE A TOTAL                 
REMARK 500 RMS DISTANCE OF ALL ATOMS FROM THE BEST-FIT PLANE                    
REMARK 500 BY MORE THAN AN EXPECTED VALUE OF 6*RMSD, WITH AN                    
REMARK 500 RMSD 0.02 ANGSTROMS, OR AT LEAST ONE ATOM HAS                        
REMARK 500 AN RMSD GREATER THAN THIS VALUE                                      
REMARK 500 (M=MODEL NUMBER; RES=RESIDUE NAME; C=CHAIN IDENTIFIER;               
REMARK 500 SSEQ=SEQUENCE NUMBER; I=INSERTION CODE).                             
REMARK 500                                                                      
REMARK 500  M RES CSSEQI        RMS     TYPE                                    
REMARK 500     DA C 513         0.05    SIDE_CHAIN                              
REMARK 500     DT C 516         0.07    SIDE_CHAIN                              
REMARK 500     DT D 516         0.07    SIDE_CHAIN                              
REMARK 500     DA D 521         0.06    SIDE_CHAIN                              
REMARK 500                                                                      
REMARK 500 REMARK: NULL                                                         
REMARK 525                                                                      
REMARK 525 SOLVENT                                                              
REMARK 525                                                                      
REMARK 525 THE SOLVENT MOLECULES HAVE CHAIN IDENTIFIERS THAT                    
REMARK 525 INDICATE THE POLYMER CHAIN WITH WHICH THEY ARE MOST                  
REMARK 525 CLOSELY ASSOCIATED. THE REMARK LISTS ALL THE SOLVENT                 
REMARK 525 MOLECULES WHICH ARE MORE THAN 5A AWAY FROM THE                       
REMARK 525 NEAREST POLYMER CHAIN (M = MODEL NUMBER;                             
REMARK 525 RES=RESIDUE NAME; C=CHAIN IDENTIFIER; SSEQ=SEQUENCE                  
REMARK 525 NUMBER; I=INSERTION CODE):                                           
REMARK 525                                                                      
REMARK 525  M RES CSSEQI                                                        
REMARK 525    HOH A 825        DISTANCE =  5.09 ANGSTROMS                       
DBREF  1XBR A   39   222  UNP    P24781   BRAC_XENLA      39    222             
DBREF  1XBR B   39   222  UNP    P24781   BRAC_XENLA      39    222             
DBREF  1XBR C  501   524  PDB    1XBR     1XBR           501    524             
DBREF  1XBR D  501   524  PDB    1XBR     1XBR           501    524             
SEQRES   1 C   24   DA  DA  DT  DT  DT  DC  DA  DC  DA  DC  DC  DT  DA          
SEQRES   2 C   24   DG  DG  DT  DG  DT  DG  DA  DA  DA  DT  DT                  
SEQRES   1 D   24   DA  DA  DT  DT  DT  DC  DA  DC  DA  DC  DC  DT  DA          
SEQRES   2 D   24   DG  DG  DT  DG  DT  DG  DA  DA  DA  DT  DT                  
SEQRES   1 A  184  GLU LEU LYS VAL SER LEU GLU GLU ARG ASP LEU TRP THR          
SEQRES   2 A  184  ARG PHE LYS GLU LEU THR ASN GLU MET ILE VAL THR LYS          
SEQRES   3 A  184  ASN GLY ARG ARG MET PHE PRO VAL LEU LYS VAL SER MET          
SEQRES   4 A  184  SER GLY LEU ASP PRO ASN ALA MET TYR THR VAL LEU LEU          
SEQRES   5 A  184  ASP PHE VAL ALA ALA ASP ASN HIS ARG TRP LYS TYR VAL          
SEQRES   6 A  184  ASN GLY GLU TRP VAL PRO GLY GLY LYS PRO GLU PRO GLN          
SEQRES   7 A  184  ALA PRO SER CYS VAL TYR ILE HIS PRO ASP SER PRO ASN          
SEQRES   8 A  184  PHE GLY ALA HIS TRP MET LYS ASP PRO VAL SER PHE SER          
SEQRES   9 A  184  LYS VAL LYS LEU THR ASN LYS MET ASN GLY GLY GLY GLN          
SEQRES  10 A  184  ILE MET LEU ASN SER LEU HIS LYS TYR GLU PRO ARG ILE          
SEQRES  11 A  184  HIS ILE VAL ARG VAL GLY GLY THR GLN ARG MET ILE THR          
SEQRES  12 A  184  SER HIS SER PHE PRO GLU THR GLN PHE ILE ALA VAL THR          
SEQRES  13 A  184  ALA TYR GLN ASN GLU GLU ILE THR ALA LEU LYS ILE LYS          
SEQRES  14 A  184  HIS ASN PRO PHE ALA LYS ALA PHE LEU ASP ALA LYS GLU          
SEQRES  15 A  184  ARG ASN                                                      
SEQRES   1 B  184  GLU LEU LYS VAL SER LEU GLU GLU ARG ASP LEU TRP THR          
SEQRES   2 B  184  ARG PHE LYS GLU LEU THR ASN GLU MET ILE VAL THR LYS          
SEQRES   3 B  184  ASN GLY ARG ARG MET PHE PRO VAL LEU LYS VAL SER MET          
SEQRES   4 B  184  SER GLY LEU ASP PRO ASN ALA MET TYR THR VAL LEU LEU          
SEQRES   5 B  184  ASP PHE VAL ALA ALA ASP ASN HIS ARG TRP LYS TYR VAL          
SEQRES   6 B  184  ASN GLY GLU TRP VAL PRO GLY GLY LYS PRO GLU PRO GLN          
SEQRES   7 B  184  ALA PRO SER CYS VAL TYR ILE HIS PRO ASP SER PRO ASN          
SEQRES   8 B  184  PHE GLY ALA HIS TRP MET LYS ASP PRO VAL SER PHE SER          
SEQRES   9 B  184  LYS VAL LYS LEU THR ASN LYS MET ASN GLY GLY GLY GLN          
SEQRES  10 B  184  ILE MET LEU ASN SER LEU HIS LYS TYR GLU PRO ARG ILE          
SEQRES  11 B  184  HIS ILE VAL ARG VAL GLY GLY THR GLN ARG MET ILE THR          
SEQRES  12 B  184  SER HIS SER PHE PRO GLU THR GLN PHE ILE ALA VAL THR          
SEQRES  13 B  184  ALA TYR GLN ASN GLU GLU ILE THR ALA LEU LYS ILE LYS          
SEQRES  14 B  184  HIS ASN PRO PHE ALA LYS ALA PHE LEU ASP ALA LYS GLU          
SEQRES  15 B  184  ARG ASN                                                      
FORMUL   5  HOH   *143(H2 O)                                                    
HELIX    1   1 ARG A   47  LEU A   56  1                                  10    
HELIX    2   2 GLY A  131  LYS A  136  1                                   6    
HELIX    3   3 PRO A  186  THR A  188  5                                   3    
HELIX    4   4 GLU A  199  HIS A  208  1                                  10    
HELIX    5   5 PRO A  210  GLU A  220  5                                  11    
HELIX    6   6 ARG B   47  LEU B   56  1                                  10    
HELIX    7   7 GLY B  131  LYS B  136  1                                   6    
HELIX    8   8 PRO B  186  THR B  188  5                                   3    
HELIX    9   9 GLU B  199  HIS B  208  1                                  10    
HELIX   10  10 PRO B  210  ASP B  217  5                                   8    
SHEET    1   A 2 LYS A  41  LEU A  44  0                                        
SHEET    2   A 2 VAL A  75  SER A  78 -1  N  SER A  78   O  LYS A  41           
SHEET    1   B 2 GLU A  59  ILE A  61  0                                        
SHEET    2   B 2 ILE A 191  VAL A 193  1  N  ILE A 191   O  MET A  60           
SHEET    1   C 3 MET A  85  ALA A  94  0                                        
SHEET    2   C 3 TYR A 164  VAL A 173 -1  N  VAL A 173   O  MET A  85           
SHEET    3   C 3 ILE A 180  SER A 184 -1  N  HIS A 183   O  ILE A 168           
SHEET    1   D 2 ARG A  99  VAL A 103  0                                        
SHEET    2   D 2 GLU A 106  GLY A 110 -1  N  GLY A 110   O  ARG A  99           
SHEET    1   E 2 LYS B  41  LEU B  44  0                                        
SHEET    2   E 2 VAL B  75  SER B  78 -1  N  SER B  78   O  LYS B  41           
SHEET    1   F 2 GLU B  59  ILE B  61  0                                        
SHEET    2   F 2 ILE B 191  VAL B 193  1  N  ILE B 191   O  MET B  60           
SHEET    1   G 3 TYR B  86  ALA B  94  0                                        
SHEET    2   G 3 TYR B 164  ARG B 172 -1  N  VAL B 171   O  THR B  87           
SHEET    3   G 3 THR B 181  SER B 184 -1  N  HIS B 183   O  ILE B 168           
SHEET    1   H 2 ARG B  99  VAL B 103  0                                        
SHEET    2   H 2 GLU B 106  GLY B 110 -1  N  GLY B 110   O  ARG B  99           
CISPEP   1 PHE A   70    PRO A   71          0        -0.05                     
CISPEP   2 SER A  127    PRO A  128          0        -0.14                     
CISPEP   3 PHE B   70    PRO B   71          0         0.03                     
CISPEP   4 SER B  127    PRO B  128          0        -0.52                     
CRYST1   37.900  113.900  149.000  90.00  90.00  90.00 P 21 21 21    8          
ORIGX1      1.000000  0.000000  0.000000        0.00000                         
ORIGX2      0.000000  1.000000  0.000000        0.00000                         
ORIGX3      0.000000  0.000000  1.000000        0.00000                         
SCALE1      0.026385  0.000000  0.000000        0.00000                         
SCALE2      0.000000  0.008780  0.000000        0.00000                         
SCALE3      0.000000  0.000000  0.006711        0.00000                         
MTRIX1   1 -0.999762  0.020839  0.006386       36.14870    1                    
MTRIX2   1  0.020610  0.999211 -0.033957        3.89520    1                    
MTRIX3   1 -0.007089 -0.033818 -0.999403      233.19420    1                    
ATOM      1  O5'  DA C 501      33.846  47.208 156.207  1.00 57.71           O  
ATOM      2  C5'  DA C 501      32.509  47.366 155.702  1.00 43.99           C  
ATOM      3  C4'  DA C 501      32.373  48.773 155.177  1.00 37.81           C  
ATOM      4  O4'  DA C 501      33.530  49.090 154.374  1.00 37.18           O  
ATOM      5  C3'  DA C 501      31.164  49.029 154.285  1.00 35.55           C  
ATOM      6  O3'  DA C 501      30.706  50.362 154.496  1.00 40.30           O  
ATOM      7  C2'  DA C 501      31.730  48.896 152.887  1.00 32.52           C  
ATOM      8  C1'  DA C 501      33.128  49.455 153.062  1.00 31.21           C  
ATOM      9  N9   DA C 501      34.114  48.914 152.134  1.00 26.14           N  
ATOM     10  C8   DA C 501      34.480  47.601 151.960  1.00 27.48           C  
ATOM     11  N7   DA C 501      35.403  47.424 151.043  1.00 30.41           N  
ATOM     12  C5   DA C 501      35.662  48.709 150.582  1.00 26.22           C  
ATOM     13  C6   DA C 501      36.549  49.201 149.609  1.00 27.58           C  
ATOM     14  N6   DA C 501      37.356  48.422 148.886  1.00 25.32           N  
ATOM     15  N1   DA C 501      36.575  50.538 149.399  1.00 22.41           N  
ATOM     16  C2   DA C 501      35.749  51.315 150.119  1.00 23.62           C  
ATOM     17  N3   DA C 501      34.864  50.969 151.057  1.00 20.46           N  
ATOM     18  C4   DA C 501      34.875  49.636 151.247  1.00 26.48           C  
ATOM     19  P    DA C 502      29.381  50.866 153.748  1.00 45.65           P  
ATOM     20  OP1  DA C 502      28.644  51.827 154.628  1.00 41.75           O  
ATOM     21  OP2  DA C 502      28.698  49.638 153.247  1.00 37.62           O  
ATOM     22  O5'  DA C 502      29.953  51.711 152.529  1.00 44.76           O  
ATOM     23  C5'  DA C 502      30.781  52.843 152.779  1.00 41.29           C  
ATOM     24  C4'  DA C 502      31.018  53.619 151.506  1.00 38.14           C  
ATOM     25  O4'  DA C 502      31.982  52.954 150.656  1.00 29.27           O  
ATOM     26  C3'  DA C 502      29.778  53.868 150.649  1.00 36.95           C  
ATOM     27  O3'  DA C 502      29.803  55.242 150.232  1.00 34.93           O  
ATOM     28  C2'  DA C 502      29.933  52.872 149.507  1.00 30.09           C  
ATOM     29  C1'  DA C 502      31.444  52.749 149.362  1.00 24.16           C  
ATOM     30  N9   DA C 502      31.919  51.446 148.896  1.00 22.22           N  
ATOM     31  C8   DA C 502      31.468  50.188 149.237  1.00 14.93           C  
ATOM     32  N7   DA C 502      32.138  49.214 148.667  1.00 14.38           N  
ATOM     33  C5   DA C 502      33.091  49.870 147.895  1.00 11.14           C  
ATOM     34  C6   DA C 502      34.108  49.402 147.049  1.00  9.63           C  
ATOM     35  N6   DA C 502      34.355  48.117 146.830  1.00 13.88           N  
ATOM     36  N1   DA C 502      34.873  50.321 146.412  1.00 20.85           N  
ATOM     37  C2   DA C 502      34.624  51.620 146.617  1.00 17.46           C  
ATOM     38  N3   DA C 502      33.697  52.185 147.393  1.00 24.56           N  
ATOM     39  C4   DA C 502      32.958  51.242 148.017  1.00 19.53           C  
ATOM     40  P    DT C 503      28.680  55.818 149.235  1.00 35.72           P  
ATOM     41  OP1  DT C 503      28.553  57.254 149.614  1.00 32.07           O  
ATOM     42  OP2  DT C 503      27.478  54.942 149.177  1.00 30.10           O  
ATOM     43  O5'  DT C 503      29.401  55.741 147.824  1.00 33.73           O  
ATOM     44  C5'  DT C 503      30.717  56.251 147.700  1.00 28.51           C  
ATOM     45  C4'  DT C 503      31.249  56.027 146.309  1.00 15.70           C  
ATOM     46  O4'  DT C 503      31.682  54.664 146.114  1.00 17.62           O  
ATOM     47  C3'  DT C 503      30.290  56.354 145.165  1.00 14.36           C  
ATOM     48  O3'  DT C 503      31.058  57.155 144.275  1.00 17.82           O  
ATOM     49  C2'  DT C 503      29.955  54.983 144.593  1.00 13.44           C  
ATOM     50  C1'  DT C 503      31.242  54.221 144.851  1.00 11.51           C  
ATOM     51  N1   DT C 503      31.186  52.749 144.881  1.00 11.59           N  
ATOM     52  C2   DT C 503      32.157  52.083 144.181  1.00 15.87           C  
ATOM     53  O2   DT C 503      32.999  52.651 143.500  1.00 20.74           O  
ATOM     54  N3   DT C 503      32.106  50.720 144.287  1.00 15.04           N  
ATOM     55  C4   DT C 503      31.191  49.971 144.994  1.00 18.01           C  
ATOM     56  O4   DT C 503      31.283  48.741 145.007  1.00 20.82           O  
ATOM     57  C5   DT C 503      30.184  50.734 145.686  1.00 13.39           C  
ATOM     58  C7   DT C 503      29.147  50.003 146.475  1.00 11.51           C  
ATOM     59  C6   DT C 503      30.225  52.069 145.594  1.00 11.52           C  
ATOM     60  P    DT C 504      30.413  57.774 142.947  1.00 17.96           P  
ATOM     61  OP1  DT C 504      30.913  59.179 142.892  1.00 11.81           O  
ATOM     62  OP2  DT C 504      28.952  57.510 142.862  1.00 11.94           O  
ATOM     63  O5'  DT C 504      31.223  56.959 141.842  1.00 18.85           O  
ATOM     64  C5'  DT C 504      32.650  56.957 141.920  1.00 16.02           C  
ATOM     65  C4'  DT C 504      33.271  56.072 140.867  1.00 22.07           C  
ATOM     66  O4'  DT C 504      33.084  54.667 141.172  1.00 18.22           O  
ATOM     67  C3'  DT C 504      32.826  56.279 139.417  1.00 18.85           C  
ATOM     68  O3'  DT C 504      34.020  56.255 138.611  1.00 20.16           O  
ATOM     69  C2'  DT C 504      31.924  55.076 139.164  1.00 18.36           C  
ATOM     70  C1'  DT C 504      32.583  53.997 140.024  1.00 20.99           C  
ATOM     71  N1   DT C 504      31.720  52.892 140.495  1.00 15.61           N  
ATOM     72  C2   DT C 504      32.196  51.604 140.354  1.00 16.37           C  
ATOM     73  O2   DT C 504      33.286  51.347 139.844  1.00 14.42           O  
ATOM     74  N3   DT C 504      31.363  50.627 140.843  1.00  6.88           N  
ATOM     75  C4   DT C 504      30.131  50.802 141.448  1.00 15.30           C  
ATOM     76  O4   DT C 504      29.495  49.806 141.859  1.00 12.30           O  
ATOM     77  C5   DT C 504      29.680  52.194 141.541  1.00 11.06           C  
ATOM     78  C7   DT C 504      28.355  52.508 142.162  1.00  2.93           C  
ATOM     79  C6   DT C 504      30.493  53.146 141.062  1.00 12.24           C  
ATOM     80  P    DT C 505      33.970  56.636 137.043  1.00 17.20           P  
ATOM     81  OP1  DT C 505      35.182  57.459 136.758  1.00  6.36           O  
ATOM     82  OP2  DT C 505      32.627  57.150 136.678  1.00  4.31           O  
ATOM     83  O5'  DT C 505      34.207  55.233 136.341  1.00 19.13           O  
ATOM     84  C5'  DT C 505      35.335  54.457 136.717  1.00 15.02           C  
ATOM     85  C4'  DT C 505      35.236  53.073 136.133  1.00 16.89           C  
ATOM     86  O4'  DT C 505      34.240  52.289 136.822  1.00 15.76           O  
ATOM     87  C3'  DT C 505      34.903  52.987 134.639  1.00 24.87           C  
ATOM     88  O3'  DT C 505      35.831  52.070 134.057  1.00 32.21           O  
ATOM     89  C2'  DT C 505      33.497  52.398 134.624  1.00 19.70           C  
ATOM     90  C1'  DT C 505      33.523  51.532 135.866  1.00 13.92           C  
ATOM     91  N1   DT C 505      32.217  51.190 136.449  1.00 13.11           N  
ATOM     92  C2   DT C 505      31.945  49.859 136.612  1.00  9.68           C  
ATOM     93  O2   DT C 505      32.719  48.979 136.293  1.00 15.98           O  
ATOM     94  N3   DT C 505      30.727  49.590 137.171  1.00  6.10           N  
ATOM     95  C4   DT C 505      29.771  50.502 137.570  1.00 12.47           C  
ATOM     96  O4   DT C 505      28.715  50.103 138.069  1.00 17.94           O  
ATOM     97  C5   DT C 505      30.112  51.887 137.357  1.00  6.40           C  
ATOM     98  C7   DT C 505      29.119  52.942 137.733  1.00  2.00           C  
ATOM     99  C6   DT C 505      31.308  52.162 136.819  1.00 12.28           C  
ATOM    100  P    DC C 506      36.267  52.213 132.522  1.00 31.51           P  
ATOM    101  OP1  DC C 506      37.750  52.311 132.497  1.00 26.89           O  
ATOM    102  OP2  DC C 506      35.446  53.273 131.876  1.00 32.37           O  
ATOM    103  O5'  DC C 506      35.854  50.797 131.942  1.00 29.86           O  
ATOM    104  C5'  DC C 506      35.743  49.686 132.818  1.00 23.85           C  
ATOM    105  C4'  DC C 506      34.893  48.609 132.192  1.00 29.77           C  
ATOM    106  O4'  DC C 506      33.679  48.445 132.966  1.00 30.05           O  
ATOM    107  C3'  DC C 506      34.449  48.897 130.759  1.00 36.98           C  
ATOM    108  O3'  DC C 506      34.527  47.687 130.003  1.00 43.72           O  
ATOM    109  C2'  DC C 506      32.997  49.311 130.924  1.00 32.30           C  
ATOM    110  C1'  DC C 506      32.570  48.444 132.097  1.00 26.72           C  
ATOM    111  N1   DC C 506      31.398  48.940 132.836  1.00 22.68           N  
ATOM    112  C2   DC C 506      30.541  48.022 133.481  1.00 23.28           C  
ATOM    113  O2   DC C 506      30.831  46.811 133.497  1.00 24.07           O  
ATOM    114  N3   DC C 506      29.418  48.479 134.073  1.00 20.89           N  
ATOM    115  C4   DC C 506      29.142  49.786 134.051  1.00 18.76           C  
ATOM    116  N4   DC C 506      28.006  50.186 134.603  1.00 18.39           N  
ATOM    117  C5   DC C 506      30.015  50.736 133.452  1.00 15.60           C  
ATOM    118  C6   DC C 506      31.121  50.277 132.866  1.00 17.58           C  
ATOM    119  P    DA C 507      34.974  47.725 128.457  1.00 39.79           P  
ATOM    120  OP1  DA C 507      36.450  47.837 128.384  1.00 40.67           O  
ATOM    121  OP2  DA C 507      34.126  48.691 127.710  1.00 36.54           O  
ATOM    122  O5'  DA C 507      34.570  46.266 127.978  1.00 41.95           O  
ATOM    123  C5'  DA C 507      34.850  45.132 128.789  1.00 32.38           C  
ATOM    124  C4'  DA C 507      33.673  44.188 128.769  1.00 32.62           C  
ATOM    125  O4'  DA C 507      32.591  44.748 129.546  1.00 33.49           O  
ATOM    126  C3'  DA C 507      33.094  43.910 127.378  1.00 33.54           C  
ATOM    127  O3'  DA C 507      32.733  42.520 127.305  1.00 36.27           O  
ATOM    128  C2'  DA C 507      31.879  44.825 127.318  1.00 28.06           C  
ATOM    129  C1'  DA C 507      31.406  44.800 128.763  1.00 29.23           C  
ATOM    130  N9   DA C 507      30.619  45.954 129.206  1.00 22.30           N  
ATOM    131  C8   DA C 507      30.762  47.273 128.850  1.00 19.74           C  
ATOM    132  N7   DA C 507      29.890  48.073 129.415  1.00 17.66           N  
ATOM    133  C5   DA C 507      29.118  47.221 130.201  1.00 17.15           C  
ATOM    134  C6   DA C 507      28.008  47.455 131.052  1.00 21.21           C  
ATOM    135  N6   DA C 507      27.467  48.661 131.248  1.00 23.12           N  
ATOM    136  N1   DA C 507      27.469  46.389 131.697  1.00 20.29           N  
ATOM    137  C2   DA C 507      28.013  45.179 131.489  1.00 22.26           C  
ATOM    138  N3   DA C 507      29.053  44.839 130.712  1.00 21.95           N  
ATOM    139  C4   DA C 507      29.562  45.919 130.086  1.00 18.66           C  
ATOM    140  P    DC C 508      32.197  41.882 125.922  1.00 35.48           P  
ATOM    141  OP1  DC C 508      32.806  40.537 125.815  1.00 40.35           O  
ATOM    142  OP2  DC C 508      32.353  42.850 124.801  1.00 37.32           O  
ATOM    143  O5'  DC C 508      30.645  41.686 126.201  1.00 30.96           O  
ATOM    144  C5'  DC C 508      30.192  41.412 127.520  1.00 32.26           C  
ATOM    145  C4'  DC C 508      28.684  41.463 127.584  1.00 33.50           C  
ATOM    146  O4'  DC C 508      28.238  42.704 128.194  1.00 32.84           O  
ATOM    147  C3'  DC C 508      27.964  41.362 126.238  1.00 32.31           C  
ATOM    148  O3'  DC C 508      26.866  40.462 126.367  1.00 38.43           O  
ATOM    149  C2'  DC C 508      27.414  42.761 126.032  1.00 34.18           C  
ATOM    150  C1'  DC C 508      27.128  43.179 127.460  1.00 29.49           C  
ATOM    151  N1   DC C 508      26.995  44.634 127.668  1.00 22.80           N  
ATOM    152  C2   DC C 508      25.950  45.111 128.476  1.00 20.53           C  
ATOM    153  O2   DC C 508      25.207  44.296 129.051  1.00 23.22           O  
ATOM    154  N3   DC C 508      25.773  46.445 128.608  1.00 14.28           N  
ATOM    155  C4   DC C 508      26.595  47.288 127.983  1.00 13.19           C  
ATOM    156  N4   DC C 508      26.366  48.591 128.121  1.00 17.72           N  
ATOM    157  C5   DC C 508      27.680  46.833 127.186  1.00 13.90           C  
ATOM    158  C6   DC C 508      27.846  45.511 127.061  1.00 18.43           C  
ATOM    159  P    DA C 509      26.468  39.499 125.147  1.00 34.50           P  
ATOM    160  OP1  DA C 509      27.117  38.188 125.384  1.00 38.44           O  
ATOM    161  OP2  DA C 509      26.696  40.231 123.861  1.00 29.00           O  
ATOM    162  O5'  DA C 509      24.908  39.313 125.370  1.00 31.03           O  
ATOM    163  C5'  DA C 509      24.403  39.038 126.671  1.00 24.59           C  
ATOM    164  C4'  DA C 509      23.057  39.696 126.861  1.00 16.42           C  
ATOM    165  O4'  DA C 509      23.201  41.132 127.006  1.00 23.41           O  
ATOM    166  C3'  DA C 509      22.081  39.487 125.710  1.00 13.63           C  
ATOM    167  O3'  DA C 509      20.799  39.255 126.271  1.00 18.30           O  
ATOM    168  C2'  DA C 509      22.116  40.814 124.967  1.00 19.38           C  
ATOM    169  C1'  DA C 509      22.341  41.807 126.096  1.00 18.72           C  
ATOM    170  N9   DA C 509      22.986  43.074 125.717  1.00 17.20           N  
ATOM    171  C8   DA C 509      23.976  43.260 124.786  1.00 15.63           C  
ATOM    172  N7   DA C 509      24.365  44.508 124.663  1.00  9.55           N  
ATOM    173  C5   DA C 509      23.575  45.198 125.574  1.00 11.06           C  
ATOM    174  C6   DA C 509      23.485  46.581 125.911  1.00 14.58           C  
ATOM    175  N6   DA C 509      24.255  47.537 125.369  1.00  5.36           N  
ATOM    176  N1   DA C 509      22.566  46.942 126.834  1.00 10.04           N  
ATOM    177  C2   DA C 509      21.813  45.975 127.400  1.00 15.18           C  
ATOM    178  N3   DA C 509      21.818  44.655 127.182  1.00 10.44           N  
ATOM    179  C4   DA C 509      22.721  44.328 126.239  1.00 15.21           C  
ATOM    180  P    DC C 510      19.579  38.848 125.325  1.00 25.26           P  
ATOM    181  OP1  DC C 510      18.676  37.953 126.094  1.00 24.32           O  
ATOM    182  OP2  DC C 510      20.154  38.397 124.027  1.00 25.37           O  
ATOM    183  O5'  DC C 510      18.791  40.215 125.103  1.00 29.13           O  
ATOM    184  C5'  DC C 510      18.607  41.118 126.186  1.00 19.08           C  
ATOM    185  C4'  DC C 510      17.871  42.357 125.742  1.00 17.83           C  
ATOM    186  O4'  DC C 510      18.829  43.431 125.555  1.00 22.78           O  
ATOM    187  C3'  DC C 510      17.036  42.292 124.462  1.00 17.96           C  
ATOM    188  O3'  DC C 510      15.753  42.853 124.745  1.00 19.28           O  
ATOM    189  C2'  DC C 510      17.785  43.205 123.496  1.00 20.48           C  
ATOM    190  C1'  DC C 510      18.449  44.209 124.437  1.00 19.64           C  
ATOM    191  N1   DC C 510      19.655  44.922 123.921  1.00 18.86           N  
ATOM    192  C2   DC C 510      19.849  46.299 124.232  1.00 18.85           C  
ATOM    193  O2   DC C 510      19.040  46.882 124.986  1.00 19.38           O  
ATOM    194  N3   DC C 510      20.923  46.951 123.707  1.00 10.46           N  
ATOM    195  C4   DC C 510      21.795  46.287 122.938  1.00 13.56           C  
ATOM    196  N4   DC C 510      22.847  46.954 122.449  1.00  8.35           N  
ATOM    197  C5   DC C 510      21.637  44.902 122.638  1.00  6.76           C  
ATOM    198  C6   DC C 510      20.570  44.266 123.144  1.00 17.59           C  
ATOM    199  P    DC C 511      14.478  42.473 123.851  1.00 20.31           P  
ATOM    200  OP1  DC C 511      13.520  41.665 124.656  1.00 27.91           O  
ATOM    201  OP2  DC C 511      15.034  41.908 122.591  1.00 21.56           O  
ATOM    202  O5'  DC C 511      13.795  43.889 123.588  1.00 22.55           O  
ATOM    203  C5'  DC C 511      14.500  44.891 122.856  1.00 21.62           C  
ATOM    204  C4'  DC C 511      14.233  46.258 123.417  1.00 16.78           C  
ATOM    205  O4'  DC C 511      15.544  46.790 123.722  1.00 24.91           O  
ATOM    206  C3'  DC C 511      13.629  47.185 122.371  1.00 20.97           C  
ATOM    207  O3'  DC C 511      12.442  47.852 122.727  1.00 21.42           O  
ATOM    208  C2'  DC C 511      14.696  48.205 122.029  1.00 29.48           C  
ATOM    209  C1'  DC C 511      15.861  47.945 122.956  1.00 21.74           C  
ATOM    210  N1   DC C 511      17.042  47.632 122.126  1.00 18.49           N  
ATOM    211  C2   DC C 511      17.926  48.663 121.782  1.00 14.25           C  
ATOM    212  O2   DC C 511      17.724  49.807 122.213  1.00 17.40           O  
ATOM    213  N3   DC C 511      18.971  48.395 120.978  1.00 14.97           N  
ATOM    214  C4   DC C 511      19.152  47.157 120.514  1.00 13.60           C  
ATOM    215  N4   DC C 511      20.207  46.942 119.712  1.00 10.63           N  
ATOM    216  C5   DC C 511      18.275  46.086 120.848  1.00  7.04           C  
ATOM    217  C6   DC C 511      17.248  46.365 121.659  1.00 10.37           C  
ATOM    218  P    DT C 512      11.565  48.484 121.546  1.00 21.58           P  
ATOM    219  OP1  DT C 512      10.130  48.607 121.914  1.00 20.14           O  
ATOM    220  OP2  DT C 512      11.964  47.676 120.359  1.00 22.47           O  
ATOM    221  O5'  DT C 512      12.170  49.941 121.371  1.00 21.39           O  
ATOM    222  C5'  DT C 512      12.281  50.815 122.485  1.00 18.86           C  
ATOM    223  C4'  DT C 512      12.929  52.101 122.045  1.00 17.83           C  
ATOM    224  O4'  DT C 512      14.260  51.795 121.551  1.00 23.94           O  
ATOM    225  C3'  DT C 512      12.192  52.769 120.889  1.00 17.74           C  
ATOM    226  O3'  DT C 512      12.256  54.181 121.071  1.00 24.81           O  
ATOM    227  C2'  DT C 512      12.985  52.327 119.669  1.00 20.99           C  
ATOM    228  C1'  DT C 512      14.404  52.254 120.213  1.00 16.90           C  
ATOM    229  N1   DT C 512      15.331  51.334 119.502  1.00 16.58           N  
ATOM    230  C2   DT C 512      16.527  51.837 119.025  1.00 16.61           C  
ATOM    231  O2   DT C 512      16.831  53.019 119.075  1.00 19.64           O  
ATOM    232  N3   DT C 512      17.359  50.904 118.462  1.00  9.99           N  
ATOM    233  C4   DT C 512      17.109  49.557 118.301  1.00  7.60           C  
ATOM    234  O4   DT C 512      17.960  48.833 117.803  1.00 16.97           O  
ATOM    235  C5   DT C 512      15.838  49.112 118.763  1.00  7.27           C  
ATOM    236  C7   DT C 512      15.476  47.676 118.561  1.00  9.71           C  
ATOM    237  C6   DT C 512      15.019  50.001 119.343  1.00 12.33           C  
ATOM    238  P    DA C 513      11.193  55.142 120.342  1.00 27.16           P  
ATOM    239  OP1  DA C 513      10.925  56.268 121.277  1.00 29.21           O  
ATOM    240  OP2  DA C 513      10.063  54.334 119.799  1.00 26.43           O  
ATOM    241  O5'  DA C 513      12.014  55.741 119.129  1.00 25.17           O  
ATOM    242  C5'  DA C 513      13.255  55.174 118.770  1.00 29.90           C  
ATOM    243  C4'  DA C 513      13.845  55.916 117.599  1.00 26.67           C  
ATOM    244  O4'  DA C 513      14.960  55.112 117.143  1.00 25.91           O  
ATOM    245  C3'  DA C 513      12.887  56.030 116.412  1.00 25.56           C  
ATOM    246  O3'  DA C 513      13.115  57.274 115.741  1.00 25.11           O  
ATOM    247  C2'  DA C 513      13.248  54.827 115.562  1.00 21.89           C  
ATOM    248  C1'  DA C 513      14.734  54.666 115.823  1.00 18.07           C  
ATOM    249  N9   DA C 513      15.213  53.290 115.716  1.00 13.11           N  
ATOM    250  C8   DA C 513      14.563  52.128 116.056  1.00  8.38           C  
ATOM    251  N7   DA C 513      15.229  51.040 115.728  1.00 13.59           N  
ATOM    252  C5   DA C 513      16.403  51.524 115.152  1.00  7.84           C  
ATOM    253  C6   DA C 513      17.514  50.882 114.555  1.00 10.45           C  
ATOM    254  N6   DA C 513      17.623  49.558 114.409  1.00  8.97           N  
ATOM    255  N1   DA C 513      18.517  51.663 114.090  1.00  7.01           N  
ATOM    256  C2   DA C 513      18.398  52.984 114.202  1.00  4.88           C  
ATOM    257  N3   DA C 513      17.399  53.700 114.716  1.00  8.16           N  
ATOM    258  C4   DA C 513      16.422  52.904 115.174  1.00  5.64           C  
ATOM    259  P    DG C 514      12.188  57.716 114.495  1.00 29.11           P  
ATOM    260  OP1  DG C 514      12.086  59.199 114.488  1.00 25.79           O  
ATOM    261  OP2  DG C 514      10.958  56.881 114.423  1.00 26.89           O  
ATOM    262  O5'  DG C 514      13.102  57.345 113.263  1.00 27.27           O  
ATOM    263  C5'  DG C 514      14.465  57.716 113.272  1.00 20.37           C  
ATOM    264  C4'  DG C 514      15.192  56.950 112.202  1.00 23.54           C  
ATOM    265  O4'  DG C 514      15.364  55.563 112.591  1.00 16.09           O  
ATOM    266  C3'  DG C 514      14.424  56.924 110.869  1.00 20.50           C  
ATOM    267  O3'  DG C 514      15.378  56.999 109.811  1.00 25.15           O  
ATOM    268  C2'  DG C 514      13.816  55.535 110.859  1.00 14.48           C  
ATOM    269  C1'  DG C 514      14.995  54.813 111.452  1.00 14.51           C  
ATOM    270  N9   DG C 514      14.885  53.403 111.793  1.00 14.21           N  
ATOM    271  C8   DG C 514      13.845  52.718 112.388  1.00  6.01           C  
ATOM    272  N7   DG C 514      14.078  51.431 112.479  1.00  9.69           N  
ATOM    273  C5   DG C 514      15.347  51.267 111.916  1.00  8.26           C  
ATOM    274  C6   DG C 514      16.120  50.102 111.699  1.00  9.14           C  
ATOM    275  O6   DG C 514      15.840  48.931 111.967  1.00 20.14           O  
ATOM    276  N1   DG C 514      17.343  50.392 111.094  1.00 11.05           N  
ATOM    277  C2   DG C 514      17.769  51.648 110.746  1.00 17.86           C  
ATOM    278  N2   DG C 514      19.009  51.741 110.207  1.00  8.46           N  
ATOM    279  N3   DG C 514      17.050  52.741 110.922  1.00  8.37           N  
ATOM    280  C4   DG C 514      15.860  52.474 111.508  1.00  9.98           C  
ATOM    281  P    DG C 515      15.045  57.833 108.492  1.00 14.40           P  
ATOM    282  OP1  DG C 515      15.268  59.273 108.775  1.00 26.54           O  
ATOM    283  OP2  DG C 515      13.719  57.369 108.034  1.00 15.49           O  
ATOM    284  O5'  DG C 515      16.168  57.359 107.472  1.00 16.83           O  
ATOM    285  C5'  DG C 515      17.538  57.626 107.724  1.00 12.38           C  
ATOM    286  C4'  DG C 515      18.408  56.687 106.920  1.00 16.83           C  
ATOM    287  O4'  DG C 515      18.291  55.349 107.459  1.00 20.06           O  
ATOM    288  C3'  DG C 515      18.054  56.574 105.437  1.00 12.72           C  
ATOM    289  O3'  DG C 515      19.249  56.375 104.679  1.00 12.76           O  
ATOM    290  C2'  DG C 515      17.195  55.324 105.392  1.00 10.53           C  
ATOM    291  C1'  DG C 515      17.856  54.455 106.450  1.00  8.57           C  
ATOM    292  N9   DG C 515      16.986  53.463 107.070  1.00 11.60           N  
ATOM    293  C8   DG C 515      15.786  53.671 107.715  1.00  8.57           C  
ATOM    294  N7   DG C 515      15.223  52.567 108.130  1.00  3.01           N  
ATOM    295  C5   DG C 515      16.113  51.570 107.746  1.00  9.45           C  
ATOM    296  C6   DG C 515      16.047  50.155 107.916  1.00  7.54           C  
ATOM    297  O6   DG C 515      15.158  49.488 108.453  1.00  4.60           O  
ATOM    298  N1   DG C 515      17.162  49.517 107.370  1.00  8.07           N  
ATOM    299  C2   DG C 515      18.205  50.155 106.734  1.00 14.34           C  
ATOM    300  N2   DG C 515      19.187  49.370 106.257  1.00  9.87           N  
ATOM    301  N3   DG C 515      18.279  51.474 106.570  1.00 15.08           N  
ATOM    302  C4   DG C 515      17.208  52.109 107.098  1.00 11.37           C  
ATOM    303  P    DT C 516      19.213  56.521 103.075  1.00 25.87           P  
ATOM    304  OP1  DT C 516      20.291  57.483 102.692  1.00 22.27           O  
ATOM    305  OP2  DT C 516      17.813  56.742 102.612  1.00 19.59           O  
ATOM    306  O5'  DT C 516      19.652  55.098 102.520  1.00 23.22           O  
ATOM    307  C5'  DT C 516      18.981  53.926 102.913  1.00 11.70           C  
ATOM    308  C4'  DT C 516      19.623  52.741 102.248  1.00 12.79           C  
ATOM    309  O4'  DT C 516      19.389  51.604 103.106  1.00 18.94           O  
ATOM    310  C3'  DT C 516      19.038  52.413 100.879  1.00 14.58           C  
ATOM    311  O3'  DT C 516      20.015  52.220  99.848  1.00 13.25           O  
ATOM    312  C2'  DT C 516      18.225  51.153 101.102  1.00 22.77           C  
ATOM    313  C1'  DT C 516      18.620  50.616 102.471  1.00 13.42           C  
ATOM    314  N1   DT C 516      17.403  50.432 103.264  1.00 14.71           N  
ATOM    315  C2   DT C 516      17.059  49.162 103.604  1.00  9.33           C  
ATOM    316  O2   DT C 516      17.793  48.212 103.396  1.00 18.99           O  
ATOM    317  N3   DT C 516      15.831  49.024 104.200  1.00  4.97           N  
ATOM    318  C4   DT C 516      14.940  50.035 104.495  1.00  7.89           C  
ATOM    319  O4   DT C 516      13.841  49.755 104.973  1.00 12.34           O  
ATOM    320  C5   DT C 516      15.391  51.375 104.191  1.00  8.22           C  
ATOM    321  C7   DT C 516      14.507  52.531 104.526  1.00  2.00           C  
ATOM    322  C6   DT C 516      16.594  51.508 103.604  1.00  4.22           C  
ATOM    323  P    DG C 517      19.602  52.486  98.306  1.00  6.85           P  
ATOM    324  OP1  DG C 517      20.678  53.230  97.642  1.00  2.00           O  
ATOM    325  OP2  DG C 517      18.197  52.995  98.217  1.00  2.00           O  
ATOM    326  O5'  DG C 517      19.553  51.029  97.679  1.00 14.14           O  
ATOM    327  C5'  DG C 517      20.690  50.181  97.729  1.00 12.60           C  
ATOM    328  C4'  DG C 517      20.262  48.740  97.636  1.00  8.88           C  
ATOM    329  O4'  DG C 517      19.327  48.472  98.712  1.00  6.31           O  
ATOM    330  C3'  DG C 517      19.555  48.329  96.346  1.00  7.44           C  
ATOM    331  O3'  DG C 517      20.025  47.012  96.011  1.00 19.84           O  
ATOM    332  C2'  DG C 517      18.077  48.350  96.722  1.00  4.29           C  
ATOM    333  C1'  DG C 517      18.094  47.976  98.201  1.00  5.91           C  
ATOM    334  N9   DG C 517      17.021  48.556  99.007  1.00  4.60           N  
ATOM    335  C8   DG C 517      16.712  49.887  99.103  1.00  8.38           C  
ATOM    336  N7   DG C 517      15.707  50.129  99.901  1.00  4.88           N  
ATOM    337  C5   DG C 517      15.321  48.882 100.362  1.00  9.11           C  
ATOM    338  C6   DG C 517      14.270  48.516 101.255  1.00 11.80           C  
ATOM    339  O6   DG C 517      13.467  49.262 101.854  1.00  6.52           O  
ATOM    340  N1   DG C 517      14.206  47.135 101.432  1.00  6.76           N  
ATOM    341  C2   DG C 517      15.066  46.223 100.847  1.00 14.13           C  
ATOM    342  N2   DG C 517      14.845  44.910 101.137  1.00  9.17           N  
ATOM    343  N3   DG C 517      16.066  46.559 100.034  1.00 11.05           N  
ATOM    344  C4   DG C 517      16.124  47.893  99.825  1.00 11.23           C  
ATOM    345  P    DT C 518      19.533  46.270  94.667  1.00 17.41           P  
ATOM    346  OP1  DT C 518      20.743  45.951  93.859  1.00 22.70           O  
ATOM    347  OP2  DT C 518      18.403  47.014  94.055  1.00 17.18           O  
ATOM    348  O5'  DT C 518      18.959  44.902  95.217  1.00 14.66           O  
ATOM    349  C5'  DT C 518      18.045  44.927  96.280  1.00 13.65           C  
ATOM    350  C4'  DT C 518      17.468  43.560  96.519  1.00  5.28           C  
ATOM    351  O4'  DT C 518      16.466  43.802  97.518  1.00 12.59           O  
ATOM    352  C3'  DT C 518      16.741  42.954  95.322  1.00 12.61           C  
ATOM    353  O3'  DT C 518      16.920  41.530  95.277  1.00 19.80           O  
ATOM    354  C2'  DT C 518      15.290  43.362  95.523  1.00 13.67           C  
ATOM    355  C1'  DT C 518      15.163  43.631  97.015  1.00 11.95           C  
ATOM    356  N1   DT C 518      14.416  44.860  97.325  1.00 15.20           N  
ATOM    357  C2   DT C 518      13.350  44.782  98.187  1.00 15.95           C  
ATOM    358  O2   DT C 518      13.011  43.744  98.733  1.00 21.65           O  
ATOM    359  N3   DT C 518      12.685  45.970  98.394  1.00 17.96           N  
ATOM    360  C4   DT C 518      12.986  47.206  97.847  1.00 18.54           C  
ATOM    361  O4   DT C 518      12.309  48.197  98.159  1.00 20.48           O  
ATOM    362  C5   DT C 518      14.123  47.217  96.942  1.00 21.35           C  
ATOM    363  C7   DT C 518      14.505  48.492  96.266  1.00 13.54           C  
ATOM    364  C6   DT C 518      14.776  46.060  96.743  1.00 20.22           C  
ATOM    365  P    DG C 519      16.864  40.751  93.865  1.00 19.71           P  
ATOM    366  OP1  DG C 519      17.559  39.456  93.996  1.00 17.96           O  
ATOM    367  OP2  DG C 519      17.289  41.692  92.799  1.00 28.88           O  
ATOM    368  O5'  DG C 519      15.315  40.468  93.657  1.00 11.78           O  
ATOM    369  C5'  DG C 519      14.600  39.648  94.559  1.00 12.37           C  
ATOM    370  C4'  DG C 519      13.121  39.867  94.383  1.00 13.35           C  
ATOM    371  O4'  DG C 519      12.732  41.148  94.932  1.00 23.43           O  
ATOM    372  C3'  DG C 519      12.641  39.866  92.929  1.00 23.66           C  
ATOM    373  O3'  DG C 519      11.358  39.251  92.896  1.00 34.36           O  
ATOM    374  C2'  DG C 519      12.446  41.341  92.626  1.00 19.20           C  
ATOM    375  C1'  DG C 519      11.934  41.823  93.972  1.00 23.75           C  
ATOM    376  N9   DG C 519      12.032  43.263  94.199  1.00 19.73           N  
ATOM    377  C8   DG C 519      12.924  44.140  93.615  1.00 17.30           C  
ATOM    378  N7   DG C 519      12.712  45.382  93.956  1.00 18.93           N  
ATOM    379  C5   DG C 519      11.629  45.325  94.831  1.00 11.88           C  
ATOM    380  C6   DG C 519      10.951  46.360  95.527  1.00 15.30           C  
ATOM    381  O6   DG C 519      11.167  47.579  95.493  1.00 19.89           O  
ATOM    382  N1   DG C 519       9.927  45.859  96.329  1.00  9.76           N  
ATOM    383  C2   DG C 519       9.608  44.531  96.455  1.00 11.83           C  
ATOM    384  N2   DG C 519       8.633  44.236  97.328  1.00  9.30           N  
ATOM    385  N3   DG C 519      10.213  43.556  95.795  1.00  7.71           N  
ATOM    386  C4   DG C 519      11.211  44.023  95.008  1.00 14.58           C  
ATOM    387  P    DA C 520      10.980  38.198  91.741  1.00 36.05           P  
ATOM    388  OP1  DA C 520      11.798  36.968  91.913  1.00 35.14           O  
ATOM    389  OP2  DA C 520      10.980  38.901  90.424  1.00 28.39           O  
ATOM    390  O5'  DA C 520       9.482  37.863  92.156  1.00 30.66           O  
ATOM    391  C5'  DA C 520       9.168  37.606  93.528  1.00 28.57           C  
ATOM    392  C4'  DA C 520       7.934  38.372  93.960  1.00 30.21           C  
ATOM    393  O4'  DA C 520       8.214  39.785  94.128  1.00 31.03           O  
ATOM    394  C3'  DA C 520       6.718  38.281  93.039  1.00 32.29           C  
ATOM    395  O3'  DA C 520       5.556  37.999  93.821  1.00 39.39           O  
ATOM    396  C2'  DA C 520       6.634  39.663  92.405  1.00 29.39           C  
ATOM    397  C1'  DA C 520       7.223  40.571  93.475  1.00 24.36           C  
ATOM    398  N9   DA C 520       7.882  41.778  92.968  1.00 21.71           N  
ATOM    399  C8   DA C 520       8.846  41.840  91.992  1.00 12.43           C  
ATOM    400  N7   DA C 520       9.297  43.048  91.762  1.00 15.99           N  
ATOM    401  C5   DA C 520       8.574  43.848  92.640  1.00 15.27           C  
ATOM    402  C6   DA C 520       8.606  45.222  92.899  1.00 14.85           C  
ATOM    403  N6   DA C 520       9.406  46.074  92.250  1.00 16.16           N  
ATOM    404  N1   DA C 520       7.783  45.703  93.862  1.00 16.04           N  
ATOM    405  C2   DA C 520       6.976  44.852  94.496  1.00 14.09           C  
ATOM    406  N3   DA C 520       6.850  43.538  94.337  1.00 23.40           N  
ATOM    407  C4   DA C 520       7.693  43.084  93.382  1.00 21.47           C  
ATOM    408  P    DA C 521       4.154  37.702  93.094  1.00 45.75           P  
ATOM    409  OP1  DA C 521       3.464  36.648  93.879  1.00 49.04           O  
ATOM    410  OP2  DA C 521       4.356  37.521  91.628  1.00 43.73           O  
ATOM    411  O5'  DA C 521       3.372  39.065  93.306  1.00 45.94           O  
ATOM    412  C5'  DA C 521       3.382  39.694  94.576  1.00 38.95           C  
ATOM    413  C4'  DA C 521       2.702  41.032  94.488  1.00 35.19           C  
ATOM    414  O4'  DA C 521       3.601  42.022  93.939  1.00 37.96           O  
ATOM    415  C3'  DA C 521       1.458  41.035  93.601  1.00 33.68           C  
ATOM    416  O3'  DA C 521       0.417  41.709  94.309  1.00 37.48           O  
ATOM    417  C2'  DA C 521       1.906  41.777  92.345  1.00 28.28           C  
ATOM    418  C1'  DA C 521       2.946  42.736  92.897  1.00 32.17           C  
ATOM    419  N9   DA C 521       3.982  43.227  91.982  1.00 23.22           N  
ATOM    420  C8   DA C 521       4.799  42.505  91.155  1.00 24.79           C  
ATOM    421  N7   DA C 521       5.696  43.234  90.525  1.00 26.27           N  
ATOM    422  C5   DA C 521       5.435  44.527  90.952  1.00 20.82           C  
ATOM    423  C6   DA C 521       6.052  45.760  90.669  1.00 17.87           C  
ATOM    424  N6   DA C 521       7.102  45.900  89.853  1.00 14.68           N  
ATOM    425  N1   DA C 521       5.560  46.857  91.269  1.00 16.56           N  
ATOM    426  C2   DA C 521       4.520  46.720  92.104  1.00 24.24           C  
ATOM    427  N3   DA C 521       3.856  45.619  92.454  1.00 25.35           N  
ATOM    428  C4   DA C 521       4.368  44.543  91.837  1.00 25.60           C  
ATOM    429  P    DA C 522      -1.014  41.922  93.624  1.00 43.08           P  
ATOM    430  OP1  DA C 522      -2.062  41.613  94.622  1.00 42.93           O  
ATOM    431  OP2  DA C 522      -1.029  41.254  92.296  1.00 42.14           O  
ATOM    432  O5'  DA C 522      -1.045  43.490  93.395  1.00 40.73           O  
ATOM    433  C5'  DA C 522      -0.698  44.368  94.453  1.00 29.62           C  
ATOM    434  C4'  DA C 522      -0.698  45.789  93.955  1.00 21.74           C  
ATOM    435  O4'  DA C 522       0.458  46.023  93.114  1.00 23.80           O  
ATOM    436  C3'  DA C 522      -1.920  46.110  93.103  1.00 21.48           C  
ATOM    437  O3'  DA C 522      -2.475  47.345  93.532  1.00 16.08           O  
ATOM    438  C2'  DA C 522      -1.382  46.161  91.677  1.00 20.47           C  
ATOM    439  C1'  DA C 522       0.054  46.587  91.878  1.00 17.24           C  
ATOM    440  N9   DA C 522       1.005  46.149  90.855  1.00 17.03           N  
ATOM    441  C8   DA C 522       1.204  44.899  90.325  1.00 19.20           C  
ATOM    442  N7   DA C 522       2.192  44.846  89.455  1.00 18.97           N  
ATOM    443  C5   DA C 522       2.661  46.152  89.401  1.00 20.04           C  
ATOM    444  C6   DA C 522       3.708  46.773  88.674  1.00 23.04           C  
ATOM    445  N6   DA C 522       4.523  46.135  87.824  1.00 22.77           N  
ATOM    446  N1   DA C 522       3.891  48.095  88.850  1.00 24.18           N  
ATOM    447  C2   DA C 522       3.094  48.747  89.700  1.00 20.02           C  
ATOM    448  N3   DA C 522       2.093  48.287  90.439  1.00 20.02           N  
ATOM    449  C4   DA C 522       1.929  46.971  90.248  1.00 22.89           C  
ATOM    450  P    DT C 523      -3.780  47.915  92.815  1.00 22.18           P  
ATOM    451  OP1  DT C 523      -4.691  48.460  93.842  1.00 25.63           O  
ATOM    452  OP2  DT C 523      -4.278  46.893  91.846  1.00 29.18           O  
ATOM    453  O5'  DT C 523      -3.176  49.123  92.002  1.00 24.21           O  
ATOM    454  C5'  DT C 523      -2.050  49.804  92.514  1.00 25.26           C  
ATOM    455  C4'  DT C 523      -1.462  50.691  91.451  1.00 21.56           C  
ATOM    456  O4'  DT C 523      -0.651  49.927  90.535  1.00 26.38           O  
ATOM    457  C3'  DT C 523      -2.490  51.434  90.598  1.00 19.86           C  
ATOM    458  O3'  DT C 523      -2.073  52.790  90.579  1.00 27.79           O  
ATOM    459  C2'  DT C 523      -2.383  50.764  89.230  1.00 12.85           C  
ATOM    460  C1'  DT C 523      -0.924  50.340  89.206  1.00 20.07           C  
ATOM    461  N1   DT C 523      -0.475  49.247  88.297  1.00 18.11           N  
ATOM    462  C2   DT C 523       0.677  49.465  87.559  1.00 17.18           C  
ATOM    463  O2   DT C 523       1.254  50.542  87.514  1.00 15.91           O  
ATOM    464  N3   DT C 523       1.123  48.380  86.847  1.00 19.02           N  
ATOM    465  C4   DT C 523       0.527  47.138  86.753  1.00 23.95           C  
ATOM    466  O4   DT C 523       1.060  46.245  86.075  1.00 30.56           O  
ATOM    467  C5   DT C 523      -0.710  46.992  87.495  1.00 18.51           C  
ATOM    468  C7   DT C 523      -1.443  45.694  87.413  1.00 22.79           C  
ATOM    469  C6   DT C 523      -1.143  48.036  88.222  1.00 15.35           C  
ATOM    470  P    DT C 524      -3.139  53.960  90.332  1.00 34.48           P  
ATOM    471  OP1  DT C 524      -3.031  54.928  91.460  1.00 29.27           O  
ATOM    472  OP2  DT C 524      -4.466  53.381  89.972  1.00 26.79           O  
ATOM    473  O5'  DT C 524      -2.550  54.639  89.022  1.00 35.80           O  
ATOM    474  C5'  DT C 524      -1.694  53.883  88.175  1.00 30.65           C  
ATOM    475  C4'  DT C 524      -1.066  54.767  87.132  1.00 32.61           C  
ATOM    476  O4'  DT C 524      -0.294  53.886  86.294  1.00 29.50           O  
ATOM    477  C3'  DT C 524      -2.083  55.422  86.198  1.00 38.01           C  
ATOM    478  O3'  DT C 524      -1.517  56.540  85.494  1.00 41.60           O  
ATOM    479  C2'  DT C 524      -2.335  54.331  85.177  1.00 33.51           C  
ATOM    480  C1'  DT C 524      -0.965  53.675  85.058  1.00 28.42           C  
ATOM    481  N1   DT C 524      -1.036  52.233  84.854  1.00 26.41           N  
ATOM    482  C2   DT C 524       0.044  51.607  84.281  1.00 24.60           C  
ATOM    483  O2   DT C 524       1.060  52.205  83.945  1.00 22.85           O  
ATOM    484  N3   DT C 524      -0.099  50.249  84.127  1.00 19.71           N  
ATOM    485  C4   DT C 524      -1.189  49.481  84.497  1.00 15.21           C  
ATOM    486  O4   DT C 524      -1.163  48.265  84.327  1.00 15.89           O  
ATOM    487  C5   DT C 524      -2.295  50.207  85.079  1.00 12.80           C  
ATOM    488  C7   DT C 524      -3.517  49.460  85.493  1.00  9.65           C  
ATOM    489  C6   DT C 524      -2.165  51.529  85.228  1.00 20.00           C  
TER     490       DT C 524                                                      
ATOM    491  O5'  DA D 501       6.020  44.851  77.527  1.00 49.37           O  
ATOM    492  C5'  DA D 501       5.682  45.555  76.318  1.00 45.81           C  
ATOM    493  C4'  DA D 501       5.640  47.067  76.485  1.00 43.21           C  
ATOM    494  O4'  DA D 501       4.381  47.462  77.074  1.00 37.63           O  
ATOM    495  C3'  DA D 501       6.735  47.645  77.376  1.00 41.04           C  
ATOM    496  O3'  DA D 501       7.206  48.892  76.863  1.00 47.56           O  
ATOM    497  C2'  DA D 501       6.034  47.875  78.699  1.00 37.30           C  
ATOM    498  C1'  DA D 501       4.603  48.164  78.288  1.00 33.78           C  
ATOM    499  N9   DA D 501       3.644  47.655  79.264  1.00 36.92           N  
ATOM    500  C8   DA D 501       3.240  46.352  79.444  1.00 34.50           C  
ATOM    501  N7   DA D 501       2.369  46.202  80.412  1.00 40.18           N  
ATOM    502  C5   DA D 501       2.183  47.493  80.896  1.00 36.24           C  
ATOM    503  C6   DA D 501       1.374  48.014  81.926  1.00 33.98           C  
ATOM    504  N6   DA D 501       0.558  47.268  82.671  1.00 33.67           N  
ATOM    505  N1   DA D 501       1.433  49.342  82.163  1.00 31.53           N  
ATOM    506  C2   DA D 501       2.251  50.090  81.410  1.00 33.15           C  
ATOM    507  N3   DA D 501       3.053  49.718  80.413  1.00 30.60           N  
ATOM    508  C4   DA D 501       2.969  48.396  80.204  1.00 34.19           C  
ATOM    509  P    DA D 502       8.457  49.617  77.562  1.00 50.03           P  
ATOM    510  OP1  DA D 502       8.988  50.646  76.616  1.00 45.42           O  
ATOM    511  OP2  DA D 502       9.365  48.557  78.095  1.00 46.50           O  
ATOM    512  O5'  DA D 502       7.796  50.401  78.776  1.00 42.99           O  
ATOM    513  C5'  DA D 502       6.959  51.528  78.531  1.00 36.87           C  
ATOM    514  C4'  DA D 502       6.816  52.350  79.789  1.00 33.99           C  
ATOM    515  O4'  DA D 502       5.937  51.700  80.733  1.00 30.44           O  
ATOM    516  C3'  DA D 502       8.119  52.615  80.544  1.00 31.65           C  
ATOM    517  O3'  DA D 502       8.032  53.951  81.062  1.00 30.61           O  
ATOM    518  C2'  DA D 502       8.102  51.553  81.632  1.00 25.86           C  
ATOM    519  C1'  DA D 502       6.618  51.472  81.960  1.00 28.62           C  
ATOM    520  N9   DA D 502       6.128  50.202  82.505  1.00 24.76           N  
ATOM    521  C8   DA D 502       6.596  48.926  82.289  1.00 26.05           C  
ATOM    522  N7   DA D 502       5.880  47.993  82.877  1.00 23.23           N  
ATOM    523  C5   DA D 502       4.886  48.705  83.539  1.00 22.18           C  
ATOM    524  C6   DA D 502       3.802  48.301  84.342  1.00 21.63           C  
ATOM    525  N6   DA D 502       3.517  47.028  84.631  1.00 18.02           N  
ATOM    526  N1   DA D 502       3.002  49.265  84.842  1.00 27.03           N  
ATOM    527  C2   DA D 502       3.279  50.543  84.556  1.00 26.84           C  
ATOM    528  N3   DA D 502       4.263  51.046  83.817  1.00 25.55           N  
ATOM    529  C4   DA D 502       5.039  50.067  83.333  1.00 21.25           C  
ATOM    530  P    DT D 503       9.216  54.569  81.951  1.00 31.67           P  
ATOM    531  OP1  DT D 503       9.319  55.988  81.521  1.00 25.84           O  
ATOM    532  OP2  DT D 503      10.427  53.703  81.958  1.00 25.45           O  
ATOM    533  O5'  DT D 503       8.571  54.545  83.402  1.00 30.41           O  
ATOM    534  C5'  DT D 503       7.222  54.938  83.547  1.00 27.39           C  
ATOM    535  C4'  DT D 503       6.725  54.675  84.948  1.00 24.50           C  
ATOM    536  O4'  DT D 503       6.313  53.304  85.143  1.00 20.24           O  
ATOM    537  C3'  DT D 503       7.656  55.030  86.105  1.00 21.67           C  
ATOM    538  O3'  DT D 503       6.908  55.932  86.924  1.00 24.41           O  
ATOM    539  C2'  DT D 503       7.917  53.684  86.774  1.00 17.26           C  
ATOM    540  C1'  DT D 503       6.665  52.897  86.444  1.00  9.90           C  
ATOM    541  N1   DT D 503       6.774  51.425  86.436  1.00 13.26           N  
ATOM    542  C2   DT D 503       5.796  50.711  87.095  1.00  9.86           C  
ATOM    543  O2   DT D 503       4.885  51.242  87.710  1.00  8.46           O  
ATOM    544  N3   DT D 503       5.918  49.347  87.015  1.00 10.33           N  
ATOM    545  C4   DT D 503       6.899  48.628  86.353  1.00 11.58           C  
ATOM    546  O4   DT D 503       6.861  47.399  86.361  1.00 18.50           O  
ATOM    547  C5   DT D 503       7.903  49.434  85.688  1.00 13.28           C  
ATOM    548  C7   DT D 503       9.003  48.744  84.933  1.00  2.63           C  
ATOM    549  C6   DT D 503       7.802  50.774  85.770  1.00 12.76           C  
ATOM    550  P    DT D 504       7.525  56.532  88.277  1.00 15.94           P  
ATOM    551  OP1  DT D 504       6.978  57.916  88.341  1.00 10.02           O  
ATOM    552  OP2  DT D 504       8.997  56.309  88.397  1.00  8.80           O  
ATOM    553  O5'  DT D 504       6.719  55.676  89.336  1.00 12.99           O  
ATOM    554  C5'  DT D 504       5.308  55.752  89.294  1.00  9.51           C  
ATOM    555  C4'  DT D 504       4.695  54.907  90.377  1.00 14.18           C  
ATOM    556  O4'  DT D 504       4.949  53.514  90.115  1.00 18.24           O  
ATOM    557  C3'  DT D 504       5.208  55.187  91.784  1.00 15.41           C  
ATOM    558  O3'  DT D 504       4.045  55.264  92.621  1.00 14.45           O  
ATOM    559  C2'  DT D 504       6.118  53.996  92.073  1.00 15.73           C  
ATOM    560  C1'  DT D 504       5.447  52.889  91.277  1.00 17.76           C  
ATOM    561  N1   DT D 504       6.297  51.762  90.854  1.00 12.58           N  
ATOM    562  C2   DT D 504       5.818  50.486  91.078  1.00 11.40           C  
ATOM    563  O2   DT D 504       4.724  50.261  91.601  1.00 11.05           O  
ATOM    564  N3   DT D 504       6.651  49.475  90.669  1.00  6.90           N  
ATOM    565  C4   DT D 504       7.890  49.605  90.057  1.00 13.54           C  
ATOM    566  O4   DT D 504       8.514  48.588  89.714  1.00 14.80           O  
ATOM    567  C5   DT D 504       8.347  50.976  89.848  1.00 11.53           C  
ATOM    568  C7   DT D 504       9.684  51.220  89.221  1.00  2.00           C  
ATOM    569  C6   DT D 504       7.528  51.970  90.251  1.00 14.46           C  
ATOM    570  P    DT D 505       4.184  55.556  94.195  1.00 17.42           P  
ATOM    571  OP1  DT D 505       3.023  56.419  94.568  1.00  7.76           O  
ATOM    572  OP2  DT D 505       5.557  56.000  94.542  1.00  8.64           O  
ATOM    573  O5'  DT D 505       3.951  54.111  94.810  1.00  9.59           O  
ATOM    574  C5'  DT D 505       2.721  53.449  94.571  1.00  8.38           C  
ATOM    575  C4'  DT D 505       2.736  52.088  95.213  1.00 14.41           C  
ATOM    576  O4'  DT D 505       3.738  51.244  94.588  1.00 12.16           O  
ATOM    577  C3'  DT D 505       3.061  52.094  96.708  1.00 17.31           C  
ATOM    578  O3'  DT D 505       2.192  51.141  97.328  1.00 21.40           O  
ATOM    579  C2'  DT D 505       4.499  51.598  96.748  1.00 16.63           C  
ATOM    580  C1'  DT D 505       4.488  50.605  95.600  1.00  9.01           C  
ATOM    581  N1   DT D 505       5.791  50.248  95.037  1.00  8.28           N  
ATOM    582  C2   DT D 505       6.101  48.902  94.904  1.00 12.97           C  
ATOM    583  O2   DT D 505       5.365  47.994  95.285  1.00  6.47           O  
ATOM    584  N3   DT D 505       7.318  48.661  94.304  1.00  8.48           N  
ATOM    585  C4   DT D 505       8.235  49.599  93.861  1.00  7.02           C  
ATOM    586  O4   DT D 505       9.272  49.231  93.297  1.00  9.96           O  
ATOM    587  C5   DT D 505       7.873  50.985  94.096  1.00  2.76           C  
ATOM    588  C7   DT D 505       8.835  52.071  93.745  1.00  2.00           C  
ATOM    589  C6   DT D 505       6.673  51.228  94.646  1.00  8.60           C  
ATOM    590  P    DC D 506       1.690  51.352  98.835  1.00 20.22           P  
ATOM    591  OP1  DC D 506       0.213  51.534  98.780  1.00 15.93           O  
ATOM    592  OP2  DC D 506       2.547  52.407  99.445  1.00 18.39           O  
ATOM    593  O5'  DC D 506       1.998  49.941  99.508  1.00 15.33           O  
ATOM    594  C5'  DC D 506       2.166  48.777  98.694  1.00 14.58           C  
ATOM    595  C4'  DC D 506       3.022  47.761  99.409  1.00 16.36           C  
ATOM    596  O4'  DC D 506       4.250  47.542  98.673  1.00 19.83           O  
ATOM    597  C3'  DC D 506       3.439  48.209 100.806  1.00 25.21           C  
ATOM    598  O3'  DC D 506       3.370  47.103 101.692  1.00 32.08           O  
ATOM    599  C2'  DC D 506       4.886  48.621 100.625  1.00 25.87           C  
ATOM    600  C1'  DC D 506       5.355  47.671  99.543  1.00 15.89           C  
ATOM    601  N1   DC D 506       6.505  48.191  98.779  1.00 16.62           N  
ATOM    602  C2   DC D 506       7.390  47.287  98.175  1.00 13.47           C  
ATOM    603  O2   DC D 506       7.166  46.074  98.260  1.00 20.60           O  
ATOM    604  N3   DC D 506       8.475  47.755  97.519  1.00 16.98           N  
ATOM    605  C4   DC D 506       8.694  49.069  97.448  1.00 16.85           C  
ATOM    606  N4   DC D 506       9.777  49.477  96.795  1.00 10.10           N  
ATOM    607  C5   DC D 506       7.804  50.021  98.043  1.00 14.33           C  
ATOM    608  C6   DC D 506       6.727  49.541  98.685  1.00 13.90           C  
ATOM    609  P    DA D 507       3.066  47.336 103.256  1.00 27.66           P  
ATOM    610  OP1  DA D 507       1.609  47.546 103.420  1.00 16.83           O  
ATOM    611  OP2  DA D 507       4.029  48.328 103.809  1.00 24.91           O  
ATOM    612  O5'  DA D 507       3.458  45.918 103.855  1.00 31.29           O  
ATOM    613  C5'  DA D 507       3.132  44.726 103.140  1.00 29.46           C  
ATOM    614  C4'  DA D 507       4.289  43.761 103.187  1.00 25.17           C  
ATOM    615  O4'  DA D 507       5.377  44.243 102.362  1.00 24.85           O  
ATOM    616  C3'  DA D 507       4.874  43.568 104.584  1.00 30.35           C  
ATOM    617  O3'  DA D 507       5.168  42.177 104.766  1.00 34.97           O  
ATOM    618  C2'  DA D 507       6.125  44.437 104.567  1.00 26.72           C  
ATOM    619  C1'  DA D 507       6.575  44.325 103.121  1.00 24.87           C  
ATOM    620  N9   DA D 507       7.364  45.453 102.605  1.00 21.12           N  
ATOM    621  C8   DA D 507       7.269  46.786 102.930  1.00 16.38           C  
ATOM    622  N7   DA D 507       8.111  47.553 102.272  1.00 17.34           N  
ATOM    623  C5   DA D 507       8.811  46.666 101.464  1.00 15.91           C  
ATOM    624  C6   DA D 507       9.864  46.848 100.533  1.00 19.20           C  
ATOM    625  N6   DA D 507      10.422  48.034 100.257  1.00 21.75           N  
ATOM    626  N1   DA D 507      10.337  45.750  99.894  1.00 19.99           N  
ATOM    627  C2   DA D 507       9.798  44.556 100.189  1.00 14.83           C  
ATOM    628  N3   DA D 507       8.818  44.259 101.048  1.00 16.64           N  
ATOM    629  C4   DA D 507       8.363  45.367 101.659  1.00 17.40           C  
ATOM    630  P    DC D 508       5.630  41.623 106.209  1.00 32.07           P  
ATOM    631  OP1  DC D 508       4.768  40.458 106.521  1.00 35.12           O  
ATOM    632  OP2  DC D 508       5.718  42.742 107.179  1.00 33.59           O  
ATOM    633  O5'  DC D 508       7.111  41.114 105.915  1.00 27.31           O  
ATOM    634  C5'  DC D 508       7.634  41.151 104.585  1.00 28.16           C  
ATOM    635  C4'  DC D 508       9.136  40.989 104.595  1.00 26.71           C  
ATOM    636  O4'  DC D 508       9.724  42.074 103.824  1.00 22.80           O  
ATOM    637  C3'  DC D 508       9.782  41.043 105.984  1.00 30.52           C  
ATOM    638  O3'  DC D 508      10.705  39.961 106.171  1.00 35.93           O  
ATOM    639  C2'  DC D 508      10.515  42.374 105.990  1.00 29.92           C  
ATOM    640  C1'  DC D 508      10.828  42.610 104.519  1.00 19.99           C  
ATOM    641  N1   DC D 508      10.956  44.042 104.179  1.00 16.88           N  
ATOM    642  C2   DC D 508      11.969  44.453 103.296  1.00 16.64           C  
ATOM    643  O2   DC D 508      12.667  43.594 102.733  1.00 13.89           O  
ATOM    644  N3   DC D 508      12.161  45.784 103.078  1.00 13.34           N  
ATOM    645  C4   DC D 508      11.376  46.678 103.690  1.00 13.78           C  
ATOM    646  N4   DC D 508      11.618  47.983 103.485  1.00 12.04           N  
ATOM    647  C5   DC D 508      10.308  46.282 104.546  1.00 13.92           C  
ATOM    648  C6   DC D 508      10.132  44.969 104.758  1.00 18.33           C  
ATOM    649  P    DA D 509      11.235  39.610 107.653  1.00 34.32           P  
ATOM    650  OP1  DA D 509      10.687  38.288 108.037  1.00 38.73           O  
ATOM    651  OP2  DA D 509      11.010  40.789 108.543  1.00 36.22           O  
ATOM    652  O5'  DA D 509      12.802  39.449 107.425  1.00 27.71           O  
ATOM    653  C5'  DA D 509      13.282  38.730 106.300  1.00 19.48           C  
ATOM    654  C4'  DA D 509      14.669  39.197 105.932  1.00 17.06           C  
ATOM    655  O4'  DA D 509      14.623  40.575 105.483  1.00 23.32           O  
ATOM    656  C3'  DA D 509      15.708  39.151 107.046  1.00 16.41           C  
ATOM    657  O3'  DA D 509      16.937  38.714 106.458  1.00 19.74           O  
ATOM    658  C2'  DA D 509      15.776  40.597 107.522  1.00 18.44           C  
ATOM    659  C1'  DA D 509      15.496  41.389 106.256  1.00 15.90           C  
ATOM    660  N9   DA D 509      14.831  42.685 106.455  1.00 17.34           N  
ATOM    661  C8   DA D 509      13.803  42.978 107.315  1.00 14.70           C  
ATOM    662  N7   DA D 509      13.425  44.239 107.277  1.00 14.34           N  
ATOM    663  C5   DA D 509      14.256  44.810 106.324  1.00  6.70           C  
ATOM    664  C6   DA D 509      14.367  46.132 105.821  1.00 10.89           C  
ATOM    665  N6   DA D 509      13.612  47.158 106.237  1.00  4.53           N  
ATOM    666  N1   DA D 509      15.290  46.364 104.863  1.00  3.35           N  
ATOM    667  C2   DA D 509      16.055  45.346 104.456  1.00  7.98           C  
ATOM    668  N3   DA D 509      16.054  44.072 104.855  1.00 13.35           N  
ATOM    669  C4   DA D 509      15.122  43.867 105.801  1.00 10.69           C  
ATOM    670  P    DC D 510      18.228  38.461 107.373  1.00 20.93           P  
ATOM    671  OP1  DC D 510      19.070  37.467 106.661  1.00 29.00           O  
ATOM    672  OP2  DC D 510      17.796  38.211 108.768  1.00 26.91           O  
ATOM    673  O5'  DC D 510      19.024  39.827 107.309  1.00 23.19           O  
ATOM    674  C5'  DC D 510      19.252  40.456 106.058  1.00 21.50           C  
ATOM    675  C4'  DC D 510      19.950  41.776 106.265  1.00 19.23           C  
ATOM    676  O4'  DC D 510      18.956  42.823 106.413  1.00 25.35           O  
ATOM    677  C3'  DC D 510      20.831  41.847 107.514  1.00 16.43           C  
ATOM    678  O3'  DC D 510      22.059  42.446 107.142  1.00 17.25           O  
ATOM    679  C2'  DC D 510      20.056  42.768 108.446  1.00 19.21           C  
ATOM    680  C1'  DC D 510      19.355  43.683 107.462  1.00 17.29           C  
ATOM    681  N1   DC D 510      18.168  44.439 107.940  1.00 11.31           N  
ATOM    682  C2   DC D 510      18.074  45.815 107.652  1.00  7.56           C  
ATOM    683  O2   DC D 510      18.947  46.348 106.951  1.00  8.66           O  
ATOM    684  N3   DC D 510      17.036  46.530 108.129  1.00  2.00           N  
ATOM    685  C4   DC D 510      16.093  45.927 108.849  1.00  9.01           C  
ATOM    686  N4   DC D 510      15.101  46.685 109.323  1.00  4.32           N  
ATOM    687  C5   DC D 510      16.135  44.526 109.126  1.00  6.33           C  
ATOM    688  C6   DC D 510      17.181  43.824 108.663  1.00 12.31           C  
ATOM    689  P    DC D 511      23.398  42.133 107.965  1.00 24.22           P  
ATOM    690  OP1  DC D 511      24.329  41.363 107.098  1.00 14.55           O  
ATOM    691  OP2  DC D 511      23.001  41.581 109.284  1.00 24.50           O  
ATOM    692  O5'  DC D 511      23.991  43.598 108.187  1.00 24.68           O  
ATOM    693  C5'  DC D 511      23.136  44.653 108.635  1.00 26.18           C  
ATOM    694  C4'  DC D 511      23.554  45.973 108.067  1.00 20.92           C  
ATOM    695  O4'  DC D 511      22.312  46.618 107.707  1.00 23.94           O  
ATOM    696  C3'  DC D 511      24.212  46.878 109.115  1.00 23.64           C  
ATOM    697  O3'  DC D 511      25.444  47.481 108.763  1.00 25.10           O  
ATOM    698  C2'  DC D 511      23.202  47.950 109.453  1.00 24.87           C  
ATOM    699  C1'  DC D 511      22.023  47.744 108.530  1.00 19.16           C  
ATOM    700  N1   DC D 511      20.876  47.405 109.389  1.00 17.13           N  
ATOM    701  C2   DC D 511      19.942  48.401 109.728  1.00 16.06           C  
ATOM    702  O2   DC D 511      20.047  49.534 109.236  1.00 15.48           O  
ATOM    703  N3   DC D 511      18.950  48.109 110.597  1.00 14.93           N  
ATOM    704  C4   DC D 511      18.864  46.888 111.124  1.00 12.41           C  
ATOM    705  N4   DC D 511      17.875  46.660 112.003  1.00 12.37           N  
ATOM    706  C5   DC D 511      19.779  45.847 110.776  1.00 13.35           C  
ATOM    707  C6   DC D 511      20.755  46.144 109.904  1.00 13.86           C  
ATOM    708  P    DT D 512      26.356  48.081 109.947  1.00 20.23           P  
ATOM    709  OP1  DT D 512      27.779  48.122 109.546  1.00 24.18           O  
ATOM    710  OP2  DT D 512      25.945  47.337 111.166  1.00 13.85           O  
ATOM    711  O5'  DT D 512      25.860  49.583 110.090  1.00 21.23           O  
ATOM    712  C5'  DT D 512      25.796  50.421 108.949  1.00 15.38           C  
ATOM    713  C4'  DT D 512      25.207  51.751 109.327  1.00 13.23           C  
ATOM    714  O4'  DT D 512      23.857  51.539 109.799  1.00 16.29           O  
ATOM    715  C3'  DT D 512      25.948  52.426 110.473  1.00 12.68           C  
ATOM    716  O3'  DT D 512      25.899  53.816 110.251  1.00 16.44           O  
ATOM    717  C2'  DT D 512      25.121  52.078 111.693  1.00  9.21           C  
ATOM    718  C1'  DT D 512      23.718  52.039 111.122  1.00 12.89           C  
ATOM    719  N1   DT D 512      22.778  51.155 111.839  1.00 13.37           N  
ATOM    720  C2   DT D 512      21.564  51.669 112.224  1.00  6.17           C  
ATOM    721  O2   DT D 512      21.245  52.821 112.023  1.00 16.39           O  
ATOM    722  N3   DT D 512      20.729  50.772 112.848  1.00 13.64           N  
ATOM    723  C4   DT D 512      20.988  49.429 113.116  1.00 12.95           C  
ATOM    724  O4   DT D 512      20.126  48.719 113.650  1.00 10.80           O  
ATOM    725  C5   DT D 512      22.292  48.975 112.711  1.00  8.37           C  
ATOM    726  C7   DT D 512      22.682  47.561 112.999  1.00 10.17           C  
ATOM    727  C6   DT D 512      23.108  49.842 112.098  1.00 13.85           C  
ATOM    728  P    DA D 513      26.888  54.772 111.048  1.00 23.99           P  
ATOM    729  OP1  DA D 513      27.018  56.005 110.226  1.00 22.40           O  
ATOM    730  OP2  DA D 513      28.092  53.970 111.385  1.00 19.74           O  
ATOM    731  O5'  DA D 513      26.074  55.108 112.374  1.00 24.02           O  
ATOM    732  C5'  DA D 513      24.813  55.766 112.293  1.00 21.13           C  
ATOM    733  C4'  DA D 513      24.257  56.037 113.673  1.00 21.85           C  
ATOM    734  O4'  DA D 513      23.236  55.083 114.066  1.00 22.71           O  
ATOM    735  C3'  DA D 513      25.270  56.097 114.817  1.00 18.93           C  
ATOM    736  O3'  DA D 513      25.031  57.290 115.567  1.00 24.38           O  
ATOM    737  C2'  DA D 513      24.940  54.866 115.644  1.00 12.66           C  
ATOM    738  C1'  DA D 513      23.441  54.708 115.419  1.00 13.94           C  
ATOM    739  N9   DA D 513      22.941  53.339 115.597  1.00  8.86           N  
ATOM    740  C8   DA D 513      23.576  52.175 115.237  1.00  2.00           C  
ATOM    741  N7   DA D 513      22.915  51.086 115.571  1.00 13.85           N  
ATOM    742  C5   DA D 513      21.760  51.564 116.186  1.00  7.44           C  
ATOM    743  C6   DA D 513      20.645  50.906 116.776  1.00  9.69           C  
ATOM    744  N6   DA D 513      20.523  49.579 116.864  1.00 12.52           N  
ATOM    745  N1   DA D 513      19.658  51.675 117.292  1.00  5.95           N  
ATOM    746  C2   DA D 513      19.788  53.011 117.220  1.00 12.16           C  
ATOM    747  N3   DA D 513      20.787  53.743 116.697  1.00 15.25           N  
ATOM    748  C4   DA D 513      21.752  52.951 116.190  1.00  7.39           C  
ATOM    749  P    DG D 514      26.024  57.711 116.757  1.00 22.30           P  
ATOM    750  OP1  DG D 514      26.302  59.165 116.644  1.00 31.29           O  
ATOM    751  OP2  DG D 514      27.161  56.746 116.844  1.00 24.42           O  
ATOM    752  O5'  DG D 514      25.105  57.494 118.030  1.00 24.12           O  
ATOM    753  C5'  DG D 514      23.727  57.805 117.983  1.00 18.17           C  
ATOM    754  C4'  DG D 514      23.005  57.062 119.075  1.00 19.30           C  
ATOM    755  O4'  DG D 514      22.769  55.666 118.733  1.00 15.59           O  
ATOM    756  C3'  DG D 514      23.763  57.051 120.409  1.00 17.79           C  
ATOM    757  O3'  DG D 514      22.795  57.237 121.444  1.00 26.20           O  
ATOM    758  C2'  DG D 514      24.277  55.623 120.489  1.00 11.60           C  
ATOM    759  C1'  DG D 514      23.075  54.924 119.893  1.00 14.46           C  
ATOM    760  N9   DG D 514      23.153  53.492 119.583  1.00 16.88           N  
ATOM    761  C8   DG D 514      24.184  52.792 119.003  1.00  6.16           C  
ATOM    762  N7   DG D 514      23.960  51.503 118.964  1.00 10.33           N  
ATOM    763  C5   DG D 514      22.691  51.348 119.521  1.00  4.11           C  
ATOM    764  C6   DG D 514      21.918  50.174 119.761  1.00  7.79           C  
ATOM    765  O6   DG D 514      22.189  49.002 119.481  1.00 16.58           O  
ATOM    766  N1   DG D 514      20.710  50.466 120.394  1.00  4.19           N  
ATOM    767  C2   DG D 514      20.289  51.724 120.739  1.00 10.27           C  
ATOM    768  N2   DG D 514      19.087  51.816 121.354  1.00  2.00           N  
ATOM    769  N3   DG D 514      20.992  52.823 120.500  1.00 11.74           N  
ATOM    770  C4   DG D 514      22.176  52.559 119.897  1.00  8.97           C  
ATOM    771  P    DG D 515      23.136  58.125 122.731  1.00 17.22           P  
ATOM    772  OP1  DG D 515      23.016  59.573 122.402  1.00 30.20           O  
ATOM    773  OP2  DG D 515      24.400  57.619 123.334  1.00 14.74           O  
ATOM    774  O5'  DG D 515      21.925  57.786 123.696  1.00 16.69           O  
ATOM    775  C5'  DG D 515      20.583  57.999 123.287  1.00  9.59           C  
ATOM    776  C4'  DG D 515      19.669  57.099 124.084  1.00 20.70           C  
ATOM    777  O4'  DG D 515      19.795  55.739 123.600  1.00 24.71           O  
ATOM    778  C3'  DG D 515      19.986  57.039 125.582  1.00 20.17           C  
ATOM    779  O3'  DG D 515      18.773  56.889 126.332  1.00 21.57           O  
ATOM    780  C2'  DG D 515      20.812  55.772 125.703  1.00 13.27           C  
ATOM    781  C1'  DG D 515      20.145  54.878 124.673  1.00 17.21           C  
ATOM    782  N9   DG D 515      20.988  53.814 124.148  1.00 15.70           N  
ATOM    783  C8   DG D 515      22.200  53.937 123.506  1.00 11.65           C  
ATOM    784  N7   DG D 515      22.745  52.786 123.193  1.00 13.46           N  
ATOM    785  C5   DG D 515      21.828  51.846 123.642  1.00 16.28           C  
ATOM    786  C6   DG D 515      21.873  50.419 123.593  1.00 13.45           C  
ATOM    787  O6   DG D 515      22.759  49.692 123.114  1.00  7.32           O  
ATOM    788  N1   DG D 515      20.737  49.849 124.182  1.00 12.14           N  
ATOM    789  C2   DG D 515      19.689  50.559 124.734  1.00 14.89           C  
ATOM    790  N2   DG D 515      18.676  49.845 125.243  1.00 11.90           N  
ATOM    791  N3   DG D 515      19.636  51.884 124.783  1.00 17.77           N  
ATOM    792  C4   DG D 515      20.733  52.452 124.225  1.00 18.92           C  
ATOM    793  P    DT D 516      18.754  57.252 127.892  1.00 26.17           P  
ATOM    794  OP1  DT D 516      17.663  58.226 128.123  1.00 24.01           O  
ATOM    795  OP2  DT D 516      20.147  57.600 128.290  1.00 25.79           O  
ATOM    796  O5'  DT D 516      18.337  55.905 128.643  1.00 26.99           O  
ATOM    797  C5'  DT D 516      18.910  54.659 128.288  1.00 18.04           C  
ATOM    798  C4'  DT D 516      18.277  53.546 129.086  1.00 18.48           C  
ATOM    799  O4'  DT D 516      18.529  52.332 128.348  1.00 21.82           O  
ATOM    800  C3'  DT D 516      18.881  53.352 130.471  1.00 18.27           C  
ATOM    801  O3'  DT D 516      17.938  53.036 131.498  1.00 17.55           O  
ATOM    802  C2'  DT D 516      19.820  52.183 130.302  1.00 22.80           C  
ATOM    803  C1'  DT D 516      19.318  51.432 129.083  1.00 15.38           C  
ATOM    804  N1   DT D 516      20.492  51.090 128.277  1.00 17.26           N  
ATOM    805  C2   DT D 516      20.762  49.772 128.020  1.00 12.92           C  
ATOM    806  O2   DT D 516      19.998  48.875 128.334  1.00 16.71           O  
ATOM    807  N3   DT D 516      21.971  49.537 127.402  1.00  9.60           N  
ATOM    808  C4   DT D 516      22.919  50.488 127.049  1.00  8.38           C  
ATOM    809  O4   DT D 516      24.000  50.139 126.568  1.00 11.74           O  
ATOM    810  C5   DT D 516      22.553  51.857 127.302  1.00  9.60           C  
ATOM    811  C7   DT D 516      23.530  52.940 126.984  1.00  5.83           C  
ATOM    812  C6   DT D 516      21.354  52.086 127.861  1.00 10.59           C  
ATOM    813  P    DG D 517      18.293  53.409 133.031  1.00 12.62           P  
ATOM    814  OP1  DG D 517      17.203  54.261 133.540  1.00  7.83           O  
ATOM    815  OP2  DG D 517      19.701  53.875 133.099  1.00  2.00           O  
ATOM    816  O5'  DG D 517      18.312  52.035 133.828  1.00 17.48           O  
ATOM    817  C5'  DG D 517      17.228  51.128 133.742  1.00 11.15           C  
ATOM    818  C4'  DG D 517      17.727  49.710 133.903  1.00 10.13           C  
ATOM    819  O4'  DG D 517      18.646  49.368 132.842  1.00  5.99           O  
ATOM    820  C3'  DG D 517      18.461  49.402 135.205  1.00  8.06           C  
ATOM    821  O3'  DG D 517      18.009  48.115 135.637  1.00 21.87           O  
ATOM    822  C2'  DG D 517      19.925  49.398 134.797  1.00  7.46           C  
ATOM    823  C1'  DG D 517      19.886  48.907 133.361  1.00  6.22           C  
ATOM    824  N9   DG D 517      20.951  49.425 132.513  1.00 11.68           N  
ATOM    825  C8   DG D 517      21.254  50.752 132.302  1.00 14.49           C  
ATOM    826  N7   DG D 517      22.255  50.940 131.482  1.00 14.56           N  
ATOM    827  C5   DG D 517      22.657  49.657 131.128  1.00 15.26           C  
ATOM    828  C6   DG D 517      23.731  49.223 130.282  1.00 13.35           C  
ATOM    829  O6   DG D 517      24.561  49.910 129.677  1.00  9.87           O  
ATOM    830  N1   DG D 517      23.793  47.836 130.199  1.00  7.15           N  
ATOM    831  C2   DG D 517      22.949  46.974 130.851  1.00 12.33           C  
ATOM    832  N2   DG D 517      23.196  45.666 130.652  1.00 15.54           N  
ATOM    833  N3   DG D 517      21.945  47.359 131.647  1.00 16.06           N  
ATOM    834  C4   DG D 517      21.865  48.707 131.743  1.00 17.31           C  
ATOM    835  P    DT D 518      18.584  47.452 136.984  1.00 24.89           P  
ATOM    836  OP1  DT D 518      17.405  46.804 137.628  1.00 23.11           O  
ATOM    837  OP2  DT D 518      19.416  48.409 137.760  1.00 18.31           O  
ATOM    838  O5'  DT D 518      19.567  46.332 136.428  1.00 21.84           O  
ATOM    839  C5'  DT D 518      19.105  45.358 135.504  1.00 23.22           C  
ATOM    840  C4'  DT D 518      20.214  44.387 135.173  1.00 20.43           C  
ATOM    841  O4'  DT D 518      21.189  45.008 134.302  1.00 17.23           O  
ATOM    842  C3'  DT D 518      20.987  43.873 136.383  1.00 21.87           C  
ATOM    843  O3'  DT D 518      21.144  42.463 136.297  1.00 36.39           O  
ATOM    844  C2'  DT D 518      22.341  44.543 136.257  1.00 21.61           C  
ATOM    845  C1'  DT D 518      22.491  44.728 134.762  1.00 11.92           C  
ATOM    846  N1   DT D 518      23.335  45.863 134.402  1.00 12.43           N  
ATOM    847  C2   DT D 518      24.455  45.635 133.649  1.00 16.57           C  
ATOM    848  O2   DT D 518      24.795  44.516 133.305  1.00 21.73           O  
ATOM    849  N3   DT D 518      25.176  46.763 133.322  1.00 12.82           N  
ATOM    850  C4   DT D 518      24.893  48.067 133.691  1.00 13.82           C  
ATOM    851  O4   DT D 518      25.605  48.989 133.292  1.00 15.31           O  
ATOM    852  C5   DT D 518      23.725  48.228 134.530  1.00 15.05           C  
ATOM    853  C7   DT D 518      23.388  49.589 135.054  1.00 18.04           C  
ATOM    854  C6   DT D 518      23.008  47.140 134.817  1.00 17.11           C  
ATOM    855  P    DG D 519      21.147  41.577 137.639  1.00 40.41           P  
ATOM    856  OP1  DG D 519      20.582  40.245 137.263  1.00 35.64           O  
ATOM    857  OP2  DG D 519      20.536  42.358 138.759  1.00 31.14           O  
ATOM    858  O5'  DG D 519      22.695  41.392 137.931  1.00 31.16           O  
ATOM    859  C5'  DG D 519      23.466  40.523 137.119  1.00 32.26           C  
ATOM    860  C4'  DG D 519      24.929  40.772 137.364  1.00 33.10           C  
ATOM    861  O4'  DG D 519      25.308  42.057 136.815  1.00 32.51           O  
ATOM    862  C3'  DG D 519      25.316  40.813 138.848  1.00 35.39           C  
ATOM    863  O3'  DG D 519      26.668  40.367 138.955  1.00 47.95           O  
ATOM    864  C2'  DG D 519      25.358  42.301 139.128  1.00 29.95           C  
ATOM    865  C1'  DG D 519      26.004  42.762 137.830  1.00 29.88           C  
ATOM    866  N9   DG D 519      25.915  44.188 137.561  1.00 19.46           N  
ATOM    867  C8   DG D 519      25.047  45.078 138.143  1.00 19.63           C  
ATOM    868  N7   DG D 519      25.247  46.309 137.765  1.00 25.14           N  
ATOM    869  C5   DG D 519      26.301  46.226 136.867  1.00 16.21           C  
ATOM    870  C6   DG D 519      26.967  47.248 136.153  1.00 19.48           C  
ATOM    871  O6   DG D 519      26.752  48.471 136.182  1.00 21.99           O  
ATOM    872  N1   DG D 519      27.985  46.735 135.351  1.00 18.55           N  
ATOM    873  C2   DG D 519      28.319  45.400 135.256  1.00 18.60           C  
ATOM    874  N2   DG D 519      29.335  45.101 134.420  1.00 11.46           N  
ATOM    875  N3   DG D 519      27.702  44.432 135.931  1.00  6.94           N  
ATOM    876  C4   DG D 519      26.713  44.919 136.713  1.00 14.58           C  
ATOM    877  P    DA D 520      27.038  39.081 139.831  1.00 43.87           P  
ATOM    878  OP1  DA D 520      26.171  37.948 139.435  1.00 45.57           O  
ATOM    879  OP2  DA D 520      27.081  39.512 141.258  1.00 42.76           O  
ATOM    880  O5'  DA D 520      28.518  38.792 139.319  1.00 41.21           O  
ATOM    881  C5'  DA D 520      28.770  38.579 137.927  1.00 38.63           C  
ATOM    882  C4'  DA D 520      30.026  39.302 137.488  1.00 38.17           C  
ATOM    883  O4'  DA D 520      29.768  40.716 137.320  1.00 38.70           O  
ATOM    884  C3'  DA D 520      31.251  39.191 138.397  1.00 39.06           C  
ATOM    885  O3'  DA D 520      32.414  38.927 137.602  1.00 41.31           O  
ATOM    886  C2'  DA D 520      31.330  40.557 139.065  1.00 37.11           C  
ATOM    887  C1'  DA D 520      30.743  41.486 138.014  1.00 34.36           C  
ATOM    888  N9   DA D 520      30.065  42.676 138.549  1.00 31.00           N  
ATOM    889  C8   DA D 520      29.068  42.716 139.490  1.00 24.89           C  
ATOM    890  N7   DA D 520      28.646  43.928 139.760  1.00 26.39           N  
ATOM    891  C5   DA D 520      29.413  44.740 138.939  1.00 27.18           C  
ATOM    892  C6   DA D 520      29.441  46.141 138.741  1.00 23.71           C  
ATOM    893  N6   DA D 520      28.623  46.987 139.367  1.00 19.80           N  
ATOM    894  N1   DA D 520      30.340  46.640 137.862  1.00 19.69           N  
ATOM    895  C2   DA D 520      31.142  45.783 137.221  1.00 21.44           C  
ATOM    896  N3   DA D 520      31.199  44.449 137.306  1.00 25.20           N  
ATOM    897  C4   DA D 520      30.301  43.987 138.191  1.00 24.97           C  
ATOM    898  P    DA D 521      33.861  38.833 138.300  1.00 47.48           P  
ATOM    899  OP1  DA D 521      34.747  37.972 137.464  1.00 44.62           O  
ATOM    900  OP2  DA D 521      33.684  38.527 139.747  1.00 43.12           O  
ATOM    901  O5'  DA D 521      34.397  40.325 138.187  1.00 47.33           O  
ATOM    902  C5'  DA D 521      34.453  40.969 136.925  1.00 38.10           C  
ATOM    903  C4'  DA D 521      35.244  42.247 137.032  1.00 34.48           C  
ATOM    904  O4'  DA D 521      34.456  43.307 137.624  1.00 34.24           O  
ATOM    905  C3'  DA D 521      36.505  42.131 137.877  1.00 34.91           C  
ATOM    906  O3'  DA D 521      37.546  42.794 137.168  1.00 33.98           O  
ATOM    907  C2'  DA D 521      36.130  42.820 139.185  1.00 30.90           C  
ATOM    908  C1'  DA D 521      35.151  43.886 138.719  1.00 29.16           C  
ATOM    909  N9   DA D 521      34.139  44.344 139.678  1.00 23.42           N  
ATOM    910  C8   DA D 521      33.491  43.614 140.631  1.00 18.78           C  
ATOM    911  N7   DA D 521      32.546  44.279 141.258  1.00 20.35           N  
ATOM    912  C5   DA D 521      32.590  45.543 140.695  1.00 17.66           C  
ATOM    913  C6   DA D 521      31.815  46.705 140.903  1.00 15.38           C  
ATOM    914  N6   DA D 521      30.756  46.758 141.706  1.00 12.13           N  
ATOM    915  N1   DA D 521      32.144  47.815 140.207  1.00 15.28           N  
ATOM    916  C2   DA D 521      33.150  47.739 139.327  1.00 17.02           C  
ATOM    917  N3   DA D 521      33.922  46.697 139.009  1.00 24.43           N  
ATOM    918  C4   DA D 521      33.592  45.615 139.746  1.00 25.71           C  
ATOM    919  P    DA D 522      39.003  42.920 137.816  1.00 39.43           P  
ATOM    920  OP1  DA D 522      40.010  42.560 136.794  1.00 42.62           O  
ATOM    921  OP2  DA D 522      39.027  42.267 139.152  1.00 33.82           O  
ATOM    922  O5'  DA D 522      39.119  44.480 138.050  1.00 41.29           O  
ATOM    923  C5'  DA D 522      38.702  45.375 137.040  1.00 24.99           C  
ATOM    924  C4'  DA D 522      38.721  46.783 137.571  1.00 17.06           C  
ATOM    925  O4'  DA D 522      37.591  47.002 138.438  1.00 17.75           O  
ATOM    926  C3'  DA D 522      39.963  47.131 138.381  1.00 18.31           C  
ATOM    927  O3'  DA D 522      40.441  48.373 137.893  1.00 20.31           O  
ATOM    928  C2'  DA D 522      39.456  47.192 139.817  1.00 18.54           C  
ATOM    929  C1'  DA D 522      38.016  47.618 139.634  1.00 18.83           C  
ATOM    930  N9   DA D 522      37.058  47.255 140.684  1.00 18.67           N  
ATOM    931  C8   DA D 522      36.873  46.056 141.328  1.00 14.66           C  
ATOM    932  N7   DA D 522      35.866  46.063 142.175  1.00 16.68           N  
ATOM    933  C5   DA D 522      35.378  47.362 142.104  1.00 16.49           C  
ATOM    934  C6   DA D 522      34.309  48.025 142.758  1.00 22.06           C  
ATOM    935  N6   DA D 522      33.526  47.459 143.691  1.00 19.83           N  
ATOM    936  N1   DA D 522      34.076  49.314 142.424  1.00 16.33           N  
ATOM    937  C2   DA D 522      34.873  49.895 141.519  1.00 14.67           C  
ATOM    938  N3   DA D 522      35.911  49.389 140.862  1.00 11.33           N  
ATOM    939  C4   DA D 522      36.107  48.109 141.193  1.00 14.76           C  
ATOM    940  P    DT D 523      41.770  49.016 138.492  1.00 26.35           P  
ATOM    941  OP1  DT D 523      42.489  49.685 137.369  1.00 30.94           O  
ATOM    942  OP2  DT D 523      42.473  47.984 139.306  1.00 33.22           O  
ATOM    943  O5'  DT D 523      41.147  50.163 139.398  1.00 30.51           O  
ATOM    944  C5'  DT D 523      40.077  50.942 138.876  1.00 23.91           C  
ATOM    945  C4'  DT D 523      39.553  51.907 139.907  1.00 18.22           C  
ATOM    946  O4'  DT D 523      38.643  51.271 140.816  1.00 24.31           O  
ATOM    947  C3'  DT D 523      40.594  52.622 140.765  1.00 23.21           C  
ATOM    948  O3'  DT D 523      40.236  53.989 140.774  1.00 26.59           O  
ATOM    949  C2'  DT D 523      40.395  52.031 142.154  1.00 17.45           C  
ATOM    950  C1'  DT D 523      38.912  51.723 142.137  1.00 24.85           C  
ATOM    951  N1   DT D 523      38.420  50.682 143.067  1.00 26.42           N  
ATOM    952  C2   DT D 523      37.323  50.985 143.853  1.00 23.44           C  
ATOM    953  O2   DT D 523      36.813  52.089 143.899  1.00 26.92           O  
ATOM    954  N3   DT D 523      36.850  49.935 144.590  1.00 23.73           N  
ATOM    955  C4   DT D 523      37.360  48.652 144.650  1.00 26.05           C  
ATOM    956  O4   DT D 523      36.785  47.794 145.325  1.00 28.05           O  
ATOM    957  C5   DT D 523      38.556  48.434 143.860  1.00 24.14           C  
ATOM    958  C7   DT D 523      39.238  47.100 143.928  1.00 25.38           C  
ATOM    959  C6   DT D 523      39.014  49.439 143.109  1.00 23.62           C  
ATOM    960  P    DT D 524      41.314  55.089 141.170  1.00 38.60           P  
ATOM    961  OP1  DT D 524      41.329  56.059 140.042  1.00 41.69           O  
ATOM    962  OP2  DT D 524      42.582  54.426 141.599  1.00 29.88           O  
ATOM    963  O5'  DT D 524      40.629  55.774 142.433  1.00 37.03           O  
ATOM    964  C5'  DT D 524      39.649  55.055 143.176  1.00 36.59           C  
ATOM    965  C4'  DT D 524      39.021  55.933 144.232  1.00 33.32           C  
ATOM    966  O4'  DT D 524      38.202  55.053 145.035  1.00 32.24           O  
ATOM    967  C3'  DT D 524      40.022  56.538 145.213  1.00 33.08           C  
ATOM    968  O3'  DT D 524      39.449  57.568 146.032  1.00 29.86           O  
ATOM    969  C2'  DT D 524      40.241  55.397 146.182  1.00 30.81           C  
ATOM    970  C1'  DT D 524      38.849  54.782 146.270  1.00 27.12           C  
ATOM    971  N1   DT D 524      38.893  53.323 146.435  1.00 21.26           N  
ATOM    972  C2   DT D 524      37.824  52.701 147.022  1.00 17.15           C  
ATOM    973  O2   DT D 524      36.821  53.286 147.361  1.00 19.29           O  
ATOM    974  N3   DT D 524      37.978  51.348 147.184  1.00 15.47           N  
ATOM    975  C4   DT D 524      39.066  50.579 146.813  1.00 16.52           C  
ATOM    976  O4   DT D 524      39.074  49.365 147.044  1.00 21.35           O  
ATOM    977  C5   DT D 524      40.143  51.307 146.185  1.00 15.72           C  
ATOM    978  C7   DT D 524      41.361  50.559 145.728  1.00 11.73           C  
ATOM    979  C6   DT D 524      40.005  52.626 146.026  1.00 16.72           C  
TER     980       DT D 524                                                      
ATOM    981  N   GLU A  39       2.362  88.588 130.540  1.00 81.84           N  
ATOM    982  CA  GLU A  39       3.069  87.802 129.514  1.00 82.14           C  
ATOM    983  C   GLU A  39       4.103  86.862 130.125  1.00 77.70           C  
ATOM    984  O   GLU A  39       3.839  86.178 131.126  1.00 80.60           O  
ATOM    985  CB  GLU A  39       3.711  88.741 128.489  1.00 87.06           C  
ATOM    986  CG  GLU A  39       2.649  89.294 127.548  1.00 93.29           C  
ATOM    987  CD  GLU A  39       3.190  90.045 126.338  1.00 96.09           C  
ATOM    988  OE1 GLU A  39       4.417  90.193 126.211  1.00 98.72           O  
ATOM    989  OE2 GLU A  39       2.362  90.485 125.506  1.00 98.30           O  
ATOM    990  N   LEU A  40       5.273  86.766 129.475  1.00 72.22           N  
ATOM    991  CA  LEU A  40       6.404  85.807 129.823  1.00 67.73           C  
ATOM    992  C   LEU A  40       6.192  84.611 130.797  1.00 64.90           C  
ATOM    993  O   LEU A  40       6.614  84.662 131.969  1.00 66.51           O  
ATOM    994  CB  LEU A  40       7.682  86.504 130.296  1.00 63.15           C  
ATOM    995  CG  LEU A  40       8.855  85.546 130.032  1.00 59.09           C  
ATOM    996  CD1 LEU A  40       9.156  85.514 128.563  1.00 56.18           C  
ATOM    997  CD2 LEU A  40      10.049  86.005 130.811  1.00 58.97           C  
ATOM    998  N   LYS A  41       5.644  83.511 130.298  1.00 60.30           N  
ATOM    999  CA  LYS A  41       5.362  82.337 131.136  1.00 56.46           C  
ATOM   1000  C   LYS A  41       6.060  81.069 130.684  1.00 51.40           C  
ATOM   1001  O   LYS A  41       5.991  80.707 129.516  1.00 50.34           O  
ATOM   1002  CB  LYS A  41       3.838  82.099 131.149  1.00 58.55           C  
ATOM   1003  CG  LYS A  41       3.175  82.257 132.512  1.00 67.85           C  
ATOM   1004  CD  LYS A  41       2.720  83.688 132.766  1.00 71.52           C  
ATOM   1005  CE  LYS A  41       1.830  83.751 133.995  1.00 76.43           C  
ATOM   1006  NZ  LYS A  41       0.899  84.896 133.986  1.00 75.52           N  
ATOM   1007  N   VAL A  42       6.692  80.375 131.628  1.00 46.73           N  
ATOM   1008  CA  VAL A  42       7.377  79.106 131.339  1.00 39.85           C  
ATOM   1009  C   VAL A  42       6.799  78.001 132.229  1.00 36.80           C  
ATOM   1010  O   VAL A  42       6.927  78.044 133.447  1.00 39.97           O  
ATOM   1011  CB  VAL A  42       8.884  79.215 131.570  1.00 35.07           C  
ATOM   1012  CG1 VAL A  42       9.544  77.871 131.308  1.00 31.52           C  
ATOM   1013  CG2 VAL A  42       9.467  80.263 130.654  1.00 36.35           C  
ATOM   1014  N   SER A  43       6.176  77.014 131.598  1.00 34.56           N  
ATOM   1015  CA  SER A  43       5.552  75.890 132.281  1.00 31.50           C  
ATOM   1016  C   SER A  43       6.256  74.557 132.050  1.00 31.12           C  
ATOM   1017  O   SER A  43       6.854  74.335 130.999  1.00 30.33           O  
ATOM   1018  CB  SER A  43       4.111  75.751 131.817  1.00 28.45           C  
ATOM   1019  OG  SER A  43       3.333  76.812 132.316  1.00 36.81           O  
ATOM   1020  N   LEU A  44       6.103  73.648 133.011  1.00 28.91           N  
ATOM   1021  CA  LEU A  44       6.698  72.318 132.937  1.00 25.13           C  
ATOM   1022  C   LEU A  44       5.783  71.301 132.268  1.00 25.18           C  
ATOM   1023  O   LEU A  44       4.639  71.131 132.686  1.00 26.63           O  
ATOM   1024  CB  LEU A  44       7.027  71.818 134.337  1.00 20.08           C  
ATOM   1025  CG  LEU A  44       7.700  70.450 134.425  1.00 17.90           C  
ATOM   1026  CD1 LEU A  44       9.067  70.472 133.731  1.00 14.52           C  
ATOM   1027  CD2 LEU A  44       7.837  70.071 135.895  1.00 19.06           C  
ATOM   1028  N   GLU A  45       6.271  70.667 131.206  1.00 28.81           N  
ATOM   1029  CA  GLU A  45       5.519  69.625 130.510  1.00 32.16           C  
ATOM   1030  C   GLU A  45       5.729  68.315 131.277  1.00 32.93           C  
ATOM   1031  O   GLU A  45       6.733  68.160 131.977  1.00 33.50           O  
ATOM   1032  CB  GLU A  45       6.010  69.474 129.070  1.00 36.82           C  
ATOM   1033  CG  GLU A  45       5.572  70.611 128.140  1.00 44.35           C  
ATOM   1034  CD  GLU A  45       4.055  70.704 127.989  1.00 49.74           C  
ATOM   1035  OE1 GLU A  45       3.443  69.727 127.488  1.00 56.31           O  
ATOM   1036  OE2 GLU A  45       3.472  71.742 128.384  1.00 50.29           O  
ATOM   1037  N   GLU A  46       4.788  67.381 131.154  1.00 31.92           N  
ATOM   1038  CA  GLU A  46       4.865  66.094 131.857  1.00 29.79           C  
ATOM   1039  C   GLU A  46       5.031  66.281 133.361  1.00 27.11           C  
ATOM   1040  O   GLU A  46       5.764  65.540 134.022  1.00 24.23           O  
ATOM   1041  CB  GLU A  46       6.006  65.228 131.317  1.00 36.12           C  
ATOM   1042  CG  GLU A  46       5.822  64.750 129.885  1.00 46.62           C  
ATOM   1043  CD  GLU A  46       6.856  63.697 129.479  1.00 57.07           C  
ATOM   1044  OE1 GLU A  46       7.998  63.709 129.989  1.00 61.40           O  
ATOM   1045  OE2 GLU A  46       6.531  62.846 128.627  1.00 65.76           O  
ATOM   1046  N   ARG A  47       4.292  67.247 133.897  1.00 27.73           N  
ATOM   1047  CA  ARG A  47       4.324  67.576 135.314  1.00 27.01           C  
ATOM   1048  C   ARG A  47       4.004  66.379 136.214  1.00 25.87           C  
ATOM   1049  O   ARG A  47       4.634  66.198 137.256  1.00 26.31           O  
ATOM   1050  CB  ARG A  47       3.377  68.751 135.600  1.00 24.30           C  
ATOM   1051  CG  ARG A  47       3.490  69.290 137.012  1.00 30.10           C  
ATOM   1052  CD  ARG A  47       3.395  70.812 137.064  1.00 37.06           C  
ATOM   1053  NE  ARG A  47       4.237  71.360 138.133  1.00 42.40           N  
ATOM   1054  CZ  ARG A  47       4.842  72.546 138.083  1.00 49.58           C  
ATOM   1055  NH1 ARG A  47       4.688  73.320 137.006  1.00 57.93           N  
ATOM   1056  NH2 ARG A  47       5.627  72.948 139.085  1.00 50.15           N  
ATOM   1057  N   ASP A  48       3.065  65.540 135.786  1.00 26.54           N  
ATOM   1058  CA  ASP A  48       2.663  64.353 136.552  1.00 25.62           C  
ATOM   1059  C   ASP A  48       3.786  63.334 136.764  1.00 24.05           C  
ATOM   1060  O   ASP A  48       4.017  62.862 137.893  1.00 20.75           O  
ATOM   1061  CB  ASP A  48       1.479  63.665 135.880  1.00 28.52           C  
ATOM   1062  CG  ASP A  48       0.461  64.646 135.367  1.00 35.49           C  
ATOM   1063  OD1 ASP A  48       0.687  65.178 134.253  1.00 44.80           O  
ATOM   1064  OD2 ASP A  48      -0.541  64.903 136.071  1.00 31.21           O  
ATOM   1065  N   LEU A  49       4.490  62.997 135.687  1.00 20.07           N  
ATOM   1066  CA  LEU A  49       5.585  62.041 135.782  1.00 17.71           C  
ATOM   1067  C   LEU A  49       6.700  62.578 136.668  1.00 19.23           C  
ATOM   1068  O   LEU A  49       7.279  61.832 137.458  1.00 26.39           O  
ATOM   1069  CB  LEU A  49       6.127  61.688 134.398  1.00 16.67           C  
ATOM   1070  CG  LEU A  49       7.223  60.617 134.333  1.00 18.86           C  
ATOM   1071  CD1 LEU A  49       6.763  59.342 135.034  1.00 20.54           C  
ATOM   1072  CD2 LEU A  49       7.582  60.331 132.888  1.00 10.15           C  
ATOM   1073  N   TRP A  50       7.015  63.862 136.536  1.00 19.40           N  
ATOM   1074  CA  TRP A  50       8.063  64.469 137.355  1.00 16.71           C  
ATOM   1075  C   TRP A  50       7.696  64.419 138.834  1.00 16.22           C  
ATOM   1076  O   TRP A  50       8.534  64.118 139.681  1.00 19.70           O  
ATOM   1077  CB  TRP A  50       8.316  65.921 136.943  1.00 13.79           C  
ATOM   1078  CG  TRP A  50       9.250  66.091 135.802  1.00  9.98           C  
ATOM   1079  CD1 TRP A  50       8.928  66.473 134.537  1.00  4.73           C  
ATOM   1080  CD2 TRP A  50      10.680  65.929 135.824  1.00 11.50           C  
ATOM   1081  NE1 TRP A  50      10.067  66.566 133.769  1.00 11.33           N  
ATOM   1082  CE2 TRP A  50      11.153  66.240 134.535  1.00  6.33           C  
ATOM   1083  CE3 TRP A  50      11.600  65.548 136.807  1.00 11.25           C  
ATOM   1084  CZ2 TRP A  50      12.509  66.196 134.207  1.00 11.95           C  
ATOM   1085  CZ3 TRP A  50      12.959  65.504 136.477  1.00 13.36           C  
ATOM   1086  CH2 TRP A  50      13.397  65.825 135.189  1.00 10.39           C  
ATOM   1087  N   THR A  51       6.440  64.715 139.132  1.00 17.58           N  
ATOM   1088  CA  THR A  51       5.940  64.715 140.498  1.00 21.54           C  
ATOM   1089  C   THR A  51       6.122  63.351 141.166  1.00 22.20           C  
ATOM   1090  O   THR A  51       6.510  63.244 142.340  1.00 21.31           O  
ATOM   1091  CB  THR A  51       4.455  65.122 140.501  1.00 22.03           C  
ATOM   1092  OG1 THR A  51       4.349  66.455 139.981  1.00 26.46           O  
ATOM   1093  CG2 THR A  51       3.853  65.052 141.909  1.00 19.96           C  
ATOM   1094  N   ARG A  52       5.867  62.306 140.401  1.00 20.58           N  
ATOM   1095  CA  ARG A  52       6.017  60.968 140.918  1.00 22.83           C  
ATOM   1096  C   ARG A  52       7.475  60.657 141.247  1.00 22.31           C  
ATOM   1097  O   ARG A  52       7.773  59.941 142.210  1.00 27.95           O  
ATOM   1098  CB  ARG A  52       5.462  59.955 139.929  1.00 22.93           C  
ATOM   1099  CG  ARG A  52       5.482  58.557 140.488  1.00 39.66           C  
ATOM   1100  CD  ARG A  52       4.890  58.538 141.896  1.00 36.79           C  
ATOM   1101  NE  ARG A  52       5.209  57.305 142.600  1.00 45.76           N  
ATOM   1102  CZ  ARG A  52       5.218  57.196 143.922  1.00 54.00           C  
ATOM   1103  NH1 ARG A  52       4.928  58.260 144.667  1.00 59.77           N  
ATOM   1104  NH2 ARG A  52       5.501  56.026 144.496  1.00 57.24           N  
ATOM   1105  N   PHE A  53       8.387  61.191 140.448  1.00 21.26           N  
ATOM   1106  CA  PHE A  53       9.803  60.979 140.681  1.00 19.34           C  
ATOM   1107  C   PHE A  53      10.252  61.751 141.919  1.00 21.27           C  
ATOM   1108  O   PHE A  53      11.044  61.260 142.721  1.00 23.17           O  
ATOM   1109  CB  PHE A  53      10.606  61.418 139.460  1.00 19.95           C  
ATOM   1110  CG  PHE A  53      10.800  60.337 138.440  1.00 18.67           C  
ATOM   1111  CD1 PHE A  53      11.704  59.295 138.673  1.00 16.15           C  
ATOM   1112  CD2 PHE A  53      10.117  60.374 137.230  1.00 17.68           C  
ATOM   1113  CE1 PHE A  53      11.928  58.313 137.718  1.00  6.44           C  
ATOM   1114  CE2 PHE A  53      10.337  59.390 136.263  1.00 14.20           C  
ATOM   1115  CZ  PHE A  53      11.243  58.362 136.509  1.00 11.58           C  
ATOM   1116  N   LYS A  54       9.739  62.966 142.062  1.00 24.62           N  
ATOM   1117  CA  LYS A  54      10.062  63.829 143.192  1.00 24.10           C  
ATOM   1118  C   LYS A  54       9.655  63.170 144.504  1.00 23.49           C  
ATOM   1119  O   LYS A  54      10.442  63.139 145.451  1.00 24.49           O  
ATOM   1120  CB  LYS A  54       9.350  65.175 143.026  1.00 24.57           C  
ATOM   1121  CG  LYS A  54       9.496  66.136 144.177  1.00 20.02           C  
ATOM   1122  CD  LYS A  54      10.905  66.651 144.308  1.00 24.04           C  
ATOM   1123  CE  LYS A  54      10.936  67.756 145.350  1.00 29.61           C  
ATOM   1124  NZ  LYS A  54      12.320  68.207 145.626  1.00 41.08           N  
ATOM   1125  N   GLU A  55       8.436  62.632 144.547  1.00 24.60           N  
ATOM   1126  CA  GLU A  55       7.903  61.952 145.739  1.00 28.53           C  
ATOM   1127  C   GLU A  55       8.740  60.766 146.224  1.00 30.02           C  
ATOM   1128  O   GLU A  55       8.633  60.350 147.392  1.00 33.00           O  
ATOM   1129  CB  GLU A  55       6.479  61.468 145.488  1.00 24.41           C  
ATOM   1130  CG  GLU A  55       5.503  62.588 145.232  1.00 34.85           C  
ATOM   1131  CD  GLU A  55       4.091  62.105 144.949  1.00 43.60           C  
ATOM   1132  OE1 GLU A  55       3.901  60.911 144.568  1.00 36.96           O  
ATOM   1133  OE2 GLU A  55       3.172  62.945 145.106  1.00 49.19           O  
ATOM   1134  N   LEU A  56       9.515  60.187 145.311  1.00 26.54           N  
ATOM   1135  CA  LEU A  56      10.378  59.059 145.624  1.00 23.81           C  
ATOM   1136  C   LEU A  56      11.815  59.530 145.822  1.00 22.58           C  
ATOM   1137  O   LEU A  56      12.665  58.756 146.247  1.00 30.00           O  
ATOM   1138  CB  LEU A  56      10.343  58.040 144.475  1.00 19.95           C  
ATOM   1139  CG  LEU A  56       9.028  57.387 144.052  1.00 22.10           C  
ATOM   1140  CD1 LEU A  56       9.175  56.686 142.718  1.00 17.98           C  
ATOM   1141  CD2 LEU A  56       8.601  56.401 145.102  1.00 18.33           C  
ATOM   1142  N   THR A  57      12.058  60.816 145.594  1.00 23.10           N  
ATOM   1143  CA  THR A  57      13.396  61.412 145.664  1.00 21.58           C  
ATOM   1144  C   THR A  57      14.069  60.933 144.376  1.00 23.11           C  
ATOM   1145  O   THR A  57      14.607  59.827 144.316  1.00 24.83           O  
ATOM   1146  CB  THR A  57      14.216  60.979 146.913  1.00 19.62           C  
ATOM   1147  OG1 THR A  57      13.529  61.373 148.113  1.00 22.57           O  
ATOM   1148  CG2 THR A  57      15.597  61.638 146.889  1.00 15.00           C  
ATOM   1149  N   ASN A  58      13.981  61.763 143.338  1.00 19.32           N  
ATOM   1150  CA  ASN A  58      14.528  61.438 142.029  1.00 17.65           C  
ATOM   1151  C   ASN A  58      16.040  61.240 142.038  1.00 16.93           C  
ATOM   1152  O   ASN A  58      16.751  61.875 142.820  1.00 20.18           O  
ATOM   1153  CB  ASN A  58      14.118  62.518 141.015  1.00 16.43           C  
ATOM   1154  CG  ASN A  58      14.234  62.054 139.563  1.00 15.36           C  
ATOM   1155  OD1 ASN A  58      14.992  61.146 139.226  1.00 18.55           O  
ATOM   1156  ND2 ASN A  58      13.482  62.686 138.701  1.00 16.63           N  
ATOM   1157  N   GLU A  59      16.517  60.362 141.156  1.00 14.26           N  
ATOM   1158  CA  GLU A  59      17.936  60.054 141.008  1.00 12.59           C  
ATOM   1159  C   GLU A  59      18.237  60.097 139.505  1.00 13.09           C  
ATOM   1160  O   GLU A  59      17.456  59.570 138.694  1.00 13.37           O  
ATOM   1161  CB  GLU A  59      18.244  58.638 141.519  1.00 15.71           C  
ATOM   1162  CG  GLU A  59      17.873  58.332 142.952  1.00  8.47           C  
ATOM   1163  CD  GLU A  59      18.187  56.889 143.327  1.00 15.75           C  
ATOM   1164  OE1 GLU A  59      19.220  56.328 142.905  1.00 13.85           O  
ATOM   1165  OE2 GLU A  59      17.385  56.297 144.067  1.00 24.85           O  
ATOM   1166  N   MET A  60      19.347  60.740 139.140  1.00  9.72           N  
ATOM   1167  CA  MET A  60      19.766  60.852 137.753  1.00  6.44           C  
ATOM   1168  C   MET A  60      21.122  60.256 137.668  1.00  7.56           C  
ATOM   1169  O   MET A  60      22.010  60.675 138.401  1.00  7.78           O  
ATOM   1170  CB  MET A  60      19.980  62.291 137.303  1.00 13.43           C  
ATOM   1171  CG  MET A  60      18.787  63.050 136.838  1.00 18.49           C  
ATOM   1172  SD  MET A  60      17.872  62.314 135.572  1.00 12.66           S  
ATOM   1173  CE  MET A  60      16.441  63.317 135.737  1.00  2.00           C  
ATOM   1174  N   ILE A  61      21.297  59.357 136.706  1.00  8.90           N  
ATOM   1175  CA  ILE A  61      22.570  58.706 136.464  1.00 10.39           C  
ATOM   1176  C   ILE A  61      23.458  59.724 135.758  1.00 11.06           C  
ATOM   1177  O   ILE A  61      22.975  60.556 134.980  1.00 14.72           O  
ATOM   1178  CB  ILE A  61      22.409  57.466 135.494  1.00  7.22           C  
ATOM   1179  CG1 ILE A  61      21.439  56.433 136.070  1.00 12.00           C  
ATOM   1180  CG2 ILE A  61      23.739  56.812 135.237  1.00  4.02           C  
ATOM   1181  CD1 ILE A  61      21.962  55.702 137.290  1.00 10.59           C  
ATOM   1182  N   VAL A  62      24.741  59.688 136.082  1.00 12.26           N  
ATOM   1183  CA  VAL A  62      25.749  60.519 135.435  1.00 10.00           C  
ATOM   1184  C   VAL A  62      26.875  59.498 135.164  1.00 13.53           C  
ATOM   1185  O   VAL A  62      27.178  58.662 136.024  1.00 14.30           O  
ATOM   1186  CB  VAL A  62      26.229  61.719 136.308  1.00  6.95           C  
ATOM   1187  CG1 VAL A  62      25.083  62.657 136.550  1.00  7.74           C  
ATOM   1188  CG2 VAL A  62      26.828  61.262 137.609  1.00  5.19           C  
ATOM   1189  N   THR A  63      27.396  59.475 133.938  1.00 12.53           N  
ATOM   1190  CA  THR A  63      28.435  58.521 133.580  1.00 11.32           C  
ATOM   1191  C   THR A  63      29.691  59.201 133.080  1.00 12.92           C  
ATOM   1192  O   THR A  63      29.713  60.409 132.819  1.00 11.94           O  
ATOM   1193  CB  THR A  63      27.965  57.517 132.491  1.00 12.08           C  
ATOM   1194  OG1 THR A  63      27.698  58.214 131.274  1.00 15.57           O  
ATOM   1195  CG2 THR A  63      26.714  56.795 132.918  1.00 13.31           C  
ATOM   1196  N   LYS A  64      30.746  58.408 132.962  1.00 15.64           N  
ATOM   1197  CA  LYS A  64      32.027  58.900 132.491  1.00 21.33           C  
ATOM   1198  C   LYS A  64      31.901  59.466 131.059  1.00 24.23           C  
ATOM   1199  O   LYS A  64      32.625  60.388 130.676  1.00 26.80           O  
ATOM   1200  CB  LYS A  64      33.038  57.746 132.548  1.00 21.42           C  
ATOM   1201  CG  LYS A  64      34.472  58.141 132.289  1.00 23.78           C  
ATOM   1202  CD  LYS A  64      35.367  56.943 132.447  1.00 31.72           C  
ATOM   1203  CE  LYS A  64      36.806  57.308 132.165  1.00 38.99           C  
ATOM   1204  NZ  LYS A  64      37.656  56.089 132.156  1.00 49.94           N  
ATOM   1205  N   ASN A  65      30.922  58.966 130.310  1.00 25.28           N  
ATOM   1206  CA  ASN A  65      30.713  59.397 128.933  1.00 24.23           C  
ATOM   1207  C   ASN A  65      29.569  60.369 128.751  1.00 19.61           C  
ATOM   1208  O   ASN A  65      29.387  60.921 127.666  1.00 21.69           O  
ATOM   1209  CB  ASN A  65      30.451  58.183 128.036  1.00 31.79           C  
ATOM   1210  CG  ASN A  65      31.590  57.188 128.051  1.00 39.26           C  
ATOM   1211  OD1 ASN A  65      32.633  57.411 127.433  1.00 35.07           O  
ATOM   1212  ND2 ASN A  65      31.404  56.087 128.777  1.00 40.26           N  
ATOM   1213  N   GLY A  66      28.784  60.564 129.796  1.00 15.34           N  
ATOM   1214  CA  GLY A  66      27.649  61.451 129.690  1.00  8.57           C  
ATOM   1215  C   GLY A  66      26.376  60.642 129.518  1.00 10.68           C  
ATOM   1216  O   GLY A  66      26.315  59.740 128.696  1.00 11.54           O  
ATOM   1217  N   ARG A  67      25.350  60.997 130.284  1.00 11.76           N  
ATOM   1218  CA  ARG A  67      24.081  60.306 130.278  1.00  6.50           C  
ATOM   1219  C   ARG A  67      22.941  61.291 130.089  1.00 10.56           C  
ATOM   1220  O   ARG A  67      22.968  62.408 130.607  1.00 10.30           O  
ATOM   1221  CB  ARG A  67      23.887  59.621 131.626  1.00  8.66           C  
ATOM   1222  CG  ARG A  67      22.847  58.532 131.638  1.00  6.70           C  
ATOM   1223  CD  ARG A  67      23.450  57.274 131.082  1.00  8.91           C  
ATOM   1224  NE  ARG A  67      22.563  56.146 131.289  1.00 10.38           N  
ATOM   1225  CZ  ARG A  67      22.909  54.883 131.093  1.00  9.37           C  
ATOM   1226  NH1 ARG A  67      24.129  54.602 130.654  1.00  6.86           N  
ATOM   1227  NH2 ARG A  67      22.088  53.902 131.469  1.00  8.83           N  
ATOM   1228  N   ARG A  68      21.917  60.863 129.373  1.00  8.58           N  
ATOM   1229  CA  ARG A  68      20.778  61.714 129.153  1.00 11.28           C  
ATOM   1230  C   ARG A  68      19.879  61.670 130.357  1.00 12.82           C  
ATOM   1231  O   ARG A  68      19.902  60.714 131.138  1.00 13.69           O  
ATOM   1232  CB  ARG A  68      19.997  61.271 127.931  1.00  9.93           C  
ATOM   1233  CG  ARG A  68      20.722  61.515 126.652  1.00 14.35           C  
ATOM   1234  CD  ARG A  68      19.741  61.469 125.543  1.00 14.58           C  
ATOM   1235  NE  ARG A  68      20.397  61.685 124.271  1.00 22.52           N  
ATOM   1236  CZ  ARG A  68      19.783  61.561 123.105  1.00 22.70           C  
ATOM   1237  NH1 ARG A  68      18.496  61.235 123.067  1.00 16.53           N  
ATOM   1238  NH2 ARG A  68      20.468  61.722 121.987  1.00 27.54           N  
ATOM   1239  N   MET A  69      19.039  62.687 130.458  1.00 13.10           N  
ATOM   1240  CA  MET A  69      18.113  62.806 131.552  1.00 11.85           C  
ATOM   1241  C   MET A  69      16.841  62.039 131.291  1.00 11.73           C  
ATOM   1242  O   MET A  69      16.478  61.759 130.153  1.00 13.60           O  
ATOM   1243  CB  MET A  69      17.744  64.283 131.794  1.00 11.66           C  
ATOM   1244  CG  MET A  69      18.784  65.134 132.539  1.00 14.43           C  
ATOM   1245  SD  MET A  69      18.269  66.886 132.563  1.00 17.81           S  
ATOM   1246  CE  MET A  69      17.000  66.887 133.860  1.00 17.72           C  
ATOM   1247  N   PHE A  70      16.220  61.629 132.380  1.00 13.09           N  
ATOM   1248  CA  PHE A  70      14.924  60.996 132.343  1.00 13.96           C  
ATOM   1249  C   PHE A  70      14.260  61.282 133.685  1.00 15.35           C  
ATOM   1250  O   PHE A  70      14.830  61.013 134.751  1.00 14.02           O  
ATOM   1251  CB  PHE A  70      14.921  59.497 132.065  1.00 10.53           C  
ATOM   1252  CG  PHE A  70      13.541  58.987 131.742  1.00  9.18           C  
ATOM   1253  CD1 PHE A  70      13.019  59.147 130.462  1.00  4.68           C  
ATOM   1254  CD2 PHE A  70      12.695  58.522 132.753  1.00  8.57           C  
ATOM   1255  CE1 PHE A  70      11.673  58.878 130.187  1.00  7.64           C  
ATOM   1256  CE2 PHE A  70      11.344  58.251 132.492  1.00 12.18           C  
ATOM   1257  CZ  PHE A  70      10.833  58.434 131.197  1.00 11.87           C  
ATOM   1258  N   PRO A  71      13.060  61.870 133.644  1.00 12.16           N  
ATOM   1259  CA  PRO A  71      12.382  62.239 132.387  1.00 13.87           C  
ATOM   1260  C   PRO A  71      13.141  63.313 131.615  1.00 14.50           C  
ATOM   1261  O   PRO A  71      14.132  63.837 132.106  1.00 16.20           O  
ATOM   1262  CB  PRO A  71      11.036  62.792 132.867  1.00 13.67           C  
ATOM   1263  CG  PRO A  71      10.850  62.189 134.241  1.00 14.42           C  
ATOM   1264  CD  PRO A  71      12.235  62.180 134.823  1.00  9.75           C  
ATOM   1265  N   VAL A  72      12.732  63.572 130.379  1.00 17.25           N  
ATOM   1266  CA  VAL A  72      13.358  64.631 129.576  1.00 19.71           C  
ATOM   1267  C   VAL A  72      12.717  65.955 130.013  1.00 20.56           C  
ATOM   1268  O   VAL A  72      11.493  66.049 130.158  1.00 22.65           O  
ATOM   1269  CB  VAL A  72      13.125  64.443 128.042  1.00 20.78           C  
ATOM   1270  CG1 VAL A  72      13.660  65.636 127.273  1.00 16.62           C  
ATOM   1271  CG2 VAL A  72      13.810  63.182 127.550  1.00 21.27           C  
ATOM   1272  N   LEU A  73      13.543  66.963 130.258  1.00 19.75           N  
ATOM   1273  CA  LEU A  73      13.052  68.267 130.671  1.00 16.40           C  
ATOM   1274  C   LEU A  73      12.383  68.944 129.486  1.00 15.03           C  
ATOM   1275  O   LEU A  73      13.026  69.211 128.470  1.00 16.47           O  
ATOM   1276  CB  LEU A  73      14.209  69.134 131.174  1.00 15.05           C  
ATOM   1277  CG  LEU A  73      13.803  70.539 131.636  1.00 16.68           C  
ATOM   1278  CD1 LEU A  73      12.812  70.416 132.770  1.00 16.25           C  
ATOM   1279  CD2 LEU A  73      15.011  71.353 132.075  1.00 12.49           C  
ATOM   1280  N   LYS A  74      11.074  69.130 129.578  1.00 18.06           N  
ATOM   1281  CA  LYS A  74      10.318  69.795 128.525  1.00 22.31           C  
ATOM   1282  C   LYS A  74       9.503  70.911 129.166  1.00 24.56           C  
ATOM   1283  O   LYS A  74       8.925  70.730 130.245  1.00 23.90           O  
ATOM   1284  CB  LYS A  74       9.387  68.813 127.814  1.00 24.67           C  
ATOM   1285  CG  LYS A  74      10.106  67.687 127.121  1.00 35.56           C  
ATOM   1286  CD  LYS A  74       9.136  66.789 126.377  1.00 46.34           C  
ATOM   1287  CE  LYS A  74       9.883  65.730 125.566  1.00 52.28           C  
ATOM   1288  NZ  LYS A  74       8.952  64.951 124.704  1.00 53.14           N  
ATOM   1289  N   VAL A  75       9.514  72.084 128.538  1.00 22.20           N  
ATOM   1290  CA  VAL A  75       8.763  73.220 129.040  1.00 20.85           C  
ATOM   1291  C   VAL A  75       8.085  73.982 127.912  1.00 27.78           C  
ATOM   1292  O   VAL A  75       8.440  73.823 126.732  1.00 28.96           O  
ATOM   1293  CB  VAL A  75       9.675  74.177 129.865  1.00 19.94           C  
ATOM   1294  CG1 VAL A  75      10.447  73.395 130.914  1.00 18.00           C  
ATOM   1295  CG2 VAL A  75      10.645  74.936 128.964  1.00 18.64           C  
ATOM   1296  N   SER A  76       7.065  74.764 128.288  1.00 30.43           N  
ATOM   1297  CA  SER A  76       6.311  75.600 127.340  1.00 32.45           C  
ATOM   1298  C   SER A  76       6.550  77.070 127.642  1.00 30.25           C  
ATOM   1299  O   SER A  76       6.403  77.457 128.803  1.00 25.35           O  
ATOM   1300  CB  SER A  76       4.807  75.338 127.403  1.00 31.83           C  
ATOM   1301  OG  SER A  76       4.516  74.013 127.009  1.00 44.47           O  
ATOM   1302  N   MET A  77       6.857  77.885 126.633  1.00 29.41           N  
ATOM   1303  CA  MET A  77       7.026  79.311 126.910  1.00 31.65           C  
ATOM   1304  C   MET A  77       6.117  80.226 126.091  1.00 30.10           C  
ATOM   1305  O   MET A  77       5.696  79.882 124.992  1.00 33.28           O  
ATOM   1306  CB  MET A  77       8.492  79.775 126.791  1.00 29.41           C  
ATOM   1307  CG  MET A  77       9.392  78.965 125.845  1.00 26.37           C  
ATOM   1308  SD  MET A  77      11.157  79.420 126.031  1.00 25.55           S  
ATOM   1309  CE  MET A  77      11.746  78.082 126.973  1.00 26.26           C  
ATOM   1310  N   SER A  78       5.716  81.335 126.697  1.00 31.62           N  
ATOM   1311  CA  SER A  78       4.850  82.301 126.035  1.00 36.17           C  
ATOM   1312  C   SER A  78       5.192  83.699 126.530  1.00 35.48           C  
ATOM   1313  O   SER A  78       5.900  83.858 127.528  1.00 34.36           O  
ATOM   1314  CB  SER A  78       3.380  81.961 126.280  1.00 38.71           C  
ATOM   1315  OG  SER A  78       3.071  81.952 127.658  1.00 43.28           O  
ATOM   1316  N   GLY A  79       4.730  84.712 125.803  1.00 35.75           N  
ATOM   1317  CA  GLY A  79       5.007  86.092 126.176  1.00 33.03           C  
ATOM   1318  C   GLY A  79       6.338  86.607 125.655  1.00 33.70           C  
ATOM   1319  O   GLY A  79       6.909  87.562 126.189  1.00 35.05           O  
ATOM   1320  N   LEU A  80       6.883  85.918 124.662  1.00 33.23           N  
ATOM   1321  CA  LEU A  80       8.133  86.336 124.056  1.00 32.63           C  
ATOM   1322  C   LEU A  80       7.782  87.183 122.844  1.00 36.15           C  
ATOM   1323  O   LEU A  80       6.736  86.965 122.226  1.00 38.65           O  
ATOM   1324  CB  LEU A  80       8.921  85.124 123.567  1.00 27.12           C  
ATOM   1325  CG  LEU A  80       9.410  84.061 124.543  1.00 28.76           C  
ATOM   1326  CD1 LEU A  80      10.398  83.161 123.840  1.00 22.50           C  
ATOM   1327  CD2 LEU A  80      10.099  84.708 125.705  1.00 32.90           C  
ATOM   1328  N   ASP A  81       8.618  88.163 122.514  1.00 35.49           N  
ATOM   1329  CA  ASP A  81       8.369  88.960 121.308  1.00 33.90           C  
ATOM   1330  C   ASP A  81       8.562  87.917 120.213  1.00 29.41           C  
ATOM   1331  O   ASP A  81       9.666  87.400 120.035  1.00 32.89           O  
ATOM   1332  CB  ASP A  81       9.408  90.084 121.170  1.00 37.75           C  
ATOM   1333  CG  ASP A  81       9.259  90.899 119.867  1.00 42.97           C  
ATOM   1334  OD1 ASP A  81       8.445  90.543 118.977  1.00 39.02           O  
ATOM   1335  OD2 ASP A  81       9.990  91.912 119.721  1.00 43.90           O  
ATOM   1336  N   PRO A  82       7.494  87.582 119.477  1.00 26.60           N  
ATOM   1337  CA  PRO A  82       7.551  86.583 118.404  1.00 25.22           C  
ATOM   1338  C   PRO A  82       8.665  86.814 117.386  1.00 28.85           C  
ATOM   1339  O   PRO A  82       9.223  85.860 116.828  1.00 33.32           O  
ATOM   1340  CB  PRO A  82       6.183  86.726 117.736  1.00 24.51           C  
ATOM   1341  CG  PRO A  82       5.306  87.240 118.852  1.00 24.73           C  
ATOM   1342  CD  PRO A  82       6.187  88.265 119.476  1.00 23.87           C  
ATOM   1343  N   ASN A  83       9.029  88.079 117.206  1.00 29.81           N  
ATOM   1344  CA  ASN A  83      10.028  88.469 116.224  1.00 26.20           C  
ATOM   1345  C   ASN A  83      11.394  88.752 116.818  1.00 23.69           C  
ATOM   1346  O   ASN A  83      12.347  89.029 116.087  1.00 27.51           O  
ATOM   1347  CB  ASN A  83       9.532  89.699 115.457  1.00 29.90           C  
ATOM   1348  CG  ASN A  83       8.072  89.583 115.063  1.00 35.00           C  
ATOM   1349  OD1 ASN A  83       7.720  88.814 114.163  1.00 35.10           O  
ATOM   1350  ND2 ASN A  83       7.203  90.298 115.781  1.00 37.70           N  
ATOM   1351  N   ALA A  84      11.490  88.716 118.139  1.00 17.95           N  
ATOM   1352  CA  ALA A  84      12.760  88.968 118.795  1.00 16.08           C  
ATOM   1353  C   ALA A  84      13.607  87.713 118.731  1.00 18.72           C  
ATOM   1354  O   ALA A  84      13.077  86.605 118.655  1.00 23.83           O  
ATOM   1355  CB  ALA A  84      12.518  89.359 120.228  1.00 18.72           C  
ATOM   1356  N   MET A  85      14.921  87.874 118.784  1.00 19.97           N  
ATOM   1357  CA  MET A  85      15.822  86.725 118.738  1.00 20.36           C  
ATOM   1358  C   MET A  85      16.197  86.330 120.161  1.00 22.48           C  
ATOM   1359  O   MET A  85      16.632  87.174 120.932  1.00 26.82           O  
ATOM   1360  CB  MET A  85      17.088  87.081 117.962  1.00 18.11           C  
ATOM   1361  CG  MET A  85      17.967  85.894 117.609  1.00 23.05           C  
ATOM   1362  SD  MET A  85      17.196  84.830 116.403  1.00 21.65           S  
ATOM   1363  CE  MET A  85      17.725  85.585 114.963  1.00 20.58           C  
ATOM   1364  N   TYR A  86      16.020  85.058 120.505  1.00 21.63           N  
ATOM   1365  CA  TYR A  86      16.353  84.550 121.832  1.00 17.99           C  
ATOM   1366  C   TYR A  86      17.210  83.270 121.809  1.00 24.14           C  
ATOM   1367  O   TYR A  86      17.139  82.452 120.878  1.00 22.94           O  
ATOM   1368  CB  TYR A  86      15.090  84.221 122.614  1.00 15.60           C  
ATOM   1369  CG  TYR A  86      14.117  85.349 122.784  1.00 14.84           C  
ATOM   1370  CD1 TYR A  86      14.195  86.197 123.888  1.00 16.66           C  
ATOM   1371  CD2 TYR A  86      13.056  85.511 121.899  1.00 15.97           C  
ATOM   1372  CE1 TYR A  86      13.236  87.188 124.110  1.00 16.66           C  
ATOM   1373  CE2 TYR A  86      12.098  86.490 122.104  1.00 22.54           C  
ATOM   1374  CZ  TYR A  86      12.187  87.322 123.221  1.00 21.17           C  
ATOM   1375  OH  TYR A  86      11.212  88.267 123.448  1.00 23.57           O  
ATOM   1376  N   THR A  87      17.998  83.101 122.865  1.00 24.15           N  
ATOM   1377  CA  THR A  87      18.836  81.931 123.058  1.00 17.58           C  
ATOM   1378  C   THR A  87      18.418  81.330 124.413  1.00 21.24           C  
ATOM   1379  O   THR A  87      18.289  82.065 125.405  1.00 19.95           O  
ATOM   1380  CB  THR A  87      20.325  82.308 123.073  1.00 16.77           C  
ATOM   1381  OG1 THR A  87      20.784  82.496 121.725  1.00 19.25           O  
ATOM   1382  CG2 THR A  87      21.156  81.217 123.748  1.00 13.36           C  
ATOM   1383  N   VAL A  88      18.145  80.019 124.432  1.00 17.85           N  
ATOM   1384  CA  VAL A  88      17.725  79.315 125.646  1.00 12.64           C  
ATOM   1385  C   VAL A  88      18.879  78.555 126.282  1.00 14.44           C  
ATOM   1386  O   VAL A  88      19.603  77.827 125.611  1.00 16.62           O  
ATOM   1387  CB  VAL A  88      16.572  78.362 125.341  1.00 14.92           C  
ATOM   1388  CG1 VAL A  88      16.169  77.590 126.590  1.00 13.32           C  
ATOM   1389  CG2 VAL A  88      15.376  79.165 124.820  1.00 17.44           C  
ATOM   1390  N   LEU A  89      19.077  78.746 127.578  1.00 16.43           N  
ATOM   1391  CA  LEU A  89      20.174  78.087 128.272  1.00 16.85           C  
ATOM   1392  C   LEU A  89      19.680  77.250 129.447  1.00 16.59           C  
ATOM   1393  O   LEU A  89      18.679  77.586 130.096  1.00 16.03           O  
ATOM   1394  CB  LEU A  89      21.155  79.129 128.803  1.00 20.02           C  
ATOM   1395  CG  LEU A  89      21.675  80.243 127.903  1.00 18.29           C  
ATOM   1396  CD1 LEU A  89      22.496  81.186 128.771  1.00 14.40           C  
ATOM   1397  CD2 LEU A  89      22.520  79.678 126.776  1.00 14.07           C  
ATOM   1398  N   LEU A  90      20.453  76.224 129.777  1.00 15.26           N  
ATOM   1399  CA  LEU A  90      20.127  75.322 130.870  1.00 15.10           C  
ATOM   1400  C   LEU A  90      21.348  75.088 131.745  1.00 16.79           C  
ATOM   1401  O   LEU A  90      22.447  74.854 131.240  1.00 15.61           O  
ATOM   1402  CB  LEU A  90      19.664  73.966 130.326  1.00 11.28           C  
ATOM   1403  CG  LEU A  90      19.386  72.874 131.371  1.00 14.86           C  
ATOM   1404  CD1 LEU A  90      18.013  73.061 131.997  1.00  5.44           C  
ATOM   1405  CD2 LEU A  90      19.451  71.513 130.732  1.00 15.11           C  
ATOM   1406  N   ASP A  91      21.175  75.221 133.053  1.00 16.87           N  
ATOM   1407  CA  ASP A  91      22.259  74.941 133.977  1.00  9.13           C  
ATOM   1408  C   ASP A  91      21.624  74.298 135.184  1.00  9.28           C  
ATOM   1409  O   ASP A  91      20.397  74.158 135.228  1.00  7.94           O  
ATOM   1410  CB  ASP A  91      23.137  76.169 134.296  1.00  9.70           C  
ATOM   1411  CG  ASP A  91      22.463  77.213 135.177  1.00 13.03           C  
ATOM   1412  OD1 ASP A  91      21.233  77.213 135.354  1.00 15.16           O  
ATOM   1413  OD2 ASP A  91      23.198  78.079 135.695  1.00 14.81           O  
ATOM   1414  N   PHE A  92      22.456  73.778 136.079  1.00 15.07           N  
ATOM   1415  CA  PHE A  92      21.988  73.094 137.280  1.00 18.77           C  
ATOM   1416  C   PHE A  92      22.577  73.726 138.535  1.00 17.56           C  
ATOM   1417  O   PHE A  92      23.794  73.847 138.664  1.00 15.00           O  
ATOM   1418  CB  PHE A  92      22.351  71.599 137.222  1.00 18.26           C  
ATOM   1419  CG  PHE A  92      21.817  70.886 136.001  1.00 16.69           C  
ATOM   1420  CD1 PHE A  92      22.501  70.943 134.788  1.00 14.97           C  
ATOM   1421  CD2 PHE A  92      20.633  70.160 136.062  1.00 17.10           C  
ATOM   1422  CE1 PHE A  92      22.010  70.290 133.665  1.00 10.08           C  
ATOM   1423  CE2 PHE A  92      20.138  69.504 134.932  1.00  6.79           C  
ATOM   1424  CZ  PHE A  92      20.828  69.572 133.740  1.00  3.93           C  
ATOM   1425  N   VAL A  93      21.698  74.105 139.460  1.00 19.90           N  
ATOM   1426  CA  VAL A  93      22.096  74.736 140.713  1.00 19.50           C  
ATOM   1427  C   VAL A  93      21.971  73.736 141.855  1.00 20.56           C  
ATOM   1428  O   VAL A  93      21.042  72.915 141.882  1.00 21.91           O  
ATOM   1429  CB  VAL A  93      21.224  76.002 141.000  1.00 22.43           C  
ATOM   1430  CG1 VAL A  93      19.833  75.625 141.527  1.00 15.96           C  
ATOM   1431  CG2 VAL A  93      21.946  76.925 141.955  1.00 26.57           C  
ATOM   1432  N   ALA A  94      22.923  73.779 142.777  1.00 21.11           N  
ATOM   1433  CA  ALA A  94      22.916  72.866 143.918  1.00 20.96           C  
ATOM   1434  C   ALA A  94      21.684  73.078 144.802  1.00 21.32           C  
ATOM   1435  O   ALA A  94      21.429  74.193 145.262  1.00 24.76           O  
ATOM   1436  CB  ALA A  94      24.176  73.043 144.719  1.00 17.27           C  
ATOM   1437  N   ALA A  95      20.928  72.007 145.035  1.00 20.99           N  
ATOM   1438  CA  ALA A  95      19.714  72.066 145.853  1.00 23.64           C  
ATOM   1439  C   ALA A  95      19.984  72.328 147.338  1.00 27.30           C  
ATOM   1440  O   ALA A  95      19.092  72.751 148.078  1.00 30.79           O  
ATOM   1441  CB  ALA A  95      18.898  70.801 145.681  1.00 20.17           C  
ATOM   1442  N   ASP A  96      21.206  72.040 147.766  1.00 28.16           N  
ATOM   1443  CA  ASP A  96      21.654  72.247 149.137  1.00 32.22           C  
ATOM   1444  C   ASP A  96      23.147  71.978 149.137  1.00 34.46           C  
ATOM   1445  O   ASP A  96      23.712  71.621 148.087  1.00 33.48           O  
ATOM   1446  CB  ASP A  96      20.914  71.342 150.152  1.00 37.06           C  
ATOM   1447  CG  ASP A  96      20.981  69.857 149.805  1.00 39.86           C  
ATOM   1448  OD1 ASP A  96      22.069  69.264 149.909  1.00 41.76           O  
ATOM   1449  OD2 ASP A  96      19.927  69.272 149.472  1.00 39.75           O  
ATOM   1450  N   ASN A  97      23.794  72.153 150.289  1.00 34.58           N  
ATOM   1451  CA  ASN A  97      25.238  71.930 150.373  1.00 35.93           C  
ATOM   1452  C   ASN A  97      25.681  70.668 151.088  1.00 34.62           C  
ATOM   1453  O   ASN A  97      26.767  70.606 151.674  1.00 33.75           O  
ATOM   1454  CB  ASN A  97      25.983  73.162 150.902  1.00 45.97           C  
ATOM   1455  CG  ASN A  97      25.217  73.926 151.959  1.00 52.79           C  
ATOM   1456  OD1 ASN A  97      24.134  73.527 152.391  1.00 56.51           O  
ATOM   1457  ND2 ASN A  97      25.789  75.048 152.383  1.00 59.95           N  
ATOM   1458  N   HIS A  98      24.874  69.628 150.932  1.00 34.28           N  
ATOM   1459  CA  HIS A  98      25.128  68.335 151.533  1.00 34.03           C  
ATOM   1460  C   HIS A  98      25.464  67.227 150.548  1.00 33.52           C  
ATOM   1461  O   HIS A  98      24.961  67.199 149.424  1.00 32.22           O  
ATOM   1462  CB  HIS A  98      23.885  67.874 152.281  1.00 34.90           C  
ATOM   1463  CG  HIS A  98      23.669  68.576 153.575  1.00 41.26           C  
ATOM   1464  ND1 HIS A  98      22.456  69.130 153.927  1.00 42.03           N  
ATOM   1465  CD2 HIS A  98      24.506  68.797 154.616  1.00 41.17           C  
ATOM   1466  CE1 HIS A  98      22.556  69.659 155.134  1.00 47.14           C  
ATOM   1467  NE2 HIS A  98      23.791  69.473 155.572  1.00 50.00           N  
ATOM   1468  N   ARG A  99      26.328  66.317 150.991  1.00 31.39           N  
ATOM   1469  CA  ARG A  99      26.661  65.133 150.222  1.00 25.72           C  
ATOM   1470  C   ARG A  99      25.629  64.172 150.804  1.00 23.54           C  
ATOM   1471  O   ARG A  99      25.396  64.178 152.015  1.00 25.33           O  
ATOM   1472  CB  ARG A  99      28.080  64.629 150.521  1.00 23.24           C  
ATOM   1473  CG  ARG A  99      28.392  63.304 149.837  1.00 21.76           C  
ATOM   1474  CD  ARG A  99      29.797  62.780 150.125  1.00 25.38           C  
ATOM   1475  NE  ARG A  99      29.923  61.351 149.806  1.00 28.67           N  
ATOM   1476  CZ  ARG A  99      31.076  60.739 149.524  1.00 34.20           C  
ATOM   1477  NH1 ARG A  99      32.215  61.430 149.509  1.00 35.74           N  
ATOM   1478  NH2 ARG A  99      31.098  59.430 149.279  1.00 29.94           N  
ATOM   1479  N   TRP A 100      24.937  63.430 149.950  1.00 21.23           N  
ATOM   1480  CA  TRP A 100      23.933  62.494 150.423  1.00 15.52           C  
ATOM   1481  C   TRP A 100      24.448  61.066 150.376  1.00 14.63           C  
ATOM   1482  O   TRP A 100      25.394  60.759 149.647  1.00 14.08           O  
ATOM   1483  CB  TRP A 100      22.646  62.632 149.607  1.00 14.97           C  
ATOM   1484  CG  TRP A 100      21.979  63.961 149.803  1.00 16.73           C  
ATOM   1485  CD1 TRP A 100      22.439  65.175 149.371  1.00 21.25           C  
ATOM   1486  CD2 TRP A 100      20.778  64.231 150.549  1.00 16.12           C  
ATOM   1487  NE1 TRP A 100      21.612  66.180 149.811  1.00 21.44           N  
ATOM   1488  CE2 TRP A 100      20.588  65.632 150.543  1.00 21.11           C  
ATOM   1489  CE3 TRP A 100      19.852  63.427 151.234  1.00 16.82           C  
ATOM   1490  CZ2 TRP A 100      19.501  66.252 151.191  1.00 17.59           C  
ATOM   1491  CZ3 TRP A 100      18.764  64.044 151.877  1.00 15.29           C  
ATOM   1492  CH2 TRP A 100      18.606  65.443 151.852  1.00 16.18           C  
ATOM   1493  N   LYS A 101      23.848  60.212 151.202  1.00 16.82           N  
ATOM   1494  CA  LYS A 101      24.188  58.795 151.272  1.00 15.86           C  
ATOM   1495  C   LYS A 101      22.898  58.005 151.469  1.00 14.71           C  
ATOM   1496  O   LYS A 101      21.950  58.497 152.074  1.00 14.02           O  
ATOM   1497  CB  LYS A 101      25.161  58.506 152.413  1.00 18.19           C  
ATOM   1498  CG  LYS A 101      25.714  57.096 152.359  1.00 26.61           C  
ATOM   1499  CD  LYS A 101      26.652  56.751 153.503  1.00 32.59           C  
ATOM   1500  CE  LYS A 101      27.119  55.286 153.395  1.00 36.53           C  
ATOM   1501  NZ  LYS A 101      27.857  54.804 154.609  1.00 43.20           N  
ATOM   1502  N   TYR A 102      22.838  56.806 150.905  1.00 18.90           N  
ATOM   1503  CA  TYR A 102      21.649  55.950 151.013  1.00 20.65           C  
ATOM   1504  C   TYR A 102      21.802  55.048 152.243  1.00 23.71           C  
ATOM   1505  O   TYR A 102      22.602  54.112 152.237  1.00 20.10           O  
ATOM   1506  CB  TYR A 102      21.505  55.093 149.749  1.00 13.88           C  
ATOM   1507  CG  TYR A 102      20.097  54.680 149.475  1.00  8.23           C  
ATOM   1508  CD1 TYR A 102      19.133  55.628 149.190  1.00 12.91           C  
ATOM   1509  CD2 TYR A 102      19.709  53.348 149.543  1.00 10.55           C  
ATOM   1510  CE1 TYR A 102      17.807  55.273 148.988  1.00 19.73           C  
ATOM   1511  CE2 TYR A 102      18.367  52.972 149.344  1.00  9.95           C  
ATOM   1512  CZ  TYR A 102      17.422  53.946 149.069  1.00 15.74           C  
ATOM   1513  OH  TYR A 102      16.078  53.628 148.923  1.00 19.44           O  
ATOM   1514  N   VAL A 103      21.069  55.358 153.308  1.00 27.41           N  
ATOM   1515  CA  VAL A 103      21.158  54.591 154.549  1.00 26.46           C  
ATOM   1516  C   VAL A 103      19.815  53.974 154.921  1.00 27.37           C  
ATOM   1517  O   VAL A 103      18.821  54.682 155.067  1.00 28.97           O  
ATOM   1518  CB  VAL A 103      21.651  55.483 155.708  1.00 25.47           C  
ATOM   1519  CG1 VAL A 103      21.758  54.680 156.972  1.00 30.40           C  
ATOM   1520  CG2 VAL A 103      23.006  56.079 155.378  1.00 25.34           C  
ATOM   1521  N   ASN A 104      19.789  52.649 155.059  1.00 29.32           N  
ATOM   1522  CA  ASN A 104      18.568  51.919 155.416  1.00 32.78           C  
ATOM   1523  C   ASN A 104      17.402  52.281 154.516  1.00 35.29           C  
ATOM   1524  O   ASN A 104      16.297  52.600 154.991  1.00 37.88           O  
ATOM   1525  CB  ASN A 104      18.160  52.169 156.871  1.00 37.31           C  
ATOM   1526  CG  ASN A 104      19.029  51.426 157.853  1.00 41.98           C  
ATOM   1527  OD1 ASN A 104      19.388  50.270 157.617  1.00 43.80           O  
ATOM   1528  ND2 ASN A 104      19.382  52.085 158.960  1.00 36.74           N  
ATOM   1529  N   GLY A 105      17.668  52.268 153.214  1.00 34.48           N  
ATOM   1530  CA  GLY A 105      16.636  52.568 152.243  1.00 27.14           C  
ATOM   1531  C   GLY A 105      16.113  53.981 152.243  1.00 22.44           C  
ATOM   1532  O   GLY A 105      14.970  54.194 151.866  1.00 22.00           O  
ATOM   1533  N   GLU A 106      16.934  54.944 152.646  1.00 23.40           N  
ATOM   1534  CA  GLU A 106      16.501  56.337 152.641  1.00 27.53           C  
ATOM   1535  C   GLU A 106      17.686  57.254 152.355  1.00 22.21           C  
ATOM   1536  O   GLU A 106      18.817  56.940 152.709  1.00 21.38           O  
ATOM   1537  CB  GLU A 106      15.833  56.691 153.982  1.00 35.53           C  
ATOM   1538  CG  GLU A 106      14.776  57.818 153.915  1.00 50.16           C  
ATOM   1539  CD  GLU A 106      13.533  57.480 153.060  1.00 55.37           C  
ATOM   1540  OE1 GLU A 106      13.406  56.343 152.564  1.00 54.54           O  
ATOM   1541  OE2 GLU A 106      12.654  58.359 152.903  1.00 60.80           O  
ATOM   1542  N   TRP A 107      17.443  58.332 151.616  1.00 23.82           N  
ATOM   1543  CA  TRP A 107      18.497  59.304 151.307  1.00 22.69           C  
ATOM   1544  C   TRP A 107      18.705  60.209 152.510  1.00 21.47           C  
ATOM   1545  O   TRP A 107      17.785  60.883 152.967  1.00 24.34           O  
ATOM   1546  CB  TRP A 107      18.155  60.115 150.068  1.00 15.67           C  
ATOM   1547  CG  TRP A 107      18.490  59.382 148.821  1.00 16.81           C  
ATOM   1548  CD1 TRP A 107      17.618  58.814 147.944  1.00  8.89           C  
ATOM   1549  CD2 TRP A 107      19.808  59.106 148.322  1.00  9.94           C  
ATOM   1550  NE1 TRP A 107      18.311  58.198 146.939  1.00 12.85           N  
ATOM   1551  CE2 TRP A 107      19.654  58.363 147.148  1.00  5.52           C  
ATOM   1552  CE3 TRP A 107      21.098  59.411 148.765  1.00 13.03           C  
ATOM   1553  CZ2 TRP A 107      20.742  57.932 146.396  1.00 11.56           C  
ATOM   1554  CZ3 TRP A 107      22.181  58.977 148.013  1.00 10.88           C  
ATOM   1555  CH2 TRP A 107      21.994  58.246 146.848  1.00  9.41           C  
ATOM   1556  N   VAL A 108      19.944  60.274 152.964  1.00 23.49           N  
ATOM   1557  CA  VAL A 108      20.286  61.018 154.153  1.00 21.53           C  
ATOM   1558  C   VAL A 108      21.530  61.908 154.003  1.00 24.26           C  
ATOM   1559  O   VAL A 108      22.543  61.496 153.433  1.00 21.58           O  
ATOM   1560  CB  VAL A 108      20.436  59.974 155.290  1.00 19.32           C  
ATOM   1561  CG1 VAL A 108      21.733  60.102 156.016  1.00 16.12           C  
ATOM   1562  CG2 VAL A 108      19.245  60.057 156.203  1.00 23.85           C  
ATOM   1563  N   PRO A 109      21.441  63.172 154.454  1.00 27.83           N  
ATOM   1564  CA  PRO A 109      22.579  64.085 154.353  1.00 28.68           C  
ATOM   1565  C   PRO A 109      23.602  63.741 155.412  1.00 34.82           C  
ATOM   1566  O   PRO A 109      23.250  63.156 156.438  1.00 36.12           O  
ATOM   1567  CB  PRO A 109      21.943  65.439 154.631  1.00 25.25           C  
ATOM   1568  CG  PRO A 109      20.871  65.111 155.572  1.00 22.37           C  
ATOM   1569  CD  PRO A 109      20.264  63.874 154.990  1.00 26.75           C  
ATOM   1570  N   GLY A 110      24.862  64.086 155.168  1.00 39.31           N  
ATOM   1571  CA  GLY A 110      25.887  63.795 156.150  1.00 48.85           C  
ATOM   1572  C   GLY A 110      27.194  64.515 155.908  1.00 52.38           C  
ATOM   1573  O   GLY A 110      27.421  65.082 154.833  1.00 54.73           O  
ATOM   1574  N   GLY A 111      28.051  64.506 156.920  1.00 53.45           N  
ATOM   1575  CA  GLY A 111      29.340  65.149 156.799  1.00 55.73           C  
ATOM   1576  C   GLY A 111      29.351  66.668 156.827  1.00 57.66           C  
ATOM   1577  O   GLY A 111      28.339  67.341 157.066  1.00 57.17           O  
ATOM   1578  N   LYS A 112      30.535  67.191 156.543  1.00 58.22           N  
ATOM   1579  CA  LYS A 112      30.813  68.612 156.529  1.00 62.91           C  
ATOM   1580  C   LYS A 112      30.184  69.274 155.299  1.00 66.17           C  
ATOM   1581  O   LYS A 112      30.587  68.999 154.163  1.00 68.41           O  
ATOM   1582  CB  LYS A 112      32.338  68.816 156.538  1.00 64.81           C  
ATOM   1583  CG  LYS A 112      33.095  67.886 157.514  1.00 67.63           C  
ATOM   1584  CD  LYS A 112      33.504  66.532 156.874  1.00 68.35           C  
ATOM   1585  CE  LYS A 112      34.047  65.497 157.886  1.00 62.23           C  
ATOM   1586  NZ  LYS A 112      35.165  66.019 158.745  1.00 60.57           N  
ATOM   1587  N   PRO A 113      29.177  70.145 155.516  1.00 68.06           N  
ATOM   1588  CA  PRO A 113      28.502  70.840 154.412  1.00 69.72           C  
ATOM   1589  C   PRO A 113      29.411  71.787 153.620  1.00 71.93           C  
ATOM   1590  O   PRO A 113      30.161  72.588 154.205  1.00 71.36           O  
ATOM   1591  CB  PRO A 113      27.388  71.607 155.126  1.00 69.55           C  
ATOM   1592  CG  PRO A 113      27.978  71.867 156.474  1.00 67.90           C  
ATOM   1593  CD  PRO A 113      28.599  70.553 156.814  1.00 69.07           C  
ATOM   1594  N   GLU A 114      29.316  71.723 152.292  1.00 73.68           N  
ATOM   1595  CA  GLU A 114      30.139  72.572 151.430  1.00 74.57           C  
ATOM   1596  C   GLU A 114      29.369  73.266 150.332  1.00 72.01           C  
ATOM   1597  O   GLU A 114      28.433  72.712 149.764  1.00 67.97           O  
ATOM   1598  CB  GLU A 114      31.265  71.774 150.768  1.00 81.10           C  
ATOM   1599  CG  GLU A 114      32.657  72.043 151.339  1.00 91.62           C  
ATOM   1600  CD  GLU A 114      33.782  71.525 150.444  1.00 99.28           C  
ATOM   1601  OE1 GLU A 114      33.563  71.377 149.214  1.00106.01           O  
ATOM   1602  OE2 GLU A 114      34.894  71.279 150.970  1.00 99.63           O  
ATOM   1603  N   PRO A 115      29.779  74.498 149.998  1.00 71.85           N  
ATOM   1604  CA  PRO A 115      29.116  75.272 148.946  1.00 71.51           C  
ATOM   1605  C   PRO A 115      29.382  74.643 147.592  1.00 70.27           C  
ATOM   1606  O   PRO A 115      30.508  74.222 147.306  1.00 70.17           O  
ATOM   1607  CB  PRO A 115      29.817  76.630 149.026  1.00 73.01           C  
ATOM   1608  CG  PRO A 115      30.413  76.658 150.405  1.00 75.62           C  
ATOM   1609  CD  PRO A 115      30.900  75.260 150.571  1.00 73.54           C  
ATOM   1610  N   GLN A 116      28.355  74.597 146.752  1.00 66.99           N  
ATOM   1611  CA  GLN A 116      28.521  74.028 145.429  1.00 63.13           C  
ATOM   1612  C   GLN A 116      28.162  75.020 144.331  1.00 58.17           C  
ATOM   1613  O   GLN A 116      27.061  75.578 144.302  1.00 58.01           O  
ATOM   1614  CB  GLN A 116      27.712  72.739 145.297  1.00 68.50           C  
ATOM   1615  CG  GLN A 116      28.057  71.909 144.061  1.00 75.90           C  
ATOM   1616  CD  GLN A 116      27.918  70.405 144.292  1.00 77.94           C  
ATOM   1617  OE1 GLN A 116      28.912  69.694 144.462  1.00 77.04           O  
ATOM   1618  NE2 GLN A 116      26.686  69.913 144.278  1.00 80.69           N  
ATOM   1619  N   ALA A 117      29.121  75.252 143.444  1.00 52.46           N  
ATOM   1620  CA  ALA A 117      28.950  76.170 142.327  1.00 47.87           C  
ATOM   1621  C   ALA A 117      27.953  75.641 141.281  1.00 44.69           C  
ATOM   1622  O   ALA A 117      27.824  74.423 141.098  1.00 39.83           O  
ATOM   1623  CB  ALA A 117      30.309  76.431 141.676  1.00 43.44           C  
ATOM   1624  N   PRO A 118      27.191  76.550 140.631  1.00 43.75           N  
ATOM   1625  CA  PRO A 118      26.212  76.168 139.602  1.00 40.45           C  
ATOM   1626  C   PRO A 118      26.986  75.572 138.437  1.00 39.57           C  
ATOM   1627  O   PRO A 118      28.070  76.064 138.099  1.00 40.59           O  
ATOM   1628  CB  PRO A 118      25.595  77.509 139.201  1.00 39.49           C  
ATOM   1629  CG  PRO A 118      25.697  78.315 140.457  1.00 43.19           C  
ATOM   1630  CD  PRO A 118      27.104  77.996 140.906  1.00 45.51           C  
ATOM   1631  N   SER A 119      26.454  74.502 137.849  1.00 36.16           N  
ATOM   1632  CA  SER A 119      27.113  73.830 136.734  1.00 29.60           C  
ATOM   1633  C   SER A 119      27.313  74.790 135.580  1.00 29.22           C  
ATOM   1634  O   SER A 119      26.746  75.886 135.560  1.00 32.07           O  
ATOM   1635  CB  SER A 119      26.275  72.641 136.247  1.00 27.55           C  
ATOM   1636  OG  SER A 119      25.058  73.058 135.638  1.00 20.51           O  
ATOM   1637  N   CYS A 120      28.090  74.356 134.597  1.00 24.10           N  
ATOM   1638  CA  CYS A 120      28.331  75.157 133.419  1.00 22.09           C  
ATOM   1639  C   CYS A 120      27.014  75.172 132.641  1.00 24.11           C  
ATOM   1640  O   CYS A 120      26.136  74.339 132.880  1.00 20.42           O  
ATOM   1641  CB  CYS A 120      29.472  74.560 132.607  1.00 26.59           C  
ATOM   1642  SG  CYS A 120      31.102  74.917 133.346  1.00 34.14           S  
ATOM   1643  N   VAL A 121      26.854  76.145 131.754  1.00 26.44           N  
ATOM   1644  CA  VAL A 121      25.618  76.277 131.004  1.00 26.60           C  
ATOM   1645  C   VAL A 121      25.609  75.470 129.696  1.00 28.52           C  
ATOM   1646  O   VAL A 121      26.645  75.286 129.043  1.00 28.13           O  
ATOM   1647  CB  VAL A 121      25.285  77.790 130.771  1.00 25.20           C  
ATOM   1648  CG1 VAL A 121      25.650  78.221 129.364  1.00 25.88           C  
ATOM   1649  CG2 VAL A 121      23.829  78.066 131.067  1.00 23.58           C  
ATOM   1650  N   TYR A 122      24.434  74.943 129.366  1.00 27.44           N  
ATOM   1651  CA  TYR A 122      24.213  74.160 128.152  1.00 21.97           C  
ATOM   1652  C   TYR A 122      23.287  74.981 127.254  1.00 19.08           C  
ATOM   1653  O   TYR A 122      22.179  75.325 127.646  1.00 19.85           O  
ATOM   1654  CB  TYR A 122      23.560  72.816 128.493  1.00 15.42           C  
ATOM   1655  CG  TYR A 122      22.909  72.097 127.313  1.00 16.33           C  
ATOM   1656  CD1 TYR A 122      23.654  71.277 126.471  1.00 15.31           C  
ATOM   1657  CD2 TYR A 122      21.537  72.213 127.066  1.00 14.86           C  
ATOM   1658  CE1 TYR A 122      23.049  70.583 125.420  1.00 10.81           C  
ATOM   1659  CE2 TYR A 122      20.926  71.528 126.021  1.00 15.21           C  
ATOM   1660  CZ  TYR A 122      21.689  70.710 125.203  1.00 14.56           C  
ATOM   1661  OH  TYR A 122      21.083  69.984 124.192  1.00 14.37           O  
ATOM   1662  N   ILE A 123      23.759  75.312 126.065  1.00 14.71           N  
ATOM   1663  CA  ILE A 123      22.964  76.083 125.128  1.00 15.46           C  
ATOM   1664  C   ILE A 123      22.001  75.148 124.403  1.00 16.08           C  
ATOM   1665  O   ILE A 123      22.422  74.160 123.788  1.00 19.71           O  
ATOM   1666  CB  ILE A 123      23.860  76.778 124.057  1.00 13.30           C  
ATOM   1667  CG1 ILE A 123      24.934  77.644 124.727  1.00 14.50           C  
ATOM   1668  CG2 ILE A 123      23.009  77.612 123.133  1.00 11.83           C  
ATOM   1669  CD1 ILE A 123      25.870  78.320 123.750  1.00 13.54           C  
ATOM   1670  N   HIS A 124      20.708  75.428 124.488  1.00 16.36           N  
ATOM   1671  CA  HIS A 124      19.745  74.600 123.777  1.00 18.31           C  
ATOM   1672  C   HIS A 124      20.106  74.682 122.294  1.00 18.26           C  
ATOM   1673  O   HIS A 124      20.171  75.770 121.736  1.00 21.98           O  
ATOM   1674  CB  HIS A 124      18.323  75.094 123.987  1.00 14.76           C  
ATOM   1675  CG  HIS A 124      17.287  74.201 123.382  1.00 18.63           C  
ATOM   1676  ND1 HIS A 124      17.051  74.151 122.026  1.00 19.21           N  
ATOM   1677  CD2 HIS A 124      16.410  73.340 123.949  1.00 21.62           C  
ATOM   1678  CE1 HIS A 124      16.069  73.299 121.784  1.00 21.46           C  
ATOM   1679  NE2 HIS A 124      15.662  72.794 122.933  1.00 20.09           N  
ATOM   1680  N   PRO A 125      20.244  73.526 121.625  1.00 19.38           N  
ATOM   1681  CA  PRO A 125      20.596  73.394 120.207  1.00 16.66           C  
ATOM   1682  C   PRO A 125      19.797  74.196 119.174  1.00 13.42           C  
ATOM   1683  O   PRO A 125      20.266  74.380 118.061  1.00 16.52           O  
ATOM   1684  CB  PRO A 125      20.505  71.877 119.976  1.00 13.60           C  
ATOM   1685  CG  PRO A 125      19.471  71.437 120.985  1.00 15.61           C  
ATOM   1686  CD  PRO A 125      19.901  72.204 122.192  1.00 17.53           C  
ATOM   1687  N   ASP A 126      18.612  74.681 119.537  1.00 13.68           N  
ATOM   1688  CA  ASP A 126      17.776  75.474 118.611  1.00 13.68           C  
ATOM   1689  C   ASP A 126      18.170  76.965 118.616  1.00 19.33           C  
ATOM   1690  O   ASP A 126      17.533  77.780 117.939  1.00 21.12           O  
ATOM   1691  CB  ASP A 126      16.293  75.408 119.010  1.00 10.80           C  
ATOM   1692  CG  ASP A 126      15.614  74.073 118.677  1.00 16.62           C  
ATOM   1693  OD1 ASP A 126      16.278  73.089 118.311  1.00 18.39           O  
ATOM   1694  OD2 ASP A 126      14.376  74.007 118.828  1.00 10.79           O  
ATOM   1695  N   SER A 127      19.169  77.318 119.424  1.00 18.49           N  
ATOM   1696  CA  SER A 127      19.627  78.691 119.572  1.00 17.21           C  
ATOM   1697  C   SER A 127      20.668  79.133 118.545  1.00 18.66           C  
ATOM   1698  O   SER A 127      21.562  78.356 118.186  1.00 19.36           O  
ATOM   1699  CB  SER A 127      20.207  78.879 120.981  1.00 17.14           C  
ATOM   1700  OG  SER A 127      19.237  78.638 121.991  1.00 22.59           O  
ATOM   1701  N   PRO A 128      20.601  80.412 118.098  1.00 18.97           N  
ATOM   1702  CA  PRO A 128      19.618  81.429 118.501  1.00 13.69           C  
ATOM   1703  C   PRO A 128      18.354  81.298 117.673  1.00 16.10           C  
ATOM   1704  O   PRO A 128      18.397  80.789 116.554  1.00 17.14           O  
ATOM   1705  CB  PRO A 128      20.337  82.724 118.187  1.00 15.01           C  
ATOM   1706  CG  PRO A 128      21.115  82.356 116.950  1.00 17.51           C  
ATOM   1707  CD  PRO A 128      21.704  81.035 117.342  1.00 17.20           C  
ATOM   1708  N   ASN A 129      17.222  81.760 118.190  1.00 15.43           N  
ATOM   1709  CA  ASN A 129      16.017  81.624 117.403  1.00 18.19           C  
ATOM   1710  C   ASN A 129      14.900  82.575 117.802  1.00 20.67           C  
ATOM   1711  O   ASN A 129      14.904  83.099 118.901  1.00 20.80           O  
ATOM   1712  CB  ASN A 129      15.550  80.175 117.425  1.00 20.67           C  
ATOM   1713  CG  ASN A 129      15.084  79.715 116.084  1.00 21.53           C  
ATOM   1714  OD1 ASN A 129      14.056  80.163 115.598  1.00 27.83           O  
ATOM   1715  ND2 ASN A 129      15.852  78.853 115.451  1.00 24.55           N  
ATOM   1716  N   PHE A 130      13.940  82.780 116.902  1.00 20.19           N  
ATOM   1717  CA  PHE A 130      12.828  83.699 117.136  1.00 21.92           C  
ATOM   1718  C   PHE A 130      11.895  83.302 118.266  1.00 23.27           C  
ATOM   1719  O   PHE A 130      11.659  82.113 118.507  1.00 29.77           O  
ATOM   1720  CB  PHE A 130      12.004  83.888 115.854  1.00 16.65           C  
ATOM   1721  CG  PHE A 130      12.797  84.401 114.701  1.00 21.59           C  
ATOM   1722  CD1 PHE A 130      13.212  85.735 114.667  1.00 23.96           C  
ATOM   1723  CD2 PHE A 130      13.172  83.549 113.664  1.00 21.73           C  
ATOM   1724  CE1 PHE A 130      13.993  86.216 113.612  1.00 22.93           C  
ATOM   1725  CE2 PHE A 130      13.951  84.012 112.604  1.00 24.10           C  
ATOM   1726  CZ  PHE A 130      14.367  85.352 112.576  1.00 22.16           C  
ATOM   1727  N   GLY A 131      11.297  84.306 118.897  1.00 19.42           N  
ATOM   1728  CA  GLY A 131      10.367  84.044 119.975  1.00 20.84           C  
ATOM   1729  C   GLY A 131       9.262  83.130 119.485  1.00 22.23           C  
ATOM   1730  O   GLY A 131       8.886  82.178 120.163  1.00 26.81           O  
ATOM   1731  N   ALA A 132       8.770  83.406 118.283  1.00 24.60           N  
ATOM   1732  CA  ALA A 132       7.702  82.621 117.662  1.00 26.84           C  
ATOM   1733  C   ALA A 132       8.070  81.125 117.598  1.00 27.77           C  
ATOM   1734  O   ALA A 132       7.213  80.253 117.796  1.00 25.11           O  
ATOM   1735  CB  ALA A 132       7.420  83.155 116.242  1.00 21.94           C  
ATOM   1736  N   HIS A 133       9.338  80.840 117.297  1.00 24.04           N  
ATOM   1737  CA  HIS A 133       9.811  79.466 117.216  1.00 24.37           C  
ATOM   1738  C   HIS A 133       9.766  78.827 118.603  1.00 25.50           C  
ATOM   1739  O   HIS A 133       9.258  77.717 118.773  1.00 27.33           O  
ATOM   1740  CB  HIS A 133      11.238  79.429 116.677  1.00 21.54           C  
ATOM   1741  CG  HIS A 133      11.882  78.078 116.762  1.00 22.36           C  
ATOM   1742  ND1 HIS A 133      12.663  77.694 117.832  1.00 25.35           N  
ATOM   1743  CD2 HIS A 133      11.878  77.028 115.907  1.00 20.64           C  
ATOM   1744  CE1 HIS A 133      13.115  76.469 117.632  1.00 16.51           C  
ATOM   1745  NE2 HIS A 133      12.653  76.044 116.471  1.00 19.16           N  
ATOM   1746  N   TRP A 134      10.295  79.549 119.583  1.00 24.37           N  
ATOM   1747  CA  TRP A 134      10.344  79.104 120.971  1.00 22.62           C  
ATOM   1748  C   TRP A 134       8.968  78.839 121.598  1.00 25.27           C  
ATOM   1749  O   TRP A 134       8.855  78.046 122.544  1.00 25.25           O  
ATOM   1750  CB  TRP A 134      11.092  80.146 121.811  1.00 17.40           C  
ATOM   1751  CG  TRP A 134      12.539  80.265 121.488  1.00  9.73           C  
ATOM   1752  CD1 TRP A 134      13.181  81.373 121.020  1.00  9.55           C  
ATOM   1753  CD2 TRP A 134      13.542  79.242 121.626  1.00 12.86           C  
ATOM   1754  NE1 TRP A 134      14.527  81.108 120.860  1.00 16.45           N  
ATOM   1755  CE2 TRP A 134      14.773  79.806 121.227  1.00 14.28           C  
ATOM   1756  CE3 TRP A 134      13.522  77.903 122.060  1.00 14.74           C  
ATOM   1757  CZ2 TRP A 134      15.972  79.079 121.241  1.00 14.60           C  
ATOM   1758  CZ3 TRP A 134      14.719  77.180 122.076  1.00  9.50           C  
ATOM   1759  CH2 TRP A 134      15.923  77.775 121.671  1.00 11.21           C  
ATOM   1760  N   MET A 135       7.941  79.534 121.102  1.00 29.97           N  
ATOM   1761  CA  MET A 135       6.569  79.382 121.612  1.00 29.96           C  
ATOM   1762  C   MET A 135       5.692  78.439 120.779  1.00 28.81           C  
ATOM   1763  O   MET A 135       4.628  78.027 121.235  1.00 31.39           O  
ATOM   1764  CB  MET A 135       5.869  80.749 121.717  1.00 29.33           C  
ATOM   1765  CG  MET A 135       6.581  81.778 122.591  1.00 33.39           C  
ATOM   1766  SD  MET A 135       5.700  83.368 122.756  1.00 29.47           S  
ATOM   1767  CE  MET A 135       6.065  84.086 121.170  1.00 34.21           C  
ATOM   1768  N   LYS A 136       6.127  78.106 119.567  1.00 27.95           N  
ATOM   1769  CA  LYS A 136       5.347  77.231 118.695  1.00 33.47           C  
ATOM   1770  C   LYS A 136       5.114  75.866 119.324  1.00 34.85           C  
ATOM   1771  O   LYS A 136       3.985  75.507 119.642  1.00 38.68           O  
ATOM   1772  CB  LYS A 136       6.043  77.069 117.343  1.00 36.22           C  
ATOM   1773  CG  LYS A 136       5.166  76.479 116.250  1.00 41.00           C  
ATOM   1774  CD  LYS A 136       5.855  76.602 114.905  1.00 47.02           C  
ATOM   1775  CE  LYS A 136       7.254  75.990 114.948  1.00 53.06           C  
ATOM   1776  NZ  LYS A 136       8.115  76.420 113.801  1.00 52.88           N  
ATOM   1777  N   ASP A 137       6.194  75.122 119.512  1.00 34.66           N  
ATOM   1778  CA  ASP A 137       6.128  73.799 120.103  1.00 33.63           C  
ATOM   1779  C   ASP A 137       6.894  73.811 121.431  1.00 36.40           C  
ATOM   1780  O   ASP A 137       7.729  74.688 121.675  1.00 39.37           O  
ATOM   1781  CB  ASP A 137       6.758  72.776 119.153  1.00 34.29           C  
ATOM   1782  CG  ASP A 137       6.032  72.686 117.833  1.00 38.06           C  
ATOM   1783  OD1 ASP A 137       4.897  72.174 117.830  1.00 40.01           O  
ATOM   1784  OD2 ASP A 137       6.588  73.124 116.798  1.00 40.08           O  
ATOM   1785  N   PRO A 138       6.584  72.870 122.331  1.00 31.81           N  
ATOM   1786  CA  PRO A 138       7.273  72.807 123.620  1.00 26.61           C  
ATOM   1787  C   PRO A 138       8.783  72.652 123.438  1.00 24.31           C  
ATOM   1788  O   PRO A 138       9.224  71.938 122.535  1.00 20.64           O  
ATOM   1789  CB  PRO A 138       6.661  71.571 124.256  1.00 28.38           C  
ATOM   1790  CG  PRO A 138       5.245  71.618 123.740  1.00 31.88           C  
ATOM   1791  CD  PRO A 138       5.468  71.914 122.281  1.00 31.46           C  
ATOM   1792  N   VAL A 139       9.549  73.316 124.311  1.00 23.00           N  
ATOM   1793  CA  VAL A 139      11.016  73.310 124.305  1.00 18.77           C  
ATOM   1794  C   VAL A 139      11.539  72.134 125.116  1.00 17.26           C  
ATOM   1795  O   VAL A 139      11.366  72.086 126.335  1.00 15.15           O  
ATOM   1796  CB  VAL A 139      11.573  74.624 124.900  1.00 18.59           C  
ATOM   1797  CG1 VAL A 139      13.090  74.668 124.770  1.00 13.81           C  
ATOM   1798  CG2 VAL A 139      10.932  75.824 124.200  1.00 19.37           C  
ATOM   1799  N   SER A 140      12.242  71.232 124.441  1.00 19.18           N  
ATOM   1800  CA  SER A 140      12.757  70.006 125.047  1.00 17.27           C  
ATOM   1801  C   SER A 140      14.262  69.945 125.116  1.00 13.30           C  
ATOM   1802  O   SER A 140      14.938  70.264 124.138  1.00 19.46           O  
ATOM   1803  CB  SER A 140      12.224  68.807 124.250  1.00 20.32           C  
ATOM   1804  OG  SER A 140      12.785  67.577 124.680  1.00 34.40           O  
ATOM   1805  N   PHE A 141      14.793  69.530 126.265  1.00 11.75           N  
ATOM   1806  CA  PHE A 141      16.245  69.421 126.435  1.00 13.50           C  
ATOM   1807  C   PHE A 141      16.666  67.945 126.393  1.00 15.06           C  
ATOM   1808  O   PHE A 141      17.439  67.483 127.224  1.00 19.73           O  
ATOM   1809  CB  PHE A 141      16.675  70.063 127.752  1.00 15.13           C  
ATOM   1810  CG  PHE A 141      16.375  71.536 127.836  1.00 19.73           C  
ATOM   1811  CD1 PHE A 141      15.150  71.984 128.324  1.00 16.75           C  
ATOM   1812  CD2 PHE A 141      17.318  72.478 127.431  1.00 20.19           C  
ATOM   1813  CE1 PHE A 141      14.870  73.335 128.404  1.00 15.28           C  
ATOM   1814  CE2 PHE A 141      17.038  73.843 127.510  1.00 14.98           C  
ATOM   1815  CZ  PHE A 141      15.820  74.267 127.995  1.00  9.10           C  
ATOM   1816  N   SER A 142      16.232  67.240 125.356  1.00 16.77           N  
ATOM   1817  CA  SER A 142      16.499  65.816 125.231  1.00 15.38           C  
ATOM   1818  C   SER A 142      17.903  65.367 124.891  1.00 17.08           C  
ATOM   1819  O   SER A 142      18.232  64.201 125.089  1.00 23.66           O  
ATOM   1820  CB  SER A 142      15.519  65.187 124.242  1.00 13.04           C  
ATOM   1821  OG  SER A 142      15.721  65.683 122.941  1.00 22.34           O  
ATOM   1822  N   LYS A 143      18.753  66.278 124.441  1.00 17.81           N  
ATOM   1823  CA  LYS A 143      20.099  65.901 124.034  1.00 12.40           C  
ATOM   1824  C   LYS A 143      21.164  66.231 125.046  1.00 12.61           C  
ATOM   1825  O   LYS A 143      22.326  65.871 124.831  1.00 16.54           O  
ATOM   1826  CB  LYS A 143      20.462  66.575 122.700  1.00 14.83           C  
ATOM   1827  CG  LYS A 143      19.498  66.290 121.550  1.00 17.52           C  
ATOM   1828  CD  LYS A 143      19.864  65.000 120.825  1.00 29.69           C  
ATOM   1829  CE  LYS A 143      18.894  64.672 119.680  1.00 31.80           C  
ATOM   1830  NZ  LYS A 143      17.510  64.366 120.171  1.00 34.04           N  
ATOM   1831  N   VAL A 144      20.808  66.941 126.115  1.00 10.16           N  
ATOM   1832  CA  VAL A 144      21.817  67.304 127.108  1.00 10.42           C  
ATOM   1833  C   VAL A 144      22.336  66.059 127.786  1.00  8.00           C  
ATOM   1834  O   VAL A 144      21.557  65.160 128.072  1.00 12.86           O  
ATOM   1835  CB  VAL A 144      21.298  68.308 128.186  1.00 10.20           C  
ATOM   1836  CG1 VAL A 144      20.132  67.741 128.945  1.00  6.53           C  
ATOM   1837  CG2 VAL A 144      22.416  68.664 129.158  1.00 11.19           C  
ATOM   1838  N   LYS A 145      23.651  65.992 127.978  1.00  7.46           N  
ATOM   1839  CA  LYS A 145      24.305  64.871 128.638  1.00 11.45           C  
ATOM   1840  C   LYS A 145      24.921  65.316 129.980  1.00 14.54           C  
ATOM   1841  O   LYS A 145      25.608  66.337 130.058  1.00 13.28           O  
ATOM   1842  CB  LYS A 145      25.417  64.296 127.752  1.00 17.32           C  
ATOM   1843  CG  LYS A 145      24.958  63.554 126.505  1.00 11.98           C  
ATOM   1844  CD  LYS A 145      24.525  62.148 126.799  1.00 13.64           C  
ATOM   1845  CE  LYS A 145      24.112  61.437 125.506  1.00 17.44           C  
ATOM   1846  NZ  LYS A 145      25.262  61.104 124.629  1.00 14.24           N  
ATOM   1847  N   LEU A 146      24.691  64.516 131.017  1.00 16.43           N  
ATOM   1848  CA  LEU A 146      25.196  64.771 132.358  1.00  9.74           C  
ATOM   1849  C   LEU A 146      26.363  63.833 132.598  1.00 11.23           C  
ATOM   1850  O   LEU A 146      26.273  62.656 132.280  1.00 10.16           O  
ATOM   1851  CB  LEU A 146      24.095  64.495 133.378  1.00 10.83           C  
ATOM   1852  CG  LEU A 146      22.828  65.348 133.261  1.00 12.66           C  
ATOM   1853  CD1 LEU A 146      21.777  64.871 134.281  1.00  9.61           C  
ATOM   1854  CD2 LEU A 146      23.169  66.820 133.466  1.00  4.89           C  
ATOM   1855  N   THR A 147      27.454  64.349 133.157  1.00 15.91           N  
ATOM   1856  CA  THR A 147      28.647  63.555 133.422  1.00 17.09           C  
ATOM   1857  C   THR A 147      29.295  63.922 134.753  1.00 19.87           C  
ATOM   1858  O   THR A 147      28.941  64.918 135.373  1.00 21.66           O  
ATOM   1859  CB  THR A 147      29.700  63.749 132.296  1.00 18.33           C  
ATOM   1860  OG1 THR A 147      30.888  62.988 132.591  1.00 22.82           O  
ATOM   1861  CG2 THR A 147      30.055  65.207 132.143  1.00  9.79           C  
ATOM   1862  N   ASN A 148      30.261  63.117 135.177  1.00 21.96           N  
ATOM   1863  CA  ASN A 148      30.969  63.364 136.424  1.00 27.07           C  
ATOM   1864  C   ASN A 148      32.431  63.651 136.128  1.00 29.67           C  
ATOM   1865  O   ASN A 148      33.262  63.698 137.034  1.00 33.63           O  
ATOM   1866  CB  ASN A 148      30.823  62.168 137.389  1.00 26.05           C  
ATOM   1867  CG  ASN A 148      31.297  60.841 136.787  1.00 31.66           C  
ATOM   1868  OD1 ASN A 148      31.906  60.799 135.705  1.00 32.73           O  
ATOM   1869  ND2 ASN A 148      31.035  59.751 137.500  1.00 26.22           N  
ATOM   1870  N   LYS A 149      32.738  63.821 134.846  1.00 34.14           N  
ATOM   1871  CA  LYS A 149      34.095  64.100 134.391  1.00 39.75           C  
ATOM   1872  C   LYS A 149      34.159  65.497 133.820  1.00 43.55           C  
ATOM   1873  O   LYS A 149      33.128  66.071 133.491  1.00 45.84           O  
ATOM   1874  CB  LYS A 149      34.511  63.096 133.312  1.00 38.35           C  
ATOM   1875  CG  LYS A 149      34.732  61.695 133.845  1.00 40.72           C  
ATOM   1876  CD  LYS A 149      35.766  61.695 134.985  1.00 39.41           C  
ATOM   1877  CE  LYS A 149      35.883  60.331 135.627  1.00 33.65           C  
ATOM   1878  NZ  LYS A 149      34.514  59.845 135.927  1.00 35.83           N  
ATOM   1879  N   MET A 150      35.359  66.049 133.697  1.00 49.42           N  
ATOM   1880  CA  MET A 150      35.505  67.386 133.140  1.00 58.17           C  
ATOM   1881  C   MET A 150      35.851  67.341 131.663  1.00 60.96           C  
ATOM   1882  O   MET A 150      36.773  68.019 131.209  1.00 64.16           O  
ATOM   1883  CB  MET A 150      36.544  68.210 133.918  1.00 64.59           C  
ATOM   1884  CG  MET A 150      35.965  69.029 135.082  1.00 66.05           C  
ATOM   1885  SD  MET A 150      37.192  70.094 135.887  1.00 64.41           S  
ATOM   1886  CE  MET A 150      36.967  69.649 137.622  1.00 65.51           C  
ATOM   1887  N   ASN A 151      35.123  66.518 130.915  1.00 65.81           N  
ATOM   1888  CA  ASN A 151      35.356  66.412 129.480  1.00 68.07           C  
ATOM   1889  C   ASN A 151      34.594  67.531 128.763  1.00 70.29           C  
ATOM   1890  O   ASN A 151      33.358  67.592 128.783  1.00 69.86           O  
ATOM   1891  CB  ASN A 151      35.022  64.999 128.931  1.00 66.63           C  
ATOM   1892  CG  ASN A 151      33.554  64.589 129.122  1.00 63.07           C  
ATOM   1893  OD1 ASN A 151      32.649  65.220 128.583  1.00 64.31           O  
ATOM   1894  ND2 ASN A 151      33.330  63.480 129.828  1.00 53.63           N  
ATOM   1895  N   GLY A 152      35.353  68.471 128.209  1.00 71.43           N  
ATOM   1896  CA  GLY A 152      34.755  69.592 127.513  1.00 71.77           C  
ATOM   1897  C   GLY A 152      34.162  69.178 126.184  1.00 73.01           C  
ATOM   1898  O   GLY A 152      34.720  69.487 125.130  1.00 77.53           O  
ATOM   1899  N   GLY A 153      33.045  68.460 126.231  1.00 69.15           N  
ATOM   1900  CA  GLY A 153      32.397  68.024 125.011  1.00 61.28           C  
ATOM   1901  C   GLY A 153      30.991  68.576 124.948  1.00 55.74           C  
ATOM   1902  O   GLY A 153      30.153  68.082 124.192  1.00 57.09           O  
ATOM   1903  N   GLY A 154      30.734  69.610 125.748  1.00 49.49           N  
ATOM   1904  CA  GLY A 154      29.409  70.207 125.788  1.00 41.82           C  
ATOM   1905  C   GLY A 154      28.497  69.457 126.742  1.00 38.11           C  
ATOM   1906  O   GLY A 154      27.273  69.613 126.708  1.00 33.89           O  
ATOM   1907  N   GLN A 155      29.097  68.612 127.576  1.00 33.87           N  
ATOM   1908  CA  GLN A 155      28.354  67.845 128.559  1.00 29.01           C  
ATOM   1909  C   GLN A 155      28.463  68.531 129.915  1.00 27.66           C  
ATOM   1910  O   GLN A 155      29.516  69.062 130.286  1.00 29.25           O  
ATOM   1911  CB  GLN A 155      28.901  66.435 128.647  1.00 27.25           C  
ATOM   1912  CG  GLN A 155      28.833  65.688 127.348  1.00 28.60           C  
ATOM   1913  CD  GLN A 155      29.251  64.259 127.514  1.00 28.93           C  
ATOM   1914  OE1 GLN A 155      29.613  63.842 128.604  1.00 34.67           O  
ATOM   1915  NE2 GLN A 155      29.192  63.492 126.444  1.00 35.74           N  
ATOM   1916  N   ILE A 156      27.359  68.529 130.644  1.00 23.20           N  
ATOM   1917  CA  ILE A 156      27.295  69.169 131.943  1.00 17.82           C  
ATOM   1918  C   ILE A 156      27.855  68.296 133.057  1.00 15.54           C  
ATOM   1919  O   ILE A 156      27.389  67.186 133.294  1.00 12.60           O  
ATOM   1920  CB  ILE A 156      25.856  69.597 132.264  1.00 14.54           C  
ATOM   1921  CG1 ILE A 156      25.359  70.583 131.206  1.00 14.26           C  
ATOM   1922  CG2 ILE A 156      25.792  70.228 133.621  1.00 19.58           C  
ATOM   1923  CD1 ILE A 156      26.391  71.661 130.846  1.00 21.60           C  
ATOM   1924  N   MET A 157      28.905  68.786 133.701  1.00 18.68           N  
ATOM   1925  CA  MET A 157      29.516  68.059 134.790  1.00 19.15           C  
ATOM   1926  C   MET A 157      28.771  68.362 136.085  1.00 21.34           C  
ATOM   1927  O   MET A 157      28.398  69.502 136.349  1.00 17.57           O  
ATOM   1928  CB  MET A 157      30.978  68.438 134.940  1.00 16.24           C  
ATOM   1929  CG  MET A 157      31.749  67.467 135.792  1.00 25.73           C  
ATOM   1930  SD  MET A 157      32.903  68.287 136.890  1.00 42.24           S  
ATOM   1931  CE  MET A 157      31.912  68.262 138.413  1.00 32.60           C  
ATOM   1932  N   LEU A 158      28.492  67.312 136.845  1.00 21.04           N  
ATOM   1933  CA  LEU A 158      27.814  67.419 138.124  1.00 18.36           C  
ATOM   1934  C   LEU A 158      28.582  66.505 139.063  1.00 18.93           C  
ATOM   1935  O   LEU A 158      29.334  65.641 138.614  1.00 20.20           O  
ATOM   1936  CB  LEU A 158      26.366  66.934 138.009  1.00 16.85           C  
ATOM   1937  CG  LEU A 158      25.490  67.694 137.015  1.00 17.59           C  
ATOM   1938  CD1 LEU A 158      24.136  67.029 136.864  1.00 11.00           C  
ATOM   1939  CD2 LEU A 158      25.339  69.127 137.483  1.00 18.23           C  
ATOM   1940  N   ASN A 159      28.455  66.734 140.362  1.00 23.84           N  
ATOM   1941  CA  ASN A 159      29.119  65.886 141.351  1.00 23.58           C  
ATOM   1942  C   ASN A 159      28.094  64.914 141.898  1.00 20.55           C  
ATOM   1943  O   ASN A 159      27.043  65.334 142.362  1.00 18.01           O  
ATOM   1944  CB  ASN A 159      29.699  66.724 142.476  1.00 28.71           C  
ATOM   1945  CG  ASN A 159      31.193  66.878 142.351  1.00 40.31           C  
ATOM   1946  OD1 ASN A 159      31.958  66.049 142.860  1.00 53.12           O  
ATOM   1947  ND2 ASN A 159      31.623  67.897 141.629  1.00 32.70           N  
ATOM   1948  N   SER A 160      28.373  63.616 141.821  1.00 19.35           N  
ATOM   1949  CA  SER A 160      27.407  62.647 142.317  1.00 21.90           C  
ATOM   1950  C   SER A 160      27.239  62.764 143.819  1.00 20.44           C  
ATOM   1951  O   SER A 160      28.104  63.298 144.519  1.00 24.35           O  
ATOM   1952  CB  SER A 160      27.781  61.215 141.927  1.00 21.48           C  
ATOM   1953  OG  SER A 160      29.023  60.836 142.472  1.00 23.76           O  
ATOM   1954  N   LEU A 161      26.104  62.268 144.290  1.00 22.30           N  
ATOM   1955  CA  LEU A 161      25.727  62.284 145.694  1.00 20.95           C  
ATOM   1956  C   LEU A 161      25.486  63.717 146.182  1.00 18.78           C  
ATOM   1957  O   LEU A 161      25.720  64.053 147.327  1.00 19.09           O  
ATOM   1958  CB  LEU A 161      26.752  61.510 146.547  1.00 19.59           C  
ATOM   1959  CG  LEU A 161      26.970  60.028 146.169  1.00 12.84           C  
ATOM   1960  CD1 LEU A 161      28.027  59.380 147.045  1.00 12.62           C  
ATOM   1961  CD2 LEU A 161      25.673  59.265 146.289  1.00 13.61           C  
ATOM   1962  N   HIS A 162      24.998  64.550 145.272  1.00 19.02           N  
ATOM   1963  CA  HIS A 162      24.659  65.937 145.550  1.00 14.24           C  
ATOM   1964  C   HIS A 162      23.360  66.213 144.818  1.00 14.94           C  
ATOM   1965  O   HIS A 162      23.116  65.653 143.759  1.00 19.74           O  
ATOM   1966  CB  HIS A 162      25.754  66.865 145.043  1.00 15.14           C  
ATOM   1967  CG  HIS A 162      26.991  66.852 145.889  1.00 18.45           C  
ATOM   1968  ND1 HIS A 162      28.039  65.979 145.674  1.00 22.88           N  
ATOM   1969  CD2 HIS A 162      27.329  67.583 146.978  1.00 12.53           C  
ATOM   1970  CE1 HIS A 162      28.967  66.171 146.594  1.00 16.06           C  
ATOM   1971  NE2 HIS A 162      28.559  67.138 147.397  1.00 15.59           N  
ATOM   1972  N   LYS A 163      22.470  66.968 145.443  1.00 17.72           N  
ATOM   1973  CA  LYS A 163      21.195  67.318 144.833  1.00 16.27           C  
ATOM   1974  C   LYS A 163      21.324  68.515 143.908  1.00 20.04           C  
ATOM   1975  O   LYS A 163      22.066  69.451 144.209  1.00 20.37           O  
ATOM   1976  CB  LYS A 163      20.203  67.682 145.909  1.00 15.46           C  
ATOM   1977  CG  LYS A 163      19.054  66.740 146.030  1.00 19.67           C  
ATOM   1978  CD  LYS A 163      18.277  67.108 147.254  1.00 25.52           C  
ATOM   1979  CE  LYS A 163      17.387  65.979 147.711  1.00 28.56           C  
ATOM   1980  NZ  LYS A 163      16.719  66.389 148.963  1.00 30.56           N  
ATOM   1981  N   TYR A 164      20.562  68.499 142.814  1.00 21.40           N  
ATOM   1982  CA  TYR A 164      20.549  69.585 141.828  1.00 18.73           C  
ATOM   1983  C   TYR A 164      19.155  69.916 141.365  1.00 18.12           C  
ATOM   1984  O   TYR A 164      18.229  69.109 141.494  1.00 18.11           O  
ATOM   1985  CB  TYR A 164      21.364  69.236 140.598  1.00 11.12           C  
ATOM   1986  CG  TYR A 164      22.821  69.081 140.889  1.00  8.84           C  
ATOM   1987  CD1 TYR A 164      23.675  70.170 140.843  1.00  8.11           C  
ATOM   1988  CD2 TYR A 164      23.345  67.840 141.197  1.00  5.75           C  
ATOM   1989  CE1 TYR A 164      25.023  70.024 141.095  1.00  9.64           C  
ATOM   1990  CE2 TYR A 164      24.682  67.677 141.444  1.00  8.72           C  
ATOM   1991  CZ  TYR A 164      25.521  68.771 141.397  1.00 13.63           C  
ATOM   1992  OH  TYR A 164      26.867  68.598 141.658  1.00 21.26           O  
ATOM   1993  N   GLU A 165      19.010  71.136 140.864  1.00 22.52           N  
ATOM   1994  CA  GLU A 165      17.741  71.610 140.338  1.00 24.53           C  
ATOM   1995  C   GLU A 165      18.032  72.305 139.016  1.00 22.45           C  
ATOM   1996  O   GLU A 165      18.901  73.174 138.950  1.00 21.95           O  
ATOM   1997  CB  GLU A 165      17.068  72.590 141.305  1.00 21.82           C  
ATOM   1998  CG  GLU A 165      15.643  72.965 140.881  1.00 31.82           C  
ATOM   1999  CD  GLU A 165      14.843  73.712 141.949  1.00 37.65           C  
ATOM   2000  OE1 GLU A 165      15.146  73.588 143.157  1.00 37.42           O  
ATOM   2001  OE2 GLU A 165      13.866  74.398 141.579  1.00 43.39           O  
ATOM   2002  N   PRO A 166      17.441  71.801 137.925  1.00 24.04           N  
ATOM   2003  CA  PRO A 166      17.608  72.366 136.577  1.00 24.73           C  
ATOM   2004  C   PRO A 166      17.086  73.801 136.558  1.00 22.49           C  
ATOM   2005  O   PRO A 166      16.116  74.137 137.242  1.00 23.41           O  
ATOM   2006  CB  PRO A 166      16.714  71.466 135.719  1.00 22.82           C  
ATOM   2007  CG  PRO A 166      16.811  70.130 136.411  1.00 24.92           C  
ATOM   2008  CD  PRO A 166      16.705  70.521 137.878  1.00 24.04           C  
ATOM   2009  N   ARG A 167      17.700  74.637 135.742  1.00 23.37           N  
ATOM   2010  CA  ARG A 167      17.285  76.021 135.652  1.00 21.32           C  
ATOM   2011  C   ARG A 167      17.424  76.464 134.201  1.00 19.37           C  
ATOM   2012  O   ARG A 167      18.446  76.231 133.551  1.00 16.70           O  
ATOM   2013  CB  ARG A 167      18.136  76.859 136.604  1.00 22.94           C  
ATOM   2014  CG  ARG A 167      17.843  78.338 136.613  1.00 26.55           C  
ATOM   2015  CD  ARG A 167      18.652  79.023 137.723  1.00 31.21           C  
ATOM   2016  NE  ARG A 167      20.085  78.736 137.620  1.00 30.07           N  
ATOM   2017  CZ  ARG A 167      21.041  79.446 138.208  1.00 25.59           C  
ATOM   2018  NH1 ARG A 167      20.728  80.492 138.955  1.00 27.16           N  
ATOM   2019  NH2 ARG A 167      22.313  79.138 138.002  1.00 23.51           N  
ATOM   2020  N   ILE A 168      16.356  77.064 133.696  1.00 22.58           N  
ATOM   2021  CA  ILE A 168      16.262  77.532 132.316  1.00 25.78           C  
ATOM   2022  C   ILE A 168      16.388  79.050 132.206  1.00 24.59           C  
ATOM   2023  O   ILE A 168      15.836  79.784 133.029  1.00 25.78           O  
ATOM   2024  CB  ILE A 168      14.900  77.087 131.726  1.00 28.59           C  
ATOM   2025  CG1 ILE A 168      14.823  75.557 131.764  1.00 27.24           C  
ATOM   2026  CG2 ILE A 168      14.697  77.640 130.319  1.00 28.55           C  
ATOM   2027  CD1 ILE A 168      13.507  74.992 131.336  1.00 31.91           C  
ATOM   2028  N   HIS A 169      17.114  79.513 131.194  1.00 22.14           N  
ATOM   2029  CA  HIS A 169      17.305  80.943 130.971  1.00 21.45           C  
ATOM   2030  C   HIS A 169      16.946  81.343 129.551  1.00 21.79           C  
ATOM   2031  O   HIS A 169      17.399  80.720 128.590  1.00 24.72           O  
ATOM   2032  CB  HIS A 169      18.756  81.336 131.210  1.00 19.35           C  
ATOM   2033  CG  HIS A 169      19.266  80.968 132.562  1.00 22.55           C  
ATOM   2034  ND1 HIS A 169      20.167  79.946 132.765  1.00 25.07           N  
ATOM   2035  CD2 HIS A 169      18.996  81.477 133.783  1.00 16.90           C  
ATOM   2036  CE1 HIS A 169      20.430  79.844 134.056  1.00 19.86           C  
ATOM   2037  NE2 HIS A 169      19.731  80.762 134.694  1.00 19.80           N  
ATOM   2038  N   ILE A 170      16.124  82.374 129.414  1.00 20.60           N  
ATOM   2039  CA  ILE A 170      15.755  82.881 128.093  1.00 19.32           C  
ATOM   2040  C   ILE A 170      16.510  84.211 127.969  1.00 22.15           C  
ATOM   2041  O   ILE A 170      16.285  85.145 128.755  1.00 22.36           O  
ATOM   2042  CB  ILE A 170      14.239  83.086 127.987  1.00 17.56           C  
ATOM   2043  CG1 ILE A 170      13.528  81.756 128.210  1.00 14.49           C  
ATOM   2044  CG2 ILE A 170      13.870  83.579 126.622  1.00 15.73           C  
ATOM   2045  CD1 ILE A 170      12.129  81.911 128.717  1.00 20.85           C  
ATOM   2046  N   VAL A 171      17.477  84.245 127.060  1.00 18.76           N  
ATOM   2047  CA  VAL A 171      18.306  85.421 126.846  1.00 18.88           C  
ATOM   2048  C   VAL A 171      18.059  86.125 125.515  1.00 23.69           C  
ATOM   2049  O   VAL A 171      18.203  85.517 124.451  1.00 28.52           O  
ATOM   2050  CB  VAL A 171      19.804  85.047 126.908  1.00 19.94           C  
ATOM   2051  CG1 VAL A 171      20.671  86.258 126.569  1.00 16.39           C  
ATOM   2052  CG2 VAL A 171      20.156  84.540 128.289  1.00 20.07           C  
ATOM   2053  N   ARG A 172      17.730  87.413 125.571  1.00 22.05           N  
ATOM   2054  CA  ARG A 172      17.492  88.186 124.360  1.00 22.49           C  
ATOM   2055  C   ARG A 172      18.810  88.361 123.597  1.00 19.52           C  
ATOM   2056  O   ARG A 172      19.852  88.649 124.189  1.00 21.62           O  
ATOM   2057  CB  ARG A 172      16.859  89.538 124.713  1.00 27.62           C  
ATOM   2058  CG  ARG A 172      16.784  90.517 123.570  1.00 33.76           C  
ATOM   2059  CD  ARG A 172      15.364  90.876 123.192  1.00 41.30           C  
ATOM   2060  NE  ARG A 172      15.361  91.980 122.232  1.00 56.37           N  
ATOM   2061  CZ  ARG A 172      15.945  91.939 121.031  1.00 61.70           C  
ATOM   2062  NH1 ARG A 172      16.575  90.834 120.633  1.00 64.34           N  
ATOM   2063  NH2 ARG A 172      15.927  93.007 120.236  1.00 59.67           N  
ATOM   2064  N   VAL A 173      18.756  88.118 122.289  1.00 20.04           N  
ATOM   2065  CA  VAL A 173      19.915  88.211 121.397  1.00 21.83           C  
ATOM   2066  C   VAL A 173      19.801  89.469 120.524  1.00 23.39           C  
ATOM   2067  O   VAL A 173      18.725  89.778 120.005  1.00 22.11           O  
ATOM   2068  CB  VAL A 173      20.024  86.942 120.482  1.00 19.62           C  
ATOM   2069  CG1 VAL A 173      21.239  87.033 119.570  1.00 13.43           C  
ATOM   2070  CG2 VAL A 173      20.117  85.691 121.324  1.00 16.60           C  
ATOM   2071  N   GLY A 174      20.910  90.188 120.372  1.00 26.33           N  
ATOM   2072  CA  GLY A 174      20.906  91.409 119.580  1.00 31.42           C  
ATOM   2073  C   GLY A 174      20.407  92.639 120.334  1.00 32.27           C  
ATOM   2074  O   GLY A 174      19.977  92.553 121.493  1.00 30.86           O  
ATOM   2075  N   GLY A 175      20.423  93.789 119.671  1.00 31.08           N  
ATOM   2076  CA  GLY A 175      19.976  94.999 120.330  1.00 30.60           C  
ATOM   2077  C   GLY A 175      21.033  95.446 121.323  1.00 27.28           C  
ATOM   2078  O   GLY A 175      22.099  94.820 121.435  1.00 23.12           O  
ATOM   2079  N   THR A 176      20.750  96.528 122.043  1.00 26.37           N  
ATOM   2080  CA  THR A 176      21.706  97.048 123.012  1.00 21.96           C  
ATOM   2081  C   THR A 176      21.248  96.962 124.471  1.00 19.75           C  
ATOM   2082  O   THR A 176      21.998  97.255 125.386  1.00 20.83           O  
ATOM   2083  CB  THR A 176      22.159  98.460 122.619  1.00 23.06           C  
ATOM   2084  OG1 THR A 176      21.018  99.287 122.360  1.00 21.63           O  
ATOM   2085  CG2 THR A 176      23.017  98.386 121.348  1.00 17.72           C  
ATOM   2086  N   GLN A 177      20.022  96.502 124.668  1.00 22.39           N  
ATOM   2087  CA  GLN A 177      19.448  96.306 125.987  1.00 24.57           C  
ATOM   2088  C   GLN A 177      19.540  94.822 126.350  1.00 28.89           C  
ATOM   2089  O   GLN A 177      19.341  93.955 125.498  1.00 29.43           O  
ATOM   2090  CB  GLN A 177      17.967  96.658 125.977  1.00 20.30           C  
ATOM   2091  CG  GLN A 177      17.625  98.024 126.430  1.00 27.27           C  
ATOM   2092  CD  GLN A 177      16.285  98.048 127.107  1.00 29.52           C  
ATOM   2093  OE1 GLN A 177      15.266  98.347 126.486  1.00 41.03           O  
ATOM   2094  NE2 GLN A 177      16.267  97.690 128.385  1.00 33.81           N  
ATOM   2095  N   ARG A 178      19.841  94.530 127.607  1.00 30.57           N  
ATOM   2096  CA  ARG A 178      19.892  93.153 128.068  1.00 32.86           C  
ATOM   2097  C   ARG A 178      18.541  92.831 128.670  1.00 35.15           C  
ATOM   2098  O   ARG A 178      17.881  93.712 129.220  1.00 41.60           O  
ATOM   2099  CB  ARG A 178      21.000  92.948 129.101  1.00 33.77           C  
ATOM   2100  CG  ARG A 178      22.383  93.050 128.499  1.00 37.94           C  
ATOM   2101  CD  ARG A 178      22.472  92.192 127.237  1.00 41.34           C  
ATOM   2102  NE  ARG A 178      23.262  92.848 126.202  1.00 40.43           N  
ATOM   2103  CZ  ARG A 178      22.949  92.887 124.906  1.00 39.55           C  
ATOM   2104  NH1 ARG A 178      21.842  92.294 124.449  1.00 30.69           N  
ATOM   2105  NH2 ARG A 178      23.742  93.558 124.070  1.00 36.50           N  
ATOM   2106  N   MET A 179      18.101  91.592 128.486  1.00 37.89           N  
ATOM   2107  CA  MET A 179      16.823  91.099 129.004  1.00 43.89           C  
ATOM   2108  C   MET A 179      17.075  89.603 129.203  1.00 42.83           C  
ATOM   2109  O   MET A 179      17.417  88.903 128.252  1.00 46.11           O  
ATOM   2110  CB  MET A 179      15.686  91.367 127.993  1.00 47.96           C  
ATOM   2111  CG  MET A 179      15.312  92.876 127.850  1.00 61.50           C  
ATOM   2112  SD  MET A 179      14.488  93.457 126.293  1.00 68.68           S  
ATOM   2113  CE  MET A 179      15.929  93.902 125.249  1.00 58.50           C  
ATOM   2114  N   ILE A 180      17.010  89.138 130.447  1.00 41.76           N  
ATOM   2115  CA  ILE A 180      17.279  87.735 130.764  1.00 37.25           C  
ATOM   2116  C   ILE A 180      16.304  87.229 131.822  1.00 39.18           C  
ATOM   2117  O   ILE A 180      16.175  87.848 132.881  1.00 39.51           O  
ATOM   2118  CB  ILE A 180      18.703  87.575 131.348  1.00 35.76           C  
ATOM   2119  CG1 ILE A 180      19.713  88.361 130.504  1.00 37.57           C  
ATOM   2120  CG2 ILE A 180      19.085  86.095 131.432  1.00 33.47           C  
ATOM   2121  CD1 ILE A 180      21.085  88.544 131.158  1.00 34.75           C  
ATOM   2122  N   THR A 181      15.662  86.089 131.559  1.00 39.93           N  
ATOM   2123  CA  THR A 181      14.714  85.501 132.510  1.00 37.96           C  
ATOM   2124  C   THR A 181      15.125  84.090 132.939  1.00 35.89           C  
ATOM   2125  O   THR A 181      15.636  83.316 132.131  1.00 41.26           O  
ATOM   2126  CB  THR A 181      13.289  85.428 131.927  1.00 37.88           C  
ATOM   2127  OG1 THR A 181      12.902  86.717 131.442  1.00 39.50           O  
ATOM   2128  CG2 THR A 181      12.289  85.012 133.012  1.00 44.79           C  
ATOM   2129  N   SER A 182      14.927  83.774 134.213  1.00 31.31           N  
ATOM   2130  CA  SER A 182      15.252  82.456 134.726  1.00 29.94           C  
ATOM   2131  C   SER A 182      14.041  81.832 135.400  1.00 32.04           C  
ATOM   2132  O   SER A 182      13.187  82.532 135.950  1.00 30.34           O  
ATOM   2133  CB  SER A 182      16.391  82.547 135.720  1.00 24.53           C  
ATOM   2134  OG  SER A 182      17.493  83.169 135.110  1.00 33.86           O  
ATOM   2135  N   HIS A 183      13.953  80.510 135.333  1.00 34.97           N  
ATOM   2136  CA  HIS A 183      12.857  79.796 135.963  1.00 35.95           C  
ATOM   2137  C   HIS A 183      13.323  78.394 136.359  1.00 34.44           C  
ATOM   2138  O   HIS A 183      13.928  77.686 135.558  1.00 32.08           O  
ATOM   2139  CB  HIS A 183      11.653  79.737 135.019  1.00 42.26           C  
ATOM   2140  CG  HIS A 183      10.372  79.351 135.696  1.00 51.38           C  
ATOM   2141  ND1 HIS A 183       9.281  80.187 135.753  1.00 53.94           N  
ATOM   2142  CD2 HIS A 183      10.005  78.210 136.334  1.00 48.71           C  
ATOM   2143  CE1 HIS A 183       8.293  79.580 136.390  1.00 53.55           C  
ATOM   2144  NE2 HIS A 183       8.709  78.379 136.753  1.00 45.14           N  
ATOM   2145  N   SER A 184      13.096  78.036 137.619  1.00 33.05           N  
ATOM   2146  CA  SER A 184      13.479  76.728 138.150  1.00 27.85           C  
ATOM   2147  C   SER A 184      12.210  75.978 138.491  1.00 26.82           C  
ATOM   2148  O   SER A 184      11.172  76.598 138.752  1.00 26.24           O  
ATOM   2149  CB  SER A 184      14.313  76.881 139.423  1.00 23.59           C  
ATOM   2150  OG  SER A 184      15.515  77.585 139.184  1.00 27.07           O  
ATOM   2151  N   PHE A 185      12.282  74.652 138.443  1.00 28.72           N  
ATOM   2152  CA  PHE A 185      11.139  73.802 138.761  1.00 30.89           C  
ATOM   2153  C   PHE A 185      11.565  72.869 139.893  1.00 30.71           C  
ATOM   2154  O   PHE A 185      12.420  72.004 139.707  1.00 27.98           O  
ATOM   2155  CB  PHE A 185      10.692  73.006 137.528  1.00 30.87           C  
ATOM   2156  CG  PHE A 185      10.254  73.880 136.370  1.00 26.79           C  
ATOM   2157  CD1 PHE A 185      11.181  74.334 135.435  1.00 22.09           C  
ATOM   2158  CD2 PHE A 185       8.918  74.256 136.227  1.00 26.62           C  
ATOM   2159  CE1 PHE A 185      10.791  75.160 134.390  1.00 16.73           C  
ATOM   2160  CE2 PHE A 185       8.513  75.088 135.178  1.00 25.75           C  
ATOM   2161  CZ  PHE A 185       9.450  75.536 134.257  1.00 22.54           C  
ATOM   2162  N   PRO A 186      10.951  73.028 141.078  1.00 31.92           N  
ATOM   2163  CA  PRO A 186      11.243  72.226 142.270  1.00 29.46           C  
ATOM   2164  C   PRO A 186      11.040  70.737 142.044  1.00 28.59           C  
ATOM   2165  O   PRO A 186      11.782  69.910 142.590  1.00 24.74           O  
ATOM   2166  CB  PRO A 186      10.240  72.766 143.299  1.00 30.96           C  
ATOM   2167  CG  PRO A 186       9.964  74.160 142.832  1.00 33.30           C  
ATOM   2168  CD  PRO A 186       9.850  73.972 141.347  1.00 32.75           C  
ATOM   2169  N   GLU A 187      10.031  70.402 141.245  1.00 29.50           N  
ATOM   2170  CA  GLU A 187       9.716  69.008 140.959  1.00 29.50           C  
ATOM   2171  C   GLU A 187      10.754  68.281 140.116  1.00 21.67           C  
ATOM   2172  O   GLU A 187      10.718  67.061 140.002  1.00 22.58           O  
ATOM   2173  CB  GLU A 187       8.324  68.897 140.329  1.00 39.65           C  
ATOM   2174  CG  GLU A 187       7.185  69.342 141.260  1.00 54.65           C  
ATOM   2175  CD  GLU A 187       7.151  68.565 142.582  1.00 63.30           C  
ATOM   2176  OE1 GLU A 187       6.475  67.514 142.644  1.00 67.08           O  
ATOM   2177  OE2 GLU A 187       7.801  69.004 143.563  1.00 69.86           O  
ATOM   2178  N   THR A 188      11.718  69.017 139.583  1.00 17.40           N  
ATOM   2179  CA  THR A 188      12.746  68.404 138.757  1.00 19.47           C  
ATOM   2180  C   THR A 188      14.035  68.143 139.529  1.00 16.92           C  
ATOM   2181  O   THR A 188      15.042  67.738 138.958  1.00 17.58           O  
ATOM   2182  CB  THR A 188      13.058  69.248 137.490  1.00 20.76           C  
ATOM   2183  OG1 THR A 188      13.786  70.424 137.861  1.00 24.94           O  
ATOM   2184  CG2 THR A 188      11.759  69.634 136.743  1.00 13.37           C  
ATOM   2185  N   GLN A 189      14.002  68.392 140.830  1.00 19.38           N  
ATOM   2186  CA  GLN A 189      15.162  68.151 141.696  1.00 21.15           C  
ATOM   2187  C   GLN A 189      15.497  66.661 141.648  1.00 17.85           C  
ATOM   2188  O   GLN A 189      14.591  65.822 141.611  1.00 15.81           O  
ATOM   2189  CB  GLN A 189      14.809  68.504 143.141  1.00 23.04           C  
ATOM   2190  CG  GLN A 189      15.555  69.672 143.737  1.00 33.01           C  
ATOM   2191  CD  GLN A 189      14.937  70.115 145.062  1.00 36.81           C  
ATOM   2192  OE1 GLN A 189      14.900  69.352 146.042  1.00 36.54           O  
ATOM   2193  NE2 GLN A 189      14.411  71.334 145.086  1.00 37.46           N  
ATOM   2194  N   PHE A 190      16.782  66.336 141.722  1.00 15.24           N  
ATOM   2195  CA  PHE A 190      17.236  64.943 141.702  1.00 13.27           C  
ATOM   2196  C   PHE A 190      18.594  64.857 142.390  1.00 16.32           C  
ATOM   2197  O   PHE A 190      19.229  65.885 142.648  1.00 20.89           O  
ATOM   2198  CB  PHE A 190      17.389  64.461 140.255  1.00  7.96           C  
ATOM   2199  CG  PHE A 190      18.386  65.252 139.448  1.00  5.48           C  
ATOM   2200  CD1 PHE A 190      19.735  64.937 139.477  1.00  2.32           C  
ATOM   2201  CD2 PHE A 190      17.962  66.272 138.609  1.00 11.45           C  
ATOM   2202  CE1 PHE A 190      20.648  65.610 138.689  1.00  2.00           C  
ATOM   2203  CE2 PHE A 190      18.876  66.958 137.804  1.00  5.69           C  
ATOM   2204  CZ  PHE A 190      20.218  66.619 137.846  1.00  5.51           C  
ATOM   2205  N   ILE A 191      19.028  63.646 142.714  1.00 14.11           N  
ATOM   2206  CA  ILE A 191      20.343  63.455 143.309  1.00 12.72           C  
ATOM   2207  C   ILE A 191      21.153  62.779 142.209  1.00 12.16           C  
ATOM   2208  O   ILE A 191      20.703  61.783 141.652  1.00 17.20           O  
ATOM   2209  CB  ILE A 191      20.274  62.541 144.563  1.00 15.39           C  
ATOM   2210  CG1 ILE A 191      19.590  63.290 145.720  1.00 24.43           C  
ATOM   2211  CG2 ILE A 191      21.670  62.088 144.977  1.00 16.15           C  
ATOM   2212  CD1 ILE A 191      19.264  62.456 146.944  1.00 21.34           C  
ATOM   2213  N   ALA A 192      22.280  63.366 141.819  1.00  7.02           N  
ATOM   2214  CA  ALA A 192      23.129  62.766 140.799  1.00  5.43           C  
ATOM   2215  C   ALA A 192      23.718  61.490 141.371  1.00 11.60           C  
ATOM   2216  O   ALA A 192      24.238  61.503 142.485  1.00 11.54           O  
ATOM   2217  CB  ALA A 192      24.239  63.706 140.424  1.00  3.36           C  
ATOM   2218  N   VAL A 193      23.663  60.395 140.612  1.00 16.57           N  
ATOM   2219  CA  VAL A 193      24.207  59.102 141.064  1.00 16.30           C  
ATOM   2220  C   VAL A 193      24.899  58.352 139.920  1.00 16.52           C  
ATOM   2221  O   VAL A 193      24.668  58.656 138.754  1.00 19.52           O  
ATOM   2222  CB  VAL A 193      23.097  58.176 141.672  1.00 15.66           C  
ATOM   2223  CG1 VAL A 193      22.427  58.845 142.903  1.00 10.52           C  
ATOM   2224  CG2 VAL A 193      22.047  57.804 140.605  1.00  3.86           C  
ATOM   2225  N   THR A 194      25.785  57.414 140.258  1.00 15.91           N  
ATOM   2226  CA  THR A 194      26.485  56.603 139.258  1.00 14.81           C  
ATOM   2227  C   THR A 194      25.853  55.212 139.139  1.00 11.07           C  
ATOM   2228  O   THR A 194      26.259  54.397 138.304  1.00 15.95           O  
ATOM   2229  CB  THR A 194      27.974  56.415 139.601  1.00 14.70           C  
ATOM   2230  OG1 THR A 194      28.098  55.940 140.948  1.00 23.29           O  
ATOM   2231  CG2 THR A 194      28.737  57.715 139.432  1.00 10.01           C  
ATOM   2232  N   ALA A 195      24.879  54.946 140.000  1.00 10.28           N  
ATOM   2233  CA  ALA A 195      24.167  53.669 140.045  1.00 13.22           C  
ATOM   2234  C   ALA A 195      22.968  53.884 140.950  1.00 12.77           C  
ATOM   2235  O   ALA A 195      23.106  54.424 142.047  1.00 18.25           O  
ATOM   2236  CB  ALA A 195      25.072  52.572 140.611  1.00  5.77           C  
ATOM   2237  N   TYR A 196      21.788  53.514 140.469  1.00 14.48           N  
ATOM   2238  CA  TYR A 196      20.567  53.692 141.231  1.00 15.20           C  
ATOM   2239  C   TYR A 196      20.673  53.032 142.602  1.00 21.68           C  
ATOM   2240  O   TYR A 196      21.435  52.077 142.775  1.00 21.84           O  
ATOM   2241  CB  TYR A 196      19.385  53.115 140.463  1.00 11.86           C  
ATOM   2242  CG  TYR A 196      19.017  53.876 139.202  1.00 23.66           C  
ATOM   2243  CD1 TYR A 196      18.807  55.262 139.226  1.00 21.41           C  
ATOM   2244  CD2 TYR A 196      18.836  53.202 137.987  1.00 21.16           C  
ATOM   2245  CE1 TYR A 196      18.425  55.953 138.076  1.00 22.40           C  
ATOM   2246  CE2 TYR A 196      18.452  53.880 136.837  1.00 23.84           C  
ATOM   2247  CZ  TYR A 196      18.246  55.254 136.880  1.00 26.14           C  
ATOM   2248  OH  TYR A 196      17.862  55.921 135.734  1.00 19.39           O  
ATOM   2249  N   GLN A 197      19.950  53.582 143.580  1.00 26.93           N  
ATOM   2250  CA  GLN A 197      19.935  53.059 144.948  1.00 23.73           C  
ATOM   2251  C   GLN A 197      18.527  52.618 145.309  1.00 22.95           C  
ATOM   2252  O   GLN A 197      18.332  51.525 145.808  1.00 27.00           O  
ATOM   2253  CB  GLN A 197      20.388  54.122 145.922  1.00 23.54           C  
ATOM   2254  CG  GLN A 197      21.707  54.742 145.560  1.00 27.82           C  
ATOM   2255  CD  GLN A 197      22.871  53.876 145.933  1.00 30.70           C  
ATOM   2256  OE1 GLN A 197      23.407  54.003 147.030  1.00 38.86           O  
ATOM   2257  NE2 GLN A 197      23.288  53.001 145.029  1.00 32.03           N  
ATOM   2258  N   ASN A 198      17.546  53.470 145.050  1.00 22.41           N  
ATOM   2259  CA  ASN A 198      16.161  53.141 145.342  1.00 23.05           C  
ATOM   2260  C   ASN A 198      15.523  52.441 144.138  1.00 26.00           C  
ATOM   2261  O   ASN A 198      15.278  53.061 143.103  1.00 29.11           O  
ATOM   2262  CB  ASN A 198      15.375  54.412 145.725  1.00 20.07           C  
ATOM   2263  CG  ASN A 198      13.887  54.162 145.901  1.00 18.36           C  
ATOM   2264  OD1 ASN A 198      13.429  53.027 145.976  1.00 28.30           O  
ATOM   2265  ND2 ASN A 198      13.119  55.235 145.932  1.00 25.13           N  
ATOM   2266  N   GLU A 199      15.195  51.162 144.302  1.00 27.81           N  
ATOM   2267  CA  GLU A 199      14.603  50.358 143.235  1.00 30.41           C  
ATOM   2268  C   GLU A 199      13.196  50.801 142.843  1.00 27.60           C  
ATOM   2269  O   GLU A 199      12.632  50.295 141.858  1.00 27.74           O  
ATOM   2270  CB  GLU A 199      14.594  48.880 143.617  1.00 37.56           C  
ATOM   2271  CG  GLU A 199      13.629  48.520 144.746  1.00 54.39           C  
ATOM   2272  CD  GLU A 199      13.775  47.071 145.208  1.00 66.34           C  
ATOM   2273  OE1 GLU A 199      14.877  46.487 145.030  1.00 73.58           O  
ATOM   2274  OE2 GLU A 199      12.767  46.545 145.759  1.00 71.10           O  
ATOM   2275  N   GLU A 200      12.627  51.739 143.586  1.00 20.75           N  
ATOM   2276  CA  GLU A 200      11.313  52.220 143.239  1.00 20.83           C  
ATOM   2277  C   GLU A 200      11.479  53.201 142.077  1.00 20.47           C  
ATOM   2278  O   GLU A 200      10.628  53.288 141.182  1.00 19.67           O  
ATOM   2279  CB  GLU A 200      10.620  52.877 144.437  1.00 22.27           C  
ATOM   2280  CG  GLU A 200       9.144  52.471 144.536  1.00 33.48           C  
ATOM   2281  CD  GLU A 200       8.409  53.051 145.741  1.00 37.55           C  
ATOM   2282  OE1 GLU A 200       9.048  53.300 146.791  1.00 37.13           O  
ATOM   2283  OE2 GLU A 200       7.179  53.257 145.625  1.00 36.50           O  
ATOM   2284  N   ILE A 201      12.619  53.892 142.069  1.00 17.92           N  
ATOM   2285  CA  ILE A 201      12.939  54.849 141.011  1.00 18.70           C  
ATOM   2286  C   ILE A 201      13.288  54.047 139.758  1.00 21.59           C  
ATOM   2287  O   ILE A 201      12.712  54.268 138.681  1.00 23.57           O  
ATOM   2288  CB  ILE A 201      14.122  55.803 141.411  1.00 19.17           C  
ATOM   2289  CG1 ILE A 201      13.665  57.259 141.385  1.00 23.26           C  
ATOM   2290  CG2 ILE A 201      15.270  55.731 140.401  1.00 15.07           C  
ATOM   2291  CD1 ILE A 201      12.947  57.711 142.587  1.00 24.20           C  
ATOM   2292  N   THR A 202      14.189  53.080 139.909  1.00 15.84           N  
ATOM   2293  CA  THR A 202      14.595  52.246 138.796  1.00 16.67           C  
ATOM   2294  C   THR A 202      13.373  51.664 138.074  1.00 23.74           C  
ATOM   2295  O   THR A 202      13.367  51.541 136.845  1.00 25.28           O  
ATOM   2296  CB  THR A 202      15.485  51.104 139.275  1.00 16.73           C  
ATOM   2297  OG1 THR A 202      16.615  51.642 139.975  1.00 15.76           O  
ATOM   2298  CG2 THR A 202      15.979  50.288 138.087  1.00 21.69           C  
ATOM   2299  N   ALA A 203      12.332  51.331 138.837  1.00 21.73           N  
ATOM   2300  CA  ALA A 203      11.121  50.763 138.270  1.00 20.83           C  
ATOM   2301  C   ALA A 203      10.362  51.815 137.505  1.00 21.67           C  
ATOM   2302  O   ALA A 203       9.665  51.488 136.547  1.00 28.35           O  
ATOM   2303  CB  ALA A 203      10.232  50.159 139.366  1.00 20.93           C  
ATOM   2304  N   LEU A 204      10.461  53.064 137.950  1.00 19.90           N  
ATOM   2305  CA  LEU A 204       9.780  54.173 137.293  1.00 14.03           C  
ATOM   2306  C   LEU A 204      10.499  54.521 135.997  1.00 14.25           C  
ATOM   2307  O   LEU A 204       9.853  54.884 135.021  1.00 16.16           O  
ATOM   2308  CB  LEU A 204       9.730  55.398 138.199  1.00 15.82           C  
ATOM   2309  CG  LEU A 204       8.365  55.889 138.689  1.00 14.00           C  
ATOM   2310  CD1 LEU A 204       8.529  57.333 139.122  1.00 13.05           C  
ATOM   2311  CD2 LEU A 204       7.306  55.800 137.600  1.00  9.25           C  
ATOM   2312  N   LYS A 205      11.829  54.402 136.000  1.00 12.14           N  
ATOM   2313  CA  LYS A 205      12.655  54.669 134.822  1.00 11.42           C  
ATOM   2314  C   LYS A 205      12.287  53.628 133.782  1.00 14.61           C  
ATOM   2315  O   LYS A 205      11.909  53.961 132.658  1.00 19.65           O  
ATOM   2316  CB  LYS A 205      14.147  54.496 135.123  1.00  5.80           C  
ATOM   2317  CG  LYS A 205      14.749  55.447 136.114  1.00  6.23           C  
ATOM   2318  CD  LYS A 205      14.889  56.859 135.591  1.00 10.73           C  
ATOM   2319  CE  LYS A 205      15.348  57.763 136.736  1.00 13.80           C  
ATOM   2320  NZ  LYS A 205      16.078  58.990 136.370  1.00  6.00           N  
ATOM   2321  N   ILE A 206      12.408  52.364 134.176  1.00 13.96           N  
ATOM   2322  CA  ILE A 206      12.110  51.229 133.315  1.00 16.16           C  
ATOM   2323  C   ILE A 206      10.709  51.277 132.716  1.00 18.39           C  
ATOM   2324  O   ILE A 206      10.527  51.042 131.522  1.00 22.27           O  
ATOM   2325  CB  ILE A 206      12.298  49.901 134.069  1.00 14.01           C  
ATOM   2326  CG1 ILE A 206      13.770  49.734 134.443  1.00 18.19           C  
ATOM   2327  CG2 ILE A 206      11.860  48.741 133.214  1.00 12.81           C  
ATOM   2328  CD1 ILE A 206      14.078  48.452 135.183  1.00 15.98           C  
ATOM   2329  N   LYS A 207       9.719  51.602 133.532  1.00 17.19           N  
ATOM   2330  CA  LYS A 207       8.361  51.661 133.031  1.00 16.65           C  
ATOM   2331  C   LYS A 207       8.111  52.853 132.099  1.00 19.55           C  
ATOM   2332  O   LYS A 207       7.204  52.808 131.274  1.00 19.70           O  
ATOM   2333  CB  LYS A 207       7.373  51.659 134.208  1.00 10.08           C  
ATOM   2334  CG  LYS A 207       6.007  52.268 133.913  1.00 16.36           C  
ATOM   2335  CD  LYS A 207       4.862  51.454 134.512  1.00 25.59           C  
ATOM   2336  CE  LYS A 207       4.457  50.286 133.611  1.00 30.40           C  
ATOM   2337  NZ  LYS A 207       3.486  49.366 134.281  1.00 32.43           N  
ATOM   2338  N   HIS A 208       8.919  53.907 132.186  1.00 19.88           N  
ATOM   2339  CA  HIS A 208       8.646  55.075 131.351  1.00 15.00           C  
ATOM   2340  C   HIS A 208       9.612  55.458 130.249  1.00 13.62           C  
ATOM   2341  O   HIS A 208       9.241  56.182 129.336  1.00 14.67           O  
ATOM   2342  CB  HIS A 208       8.347  56.289 132.230  1.00 16.73           C  
ATOM   2343  CG  HIS A 208       7.013  56.224 132.911  1.00 13.97           C  
ATOM   2344  ND1 HIS A 208       6.875  55.893 134.242  1.00 16.73           N  
ATOM   2345  CD2 HIS A 208       5.759  56.417 132.437  1.00  9.33           C  
ATOM   2346  CE1 HIS A 208       5.590  55.876 134.556  1.00 17.38           C  
ATOM   2347  NE2 HIS A 208       4.893  56.190 133.478  1.00 11.20           N  
ATOM   2348  N   ASN A 209      10.839  54.967 130.309  1.00 11.97           N  
ATOM   2349  CA  ASN A 209      11.828  55.300 129.293  1.00 13.27           C  
ATOM   2350  C   ASN A 209      11.822  54.227 128.201  1.00 18.08           C  
ATOM   2351  O   ASN A 209      12.072  53.047 128.476  1.00 16.87           O  
ATOM   2352  CB  ASN A 209      13.208  55.411 129.948  1.00 10.81           C  
ATOM   2353  CG  ASN A 209      14.269  55.922 129.010  1.00  5.77           C  
ATOM   2354  OD1 ASN A 209      14.035  56.092 127.810  1.00 10.97           O  
ATOM   2355  ND2 ASN A 209      15.456  56.170 129.552  1.00  2.00           N  
ATOM   2356  N   PRO A 210      11.554  54.627 126.937  1.00 23.68           N  
ATOM   2357  CA  PRO A 210      11.513  53.708 125.784  1.00 18.99           C  
ATOM   2358  C   PRO A 210      12.770  52.850 125.632  1.00 18.95           C  
ATOM   2359  O   PRO A 210      12.690  51.646 125.395  1.00 19.95           O  
ATOM   2360  CB  PRO A 210      11.346  54.656 124.601  1.00 19.49           C  
ATOM   2361  CG  PRO A 210      10.541  55.782 125.191  1.00 20.38           C  
ATOM   2362  CD  PRO A 210      11.241  56.008 126.515  1.00 21.86           C  
ATOM   2363  N   PHE A 211      13.929  53.463 125.826  1.00 16.86           N  
ATOM   2364  CA  PHE A 211      15.196  52.757 125.703  1.00 16.05           C  
ATOM   2365  C   PHE A 211      15.402  51.671 126.766  1.00 15.92           C  
ATOM   2366  O   PHE A 211      16.364  50.894 126.698  1.00 11.32           O  
ATOM   2367  CB  PHE A 211      16.364  53.747 125.728  1.00 13.02           C  
ATOM   2368  CG  PHE A 211      16.332  54.731 124.612  1.00 17.06           C  
ATOM   2369  CD1 PHE A 211      16.673  54.341 123.315  1.00 21.65           C  
ATOM   2370  CD2 PHE A 211      15.930  56.050 124.840  1.00 15.37           C  
ATOM   2371  CE1 PHE A 211      16.602  55.256 122.253  1.00 23.65           C  
ATOM   2372  CE2 PHE A 211      15.855  56.971 123.792  1.00 18.34           C  
ATOM   2373  CZ  PHE A 211      16.193  56.576 122.492  1.00 18.32           C  
ATOM   2374  N   ALA A 212      14.500  51.615 127.738  1.00 14.30           N  
ATOM   2375  CA  ALA A 212      14.586  50.618 128.793  1.00 15.48           C  
ATOM   2376  C   ALA A 212      13.449  49.585 128.629  1.00 17.86           C  
ATOM   2377  O   ALA A 212      13.101  48.875 129.569  1.00 22.89           O  
ATOM   2378  CB  ALA A 212      14.516  51.307 130.163  1.00  5.41           C  
ATOM   2379  N   LYS A 213      12.893  49.482 127.423  1.00 21.13           N  
ATOM   2380  CA  LYS A 213      11.790  48.555 127.164  1.00 23.65           C  
ATOM   2381  C   LYS A 213      12.165  47.098 127.432  1.00 23.61           C  
ATOM   2382  O   LYS A 213      11.365  46.346 127.986  1.00 24.61           O  
ATOM   2383  CB  LYS A 213      11.271  48.694 125.732  1.00 24.31           C  
ATOM   2384  CG  LYS A 213       9.867  48.126 125.500  1.00 27.47           C  
ATOM   2385  CD  LYS A 213       8.779  49.073 126.000  1.00 34.20           C  
ATOM   2386  CE  LYS A 213       7.394  48.697 125.463  1.00 40.80           C  
ATOM   2387  NZ  LYS A 213       6.878  47.395 126.008  1.00 49.37           N  
ATOM   2388  N   ALA A 214      13.388  46.714 127.082  1.00 20.27           N  
ATOM   2389  CA  ALA A 214      13.854  45.347 127.285  1.00 18.85           C  
ATOM   2390  C   ALA A 214      13.534  44.874 128.692  1.00 22.56           C  
ATOM   2391  O   ALA A 214      12.986  43.782 128.889  1.00 30.03           O  
ATOM   2392  CB  ALA A 214      15.350  45.259 127.048  1.00 15.15           C  
ATOM   2393  N   PHE A 215      13.858  45.711 129.670  1.00 23.32           N  
ATOM   2394  CA  PHE A 215      13.633  45.396 131.070  1.00 14.12           C  
ATOM   2395  C   PHE A 215      12.166  45.393 131.450  1.00 17.55           C  
ATOM   2396  O   PHE A 215      11.742  44.564 132.236  1.00 23.29           O  
ATOM   2397  CB  PHE A 215      14.418  46.367 131.932  1.00  8.92           C  
ATOM   2398  CG  PHE A 215      15.904  46.291 131.723  1.00  5.13           C  
ATOM   2399  CD1 PHE A 215      16.637  45.223 132.231  1.00  2.40           C  
ATOM   2400  CD2 PHE A 215      16.572  47.292 131.027  1.00  5.07           C  
ATOM   2401  CE1 PHE A 215      18.018  45.155 132.053  1.00  2.95           C  
ATOM   2402  CE2 PHE A 215      17.947  47.235 130.839  1.00  2.27           C  
ATOM   2403  CZ  PHE A 215      18.670  46.163 131.355  1.00  7.01           C  
ATOM   2404  N   LEU A 216      11.386  46.309 130.889  1.00 23.54           N  
ATOM   2405  CA  LEU A 216       9.958  46.377 131.190  1.00 25.26           C  
ATOM   2406  C   LEU A 216       9.296  45.122 130.650  1.00 32.07           C  
ATOM   2407  O   LEU A 216       8.550  44.460 131.369  1.00 36.27           O  
ATOM   2408  CB  LEU A 216       9.329  47.623 130.570  1.00 18.13           C  
ATOM   2409  CG  LEU A 216       7.823  47.782 130.752  1.00 18.37           C  
ATOM   2410  CD1 LEU A 216       7.477  47.729 132.250  1.00 22.05           C  
ATOM   2411  CD2 LEU A 216       7.331  49.086 130.110  1.00 18.31           C  
ATOM   2412  N   ASP A 217       9.597  44.793 129.393  1.00 37.06           N  
ATOM   2413  CA  ASP A 217       9.072  43.599 128.726  1.00 37.59           C  
ATOM   2414  C   ASP A 217       9.375  42.379 129.586  1.00 37.24           C  
ATOM   2415  O   ASP A 217       8.510  41.524 129.791  1.00 36.11           O  
ATOM   2416  CB  ASP A 217       9.733  43.416 127.350  1.00 41.05           C  
ATOM   2417  CG  ASP A 217       9.211  44.396 126.293  1.00 42.82           C  
ATOM   2418  OD1 ASP A 217       8.298  45.207 126.592  1.00 39.09           O  
ATOM   2419  OD2 ASP A 217       9.723  44.346 125.147  1.00 40.49           O  
ATOM   2420  N   ALA A 218      10.606  42.318 130.095  1.00 38.16           N  
ATOM   2421  CA  ALA A 218      11.046  41.224 130.955  1.00 42.89           C  
ATOM   2422  C   ALA A 218      10.084  41.016 132.121  1.00 48.65           C  
ATOM   2423  O   ALA A 218       9.785  39.878 132.462  1.00 53.38           O  
ATOM   2424  CB  ALA A 218      12.454  41.475 131.471  1.00 37.09           C  
ATOM   2425  N   LYS A 219       9.560  42.107 132.681  1.00 52.89           N  
ATOM   2426  CA  LYS A 219       8.622  42.049 133.802  1.00 55.93           C  
ATOM   2427  C   LYS A 219       7.212  41.646 133.372  1.00 62.04           C  
ATOM   2428  O   LYS A 219       6.553  40.842 134.029  1.00 63.30           O  
ATOM   2429  CB  LYS A 219       8.511  43.407 134.486  1.00 54.30           C  
ATOM   2430  CG  LYS A 219       9.716  43.877 135.251  1.00 54.16           C  
ATOM   2431  CD  LYS A 219       9.372  45.224 135.871  1.00 55.49           C  
ATOM   2432  CE  LYS A 219      10.557  45.886 136.556  1.00 54.14           C  
ATOM   2433  NZ  LYS A 219      10.185  47.260 137.008  1.00 53.29           N  
ATOM   2434  N   GLU A 220       6.737  42.239 132.282  1.00 67.82           N  
ATOM   2435  CA  GLU A 220       5.394  41.963 131.784  1.00 72.60           C  
ATOM   2436  C   GLU A 220       5.128  40.510 131.364  1.00 75.79           C  
ATOM   2437  O   GLU A 220       3.993  40.147 131.044  1.00 76.52           O  
ATOM   2438  CB  GLU A 220       5.032  42.962 130.683  1.00 72.80           C  
ATOM   2439  CG  GLU A 220       5.036  44.411 131.187  1.00 73.59           C  
ATOM   2440  CD  GLU A 220       4.764  45.453 130.102  1.00 78.32           C  
ATOM   2441  OE1 GLU A 220       5.309  45.329 128.976  1.00 76.55           O  
ATOM   2442  OE2 GLU A 220       4.024  46.425 130.394  1.00 75.86           O  
ATOM   2443  N   ARG A 221       6.166  39.678 131.385  1.00 78.08           N  
ATOM   2444  CA  ARG A 221       6.012  38.271 131.040  1.00 81.89           C  
ATOM   2445  C   ARG A 221       6.441  37.331 132.176  1.00 87.10           C  
ATOM   2446  O   ARG A 221       5.889  36.238 132.314  1.00 89.67           O  
ATOM   2447  CB  ARG A 221       6.759  37.927 129.750  1.00 78.93           C  
ATOM   2448  CG  ARG A 221       8.263  38.033 129.855  1.00 78.22           C  
ATOM   2449  CD  ARG A 221       8.936  37.706 128.533  1.00 78.19           C  
ATOM   2450  NE  ARG A 221      10.367  37.979 128.595  1.00 78.06           N  
ATOM   2451  CZ  ARG A 221      11.080  38.489 127.596  1.00 77.14           C  
ATOM   2452  NH1 ARG A 221      10.503  38.783 126.437  1.00 77.92           N  
ATOM   2453  NH2 ARG A 221      12.365  38.755 127.779  1.00 78.24           N  
ATOM   2454  N   ASN A 222       7.418  37.749 132.985  1.00 90.74           N  
ATOM   2455  CA  ASN A 222       7.889  36.920 134.100  1.00 93.61           C  
ATOM   2456  C   ASN A 222       7.080  37.173 135.377  1.00 93.88           C  
ATOM   2457  O   ASN A 222       7.282  36.422 136.358  1.00 95.58           O  
ATOM   2458  CB  ASN A 222       9.404  37.098 134.357  1.00 96.80           C  
ATOM   2459  CG  ASN A 222       9.759  38.389 135.125  1.00 99.69           C  
ATOM   2460  OD1 ASN A 222       8.898  39.227 135.406  1.00102.29           O  
ATOM   2461  ND2 ASN A 222      11.036  38.553 135.441  1.00 97.84           N  
TER    2462      ASN A 222                                                      
ATOM   2463  N   GLU B  39      35.859  87.294  98.899  1.00 79.13           N  
ATOM   2464  CA  GLU B  39      35.918  86.706 100.253  1.00 79.77           C  
ATOM   2465  C   GLU B  39      35.042  85.459 100.224  1.00 75.10           C  
ATOM   2466  O   GLU B  39      35.568  84.361 100.097  1.00 75.38           O  
ATOM   2467  CB  GLU B  39      35.416  87.718 101.283  1.00 84.61           C  
ATOM   2468  CG  GLU B  39      36.198  87.709 102.590  1.00 92.22           C  
ATOM   2469  CD  GLU B  39      35.617  88.691 103.635  1.00 95.31           C  
ATOM   2470  OE1 GLU B  39      34.531  89.255 103.369  1.00 97.86           O  
ATOM   2471  OE2 GLU B  39      36.257  88.878 104.691  1.00 96.50           O  
ATOM   2472  N   LEU B  40      33.724  85.655 100.291  1.00 69.23           N  
ATOM   2473  CA  LEU B  40      32.742  84.565 100.277  1.00 66.17           C  
ATOM   2474  C   LEU B  40      33.011  83.407  99.314  1.00 64.88           C  
ATOM   2475  O   LEU B  40      33.012  83.597  98.097  1.00 67.06           O  
ATOM   2476  CB  LEU B  40      31.349  85.097  99.951  1.00 62.88           C  
ATOM   2477  CG  LEU B  40      30.228  84.039  99.954  1.00 60.06           C  
ATOM   2478  CD1 LEU B  40      29.906  83.639 101.378  1.00 57.44           C  
ATOM   2479  CD2 LEU B  40      28.978  84.614  99.311  1.00 58.54           C  
ATOM   2480  N   LYS B  41      33.155  82.207  99.859  1.00 59.99           N  
ATOM   2481  CA  LYS B  41      33.418  81.014  99.076  1.00 55.70           C  
ATOM   2482  C   LYS B  41      32.649  79.834  99.640  1.00 52.26           C  
ATOM   2483  O   LYS B  41      32.736  79.546 100.843  1.00 48.40           O  
ATOM   2484  CB  LYS B  41      34.906  80.664  99.104  1.00 58.18           C  
ATOM   2485  CG  LYS B  41      35.839  81.767  98.631  1.00 67.34           C  
ATOM   2486  CD  LYS B  41      36.218  81.665  97.148  1.00 72.37           C  
ATOM   2487  CE  LYS B  41      37.006  82.896  96.712  1.00 76.12           C  
ATOM   2488  NZ  LYS B  41      37.981  82.639  95.632  1.00 77.33           N  
ATOM   2489  N   VAL B  42      31.888  79.176  98.769  1.00 47.25           N  
ATOM   2490  CA  VAL B  42      31.113  77.994  99.132  1.00 39.66           C  
ATOM   2491  C   VAL B  42      31.658  76.810  98.324  1.00 37.00           C  
ATOM   2492  O   VAL B  42      31.624  76.832  97.094  1.00 38.66           O  
ATOM   2493  CB  VAL B  42      29.622  78.199  98.847  1.00 33.74           C  
ATOM   2494  CG1 VAL B  42      28.855  76.927  99.142  1.00 32.14           C  
ATOM   2495  CG2 VAL B  42      29.077  79.321  99.719  1.00 34.04           C  
ATOM   2496  N   SER B  43      32.198  75.814  99.023  1.00 33.72           N  
ATOM   2497  CA  SER B  43      32.797  74.632  98.404  1.00 32.80           C  
ATOM   2498  C   SER B  43      32.070  73.303  98.640  1.00 31.55           C  
ATOM   2499  O   SER B  43      31.557  73.047  99.730  1.00 28.68           O  
ATOM   2500  CB  SER B  43      34.232  74.482  98.896  1.00 28.20           C  
ATOM   2501  OG  SER B  43      34.966  75.644  98.605  1.00 37.89           O  
ATOM   2502  N   LEU B  44      32.084  72.434  97.633  1.00 25.41           N  
ATOM   2503  CA  LEU B  44      31.438  71.139  97.753  1.00 25.43           C  
ATOM   2504  C   LEU B  44      32.332  70.114  98.442  1.00 28.39           C  
ATOM   2505  O   LEU B  44      33.487  69.936  98.046  1.00 29.58           O  
ATOM   2506  CB  LEU B  44      31.066  70.612  96.374  1.00 22.45           C  
ATOM   2507  CG  LEU B  44      30.428  69.221  96.286  1.00 18.70           C  
ATOM   2508  CD1 LEU B  44      29.051  69.186  96.949  1.00 12.34           C  
ATOM   2509  CD2 LEU B  44      30.329  68.851  94.821  1.00 15.26           C  
ATOM   2510  N   GLU B  45      31.811  69.484  99.496  1.00 30.40           N  
ATOM   2511  CA  GLU B  45      32.530  68.432 100.220  1.00 31.98           C  
ATOM   2512  C   GLU B  45      32.291  67.123  99.460  1.00 31.68           C  
ATOM   2513  O   GLU B  45      31.281  66.986  98.773  1.00 31.32           O  
ATOM   2514  CB  GLU B  45      32.026  68.314 101.664  1.00 35.58           C  
ATOM   2515  CG  GLU B  45      32.509  69.431 102.591  1.00 40.60           C  
ATOM   2516  CD  GLU B  45      34.028  69.482 102.709  1.00 45.52           C  
ATOM   2517  OE1 GLU B  45      34.621  68.475 103.143  1.00 51.20           O  
ATOM   2518  OE2 GLU B  45      34.635  70.519 102.360  1.00 46.97           O  
ATOM   2519  N   GLU B  46      33.223  66.176  99.566  1.00 31.32           N  
ATOM   2520  CA  GLU B  46      33.131  64.891  98.857  1.00 29.69           C  
ATOM   2521  C   GLU B  46      32.987  65.075  97.344  1.00 27.01           C  
ATOM   2522  O   GLU B  46      32.235  64.362  96.683  1.00 25.21           O  
ATOM   2523  CB  GLU B  46      31.991  64.020  99.400  1.00 34.18           C  
ATOM   2524  CG  GLU B  46      32.356  63.220 100.645  1.00 46.63           C  
ATOM   2525  CD  GLU B  46      31.172  62.459 101.228  1.00 54.03           C  
ATOM   2526  OE1 GLU B  46      30.349  63.073 101.941  1.00 62.66           O  
ATOM   2527  OE2 GLU B  46      31.067  61.245 100.985  1.00 56.33           O  
ATOM   2528  N   ARG B  47      33.769  65.998  96.796  1.00 29.28           N  
ATOM   2529  CA  ARG B  47      33.744  66.304  95.367  1.00 28.00           C  
ATOM   2530  C   ARG B  47      34.015  65.063  94.522  1.00 27.81           C  
ATOM   2531  O   ARG B  47      33.332  64.825  93.516  1.00 27.37           O  
ATOM   2532  CB  ARG B  47      34.763  67.414  95.047  1.00 25.27           C  
ATOM   2533  CG  ARG B  47      34.755  67.892  93.604  1.00 28.56           C  
ATOM   2534  CD  ARG B  47      34.893  69.415  93.506  1.00 37.23           C  
ATOM   2535  NE  ARG B  47      33.917  70.015  92.581  1.00 43.14           N  
ATOM   2536  CZ  ARG B  47      33.339  71.211  92.748  1.00 50.43           C  
ATOM   2537  NH1 ARG B  47      33.624  71.965  93.812  1.00 54.96           N  
ATOM   2538  NH2 ARG B  47      32.476  71.668  91.841  1.00 52.54           N  
ATOM   2539  N   ASP B  48      34.974  64.255  94.975  1.00 27.69           N  
ATOM   2540  CA  ASP B  48      35.397  63.020  94.295  1.00 26.51           C  
ATOM   2541  C   ASP B  48      34.266  62.035  94.100  1.00 20.78           C  
ATOM   2542  O   ASP B  48      34.048  61.554  92.989  1.00 17.85           O  
ATOM   2543  CB  ASP B  48      36.523  62.351  95.076  1.00 31.41           C  
ATOM   2544  CG  ASP B  48      37.532  63.346  95.588  1.00 36.20           C  
ATOM   2545  OD1 ASP B  48      37.316  63.882  96.706  1.00 40.89           O  
ATOM   2546  OD2 ASP B  48      38.508  63.622  94.856  1.00 35.08           O  
ATOM   2547  N   LEU B  49      33.541  61.745  95.177  1.00 17.48           N  
ATOM   2548  CA  LEU B  49      32.409  60.824  95.103  1.00 18.91           C  
ATOM   2549  C   LEU B  49      31.292  61.384  94.212  1.00 17.99           C  
ATOM   2550  O   LEU B  49      30.731  60.669  93.388  1.00 27.43           O  
ATOM   2551  CB  LEU B  49      31.876  60.504  96.507  1.00 15.81           C  
ATOM   2552  CG  LEU B  49      30.807  59.415  96.641  1.00 13.84           C  
ATOM   2553  CD1 LEU B  49      31.325  58.106  96.094  1.00 15.41           C  
ATOM   2554  CD2 LEU B  49      30.420  59.260  98.097  1.00  8.65           C  
ATOM   2555  N   TRP B  50      30.972  62.661  94.363  1.00 19.94           N  
ATOM   2556  CA  TRP B  50      29.933  63.269  93.539  1.00 17.35           C  
ATOM   2557  C   TRP B  50      30.322  63.211  92.065  1.00 16.98           C  
ATOM   2558  O   TRP B  50      29.488  62.926  91.215  1.00 20.46           O  
ATOM   2559  CB  TRP B  50      29.700  64.732  93.937  1.00 15.60           C  
ATOM   2560  CG  TRP B  50      28.772  64.944  95.107  1.00 13.85           C  
ATOM   2561  CD1 TRP B  50      29.115  65.391  96.351  1.00 11.71           C  
ATOM   2562  CD2 TRP B  50      27.340  64.786  95.121  1.00 13.02           C  
ATOM   2563  NE1 TRP B  50      27.993  65.528  97.138  1.00 14.47           N  
ATOM   2564  CE2 TRP B  50      26.890  65.163  96.411  1.00 11.86           C  
ATOM   2565  CE3 TRP B  50      26.399  64.355  94.175  1.00 12.42           C  
ATOM   2566  CZ2 TRP B  50      25.537  65.144  96.773  1.00 13.49           C  
ATOM   2567  CZ3 TRP B  50      25.041  64.333  94.535  1.00 13.89           C  
ATOM   2568  CH2 TRP B  50      24.628  64.722  95.828  1.00 14.81           C  
ATOM   2569  N   THR B  51      31.594  63.454  91.764  1.00 18.73           N  
ATOM   2570  CA  THR B  51      32.057  63.445  90.380  1.00 20.03           C  
ATOM   2571  C   THR B  51      31.856  62.080  89.757  1.00 22.63           C  
ATOM   2572  O   THR B  51      31.397  61.969  88.612  1.00 21.71           O  
ATOM   2573  CB  THR B  51      33.538  63.845  90.267  1.00 20.48           C  
ATOM   2574  OG1 THR B  51      33.701  65.201  90.694  1.00 28.17           O  
ATOM   2575  CG2 THR B  51      34.017  63.732  88.842  1.00 19.51           C  
ATOM   2576  N   ARG B  52      32.149  61.041  90.529  1.00 21.26           N  
ATOM   2577  CA  ARG B  52      31.993  59.688  90.022  1.00 25.31           C  
ATOM   2578  C   ARG B  52      30.534  59.359  89.724  1.00 22.59           C  
ATOM   2579  O   ARG B  52      30.217  58.641  88.767  1.00 26.84           O  
ATOM   2580  CB  ARG B  52      32.603  58.671  90.981  1.00 23.87           C  
ATOM   2581  CG  ARG B  52      32.487  57.258  90.455  1.00 38.67           C  
ATOM   2582  CD  ARG B  52      32.983  57.155  89.016  1.00 33.76           C  
ATOM   2583  NE  ARG B  52      32.657  55.854  88.443  1.00 47.11           N  
ATOM   2584  CZ  ARG B  52      32.645  55.598  87.138  1.00 54.21           C  
ATOM   2585  NH1 ARG B  52      32.948  56.564  86.275  1.00 57.54           N  
ATOM   2586  NH2 ARG B  52      32.318  54.385  86.697  1.00 54.96           N  
ATOM   2587  N   PHE B  53      29.645  59.872  90.558  1.00 20.70           N  
ATOM   2588  CA  PHE B  53      28.229  59.662  90.357  1.00 19.22           C  
ATOM   2589  C   PHE B  53      27.790  60.430  89.106  1.00 21.85           C  
ATOM   2590  O   PHE B  53      26.994  59.935  88.308  1.00 24.23           O  
ATOM   2591  CB  PHE B  53      27.450  60.154  91.571  1.00 18.45           C  
ATOM   2592  CG  PHE B  53      27.221  59.108  92.609  1.00 16.93           C  
ATOM   2593  CD1 PHE B  53      26.246  58.129  92.422  1.00 16.10           C  
ATOM   2594  CD2 PHE B  53      27.949  59.112  93.793  1.00 14.74           C  
ATOM   2595  CE1 PHE B  53      26.006  57.172  93.409  1.00 12.04           C  
ATOM   2596  CE2 PHE B  53      27.710  58.156  94.784  1.00 12.00           C  
ATOM   2597  CZ  PHE B  53      26.742  57.192  94.594  1.00  9.56           C  
ATOM   2598  N   LYS B  54      28.304  61.647  88.953  1.00 23.01           N  
ATOM   2599  CA  LYS B  54      27.985  62.493  87.815  1.00 20.79           C  
ATOM   2600  C   LYS B  54      28.326  61.754  86.533  1.00 24.20           C  
ATOM   2601  O   LYS B  54      27.497  61.663  85.628  1.00 26.41           O  
ATOM   2602  CB  LYS B  54      28.787  63.793  87.895  1.00 22.51           C  
ATOM   2603  CG  LYS B  54      28.655  64.724  86.694  1.00 19.55           C  
ATOM   2604  CD  LYS B  54      27.248  65.295  86.574  1.00 24.25           C  
ATOM   2605  CE  LYS B  54      27.161  66.316  85.461  1.00 24.22           C  
ATOM   2606  NZ  LYS B  54      25.754  66.736  85.284  1.00 36.64           N  
ATOM   2607  N   GLU B  55      29.542  61.214  86.474  1.00 25.44           N  
ATOM   2608  CA  GLU B  55      30.034  60.468  85.312  1.00 26.84           C  
ATOM   2609  C   GLU B  55      29.103  59.349  84.831  1.00 28.26           C  
ATOM   2610  O   GLU B  55      29.022  59.064  83.625  1.00 31.05           O  
ATOM   2611  CB  GLU B  55      31.413  59.883  85.617  1.00 22.00           C  
ATOM   2612  CG  GLU B  55      32.470  60.945  85.875  1.00 31.45           C  
ATOM   2613  CD  GLU B  55      33.858  60.380  86.167  1.00 37.93           C  
ATOM   2614  OE1 GLU B  55      33.979  59.160  86.424  1.00 35.21           O  
ATOM   2615  OE2 GLU B  55      34.834  61.170  86.144  1.00 43.21           O  
ATOM   2616  N   LEU B  56      28.415  58.712  85.773  1.00 26.52           N  
ATOM   2617  CA  LEU B  56      27.508  57.611  85.466  1.00 24.37           C  
ATOM   2618  C   LEU B  56      26.073  58.086  85.334  1.00 22.48           C  
ATOM   2619  O   LEU B  56      25.201  57.302  84.975  1.00 26.43           O  
ATOM   2620  CB  LEU B  56      27.574  56.552  86.577  1.00 22.46           C  
ATOM   2621  CG  LEU B  56      28.911  55.898  86.936  1.00 25.31           C  
ATOM   2622  CD1 LEU B  56      28.780  55.103  88.220  1.00 21.52           C  
ATOM   2623  CD2 LEU B  56      29.369  55.008  85.799  1.00 19.96           C  
ATOM   2624  N   THR B  57      25.851  59.380  85.552  1.00 23.55           N  
ATOM   2625  CA  THR B  57      24.515  59.996  85.524  1.00 21.28           C  
ATOM   2626  C   THR B  57      23.780  59.513  86.766  1.00 24.84           C  
ATOM   2627  O   THR B  57      23.124  58.462  86.780  1.00 23.41           O  
ATOM   2628  CB  THR B  57      23.712  59.698  84.244  1.00 18.26           C  
ATOM   2629  OG1 THR B  57      24.371  60.303  83.118  1.00 21.62           O  
ATOM   2630  CG2 THR B  57      22.296  60.250  84.364  1.00  9.92           C  
ATOM   2631  N   ASN B  58      23.970  60.287  87.826  1.00 22.60           N  
ATOM   2632  CA  ASN B  58      23.403  60.021  89.131  1.00 18.37           C  
ATOM   2633  C   ASN B  58      21.894  59.910  89.102  1.00 16.99           C  
ATOM   2634  O   ASN B  58      21.205  60.659  88.389  1.00 16.35           O  
ATOM   2635  CB  ASN B  58      23.831  61.129  90.113  1.00 16.26           C  
ATOM   2636  CG  ASN B  58      23.750  60.704  91.582  1.00 16.73           C  
ATOM   2637  OD1 ASN B  58      23.094  59.715  91.944  1.00 15.45           O  
ATOM   2638  ND2 ASN B  58      24.444  61.447  92.437  1.00 13.43           N  
ATOM   2639  N   GLU B  59      21.404  58.959  89.895  1.00 15.92           N  
ATOM   2640  CA  GLU B  59      19.981  58.704  90.072  1.00 13.76           C  
ATOM   2641  C   GLU B  59      19.690  58.867  91.570  1.00 11.77           C  
ATOM   2642  O   GLU B  59      20.460  58.422  92.425  1.00 11.87           O  
ATOM   2643  CB  GLU B  59      19.604  57.288  89.636  1.00 12.07           C  
ATOM   2644  CG  GLU B  59      20.001  56.943  88.240  1.00  7.97           C  
ATOM   2645  CD  GLU B  59      19.631  55.531  87.875  1.00 15.70           C  
ATOM   2646  OE1 GLU B  59      18.652  55.010  88.433  1.00 19.83           O  
ATOM   2647  OE2 GLU B  59      20.317  54.929  87.027  1.00 21.05           O  
ATOM   2648  N   MET B  60      18.599  59.551  91.878  1.00 11.40           N  
ATOM   2649  CA  MET B  60      18.189  59.776  93.245  1.00  9.74           C  
ATOM   2650  C   MET B  60      16.817  59.206  93.447  1.00  9.95           C  
ATOM   2651  O   MET B  60      15.868  59.632  92.800  1.00 11.46           O  
ATOM   2652  CB  MET B  60      18.121  61.256  93.557  1.00  9.56           C  
ATOM   2653  CG  MET B  60      19.436  61.855  93.824  1.00 16.23           C  
ATOM   2654  SD  MET B  60      20.071  61.417  95.395  1.00 11.74           S  
ATOM   2655  CE  MET B  60      21.622  62.308  95.260  1.00  3.59           C  
ATOM   2656  N   ILE B  61      16.716  58.281  94.387  1.00 10.05           N  
ATOM   2657  CA  ILE B  61      15.452  57.649  94.712  1.00 13.57           C  
ATOM   2658  C   ILE B  61      14.567  58.664  95.436  1.00 13.52           C  
ATOM   2659  O   ILE B  61      15.058  59.445  96.257  1.00 11.94           O  
ATOM   2660  CB  ILE B  61      15.674  56.448  95.672  1.00 10.61           C  
ATOM   2661  CG1 ILE B  61      16.503  55.343  94.991  1.00 15.44           C  
ATOM   2662  CG2 ILE B  61      14.349  55.949  96.208  1.00  5.23           C  
ATOM   2663  CD1 ILE B  61      15.766  54.539  93.920  1.00 10.75           C  
ATOM   2664  N   VAL B  62      13.280  58.649  95.098  1.00 11.33           N  
ATOM   2665  CA  VAL B  62      12.270  59.492  95.724  1.00 10.87           C  
ATOM   2666  C   VAL B  62      11.122  58.511  96.051  1.00 12.28           C  
ATOM   2667  O   VAL B  62      10.837  57.608  95.263  1.00  9.59           O  
ATOM   2668  CB  VAL B  62      11.839  60.723  94.823  1.00 10.59           C  
ATOM   2669  CG1 VAL B  62      13.067  61.604  94.522  1.00  9.64           C  
ATOM   2670  CG2 VAL B  62      11.166  60.292  93.523  1.00  9.60           C  
ATOM   2671  N   THR B  63      10.586  58.592  97.271  1.00 10.43           N  
ATOM   2672  CA  THR B  63       9.530  57.688  97.712  1.00 11.14           C  
ATOM   2673  C   THR B  63       8.297  58.411  98.179  1.00  8.49           C  
ATOM   2674  O   THR B  63       8.333  59.594  98.440  1.00 12.98           O  
ATOM   2675  CB  THR B  63       9.984  56.738  98.872  1.00 13.60           C  
ATOM   2676  OG1 THR B  63      10.485  57.503  99.976  1.00 19.78           O  
ATOM   2677  CG2 THR B  63      11.056  55.789  98.418  1.00  8.38           C  
ATOM   2678  N   LYS B  64       7.205  57.670  98.291  1.00 11.73           N  
ATOM   2679  CA  LYS B  64       5.934  58.201  98.741  1.00 16.70           C  
ATOM   2680  C   LYS B  64       6.050  58.799 100.157  1.00 22.27           C  
ATOM   2681  O   LYS B  64       5.272  59.666 100.540  1.00 26.15           O  
ATOM   2682  CB  LYS B  64       4.926  57.060  98.728  1.00 17.23           C  
ATOM   2683  CG  LYS B  64       3.501  57.480  98.896  1.00 24.55           C  
ATOM   2684  CD  LYS B  64       2.582  56.314  98.607  1.00 30.19           C  
ATOM   2685  CE  LYS B  64       1.137  56.716  98.773  1.00 35.78           C  
ATOM   2686  NZ  LYS B  64       0.246  55.546  98.599  1.00 45.11           N  
ATOM   2687  N   ASN B  65       7.063  58.358 100.903  1.00 27.02           N  
ATOM   2688  CA  ASN B  65       7.301  58.803 102.275  1.00 22.19           C  
ATOM   2689  C   ASN B  65       8.489  59.726 102.438  1.00 18.92           C  
ATOM   2690  O   ASN B  65       8.707  60.271 103.522  1.00 20.40           O  
ATOM   2691  CB  ASN B  65       7.522  57.596 103.173  1.00 30.47           C  
ATOM   2692  CG  ASN B  65       6.347  56.666 103.177  1.00 37.75           C  
ATOM   2693  OD1 ASN B  65       5.332  56.932 103.822  1.00 35.15           O  
ATOM   2694  ND2 ASN B  65       6.463  55.573 102.433  1.00 38.76           N  
ATOM   2695  N   GLY B  66       9.268  59.875 101.376  1.00 16.98           N  
ATOM   2696  CA  GLY B  66      10.434  60.732 101.424  1.00  8.86           C  
ATOM   2697  C   GLY B  66      11.690  59.906 101.580  1.00 12.65           C  
ATOM   2698  O   GLY B  66      11.761  59.008 102.418  1.00 13.01           O  
ATOM   2699  N   ARG B  67      12.701  60.250 100.799  1.00 13.59           N  
ATOM   2700  CA  ARG B  67      13.960  59.538 100.810  1.00  8.77           C  
ATOM   2701  C   ARG B  67      15.124  60.529 100.992  1.00 12.46           C  
ATOM   2702  O   ARG B  67      15.059  61.681 100.552  1.00 10.31           O  
ATOM   2703  CB  ARG B  67      14.115  58.787  99.484  1.00  5.26           C  
ATOM   2704  CG  ARG B  67      15.169  57.689  99.492  1.00  4.43           C  
ATOM   2705  CD  ARG B  67      14.672  56.455 100.228  1.00  5.03           C  
ATOM   2706  NE  ARG B  67      15.504  55.290  99.941  1.00  8.57           N  
ATOM   2707  CZ  ARG B  67      15.157  54.024 100.177  1.00  7.51           C  
ATOM   2708  NH1 ARG B  67      13.990  53.732 100.726  1.00  3.59           N  
ATOM   2709  NH2 ARG B  67      15.961  53.038  99.808  1.00  4.65           N  
ATOM   2710  N   ARG B  68      16.178  60.087 101.663  1.00  8.80           N  
ATOM   2711  CA  ARG B  68      17.316  60.948 101.870  1.00 11.70           C  
ATOM   2712  C   ARG B  68      18.197  60.866 100.655  1.00 12.26           C  
ATOM   2713  O   ARG B  68      18.208  59.861  99.957  1.00 12.37           O  
ATOM   2714  CB  ARG B  68      18.122  60.506 103.076  1.00 11.11           C  
ATOM   2715  CG  ARG B  68      17.432  60.772 104.360  1.00 18.32           C  
ATOM   2716  CD  ARG B  68      18.450  60.980 105.411  1.00 17.99           C  
ATOM   2717  NE  ARG B  68      17.824  61.189 106.706  1.00 26.90           N  
ATOM   2718  CZ  ARG B  68      18.463  61.005 107.854  1.00 26.97           C  
ATOM   2719  NH1 ARG B  68      19.738  60.625 107.835  1.00 19.94           N  
ATOM   2720  NH2 ARG B  68      17.822  61.151 109.009  1.00 30.84           N  
ATOM   2721  N   MET B  69      19.018  61.887 100.482  1.00 12.91           N  
ATOM   2722  CA  MET B  69      19.921  61.962  99.357  1.00 11.81           C  
ATOM   2723  C   MET B  69      21.187  61.192  99.626  1.00 13.39           C  
ATOM   2724  O   MET B  69      21.600  61.026 100.779  1.00 16.34           O  
ATOM   2725  CB  MET B  69      20.324  63.419  99.071  1.00 12.54           C  
ATOM   2726  CG  MET B  69      19.287  64.276  98.336  1.00 15.57           C  
ATOM   2727  SD  MET B  69      19.850  65.994  98.145  1.00 12.85           S  
ATOM   2728  CE  MET B  69      21.252  65.774  97.205  1.00 14.97           C  
ATOM   2729  N   PHE B  70      21.787  60.709  98.545  1.00 13.44           N  
ATOM   2730  CA  PHE B  70      23.071  60.040  98.601  1.00 13.97           C  
ATOM   2731  C   PHE B  70      23.791  60.293  97.283  1.00 14.96           C  
ATOM   2732  O   PHE B  70      23.264  59.981  96.210  1.00 16.35           O  
ATOM   2733  CB  PHE B  70      23.021  58.535  98.901  1.00  8.60           C  
ATOM   2734  CG  PHE B  70      24.367  58.000  99.348  1.00  7.01           C  
ATOM   2735  CD1 PHE B  70      24.760  58.106 100.682  1.00  2.82           C  
ATOM   2736  CD2 PHE B  70      25.314  57.593  98.408  1.00  2.19           C  
ATOM   2737  CE1 PHE B  70      26.078  57.834 101.061  1.00  7.47           C  
ATOM   2738  CE2 PHE B  70      26.620  57.323  98.773  1.00  5.86           C  
ATOM   2739  CZ  PHE B  70      27.013  57.446 100.099  1.00  8.78           C  
ATOM   2740  N   PRO B  71      25.006  60.856  97.352  1.00 11.23           N  
ATOM   2741  CA  PRO B  71      25.608  61.209  98.645  1.00 13.36           C  
ATOM   2742  C   PRO B  71      24.938  62.372  99.385  1.00 17.06           C  
ATOM   2743  O   PRO B  71      24.023  63.020  98.864  1.00 18.45           O  
ATOM   2744  CB  PRO B  71      27.073  61.493  98.289  1.00 11.37           C  
ATOM   2745  CG  PRO B  71      27.037  61.831  96.839  1.00 12.55           C  
ATOM   2746  CD  PRO B  71      25.987  60.943  96.259  1.00  7.64           C  
ATOM   2747  N   VAL B  72      25.317  62.543 100.644  1.00 16.79           N  
ATOM   2748  CA  VAL B  72      24.784  63.618 101.462  1.00 18.54           C  
ATOM   2749  C   VAL B  72      25.411  64.909 100.945  1.00 17.91           C  
ATOM   2750  O   VAL B  72      26.619  64.955 100.690  1.00 19.74           O  
ATOM   2751  CB  VAL B  72      25.172  63.421 102.947  1.00 21.87           C  
ATOM   2752  CG1 VAL B  72      24.610  64.534 103.787  1.00 19.21           C  
ATOM   2753  CG2 VAL B  72      24.675  62.081 103.452  1.00 22.04           C  
ATOM   2754  N   LEU B  73      24.601  65.950 100.803  1.00 14.06           N  
ATOM   2755  CA  LEU B  73      25.111  67.209 100.304  1.00 16.07           C  
ATOM   2756  C   LEU B  73      25.745  68.051 101.408  1.00 12.42           C  
ATOM   2757  O   LEU B  73      25.051  68.524 102.283  1.00 15.78           O  
ATOM   2758  CB  LEU B  73      23.988  68.000  99.608  1.00 18.10           C  
ATOM   2759  CG  LEU B  73      24.377  69.339  98.970  1.00 16.70           C  
ATOM   2760  CD1 LEU B  73      25.423  69.118  97.904  1.00 10.51           C  
ATOM   2761  CD2 LEU B  73      23.144  70.000  98.380  1.00 14.99           C  
ATOM   2762  N   LYS B  74      27.058  68.214 101.364  1.00 17.47           N  
ATOM   2763  CA  LYS B  74      27.764  69.010 102.349  1.00 21.13           C  
ATOM   2764  C   LYS B  74      28.638  70.061 101.668  1.00 22.95           C  
ATOM   2765  O   LYS B  74      29.263  69.790 100.636  1.00 25.95           O  
ATOM   2766  CB  LYS B  74      28.687  68.133 103.216  1.00 25.80           C  
ATOM   2767  CG  LYS B  74      27.985  67.048 103.997  1.00 33.88           C  
ATOM   2768  CD  LYS B  74      29.013  66.235 104.773  1.00 44.30           C  
ATOM   2769  CE  LYS B  74      28.378  65.007 105.401  1.00 49.77           C  
ATOM   2770  NZ  LYS B  74      29.381  64.191 106.129  1.00 52.91           N  
ATOM   2771  N   VAL B  75      28.684  71.257 102.254  1.00 20.60           N  
ATOM   2772  CA  VAL B  75      29.500  72.334 101.727  1.00 20.70           C  
ATOM   2773  C   VAL B  75      30.210  73.114 102.827  1.00 25.00           C  
ATOM   2774  O   VAL B  75      29.737  73.183 103.961  1.00 23.73           O  
ATOM   2775  CB  VAL B  75      28.608  73.341 100.869  1.00 20.32           C  
ATOM   2776  CG1 VAL B  75      27.959  72.621  99.687  1.00 18.56           C  
ATOM   2777  CG2 VAL B  75      27.547  73.977 101.722  1.00 17.53           C  
ATOM   2778  N   SER B  76      31.437  73.589 102.493  1.00 30.15           N  
ATOM   2779  CA  SER B  76      32.248  74.430 103.384  1.00 30.42           C  
ATOM   2780  C   SER B  76      31.973  75.874 102.970  1.00 27.63           C  
ATOM   2781  O   SER B  76      32.079  76.175 101.777  1.00 20.69           O  
ATOM   2782  CB  SER B  76      33.735  74.142 103.215  1.00 33.58           C  
ATOM   2783  OG  SER B  76      34.034  72.927 103.881  1.00 44.98           O  
ATOM   2784  N   MET B  77      31.608  76.756 103.913  1.00 29.73           N  
ATOM   2785  CA  MET B  77      31.453  78.155 103.537  1.00 31.07           C  
ATOM   2786  C   MET B  77      32.343  79.080 104.343  1.00 30.48           C  
ATOM   2787  O   MET B  77      32.686  78.792 105.483  1.00 29.79           O  
ATOM   2788  CB  MET B  77      30.002  78.638 103.620  1.00 28.34           C  
ATOM   2789  CG  MET B  77      29.138  77.992 104.689  1.00 26.39           C  
ATOM   2790  SD  MET B  77      27.420  78.603 104.491  1.00 27.80           S  
ATOM   2791  CE  MET B  77      26.773  77.415 103.313  1.00 27.21           C  
ATOM   2792  N   SER B  78      32.835  80.120 103.674  1.00 34.40           N  
ATOM   2793  CA  SER B  78      33.730  81.089 104.304  1.00 37.23           C  
ATOM   2794  C   SER B  78      33.494  82.473 103.730  1.00 35.34           C  
ATOM   2795  O   SER B  78      32.839  82.626 102.695  1.00 37.19           O  
ATOM   2796  CB  SER B  78      35.176  80.648 104.084  1.00 39.42           C  
ATOM   2797  OG  SER B  78      35.497  80.515 102.713  1.00 44.30           O  
ATOM   2798  N   GLY B  79      34.014  83.481 104.418  1.00 33.14           N  
ATOM   2799  CA  GLY B  79      33.862  84.850 103.969  1.00 29.02           C  
ATOM   2800  C   GLY B  79      32.555  85.483 104.392  1.00 32.86           C  
ATOM   2801  O   GLY B  79      32.053  86.383 103.721  1.00 35.35           O  
ATOM   2802  N   LEU B  80      31.952  84.949 105.450  1.00 33.97           N  
ATOM   2803  CA  LEU B  80      30.710  85.503 105.980  1.00 32.45           C  
ATOM   2804  C   LEU B  80      31.104  86.360 107.167  1.00 34.69           C  
ATOM   2805  O   LEU B  80      32.190  86.192 107.722  1.00 38.14           O  
ATOM   2806  CB  LEU B  80      29.782  84.401 106.488  1.00 28.98           C  
ATOM   2807  CG  LEU B  80      29.324  83.313 105.525  1.00 28.28           C  
ATOM   2808  CD1 LEU B  80      28.373  82.399 106.255  1.00 21.31           C  
ATOM   2809  CD2 LEU B  80      28.631  83.928 104.333  1.00 29.66           C  
ATOM   2810  N   ASP B  81      30.250  87.301 107.537  1.00 33.45           N  
ATOM   2811  CA  ASP B  81      30.514  88.138 108.708  1.00 35.75           C  
ATOM   2812  C   ASP B  81      30.291  87.185 109.889  1.00 30.11           C  
ATOM   2813  O   ASP B  81      29.165  86.726 110.116  1.00 32.01           O  
ATOM   2814  CB  ASP B  81      29.523  89.314 108.735  1.00 39.54           C  
ATOM   2815  CG  ASP B  81      29.628  90.169 109.989  1.00 40.86           C  
ATOM   2816  OD1 ASP B  81      30.469  89.895 110.882  1.00 36.22           O  
ATOM   2817  OD2 ASP B  81      28.827  91.126 110.072  1.00 45.13           O  
ATOM   2818  N   PRO B  82      31.354  86.896 110.663  1.00 26.15           N  
ATOM   2819  CA  PRO B  82      31.263  85.986 111.808  1.00 23.81           C  
ATOM   2820  C   PRO B  82      30.191  86.347 112.815  1.00 22.93           C  
ATOM   2821  O   PRO B  82      29.687  85.475 113.515  1.00 22.43           O  
ATOM   2822  CB  PRO B  82      32.655  86.085 112.439  1.00 23.05           C  
ATOM   2823  CG  PRO B  82      33.540  86.518 111.316  1.00 22.99           C  
ATOM   2824  CD  PRO B  82      32.681  87.539 110.626  1.00 24.91           C  
ATOM   2825  N   ASN B  83      29.809  87.622 112.846  1.00 26.17           N  
ATOM   2826  CA  ASN B  83      28.822  88.111 113.805  1.00 22.92           C  
ATOM   2827  C   ASN B  83      27.436  88.348 113.248  1.00 22.57           C  
ATOM   2828  O   ASN B  83      26.487  88.580 114.012  1.00 21.67           O  
ATOM   2829  CB  ASN B  83      29.321  89.395 114.454  1.00 28.85           C  
ATOM   2830  CG  ASN B  83      30.738  89.273 114.977  1.00 33.63           C  
ATOM   2831  OD1 ASN B  83      30.963  88.877 116.121  1.00 37.65           O  
ATOM   2832  ND2 ASN B  83      31.704  89.615 114.136  1.00 34.96           N  
ATOM   2833  N   ALA B  84      27.315  88.321 111.925  1.00 21.27           N  
ATOM   2834  CA  ALA B  84      26.025  88.525 111.276  1.00 20.34           C  
ATOM   2835  C   ALA B  84      25.179  87.245 111.353  1.00 21.72           C  
ATOM   2836  O   ALA B  84      25.721  86.131 111.451  1.00 24.07           O  
ATOM   2837  CB  ALA B  84      26.232  88.921 109.840  1.00 17.55           C  
ATOM   2838  N   MET B  85      23.860  87.415 111.294  1.00 20.52           N  
ATOM   2839  CA  MET B  85      22.907  86.309 111.347  1.00 22.93           C  
ATOM   2840  C   MET B  85      22.556  85.885 109.916  1.00 26.06           C  
ATOM   2841  O   MET B  85      22.255  86.740 109.077  1.00 26.43           O  
ATOM   2842  CB  MET B  85      21.630  86.753 112.073  1.00 20.61           C  
ATOM   2843  CG  MET B  85      20.699  85.619 112.535  1.00 20.18           C  
ATOM   2844  SD  MET B  85      21.390  84.644 113.884  1.00 21.12           S  
ATOM   2845  CE  MET B  85      21.040  85.717 115.292  1.00 16.76           C  
ATOM   2846  N   TYR B  86      22.597  84.578 109.645  1.00 23.93           N  
ATOM   2847  CA  TYR B  86      22.285  84.035 108.322  1.00 19.87           C  
ATOM   2848  C   TYR B  86      21.349  82.831 108.396  1.00 22.71           C  
ATOM   2849  O   TYR B  86      21.331  82.084 109.389  1.00 21.51           O  
ATOM   2850  CB  TYR B  86      23.555  83.574 107.604  1.00 14.96           C  
ATOM   2851  CG  TYR B  86      24.627  84.626 107.437  1.00 17.68           C  
ATOM   2852  CD1 TYR B  86      24.663  85.438 106.304  1.00 23.67           C  
ATOM   2853  CD2 TYR B  86      25.639  84.780 108.385  1.00 20.10           C  
ATOM   2854  CE1 TYR B  86      25.689  86.376 106.111  1.00 23.63           C  
ATOM   2855  CE2 TYR B  86      26.672  85.718 108.207  1.00 23.98           C  
ATOM   2856  CZ  TYR B  86      26.687  86.512 107.063  1.00 24.53           C  
ATOM   2857  OH  TYR B  86      27.696  87.432 106.864  1.00 22.05           O  
ATOM   2858  N   THR B  87      20.582  82.656 107.324  1.00 21.53           N  
ATOM   2859  CA  THR B  87      19.668  81.539 107.159  1.00 18.67           C  
ATOM   2860  C   THR B  87      20.116  80.878 105.858  1.00 18.86           C  
ATOM   2861  O   THR B  87      20.384  81.567 104.874  1.00 15.66           O  
ATOM   2862  CB  THR B  87      18.217  81.994 107.052  1.00 16.09           C  
ATOM   2863  OG1 THR B  87      17.740  82.341 108.354  1.00 21.00           O  
ATOM   2864  CG2 THR B  87      17.352  80.893 106.499  1.00 12.15           C  
ATOM   2865  N   VAL B  88      20.295  79.561 105.897  1.00 15.86           N  
ATOM   2866  CA  VAL B  88      20.729  78.802 104.740  1.00 12.48           C  
ATOM   2867  C   VAL B  88      19.540  78.035 104.177  1.00 13.80           C  
ATOM   2868  O   VAL B  88      18.793  77.410 104.918  1.00 16.72           O  
ATOM   2869  CB  VAL B  88      21.864  77.868 105.129  1.00 11.91           C  
ATOM   2870  CG1 VAL B  88      22.290  77.012 103.955  1.00 11.58           C  
ATOM   2871  CG2 VAL B  88      23.032  78.699 105.626  1.00 13.97           C  
ATOM   2872  N   LEU B  89      19.347  78.116 102.869  1.00 13.81           N  
ATOM   2873  CA  LEU B  89      18.225  77.452 102.209  1.00 16.29           C  
ATOM   2874  C   LEU B  89      18.689  76.498 101.105  1.00 13.62           C  
ATOM   2875  O   LEU B  89      19.765  76.676 100.524  1.00 12.44           O  
ATOM   2876  CB  LEU B  89      17.317  78.507 101.583  1.00 17.16           C  
ATOM   2877  CG  LEU B  89      16.893  79.690 102.446  1.00 16.98           C  
ATOM   2878  CD1 LEU B  89      16.389  80.815 101.552  1.00 13.35           C  
ATOM   2879  CD2 LEU B  89      15.822  79.249 103.419  1.00 14.85           C  
ATOM   2880  N   LEU B  90      17.860  75.512 100.791  1.00 13.05           N  
ATOM   2881  CA  LEU B  90      18.180  74.544  99.740  1.00 16.46           C  
ATOM   2882  C   LEU B  90      16.953  74.298  98.885  1.00 16.07           C  
ATOM   2883  O   LEU B  90      15.837  74.216  99.407  1.00 12.08           O  
ATOM   2884  CB  LEU B  90      18.642  73.192 100.330  1.00 12.21           C  
ATOM   2885  CG  LEU B  90      18.842  72.002  99.366  1.00 15.65           C  
ATOM   2886  CD1 LEU B  90      20.004  72.273  98.418  1.00  6.27           C  
ATOM   2887  CD2 LEU B  90      19.084  70.689 100.127  1.00 12.72           C  
ATOM   2888  N   ASP B  91      17.140  74.316  97.571  1.00 15.43           N  
ATOM   2889  CA  ASP B  91      16.049  73.995  96.669  1.00 11.15           C  
ATOM   2890  C   ASP B  91      16.661  73.299  95.468  1.00 11.59           C  
ATOM   2891  O   ASP B  91      17.882  73.116  95.407  1.00  7.70           O  
ATOM   2892  CB  ASP B  91      15.166  75.202  96.319  1.00  8.31           C  
ATOM   2893  CG  ASP B  91      15.821  76.190  95.368  1.00 16.51           C  
ATOM   2894  OD1 ASP B  91      17.061  76.224  95.229  1.00 19.84           O  
ATOM   2895  OD2 ASP B  91      15.068  76.974  94.754  1.00 20.18           O  
ATOM   2896  N   PHE B  92      15.813  72.796  94.584  1.00 15.61           N  
ATOM   2897  CA  PHE B  92      16.269  72.078  93.400  1.00 17.91           C  
ATOM   2898  C   PHE B  92      15.709  72.717  92.141  1.00 15.99           C  
ATOM   2899  O   PHE B  92      14.512  72.991  92.042  1.00 15.17           O  
ATOM   2900  CB  PHE B  92      15.852  70.587  93.485  1.00 16.41           C  
ATOM   2901  CG  PHE B  92      16.326  69.902  94.734  1.00 13.19           C  
ATOM   2902  CD1 PHE B  92      15.613  70.022  95.923  1.00 14.17           C  
ATOM   2903  CD2 PHE B  92      17.516  69.190  94.743  1.00 15.18           C  
ATOM   2904  CE1 PHE B  92      16.092  69.442  97.107  1.00 11.15           C  
ATOM   2905  CE2 PHE B  92      17.999  68.608  95.931  1.00  7.33           C  
ATOM   2906  CZ  PHE B  92      17.287  68.738  97.101  1.00  2.00           C  
ATOM   2907  N   VAL B  93      16.580  72.942  91.171  1.00 19.19           N  
ATOM   2908  CA  VAL B  93      16.169  73.541  89.916  1.00 19.26           C  
ATOM   2909  C   VAL B  93      16.307  72.506  88.823  1.00 20.31           C  
ATOM   2910  O   VAL B  93      17.290  71.760  88.790  1.00 18.31           O  
ATOM   2911  CB  VAL B  93      17.026  74.807  89.572  1.00 18.84           C  
ATOM   2912  CG1 VAL B  93      18.471  74.452  89.344  1.00 17.35           C  
ATOM   2913  CG2 VAL B  93      16.481  75.486  88.361  1.00 25.12           C  
ATOM   2914  N   ALA B  94      15.292  72.440  87.963  1.00 24.96           N  
ATOM   2915  CA  ALA B  94      15.241  71.515  86.824  1.00 22.82           C  
ATOM   2916  C   ALA B  94      16.435  71.743  85.889  1.00 22.65           C  
ATOM   2917  O   ALA B  94      16.628  72.855  85.398  1.00 25.79           O  
ATOM   2918  CB  ALA B  94      13.949  71.726  86.072  1.00 17.02           C  
ATOM   2919  N   ALA B  95      17.234  70.702  85.655  1.00 23.39           N  
ATOM   2920  CA  ALA B  95      18.419  70.808  84.803  1.00 22.95           C  
ATOM   2921  C   ALA B  95      18.078  70.988  83.336  1.00 28.04           C  
ATOM   2922  O   ALA B  95      18.927  71.425  82.549  1.00 31.25           O  
ATOM   2923  CB  ALA B  95      19.309  69.611  84.986  1.00 23.48           C  
ATOM   2924  N   ASP B  96      16.843  70.635  82.978  1.00 29.79           N  
ATOM   2925  CA  ASP B  96      16.332  70.764  81.617  1.00 32.80           C  
ATOM   2926  C   ASP B  96      14.832  70.558  81.627  1.00 33.40           C  
ATOM   2927  O   ASP B  96      14.256  70.257  82.673  1.00 31.82           O  
ATOM   2928  CB  ASP B  96      16.985  69.762  80.677  1.00 37.94           C  
ATOM   2929  CG  ASP B  96      16.928  68.359  81.204  1.00 41.17           C  
ATOM   2930  OD1 ASP B  96      15.800  67.848  81.394  1.00 44.64           O  
ATOM   2931  OD2 ASP B  96      18.011  67.766  81.419  1.00 42.68           O  
ATOM   2932  N   ASN B  97      14.212  70.673  80.452  1.00 34.97           N  
ATOM   2933  CA  ASN B  97      12.756  70.545  80.324  1.00 34.72           C  
ATOM   2934  C   ASN B  97      12.316  69.196  79.817  1.00 33.54           C  
ATOM   2935  O   ASN B  97      11.194  69.055  79.340  1.00 32.95           O  
ATOM   2936  CB  ASN B  97      12.189  71.574  79.339  1.00 42.76           C  
ATOM   2937  CG  ASN B  97      12.863  72.932  79.424  1.00 54.45           C  
ATOM   2938  OD1 ASN B  97      14.004  73.061  79.873  1.00 60.65           O  
ATOM   2939  ND2 ASN B  97      12.167  73.955  78.945  1.00 59.97           N  
ATOM   2940  N   HIS B  98      13.189  68.203  79.888  1.00 33.58           N  
ATOM   2941  CA  HIS B  98      12.851  66.889  79.371  1.00 32.74           C  
ATOM   2942  C   HIS B  98      12.493  65.812  80.365  1.00 33.64           C  
ATOM   2943  O   HIS B  98      12.967  65.812  81.503  1.00 34.66           O  
ATOM   2944  CB  HIS B  98      13.997  66.372  78.522  1.00 33.83           C  
ATOM   2945  CG  HIS B  98      14.177  67.122  77.248  1.00 40.68           C  
ATOM   2946  ND1 HIS B  98      15.363  67.738  76.909  1.00 41.38           N  
ATOM   2947  CD2 HIS B  98      13.310  67.371  76.236  1.00 37.30           C  
ATOM   2948  CE1 HIS B  98      15.218  68.337  75.740  1.00 46.35           C  
ATOM   2949  NE2 HIS B  98      13.983  68.130  75.311  1.00 45.32           N  
ATOM   2950  N   ARG B  99      11.617  64.910  79.936  1.00 30.02           N  
ATOM   2951  CA  ARG B  99      11.269  63.762  80.751  1.00 24.58           C  
ATOM   2952  C   ARG B  99      12.275  62.765  80.222  1.00 23.26           C  
ATOM   2953  O   ARG B  99      12.482  62.690  79.012  1.00 27.40           O  
ATOM   2954  CB  ARG B  99       9.858  63.258  80.480  1.00 24.79           C  
ATOM   2955  CG  ARG B  99       9.586  61.938  81.168  1.00 23.98           C  
ATOM   2956  CD  ARG B  99       8.146  61.514  81.043  1.00 26.01           C  
ATOM   2957  NE  ARG B  99       7.980  60.114  81.409  1.00 30.13           N  
ATOM   2958  CZ  ARG B  99       6.809  59.534  81.656  1.00 34.89           C  
ATOM   2959  NH1 ARG B  99       5.684  60.242  81.587  1.00 37.53           N  
ATOM   2960  NH2 ARG B  99       6.758  58.231  81.927  1.00 34.85           N  
ATOM   2961  N   TRP B 100      12.985  62.095  81.118  1.00 20.95           N  
ATOM   2962  CA  TRP B 100      13.984  61.131  80.708  1.00 17.36           C  
ATOM   2963  C   TRP B 100      13.441  59.717  80.783  1.00 17.32           C  
ATOM   2964  O   TRP B 100      12.410  59.475  81.414  1.00 19.11           O  
ATOM   2965  CB  TRP B 100      15.239  61.293  81.553  1.00 13.38           C  
ATOM   2966  CG  TRP B 100      15.876  62.614  81.314  1.00 14.41           C  
ATOM   2967  CD1 TRP B 100      15.381  63.836  81.673  1.00 18.16           C  
ATOM   2968  CD2 TRP B 100      17.082  62.872  80.573  1.00 18.40           C  
ATOM   2969  NE1 TRP B 100      16.196  64.839  81.194  1.00 19.11           N  
ATOM   2970  CE2 TRP B 100      17.242  64.277  80.515  1.00 21.37           C  
ATOM   2971  CE3 TRP B 100      18.040  62.055  79.955  1.00 17.58           C  
ATOM   2972  CZ2 TRP B 100      18.324  64.880  79.856  1.00 18.48           C  
ATOM   2973  CZ3 TRP B 100      19.117  62.661  79.305  1.00 16.71           C  
ATOM   2974  CH2 TRP B 100      19.245  64.056  79.261  1.00 16.70           C  
ATOM   2975  N   LYS B 101      14.067  58.821  80.027  1.00 18.40           N  
ATOM   2976  CA  LYS B 101      13.693  57.417  79.987  1.00 16.06           C  
ATOM   2977  C   LYS B 101      14.992  56.680  79.780  1.00 17.20           C  
ATOM   2978  O   LYS B 101      15.881  57.190  79.101  1.00 17.72           O  
ATOM   2979  CB  LYS B 101      12.740  57.123  78.832  1.00 19.53           C  
ATOM   2980  CG  LYS B 101      12.255  55.672  78.818  1.00 29.08           C  
ATOM   2981  CD  LYS B 101      11.241  55.390  77.717  1.00 33.24           C  
ATOM   2982  CE  LYS B 101      10.745  53.955  77.801  1.00 34.41           C  
ATOM   2983  NZ  LYS B 101       9.792  53.632  76.706  1.00 43.15           N  
ATOM   2984  N   TYR B 102      15.129  55.523  80.423  1.00 18.68           N  
ATOM   2985  CA  TYR B 102      16.336  54.709  80.332  1.00 18.05           C  
ATOM   2986  C   TYR B 102      16.171  53.704  79.196  1.00 22.21           C  
ATOM   2987  O   TYR B 102      15.509  52.680  79.355  1.00 21.34           O  
ATOM   2988  CB  TYR B 102      16.529  53.984  81.650  1.00 11.87           C  
ATOM   2989  CG  TYR B 102      17.906  53.429  81.828  1.00 11.37           C  
ATOM   2990  CD1 TYR B 102      18.991  54.273  82.033  1.00  9.01           C  
ATOM   2991  CD2 TYR B 102      18.123  52.050  81.841  1.00 12.74           C  
ATOM   2992  CE1 TYR B 102      20.254  53.766  82.254  1.00 15.61           C  
ATOM   2993  CE2 TYR B 102      19.388  51.528  82.058  1.00  9.93           C  
ATOM   2994  CZ  TYR B 102      20.446  52.387  82.267  1.00 14.91           C  
ATOM   2995  OH  TYR B 102      21.701  51.861  82.476  1.00 22.02           O  
ATOM   2996  N   VAL B 103      16.780  53.998  78.053  1.00 26.28           N  
ATOM   2997  CA  VAL B 103      16.649  53.154  76.865  1.00 27.90           C  
ATOM   2998  C   VAL B 103      17.973  52.502  76.460  1.00 26.16           C  
ATOM   2999  O   VAL B 103      18.977  53.187  76.297  1.00 26.77           O  
ATOM   3000  CB  VAL B 103      16.051  53.998  75.694  1.00 27.34           C  
ATOM   3001  CG1 VAL B 103      15.868  53.162  74.448  1.00 31.59           C  
ATOM   3002  CG2 VAL B 103      14.706  54.589  76.115  1.00 24.60           C  
ATOM   3003  N   ASN B 104      17.965  51.175  76.326  1.00 26.38           N  
ATOM   3004  CA  ASN B 104      19.159  50.406  75.953  1.00 30.51           C  
ATOM   3005  C   ASN B 104      20.379  50.759  76.793  1.00 32.77           C  
ATOM   3006  O   ASN B 104      21.486  50.955  76.266  1.00 33.94           O  
ATOM   3007  CB  ASN B 104      19.501  50.564  74.467  1.00 35.13           C  
ATOM   3008  CG  ASN B 104      18.442  49.970  73.554  1.00 41.71           C  
ATOM   3009  OD1 ASN B 104      17.775  48.994  73.909  1.00 44.43           O  
ATOM   3010  ND2 ASN B 104      18.262  50.573  72.384  1.00 37.88           N  
ATOM   3011  N   GLY B 105      20.161  50.845  78.105  1.00 33.26           N  
ATOM   3012  CA  GLY B 105      21.232  51.153  79.040  1.00 29.17           C  
ATOM   3013  C   GLY B 105      21.790  52.559  78.980  1.00 28.12           C  
ATOM   3014  O   GLY B 105      22.961  52.784  79.307  1.00 29.18           O  
ATOM   3015  N   GLU B 106      20.931  53.520  78.659  1.00 25.77           N  
ATOM   3016  CA  GLU B 106      21.362  54.895  78.539  1.00 24.30           C  
ATOM   3017  C   GLU B 106      20.159  55.779  78.835  1.00 20.21           C  
ATOM   3018  O   GLU B 106      19.029  55.418  78.508  1.00 18.48           O  
ATOM   3019  CB  GLU B 106      21.828  55.114  77.099  1.00 28.46           C  
ATOM   3020  CG  GLU B 106      22.935  56.137  76.889  1.00 43.48           C  
ATOM   3021  CD  GLU B 106      23.153  56.451  75.405  1.00 50.84           C  
ATOM   3022  OE1 GLU B 106      23.277  55.501  74.588  1.00 52.50           O  
ATOM   3023  OE2 GLU B 106      23.195  57.649  75.056  1.00 48.55           O  
ATOM   3024  N   TRP B 107      20.391  56.891  79.527  1.00 19.75           N  
ATOM   3025  CA  TRP B 107      19.324  57.844  79.833  1.00 19.73           C  
ATOM   3026  C   TRP B 107      19.184  58.788  78.641  1.00 19.07           C  
ATOM   3027  O   TRP B 107      20.161  59.387  78.213  1.00 17.71           O  
ATOM   3028  CB  TRP B 107      19.639  58.653  81.098  1.00 12.55           C  
ATOM   3029  CG  TRP B 107      19.292  57.926  82.364  1.00 13.09           C  
ATOM   3030  CD1 TRP B 107      20.164  57.311  83.231  1.00 10.57           C  
ATOM   3031  CD2 TRP B 107      17.981  57.722  82.901  1.00  3.92           C  
ATOM   3032  NE1 TRP B 107      19.469  56.732  84.267  1.00  9.02           N  
ATOM   3033  CE2 TRP B 107      18.131  56.967  84.092  1.00  4.96           C  
ATOM   3034  CE3 TRP B 107      16.698  58.098  82.495  1.00  6.60           C  
ATOM   3035  CZ2 TRP B 107      17.038  56.599  84.889  1.00  7.98           C  
ATOM   3036  CZ3 TRP B 107      15.606  57.727  83.289  1.00  9.84           C  
ATOM   3037  CH2 TRP B 107      15.787  56.978  84.472  1.00  7.60           C  
ATOM   3038  N   VAL B 108      17.979  58.897  78.093  1.00 18.35           N  
ATOM   3039  CA  VAL B 108      17.738  59.764  76.950  1.00 17.66           C  
ATOM   3040  C   VAL B 108      16.444  60.538  77.148  1.00 23.60           C  
ATOM   3041  O   VAL B 108      15.542  60.081  77.853  1.00 24.42           O  
ATOM   3042  CB  VAL B 108      17.670  58.956  75.612  1.00 16.57           C  
ATOM   3043  CG1 VAL B 108      18.952  58.170  75.421  1.00 17.39           C  
ATOM   3044  CG2 VAL B 108      16.483  58.017  75.579  1.00  2.00           C  
ATOM   3045  N   PRO B 109      16.396  61.779  76.645  1.00 26.73           N  
ATOM   3046  CA  PRO B 109      15.225  62.652  76.745  1.00 29.20           C  
ATOM   3047  C   PRO B 109      14.217  62.322  75.658  1.00 31.76           C  
ATOM   3048  O   PRO B 109      14.586  61.859  74.581  1.00 35.48           O  
ATOM   3049  CB  PRO B 109      15.828  64.037  76.550  1.00 28.71           C  
ATOM   3050  CG  PRO B 109      16.946  63.780  75.619  1.00 28.31           C  
ATOM   3051  CD  PRO B 109      17.569  62.540  76.183  1.00 28.16           C  
ATOM   3052  N   GLY B 110      12.946  62.563  75.928  1.00 37.31           N  
ATOM   3053  CA  GLY B 110      11.944  62.256  74.927  1.00 46.99           C  
ATOM   3054  C   GLY B 110      10.646  62.996  75.139  1.00 52.63           C  
ATOM   3055  O   GLY B 110      10.467  63.686  76.154  1.00 55.66           O  
ATOM   3056  N   GLY B 111       9.733  62.840  74.186  1.00 54.25           N  
ATOM   3057  CA  GLY B 111       8.451  63.509  74.266  1.00 55.40           C  
ATOM   3058  C   GLY B 111       8.582  65.021  74.228  1.00 58.03           C  
ATOM   3059  O   GLY B 111       9.649  65.574  73.960  1.00 56.52           O  
ATOM   3060  N   LYS B 112       7.481  65.694  74.532  1.00 62.47           N  
ATOM   3061  CA  LYS B 112       7.448  67.147  74.520  1.00 67.41           C  
ATOM   3062  C   LYS B 112       7.935  67.796  75.824  1.00 69.29           C  
ATOM   3063  O   LYS B 112       7.693  67.278  76.917  1.00 69.84           O  
ATOM   3064  CB  LYS B 112       6.041  67.625  74.129  1.00 69.25           C  
ATOM   3065  CG  LYS B 112       4.943  67.230  75.096  1.00 73.01           C  
ATOM   3066  CD  LYS B 112       3.604  67.767  74.641  1.00 77.66           C  
ATOM   3067  CE  LYS B 112       2.503  67.409  75.629  1.00 83.01           C  
ATOM   3068  NZ  LYS B 112       1.160  67.832  75.113  1.00 83.64           N  
ATOM   3069  N   PRO B 113       8.672  68.915  75.709  1.00 71.53           N  
ATOM   3070  CA  PRO B 113       9.207  69.651  76.856  1.00 72.86           C  
ATOM   3071  C   PRO B 113       8.066  70.348  77.599  1.00 75.30           C  
ATOM   3072  O   PRO B 113       7.020  70.645  77.014  1.00 76.63           O  
ATOM   3073  CB  PRO B 113      10.124  70.691  76.190  1.00 72.39           C  
ATOM   3074  CG  PRO B 113      10.494  70.058  74.886  1.00 73.95           C  
ATOM   3075  CD  PRO B 113       9.164  69.510  74.454  1.00 72.60           C  
ATOM   3076  N   GLU B 114       8.269  70.601  78.886  1.00 76.58           N  
ATOM   3077  CA  GLU B 114       7.278  71.282  79.713  1.00 76.43           C  
ATOM   3078  C   GLU B 114       8.004  72.164  80.716  1.00 76.00           C  
ATOM   3079  O   GLU B 114       9.240  72.153  80.775  1.00 73.47           O  
ATOM   3080  CB  GLU B 114       6.364  70.274  80.440  1.00 78.78           C  
ATOM   3081  CG  GLU B 114       6.969  68.879  80.708  1.00 81.34           C  
ATOM   3082  CD  GLU B 114       8.145  68.887  81.676  1.00 77.73           C  
ATOM   3083  OE1 GLU B 114       8.076  69.596  82.698  1.00 77.57           O  
ATOM   3084  OE2 GLU B 114       9.134  68.167  81.420  1.00 76.99           O  
ATOM   3085  N   PRO B 115       7.269  73.059  81.399  1.00 77.62           N  
ATOM   3086  CA  PRO B 115       7.948  73.913  82.374  1.00 77.09           C  
ATOM   3087  C   PRO B 115       7.978  73.252  83.760  1.00 76.37           C  
ATOM   3088  O   PRO B 115       6.929  72.961  84.346  1.00 77.04           O  
ATOM   3089  CB  PRO B 115       7.098  75.187  82.358  1.00 75.38           C  
ATOM   3090  CG  PRO B 115       5.705  74.661  82.140  1.00 75.45           C  
ATOM   3091  CD  PRO B 115       5.899  73.552  81.118  1.00 77.29           C  
ATOM   3092  N   GLN B 116       9.179  73.012  84.275  1.00 75.07           N  
ATOM   3093  CA  GLN B 116       9.340  72.409  85.595  1.00 71.27           C  
ATOM   3094  C   GLN B 116       9.679  73.516  86.614  1.00 67.90           C  
ATOM   3095  O   GLN B 116      10.829  73.969  86.693  1.00 66.39           O  
ATOM   3096  CB  GLN B 116      10.450  71.352  85.555  1.00 73.36           C  
ATOM   3097  CG  GLN B 116      10.448  70.372  86.729  1.00 77.14           C  
ATOM   3098  CD  GLN B 116       9.287  69.393  86.676  1.00 80.96           C  
ATOM   3099  OE1 GLN B 116       8.615  69.264  85.658  1.00 83.54           O  
ATOM   3100  NE2 GLN B 116       9.060  68.682  87.769  1.00 86.04           N  
ATOM   3101  N   ALA B 117       8.669  73.970  87.359  1.00 63.28           N  
ATOM   3102  CA  ALA B 117       8.835  75.015  88.381  1.00 58.86           C  
ATOM   3103  C   ALA B 117       9.897  74.621  89.410  1.00 56.76           C  
ATOM   3104  O   ALA B 117      10.155  73.430  89.619  1.00 57.73           O  
ATOM   3105  CB  ALA B 117       7.495  75.273  89.093  1.00 52.52           C  
ATOM   3106  N   PRO B 118      10.538  75.618  90.058  1.00 55.70           N  
ATOM   3107  CA  PRO B 118      11.560  75.274  91.057  1.00 49.73           C  
ATOM   3108  C   PRO B 118      10.855  74.582  92.223  1.00 42.43           C  
ATOM   3109  O   PRO B 118       9.647  74.770  92.432  1.00 33.66           O  
ATOM   3110  CB  PRO B 118      12.129  76.642  91.451  1.00 54.12           C  
ATOM   3111  CG  PRO B 118      10.937  77.563  91.301  1.00 56.95           C  
ATOM   3112  CD  PRO B 118      10.322  77.078  89.996  1.00 55.95           C  
ATOM   3113  N   SER B 119      11.581  73.731  92.935  1.00 36.30           N  
ATOM   3114  CA  SER B 119      10.984  73.014  94.053  1.00 33.05           C  
ATOM   3115  C   SER B 119      10.692  73.958  95.214  1.00 30.46           C  
ATOM   3116  O   SER B 119      11.070  75.128  95.181  1.00 30.78           O  
ATOM   3117  CB  SER B 119      11.921  71.905  94.522  1.00 28.99           C  
ATOM   3118  OG  SER B 119      13.154  72.433  94.975  1.00 25.54           O  
ATOM   3119  N   CYS B 120       9.950  73.470  96.202  1.00 25.52           N  
ATOM   3120  CA  CYS B 120       9.691  74.266  97.387  1.00 20.03           C  
ATOM   3121  C   CYS B 120      11.071  74.417  98.057  1.00 20.81           C  
ATOM   3122  O   CYS B 120      12.028  73.734  97.682  1.00 22.40           O  
ATOM   3123  CB  CYS B 120       8.687  73.546  98.288  1.00 19.43           C  
ATOM   3124  SG  CYS B 120       6.957  73.746  97.708  1.00 34.82           S  
ATOM   3125  N   VAL B 121      11.202  75.321  99.014  1.00 20.02           N  
ATOM   3126  CA  VAL B 121      12.495  75.523  99.656  1.00 19.01           C  
ATOM   3127  C   VAL B 121      12.610  74.761 100.977  1.00 22.38           C  
ATOM   3128  O   VAL B 121      11.615  74.587 101.688  1.00 24.51           O  
ATOM   3129  CB  VAL B 121      12.767  77.039  99.908  1.00 16.69           C  
ATOM   3130  CG1 VAL B 121      14.181  77.257 100.395  1.00 17.68           C  
ATOM   3131  CG2 VAL B 121      12.522  77.846  98.644  1.00 11.85           C  
ATOM   3132  N   TYR B 122      13.822  74.297 101.276  1.00 21.05           N  
ATOM   3133  CA  TYR B 122      14.129  73.575 102.500  1.00 18.49           C  
ATOM   3134  C   TYR B 122      15.029  74.482 103.340  1.00 19.69           C  
ATOM   3135  O   TYR B 122      16.077  74.917 102.870  1.00 20.01           O  
ATOM   3136  CB  TYR B 122      14.851  72.261 102.181  1.00 16.21           C  
ATOM   3137  CG  TYR B 122      15.413  71.530 103.395  1.00 15.15           C  
ATOM   3138  CD1 TYR B 122      14.576  70.846 104.278  1.00 11.16           C  
ATOM   3139  CD2 TYR B 122      16.782  71.540 103.663  1.00 13.46           C  
ATOM   3140  CE1 TYR B 122      15.087  70.208 105.394  1.00  4.39           C  
ATOM   3141  CE2 TYR B 122      17.305  70.895 104.776  1.00 12.52           C  
ATOM   3142  CZ  TYR B 122      16.452  70.235 105.632  1.00 11.67           C  
ATOM   3143  OH  TYR B 122      16.963  69.609 106.741  1.00 12.72           O  
ATOM   3144  N   ILE B 123      14.595  74.798 104.559  1.00 17.62           N  
ATOM   3145  CA  ILE B 123      15.364  75.650 105.461  1.00 13.94           C  
ATOM   3146  C   ILE B 123      16.334  74.810 106.271  1.00 13.57           C  
ATOM   3147  O   ILE B 123      15.900  73.998 107.085  1.00 17.98           O  
ATOM   3148  CB  ILE B 123      14.447  76.371 106.491  1.00 14.63           C  
ATOM   3149  CG1 ILE B 123      13.320  77.115 105.784  1.00 16.59           C  
ATOM   3150  CG2 ILE B 123      15.251  77.367 107.302  1.00 13.31           C  
ATOM   3151  CD1 ILE B 123      12.384  77.814 106.730  1.00 18.35           C  
ATOM   3152  N   HIS B 124      17.636  75.012 106.091  1.00 11.18           N  
ATOM   3153  CA  HIS B 124      18.595  74.247 106.868  1.00 14.87           C  
ATOM   3154  C   HIS B 124      18.217  74.360 108.353  1.00 17.17           C  
ATOM   3155  O   HIS B 124      18.119  75.450 108.898  1.00 20.14           O  
ATOM   3156  CB  HIS B 124      20.015  74.740 106.638  1.00 12.12           C  
ATOM   3157  CG  HIS B 124      21.057  73.831 107.212  1.00 16.17           C  
ATOM   3158  ND1 HIS B 124      21.282  73.719 108.568  1.00 20.24           N  
ATOM   3159  CD2 HIS B 124      21.923  72.977 106.616  1.00 17.48           C  
ATOM   3160  CE1 HIS B 124      22.240  72.836 108.784  1.00 23.29           C  
ATOM   3161  NE2 HIS B 124      22.647  72.370 107.616  1.00 20.33           N  
ATOM   3162  N   PRO B 125      18.020  73.218 109.027  1.00 19.19           N  
ATOM   3163  CA  PRO B 125      17.645  73.180 110.439  1.00 16.81           C  
ATOM   3164  C   PRO B 125      18.427  74.056 111.428  1.00 12.53           C  
ATOM   3165  O   PRO B 125      17.908  74.374 112.494  1.00 14.59           O  
ATOM   3166  CB  PRO B 125      17.737  71.687 110.770  1.00 12.45           C  
ATOM   3167  CG  PRO B 125      18.753  71.179 109.800  1.00 14.33           C  
ATOM   3168  CD  PRO B 125      18.292  71.854 108.545  1.00 16.39           C  
ATOM   3169  N   ASP B 126      19.653  74.448 111.091  1.00 12.91           N  
ATOM   3170  CA  ASP B 126      20.463  75.296 111.996  1.00 13.34           C  
ATOM   3171  C   ASP B 126      20.120  76.800 111.937  1.00 17.58           C  
ATOM   3172  O   ASP B 126      20.695  77.599 112.682  1.00 19.64           O  
ATOM   3173  CB  ASP B 126      21.955  75.147 111.711  1.00  8.93           C  
ATOM   3174  CG  ASP B 126      22.524  73.789 112.112  1.00 19.18           C  
ATOM   3175  OD1 ASP B 126      21.771  72.798 112.292  1.00 24.18           O  
ATOM   3176  OD2 ASP B 126      23.767  73.706 112.201  1.00 15.94           O  
ATOM   3177  N   SER B 127      19.245  77.180 111.005  1.00 18.06           N  
ATOM   3178  CA  SER B 127      18.810  78.564 110.808  1.00 16.53           C  
ATOM   3179  C   SER B 127      17.767  79.022 111.829  1.00 16.17           C  
ATOM   3180  O   SER B 127      16.829  78.282 112.143  1.00 20.27           O  
ATOM   3181  CB  SER B 127      18.224  78.726 109.401  1.00 11.26           C  
ATOM   3182  OG  SER B 127      19.199  78.433 108.423  1.00 23.07           O  
ATOM   3183  N   PRO B 128      17.850  80.286 112.281  1.00 16.25           N  
ATOM   3184  CA  PRO B 128      18.859  81.280 111.897  1.00 15.29           C  
ATOM   3185  C   PRO B 128      20.092  81.095 112.748  1.00 18.03           C  
ATOM   3186  O   PRO B 128      19.993  80.547 113.844  1.00 18.72           O  
ATOM   3187  CB  PRO B 128      18.157  82.600 112.195  1.00 14.05           C  
ATOM   3188  CG  PRO B 128      17.362  82.284 113.403  1.00 13.94           C  
ATOM   3189  CD  PRO B 128      16.792  80.905 113.105  1.00 17.47           C  
ATOM   3190  N   ASN B 129      21.251  81.524 112.257  1.00 14.79           N  
ATOM   3191  CA  ASN B 129      22.454  81.353 113.039  1.00 17.01           C  
ATOM   3192  C   ASN B 129      23.639  82.221 112.573  1.00 21.68           C  
ATOM   3193  O   ASN B 129      23.710  82.639 111.415  1.00 21.57           O  
ATOM   3194  CB  ASN B 129      22.823  79.869 113.060  1.00 20.78           C  
ATOM   3195  CG  ASN B 129      23.476  79.455 114.354  1.00 23.33           C  
ATOM   3196  OD1 ASN B 129      24.556  79.940 114.701  1.00 25.44           O  
ATOM   3197  ND2 ASN B 129      22.822  78.561 115.086  1.00 25.02           N  
ATOM   3198  N   PHE B 130      24.581  82.456 113.482  1.00 19.89           N  
ATOM   3199  CA  PHE B 130      25.741  83.295 113.219  1.00 19.09           C  
ATOM   3200  C   PHE B 130      26.672  82.799 112.125  1.00 18.96           C  
ATOM   3201  O   PHE B 130      26.851  81.597 111.940  1.00 27.55           O  
ATOM   3202  CB  PHE B 130      26.537  83.496 114.514  1.00 17.25           C  
ATOM   3203  CG  PHE B 130      25.742  84.134 115.625  1.00 19.46           C  
ATOM   3204  CD1 PHE B 130      25.502  85.504 115.635  1.00 20.11           C  
ATOM   3205  CD2 PHE B 130      25.222  83.363 116.657  1.00 23.29           C  
ATOM   3206  CE1 PHE B 130      24.750  86.099 116.661  1.00 18.11           C  
ATOM   3207  CE2 PHE B 130      24.470  83.945 117.687  1.00 25.37           C  
ATOM   3208  CZ  PHE B 130      24.233  85.321 117.685  1.00 18.80           C  
ATOM   3209  N   GLY B 131      27.326  83.732 111.451  1.00 15.86           N  
ATOM   3210  CA  GLY B 131      28.246  83.368 110.402  1.00 16.94           C  
ATOM   3211  C   GLY B 131      29.331  82.456 110.920  1.00 21.03           C  
ATOM   3212  O   GLY B 131      29.755  81.527 110.235  1.00 28.76           O  
ATOM   3213  N   ALA B 132      29.775  82.710 112.145  1.00 25.48           N  
ATOM   3214  CA  ALA B 132      30.823  81.908 112.782  1.00 24.63           C  
ATOM   3215  C   ALA B 132      30.401  80.444 112.846  1.00 23.50           C  
ATOM   3216  O   ALA B 132      31.197  79.540 112.581  1.00 24.55           O  
ATOM   3217  CB  ALA B 132      31.112  82.433 114.194  1.00 18.32           C  
ATOM   3218  N   HIS B 133      29.137  80.217 113.173  1.00 20.45           N  
ATOM   3219  CA  HIS B 133      28.610  78.866 113.254  1.00 22.81           C  
ATOM   3220  C   HIS B 133      28.641  78.174 111.881  1.00 25.66           C  
ATOM   3221  O   HIS B 133      29.039  77.010 111.772  1.00 25.44           O  
ATOM   3222  CB  HIS B 133      27.176  78.895 113.787  1.00 18.67           C  
ATOM   3223  CG  HIS B 133      26.480  77.572 113.712  1.00 21.18           C  
ATOM   3224  ND1 HIS B 133      25.672  77.218 112.654  1.00 22.53           N  
ATOM   3225  CD2 HIS B 133      26.487  76.506 114.550  1.00 21.13           C  
ATOM   3226  CE1 HIS B 133      25.213  75.994 112.840  1.00 17.88           C  
ATOM   3227  NE2 HIS B 133      25.693  75.538 113.983  1.00 19.74           N  
ATOM   3228  N   TRP B 134      28.224  78.896 110.843  1.00 23.59           N  
ATOM   3229  CA  TRP B 134      28.184  78.349 109.496  1.00 19.87           C  
ATOM   3230  C   TRP B 134      29.558  78.024 108.910  1.00 22.91           C  
ATOM   3231  O   TRP B 134      29.698  77.087 108.114  1.00 23.00           O  
ATOM   3232  CB  TRP B 134      27.417  79.295 108.575  1.00 16.90           C  
ATOM   3233  CG  TRP B 134      25.958  79.513 108.942  1.00  8.33           C  
ATOM   3234  CD1 TRP B 134      25.384  80.687 109.318  1.00  6.09           C  
ATOM   3235  CD2 TRP B 134      24.891  78.545 108.880  1.00 12.57           C  
ATOM   3236  NE1 TRP B 134      24.028  80.523 109.487  1.00 12.85           N  
ATOM   3237  CE2 TRP B 134      23.700  79.216 109.225  1.00 11.68           C  
ATOM   3238  CE3 TRP B 134      24.826  77.179 108.554  1.00 10.05           C  
ATOM   3239  CZ2 TRP B 134      22.453  78.570 109.264  1.00 13.40           C  
ATOM   3240  CZ3 TRP B 134      23.592  76.538 108.591  1.00  5.63           C  
ATOM   3241  CH2 TRP B 134      22.422  77.237 108.942  1.00  8.16           C  
ATOM   3242  N   MET B 135      30.574  78.778 109.320  1.00 26.91           N  
ATOM   3243  CA  MET B 135      31.933  78.557 108.824  1.00 27.42           C  
ATOM   3244  C   MET B 135      32.763  77.577 109.649  1.00 28.45           C  
ATOM   3245  O   MET B 135      33.745  77.013 109.153  1.00 30.06           O  
ATOM   3246  CB  MET B 135      32.688  79.872 108.747  1.00 24.93           C  
ATOM   3247  CG  MET B 135      32.019  80.931 107.907  1.00 31.76           C  
ATOM   3248  SD  MET B 135      33.084  82.372 107.750  1.00 28.72           S  
ATOM   3249  CE  MET B 135      32.638  83.277 109.233  1.00 31.48           C  
ATOM   3250  N   LYS B 136      32.359  77.362 110.896  1.00 29.03           N  
ATOM   3251  CA  LYS B 136      33.084  76.476 111.809  1.00 35.64           C  
ATOM   3252  C   LYS B 136      33.258  75.040 111.320  1.00 36.08           C  
ATOM   3253  O   LYS B 136      34.381  74.533 111.260  1.00 39.39           O  
ATOM   3254  CB  LYS B 136      32.421  76.478 113.187  1.00 36.35           C  
ATOM   3255  CG  LYS B 136      33.190  75.706 114.256  1.00 45.20           C  
ATOM   3256  CD  LYS B 136      32.537  75.872 115.626  1.00 47.67           C  
ATOM   3257  CE  LYS B 136      31.084  75.415 115.593  1.00 52.51           C  
ATOM   3258  NZ  LYS B 136      30.320  75.905 116.773  1.00 52.73           N  
ATOM   3259  N   ASP B 137      32.143  74.400 110.980  1.00 37.65           N  
ATOM   3260  CA  ASP B 137      32.129  73.019 110.504  1.00 34.70           C  
ATOM   3261  C   ASP B 137      31.368  72.921 109.192  1.00 32.73           C  
ATOM   3262  O   ASP B 137      30.513  73.759 108.900  1.00 36.64           O  
ATOM   3263  CB  ASP B 137      31.426  72.118 111.528  1.00 33.26           C  
ATOM   3264  CG  ASP B 137      32.076  72.158 112.878  1.00 36.81           C  
ATOM   3265  OD1 ASP B 137      33.143  71.527 113.035  1.00 39.65           O  
ATOM   3266  OD2 ASP B 137      31.522  72.826 113.781  1.00 38.48           O  
ATOM   3267  N   PRO B 138      31.673  71.898 108.375  1.00 30.63           N  
ATOM   3268  CA  PRO B 138      30.978  71.726 107.098  1.00 25.25           C  
ATOM   3269  C   PRO B 138      29.469  71.781 107.319  1.00 22.71           C  
ATOM   3270  O   PRO B 138      28.971  71.299 108.335  1.00 17.88           O  
ATOM   3271  CB  PRO B 138      31.409  70.323 106.671  1.00 24.61           C  
ATOM   3272  CG  PRO B 138      32.806  70.242 107.162  1.00 28.36           C  
ATOM   3273  CD  PRO B 138      32.741  70.891 108.535  1.00 28.78           C  
ATOM   3274  N   VAL B 139      28.757  72.407 106.382  1.00 22.73           N  
ATOM   3275  CA  VAL B 139      27.305  72.528 106.440  1.00 18.82           C  
ATOM   3276  C   VAL B 139      26.693  71.371 105.640  1.00 19.33           C  
ATOM   3277  O   VAL B 139      26.875  71.282 104.430  1.00 17.10           O  
ATOM   3278  CB  VAL B 139      26.819  73.895 105.881  1.00 18.57           C  
ATOM   3279  CG1 VAL B 139      25.314  74.054 106.089  1.00 11.68           C  
ATOM   3280  CG2 VAL B 139      27.564  75.042 106.562  1.00 13.31           C  
ATOM   3281  N   SER B 140      25.953  70.507 106.337  1.00 20.84           N  
ATOM   3282  CA  SER B 140      25.324  69.327 105.746  1.00 18.47           C  
ATOM   3283  C   SER B 140      23.804  69.369 105.668  1.00 12.88           C  
ATOM   3284  O   SER B 140      23.145  69.879 106.564  1.00 14.03           O  
ATOM   3285  CB  SER B 140      25.770  68.075 106.516  1.00 20.47           C  
ATOM   3286  OG  SER B 140      24.884  66.983 106.331  1.00 27.72           O  
ATOM   3287  N   PHE B 141      23.258  68.810 104.590  1.00 13.56           N  
ATOM   3288  CA  PHE B 141      21.818  68.751 104.383  1.00 12.62           C  
ATOM   3289  C   PHE B 141      21.327  67.305 104.460  1.00 11.94           C  
ATOM   3290  O   PHE B 141      20.379  66.940 103.777  1.00 14.65           O  
ATOM   3291  CB  PHE B 141      21.463  69.337 103.011  1.00 18.95           C  
ATOM   3292  CG  PHE B 141      21.765  70.799 102.879  1.00 17.74           C  
ATOM   3293  CD1 PHE B 141      23.023  71.230 102.491  1.00 15.97           C  
ATOM   3294  CD2 PHE B 141      20.800  71.755 103.193  1.00 22.16           C  
ATOM   3295  CE1 PHE B 141      23.312  72.601 102.417  1.00 15.26           C  
ATOM   3296  CE2 PHE B 141      21.087  73.125 103.120  1.00 12.61           C  
ATOM   3297  CZ  PHE B 141      22.340  73.542 102.740  1.00  7.49           C  
ATOM   3298  N   SER B 142      21.890  66.522 105.375  1.00 14.93           N  
ATOM   3299  CA  SER B 142      21.546  65.105 105.510  1.00 14.19           C  
ATOM   3300  C   SER B 142      20.130  64.741 105.896  1.00 16.07           C  
ATOM   3301  O   SER B 142      19.741  63.583 105.770  1.00 18.85           O  
ATOM   3302  CB  SER B 142      22.515  64.406 106.478  1.00 12.27           C  
ATOM   3303  OG  SER B 142      22.326  64.812 107.820  1.00 19.96           O  
ATOM   3304  N   LYS B 143      19.366  65.707 106.393  1.00 16.09           N  
ATOM   3305  CA  LYS B 143      18.004  65.435 106.845  1.00 13.82           C  
ATOM   3306  C   LYS B 143      16.928  65.743 105.819  1.00 12.90           C  
ATOM   3307  O   LYS B 143      15.758  65.444 106.054  1.00 14.65           O  
ATOM   3308  CB  LYS B 143      17.709  66.206 108.151  1.00 17.81           C  
ATOM   3309  CG  LYS B 143      18.690  65.959 109.308  1.00 13.88           C  
ATOM   3310  CD  LYS B 143      18.349  64.671 110.038  1.00 28.10           C  
ATOM   3311  CE  LYS B 143      19.299  64.383 111.199  1.00 27.81           C  
ATOM   3312  NZ  LYS B 143      20.638  63.913 110.742  1.00 34.03           N  
ATOM   3313  N   VAL B 144      17.295  66.366 104.705  1.00 13.59           N  
ATOM   3314  CA  VAL B 144      16.294  66.684 103.682  1.00 12.17           C  
ATOM   3315  C   VAL B 144      15.779  65.400 103.026  1.00 11.91           C  
ATOM   3316  O   VAL B 144      16.566  64.557 102.606  1.00 15.24           O  
ATOM   3317  CB  VAL B 144      16.831  67.680 102.569  1.00 11.74           C  
ATOM   3318  CG1 VAL B 144      18.131  67.231 102.007  1.00  8.21           C  
ATOM   3319  CG2 VAL B 144      15.838  67.793 101.424  1.00 12.48           C  
ATOM   3320  N   LYS B 145      14.456  65.277 102.951  1.00 13.68           N  
ATOM   3321  CA  LYS B 145      13.768  64.143 102.348  1.00  9.53           C  
ATOM   3322  C   LYS B 145      13.183  64.554 100.986  1.00 13.94           C  
ATOM   3323  O   LYS B 145      12.637  65.658 100.843  1.00 15.61           O  
ATOM   3324  CB  LYS B 145      12.634  63.685 103.263  1.00 14.13           C  
ATOM   3325  CG  LYS B 145      13.080  63.048 104.564  1.00  8.24           C  
ATOM   3326  CD  LYS B 145      13.623  61.684 104.324  1.00 10.55           C  
ATOM   3327  CE  LYS B 145      14.008  61.006 105.629  1.00 15.82           C  
ATOM   3328  NZ  LYS B 145      12.822  60.533 106.385  1.00 12.41           N  
ATOM   3329  N   LEU B 146      13.307  63.669  99.993  1.00 14.95           N  
ATOM   3330  CA  LEU B 146      12.819  63.905  98.632  1.00  9.21           C  
ATOM   3331  C   LEU B 146      11.641  62.983  98.404  1.00 13.34           C  
ATOM   3332  O   LEU B 146      11.707  61.791  98.748  1.00 13.81           O  
ATOM   3333  CB  LEU B 146      13.926  63.607  97.605  1.00  7.59           C  
ATOM   3334  CG  LEU B 146      15.216  64.440  97.743  1.00 11.01           C  
ATOM   3335  CD1 LEU B 146      16.315  63.981  96.800  1.00  5.91           C  
ATOM   3336  CD2 LEU B 146      14.904  65.908  97.535  1.00  4.62           C  
ATOM   3337  N   THR B 147      10.554  63.516  97.856  1.00 11.66           N  
ATOM   3338  CA  THR B 147       9.371  62.698  97.621  1.00 15.09           C  
ATOM   3339  C   THR B 147       8.740  63.019  96.289  1.00 20.57           C  
ATOM   3340  O   THR B 147       9.085  64.017  95.664  1.00 23.76           O  
ATOM   3341  CB  THR B 147       8.308  62.925  98.704  1.00 16.55           C  
ATOM   3342  OG1 THR B 147       7.182  62.065  98.464  1.00 18.48           O  
ATOM   3343  CG2 THR B 147       7.839  64.375  98.693  1.00 11.49           C  
ATOM   3344  N   ASN B 148       7.809  62.170  95.867  1.00 22.15           N  
ATOM   3345  CA  ASN B 148       7.089  62.367  94.617  1.00 28.08           C  
ATOM   3346  C   ASN B 148       5.607  62.663  94.908  1.00 30.72           C  
ATOM   3347  O   ASN B 148       4.772  62.625  94.010  1.00 34.12           O  
ATOM   3348  CB  ASN B 148       7.243  61.138  93.714  1.00 26.22           C  
ATOM   3349  CG  ASN B 148       6.765  59.849  94.373  1.00 31.34           C  
ATOM   3350  OD1 ASN B 148       6.321  59.835  95.526  1.00 31.64           O  
ATOM   3351  ND2 ASN B 148       6.846  58.755  93.634  1.00 26.53           N  
ATOM   3352  N   LYS B 149       5.299  62.963  96.168  1.00 35.26           N  
ATOM   3353  CA  LYS B 149       3.936  63.274  96.603  1.00 40.51           C  
ATOM   3354  C   LYS B 149       3.868  64.681  97.178  1.00 43.71           C  
ATOM   3355  O   LYS B 149       4.878  65.209  97.631  1.00 44.04           O  
ATOM   3356  CB  LYS B 149       3.479  62.287  97.685  1.00 40.63           C  
ATOM   3357  CG  LYS B 149       3.214  60.881  97.183  1.00 40.79           C  
ATOM   3358  CD  LYS B 149       2.038  60.845  96.202  1.00 38.09           C  
ATOM   3359  CE  LYS B 149       1.931  59.488  95.541  1.00 30.70           C  
ATOM   3360  NZ  LYS B 149       3.266  59.134  94.993  1.00 34.71           N  
ATOM   3361  N   MET B 150       2.676  65.269  97.201  1.00 50.46           N  
ATOM   3362  CA  MET B 150       2.513  66.611  97.742  1.00 58.74           C  
ATOM   3363  C   MET B 150       2.190  66.593  99.231  1.00 62.20           C  
ATOM   3364  O   MET B 150       1.254  67.252  99.676  1.00 64.92           O  
ATOM   3365  CB  MET B 150       1.453  67.405  96.960  1.00 63.24           C  
ATOM   3366  CG  MET B 150       2.052  68.431  95.980  1.00 67.57           C  
ATOM   3367  SD  MET B 150       0.870  69.414  95.004  1.00 67.49           S  
ATOM   3368  CE  MET B 150       0.867  68.491  93.456  1.00 66.89           C  
ATOM   3369  N   ASN B 151       2.976  65.845 100.003  1.00 66.35           N  
ATOM   3370  CA  ASN B 151       2.765  65.776 101.447  1.00 68.54           C  
ATOM   3371  C   ASN B 151       3.517  66.911 102.161  1.00 71.27           C  
ATOM   3372  O   ASN B 151       4.747  66.998 102.129  1.00 70.43           O  
ATOM   3373  CB  ASN B 151       3.110  64.380 102.024  1.00 66.92           C  
ATOM   3374  CG  ASN B 151       4.582  63.987 101.847  1.00 61.62           C  
ATOM   3375  OD1 ASN B 151       5.479  64.705 102.265  1.00 63.72           O  
ATOM   3376  ND2 ASN B 151       4.819  62.813 101.278  1.00 51.55           N  
ATOM   3377  N   GLY B 152       2.751  67.839 102.724  1.00 73.94           N  
ATOM   3378  CA  GLY B 152       3.352  68.953 103.425  1.00 74.01           C  
ATOM   3379  C   GLY B 152       3.985  68.495 104.723  1.00 73.86           C  
ATOM   3380  O   GLY B 152       3.332  68.480 105.770  1.00 78.00           O  
ATOM   3381  N   GLY B 153       5.234  68.055 104.647  1.00 68.67           N  
ATOM   3382  CA  GLY B 153       5.919  67.621 105.847  1.00 60.41           C  
ATOM   3383  C   GLY B 153       7.313  68.197 105.919  1.00 55.68           C  
ATOM   3384  O   GLY B 153       8.136  67.723 106.699  1.00 56.42           O  
ATOM   3385  N   GLY B 154       7.580  69.234 105.127  1.00 50.00           N  
ATOM   3386  CA  GLY B 154       8.915  69.826 105.099  1.00 42.54           C  
ATOM   3387  C   GLY B 154       9.811  69.065 104.119  1.00 37.49           C  
ATOM   3388  O   GLY B 154      11.011  69.333 104.001  1.00 29.53           O  
ATOM   3389  N   GLN B 155       9.210  68.085 103.441  1.00 33.09           N  
ATOM   3390  CA  GLN B 155       9.885  67.264 102.451  1.00 28.23           C  
ATOM   3391  C   GLN B 155       9.717  67.963 101.104  1.00 25.51           C  
ATOM   3392  O   GLN B 155       8.666  68.563 100.825  1.00 23.98           O  
ATOM   3393  CB  GLN B 155       9.249  65.874 102.392  1.00 27.93           C  
ATOM   3394  CG  GLN B 155       9.233  65.135 103.726  1.00 29.61           C  
ATOM   3395  CD  GLN B 155       8.819  63.681 103.589  1.00 29.44           C  
ATOM   3396  OE1 GLN B 155       8.487  63.213 102.503  1.00 36.05           O  
ATOM   3397  NE2 GLN B 155       8.882  62.946 104.687  1.00 35.58           N  
ATOM   3398  N   ILE B 156      10.770  67.921 100.298  1.00 19.59           N  
ATOM   3399  CA  ILE B 156      10.771  68.551  98.982  1.00 16.92           C  
ATOM   3400  C   ILE B 156      10.193  67.615  97.929  1.00 15.06           C  
ATOM   3401  O   ILE B 156      10.609  66.467  97.807  1.00 17.44           O  
ATOM   3402  CB  ILE B 156      12.198  68.945  98.579  1.00 14.88           C  
ATOM   3403  CG1 ILE B 156      12.839  69.797  99.684  1.00 15.88           C  
ATOM   3404  CG2 ILE B 156      12.186  69.658  97.271  1.00 16.05           C  
ATOM   3405  CD1 ILE B 156      11.963  70.970 100.160  1.00 20.48           C  
ATOM   3406  N   MET B 157       9.178  68.073  97.215  1.00 19.30           N  
ATOM   3407  CA  MET B 157       8.573  67.251  96.171  1.00 18.35           C  
ATOM   3408  C   MET B 157       9.271  67.445  94.820  1.00 20.37           C  
ATOM   3409  O   MET B 157       9.495  68.583  94.378  1.00 19.92           O  
ATOM   3410  CB  MET B 157       7.092  67.577  96.014  1.00 17.64           C  
ATOM   3411  CG  MET B 157       6.415  66.696  94.988  1.00 25.06           C  
ATOM   3412  SD  MET B 157       5.166  67.525  94.031  1.00 36.83           S  
ATOM   3413  CE  MET B 157       6.111  67.875  92.544  1.00 31.81           C  
ATOM   3414  N   LEU B 158       9.656  66.336  94.196  1.00 18.03           N  
ATOM   3415  CA  LEU B 158      10.309  66.362  92.893  1.00 17.47           C  
ATOM   3416  C   LEU B 158       9.509  65.445  91.989  1.00 18.58           C  
ATOM   3417  O   LEU B 158       8.704  64.642  92.467  1.00 18.43           O  
ATOM   3418  CB  LEU B 158      11.769  65.882  92.978  1.00 14.45           C  
ATOM   3419  CG  LEU B 158      12.748  66.766  93.756  1.00 15.83           C  
ATOM   3420  CD1 LEU B 158      14.122  66.152  93.775  1.00  8.98           C  
ATOM   3421  CD2 LEU B 158      12.799  68.152  93.122  1.00 17.69           C  
ATOM   3422  N   ASN B 159       9.676  65.607  90.682  1.00 21.69           N  
ATOM   3423  CA  ASN B 159       8.978  64.762  89.714  1.00 24.05           C  
ATOM   3424  C   ASN B 159       9.974  63.704  89.222  1.00 22.37           C  
ATOM   3425  O   ASN B 159      11.073  64.066  88.783  1.00 18.59           O  
ATOM   3426  CB  ASN B 159       8.487  65.614  88.546  1.00 28.30           C  
ATOM   3427  CG  ASN B 159       6.995  65.810  88.566  1.00 36.17           C  
ATOM   3428  OD1 ASN B 159       6.273  65.152  87.823  1.00 52.26           O  
ATOM   3429  ND2 ASN B 159       6.520  66.714  89.405  1.00 31.49           N  
ATOM   3430  N   SER B 160       9.636  62.414  89.310  1.00 17.21           N  
ATOM   3431  CA  SER B 160      10.602  61.417  88.848  1.00 20.96           C  
ATOM   3432  C   SER B 160      10.729  61.464  87.347  1.00 20.53           C  
ATOM   3433  O   SER B 160       9.827  61.943  86.660  1.00 23.06           O  
ATOM   3434  CB  SER B 160      10.311  59.980  89.340  1.00 20.78           C  
ATOM   3435  OG  SER B 160       9.021  59.516  89.008  1.00 22.84           O  
ATOM   3436  N   LEU B 161      11.859  60.966  86.857  1.00 22.11           N  
ATOM   3437  CA  LEU B 161      12.186  60.938  85.439  1.00 18.85           C  
ATOM   3438  C   LEU B 161      12.466  62.350  84.941  1.00 20.86           C  
ATOM   3439  O   LEU B 161      12.272  62.654  83.774  1.00 22.58           O  
ATOM   3440  CB  LEU B 161      11.078  60.257  84.634  1.00 19.14           C  
ATOM   3441  CG  LEU B 161      10.838  58.783  84.981  1.00 16.29           C  
ATOM   3442  CD1 LEU B 161       9.643  58.249  84.215  1.00 15.81           C  
ATOM   3443  CD2 LEU B 161      12.084  57.975  84.659  1.00 17.71           C  
ATOM   3444  N   HIS B 162      12.910  63.212  85.852  1.00 19.90           N  
ATOM   3445  CA  HIS B 162      13.268  64.582  85.519  1.00 15.03           C  
ATOM   3446  C   HIS B 162      14.613  64.864  86.176  1.00 14.05           C  
ATOM   3447  O   HIS B 162      14.933  64.276  87.213  1.00 17.46           O  
ATOM   3448  CB  HIS B 162      12.189  65.559  85.990  1.00 15.92           C  
ATOM   3449  CG  HIS B 162      11.012  65.639  85.067  1.00 18.09           C  
ATOM   3450  ND1 HIS B 162       9.857  64.909  85.258  1.00 20.62           N  
ATOM   3451  CD2 HIS B 162      10.818  66.354  83.934  1.00 17.28           C  
ATOM   3452  CE1 HIS B 162       9.002  65.174  84.286  1.00 13.53           C  
ATOM   3453  NE2 HIS B 162       9.561  66.048  83.470  1.00 16.94           N  
ATOM   3454  N   LYS B 163      15.433  65.670  85.510  1.00 13.01           N  
ATOM   3455  CA  LYS B 163      16.754  66.046  85.986  1.00 14.82           C  
ATOM   3456  C   LYS B 163      16.713  67.310  86.867  1.00 18.93           C  
ATOM   3457  O   LYS B 163      16.026  68.293  86.539  1.00 14.57           O  
ATOM   3458  CB  LYS B 163      17.656  66.278  84.785  1.00 11.55           C  
ATOM   3459  CG  LYS B 163      19.067  65.807  84.952  1.00 18.10           C  
ATOM   3460  CD  LYS B 163      19.811  65.962  83.642  1.00 26.35           C  
ATOM   3461  CE  LYS B 163      20.465  64.667  83.197  1.00 28.18           C  
ATOM   3462  NZ  LYS B 163      21.108  64.835  81.879  1.00 28.31           N  
ATOM   3463  N   TYR B 164      17.439  67.275  87.988  1.00 19.82           N  
ATOM   3464  CA  TYR B 164      17.499  68.402  88.922  1.00 16.11           C  
ATOM   3465  C   TYR B 164      18.903  68.692  89.364  1.00 13.71           C  
ATOM   3466  O   TYR B 164      19.792  67.863  89.221  1.00 15.30           O  
ATOM   3467  CB  TYR B 164      16.692  68.124  90.176  1.00 10.04           C  
ATOM   3468  CG  TYR B 164      15.226  67.949  89.916  1.00 11.27           C  
ATOM   3469  CD1 TYR B 164      14.366  69.048  89.905  1.00  8.79           C  
ATOM   3470  CD2 TYR B 164      14.695  66.679  89.656  1.00  7.57           C  
ATOM   3471  CE1 TYR B 164      13.009  68.885  89.639  1.00 11.31           C  
ATOM   3472  CE2 TYR B 164      13.340  66.506  89.390  1.00  4.96           C  
ATOM   3473  CZ  TYR B 164      12.501  67.610  89.380  1.00 10.55           C  
ATOM   3474  OH  TYR B 164      11.152  67.451  89.111  1.00 14.66           O  
ATOM   3475  N   GLU B 165      19.091  69.889  89.898  1.00 19.24           N  
ATOM   3476  CA  GLU B 165      20.374  70.304  90.420  1.00 22.81           C  
ATOM   3477  C   GLU B 165      20.123  71.096  91.695  1.00 22.95           C  
ATOM   3478  O   GLU B 165      19.398  72.098  91.688  1.00 26.50           O  
ATOM   3479  CB  GLU B 165      21.149  71.155  89.416  1.00 20.49           C  
ATOM   3480  CG  GLU B 165      22.600  71.346  89.835  1.00 30.14           C  
ATOM   3481  CD  GLU B 165      23.396  72.215  88.893  1.00 35.63           C  
ATOM   3482  OE1 GLU B 165      23.130  72.172  87.675  1.00 40.53           O  
ATOM   3483  OE2 GLU B 165      24.316  72.917  89.368  1.00 38.69           O  
ATOM   3484  N   PRO B 166      20.644  70.604  92.827  1.00 23.01           N  
ATOM   3485  CA  PRO B 166      20.480  71.270  94.119  1.00 22.84           C  
ATOM   3486  C   PRO B 166      21.031  72.692  94.055  1.00 23.08           C  
ATOM   3487  O   PRO B 166      22.029  72.962  93.373  1.00 22.67           O  
ATOM   3488  CB  PRO B 166      21.339  70.409  95.048  1.00 20.01           C  
ATOM   3489  CG  PRO B 166      21.246  69.065  94.443  1.00 23.54           C  
ATOM   3490  CD  PRO B 166      21.418  69.362  92.976  1.00 22.60           C  
ATOM   3491  N   ARG B 167      20.450  73.578  94.846  1.00 22.64           N  
ATOM   3492  CA  ARG B 167      20.902  74.953  94.864  1.00 21.84           C  
ATOM   3493  C   ARG B 167      20.828  75.478  96.296  1.00 19.18           C  
ATOM   3494  O   ARG B 167      19.794  75.390  96.949  1.00 18.91           O  
ATOM   3495  CB  ARG B 167      20.035  75.766  93.901  1.00 22.63           C  
ATOM   3496  CG  ARG B 167      20.505  77.171  93.638  1.00 26.22           C  
ATOM   3497  CD  ARG B 167      19.643  77.813  92.565  1.00 30.07           C  
ATOM   3498  NE  ARG B 167      18.205  77.660  92.816  1.00 28.87           N  
ATOM   3499  CZ  ARG B 167      17.261  78.371  92.199  1.00 28.51           C  
ATOM   3500  NH1 ARG B 167      17.601  79.280  91.295  1.00 32.88           N  
ATOM   3501  NH2 ARG B 167      15.980  78.192  92.491  1.00 24.31           N  
ATOM   3502  N   ILE B 168      21.949  75.986  96.786  1.00 21.64           N  
ATOM   3503  CA  ILE B 168      22.054  76.516  98.139  1.00 24.41           C  
ATOM   3504  C   ILE B 168      22.044  78.050  98.140  1.00 23.41           C  
ATOM   3505  O   ILE B 168      22.746  78.675  97.343  1.00 22.59           O  
ATOM   3506  CB  ILE B 168      23.362  76.005  98.811  1.00 28.52           C  
ATOM   3507  CG1 ILE B 168      23.379  74.473  98.819  1.00 26.76           C  
ATOM   3508  CG2 ILE B 168      23.467  76.513 100.241  1.00 28.68           C  
ATOM   3509  CD1 ILE B 168      24.682  73.881  99.296  1.00 29.03           C  
ATOM   3510  N   HIS B 169      21.267  78.638  99.052  1.00 21.90           N  
ATOM   3511  CA  HIS B 169      21.145  80.090  99.198  1.00 19.45           C  
ATOM   3512  C   HIS B 169      21.482  80.511 100.609  1.00 19.82           C  
ATOM   3513  O   HIS B 169      20.936  79.957 101.561  1.00 23.60           O  
ATOM   3514  CB  HIS B 169      19.719  80.541  98.968  1.00 18.65           C  
ATOM   3515  CG  HIS B 169      19.148  80.098  97.666  1.00 24.73           C  
ATOM   3516  ND1 HIS B 169      18.408  78.941  97.534  1.00 26.26           N  
ATOM   3517  CD2 HIS B 169      19.216  80.648  96.434  1.00 19.23           C  
ATOM   3518  CE1 HIS B 169      18.050  78.796  96.272  1.00 23.95           C  
ATOM   3519  NE2 HIS B 169      18.530  79.818  95.583  1.00 25.65           N  
ATOM   3520  N   ILE B 170      22.359  81.500 100.740  1.00 20.23           N  
ATOM   3521  CA  ILE B 170      22.745  82.045 102.040  1.00 18.92           C  
ATOM   3522  C   ILE B 170      22.078  83.413 102.098  1.00 21.27           C  
ATOM   3523  O   ILE B 170      22.317  84.258 101.236  1.00 18.15           O  
ATOM   3524  CB  ILE B 170      24.263  82.225 102.157  1.00 17.56           C  
ATOM   3525  CG1 ILE B 170      24.951  80.880 101.917  1.00 15.23           C  
ATOM   3526  CG2 ILE B 170      24.624  82.808 103.534  1.00 12.92           C  
ATOM   3527  CD1 ILE B 170      26.434  80.954 101.801  1.00 19.20           C  
ATOM   3528  N   VAL B 171      21.207  83.601 103.085  1.00 22.10           N  
ATOM   3529  CA  VAL B 171      20.461  84.840 103.254  1.00 19.72           C  
ATOM   3530  C   VAL B 171      20.825  85.531 104.553  1.00 24.44           C  
ATOM   3531  O   VAL B 171      20.659  84.950 105.617  1.00 27.59           O  
ATOM   3532  CB  VAL B 171      18.954  84.543 103.274  1.00 16.53           C  
ATOM   3533  CG1 VAL B 171      18.172  85.748 103.721  1.00  9.91           C  
ATOM   3534  CG2 VAL B 171      18.497  84.080 101.904  1.00 19.33           C  
ATOM   3535  N   ARG B 172      21.334  86.759 104.466  1.00 30.14           N  
ATOM   3536  CA  ARG B 172      21.683  87.532 105.656  1.00 33.13           C  
ATOM   3537  C   ARG B 172      20.426  88.141 106.253  1.00 35.94           C  
ATOM   3538  O   ARG B 172      19.756  88.954 105.611  1.00 36.77           O  
ATOM   3539  CB  ARG B 172      22.678  88.643 105.334  1.00 34.69           C  
ATOM   3540  CG  ARG B 172      23.093  89.505 106.536  1.00 33.02           C  
ATOM   3541  CD  ARG B 172      24.374  90.234 106.182  1.00 41.96           C  
ATOM   3542  NE  ARG B 172      24.899  91.125 107.218  1.00 44.01           N  
ATOM   3543  CZ  ARG B 172      26.183  91.480 107.292  1.00 47.35           C  
ATOM   3544  NH1 ARG B 172      27.039  91.006 106.393  1.00 44.14           N  
ATOM   3545  NH2 ARG B 172      26.619  92.297 108.252  1.00 46.22           N  
ATOM   3546  N   VAL B 173      20.104  87.718 107.472  1.00 37.32           N  
ATOM   3547  CA  VAL B 173      18.935  88.199 108.201  1.00 37.89           C  
ATOM   3548  C   VAL B 173      19.115  89.697 108.464  1.00 40.48           C  
ATOM   3549  O   VAL B 173      20.017  90.110 109.196  1.00 40.16           O  
ATOM   3550  CB  VAL B 173      18.759  87.431 109.542  1.00 35.19           C  
ATOM   3551  CG1 VAL B 173      17.601  88.004 110.335  1.00 37.75           C  
ATOM   3552  CG2 VAL B 173      18.527  85.958 109.283  1.00 25.64           C  
ATOM   3553  N   GLY B 174      18.265  90.502 107.835  1.00 44.07           N  
ATOM   3554  CA  GLY B 174      18.359  91.942 107.985  1.00 47.28           C  
ATOM   3555  C   GLY B 174      19.180  92.554 106.861  1.00 50.33           C  
ATOM   3556  O   GLY B 174      19.224  93.771 106.730  1.00 54.36           O  
ATOM   3557  N   GLY B 175      19.838  91.708 106.066  1.00 54.75           N  
ATOM   3558  CA  GLY B 175      20.656  92.164 104.951  1.00 55.45           C  
ATOM   3559  C   GLY B 175      19.863  92.853 103.851  1.00 56.73           C  
ATOM   3560  O   GLY B 175      18.691  93.169 104.047  1.00 60.24           O  
ATOM   3561  N   THR B 176      20.466  93.051 102.682  1.00 54.00           N  
ATOM   3562  CA  THR B 176      19.766  93.735 101.603  1.00 55.04           C  
ATOM   3563  C   THR B 176      18.896  92.863 100.684  1.00 59.03           C  
ATOM   3564  O   THR B 176      17.676  92.763 100.866  1.00 64.92           O  
ATOM   3565  CB  THR B 176      20.734  94.636 100.749  1.00 53.50           C  
ATOM   3566  OG1 THR B 176      21.908  93.899 100.370  1.00 51.09           O  
ATOM   3567  CG2 THR B 176      21.144  95.890 101.522  1.00 48.76           C  
ATOM   3568  N   GLN B 177      19.536  92.200  99.729  1.00 57.66           N  
ATOM   3569  CA  GLN B 177      18.859  91.369  98.722  1.00 56.69           C  
ATOM   3570  C   GLN B 177      20.016  90.942  97.830  1.00 56.10           C  
ATOM   3571  O   GLN B 177      19.956  89.938  97.126  1.00 57.69           O  
ATOM   3572  CB  GLN B 177      17.840  92.202  97.923  1.00 55.43           C  
ATOM   3573  CG  GLN B 177      16.515  91.493  97.617  1.00 51.01           C  
ATOM   3574  CD  GLN B 177      15.307  92.290  98.099  1.00 51.42           C  
ATOM   3575  OE1 GLN B 177      14.389  92.591  97.330  1.00 46.81           O  
ATOM   3576  NE2 GLN B 177      15.304  92.639  99.377  1.00 49.82           N  
ATOM   3577  N   ARG B 178      21.079  91.735  97.903  1.00 56.83           N  
ATOM   3578  CA  ARG B 178      22.316  91.503  97.187  1.00 58.09           C  
ATOM   3579  C   ARG B 178      23.188  90.600  98.069  1.00 57.33           C  
ATOM   3580  O   ARG B 178      24.119  89.953  97.590  1.00 57.50           O  
ATOM   3581  CB  ARG B 178      23.019  92.848  96.983  1.00 62.13           C  
ATOM   3582  CG  ARG B 178      22.124  93.901  96.351  1.00 64.35           C  
ATOM   3583  CD  ARG B 178      22.661  95.301  96.575  1.00 68.41           C  
ATOM   3584  NE  ARG B 178      22.098  96.240  95.606  1.00 70.44           N  
ATOM   3585  CZ  ARG B 178      22.606  97.439  95.323  1.00 70.34           C  
ATOM   3586  NH1 ARG B 178      23.705  97.874  95.948  1.00 65.19           N  
ATOM   3587  NH2 ARG B 178      22.008  98.208  94.415  1.00 68.37           N  
ATOM   3588  N   MET B 179      22.882  90.591  99.368  1.00 56.35           N  
ATOM   3589  CA  MET B 179      23.606  89.789 100.358  1.00 52.66           C  
ATOM   3590  C   MET B 179      23.110  88.347 100.355  1.00 50.58           C  
ATOM   3591  O   MET B 179      23.508  87.546 101.205  1.00 52.62           O  
ATOM   3592  CB  MET B 179      23.459  90.401 101.759  1.00 50.45           C  
ATOM   3593  CG  MET B 179      23.725  91.903 101.785  1.00 52.65           C  
ATOM   3594  SD  MET B 179      24.619  92.555 103.205  1.00 44.77           S  
ATOM   3595  CE  MET B 179      23.432  93.726 103.875  1.00 45.17           C  
ATOM   3596  N   ILE B 180      22.183  88.059  99.440  1.00 43.60           N  
ATOM   3597  CA  ILE B 180      21.625  86.728  99.259  1.00 36.72           C  
ATOM   3598  C   ILE B 180      22.395  86.128  98.086  1.00 36.71           C  
ATOM   3599  O   ILE B 180      22.257  86.583  96.950  1.00 38.41           O  
ATOM   3600  CB  ILE B 180      20.146  86.783  98.858  1.00 35.11           C  
ATOM   3601  CG1 ILE B 180      19.322  87.487  99.940  1.00 33.78           C  
ATOM   3602  CG2 ILE B 180      19.631  85.377  98.570  1.00 33.72           C  
ATOM   3603  CD1 ILE B 180      17.866  87.708  99.553  1.00 27.61           C  
ATOM   3604  N   THR B 181      23.238  85.144  98.358  1.00 33.90           N  
ATOM   3605  CA  THR B 181      23.997  84.511  97.297  1.00 31.81           C  
ATOM   3606  C   THR B 181      23.422  83.124  96.985  1.00 30.39           C  
ATOM   3607  O   THR B 181      22.656  82.573  97.778  1.00 26.18           O  
ATOM   3608  CB  THR B 181      25.493  84.417  97.677  1.00 36.07           C  
ATOM   3609  OG1 THR B 181      25.641  83.709  98.915  1.00 38.24           O  
ATOM   3610  CG2 THR B 181      26.087  85.806  97.836  1.00 37.10           C  
ATOM   3611  N   SER B 182      23.704  82.614  95.788  1.00 31.03           N  
ATOM   3612  CA  SER B 182      23.249  81.281  95.380  1.00 30.29           C  
ATOM   3613  C   SER B 182      24.445  80.470  94.924  1.00 31.01           C  
ATOM   3614  O   SER B 182      25.430  81.031  94.435  1.00 32.07           O  
ATOM   3615  CB  SER B 182      22.221  81.353  94.257  1.00 26.31           C  
ATOM   3616  OG  SER B 182      20.962  81.732  94.775  1.00 37.25           O  
ATOM   3617  N   HIS B 183      24.386  79.159  95.126  1.00 30.85           N  
ATOM   3618  CA  HIS B 183      25.485  78.287  94.737  1.00 32.27           C  
ATOM   3619  C   HIS B 183      24.999  76.935  94.243  1.00 31.73           C  
ATOM   3620  O   HIS B 183      24.263  76.228  94.940  1.00 33.50           O  
ATOM   3621  CB  HIS B 183      26.442  78.092  95.910  1.00 36.17           C  
ATOM   3622  CG  HIS B 183      27.145  79.347  96.326  1.00 45.81           C  
ATOM   3623  ND1 HIS B 183      26.688  80.154  97.350  1.00 44.65           N  
ATOM   3624  CD2 HIS B 183      28.257  79.946  95.840  1.00 46.11           C  
ATOM   3625  CE1 HIS B 183      27.489  81.199  97.471  1.00 44.14           C  
ATOM   3626  NE2 HIS B 183      28.448  81.096  96.568  1.00 48.76           N  
ATOM   3627  N   SER B 184      25.379  76.602  93.019  1.00 28.06           N  
ATOM   3628  CA  SER B 184      25.009  75.335  92.425  1.00 25.76           C  
ATOM   3629  C   SER B 184      26.304  74.671  92.008  1.00 26.05           C  
ATOM   3630  O   SER B 184      27.307  75.349  91.779  1.00 27.70           O  
ATOM   3631  CB  SER B 184      24.104  75.548  91.209  1.00 23.30           C  
ATOM   3632  OG  SER B 184      22.887  76.189  91.567  1.00 29.09           O  
ATOM   3633  N   PHE B 185      26.306  73.344  92.015  1.00 26.55           N  
ATOM   3634  CA  PHE B 185      27.468  72.557  91.623  1.00 25.27           C  
ATOM   3635  C   PHE B 185      26.927  71.554  90.597  1.00 26.50           C  
ATOM   3636  O   PHE B 185      26.087  70.718  90.917  1.00 23.80           O  
ATOM   3637  CB  PHE B 185      28.053  71.811  92.830  1.00 23.15           C  
ATOM   3638  CG  PHE B 185      28.448  72.702  93.977  1.00 23.69           C  
ATOM   3639  CD1 PHE B 185      29.732  73.233  94.055  1.00 23.76           C  
ATOM   3640  CD2 PHE B 185      27.540  72.996  94.999  1.00 23.75           C  
ATOM   3641  CE1 PHE B 185      30.109  74.054  95.135  1.00 21.79           C  
ATOM   3642  CE2 PHE B 185      27.909  73.810  96.071  1.00 15.24           C  
ATOM   3643  CZ  PHE B 185      29.196  74.336  96.139  1.00 16.39           C  
ATOM   3644  N   PRO B 186      27.394  71.632  89.347  1.00 27.21           N  
ATOM   3645  CA  PRO B 186      26.932  70.720  88.292  1.00 24.88           C  
ATOM   3646  C   PRO B 186      27.166  69.213  88.537  1.00 25.29           C  
ATOM   3647  O   PRO B 186      26.497  68.365  87.937  1.00 22.40           O  
ATOM   3648  CB  PRO B 186      27.646  71.256  87.046  1.00 27.33           C  
ATOM   3649  CG  PRO B 186      28.876  71.901  87.591  1.00 28.02           C  
ATOM   3650  CD  PRO B 186      28.390  72.588  88.834  1.00 27.32           C  
ATOM   3651  N   GLU B 187      28.097  68.879  89.427  1.00 26.05           N  
ATOM   3652  CA  GLU B 187      28.390  67.484  89.758  1.00 23.10           C  
ATOM   3653  C   GLU B 187      27.345  66.888  90.702  1.00 19.88           C  
ATOM   3654  O   GLU B 187      27.423  65.713  91.043  1.00 19.94           O  
ATOM   3655  CB  GLU B 187      29.772  67.351  90.410  1.00 29.73           C  
ATOM   3656  CG  GLU B 187      30.917  68.006  89.649  1.00 44.18           C  
ATOM   3657  CD  GLU B 187      31.166  69.461  90.056  1.00 52.00           C  
ATOM   3658  OE1 GLU B 187      30.314  70.077  90.735  1.00 54.08           O  
ATOM   3659  OE2 GLU B 187      32.236  70.003  89.705  1.00 57.38           O  
ATOM   3660  N   THR B 188      26.392  67.700  91.152  1.00 17.45           N  
ATOM   3661  CA  THR B 188      25.347  67.224  92.051  1.00 15.99           C  
ATOM   3662  C   THR B 188      24.046  66.993  91.299  1.00 15.24           C  
ATOM   3663  O   THR B 188      23.006  66.736  91.903  1.00 15.62           O  
ATOM   3664  CB  THR B 188      25.064  68.217  93.174  1.00 15.22           C  
ATOM   3665  OG1 THR B 188      24.497  69.400  92.614  1.00 21.04           O  
ATOM   3666  CG2 THR B 188      26.333  68.563  93.928  1.00 13.34           C  
ATOM   3667  N   GLN B 189      24.099  67.129  89.982  1.00 16.27           N  
ATOM   3668  CA  GLN B 189      22.932  66.914  89.141  1.00 16.27           C  
ATOM   3669  C   GLN B 189      22.541  65.450  89.222  1.00 14.50           C  
ATOM   3670  O   GLN B 189      23.421  64.581  89.284  1.00 14.45           O  
ATOM   3671  CB  GLN B 189      23.295  67.231  87.710  1.00 20.76           C  
ATOM   3672  CG  GLN B 189      22.489  68.329  87.079  1.00 32.00           C  
ATOM   3673  CD  GLN B 189      23.098  68.737  85.764  1.00 35.91           C  
ATOM   3674  OE1 GLN B 189      23.212  67.914  84.848  1.00 33.18           O  
ATOM   3675  NE2 GLN B 189      23.602  69.971  85.696  1.00 37.35           N  
ATOM   3676  N   PHE B 190      21.243  65.178  89.153  1.00  9.57           N  
ATOM   3677  CA  PHE B 190      20.730  63.816  89.211  1.00  8.61           C  
ATOM   3678  C   PHE B 190      19.358  63.702  88.558  1.00 11.21           C  
ATOM   3679  O   PHE B 190      18.670  64.696  88.378  1.00 16.50           O  
ATOM   3680  CB  PHE B 190      20.614  63.369  90.675  1.00  6.03           C  
ATOM   3681  CG  PHE B 190      19.671  64.220  91.518  1.00  8.51           C  
ATOM   3682  CD1 PHE B 190      18.296  63.985  91.519  1.00  5.82           C  
ATOM   3683  CD2 PHE B 190      20.167  65.204  92.367  1.00 12.81           C  
ATOM   3684  CE1 PHE B 190      17.440  64.705  92.349  1.00  2.00           C  
ATOM   3685  CE2 PHE B 190      19.307  65.929  93.204  1.00  5.89           C  
ATOM   3686  CZ  PHE B 190      17.948  65.671  93.189  1.00  2.99           C  
ATOM   3687  N   ILE B 191      18.942  62.482  88.249  1.00 14.36           N  
ATOM   3688  CA  ILE B 191      17.623  62.238  87.675  1.00 13.62           C  
ATOM   3689  C   ILE B 191      16.809  61.571  88.792  1.00 15.17           C  
ATOM   3690  O   ILE B 191      17.236  60.545  89.334  1.00 16.63           O  
ATOM   3691  CB  ILE B 191      17.706  61.258  86.464  1.00 18.04           C  
ATOM   3692  CG1 ILE B 191      18.419  61.940  85.292  1.00 24.12           C  
ATOM   3693  CG2 ILE B 191      16.310  60.777  86.050  1.00 15.19           C  
ATOM   3694  CD1 ILE B 191      18.722  61.024  84.134  1.00 23.19           C  
ATOM   3695  N   ALA B 192      15.680  62.163  89.173  1.00  9.47           N  
ATOM   3696  CA  ALA B 192      14.849  61.574  90.214  1.00  8.07           C  
ATOM   3697  C   ALA B 192      14.231  60.267  89.689  1.00 13.07           C  
ATOM   3698  O   ALA B 192      13.764  60.207  88.551  1.00 11.55           O  
ATOM   3699  CB  ALA B 192      13.769  62.549  90.648  1.00  4.53           C  
ATOM   3700  N   VAL B 193      14.247  59.218  90.509  1.00 16.96           N  
ATOM   3701  CA  VAL B 193      13.712  57.907  90.122  1.00 15.64           C  
ATOM   3702  C   VAL B 193      13.045  57.197  91.297  1.00 16.52           C  
ATOM   3703  O   VAL B 193      13.349  57.492  92.453  1.00 17.43           O  
ATOM   3704  CB  VAL B 193      14.821  56.979  89.597  1.00 13.34           C  
ATOM   3705  CG1 VAL B 193      15.362  57.490  88.269  1.00 11.45           C  
ATOM   3706  CG2 VAL B 193      15.933  56.862  90.622  1.00  2.00           C  
ATOM   3707  N   THR B 194      12.104  56.297  91.000  1.00 13.73           N  
ATOM   3708  CA  THR B 194      11.419  55.538  92.036  1.00 11.88           C  
ATOM   3709  C   THR B 194      12.055  54.156  92.207  1.00 11.56           C  
ATOM   3710  O   THR B 194      11.699  53.396  93.114  1.00 17.04           O  
ATOM   3711  CB  THR B 194       9.935  55.389  91.743  1.00  9.45           C  
ATOM   3712  OG1 THR B 194       9.764  54.917  90.408  1.00 19.33           O  
ATOM   3713  CG2 THR B 194       9.221  56.721  91.928  1.00  8.58           C  
ATOM   3714  N   ALA B 195      13.036  53.870  91.358  1.00 10.05           N  
ATOM   3715  CA  ALA B 195      13.767  52.616  91.359  1.00 11.53           C  
ATOM   3716  C   ALA B 195      14.972  52.762  90.419  1.00 13.45           C  
ATOM   3717  O   ALA B 195      14.828  53.244  89.303  1.00 22.23           O  
ATOM   3718  CB  ALA B 195      12.850  51.487  90.894  1.00  8.09           C  
ATOM   3719  N   TYR B 196      16.160  52.383  90.884  1.00 14.27           N  
ATOM   3720  CA  TYR B 196      17.381  52.481  90.081  1.00 14.51           C  
ATOM   3721  C   TYR B 196      17.259  51.749  88.748  1.00 20.91           C  
ATOM   3722  O   TYR B 196      16.553  50.730  88.637  1.00 18.37           O  
ATOM   3723  CB  TYR B 196      18.581  51.922  90.850  1.00 15.70           C  
ATOM   3724  CG  TYR B 196      18.968  52.697  92.095  1.00 23.68           C  
ATOM   3725  CD1 TYR B 196      19.203  54.084  92.038  1.00 21.04           C  
ATOM   3726  CD2 TYR B 196      19.116  52.046  93.327  1.00 15.29           C  
ATOM   3727  CE1 TYR B 196      19.569  54.795  93.158  1.00 16.72           C  
ATOM   3728  CE2 TYR B 196      19.485  52.750  94.452  1.00 20.94           C  
ATOM   3729  CZ  TYR B 196      19.710  54.123  94.366  1.00 24.21           C  
ATOM   3730  OH  TYR B 196      20.084  54.816  95.493  1.00 25.86           O  
ATOM   3731  N   GLN B 197      17.952  52.283  87.743  1.00 25.11           N  
ATOM   3732  CA  GLN B 197      17.950  51.725  86.397  1.00 23.49           C  
ATOM   3733  C   GLN B 197      19.348  51.244  86.030  1.00 21.75           C  
ATOM   3734  O   GLN B 197      19.528  50.130  85.536  1.00 25.30           O  
ATOM   3735  CB  GLN B 197      17.494  52.782  85.407  1.00 23.04           C  
ATOM   3736  CG  GLN B 197      16.137  53.359  85.716  1.00 27.43           C  
ATOM   3737  CD  GLN B 197      15.009  52.416  85.380  1.00 32.67           C  
ATOM   3738  OE1 GLN B 197      14.586  52.326  84.225  1.00 37.87           O  
ATOM   3739  NE2 GLN B 197      14.504  51.711  86.385  1.00 35.81           N  
ATOM   3740  N   ASN B 198      20.341  52.084  86.273  1.00 23.56           N  
ATOM   3741  CA  ASN B 198      21.723  51.738  85.981  1.00 22.10           C  
ATOM   3742  C   ASN B 198      22.320  51.055  87.205  1.00 24.63           C  
ATOM   3743  O   ASN B 198      22.540  51.694  88.232  1.00 26.34           O  
ATOM   3744  CB  ASN B 198      22.509  53.009  85.633  1.00 22.21           C  
ATOM   3745  CG  ASN B 198      23.971  52.744  85.385  1.00 18.72           C  
ATOM   3746  OD1 ASN B 198      24.405  51.600  85.312  1.00 30.92           O  
ATOM   3747  ND2 ASN B 198      24.747  53.802  85.283  1.00 19.10           N  
ATOM   3748  N   GLU B 199      22.598  49.759  87.086  1.00 26.92           N  
ATOM   3749  CA  GLU B 199      23.142  48.966  88.180  1.00 27.11           C  
ATOM   3750  C   GLU B 199      24.519  49.438  88.605  1.00 25.15           C  
ATOM   3751  O   GLU B 199      24.998  49.082  89.684  1.00 26.53           O  
ATOM   3752  CB  GLU B 199      23.193  47.498  87.796  1.00 36.40           C  
ATOM   3753  CG  GLU B 199      24.230  47.169  86.742  1.00 54.91           C  
ATOM   3754  CD  GLU B 199      24.170  45.720  86.292  1.00 67.51           C  
ATOM   3755  OE1 GLU B 199      23.085  45.096  86.449  1.00 73.17           O  
ATOM   3756  OE2 GLU B 199      25.192  45.234  85.733  1.00 72.50           O  
ATOM   3757  N   GLU B 200      25.147  50.262  87.776  1.00 23.59           N  
ATOM   3758  CA  GLU B 200      26.453  50.788  88.115  1.00 22.90           C  
ATOM   3759  C   GLU B 200      26.266  51.823  89.235  1.00 20.63           C  
ATOM   3760  O   GLU B 200      27.111  51.940  90.129  1.00 24.77           O  
ATOM   3761  CB  GLU B 200      27.144  51.377  86.873  1.00 24.41           C  
ATOM   3762  CG  GLU B 200      28.620  50.959  86.749  1.00 34.43           C  
ATOM   3763  CD  GLU B 200      29.293  51.400  85.437  1.00 39.52           C  
ATOM   3764  OE1 GLU B 200      28.614  51.400  84.388  1.00 42.02           O  
ATOM   3765  OE2 GLU B 200      30.509  51.726  85.455  1.00 38.64           O  
ATOM   3766  N   ILE B 201      25.142  52.540  89.216  1.00 17.67           N  
ATOM   3767  CA  ILE B 201      24.838  53.529  90.265  1.00 19.91           C  
ATOM   3768  C   ILE B 201      24.474  52.773  91.563  1.00 17.88           C  
ATOM   3769  O   ILE B 201      24.991  53.080  92.642  1.00 18.01           O  
ATOM   3770  CB  ILE B 201      23.693  54.547  89.824  1.00 17.60           C  
ATOM   3771  CG1 ILE B 201      24.227  55.982  89.829  1.00 23.43           C  
ATOM   3772  CG2 ILE B 201      22.540  54.593  90.846  1.00 15.51           C  
ATOM   3773  CD1 ILE B 201      25.255  56.281  88.821  1.00 21.30           C  
ATOM   3774  N   THR B 202      23.630  51.751  91.435  1.00 14.37           N  
ATOM   3775  CA  THR B 202      23.232  50.935  92.572  1.00 17.18           C  
ATOM   3776  C   THR B 202      24.466  50.410  93.299  1.00 22.48           C  
ATOM   3777  O   THR B 202      24.529  50.432  94.533  1.00 25.48           O  
ATOM   3778  CB  THR B 202      22.386  49.755  92.131  1.00 16.26           C  
ATOM   3779  OG1 THR B 202      21.243  50.239  91.411  1.00 20.29           O  
ATOM   3780  CG2 THR B 202      21.903  48.979  93.339  1.00 18.82           C  
ATOM   3781  N   ALA B 203      25.468  50.004  92.525  1.00 19.48           N  
ATOM   3782  CA  ALA B 203      26.710  49.492  93.074  1.00 21.03           C  
ATOM   3783  C   ALA B 203      27.504  50.553  93.841  1.00 22.58           C  
ATOM   3784  O   ALA B 203      28.170  50.228  94.831  1.00 28.00           O  
ATOM   3785  CB  ALA B 203      27.561  48.901  91.968  1.00 18.79           C  
ATOM   3786  N   LEU B 204      27.463  51.802  93.376  1.00 21.87           N  
ATOM   3787  CA  LEU B 204      28.180  52.895  94.040  1.00 15.64           C  
ATOM   3788  C   LEU B 204      27.454  53.287  95.328  1.00 14.89           C  
ATOM   3789  O   LEU B 204      28.101  53.640  96.320  1.00 14.31           O  
ATOM   3790  CB  LEU B 204      28.267  54.119  93.134  1.00 15.87           C  
ATOM   3791  CG  LEU B 204      29.609  54.605  92.584  1.00 15.63           C  
ATOM   3792  CD1 LEU B 204      29.435  56.048  92.175  1.00 13.57           C  
ATOM   3793  CD2 LEU B 204      30.710  54.533  93.592  1.00  6.41           C  
ATOM   3794  N   LYS B 205      26.120  53.237  95.296  1.00 11.41           N  
ATOM   3795  CA  LYS B 205      25.272  53.550  96.451  1.00 12.96           C  
ATOM   3796  C   LYS B 205      25.515  52.528  97.559  1.00 14.37           C  
ATOM   3797  O   LYS B 205      25.587  52.870  98.741  1.00 16.69           O  
ATOM   3798  CB  LYS B 205      23.788  53.461  96.076  1.00 10.82           C  
ATOM   3799  CG  LYS B 205      23.308  54.426  95.020  1.00  7.37           C  
ATOM   3800  CD  LYS B 205      23.142  55.842  95.545  1.00 10.02           C  
ATOM   3801  CE  LYS B 205      22.456  56.673  94.482  1.00 11.90           C  
ATOM   3802  NZ  LYS B 205      21.945  57.964  94.942  1.00 11.24           N  
ATOM   3803  N   ILE B 206      25.560  51.260  97.165  1.00 15.15           N  
ATOM   3804  CA  ILE B 206      25.798  50.149  98.079  1.00 13.75           C  
ATOM   3805  C   ILE B 206      27.199  50.250  98.668  1.00 13.29           C  
ATOM   3806  O   ILE B 206      27.392  50.182  99.879  1.00 12.66           O  
ATOM   3807  CB  ILE B 206      25.607  48.797  97.338  1.00 13.28           C  
ATOM   3808  CG1 ILE B 206      24.131  48.605  97.019  1.00 12.40           C  
ATOM   3809  CG2 ILE B 206      26.097  47.635  98.169  1.00 11.58           C  
ATOM   3810  CD1 ILE B 206      23.854  47.344  96.320  1.00 13.15           C  
ATOM   3811  N   LYS B 207      28.174  50.472  97.802  1.00 14.26           N  
ATOM   3812  CA  LYS B 207      29.557  50.599  98.231  1.00 16.72           C  
ATOM   3813  C   LYS B 207      29.801  51.732  99.241  1.00 19.59           C  
ATOM   3814  O   LYS B 207      30.559  51.564 100.198  1.00 21.78           O  
ATOM   3815  CB  LYS B 207      30.455  50.791  96.997  1.00 11.90           C  
ATOM   3816  CG  LYS B 207      31.898  51.253  97.284  1.00 18.69           C  
ATOM   3817  CD  LYS B 207      32.842  50.140  97.744  1.00 27.96           C  
ATOM   3818  CE  LYS B 207      33.356  49.301  96.568  1.00 33.01           C  
ATOM   3819  NZ  LYS B 207      34.271  48.184  96.971  1.00 31.68           N  
ATOM   3820  N   HIS B 208      29.125  52.863  99.052  1.00 19.11           N  
ATOM   3821  CA  HIS B 208      29.348  54.034  99.890  1.00 13.58           C  
ATOM   3822  C   HIS B 208      28.345  54.453 100.963  1.00 15.69           C  
ATOM   3823  O   HIS B 208      28.695  55.244 101.846  1.00 14.28           O  
ATOM   3824  CB  HIS B 208      29.643  55.234  98.995  1.00 18.06           C  
ATOM   3825  CG  HIS B 208      30.928  55.119  98.241  1.00 16.87           C  
ATOM   3826  ND1 HIS B 208      30.985  54.694  96.930  1.00 17.63           N  
ATOM   3827  CD2 HIS B 208      32.209  55.320  98.629  1.00 12.30           C  
ATOM   3828  CE1 HIS B 208      32.248  54.629  96.547  1.00 18.22           C  
ATOM   3829  NE2 HIS B 208      33.010  55.003  97.559  1.00 15.86           N  
ATOM   3830  N   ASN B 209      27.099  54.004 100.872  1.00 11.59           N  
ATOM   3831  CA  ASN B 209      26.115  54.382 101.882  1.00 12.53           C  
ATOM   3832  C   ASN B 209      26.129  53.335 103.006  1.00 18.23           C  
ATOM   3833  O   ASN B 209      25.807  52.153 102.794  1.00 18.29           O  
ATOM   3834  CB  ASN B 209      24.717  54.518 101.250  1.00 12.96           C  
ATOM   3835  CG  ASN B 209      23.670  54.991 102.242  1.00  7.29           C  
ATOM   3836  OD1 ASN B 209      23.899  54.945 103.442  1.00 13.83           O  
ATOM   3837  ND2 ASN B 209      22.512  55.409 101.753  1.00  2.46           N  
ATOM   3838  N   PRO B 210      26.473  53.759 104.229  1.00 21.07           N  
ATOM   3839  CA  PRO B 210      26.524  52.837 105.371  1.00 20.89           C  
ATOM   3840  C   PRO B 210      25.224  52.064 105.579  1.00 19.80           C  
ATOM   3841  O   PRO B 210      25.260  50.884 105.890  1.00 22.60           O  
ATOM   3842  CB  PRO B 210      26.804  53.769 106.553  1.00 23.11           C  
ATOM   3843  CG  PRO B 210      27.527  54.925 105.930  1.00 19.22           C  
ATOM   3844  CD  PRO B 210      26.746  55.143 104.659  1.00 19.81           C  
ATOM   3845  N   PHE B 211      24.083  52.716 105.366  1.00 18.04           N  
ATOM   3846  CA  PHE B 211      22.786  52.064 105.556  1.00 15.71           C  
ATOM   3847  C   PHE B 211      22.488  50.968 104.534  1.00 17.73           C  
ATOM   3848  O   PHE B 211      21.478  50.265 104.645  1.00 18.23           O  
ATOM   3849  CB  PHE B 211      21.654  53.082 105.564  1.00 12.57           C  
ATOM   3850  CG  PHE B 211      21.753  54.078 106.672  1.00 14.65           C  
ATOM   3851  CD1 PHE B 211      21.464  53.709 107.987  1.00 24.47           C  
ATOM   3852  CD2 PHE B 211      22.149  55.381 106.414  1.00 15.68           C  
ATOM   3853  CE1 PHE B 211      21.570  54.631 109.036  1.00 24.63           C  
ATOM   3854  CE2 PHE B 211      22.261  56.313 107.446  1.00 20.70           C  
ATOM   3855  CZ  PHE B 211      21.971  55.937 108.762  1.00 20.28           C  
ATOM   3856  N   ALA B 212      23.378  50.801 103.560  1.00 15.68           N  
ATOM   3857  CA  ALA B 212      23.211  49.766 102.553  1.00 15.90           C  
ATOM   3858  C   ALA B 212      24.274  48.656 102.726  1.00 18.58           C  
ATOM   3859  O   ALA B 212      24.413  47.782 101.869  1.00 23.37           O  
ATOM   3860  CB  ALA B 212      23.293  50.387 101.162  1.00 13.07           C  
ATOM   3861  N   LYS B 213      24.957  48.648 103.870  1.00 21.48           N  
ATOM   3862  CA  LYS B 213      26.021  47.681 104.176  1.00 22.39           C  
ATOM   3863  C   LYS B 213      25.628  46.207 104.006  1.00 20.51           C  
ATOM   3864  O   LYS B 213      26.445  45.401 103.590  1.00 22.48           O  
ATOM   3865  CB  LYS B 213      26.555  47.906 105.598  1.00 24.48           C  
ATOM   3866  CG  LYS B 213      27.951  47.332 105.879  1.00 29.85           C  
ATOM   3867  CD  LYS B 213      29.068  48.301 105.489  1.00 35.78           C  
ATOM   3868  CE  LYS B 213      30.441  47.829 105.993  1.00 44.45           C  
ATOM   3869  NZ  LYS B 213      30.882  46.522 105.380  1.00 51.82           N  
ATOM   3870  N   ALA B 214      24.386  45.855 104.310  1.00 17.65           N  
ATOM   3871  CA  ALA B 214      23.920  44.477 104.172  1.00 18.47           C  
ATOM   3872  C   ALA B 214      24.242  43.936 102.779  1.00 24.26           C  
ATOM   3873  O   ALA B 214      24.730  42.808 102.622  1.00 29.51           O  
ATOM   3874  CB  ALA B 214      22.412  44.405 104.414  1.00 12.37           C  
ATOM   3875  N   PHE B 215      23.974  44.769 101.775  1.00 24.74           N  
ATOM   3876  CA  PHE B 215      24.187  44.428 100.380  1.00 18.87           C  
ATOM   3877  C   PHE B 215      25.653  44.396 100.010  1.00 22.18           C  
ATOM   3878  O   PHE B 215      26.084  43.521  99.253  1.00 25.57           O  
ATOM   3879  CB  PHE B 215      23.388  45.378  99.482  1.00 10.96           C  
ATOM   3880  CG  PHE B 215      21.906  45.322  99.741  1.00  7.42           C  
ATOM   3881  CD1 PHE B 215      21.181  44.186  99.415  1.00  2.00           C  
ATOM   3882  CD2 PHE B 215      21.251  46.373 100.389  1.00  5.88           C  
ATOM   3883  CE1 PHE B 215      19.827  44.082  99.742  1.00  6.45           C  
ATOM   3884  CE2 PHE B 215      19.892  46.279 100.719  1.00  4.19           C  
ATOM   3885  CZ  PHE B 215      19.180  45.128 100.391  1.00  3.32           C  
ATOM   3886  N   LEU B 216      26.433  45.311 100.574  1.00 25.02           N  
ATOM   3887  CA  LEU B 216      27.863  45.344 100.282  1.00 26.88           C  
ATOM   3888  C   LEU B 216      28.518  44.089 100.847  1.00 33.94           C  
ATOM   3889  O   LEU B 216      29.252  43.390 100.137  1.00 36.49           O  
ATOM   3890  CB  LEU B 216      28.522  46.598 100.859  1.00 21.92           C  
ATOM   3891  CG  LEU B 216      30.021  46.686 100.582  1.00 20.43           C  
ATOM   3892  CD1 LEU B 216      30.269  46.659  99.082  1.00 21.84           C  
ATOM   3893  CD2 LEU B 216      30.603  47.937 101.207  1.00 23.04           C  
ATOM   3894  N   ASP B 217      28.221  43.795 102.114  1.00 39.30           N  
ATOM   3895  CA  ASP B 217      28.751  42.614 102.804  1.00 39.94           C  
ATOM   3896  C   ASP B 217      28.434  41.384 101.966  1.00 38.56           C  
ATOM   3897  O   ASP B 217      29.288  40.512 101.769  1.00 36.60           O  
ATOM   3898  CB  ASP B 217      28.105  42.453 104.194  1.00 42.12           C  
ATOM   3899  CG  ASP B 217      28.596  43.487 105.214  1.00 42.67           C  
ATOM   3900  OD1 ASP B 217      29.584  44.220 104.937  1.00 40.54           O  
ATOM   3901  OD2 ASP B 217      27.988  43.556 106.308  1.00 37.96           O  
ATOM   3902  N   ALA B 218      27.207  41.343 101.451  1.00 38.84           N  
ATOM   3903  CA  ALA B 218      26.745  40.244 100.613  1.00 46.44           C  
ATOM   3904  C   ALA B 218      27.618  40.030  99.358  1.00 53.21           C  
ATOM   3905  O   ALA B 218      27.481  39.016  98.673  1.00 58.68           O  
ATOM   3906  CB  ALA B 218      25.278  40.459 100.223  1.00 42.57           C  
ATOM   3907  N   LYS B 219      28.497  40.984  99.050  1.00 56.71           N  
ATOM   3908  CA  LYS B 219      29.393  40.871  97.896  1.00 58.23           C  
ATOM   3909  C   LYS B 219      30.835  40.521  98.279  1.00 63.95           C  
ATOM   3910  O   LYS B 219      31.521  39.840  97.520  1.00 65.66           O  
ATOM   3911  CB  LYS B 219      29.450  42.185  97.107  1.00 57.68           C  
ATOM   3912  CG  LYS B 219      28.168  42.662  96.454  1.00 56.63           C  
ATOM   3913  CD  LYS B 219      28.447  43.979  95.736  1.00 54.59           C  
ATOM   3914  CE  LYS B 219      27.196  44.631  95.189  1.00 50.26           C  
ATOM   3915  NZ  LYS B 219      27.550  45.984  94.685  1.00 51.27           N  
ATOM   3916  N   GLU B 220      31.295  40.992  99.440  1.00 68.43           N  
ATOM   3917  CA  GLU B 220      32.679  40.774  99.876  1.00 73.77           C  
ATOM   3918  C   GLU B 220      33.143  39.409 100.394  1.00 76.68           C  
ATOM   3919  O   GLU B 220      34.313  39.253 100.767  1.00 74.85           O  
ATOM   3920  CB  GLU B 220      33.092  41.875 100.850  1.00 75.35           C  
ATOM   3921  CG  GLU B 220      33.118  43.254 100.197  1.00 78.85           C  
ATOM   3922  CD  GLU B 220      33.569  44.365 101.132  1.00 82.34           C  
ATOM   3923  OE1 GLU B 220      33.611  44.145 102.367  1.00 83.62           O  
ATOM   3924  OE2 GLU B 220      33.875  45.472 100.623  1.00 81.72           O  
ATOM   3925  N   ARG B 221      32.252  38.423 100.392  1.00 81.91           N  
ATOM   3926  CA  ARG B 221      32.596  37.078 100.855  1.00 87.52           C  
ATOM   3927  C   ARG B 221      33.020  36.220  99.667  1.00 89.89           C  
ATOM   3928  O   ARG B 221      32.260  36.240  98.674  1.00 93.03           O  
ATOM   3929  CB  ARG B 221      31.410  36.416 101.569  1.00 87.69           C  
ATOM   3930  CG  ARG B 221      31.134  36.929 102.974  1.00 87.11           C  
ATOM   3931  CD  ARG B 221      29.724  37.474 103.076  1.00 89.59           C  
ATOM   3932  NE  ARG B 221      29.235  37.477 104.453  1.00 93.45           N  
ATOM   3933  CZ  ARG B 221      28.286  38.289 104.916  1.00 95.61           C  
ATOM   3934  NH1 ARG B 221      27.711  39.173 104.111  1.00 96.23           N  
ATOM   3935  NH2 ARG B 221      27.909  38.220 106.187  1.00 97.46           N  
TER    3936      ARG B 221                                                      
HETATM 3937  O   HOH C 708      26.215  56.674 143.123  1.00 21.63           O  
HETATM 3938  O   HOH C 710      26.142  50.305 138.194  1.00 18.17           O  
HETATM 3939  O   HOH C 738      35.237  53.974 142.632  1.00 16.87           O  
HETATM 3940  O   HOH C 750      16.268  51.845  96.331  1.00  8.68           O  
HETATM 3941  O   HOH C 755      23.828  44.928  94.122  1.00 37.41           O  
HETATM 3942  O   HOH C 759      19.400  46.125 103.833  1.00 12.88           O  
HETATM 3943  O   HOH C 763      19.586  57.167 100.101  1.00  2.00           O  
HETATM 3944  O   HOH C 774      12.057  51.352  98.339  1.00  9.65           O  
HETATM 3945  O   HOH C 777      36.579  54.160 139.867  1.00 16.30           O  
HETATM 3946  O   HOH C 780      13.733  52.354  96.712  1.00  4.49           O  
HETATM 3947  O   HOH C 788      17.875  46.994 127.469  1.00 18.47           O  
HETATM 3948  O   HOH C 789      34.051  53.480 152.735  1.00 34.21           O  
HETATM 3949  O   HOH C 793       1.935  50.258  92.343  1.00 14.03           O  
HETATM 3950  O   HOH C 795      11.806  51.106 105.732  1.00 20.05           O  
HETATM 3951  O   HOH C 800      15.510  57.721 103.412  1.00 11.65           O  
HETATM 3952  O   HOH C 804      18.890  54.608 110.216  1.00 18.20           O  
HETATM 3953  O   HOH C 806      11.553  48.803 117.485  1.00 23.79           O  
HETATM 3954  O   HOH C 815      18.155  56.705 114.673  1.00 24.12           O  
HETATM 3955  O   HOH C 822      21.908  59.347 102.892  1.00 22.09           O  
HETATM 3956  O   HOH C 823      10.942  52.072 116.848  1.00 33.16           O  
HETATM 3957  O   HOH C 833      -4.051  53.339  94.164  1.00 28.73           O  
HETATM 3958  O   HOH C 837      15.224  46.835  93.088  1.00 30.55           O  
HETATM 3959  O   HOH C 838       9.007  52.892  98.706  1.00 35.31           O  
HETATM 3960  O   HOH D 712      21.378  52.843 134.943  1.00  5.73           O  
HETATM 3961  O   HOH D 713      21.420  49.599 138.622  1.00 22.09           O  
HETATM 3962  O   HOH D 732      17.292  45.654 116.459  1.00 26.62           O  
HETATM 3963  O   HOH D 734      16.023  60.169 128.001  1.00  4.74           O  
HETATM 3964  O   HOH D 746      11.523  55.778  88.089  1.00 16.42           O  
HETATM 3965  O   HOH D 747      12.868  54.987  82.157  1.00 30.97           O  
HETATM 3966  O   HOH D 748      12.098  48.709  92.975  1.00 18.58           O  
HETATM 3967  O   HOH D 769      19.578  46.309 115.098  1.00 13.28           O  
HETATM 3968  O   HOH D 771       1.506  52.877  91.078  1.00 14.63           O  
HETATM 3969  O   HOH D 775      22.564  58.238 127.735  1.00 10.74           O  
HETATM 3970  O   HOH D 778      36.186  51.206 139.000  1.00 18.56           O  
HETATM 3971  O   HOH D 781       7.482  54.927  96.191  1.00 15.67           O  
HETATM 3972  O   HOH D 785      40.021  54.081 136.202  1.00 17.72           O  
HETATM 3973  O   HOH D 792      23.802  48.106 116.059  1.00 26.12           O  
HETATM 3974  O   HOH D 796      42.972  44.598 136.762  1.00 32.73           O  
HETATM 3975  O   HOH D 801      10.949  48.187  88.662  1.00 16.27           O  
HETATM 3976  O   HOH D 807      19.248  54.564 120.999  1.00  9.66           O  
HETATM 3977  O   HOH D 808      23.872  47.788 140.882  1.00 27.95           O  
HETATM 3978  O   HOH D 809      24.898  40.781 104.490  1.00 25.51           O  
HETATM 3979  O   HOH D 817       2.613  46.747  95.260  1.00 23.06           O  
HETATM 3980  O   HOH D 820      23.983  53.154 134.502  1.00 11.69           O  
HETATM 3981  O   HOH D 821      25.679  51.946 133.108  1.00 16.09           O  
HETATM 3982  O   HOH D 826       6.409  59.232  90.789  1.00 15.47           O  
HETATM 3983  O   HOH D 831       2.725  52.794  88.625  1.00 21.63           O  
HETATM 3984  O   HOH D 842      -0.025  49.028  95.407  1.00 35.02           O  
HETATM 3985  O   HOH A 701      10.030  75.233 120.430  1.00 15.09           O  
HETATM 3986  O   HOH A 702      12.642  74.330 120.839  1.00 18.17           O  
HETATM 3987  O   HOH A 703      16.876  69.305 122.227  1.00 11.55           O  
HETATM 3988  O   HOH A 704      18.713  69.307 124.176  1.00 12.68           O  
HETATM 3989  O   HOH A 705      31.064  62.762 145.323  1.00 22.03           O  
HETATM 3990  O   HOH A 706      17.750  86.130 135.416  1.00 18.64           O  
HETATM 3991  O   HOH A 707      12.374  64.999 139.988  1.00 10.50           O  
HETATM 3992  O   HOH A 709      24.805  56.411 148.766  1.00 21.24           O  
HETATM 3993  O   HOH A 711      21.769  52.200 137.636  1.00 12.96           O  
HETATM 3994  O   HOH A 714      15.314  57.620 145.768  1.00 22.19           O  
HETATM 3995  O   HOH A 715      16.268  56.579 132.113  1.00 16.85           O  
HETATM 3996  O   HOH A 716       9.953  51.261 128.610  1.00 10.97           O  
HETATM 3997  O   HOH A 717      13.584  42.979 134.384  1.00 25.33           O  
HETATM 3998  O   HOH A 718      14.737  44.986 136.035  1.00 35.45           O  
HETATM 3999  O   HOH A 719       6.013  58.102 147.932  1.00 16.63           O  
HETATM 4000  O   HOH A 720      20.186  60.397 133.850  1.00 16.97           O  
HETATM 4001  O   HOH A 721       6.153  52.636 138.606  1.00 23.27           O  
HETATM 4002  O   HOH A 722      15.688  48.281 126.673  1.00 20.85           O  
HETATM 4003  O   HOH A 723       7.956  48.525 136.084  1.00 36.16           O  
HETATM 4004  O   HOH A 724      10.732  55.426 147.961  1.00 26.62           O  
HETATM 4005  O   HOH A 725      28.068  55.672 136.178  1.00 20.76           O  
HETATM 4006  O   HOH A 726      18.525  58.252 131.152  1.00 12.05           O  
HETATM 4007  O   HOH A 727      23.426  68.626 147.620  1.00 13.13           O  
HETATM 4008  O   HOH A 728      15.109  59.290 150.385  1.00 33.38           O  
HETATM 4009  O   HOH A 729      20.606  56.538 132.977  1.00 26.29           O  
HETATM 4010  O   HOH A 730      18.445  58.818 135.000  1.00 11.18           O  
HETATM 4011  O   HOH A 731      18.879  64.597 128.203  1.00 12.47           O  
HETATM 4012  O   HOH A 733      10.885  62.021 128.874  1.00 29.17           O  
HETATM 4013  O   HOH A 735      16.300  66.905 130.057  1.00 23.29           O  
HETATM 4014  O   HOH A 736      17.262  96.225 122.321  1.00 19.69           O  
HETATM 4015  O   HOH A 737      18.083  98.210 121.025  1.00 10.45           O  
HETATM 4016  O   HOH A 739      13.881  64.701 144.183  1.00 15.15           O  
HETATM 4017  O   HOH A 782      25.383  67.850 126.683  1.00 18.95           O  
HETATM 4018  O   HOH A 783      16.364  63.896 150.079  1.00 30.60           O  
HETATM 4019  O   HOH A 786      24.177  76.636 118.742  1.00 31.41           O  
HETATM 4020  O   HOH A 790       1.806  68.968 132.493  1.00 20.48           O  
HETATM 4021  O   HOH A 794      19.350  89.500 116.000  1.00 28.60           O  
HETATM 4022  O   HOH A 797      14.905  71.217 148.482  1.00 32.34           O  
HETATM 4023  O   HOH A 799      14.475  66.217 146.460  1.00 33.88           O  
HETATM 4024  O   HOH A 802      29.388  72.024 135.251  1.00 12.56           O  
HETATM 4025  O   HOH A 803       7.711  52.683 140.849  1.00 28.66           O  
HETATM 4026  O   HOH A 812      19.615 100.231 120.022  1.00 14.50           O  
HETATM 4027  O   HOH A 824       4.310  46.590 134.687  1.00 29.19           O  
HETATM 4028  O   HOH A 825      39.602  59.976 135.932  1.00 28.43           O  
HETATM 4029  O   HOH A 827      31.257  63.180 140.983  1.00 25.84           O  
HETATM 4030  O   HOH A 829      25.363  66.728 124.104  1.00 25.24           O  
HETATM 4031  O   HOH A 834      30.044  54.771 156.531  1.00 34.40           O  
HETATM 4032  O   HOH A 836       1.761  59.794 140.878  1.00 27.64           O  
HETATM 4033  O   HOH A 841      24.673  52.168 137.081  1.00 23.93           O  
HETATM 4034  O   HOH A 843      29.926  54.497 132.864  1.00 41.12           O  
HETATM 4035  O   HOH B 740      28.146  74.656 110.191  1.00 26.65           O  
HETATM 4036  O   HOH B 741      25.506  73.937 109.558  1.00 15.55           O  
HETATM 4037  O   HOH B 742      21.227  68.969 108.802  1.00  4.94           O  
HETATM 4038  O   HOH B 743      19.308  68.791 106.568  1.00  7.80           O  
HETATM 4039  O   HOH B 744       7.249  63.000  86.086  1.00 38.63           O  
HETATM 4040  O   HOH B 745      25.525  63.597  91.008  1.00 10.83           O  
HETATM 4041  O   HOH B 749      16.051  50.973  93.618  1.00  5.95           O  
HETATM 4042  O   HOH B 751      13.489  47.570  90.536  1.00 27.56           O  
HETATM 4043  O   HOH B 752      22.388  56.215  85.288  1.00 25.11           O  
HETATM 4044  O   HOH B 753      21.716  55.495  99.042  1.00 13.62           O  
HETATM 4045  O   HOH B 754      27.806  50.267 102.632  1.00 17.95           O  
HETATM 4046  O   HOH B 756      31.867  55.686  83.119  1.00 26.85           O  
HETATM 4047  O   HOH B 757      17.834  59.550  97.175  1.00  2.00           O  
HETATM 4048  O   HOH B 758      32.101  51.518  92.798  1.00 26.02           O  
HETATM 4049  O   HOH B 760      29.714  47.610  95.282  1.00 20.15           O  
HETATM 4050  O   HOH B 761      27.655  54.716  82.302  1.00 28.31           O  
HETATM 4051  O   HOH B 762      10.012  54.738  95.175  1.00 10.39           O  
HETATM 4052  O   HOH B 764      13.952  66.853  83.490  1.00 22.60           O  
HETATM 4053  O   HOH B 765      23.492  57.501  80.198  1.00 21.37           O  
HETATM 4054  O   HOH B 766      17.553  55.839  98.238  1.00 19.10           O  
HETATM 4055  O   HOH B 767      19.455  57.612  95.903  1.00 16.31           O  
HETATM 4056  O   HOH B 768      19.185  63.982 102.407  1.00 12.88           O  
HETATM 4057  O   HOH B 770      24.379  72.376  93.819  1.00 29.37           O  
HETATM 4058  O   HOH B 772      24.230  62.917  87.015  1.00 14.14           O  
HETATM 4059  O   HOH B 773      21.767  47.388 104.468  1.00 14.31           O  
HETATM 4060  O   HOH B 776      20.543 100.460  94.215  1.00 29.72           O  
HETATM 4061  O   HOH B 779       6.568  61.733  89.958  1.00 10.55           O  
HETATM 4062  O   HOH B 784      17.201  75.950 114.612  1.00 21.73           O  
HETATM 4063  O   HOH B 787      19.285  78.291 115.181  1.00 22.01           O  
HETATM 4064  O   HOH B 791      -1.839  67.944  98.294  1.00 21.06           O  
HETATM 4065  O   HOH B 798      25.414  79.167  91.033  1.00 27.47           O  
HETATM 4066  O   HOH B 805      25.317  62.903  83.077  1.00 21.21           O  
HETATM 4067  O   HOH B 810      21.759  61.651 109.435  1.00 34.12           O  
HETATM 4068  O   HOH B 811      11.038  58.541 105.235  1.00 11.44           O  
HETATM 4069  O   HOH B 813      13.456  51.466  94.211  1.00 25.58           O  
HETATM 4070  O   HOH B 814      23.552  64.499  84.581  1.00 19.37           O  
HETATM 4071  O   HOH B 816      22.010  62.056  80.831  1.00 47.45           O  
HETATM 4072  O   HOH B 818      12.574  51.710 101.065  1.00 16.84           O  
HETATM 4073  O   HOH B 819      15.845  48.254  90.525  1.00 27.88           O  
HETATM 4074  O   HOH B 828      21.726  65.841 101.290  1.00 35.76           O  
HETATM 4075  O   HOH B 830      27.529  89.135 104.614  1.00 25.74           O  
HETATM 4076  O   HOH B 832      25.242  70.842 109.405  1.00 19.79           O  
HETATM 4077  O   HOH B 835      23.628  89.335 114.346  1.00 25.67           O  
HETATM 4078  O   HOH B 839      10.547  51.968 102.706  1.00 20.35           O  
HETATM 4079  O   HOH B 840      29.951  51.122  90.349  1.00 29.61           O  
MASTER      296    0    0   10   18    0    0    9 4075    4    0   34          
END                                                                             
