# Supplementary material for: HIVprotI: an integrated web based platform for prediction and design of HIV proteins inhibitors
Source: J Cheminform. 2018 Mar 9;10:12. doi: 10.1186/s13321-018-0266-y (PMC5845081; doi:10.1186/s13321-018-0266-y)
Supplement: Supplementary file 2 — Additional file 2. Source code of HIVProtI web server. [file 13321_2018_266_MOESM2_ESM.zip › HIVprotI_Source-code/hivprotI/cdw/data/molecules/2G36.pdb]

DBREF  2G36 A    1   328  UNP    Q9WYW2   SYW_THEMA        1    328             
SEQADV 2G36 MET A  -11  UNP  Q9WYW2              LEADER SEQUENCE                
SEQADV 2G36 GLY A  -10  UNP  Q9WYW2              LEADER SEQUENCE                
SEQADV 2G36 SER A   -9  UNP  Q9WYW2              LEADER SEQUENCE                
SEQADV 2G36 ASP A   -8  UNP  Q9WYW2              LEADER SEQUENCE                
SEQADV 2G36 LYS A   -7  UNP  Q9WYW2              LEADER SEQUENCE                
SEQADV 2G36 ILE A   -6  UNP  Q9WYW2              LEADER SEQUENCE                
SEQADV 2G36 HIS A   -5  UNP  Q9WYW2              LEADER SEQUENCE                
SEQADV 2G36 HIS A   -4  UNP  Q9WYW2              LEADER SEQUENCE                
SEQADV 2G36 HIS A   -3  UNP  Q9WYW2              LEADER SEQUENCE                
SEQADV 2G36 HIS A   -2  UNP  Q9WYW2              LEADER SEQUENCE                
SEQADV 2G36 HIS A   -1  UNP  Q9WYW2              LEADER SEQUENCE                
SEQADV 2G36 HIS A    0  UNP  Q9WYW2              LEADER SEQUENCE                
SEQRES   1 A  340  MET GLY SER ASP LYS ILE HIS HIS HIS HIS HIS HIS MET          
SEQRES   2 A  340  ARG ILE LEU SER GLY MET ARG PRO THR GLY LYS LEU HIS          
SEQRES   3 A  340  ILE GLY HIS LEU VAL GLY ALA LEU GLU ASN TRP VAL LYS          
SEQRES   4 A  340  LEU GLN GLU GLU GLY ASN GLU CYS PHE TYR PHE VAL ALA          
SEQRES   5 A  340  ASP TRP HIS ALA LEU THR THR HIS TYR ASP ASP VAL SER          
SEQRES   6 A  340  LYS LEU LYS GLU TYR THR ARG ASP LEU VAL ARG GLY PHE          
SEQRES   7 A  340  LEU ALA CYS GLY ILE ASP PRO GLU LYS SER VAL ILE PHE          
SEQRES   8 A  340  VAL GLN SER GLY VAL LYS GLU HIS ALA GLU LEU ALA LEU          
SEQRES   9 A  340  LEU PHE SER MET ILE VAL SER VAL SER ARG LEU GLU ARG          
SEQRES  10 A  340  VAL PRO THR TYR LYS GLU ILE LYS SER GLU LEU ASN TYR          
SEQRES  11 A  340  LYS ASP LEU SER THR ALA GLY PHE LEU ILE TYR PRO VAL          
SEQRES  12 A  340  LEU GLN ALA ALA ASP ILE LEU ILE TYR LYS ALA GLU GLY          
SEQRES  13 A  340  VAL PRO VAL GLY GLU ASP GLN VAL TYR HIS ILE GLU LEU          
SEQRES  14 A  340  THR ARG GLU ILE ALA ARG ARG PHE ASN TYR LEU TYR ASP          
SEQRES  15 A  340  GLU VAL PHE PRO GLU PRO GLU ALA ILE LEU SER ARG VAL          
SEQRES  16 A  340  PRO LYS LEU PRO GLY THR ASP GLY ARG LYS MET SER LYS          
SEQRES  17 A  340  SER TYR GLY ASN ILE ILE ASN LEU GLU ILE SER GLU LYS          
SEQRES  18 A  340  GLU LEU GLU GLN THR ILE LEU ARG MET MET THR ASP PRO          
SEQRES  19 A  340  ALA ARG VAL ARG ARG SER ASP PRO GLY ASN PRO GLU ASN          
SEQRES  20 A  340  CYS PRO VAL TRP LYS TYR HIS GLN ALA PHE ASP ILE SER          
SEQRES  21 A  340  GLU GLU GLU SER LYS TRP VAL TRP GLU GLY CYS THR THR          
SEQRES  22 A  340  ALA SER ILE GLY CYS VAL ASP CYS LYS LYS LEU LEU LEU          
SEQRES  23 A  340  LYS ASN MET LYS ARG LYS LEU ALA PRO ILE TRP GLU ASN          
SEQRES  24 A  340  PHE ARG LYS ILE ASP GLU ASP PRO HIS TYR VAL ASP ASP          
SEQRES  25 A  340  VAL ILE MET GLU GLY THR LYS LYS ALA ARG GLU VAL ALA          
SEQRES  26 A  340  ALA LYS THR MET GLU GLU VAL ARG ARG ALA MET ASN LEU          
SEQRES  27 A  340  MET PHE                                                      
HET    SF4  A 400       8                                                       
HET    TRP  A 401      15                                                       
HETNAM     SF4 IRON/SULFUR CLUSTER                                              
HETNAM     TRP TRYPTOPHAN                                                       
FORMUL   2  SF4    FE4 S4                                                       
FORMUL   3  TRP    C11 H12 N2 O2                                                
FORMUL   4  HOH   *56(H2 O)                                                     
HELIX    1   1 HIS A   14  GLY A   20  1                                   7    
HELIX    2   2 GLY A   20  GLU A   31  1                                  12    
HELIX    3   3 ALA A   40  TYR A   49  1                                  10    
HELIX    4   4 LYS A   54  CYS A   69  1                                  16    
HELIX    5   5 SER A   82  VAL A   84  5                                   3    
HELIX    6   6 LYS A   85  MET A   96  1                                  12    
HELIX    7   7 SER A   99  ARG A  105  1                                   7    
HELIX    8   8 VAL A  106  GLU A  111  1                                   6    
HELIX    9   9 THR A  123  ILE A  128  1                                   6    
HELIX   10  10 ILE A  128  ILE A  139  1                                  12    
HELIX   11  11 GLY A  148  ASP A  150  5                                   3    
HELIX   12  12 GLN A  151  TYR A  169  1                                  19    
HELIX   13  13 SER A  195  GLY A  199  5                                   5    
HELIX   14  14 SER A  207  ARG A  217  1                                  11    
HELIX   15  15 ASN A  232  ASN A  235  5                                   4    
HELIX   16  16 CYS A  236  PHE A  245  1                                  10    
HELIX   17  17 SER A  248  THR A  261  1                                  14    
HELIX   18  18 GLY A  265  ASP A  294  1                                  30    
HELIX   19  19 HIS A  296  MET A  324  1                                  29    
SHEET    1   A 3 ARG A   2  MET A   7  0                                        
SHEET    2   A 3 GLU A  34  VAL A  39  1  O  GLU A  34   N  ILE A   3           
SHEET    3   A 3 VAL A  77  VAL A  80  1  O  VAL A  77   N  CYS A  35           
SHEET    1   B 2 GLY A 144  VAL A 147  0                                        
SHEET    2   B 2 GLU A 177  LEU A 180  1  O  ILE A 179   N  VAL A 145           
LINK        FE1  SF4 A 400                 SG  CYS A 259     1555   1555  2.34  
LINK        FE3  SF4 A 400                 SG  CYS A 269     1555   1555  2.30  
LINK        FE2  SF4 A 400                 SG  CYS A 236     1555   1555  2.29  
LINK         SG  CYS A 266                FE4  SF4 A 400     1555   1555  2.30  
SITE     1 AC1  8 THR A 220  ASP A 221  ARG A 224  CYS A 236                    
SITE     2 AC1  8 VAL A 238  CYS A 259  CYS A 266  CYS A 269                    
SITE     1 AC2 12 LEU A   4  SER A   5  GLY A   6  ARG A   8                    
SITE     2 AC2 12 HIS A  43  TYR A 129  GLN A 133  ASP A 136                    
SITE     3 AC2 12 ILE A 137  VAL A 145  GLN A 151  HOH A 411                    
CRYST1  122.890  152.730   53.070  90.00  90.00  90.00 C 2 2 21      8          
ORIGX1      1.000000  0.000000  0.000000        0.00000                         
ORIGX2      0.000000  1.000000  0.000000        0.00000                         
ORIGX3      0.000000  0.000000  1.000000        0.00000                         
SCALE1      0.008140  0.000000  0.000000        0.00000                         
SCALE2      0.000000  0.006550  0.000000        0.00000                         
SCALE3      0.000000  0.000000  0.018840        0.00000                         
ATOM      1  N   HIS A   0      10.984  55.456  23.685  1.00 60.91           N  
ATOM      2  CA  HIS A   0       9.946  55.784  22.660  1.00 62.83           C  
ATOM      3  C   HIS A   0      10.347  57.083  21.908  1.00 59.91           C  
ATOM      4  O   HIS A   0      10.109  58.188  22.400  1.00 59.58           O  
ATOM      5  CB  HIS A   0       8.599  55.922  23.363  1.00 65.51           C  
ATOM      6  CG  HIS A   0       7.431  55.754  22.448  1.00 73.07           C  
ATOM      7  ND1 HIS A   0       6.822  56.814  21.809  1.00 76.28           N  
ATOM      8  CD2 HIS A   0       6.776  54.639  22.045  1.00 75.80           C  
ATOM      9  CE1 HIS A   0       5.832  56.360  21.062  1.00 79.44           C  
ATOM     10  NE2 HIS A   0       5.782  55.044  21.189  1.00 79.30           N  
ATOM     11  N   MET A   1      10.911  56.943  20.702  1.00 56.66           N  
ATOM     12  CA  MET A   1      11.581  58.077  20.023  1.00 55.79           C  
ATOM     13  C   MET A   1      11.226  58.562  18.616  1.00 52.64           C  
ATOM     14  O   MET A   1      10.569  57.887  17.837  1.00 50.93           O  
ATOM     15  CB  MET A   1      13.044  57.727  19.928  1.00 53.53           C  
ATOM     16  CG  MET A   1      13.719  57.642  21.234  1.00 56.40           C  
ATOM     17  SD  MET A   1      15.280  56.847  20.912  1.00 64.13           S  
ATOM     18  CE  MET A   1      14.761  55.151  20.512  1.00 73.18           C  
ATOM     19  N   ARG A   2      11.729  59.759  18.321  1.00 50.21           N  
ATOM     20  CA  ARG A   2      11.578  60.403  17.035  1.00 49.60           C  
ATOM     21  C   ARG A   2      12.799  59.991  16.228  1.00 48.88           C  
ATOM     22  O   ARG A   2      13.921  60.400  16.525  1.00 49.51           O  
ATOM     23  CB  ARG A   2      11.519  61.928  17.222  1.00 50.35           C  
ATOM     24  CG  ARG A   2      11.497  62.787  15.919  1.00 53.40           C  
ATOM     25  CD  ARG A   2      10.217  62.639  15.122  1.00 49.27           C  
ATOM     26  NE  ARG A   2       9.063  63.037  15.919  1.00 48.45           N  
ATOM     27  CZ  ARG A   2       8.510  64.245  15.921  1.00 40.71           C  
ATOM     28  NH1 ARG A   2       8.952  65.214  15.144  1.00 46.23           N  
ATOM     29  NH2 ARG A   2       7.477  64.478  16.690  1.00 41.04           N  
ATOM     30  N   ILE A   3      12.581  59.152  15.224  1.00 48.29           N  
ATOM     31  CA  ILE A   3      13.660  58.636  14.391  1.00 45.89           C  
ATOM     32  C   ILE A   3      13.576  59.250  13.010  1.00 45.12           C  
ATOM     33  O   ILE A   3      12.491  59.390  12.448  1.00 44.62           O  
ATOM     34  CB  ILE A   3      13.556  57.106  14.209  1.00 45.47           C  
ATOM     35  CG1 ILE A   3      13.531  56.377  15.562  1.00 41.83           C  
ATOM     36  CG2 ILE A   3      14.710  56.595  13.355  1.00 45.72           C  
ATOM     37  CD1 ILE A   3      14.782  56.500  16.361  1.00 30.30           C  
ATOM     38  N   LEU A   4      14.727  59.636  12.475  1.00 44.26           N  
ATOM     39  CA  LEU A   4      14.791  60.155  11.132  1.00 43.43           C  
ATOM     40  C   LEU A   4      15.939  59.517  10.339  1.00 42.13           C  
ATOM     41  O   LEU A   4      17.040  59.342  10.856  1.00 43.11           O  
ATOM     42  CB  LEU A   4      14.867  61.703  11.096  1.00 43.89           C  
ATOM     43  CG  LEU A   4      14.977  62.150   9.613  1.00 47.20           C  
ATOM     44  CD1 LEU A   4      13.954  63.121   9.178  1.00 44.87           C  
ATOM     45  CD2 LEU A   4      16.404  62.527   9.226  1.00 42.99           C  
ATOM     46  N   SER A   5      15.652  59.138   9.094  1.00 41.39           N  
ATOM     47  CA  SER A   5      16.676  58.627   8.200  1.00 42.88           C  
ATOM     48  C   SER A   5      16.250  58.709   6.741  1.00 44.04           C  
ATOM     49  O   SER A   5      15.070  58.801   6.439  1.00 45.36           O  
ATOM     50  CB  SER A   5      17.011  57.189   8.548  1.00 43.14           C  
ATOM     51  OG  SER A   5      18.259  56.871   7.983  1.00 44.01           O  
ATOM     52  N   GLY A   6      17.221  58.677   5.839  1.00 45.85           N  
ATOM     53  CA  GLY A   6      16.947  58.719   4.400  1.00 46.06           C  
ATOM     54  C   GLY A   6      17.963  57.966   3.547  1.00 45.89           C  
ATOM     55  O   GLY A   6      19.060  57.659   3.999  1.00 45.91           O  
ATOM     56  N   MET A   7      17.564  57.657   2.320  1.00 45.90           N  
ATOM     57  CA  MET A   7      18.398  57.010   1.332  1.00 48.82           C  
ATOM     58  C   MET A   7      18.280  57.733   0.003  1.00 49.25           C  
ATOM     59  O   MET A   7      17.189  58.157  -0.391  1.00 50.48           O  
ATOM     60  CB  MET A   7      17.945  55.581   1.068  1.00 48.93           C  
ATOM     61  CG  MET A   7      18.313  54.565   2.105  1.00 56.53           C  
ATOM     62  SD  MET A   7      18.092  52.891   1.437  1.00 56.12           S  
ATOM     63  CE  MET A   7      19.028  53.026  -0.095  1.00 63.22           C  
ATOM     64  N   ARG A   8      19.405  57.821  -0.698  1.00 51.72           N  
ATOM     65  CA  ARG A   8      19.493  58.425  -2.030  1.00 53.31           C  
ATOM     66  C   ARG A   8      18.990  57.427  -3.051  1.00 51.90           C  
ATOM     67  O   ARG A   8      19.369  56.264  -3.009  1.00 51.33           O  
ATOM     68  CB  ARG A   8      20.955  58.720  -2.358  1.00 53.06           C  
ATOM     69  CG  ARG A   8      21.604  59.781  -1.447  1.00 64.03           C  
ATOM     70  CD  ARG A   8      23.064  59.439  -1.063  1.00 72.73           C  
ATOM     71  NE  ARG A   8      23.851  58.938  -2.182  1.00 74.38           N  
ATOM     72  CZ  ARG A   8      24.421  59.702  -3.109  1.00 78.58           C  
ATOM     73  NH1 ARG A   8      24.307  61.032  -3.073  1.00 75.62           N  
ATOM     74  NH2 ARG A   8      25.102  59.118  -4.088  1.00 82.73           N  
ATOM     75  N   PRO A   9      18.125  57.866  -3.962  1.00 51.89           N  
ATOM     76  CA  PRO A   9      17.667  56.987  -5.029  1.00 52.79           C  
ATOM     77  C   PRO A   9      18.712  56.914  -6.123  1.00 54.67           C  
ATOM     78  O   PRO A   9      18.771  57.781  -6.978  1.00 53.87           O  
ATOM     79  CB  PRO A   9      16.426  57.681  -5.560  1.00 53.05           C  
ATOM     80  CG  PRO A   9      16.659  59.124  -5.284  1.00 55.93           C  
ATOM     81  CD  PRO A   9      17.514  59.198  -4.034  1.00 52.88           C  
ATOM     82  N   THR A  10      19.551  55.890  -6.069  1.00 57.22           N  
ATOM     83  CA  THR A  10      20.558  55.678  -7.067  1.00 58.23           C  
ATOM     84  C   THR A  10      20.255  54.398  -7.864  1.00 59.66           C  
ATOM     85  O   THR A  10      20.942  54.105  -8.837  1.00 62.42           O  
ATOM     86  CB  THR A  10      21.957  55.640  -6.418  1.00 59.86           C  
ATOM     87  OG1 THR A  10      22.015  54.546  -5.490  1.00 64.74           O  
ATOM     88  CG2 THR A  10      22.278  56.982  -5.691  1.00 49.50           C  
ATOM     89  N   GLY A  11      19.243  53.624  -7.480  1.00 59.76           N  
ATOM     90  CA  GLY A  11      18.895  52.430  -8.273  1.00 58.59           C  
ATOM     91  C   GLY A  11      18.024  51.377  -7.605  1.00 57.63           C  
ATOM     92  O   GLY A  11      17.411  51.621  -6.564  1.00 58.31           O  
ATOM     93  N   LYS A  12      17.936  50.205  -8.231  1.00 55.29           N  
ATOM     94  CA  LYS A  12      17.214  49.104  -7.627  1.00 52.68           C  
ATOM     95  C   LYS A  12      17.939  48.754  -6.306  1.00 52.47           C  
ATOM     96  O   LYS A  12      19.172  48.722  -6.259  1.00 53.30           O  
ATOM     97  CB  LYS A  12      17.147  47.892  -8.569  1.00 54.34           C  
ATOM     98  CG  LYS A  12      16.242  48.056  -9.820  1.00 53.71           C  
ATOM     99  CD  LYS A  12      16.158  46.766 -10.668  1.00 48.60           C  
ATOM    100  N   LEU A  13      17.165  48.587  -5.227  1.00 50.13           N  
ATOM    101  CA  LEU A  13      17.675  48.181  -3.912  1.00 46.90           C  
ATOM    102  C   LEU A  13      18.175  46.763  -4.008  1.00 45.20           C  
ATOM    103  O   LEU A  13      17.554  45.950  -4.686  1.00 45.50           O  
ATOM    104  CB  LEU A  13      16.562  48.141  -2.870  1.00 45.55           C  
ATOM    105  CG  LEU A  13      15.935  49.396  -2.315  1.00 42.08           C  
ATOM    106  CD1 LEU A  13      14.657  48.979  -1.622  1.00 43.75           C  
ATOM    107  CD2 LEU A  13      16.889  50.124  -1.367  1.00 44.72           C  
ATOM    108  N   HIS A  14      19.257  46.464  -3.294  1.00 44.94           N  
ATOM    109  CA  HIS A  14      19.851  45.125  -3.291  1.00 45.77           C  
ATOM    110  C   HIS A  14      19.960  44.553  -1.865  1.00 44.81           C  
ATOM    111  O   HIS A  14      19.534  45.191  -0.893  1.00 41.37           O  
ATOM    112  CB  HIS A  14      21.214  45.108  -4.029  1.00 45.86           C  
ATOM    113  CG  HIS A  14      22.244  46.060  -3.491  1.00 51.49           C  
ATOM    114  ND1 HIS A  14      22.410  46.310  -2.144  1.00 58.10           N  
ATOM    115  CD2 HIS A  14      23.238  46.736  -4.119  1.00 57.90           C  
ATOM    116  CE1 HIS A  14      23.420  47.147  -1.971  1.00 59.62           C  
ATOM    117  NE2 HIS A  14      23.942  47.419  -3.154  1.00 56.84           N  
ATOM    118  N   ILE A  15      20.506  43.338  -1.763  1.00 46.49           N  
ATOM    119  CA  ILE A  15      20.749  42.666  -0.467  1.00 47.03           C  
ATOM    120  C   ILE A  15      21.384  43.586   0.593  1.00 46.62           C  
ATOM    121  O   ILE A  15      20.967  43.614   1.733  1.00 46.49           O  
ATOM    122  CB  ILE A  15      21.663  41.461  -0.650  1.00 44.69           C  
ATOM    123  CG1 ILE A  15      20.979  40.377  -1.460  1.00 46.17           C  
ATOM    124  CG2 ILE A  15      22.029  40.877   0.667  1.00 53.71           C  
ATOM    125  CD1 ILE A  15      19.662  39.985  -0.913  1.00 54.80           C  
ATOM    126  N   GLY A  16      22.402  44.324   0.196  1.00 48.57           N  
ATOM    127  CA  GLY A  16      23.084  45.263   1.074  1.00 51.39           C  
ATOM    128  C   GLY A  16      22.267  46.416   1.656  1.00 52.25           C  
ATOM    129  O   GLY A  16      22.588  46.907   2.745  1.00 53.04           O  
ATOM    130  N   HIS A  17      21.250  46.894   0.948  1.00 52.22           N  
ATOM    131  CA  HIS A  17      20.406  47.931   1.531  1.00 52.03           C  
ATOM    132  C   HIS A  17      19.504  47.259   2.558  1.00 53.73           C  
ATOM    133  O   HIS A  17      19.219  47.813   3.613  1.00 57.02           O  
ATOM    134  CB  HIS A  17      19.539  48.617   0.498  1.00 51.74           C  
ATOM    135  CG  HIS A  17      20.303  49.250  -0.614  1.00 54.73           C  
ATOM    136  ND1 HIS A  17      20.368  48.697  -1.875  1.00 59.83           N  
ATOM    137  CD2 HIS A  17      21.034  50.386  -0.663  1.00 56.27           C  
ATOM    138  CE1 HIS A  17      21.105  49.465  -2.656  1.00 57.03           C  
ATOM    139  NE2 HIS A  17      21.521  50.497  -1.944  1.00 60.78           N  
ATOM    140  N   LEU A  18      19.062  46.049   2.244  1.00 53.52           N  
ATOM    141  CA  LEU A  18      18.167  45.300   3.113  1.00 51.42           C  
ATOM    142  C   LEU A  18      18.805  44.900   4.434  1.00 51.66           C  
ATOM    143  O   LEU A  18      18.343  45.317   5.484  1.00 52.92           O  
ATOM    144  CB  LEU A  18      17.664  44.042   2.401  1.00 51.05           C  
ATOM    145  CG  LEU A  18      16.602  43.205   3.119  1.00 52.64           C  
ATOM    146  CD1 LEU A  18      15.357  44.045   3.333  1.00 36.72           C  
ATOM    147  CD2 LEU A  18      16.298  41.887   2.344  1.00 47.69           C  
ATOM    148  N   VAL A  19      19.872  44.110   4.399  1.00 50.96           N  
ATOM    149  CA  VAL A  19      20.434  43.593   5.658  1.00 49.83           C  
ATOM    150  C   VAL A  19      21.145  44.628   6.526  1.00 49.75           C  
ATOM    151  O   VAL A  19      21.243  44.454   7.733  1.00 49.94           O  
ATOM    152  CB  VAL A  19      21.274  42.319   5.458  1.00 48.03           C  
ATOM    153  CG1 VAL A  19      20.384  41.211   4.869  1.00 44.41           C  
ATOM    154  CG2 VAL A  19      22.488  42.589   4.600  1.00 45.11           C  
ATOM    155  N   GLY A  20      21.619  45.706   5.921  1.00 50.28           N  
ATOM    156  CA  GLY A  20      22.190  46.810   6.691  1.00 51.33           C  
ATOM    157  C   GLY A  20      21.077  47.776   7.105  1.00 50.13           C  
ATOM    158  O   GLY A  20      20.329  47.540   8.071  1.00 51.79           O  
ATOM    159  N   ALA A  21      20.907  48.817   6.307  1.00 47.35           N  
ATOM    160  CA  ALA A  21      19.946  49.899   6.595  1.00 45.31           C  
ATOM    161  C   ALA A  21      18.478  49.544   6.841  1.00 44.40           C  
ATOM    162  O   ALA A  21      17.940  49.847   7.898  1.00 45.87           O  
ATOM    163  CB  ALA A  21      20.034  50.950   5.497  1.00 40.00           C  
ATOM    164  N   LEU A  22      17.828  48.921   5.867  1.00 45.44           N  
ATOM    165  CA  LEU A  22      16.368  48.687   5.939  1.00 44.66           C  
ATOM    166  C   LEU A  22      15.896  47.789   7.055  1.00 44.27           C  
ATOM    167  O   LEU A  22      14.841  48.022   7.610  1.00 47.09           O  
ATOM    168  CB  LEU A  22      15.804  48.220   4.590  1.00 43.93           C  
ATOM    169  CG  LEU A  22      15.860  49.269   3.468  1.00 43.01           C  
ATOM    170  CD1 LEU A  22      15.367  48.707   2.130  1.00 42.10           C  
ATOM    171  CD2 LEU A  22      15.065  50.537   3.824  1.00 35.10           C  
ATOM    172  N   GLU A  23      16.659  46.771   7.408  1.00 45.91           N  
ATOM    173  CA  GLU A  23      16.242  45.921   8.513  1.00 45.42           C  
ATOM    174  C   GLU A  23      16.290  46.719   9.788  1.00 43.63           C  
ATOM    175  O   GLU A  23      15.391  46.598  10.591  1.00 43.96           O  
ATOM    176  CB  GLU A  23      17.045  44.625   8.602  1.00 46.07           C  
ATOM    177  CG  GLU A  23      16.553  43.541   7.605  1.00 49.94           C  
ATOM    178  CD  GLU A  23      17.282  42.197   7.723  1.00 48.15           C  
ATOM    179  OE1 GLU A  23      18.349  42.122   8.379  1.00 54.55           O  
ATOM    180  OE2 GLU A  23      16.777  41.216   7.142  1.00 50.14           O  
ATOM    181  N   ASN A  24      17.298  47.575   9.957  1.00 42.44           N  
ATOM    182  CA  ASN A  24      17.364  48.404  11.162  1.00 41.86           C  
ATOM    183  C   ASN A  24      16.141  49.353  11.193  1.00 43.21           C  
ATOM    184  O   ASN A  24      15.510  49.516  12.236  1.00 46.76           O  
ATOM    185  CB  ASN A  24      18.668  49.212  11.251  1.00 41.39           C  
ATOM    186  CG  ASN A  24      19.947  48.339  11.365  1.00 45.04           C  
ATOM    187  OD1 ASN A  24      19.936  47.198  11.843  1.00 45.56           O  
ATOM    188  ND2 ASN A  24      21.069  48.925  10.968  1.00 41.97           N  
ATOM    189  N   TRP A  25      15.808  49.962  10.054  1.00 40.16           N  
ATOM    190  CA  TRP A  25      14.652  50.860   9.954  1.00 41.65           C  
ATOM    191  C   TRP A  25      13.350  50.210  10.406  1.00 43.03           C  
ATOM    192  O   TRP A  25      12.561  50.801  11.157  1.00 42.18           O  
ATOM    193  CB  TRP A  25      14.474  51.284   8.510  1.00 42.09           C  
ATOM    194  CG  TRP A  25      15.412  52.314   8.093  1.00 42.79           C  
ATOM    195  CD1 TRP A  25      16.617  52.594   8.645  1.00 43.53           C  
ATOM    196  CD2 TRP A  25      15.290  53.145   6.949  1.00 39.37           C  
ATOM    197  NE1 TRP A  25      17.227  53.606   7.955  1.00 44.56           N  
ATOM    198  CE2 TRP A  25      16.437  53.959   6.901  1.00 37.53           C  
ATOM    199  CE3 TRP A  25      14.314  53.292   5.963  1.00 41.56           C  
ATOM    200  CZ2 TRP A  25      16.641  54.911   5.905  1.00 40.33           C  
ATOM    201  CZ3 TRP A  25      14.515  54.246   4.971  1.00 41.64           C  
ATOM    202  CH2 TRP A  25      15.668  55.040   4.953  1.00 44.18           C  
ATOM    203  N   VAL A  26      13.127  48.998   9.901  1.00 43.23           N  
ATOM    204  CA  VAL A  26      11.959  48.214  10.248  1.00 41.76           C  
ATOM    205  C   VAL A  26      12.012  47.843  11.737  1.00 42.89           C  
ATOM    206  O   VAL A  26      10.996  47.907  12.411  1.00 43.35           O  
ATOM    207  CB  VAL A  26      11.822  46.968   9.323  1.00 41.70           C  
ATOM    208  CG1 VAL A  26      10.748  46.011   9.837  1.00 29.51           C  
ATOM    209  CG2 VAL A  26      11.522  47.423   7.894  1.00 34.69           C  
ATOM    210  N   LYS A  27      13.194  47.505  12.259  1.00 42.43           N  
ATOM    211  CA  LYS A  27      13.320  47.175  13.678  1.00 41.80           C  
ATOM    212  C   LYS A  27      12.948  48.416  14.513  1.00 41.94           C  
ATOM    213  O   LYS A  27      12.234  48.313  15.495  1.00 45.02           O  
ATOM    214  CB  LYS A  27      14.730  46.649  14.018  1.00 40.54           C  
ATOM    215  CG  LYS A  27      14.855  46.041  15.411  1.00 42.91           C  
ATOM    216  CD  LYS A  27      16.217  45.351  15.681  1.00 43.68           C  
ATOM    217  N   LEU A  28      13.392  49.598  14.116  1.00 41.06           N  
ATOM    218  CA  LEU A  28      13.063  50.802  14.880  1.00 41.24           C  
ATOM    219  C   LEU A  28      11.561  51.089  14.793  1.00 40.75           C  
ATOM    220  O   LEU A  28      10.922  51.527  15.757  1.00 37.01           O  
ATOM    221  CB  LEU A  28      13.901  51.989  14.388  1.00 41.29           C  
ATOM    222  CG  LEU A  28      15.390  51.829  14.719  1.00 39.76           C  
ATOM    223  CD1 LEU A  28      16.263  52.764  13.904  1.00 34.18           C  
ATOM    224  CD2 LEU A  28      15.619  52.018  16.213  1.00 32.43           C  
ATOM    225  N   GLN A  29      10.999  50.812  13.627  1.00 42.92           N  
ATOM    226  CA  GLN A  29       9.572  50.989  13.406  1.00 43.44           C  
ATOM    227  C   GLN A  29       8.786  50.061  14.315  1.00 44.52           C  
ATOM    228  O   GLN A  29       7.863  50.503  14.987  1.00 47.93           O  
ATOM    229  CB  GLN A  29       9.231  50.709  11.940  1.00 42.63           C  
ATOM    230  CG  GLN A  29       7.767  50.791  11.602  1.00 41.78           C  
ATOM    231  CD  GLN A  29       7.497  50.473  10.153  1.00 43.09           C  
ATOM    232  OE1 GLN A  29       7.376  51.372   9.332  1.00 50.47           O  
ATOM    233  NE2 GLN A  29       7.443  49.195   9.820  1.00 45.56           N  
ATOM    234  N   GLU A  30       9.174  48.786  14.364  1.00 44.86           N  
ATOM    235  CA  GLU A  30       8.420  47.782  15.134  1.00 45.39           C  
ATOM    236  C   GLU A  30       8.541  47.957  16.627  1.00 45.56           C  
ATOM    237  O   GLU A  30       7.630  47.615  17.364  1.00 45.13           O  
ATOM    238  CB  GLU A  30       8.780  46.342  14.720  1.00 45.40           C  
ATOM    239  CG  GLU A  30       8.538  46.035  13.218  1.00 45.07           C  
ATOM    240  CD  GLU A  30       7.197  46.566  12.692  1.00 50.27           C  
ATOM    241  OE1 GLU A  30       6.172  46.410  13.391  1.00 60.67           O  
ATOM    242  OE2 GLU A  30       7.163  47.142  11.580  1.00 43.45           O  
ATOM    243  N   GLU A  31       9.651  48.513  17.076  1.00 47.02           N  
ATOM    244  CA  GLU A  31       9.817  48.801  18.488  1.00 49.34           C  
ATOM    245  C   GLU A  31       8.889  49.950  18.889  1.00 48.50           C  
ATOM    246  O   GLU A  31       8.742  50.248  20.063  1.00 49.48           O  
ATOM    247  CB  GLU A  31      11.281  49.102  18.800  1.00 50.81           C  
ATOM    248  CG  GLU A  31      12.187  47.862  18.653  1.00 50.70           C  
ATOM    249  CD  GLU A  31      13.660  48.227  18.551  1.00 53.13           C  
ATOM    250  OE1 GLU A  31      13.978  49.439  18.528  1.00 60.48           O  
ATOM    251  OE2 GLU A  31      14.497  47.301  18.478  1.00 63.04           O  
ATOM    252  N   GLY A  32       8.277  50.597  17.899  1.00 48.05           N  
ATOM    253  CA  GLY A  32       7.268  51.615  18.136  1.00 47.30           C  
ATOM    254  C   GLY A  32       7.734  53.043  18.299  1.00 47.93           C  
ATOM    255  O   GLY A  32       7.132  53.797  19.047  1.00 51.31           O  
ATOM    256  N   ASN A  33       8.793  53.427  17.606  1.00 47.19           N  
ATOM    257  CA  ASN A  33       9.278  54.798  17.655  1.00 47.12           C  
ATOM    258  C   ASN A  33       8.564  55.619  16.565  1.00 48.41           C  
ATOM    259  O   ASN A  33       7.953  55.036  15.685  1.00 50.80           O  
ATOM    260  CB  ASN A  33      10.791  54.810  17.416  1.00 46.97           C  
ATOM    261  CG  ASN A  33      11.552  54.014  18.451  1.00 40.67           C  
ATOM    262  OD1 ASN A  33      11.709  54.430  19.607  1.00 37.14           O  
ATOM    263  ND2 ASN A  33      12.058  52.875  18.032  1.00 33.27           N  
ATOM    264  N   GLU A  34       8.608  56.954  16.636  1.00 48.43           N  
ATOM    265  CA  GLU A  34       8.034  57.807  15.587  1.00 47.75           C  
ATOM    266  C   GLU A  34       9.020  57.892  14.445  1.00 46.66           C  
ATOM    267  O   GLU A  34       9.961  58.688  14.494  1.00 49.01           O  
ATOM    268  CB  GLU A  34       7.840  59.228  16.066  1.00 50.10           C  
ATOM    269  CG  GLU A  34       6.817  59.474  17.133  1.00 54.66           C  
ATOM    270  CD  GLU A  34       6.370  60.925  17.101  1.00 57.04           C  
ATOM    271  OE1 GLU A  34       6.055  61.400  15.981  1.00 53.52           O  
ATOM    272  OE2 GLU A  34       6.331  61.575  18.172  1.00 61.41           O  
ATOM    273  N   CYS A  35       8.825  57.109  13.400  1.00 45.43           N  
ATOM    274  CA  CYS A  35       9.808  57.087  12.325  1.00 43.92           C  
ATOM    275  C   CYS A  35       9.461  57.924  11.112  1.00 44.48           C  
ATOM    276  O   CYS A  35       8.364  57.798  10.547  1.00 46.02           O  
ATOM    277  CB  CYS A  35      10.037  55.653  11.888  1.00 43.54           C  
ATOM    278  SG  CYS A  35      10.611  54.629  13.235  1.00 46.43           S  
ATOM    279  N   PHE A  36      10.414  58.776  10.729  1.00 42.87           N  
ATOM    280  CA  PHE A  36      10.342  59.577   9.514  1.00 41.64           C  
ATOM    281  C   PHE A  36      11.433  59.022   8.557  1.00 39.49           C  
ATOM    282  O   PHE A  36      12.615  59.102   8.848  1.00 37.29           O  
ATOM    283  CB  PHE A  36      10.573  61.055   9.829  1.00 41.65           C  
ATOM    284  CG  PHE A  36       9.448  61.710  10.616  1.00 45.95           C  
ATOM    285  CD1 PHE A  36       9.345  61.546  11.996  1.00 41.04           C  
ATOM    286  CD2 PHE A  36       8.507  62.526   9.966  1.00 45.37           C  
ATOM    287  CE1 PHE A  36       8.303  62.161  12.700  1.00 46.89           C  
ATOM    288  CE2 PHE A  36       7.470  63.141  10.665  1.00 42.51           C  
ATOM    289  CZ  PHE A  36       7.366  62.966  12.026  1.00 43.25           C  
ATOM    290  N   TYR A  37      11.010  58.428   7.441  1.00 38.36           N  
ATOM    291  CA  TYR A  37      11.898  57.827   6.461  1.00 38.86           C  
ATOM    292  C   TYR A  37      11.622  58.406   5.093  1.00 41.37           C  
ATOM    293  O   TYR A  37      10.444  58.513   4.679  1.00 43.48           O  
ATOM    294  CB  TYR A  37      11.702  56.322   6.412  1.00 39.29           C  
ATOM    295  CG  TYR A  37      12.080  55.620   7.688  1.00 40.35           C  
ATOM    296  CD1 TYR A  37      13.346  55.780   8.237  1.00 36.38           C  
ATOM    297  CD2 TYR A  37      11.191  54.755   8.325  1.00 42.76           C  
ATOM    298  CE1 TYR A  37      13.712  55.113   9.410  1.00 45.80           C  
ATOM    299  CE2 TYR A  37      11.547  54.082   9.497  1.00 44.96           C  
ATOM    300  CZ  TYR A  37      12.812  54.260  10.037  1.00 43.50           C  
ATOM    301  OH  TYR A  37      13.181  53.600  11.200  1.00 41.00           O  
ATOM    302  N   PHE A  38      12.689  58.762   4.368  1.00 41.70           N  
ATOM    303  CA  PHE A  38      12.514  59.451   3.087  1.00 43.15           C  
ATOM    304  C   PHE A  38      13.523  59.142   2.031  1.00 42.65           C  
ATOM    305  O   PHE A  38      14.585  58.599   2.298  1.00 44.27           O  
ATOM    306  CB  PHE A  38      12.474  60.974   3.307  1.00 45.65           C  
ATOM    307  CG  PHE A  38      13.791  61.569   3.726  1.00 47.92           C  
ATOM    308  CD1 PHE A  38      14.208  61.503   5.046  1.00 48.26           C  
ATOM    309  CD2 PHE A  38      14.607  62.197   2.799  1.00 39.65           C  
ATOM    310  CE1 PHE A  38      15.420  62.047   5.433  1.00 46.69           C  
ATOM    311  CE2 PHE A  38      15.808  62.754   3.186  1.00 49.17           C  
ATOM    312  CZ  PHE A  38      16.211  62.690   4.507  1.00 45.43           C  
ATOM    313  N   VAL A  39      13.146  59.472   0.801  1.00 43.75           N  
ATOM    314  CA  VAL A  39      14.021  59.292  -0.342  1.00 42.77           C  
ATOM    315  C   VAL A  39      14.716  60.619  -0.489  1.00 42.81           C  
ATOM    316  O   VAL A  39      14.048  61.642  -0.682  1.00 40.62           O  
ATOM    317  CB  VAL A  39      13.247  58.972  -1.600  1.00 41.55           C  
ATOM    318  CG1 VAL A  39      14.180  58.889  -2.777  1.00 45.76           C  
ATOM    319  CG2 VAL A  39      12.512  57.675  -1.410  1.00 44.56           C  
ATOM    320  N   ALA A  40      16.043  60.605  -0.359  1.00 42.03           N  
ATOM    321  CA  ALA A  40      16.836  61.822  -0.445  1.00 42.35           C  
ATOM    322  C   ALA A  40      17.145  62.181  -1.885  1.00 40.32           C  
ATOM    323  O   ALA A  40      18.298  62.135  -2.303  1.00 42.90           O  
ATOM    324  CB  ALA A  40      18.133  61.656   0.360  1.00 43.74           C  
ATOM    325  N   ASP A  41      16.129  62.548  -2.651  1.00 40.26           N  
ATOM    326  CA  ASP A  41      16.352  62.885  -4.062  1.00 40.22           C  
ATOM    327  C   ASP A  41      17.250  64.123  -4.298  1.00 41.24           C  
ATOM    328  O   ASP A  41      18.000  64.155  -5.288  1.00 40.73           O  
ATOM    329  CB  ASP A  41      15.055  62.952  -4.855  1.00 38.45           C  
ATOM    330  CG  ASP A  41      14.064  63.900  -4.285  1.00 42.41           C  
ATOM    331  OD1 ASP A  41      14.273  64.381  -3.148  1.00 48.29           O  
ATOM    332  OD2 ASP A  41      13.044  64.128  -4.977  1.00 45.60           O  
ATOM    333  N   TRP A  42      17.217  65.130  -3.424  1.00 40.38           N  
ATOM    334  CA  TRP A  42      18.159  66.235  -3.611  1.00 41.82           C  
ATOM    335  C   TRP A  42      19.611  65.797  -3.351  1.00 42.04           C  
ATOM    336  O   TRP A  42      20.506  66.305  -3.994  1.00 44.81           O  
ATOM    337  CB  TRP A  42      17.833  67.483  -2.784  1.00 42.48           C  
ATOM    338  CG  TRP A  42      16.694  68.224  -3.278  1.00 40.34           C  
ATOM    339  CD1 TRP A  42      16.279  68.316  -4.566  1.00 44.17           C  
ATOM    340  CD2 TRP A  42      15.852  69.082  -2.521  1.00 35.72           C  
ATOM    341  NE1 TRP A  42      15.173  69.114  -4.649  1.00 43.43           N  
ATOM    342  CE2 TRP A  42      14.904  69.616  -3.404  1.00 40.34           C  
ATOM    343  CE3 TRP A  42      15.792  69.434  -1.175  1.00 42.35           C  
ATOM    344  CZ2 TRP A  42      13.905  70.482  -2.984  1.00 45.10           C  
ATOM    345  CZ3 TRP A  42      14.814  70.304  -0.754  1.00 44.01           C  
ATOM    346  CH2 TRP A  42      13.883  70.819  -1.651  1.00 46.03           C  
ATOM    347  N   HIS A  43      19.856  64.881  -2.424  1.00 44.24           N  
ATOM    348  CA  HIS A  43      21.227  64.392  -2.209  1.00 46.80           C  
ATOM    349  C   HIS A  43      21.652  63.584  -3.438  1.00 47.26           C  
ATOM    350  O   HIS A  43      22.832  63.517  -3.751  1.00 48.08           O  
ATOM    351  CB  HIS A  43      21.377  63.571  -0.922  1.00 46.67           C  
ATOM    352  CG  HIS A  43      21.272  64.383   0.341  1.00 52.88           C  
ATOM    353  ND1 HIS A  43      22.348  65.054   0.894  1.00 48.48           N  
ATOM    354  CD2 HIS A  43      20.219  64.619   1.165  1.00 47.69           C  
ATOM    355  CE1 HIS A  43      21.961  65.667   1.999  1.00 49.24           C  
ATOM    356  NE2 HIS A  43      20.673  65.424   2.183  1.00 47.94           N  
ATOM    357  N   ALA A  44      20.699  62.984  -4.148  1.00 47.96           N  
ATOM    358  CA  ALA A  44      21.053  62.263  -5.380  1.00 48.32           C  
ATOM    359  C   ALA A  44      21.708  63.266  -6.321  1.00 48.92           C  
ATOM    360  O   ALA A  44      22.741  62.955  -6.887  1.00 49.89           O  
ATOM    361  CB  ALA A  44      19.842  61.572  -6.039  1.00 44.30           C  
ATOM    362  N   LEU A  45      21.151  64.482  -6.435  1.00 50.11           N  
ATOM    363  CA  LEU A  45      21.745  65.539  -7.296  1.00 50.69           C  
ATOM    364  C   LEU A  45      23.188  65.979  -6.911  1.00 51.27           C  
ATOM    365  O   LEU A  45      23.994  66.287  -7.773  1.00 51.15           O  
ATOM    366  CB  LEU A  45      20.829  66.772  -7.364  1.00 50.23           C  
ATOM    367  CG  LEU A  45      19.542  66.648  -8.200  1.00 50.11           C  
ATOM    368  CD1 LEU A  45      18.619  67.852  -8.029  1.00 44.85           C  
ATOM    369  CD2 LEU A  45      19.872  66.484  -9.654  1.00 39.13           C  
ATOM    370  N   THR A  46      23.530  66.023  -5.635  1.00 53.24           N  
ATOM    371  CA  THR A  46      24.895  66.442  -5.279  1.00 55.92           C  
ATOM    372  C   THR A  46      25.954  65.641  -6.029  1.00 54.44           C  
ATOM    373  O   THR A  46      26.977  66.180  -6.407  1.00 53.35           O  
ATOM    374  CB  THR A  46      25.203  66.312  -3.755  1.00 57.06           C  
ATOM    375  OG1 THR A  46      25.212  64.916  -3.385  1.00 63.18           O  
ATOM    376  CG2 THR A  46      24.198  67.090  -2.925  1.00 50.35           C  
ATOM    377  N   THR A  47      25.717  64.355  -6.237  1.00 56.33           N  
ATOM    378  CA  THR A  47      26.694  63.509  -6.951  1.00 57.56           C  
ATOM    379  C   THR A  47      26.301  63.148  -8.387  1.00 55.94           C  
ATOM    380  O   THR A  47      27.163  62.963  -9.240  1.00 55.90           O  
ATOM    381  CB  THR A  47      26.938  62.214  -6.160  1.00 58.55           C  
ATOM    382  OG1 THR A  47      25.673  61.737  -5.670  1.00 60.72           O  
ATOM    383  CG2 THR A  47      27.874  62.481  -4.971  1.00 59.65           C  
ATOM    384  N   HIS A  48      25.004  63.076  -8.656  1.00 56.21           N  
ATOM    385  CA  HIS A  48      24.494  62.652  -9.971  1.00 57.15           C  
ATOM    386  C   HIS A  48      23.792  63.762 -10.755  1.00 57.77           C  
ATOM    387  O   HIS A  48      22.858  63.486 -11.521  1.00 58.96           O  
ATOM    388  CB  HIS A  48      23.546  61.470  -9.776  1.00 57.03           C  
ATOM    389  CG  HIS A  48      24.220  60.264  -9.209  1.00 62.29           C  
ATOM    390  ND1 HIS A  48      24.283  59.061  -9.877  1.00 68.82           N  
ATOM    391  CD2 HIS A  48      24.926  60.094  -8.067  1.00 66.88           C  
ATOM    392  CE1 HIS A  48      24.966  58.193  -9.152  1.00 68.26           C  
ATOM    393  NE2 HIS A  48      25.378  58.799  -8.055  1.00 67.27           N  
ATOM    394  N   TYR A  49      24.245  65.008 -10.587  1.00 56.28           N  
ATOM    395  CA  TYR A  49      23.655  66.123 -11.330  1.00 55.80           C  
ATOM    396  C   TYR A  49      23.926  65.962 -12.828  1.00 56.58           C  
ATOM    397  O   TYR A  49      23.285  66.636 -13.631  1.00 56.82           O  
ATOM    398  CB  TYR A  49      24.130  67.501 -10.818  1.00 54.94           C  
ATOM    399  CG  TYR A  49      25.592  67.768 -11.032  1.00 51.79           C  
ATOM    400  CD1 TYR A  49      26.519  67.424 -10.062  1.00 54.09           C  
ATOM    401  CD2 TYR A  49      26.050  68.339 -12.204  1.00 49.28           C  
ATOM    402  CE1 TYR A  49      27.864  67.635 -10.250  1.00 55.56           C  
ATOM    403  CE2 TYR A  49      27.400  68.571 -12.403  1.00 57.84           C  
ATOM    404  CZ  TYR A  49      28.308  68.206 -11.417  1.00 56.40           C  
ATOM    405  OH  TYR A  49      29.659  68.416 -11.580  1.00 53.40           O  
ATOM    406  N   ASP A  50      24.881  65.086 -13.187  1.00 57.97           N  
ATOM    407  CA  ASP A  50      25.190  64.778 -14.608  1.00 56.75           C  
ATOM    408  C   ASP A  50      24.234  63.759 -15.222  1.00 55.16           C  
ATOM    409  O   ASP A  50      24.156  63.702 -16.441  1.00 55.32           O  
ATOM    410  CB  ASP A  50      26.702  64.494 -14.919  1.00 56.80           C  
ATOM    411  CG  ASP A  50      27.433  63.664 -13.837  1.00 62.01           C  
ATOM    412  OD1 ASP A  50      27.095  62.483 -13.595  1.00 53.47           O  
ATOM    413  OD2 ASP A  50      28.407  64.206 -13.250  1.00 78.46           O  
ATOM    414  N   ASP A  51      23.518  62.949 -14.426  1.00 54.15           N  
ATOM    415  CA AASP A  51      22.527  62.010 -14.988  0.50 53.89           C  
ATOM    416  CA BASP A  51      22.511  62.030 -15.004  0.50 53.48           C  
ATOM    417  C   ASP A  51      21.218  61.990 -14.192  1.00 52.82           C  
ATOM    418  O   ASP A  51      21.037  61.159 -13.280  1.00 52.98           O  
ATOM    419  CB AASP A  51      23.092  60.578 -15.197  0.50 54.08           C  
ATOM    420  CB BASP A  51      23.043  60.602 -15.214  0.50 53.37           C  
ATOM    421  CG AASP A  51      23.289  59.788 -13.898  0.50 52.23           C  
ATOM    422  CG BASP A  51      22.112  59.743 -16.096  0.50 49.30           C  
ATOM    423  OD1AASP A  51      23.640  60.381 -12.861  0.50 49.98           O  
ATOM    424  OD1BASP A  51      21.128  60.267 -16.668  0.50 34.53           O  
ATOM    425  OD2AASP A  51      23.114  58.549 -13.932  0.50 47.65           O  
ATOM    426  OD2BASP A  51      22.383  58.534 -16.232  0.50 52.04           O  
ATOM    427  N   VAL A  52      20.305  62.884 -14.560  1.00 50.27           N  
ATOM    428  CA  VAL A  52      19.007  62.971 -13.908  1.00 47.00           C  
ATOM    429  C   VAL A  52      17.931  62.237 -14.695  1.00 46.88           C  
ATOM    430  O   VAL A  52      16.792  62.164 -14.253  1.00 48.66           O  
ATOM    431  CB  VAL A  52      18.560  64.437 -13.768  1.00 47.21           C  
ATOM    432  CG1 VAL A  52      19.555  65.230 -12.917  1.00 40.40           C  
ATOM    433  CG2 VAL A  52      18.354  65.081 -15.144  1.00 40.24           C  
ATOM    434  N   SER A  53      18.271  61.667 -15.842  1.00 45.23           N  
ATOM    435  CA  SER A  53      17.237  61.056 -16.673  1.00 47.19           C  
ATOM    436  C   SER A  53      16.375  59.987 -15.968  1.00 47.43           C  
ATOM    437  O   SER A  53      15.271  59.700 -16.426  1.00 45.46           O  
ATOM    438  CB  SER A  53      17.834  60.495 -17.964  1.00 46.71           C  
ATOM    439  OG  SER A  53      18.837  59.549 -17.683  1.00 47.71           O  
ATOM    440  N   LYS A  54      16.856  59.418 -14.864  1.00 47.09           N  
ATOM    441  CA  LYS A  54      16.094  58.397 -14.151  1.00 47.84           C  
ATOM    442  C   LYS A  54      15.813  58.706 -12.692  1.00 47.52           C  
ATOM    443  O   LYS A  54      15.390  57.831 -11.943  1.00 48.62           O  
ATOM    444  CB  LYS A  54      16.755  57.025 -14.318  1.00 48.60           C  
ATOM    445  CG  LYS A  54      16.292  56.391 -15.612  1.00 52.10           C  
ATOM    446  CD  LYS A  54      16.657  54.937 -15.786  1.00 59.42           C  
ATOM    447  CE  LYS A  54      18.075  54.735 -16.258  1.00 64.43           C  
ATOM    448  NZ  LYS A  54      18.141  53.472 -17.065  1.00 66.23           N  
ATOM    449  N   LEU A  55      15.954  59.979 -12.339  1.00 45.89           N  
ATOM    450  CA  LEU A  55      15.798  60.462 -10.969  1.00 44.63           C  
ATOM    451  C   LEU A  55      14.384  60.319 -10.443  1.00 45.71           C  
ATOM    452  O   LEU A  55      14.177  59.705  -9.392  1.00 47.00           O  
ATOM    453  CB  LEU A  55      16.253  61.932 -10.897  1.00 44.50           C  
ATOM    454  CG  LEU A  55      16.384  62.625  -9.548  1.00 44.40           C  
ATOM    455  CD1 LEU A  55      16.996  61.710  -8.496  1.00 37.83           C  
ATOM    456  CD2 LEU A  55      17.186  63.907  -9.698  1.00 40.42           C  
ATOM    457  N   LYS A  56      13.418  60.895 -11.150  1.00 45.74           N  
ATOM    458  CA  LYS A  56      12.016  60.789 -10.746  1.00 47.94           C  
ATOM    459  C   LYS A  56      11.658  59.302 -10.640  1.00 49.59           C  
ATOM    460  O   LYS A  56      11.064  58.847  -9.660  1.00 49.30           O  
ATOM    461  CB  LYS A  56      11.067  61.499 -11.743  1.00 46.77           C  
ATOM    462  CG  LYS A  56       9.608  61.510 -11.271  1.00 46.99           C  
ATOM    463  CD  LYS A  56       8.591  61.952 -12.332  1.00 49.20           C  
ATOM    464  CE  LYS A  56       8.698  63.423 -12.666  1.00 59.79           C  
ATOM    465  NZ  LYS A  56       7.672  63.838 -13.668  1.00 59.96           N  
ATOM    466  N   GLU A  57      12.081  58.536 -11.634  1.00 52.10           N  
ATOM    467  CA  GLU A  57      11.760  57.116 -11.694  1.00 53.47           C  
ATOM    468  C   GLU A  57      12.422  56.351 -10.540  1.00 52.28           C  
ATOM    469  O   GLU A  57      11.764  55.561  -9.853  1.00 51.08           O  
ATOM    470  CB  GLU A  57      12.111  56.560 -13.072  1.00 54.10           C  
ATOM    471  CG  GLU A  57      11.362  57.305 -14.243  1.00 61.35           C  
ATOM    472  CD  GLU A  57      11.872  58.743 -14.573  1.00 66.14           C  
ATOM    473  OE1 GLU A  57      12.978  59.132 -14.128  1.00 62.32           O  
ATOM    474  OE2 GLU A  57      11.169  59.487 -15.308  1.00 69.31           O  
ATOM    475  N   TYR A  58      13.700  56.622 -10.278  1.00 52.56           N  
ATOM    476  CA  TYR A  58      14.384  55.968  -9.145  1.00 50.77           C  
ATOM    477  C   TYR A  58      13.817  56.372  -7.793  1.00 48.56           C  
ATOM    478  O   TYR A  58      13.830  55.577  -6.869  1.00 47.00           O  
ATOM    479  CB  TYR A  58      15.899  56.195  -9.145  1.00 50.73           C  
ATOM    480  CG  TYR A  58      16.690  55.429 -10.189  1.00 50.62           C  
ATOM    481  CD1 TYR A  58      16.196  54.261 -10.777  1.00 50.56           C  
ATOM    482  CD2 TYR A  58      17.994  55.805 -10.488  1.00 52.26           C  
ATOM    483  CE1 TYR A  58      16.938  53.566 -11.705  1.00 51.51           C  
ATOM    484  CE2 TYR A  58      18.757  55.101 -11.405  1.00 52.32           C  
ATOM    485  CZ  TYR A  58      18.222  53.988 -12.008  1.00 52.88           C  
ATOM    486  OH  TYR A  58      18.973  53.296 -12.913  1.00 53.49           O  
ATOM    487  N   THR A  59      13.317  57.604  -7.695  1.00 48.85           N  
ATOM    488  CA  THR A  59      12.724  58.127  -6.465  1.00 46.94           C  
ATOM    489  C   THR A  59      11.507  57.310  -6.091  1.00 46.55           C  
ATOM    490  O   THR A  59      11.378  56.843  -4.964  1.00 47.52           O  
ATOM    491  CB  THR A  59      12.367  59.627  -6.622  1.00 47.53           C  
ATOM    492  OG1 THR A  59      13.579  60.398  -6.667  1.00 44.93           O  
ATOM    493  CG2 THR A  59      11.497  60.119  -5.480  1.00 42.83           C  
ATOM    494  N   ARG A  60      10.623  57.120  -7.052  1.00 48.33           N  
ATOM    495  CA  ARG A  60       9.424  56.309  -6.853  1.00 49.60           C  
ATOM    496  C   ARG A  60       9.785  54.863  -6.534  1.00 51.95           C  
ATOM    497  O   ARG A  60       9.254  54.271  -5.581  1.00 55.87           O  
ATOM    498  CB  ARG A  60       8.587  56.327  -8.119  1.00 48.58           C  
ATOM    499  CG  ARG A  60       7.270  55.666  -7.959  1.00 50.08           C  
ATOM    500  CD  ARG A  60       6.383  55.942  -9.154  1.00 53.00           C  
ATOM    501  NE  ARG A  60       5.019  55.530  -8.862  1.00 53.53           N  
ATOM    502  CZ  ARG A  60       4.598  54.263  -8.843  1.00 58.32           C  
ATOM    503  NH1 ARG A  60       5.423  53.245  -9.116  1.00 51.26           N  
ATOM    504  NH2 ARG A  60       3.326  54.011  -8.550  1.00 63.77           N  
ATOM    505  N   ASP A  61      10.693  54.290  -7.323  1.00 50.05           N  
ATOM    506  CA  ASP A  61      11.114  52.915  -7.083  1.00 50.03           C  
ATOM    507  C   ASP A  61      11.666  52.771  -5.664  1.00 47.06           C  
ATOM    508  O   ASP A  61      11.395  51.803  -4.988  1.00 46.34           O  
ATOM    509  CB  ASP A  61      12.169  52.459  -8.100  1.00 51.64           C  
ATOM    510  CG  ASP A  61      11.697  52.577  -9.566  1.00 61.04           C  
ATOM    511  OD1 ASP A  61      10.468  52.543  -9.851  1.00 65.41           O  
ATOM    512  OD2 ASP A  61      12.584  52.704 -10.447  1.00 70.78           O  
ATOM    513  N   LEU A  62      12.414  53.748  -5.180  1.00 47.92           N  
ATOM    514  CA  LEU A  62      12.952  53.619  -3.836  1.00 47.35           C  
ATOM    515  C   LEU A  62      11.776  53.508  -2.839  1.00 47.91           C  
ATOM    516  O   LEU A  62      11.790  52.650  -1.945  1.00 47.79           O  
ATOM    517  CB  LEU A  62      13.899  54.762  -3.481  1.00 45.10           C  
ATOM    518  CG  LEU A  62      14.869  54.359  -2.378  1.00 41.33           C  
ATOM    519  CD1 LEU A  62      15.862  53.361  -2.939  1.00 50.97           C  
ATOM    520  CD2 LEU A  62      15.634  55.519  -1.813  1.00 32.70           C  
ATOM    521  N   VAL A  63      10.733  54.314  -3.017  1.00 45.91           N  
ATOM    522  CA  VAL A  63       9.607  54.236  -2.076  1.00 46.08           C  
ATOM    523  C   VAL A  63       8.914  52.889  -2.191  1.00 46.40           C  
ATOM    524  O   VAL A  63       8.536  52.277  -1.185  1.00 43.20           O  
ATOM    525  CB  VAL A  63       8.588  55.385  -2.241  1.00 46.49           C  
ATOM    526  CG1 VAL A  63       7.442  55.208  -1.238  1.00 35.02           C  
ATOM    527  CG2 VAL A  63       9.306  56.730  -2.052  1.00 40.98           C  
ATOM    528  N   ARG A  64       8.756  52.422  -3.425  1.00 48.89           N  
ATOM    529  CA  ARG A  64       8.166  51.095  -3.658  1.00 48.87           C  
ATOM    530  C   ARG A  64       8.949  50.052  -2.869  1.00 47.31           C  
ATOM    531  O   ARG A  64       8.371  49.198  -2.197  1.00 46.02           O  
ATOM    532  CB  ARG A  64       8.185  50.755  -5.141  1.00 49.57           C  
ATOM    533  CG  ARG A  64       7.276  49.600  -5.468  1.00 56.01           C  
ATOM    534  CD  ARG A  64       7.043  49.488  -6.946  1.00 56.80           C  
ATOM    535  NE  ARG A  64       8.073  48.688  -7.570  1.00 53.11           N  
ATOM    536  CZ  ARG A  64       7.970  47.391  -7.793  1.00 60.56           C  
ATOM    537  NH1 ARG A  64       6.869  46.723  -7.459  1.00 69.25           N  
ATOM    538  NH2 ARG A  64       8.965  46.750  -8.371  1.00 61.35           N  
ATOM    539  N   GLY A  65      10.277  50.152  -2.936  1.00 47.22           N  
ATOM    540  CA  GLY A  65      11.164  49.265  -2.184  1.00 48.72           C  
ATOM    541  C   GLY A  65      11.052  49.362  -0.663  1.00 48.78           C  
ATOM    542  O   GLY A  65      11.050  48.330   0.008  1.00 49.28           O  
ATOM    543  N   PHE A  66      10.974  50.584  -0.109  1.00 47.99           N  
ATOM    544  CA  PHE A  66      10.840  50.735   1.343  1.00 46.17           C  
ATOM    545  C   PHE A  66       9.668  49.898   1.794  1.00 44.53           C  
ATOM    546  O   PHE A  66       9.769  49.149   2.769  1.00 43.87           O  
ATOM    547  CB  PHE A  66      10.560  52.181   1.809  1.00 46.97           C  
ATOM    548  CG  PHE A  66      11.706  53.178   1.612  1.00 46.62           C  
ATOM    549  CD1 PHE A  66      13.009  52.779   1.387  1.00 39.60           C  
ATOM    550  CD2 PHE A  66      11.457  54.546   1.780  1.00 43.94           C  
ATOM    551  CE1 PHE A  66      14.022  53.735   1.254  1.00 41.65           C  
ATOM    552  CE2 PHE A  66      12.455  55.495   1.654  1.00 39.06           C  
ATOM    553  CZ  PHE A  66      13.734  55.095   1.395  1.00 47.00           C  
ATOM    554  N   LEU A  67       8.554  50.060   1.069  1.00 44.24           N  
ATOM    555  CA  LEU A  67       7.285  49.385   1.364  1.00 43.89           C  
ATOM    556  C   LEU A  67       7.389  47.856   1.297  1.00 45.42           C  
ATOM    557  O   LEU A  67       6.870  47.166   2.169  1.00 44.82           O  
ATOM    558  CB  LEU A  67       6.157  49.889   0.438  1.00 41.26           C  
ATOM    559  CG  LEU A  67       5.713  51.351   0.628  1.00 41.20           C  
ATOM    560  CD1 LEU A  67       4.748  51.847  -0.472  1.00 37.47           C  
ATOM    561  CD2 LEU A  67       5.082  51.573   1.980  1.00 32.37           C  
ATOM    562  N   ALA A  68       8.072  47.337   0.277  1.00 47.55           N  
ATOM    563  CA  ALA A  68       8.215  45.884   0.096  1.00 47.05           C  
ATOM    564  C   ALA A  68       8.981  45.269   1.248  1.00 48.26           C  
ATOM    565  O   ALA A  68       8.765  44.104   1.596  1.00 47.12           O  
ATOM    566  CB  ALA A  68       8.913  45.575  -1.222  1.00 45.57           C  
ATOM    567  N   CYS A  69       9.866  46.071   1.842  1.00 51.17           N  
ATOM    568  CA  CYS A  69      10.716  45.635   2.951  1.00 52.16           C  
ATOM    569  C   CYS A  69      10.102  45.813   4.324  1.00 51.89           C  
ATOM    570  O   CYS A  69      10.749  45.523   5.318  1.00 54.64           O  
ATOM    571  CB  CYS A  69      12.062  46.357   2.899  1.00 52.19           C  
ATOM    572  SG  CYS A  69      13.013  45.949   1.420  1.00 55.08           S  
ATOM    573  N   GLY A  70       8.875  46.297   4.409  1.00 50.93           N  
ATOM    574  CA  GLY A  70       8.238  46.403   5.710  1.00 50.09           C  
ATOM    575  C   GLY A  70       8.093  47.792   6.269  1.00 50.72           C  
ATOM    576  O   GLY A  70       7.538  47.953   7.361  1.00 50.16           O  
ATOM    577  N   ILE A  71       8.598  48.805   5.561  1.00 51.23           N  
ATOM    578  CA  ILE A  71       8.348  50.180   5.999  1.00 50.14           C  
ATOM    579  C   ILE A  71       6.831  50.369   5.819  1.00 49.18           C  
ATOM    580  O   ILE A  71       6.320  50.354   4.706  1.00 48.35           O  
ATOM    581  CB  ILE A  71       9.173  51.217   5.223  1.00 49.96           C  
ATOM    582  CG1 ILE A  71      10.652  50.939   5.416  1.00 48.08           C  
ATOM    583  CG2 ILE A  71       8.881  52.634   5.742  1.00 46.85           C  
ATOM    584  CD1 ILE A  71      11.053  50.925   6.903  1.00 49.29           C  
ATOM    585  N   ASP A  72       6.129  50.483   6.939  1.00 49.38           N  
ATOM    586  CA  ASP A  72       4.672  50.563   6.975  1.00 49.94           C  
ATOM    587  C   ASP A  72       4.222  52.011   7.121  1.00 50.51           C  
ATOM    588  O   ASP A  72       4.489  52.645   8.148  1.00 50.31           O  
ATOM    589  CB  ASP A  72       4.129  49.704   8.140  1.00 48.57           C  
ATOM    590  CG  ASP A  72       2.608  49.807   8.309  1.00 54.40           C  
ATOM    591  OD1 ASP A  72       1.961  50.625   7.621  1.00 60.69           O  
ATOM    592  OD2 ASP A  72       2.042  49.074   9.148  1.00 59.73           O  
ATOM    593  N   PRO A  73       3.501  52.529   6.111  1.00 51.24           N  
ATOM    594  CA  PRO A  73       3.041  53.916   6.138  1.00 51.84           C  
ATOM    595  C   PRO A  73       1.914  54.163   7.155  1.00 52.14           C  
ATOM    596  O   PRO A  73       1.656  55.308   7.529  1.00 51.72           O  
ATOM    597  CB  PRO A  73       2.536  54.130   4.720  1.00 52.63           C  
ATOM    598  CG  PRO A  73       2.072  52.775   4.294  1.00 52.48           C  
ATOM    599  CD  PRO A  73       3.051  51.824   4.896  1.00 49.53           C  
ATOM    600  N   GLU A  74       1.250  53.097   7.593  1.00 52.81           N  
ATOM    601  CA  GLU A  74       0.201  53.211   8.605  1.00 52.15           C  
ATOM    602  C   GLU A  74       0.863  53.523   9.955  1.00 52.90           C  
ATOM    603  O   GLU A  74       0.184  53.980  10.856  1.00 56.10           O  
ATOM    604  CB  GLU A  74      -0.685  51.956   8.666  1.00 48.02           C  
ATOM    605  N   LYS A  75       2.173  53.291  10.094  1.00 52.94           N  
ATOM    606  CA  LYS A  75       2.903  53.654  11.336  1.00 54.73           C  
ATOM    607  C   LYS A  75       4.183  54.521  11.167  1.00 54.43           C  
ATOM    608  O   LYS A  75       4.623  55.157  12.129  1.00 55.92           O  
ATOM    609  CB  LYS A  75       3.143  52.437  12.249  1.00 54.93           C  
ATOM    610  CG  LYS A  75       3.471  51.121  11.567  1.00 57.83           C  
ATOM    611  CD  LYS A  75       3.525  49.938  12.578  1.00 56.03           C  
ATOM    612  CE  LYS A  75       3.648  48.589  11.843  1.00 58.29           C  
ATOM    613  NZ  LYS A  75       3.988  47.443  12.714  1.00 55.72           N  
ATOM    614  N   SER A  76       4.765  54.571   9.975  1.00 51.62           N  
ATOM    615  CA  SER A  76       5.886  55.475   9.718  1.00 50.38           C  
ATOM    616  C   SER A  76       5.423  56.553   8.745  1.00 50.18           C  
ATOM    617  O   SER A  76       4.418  56.387   8.047  1.00 49.54           O  
ATOM    618  CB  SER A  76       7.094  54.749   9.114  1.00 49.10           C  
ATOM    619  OG  SER A  76       7.676  53.860  10.043  1.00 45.94           O  
ATOM    620  N   VAL A  77       6.163  57.660   8.731  1.00 49.04           N  
ATOM    621  CA  VAL A  77       5.943  58.768   7.812  1.00 46.52           C  
ATOM    622  C   VAL A  77       6.953  58.527   6.694  1.00 46.14           C  
ATOM    623  O   VAL A  77       8.163  58.514   6.932  1.00 44.10           O  
ATOM    624  CB  VAL A  77       6.172  60.144   8.504  1.00 46.36           C  
ATOM    625  CG1 VAL A  77       6.174  61.270   7.486  1.00 43.20           C  
ATOM    626  CG2 VAL A  77       5.095  60.379   9.572  1.00 39.99           C  
ATOM    627  N   ILE A  78       6.458  58.271   5.489  1.00 44.57           N  
ATOM    628  CA  ILE A  78       7.339  57.981   4.366  1.00 44.48           C  
ATOM    629  C   ILE A  78       7.202  59.108   3.350  1.00 43.55           C  
ATOM    630  O   ILE A  78       6.106  59.433   2.929  1.00 43.25           O  
ATOM    631  CB  ILE A  78       6.995  56.645   3.708  1.00 43.90           C  
ATOM    632  CG1 ILE A  78       6.900  55.532   4.748  1.00 45.10           C  
ATOM    633  CG2 ILE A  78       8.050  56.308   2.680  1.00 44.79           C  
ATOM    634  CD1 ILE A  78       6.478  54.169   4.170  1.00 44.13           C  
ATOM    635  N   PHE A  79       8.303  59.708   2.936  1.00 44.24           N  
ATOM    636  CA  PHE A  79       8.181  60.850   2.059  1.00 43.21           C  
ATOM    637  C   PHE A  79       9.330  61.046   1.116  1.00 43.09           C  
ATOM    638  O   PHE A  79      10.289  60.292   1.136  1.00 45.38           O  
ATOM    639  CB  PHE A  79       7.968  62.106   2.908  1.00 43.65           C  
ATOM    640  CG  PHE A  79       9.118  62.459   3.834  1.00 44.99           C  
ATOM    641  CD1 PHE A  79       9.293  61.785   5.051  1.00 49.17           C  
ATOM    642  CD2 PHE A  79       9.948  63.537   3.549  1.00 42.61           C  
ATOM    643  CE1 PHE A  79      10.306  62.140   5.934  1.00 40.27           C  
ATOM    644  CE2 PHE A  79      10.960  63.918   4.439  1.00 46.03           C  
ATOM    645  CZ  PHE A  79      11.137  63.205   5.638  1.00 47.18           C  
ATOM    646  N   VAL A  80       9.206  62.061   0.266  1.00 43.42           N  
ATOM    647  CA  VAL A  80      10.254  62.424  -0.665  1.00 43.16           C  
ATOM    648  C   VAL A  80      10.785  63.796  -0.284  1.00 41.96           C  
ATOM    649  O   VAL A  80      10.017  64.755  -0.133  1.00 41.91           O  
ATOM    650  CB  VAL A  80       9.741  62.416  -2.092  1.00 44.12           C  
ATOM    651  CG1 VAL A  80      10.884  62.843  -3.064  1.00 45.86           C  
ATOM    652  CG2 VAL A  80       9.214  61.013  -2.424  1.00 39.85           C  
ATOM    653  N   GLN A  81      12.099  63.865  -0.121  1.00 40.50           N  
ATOM    654  CA  GLN A  81      12.798  65.078   0.289  1.00 40.73           C  
ATOM    655  C   GLN A  81      12.383  66.317  -0.515  1.00 42.36           C  
ATOM    656  O   GLN A  81      11.988  67.327   0.058  1.00 43.02           O  
ATOM    657  CB  GLN A  81      14.316  64.860   0.151  1.00 40.81           C  
ATOM    658  CG  GLN A  81      15.219  65.982   0.693  1.00 40.81           C  
ATOM    659  CD  GLN A  81      16.704  65.667   0.503  1.00 38.95           C  
ATOM    660  OE1 GLN A  81      17.095  65.085  -0.499  1.00 42.92           O  
ATOM    661  NE2 GLN A  81      17.524  66.060   1.459  1.00 38.69           N  
ATOM    662  N   SER A  82      12.444  66.227  -1.840  1.00 43.65           N  
ATOM    663  CA  SER A  82      12.127  67.372  -2.683  1.00 45.01           C  
ATOM    664  C   SER A  82      10.725  67.948  -2.479  1.00 46.48           C  
ATOM    665  O   SER A  82      10.484  69.127  -2.768  1.00 49.91           O  
ATOM    666  CB  SER A  82      12.344  67.027  -4.147  1.00 45.75           C  
ATOM    667  OG  SER A  82      11.443  66.036  -4.553  1.00 43.82           O  
ATOM    668  N   GLY A  83       9.801  67.130  -1.989  1.00 46.27           N  
ATOM    669  CA  GLY A  83       8.444  67.603  -1.686  1.00 45.64           C  
ATOM    670  C   GLY A  83       8.359  68.462  -0.420  1.00 42.74           C  
ATOM    671  O   GLY A  83       7.380  69.168  -0.224  1.00 40.90           O  
ATOM    672  N   VAL A  84       9.371  68.415   0.443  1.00 40.98           N  
ATOM    673  CA  VAL A  84       9.318  69.195   1.676  1.00 41.94           C  
ATOM    674  C   VAL A  84      10.244  70.386   1.481  1.00 41.98           C  
ATOM    675  O   VAL A  84      11.385  70.386   1.935  1.00 44.35           O  
ATOM    676  CB  VAL A  84       9.703  68.343   2.914  1.00 43.71           C  
ATOM    677  CG1 VAL A  84       9.361  69.089   4.206  1.00 33.96           C  
ATOM    678  CG2 VAL A  84       8.998  66.989   2.870  1.00 41.06           C  
ATOM    679  N   LYS A  85       9.726  71.408   0.809  1.00 42.29           N  
ATOM    680  CA  LYS A  85      10.511  72.604   0.436  1.00 42.91           C  
ATOM    681  C   LYS A  85      11.192  73.280   1.614  1.00 42.67           C  
ATOM    682  O   LYS A  85      12.235  73.926   1.464  1.00 45.32           O  
ATOM    683  CB  LYS A  85       9.660  73.620  -0.334  1.00 42.33           C  
ATOM    684  CG  LYS A  85       8.879  73.058  -1.569  1.00 38.79           C  
ATOM    685  CD  LYS A  85       9.797  72.346  -2.553  1.00 43.58           C  
ATOM    686  CE  LYS A  85       9.058  71.830  -3.795  1.00 43.82           C  
ATOM    687  NZ  LYS A  85       9.948  70.987  -4.646  1.00 47.97           N  
ATOM    688  N   GLU A  86      10.635  73.081   2.793  1.00 42.75           N  
ATOM    689  CA  GLU A  86      11.203  73.648   4.003  1.00 42.89           C  
ATOM    690  C   GLU A  86      12.640  73.186   4.260  1.00 40.78           C  
ATOM    691  O   GLU A  86      13.397  73.904   4.924  1.00 40.49           O  
ATOM    692  CB  GLU A  86      10.304  73.373   5.220  1.00 42.67           C  
ATOM    693  CG  GLU A  86       8.982  74.163   5.221  1.00 42.55           C  
ATOM    694  CD  GLU A  86       7.869  73.574   4.352  1.00 46.42           C  
ATOM    695  OE1 GLU A  86       8.112  72.615   3.586  1.00 46.19           O  
ATOM    696  OE2 GLU A  86       6.723  74.077   4.447  1.00 46.63           O  
ATOM    697  N   HIS A  87      13.027  72.028   3.728  1.00 39.87           N  
ATOM    698  CA  HIS A  87      14.402  71.537   3.922  1.00 41.92           C  
ATOM    699  C   HIS A  87      15.379  72.469   3.227  1.00 42.00           C  
ATOM    700  O   HIS A  87      16.450  72.712   3.739  1.00 44.48           O  
ATOM    701  CB  HIS A  87      14.618  70.131   3.337  1.00 43.39           C  
ATOM    702  CG  HIS A  87      13.911  69.034   4.062  1.00 43.87           C  
ATOM    703  ND1 HIS A  87      14.483  67.798   4.268  1.00 46.34           N  
ATOM    704  CD2 HIS A  87      12.679  68.974   4.619  1.00 49.18           C  
ATOM    705  CE1 HIS A  87      13.629  67.019   4.906  1.00 40.58           C  
ATOM    706  NE2 HIS A  87      12.524  67.708   5.129  1.00 46.94           N  
ATOM    707  N   ALA A  88      15.037  72.935   2.028  1.00 42.21           N  
ATOM    708  CA  ALA A  88      15.907  73.864   1.299  1.00 42.13           C  
ATOM    709  C   ALA A  88      16.139  75.132   2.116  1.00 41.45           C  
ATOM    710  O   ALA A  88      17.269  75.581   2.265  1.00 40.69           O  
ATOM    711  CB  ALA A  88      15.299  74.225  -0.060  1.00 42.19           C  
ATOM    712  N   GLU A  89      15.058  75.689   2.661  1.00 41.05           N  
ATOM    713  CA  GLU A  89      15.121  76.919   3.438  1.00 40.14           C  
ATOM    714  C   GLU A  89      15.974  76.777   4.681  1.00 42.45           C  
ATOM    715  O   GLU A  89      16.791  77.649   4.965  1.00 44.09           O  
ATOM    716  CB  GLU A  89      13.714  77.373   3.821  1.00 40.28           C  
ATOM    717  CG  GLU A  89      13.673  78.610   4.710  1.00 36.32           C  
ATOM    718  CD  GLU A  89      12.257  79.016   5.112  1.00 40.38           C  
ATOM    719  OE1 GLU A  89      11.339  78.174   4.968  1.00 34.72           O  
ATOM    720  OE2 GLU A  89      12.062  80.173   5.582  1.00 36.05           O  
ATOM    721  N   LEU A  90      15.785  75.694   5.442  1.00 43.48           N  
ATOM    722  CA  LEU A  90      16.577  75.492   6.665  1.00 40.42           C  
ATOM    723  C   LEU A  90      18.046  75.286   6.289  1.00 41.30           C  
ATOM    724  O   LEU A  90      18.939  75.811   6.964  1.00 44.04           O  
ATOM    725  CB  LEU A  90      16.061  74.314   7.499  1.00 39.80           C  
ATOM    726  CG  LEU A  90      16.668  74.102   8.916  1.00 41.90           C  
ATOM    727  CD1 LEU A  90      16.646  75.338   9.832  1.00 29.35           C  
ATOM    728  CD2 LEU A  90      15.971  72.962   9.647  1.00 39.00           C  
ATOM    729  N   ALA A  91      18.299  74.552   5.210  1.00 36.97           N  
ATOM    730  CA  ALA A  91      19.660  74.307   4.770  1.00 39.27           C  
ATOM    731  C   ALA A  91      20.340  75.641   4.528  1.00 41.02           C  
ATOM    732  O   ALA A  91      21.447  75.892   5.045  1.00 41.94           O  
ATOM    733  CB  ALA A  91      19.690  73.448   3.521  1.00 36.09           C  
ATOM    734  N   LEU A  92      19.654  76.508   3.781  1.00 41.01           N  
ATOM    735  CA  LEU A  92      20.167  77.837   3.458  1.00 39.60           C  
ATOM    736  C   LEU A  92      20.441  78.624   4.740  1.00 40.06           C  
ATOM    737  O   LEU A  92      21.507  79.238   4.898  1.00 38.12           O  
ATOM    738  CB  LEU A  92      19.161  78.596   2.580  1.00 40.89           C  
ATOM    739  CG  LEU A  92      19.489  80.061   2.246  1.00 38.93           C  
ATOM    740  CD1 LEU A  92      20.701  80.096   1.336  1.00 43.96           C  
ATOM    741  CD2 LEU A  92      18.294  80.780   1.627  1.00 36.64           C  
ATOM    742  N   LEU A  93      19.456  78.625   5.640  1.00 38.43           N  
ATOM    743  CA  LEU A  93      19.615  79.300   6.937  1.00 38.59           C  
ATOM    744  C   LEU A  93      20.786  78.750   7.756  1.00 37.12           C  
ATOM    745  O   LEU A  93      21.562  79.514   8.297  1.00 36.53           O  
ATOM    746  CB  LEU A  93      18.309  79.270   7.730  1.00 38.39           C  
ATOM    747  CG  LEU A  93      17.177  80.106   7.097  1.00 35.93           C  
ATOM    748  CD1 LEU A  93      15.893  79.918   7.842  1.00 25.68           C  
ATOM    749  CD2 LEU A  93      17.528  81.596   7.070  1.00 31.54           C  
ATOM    750  N   PHE A  94      20.940  77.432   7.828  1.00 39.94           N  
ATOM    751  CA  PHE A  94      22.078  76.847   8.564  1.00 41.66           C  
ATOM    752  C   PHE A  94      23.417  77.160   7.910  1.00 40.31           C  
ATOM    753  O   PHE A  94      24.432  77.203   8.585  1.00 38.21           O  
ATOM    754  CB  PHE A  94      22.000  75.313   8.660  1.00 43.40           C  
ATOM    755  CG  PHE A  94      20.933  74.779   9.582  1.00 43.61           C  
ATOM    756  CD1 PHE A  94      20.407  75.537  10.612  1.00 42.49           C  
ATOM    757  CD2 PHE A  94      20.571  73.443   9.493  1.00 37.66           C  
ATOM    758  CE1 PHE A  94      19.472  74.994  11.468  1.00 44.56           C  
ATOM    759  CE2 PHE A  94      19.674  72.900  10.356  1.00 36.50           C  
ATOM    760  CZ  PHE A  94      19.111  73.669  11.333  1.00 44.21           C  
ATOM    761  N   SER A  95      23.420  77.358   6.597  1.00 41.24           N  
ATOM    762  CA  SER A  95      24.666  77.620   5.891  1.00 42.84           C  
ATOM    763  C   SER A  95      25.252  78.941   6.338  1.00 43.50           C  
ATOM    764  O   SER A  95      26.447  79.163   6.227  1.00 43.81           O  
ATOM    765  CB  SER A  95      24.462  77.630   4.377  1.00 43.75           C  
ATOM    766  OG  SER A  95      23.950  78.877   3.956  1.00 49.80           O  
ATOM    767  N   MET A  96      24.422  79.801   6.902  1.00 46.20           N  
ATOM    768  CA  MET A  96      24.884  81.111   7.328  1.00 50.11           C  
ATOM    769  C   MET A  96      25.624  81.042   8.641  1.00 46.06           C  
ATOM    770  O   MET A  96      26.266  82.007   9.003  1.00 47.00           O  
ATOM    771  CB  MET A  96      23.726  82.098   7.462  1.00 50.01           C  
ATOM    772  CG  MET A  96      22.606  81.860   6.452  1.00 57.92           C  
ATOM    773  SD  MET A  96      22.235  83.296   5.475  1.00 66.30           S  
ATOM    774  CE  MET A  96      23.747  83.391   4.535  1.00 46.66           C  
ATOM    775  N   ILE A  97      25.553  79.910   9.346  1.00 43.42           N  
ATOM    776  CA  ILE A  97      26.204  79.792  10.648  1.00 40.19           C  
ATOM    777  C   ILE A  97      27.287  78.721  10.712  1.00 41.61           C  
ATOM    778  O   ILE A  97      27.814  78.452  11.775  1.00 43.85           O  
ATOM    779  CB  ILE A  97      25.167  79.613  11.824  1.00 40.33           C  
ATOM    780  CG1 ILE A  97      24.335  78.356  11.678  1.00 35.31           C  
ATOM    781  CG2 ILE A  97      24.222  80.825  11.925  1.00 32.67           C  
ATOM    782  CD1 ILE A  97      23.364  78.132  12.854  1.00 36.10           C  
ATOM    783  N   VAL A  98      27.659  78.158   9.567  1.00 43.32           N  
ATOM    784  CA  VAL A  98      28.673  77.090   9.493  1.00 42.27           C  
ATOM    785  C   VAL A  98      29.823  77.551   8.615  1.00 42.95           C  
ATOM    786  O   VAL A  98      29.592  78.070   7.520  1.00 45.00           O  
ATOM    787  CB  VAL A  98      28.084  75.818   8.850  1.00 41.18           C  
ATOM    788  CG1 VAL A  98      29.111  74.679   8.865  1.00 41.24           C  
ATOM    789  CG2 VAL A  98      26.806  75.415   9.559  1.00 36.04           C  
ATOM    790  N   SER A  99      31.060  77.345   9.052  1.00 41.99           N  
ATOM    791  CA  SER A  99      32.189  77.797   8.238  1.00 42.15           C  
ATOM    792  C   SER A  99      32.546  76.837   7.092  1.00 41.10           C  
ATOM    793  O   SER A  99      32.263  75.621   7.125  1.00 37.81           O  
ATOM    794  CB  SER A  99      33.417  78.059   9.085  1.00 40.87           C  
ATOM    795  OG  SER A  99      33.898  76.855   9.637  1.00 48.47           O  
ATOM    796  N   VAL A 100      33.151  77.427   6.067  1.00 40.97           N  
ATOM    797  CA  VAL A 100      33.635  76.681   4.916  1.00 40.76           C  
ATOM    798  C   VAL A 100      34.643  75.658   5.398  1.00 41.71           C  
ATOM    799  O   VAL A 100      34.533  74.496   5.056  1.00 42.05           O  
ATOM    800  CB  VAL A 100      34.283  77.621   3.888  1.00 40.31           C  
ATOM    801  CG1 VAL A 100      35.082  76.844   2.829  1.00 38.96           C  
ATOM    802  CG2 VAL A 100      33.210  78.507   3.264  1.00 42.46           C  
ATOM    803  N   SER A 101      35.603  76.086   6.226  1.00 43.75           N  
ATOM    804  CA  SER A 101      36.649  75.177   6.726  1.00 44.34           C  
ATOM    805  C   SER A 101      36.029  74.000   7.468  1.00 45.44           C  
ATOM    806  O   SER A 101      36.471  72.872   7.273  1.00 46.69           O  
ATOM    807  CB  SER A 101      37.680  75.901   7.593  1.00 41.91           C  
ATOM    808  OG  SER A 101      37.089  76.433   8.759  1.00 48.43           O  
ATOM    809  N   ARG A 102      34.983  74.248   8.265  1.00 44.13           N  
ATOM    810  CA  ARG A 102      34.327  73.163   8.995  1.00 44.29           C  
ATOM    811  C   ARG A 102      33.752  72.119   8.059  1.00 45.17           C  
ATOM    812  O   ARG A 102      33.729  70.942   8.398  1.00 44.28           O  
ATOM    813  CB  ARG A 102      33.203  73.676   9.885  1.00 44.44           C  
ATOM    814  CG  ARG A 102      32.536  72.601  10.740  1.00 43.20           C  
ATOM    815  CD  ARG A 102      33.507  71.982  11.733  1.00 40.82           C  
ATOM    816  NE  ARG A 102      32.923  70.852  12.466  1.00 43.16           N  
ATOM    817  CZ  ARG A 102      32.848  69.596  12.010  1.00 43.76           C  
ATOM    818  NH1 ARG A 102      33.309  69.270  10.805  1.00 38.24           N  
ATOM    819  NH2 ARG A 102      32.290  68.652  12.765  1.00 44.81           N  
ATOM    820  N   LEU A 103      33.247  72.550   6.903  1.00 46.18           N  
ATOM    821  CA  LEU A 103      32.692  71.609   5.919  1.00 46.18           C  
ATOM    822  C   LEU A 103      33.832  70.860   5.224  1.00 47.75           C  
ATOM    823  O   LEU A 103      33.726  69.672   4.936  1.00 48.22           O  
ATOM    824  CB  LEU A 103      31.767  72.323   4.938  1.00 44.49           C  
ATOM    825  CG  LEU A 103      30.513  72.892   5.643  1.00 47.40           C  
ATOM    826  CD1 LEU A 103      29.619  73.684   4.698  1.00 40.40           C  
ATOM    827  CD2 LEU A 103      29.700  71.791   6.327  1.00 39.49           C  
ATOM    828  N   GLU A 104      34.946  71.545   5.019  1.00 49.05           N  
ATOM    829  CA  GLU A 104      36.118  70.919   4.433  1.00 51.05           C  
ATOM    830  C   GLU A 104      36.707  69.808   5.344  1.00 48.66           C  
ATOM    831  O   GLU A 104      37.229  68.825   4.840  1.00 48.02           O  
ATOM    832  CB  GLU A 104      37.177  71.985   4.092  1.00 50.72           C  
ATOM    833  CG  GLU A 104      36.729  73.006   3.029  1.00 54.71           C  
ATOM    834  CD  GLU A 104      37.828  74.007   2.648  1.00 55.95           C  
ATOM    835  OE1 GLU A 104      38.587  74.444   3.544  1.00 68.67           O  
ATOM    836  OE2 GLU A 104      37.927  74.370   1.452  1.00 60.94           O  
ATOM    837  N   ARG A 105      36.604  69.955   6.669  1.00 48.16           N  
ATOM    838  CA  ARG A 105      37.136  68.953   7.614  1.00 46.85           C  
ATOM    839  C   ARG A 105      36.385  67.642   7.556  1.00 48.50           C  
ATOM    840  O   ARG A 105      36.912  66.628   7.974  1.00 49.62           O  
ATOM    841  CB  ARG A 105      37.062  69.413   9.075  1.00 44.67           C  
ATOM    842  CG  ARG A 105      37.830  70.639   9.395  1.00 46.72           C  
ATOM    843  CD  ARG A 105      38.254  70.708  10.868  1.00 49.12           C  
ATOM    844  NE  ARG A 105      37.224  71.024  11.869  1.00 50.69           N  
ATOM    845  CZ  ARG A 105      36.522  70.143  12.590  1.00 48.02           C  
ATOM    846  NH1 ARG A 105      36.658  68.830  12.445  1.00 51.36           N  
ATOM    847  NH2 ARG A 105      35.665  70.592  13.492  1.00 49.34           N  
ATOM    848  N   VAL A 106      35.141  67.668   7.090  1.00 51.79           N  
ATOM    849  CA  VAL A 106      34.327  66.454   7.020  1.00 54.57           C  
ATOM    850  C   VAL A 106      35.059  65.354   6.254  1.00 57.40           C  
ATOM    851  O   VAL A 106      35.386  65.533   5.084  1.00 54.56           O  
ATOM    852  CB  VAL A 106      32.989  66.703   6.328  1.00 53.70           C  
ATOM    853  CG1 VAL A 106      32.228  65.413   6.252  1.00 54.37           C  
ATOM    854  CG2 VAL A 106      32.209  67.758   7.080  1.00 50.59           C  
ATOM    855  N   PRO A 107      35.370  64.232   6.929  1.00 62.41           N  
ATOM    856  CA  PRO A 107      36.062  63.138   6.232  1.00 63.86           C  
ATOM    857  C   PRO A 107      35.257  62.613   5.052  1.00 64.66           C  
ATOM    858  O   PRO A 107      35.811  62.482   3.963  1.00 65.71           O  
ATOM    859  CB  PRO A 107      36.244  62.071   7.324  1.00 63.90           C  
ATOM    860  CG  PRO A 107      36.191  62.843   8.620  1.00 64.78           C  
ATOM    861  CD  PRO A 107      35.169  63.927   8.360  1.00 63.96           C  
ATOM    862  N   THR A 108      33.959  62.364   5.251  1.00 66.00           N  
ATOM    863  CA  THR A 108      33.075  61.890   4.164  1.00 67.34           C  
ATOM    864  C   THR A 108      33.169  62.764   2.888  1.00 67.60           C  
ATOM    865  O   THR A 108      32.680  62.376   1.828  1.00 68.39           O  
ATOM    866  CB  THR A 108      31.593  61.815   4.623  1.00 66.19           C  
ATOM    867  N   TYR A 109      33.792  63.938   3.016  1.00 67.06           N  
ATOM    868  CA  TYR A 109      34.014  64.874   1.918  1.00 65.88           C  
ATOM    869  C   TYR A 109      35.241  64.468   1.111  1.00 66.72           C  
ATOM    870  O   TYR A 109      35.096  63.760   0.114  1.00 66.43           O  
ATOM    871  CB  TYR A 109      34.161  66.294   2.491  1.00 64.72           C  
ATOM    872  CG  TYR A 109      34.448  67.413   1.516  1.00 61.51           C  
ATOM    873  CD1 TYR A 109      33.437  67.955   0.740  1.00 65.27           C  
ATOM    874  CD2 TYR A 109      35.707  67.986   1.424  1.00 64.66           C  
ATOM    875  CE1 TYR A 109      33.670  68.999  -0.138  1.00 60.26           C  
ATOM    876  CE2 TYR A 109      35.949  69.051   0.545  1.00 63.24           C  
ATOM    877  CZ  TYR A 109      34.914  69.544  -0.233  1.00 59.49           C  
ATOM    878  OH  TYR A 109      35.093  70.585  -1.114  1.00 61.74           O  
ATOM    879  N   LYS A 110      36.434  64.868   1.577  1.00 68.48           N  
ATOM    880  CA  LYS A 110      37.724  64.625   0.888  1.00 70.06           C  
ATOM    881  C   LYS A 110      38.021  63.150   0.486  1.00 70.36           C  
ATOM    882  O   LYS A 110      38.883  62.910  -0.357  1.00 67.19           O  
ATOM    883  CB  LYS A 110      38.885  65.196   1.728  1.00 69.82           C  
ATOM    884  CG  LYS A 110      40.184  65.397   0.960  1.00 65.72           C  
ATOM    885  N   GLU A 111      37.291  62.190   1.071  1.00 72.74           N  
ATOM    886  CA  GLU A 111      37.427  60.741   0.759  1.00 73.02           C  
ATOM    887  C   GLU A 111      36.617  60.275  -0.489  1.00 74.72           C  
ATOM    888  O   GLU A 111      37.122  59.468  -1.301  1.00 74.66           O  
ATOM    889  CB  GLU A 111      37.034  59.879   1.985  1.00 73.05           C  
ATOM    890  CG  GLU A 111      35.544  59.894   2.343  1.00 70.70           C  
ATOM    891  N   ILE A 112      35.379  60.773  -0.633  1.00 74.25           N  
ATOM    892  CA  ILE A 112      34.509  60.422  -1.774  1.00 73.76           C  
ATOM    893  C   ILE A 112      34.995  61.080  -3.072  1.00 73.52           C  
ATOM    894  O   ILE A 112      35.505  62.206  -3.062  1.00 72.57           O  
ATOM    895  CB  ILE A 112      33.026  60.845  -1.535  1.00 74.00           C  
ATOM    896  CG1 ILE A 112      32.449  60.190  -0.274  1.00 72.48           C  
ATOM    897  CG2 ILE A 112      32.161  60.474  -2.734  1.00 74.49           C  
ATOM    898  CD1 ILE A 112      32.481  58.664  -0.295  1.00 72.55           C  
ATOM    899  N   ASP A 120      33.140  67.625 -11.334  1.00 61.33           N  
ATOM    900  CA  ASP A 120      32.405  66.459 -10.847  1.00 62.91           C  
ATOM    901  C   ASP A 120      31.924  66.708  -9.412  1.00 62.93           C  
ATOM    902  O   ASP A 120      30.775  67.133  -9.237  1.00 64.05           O  
ATOM    903  CB  ASP A 120      33.230  65.156 -10.946  1.00 62.82           C  
ATOM    904  CG  ASP A 120      32.430  63.902 -10.529  1.00 66.39           C  
ATOM    905  OD1 ASP A 120      31.181  63.937 -10.595  1.00 70.13           O  
ATOM    906  OD2 ASP A 120      33.046  62.870 -10.168  1.00 65.67           O  
ATOM    907  N   LEU A 121      32.771  66.449  -8.401  1.00 61.27           N  
ATOM    908  CA  LEU A 121      32.393  66.659  -6.974  1.00 59.56           C  
ATOM    909  C   LEU A 121      33.108  67.860  -6.333  1.00 57.47           C  
ATOM    910  O   LEU A 121      33.310  67.901  -5.125  1.00 59.32           O  
ATOM    911  CB  LEU A 121      32.605  65.381  -6.125  1.00 58.91           C  
ATOM    912  CG  LEU A 121      31.747  64.132  -6.419  1.00 60.00           C  
ATOM    913  CD1 LEU A 121      32.054  62.996  -5.434  1.00 56.78           C  
ATOM    914  CD2 LEU A 121      30.260  64.457  -6.393  1.00 59.83           C  
ATOM    915  N   SER A 122      33.467  68.843  -7.150  1.00 54.90           N  
ATOM    916  CA  SER A 122      34.121  70.063  -6.693  1.00 52.25           C  
ATOM    917  C   SER A 122      33.086  71.157  -6.484  1.00 50.89           C  
ATOM    918  O   SER A 122      33.452  72.341  -6.420  1.00 49.30           O  
ATOM    919  CB  SER A 122      35.028  70.549  -7.806  1.00 52.80           C  
ATOM    920  OG  SER A 122      34.245  70.911  -8.937  1.00 51.62           O  
ATOM    921  N   THR A 123      31.806  70.754  -6.388  1.00 47.39           N  
ATOM    922  CA  THR A 123      30.692  71.686  -6.394  1.00 43.99           C  
ATOM    923  C   THR A 123      30.343  72.259  -5.024  1.00 45.94           C  
ATOM    924  O   THR A 123      30.573  71.633  -3.986  1.00 46.82           O  
ATOM    925  CB  THR A 123      29.388  71.028  -6.984  1.00 44.26           C  
ATOM    926  OG1 THR A 123      28.919  69.997  -6.105  1.00 38.78           O  
ATOM    927  CG2 THR A 123      29.576  70.450  -8.430  1.00 31.10           C  
ATOM    928  N   ALA A 124      29.792  73.472  -5.036  1.00 44.63           N  
ATOM    929  CA  ALA A 124      29.267  74.087  -3.830  1.00 43.11           C  
ATOM    930  C   ALA A 124      28.283  73.108  -3.178  1.00 42.67           C  
ATOM    931  O   ALA A 124      28.291  72.923  -1.962  1.00 43.15           O  
ATOM    932  CB  ALA A 124      28.562  75.375  -4.177  1.00 42.85           C  
ATOM    933  N   GLY A 125      27.456  72.464  -4.002  1.00 41.60           N  
ATOM    934  CA  GLY A 125      26.439  71.527  -3.534  1.00 40.17           C  
ATOM    935  C   GLY A 125      26.995  70.350  -2.765  1.00 40.99           C  
ATOM    936  O   GLY A 125      26.411  69.921  -1.766  1.00 40.61           O  
ATOM    937  N   PHE A 126      28.138  69.829  -3.197  1.00 41.39           N  
ATOM    938  CA  PHE A 126      28.706  68.700  -2.487  1.00 41.51           C  
ATOM    939  C   PHE A 126      29.310  69.139  -1.132  1.00 42.33           C  
ATOM    940  O   PHE A 126      29.278  68.398  -0.150  1.00 41.52           O  
ATOM    941  CB  PHE A 126      29.714  67.953  -3.340  1.00 40.67           C  
ATOM    942  CG  PHE A 126      30.229  66.716  -2.674  1.00 49.31           C  
ATOM    943  CD1 PHE A 126      29.444  65.564  -2.622  1.00 55.84           C  
ATOM    944  CD2 PHE A 126      31.466  66.704  -2.045  1.00 46.18           C  
ATOM    945  CE1 PHE A 126      29.906  64.408  -1.972  1.00 51.63           C  
ATOM    946  CE2 PHE A 126      31.921  65.556  -1.396  1.00 49.96           C  
ATOM    947  CZ  PHE A 126      31.136  64.411  -1.361  1.00 44.55           C  
ATOM    948  N   LEU A 127      29.858  70.348  -1.095  1.00 43.21           N  
ATOM    949  CA  LEU A 127      30.429  70.922   0.118  1.00 42.48           C  
ATOM    950  C   LEU A 127      29.369  71.148   1.198  1.00 44.67           C  
ATOM    951  O   LEU A 127      29.624  70.868   2.365  1.00 45.72           O  
ATOM    952  CB  LEU A 127      31.083  72.263  -0.203  1.00 43.90           C  
ATOM    953  CG  LEU A 127      31.727  73.048   0.945  1.00 43.14           C  
ATOM    954  CD1 LEU A 127      32.905  72.275   1.476  1.00 40.23           C  
ATOM    955  CD2 LEU A 127      32.130  74.436   0.471  1.00 38.98           C  
ATOM    956  N   ILE A 128      28.190  71.651   0.820  1.00 44.02           N  
ATOM    957  CA  ILE A 128      27.131  71.908   1.811  1.00 43.08           C  
ATOM    958  C   ILE A 128      26.170  70.732   2.028  1.00 44.28           C  
ATOM    959  O   ILE A 128      25.183  70.848   2.739  1.00 48.90           O  
ATOM    960  CB  ILE A 128      26.336  73.193   1.479  1.00 43.21           C  
ATOM    961  CG1 ILE A 128      25.594  73.037   0.147  1.00 43.64           C  
ATOM    962  CG2 ILE A 128      27.270  74.406   1.482  1.00 28.52           C  
ATOM    963  CD1 ILE A 128      24.564  74.095  -0.095  1.00 50.11           C  
ATOM    964  N   TYR A 129      26.470  69.602   1.405  1.00 46.70           N  
ATOM    965  CA  TYR A 129      25.721  68.338   1.538  1.00 45.33           C  
ATOM    966  C   TYR A 129      25.432  68.064   3.009  1.00 42.11           C  
ATOM    967  O   TYR A 129      24.302  67.794   3.385  1.00 42.36           O  
ATOM    968  CB  TYR A 129      26.580  67.209   0.916  1.00 47.26           C  
ATOM    969  CG  TYR A 129      26.022  65.807   0.898  1.00 52.04           C  
ATOM    970  CD1 TYR A 129      25.978  65.007   2.055  1.00 54.66           C  
ATOM    971  CD2 TYR A 129      25.627  65.239  -0.308  1.00 58.89           C  
ATOM    972  CE1 TYR A 129      25.469  63.701   1.994  1.00 57.18           C  
ATOM    973  CE2 TYR A 129      25.137  63.926  -0.386  1.00 55.18           C  
ATOM    974  CZ  TYR A 129      25.051  63.173   0.753  1.00 55.90           C  
ATOM    975  OH  TYR A 129      24.541  61.906   0.609  1.00 56.83           O  
ATOM    976  N   PRO A 130      26.455  68.157   3.865  1.00 39.17           N  
ATOM    977  CA  PRO A 130      26.176  67.884   5.261  1.00 37.13           C  
ATOM    978  C   PRO A 130      25.274  68.921   5.914  1.00 36.34           C  
ATOM    979  O   PRO A 130      24.596  68.590   6.913  1.00 33.89           O  
ATOM    980  CB  PRO A 130      27.556  67.890   5.909  1.00 36.50           C  
ATOM    981  CG  PRO A 130      28.527  67.817   4.768  1.00 40.56           C  
ATOM    982  CD  PRO A 130      27.866  68.501   3.650  1.00 39.95           C  
ATOM    983  N   VAL A 131      25.286  70.160   5.408  1.00 36.70           N  
ATOM    984  CA  VAL A 131      24.380  71.193   5.954  1.00 39.79           C  
ATOM    985  C   VAL A 131      22.934  70.792   5.609  1.00 40.68           C  
ATOM    986  O   VAL A 131      22.056  70.860   6.469  1.00 40.92           O  
ATOM    987  CB  VAL A 131      24.667  72.643   5.455  1.00 39.93           C  
ATOM    988  CG1 VAL A 131      23.731  73.620   6.149  1.00 38.03           C  
ATOM    989  CG2 VAL A 131      26.104  73.053   5.728  1.00 36.36           C  
ATOM    990  N   LEU A 132      22.710  70.330   4.378  1.00 39.36           N  
ATOM    991  CA  LEU A 132      21.377  69.862   3.959  1.00 39.80           C  
ATOM    992  C   LEU A 132      20.936  68.676   4.795  1.00 38.36           C  
ATOM    993  O   LEU A 132      19.754  68.543   5.155  1.00 36.02           O  
ATOM    994  CB  LEU A 132      21.359  69.463   2.482  1.00 38.64           C  
ATOM    995  CG  LEU A 132      20.021  68.966   1.928  1.00 40.36           C  
ATOM    996  CD1 LEU A 132      18.925  70.013   2.109  1.00 36.19           C  
ATOM    997  CD2 LEU A 132      20.188  68.615   0.448  1.00 39.06           C  
ATOM    998  N   GLN A 133      21.897  67.814   5.085  1.00 38.41           N  
ATOM    999  CA  GLN A 133      21.645  66.624   5.889  1.00 41.62           C  
ATOM   1000  C   GLN A 133      21.293  66.993   7.341  1.00 37.48           C  
ATOM   1001  O   GLN A 133      20.522  66.313   7.984  1.00 36.81           O  
ATOM   1002  CB  GLN A 133      22.843  65.685   5.781  1.00 40.84           C  
ATOM   1003  CG  GLN A 133      22.738  64.433   6.604  1.00 46.38           C  
ATOM   1004  CD  GLN A 133      23.802  63.403   6.223  1.00 52.16           C  
ATOM   1005  OE1 GLN A 133      24.303  63.369   5.069  1.00 61.23           O  
ATOM   1006  NE2 GLN A 133      24.139  62.532   7.186  1.00 62.24           N  
ATOM   1007  N   ALA A 134      21.874  68.076   7.840  1.00 37.95           N  
ATOM   1008  CA  ALA A 134      21.538  68.623   9.158  1.00 37.40           C  
ATOM   1009  C   ALA A 134      20.097  69.153   9.149  1.00 36.80           C  
ATOM   1010  O   ALA A 134      19.382  69.039  10.130  1.00 36.62           O  
ATOM   1011  CB  ALA A 134      22.487  69.745   9.512  1.00 34.88           C  
ATOM   1012  N   ALA A 135      19.694  69.759   8.036  1.00 37.70           N  
ATOM   1013  CA  ALA A 135      18.352  70.291   7.891  1.00 38.30           C  
ATOM   1014  C   ALA A 135      17.374  69.121   7.944  1.00 38.27           C  
ATOM   1015  O   ALA A 135      16.462  69.125   8.747  1.00 39.91           O  
ATOM   1016  CB  ALA A 135      18.230  71.082   6.591  1.00 37.49           C  
ATOM   1017  N   ASP A 136      17.605  68.104   7.119  1.00 38.73           N  
ATOM   1018  CA  ASP A 136      16.817  66.852   7.134  1.00 39.62           C  
ATOM   1019  C   ASP A 136      16.577  66.275   8.539  1.00 38.20           C  
ATOM   1020  O   ASP A 136      15.470  65.852   8.870  1.00 34.18           O  
ATOM   1021  CB  ASP A 136      17.576  65.750   6.382  1.00 42.37           C  
ATOM   1022  CG  ASP A 136      17.770  66.038   4.891  1.00 46.58           C  
ATOM   1023  OD1 ASP A 136      16.889  66.674   4.253  1.00 40.76           O  
ATOM   1024  OD2 ASP A 136      18.817  65.586   4.370  1.00 35.69           O  
ATOM   1025  N   ILE A 137      17.642  66.212   9.343  1.00 36.28           N  
ATOM   1026  CA  ILE A 137      17.555  65.660  10.685  1.00 35.20           C  
ATOM   1027  C   ILE A 137      16.938  66.624  11.670  1.00 35.29           C  
ATOM   1028  O   ILE A 137      16.052  66.242  12.448  1.00 37.21           O  
ATOM   1029  CB  ILE A 137      18.949  65.294  11.249  1.00 38.37           C  
ATOM   1030  CG1 ILE A 137      19.625  64.194  10.422  1.00 39.79           C  
ATOM   1031  CG2 ILE A 137      18.867  64.866  12.744  1.00 32.23           C  
ATOM   1032  CD1 ILE A 137      21.070  63.991  10.822  1.00 34.38           C  
ATOM   1033  N   LEU A 138      17.401  67.868  11.674  1.00 33.87           N  
ATOM   1034  CA  LEU A 138      16.928  68.814  12.703  1.00 34.70           C  
ATOM   1035  C   LEU A 138      15.502  69.389  12.447  1.00 33.39           C  
ATOM   1036  O   LEU A 138      14.815  69.794  13.363  1.00 34.03           O  
ATOM   1037  CB  LEU A 138      17.951  69.936  12.922  1.00 35.27           C  
ATOM   1038  CG  LEU A 138      19.342  69.576  13.455  1.00 34.98           C  
ATOM   1039  CD1 LEU A 138      20.226  70.831  13.465  1.00 32.25           C  
ATOM   1040  CD2 LEU A 138      19.255  68.950  14.837  1.00 32.79           C  
ATOM   1041  N   ILE A 139      15.034  69.369  11.224  1.00 31.63           N  
ATOM   1042  CA  ILE A 139      13.724  69.930  10.930  1.00 33.49           C  
ATOM   1043  C   ILE A 139      12.576  69.100  11.536  1.00 35.70           C  
ATOM   1044  O   ILE A 139      11.520  69.654  11.841  1.00 37.09           O  
ATOM   1045  CB  ILE A 139      13.551  70.115   9.426  1.00 31.95           C  
ATOM   1046  CG1 ILE A 139      12.608  71.280   9.158  1.00 34.97           C  
ATOM   1047  CG2 ILE A 139      13.149  68.789   8.763  1.00 28.74           C  
ATOM   1048  CD1 ILE A 139      12.610  71.745   7.679  1.00 37.13           C  
ATOM   1049  N   TYR A 140      12.783  67.794  11.738  1.00 36.94           N  
ATOM   1050  CA  TYR A 140      11.779  66.935  12.407  1.00 36.01           C  
ATOM   1051  C   TYR A 140      12.173  66.780  13.891  1.00 37.99           C  
ATOM   1052  O   TYR A 140      11.601  65.967  14.606  1.00 38.62           O  
ATOM   1053  CB  TYR A 140      11.644  65.559  11.690  1.00 35.98           C  
ATOM   1054  CG  TYR A 140      11.303  65.743  10.235  1.00 31.93           C  
ATOM   1055  CD1 TYR A 140      10.011  66.067   9.838  1.00 30.91           C  
ATOM   1056  CD2 TYR A 140      12.289  65.712   9.271  1.00 26.65           C  
ATOM   1057  CE1 TYR A 140       9.716  66.346   8.504  1.00 28.89           C  
ATOM   1058  CE2 TYR A 140      12.020  65.967   7.943  1.00 29.80           C  
ATOM   1059  CZ  TYR A 140      10.723  66.282   7.550  1.00 38.22           C  
ATOM   1060  OH  TYR A 140      10.434  66.530   6.209  1.00 36.03           O  
ATOM   1061  N   LYS A 141      13.148  67.572  14.349  1.00 38.54           N  
ATOM   1062  CA  LYS A 141      13.659  67.485  15.713  1.00 38.77           C  
ATOM   1063  C   LYS A 141      13.900  66.032  16.104  1.00 41.02           C  
ATOM   1064  O   LYS A 141      13.382  65.552  17.107  1.00 42.34           O  
ATOM   1065  CB  LYS A 141      12.706  68.151  16.696  1.00 39.06           C  
ATOM   1066  CG  LYS A 141      12.476  69.622  16.383  1.00 43.21           C  
ATOM   1067  CD  LYS A 141      11.849  70.331  17.552  1.00 46.93           C  
ATOM   1068  CE  LYS A 141      11.355  71.700  17.157  1.00 47.70           C  
ATOM   1069  NZ  LYS A 141      10.929  72.450  18.347  1.00 42.43           N  
ATOM   1070  N   ALA A 142      14.702  65.331  15.311  1.00 42.16           N  
ATOM   1071  CA  ALA A 142      14.930  63.914  15.544  1.00 41.76           C  
ATOM   1072  C   ALA A 142      15.820  63.720  16.743  1.00 43.23           C  
ATOM   1073  O   ALA A 142      16.642  64.571  17.044  1.00 43.94           O  
ATOM   1074  CB  ALA A 142      15.538  63.248  14.307  1.00 41.49           C  
ATOM   1075  N   GLU A 143      15.629  62.600  17.433  1.00 43.64           N  
ATOM   1076  CA  GLU A 143      16.427  62.235  18.595  1.00 43.03           C  
ATOM   1077  C   GLU A 143      17.413  61.132  18.227  1.00 40.30           C  
ATOM   1078  O   GLU A 143      18.476  61.014  18.835  1.00 40.98           O  
ATOM   1079  CB  GLU A 143      15.510  61.755  19.715  1.00 42.62           C  
ATOM   1080  CG  GLU A 143      14.477  62.799  20.169  1.00 45.78           C  
ATOM   1081  CD  GLU A 143      13.295  62.172  20.915  1.00 46.80           C  
ATOM   1082  OE1 GLU A 143      12.596  61.302  20.334  1.00 50.61           O  
ATOM   1083  OE2 GLU A 143      13.052  62.565  22.078  1.00 58.67           O  
ATOM   1084  N   GLY A 144      17.049  60.310  17.247  1.00 38.27           N  
ATOM   1085  CA  GLY A 144      17.900  59.220  16.817  1.00 36.90           C  
ATOM   1086  C   GLY A 144      17.963  59.105  15.314  1.00 37.02           C  
ATOM   1087  O   GLY A 144      16.961  59.278  14.614  1.00 36.94           O  
ATOM   1088  N   VAL A 145      19.160  58.838  14.821  1.00 36.50           N  
ATOM   1089  CA  VAL A 145      19.384  58.646  13.413  1.00 37.47           C  
ATOM   1090  C   VAL A 145      20.154  57.349  13.224  1.00 39.14           C  
ATOM   1091  O   VAL A 145      21.311  57.249  13.647  1.00 38.27           O  
ATOM   1092  CB  VAL A 145      20.203  59.788  12.866  1.00 39.44           C  
ATOM   1093  CG1 VAL A 145      20.564  59.523  11.402  1.00 38.19           C  
ATOM   1094  CG2 VAL A 145      19.455  61.112  13.075  1.00 39.38           C  
ATOM   1095  N   PRO A 146      19.509  56.324  12.643  1.00 43.45           N  
ATOM   1096  CA  PRO A 146      20.200  55.040  12.401  1.00 45.23           C  
ATOM   1097  C   PRO A 146      21.257  55.218  11.354  1.00 46.52           C  
ATOM   1098  O   PRO A 146      20.948  55.749  10.306  1.00 49.56           O  
ATOM   1099  CB  PRO A 146      19.095  54.141  11.857  1.00 44.65           C  
ATOM   1100  CG  PRO A 146      18.096  55.058  11.330  1.00 43.66           C  
ATOM   1101  CD  PRO A 146      18.112  56.275  12.189  1.00 41.79           C  
ATOM   1102  N   VAL A 147      22.492  54.824  11.632  1.00 48.67           N  
ATOM   1103  CA  VAL A 147      23.574  55.004  10.668  1.00 51.10           C  
ATOM   1104  C   VAL A 147      24.684  53.975  10.844  1.00 54.58           C  
ATOM   1105  O   VAL A 147      24.853  53.411  11.933  1.00 55.44           O  
ATOM   1106  CB  VAL A 147      24.242  56.431  10.780  1.00 52.12           C  
ATOM   1107  CG1 VAL A 147      23.238  57.541  10.534  1.00 48.43           C  
ATOM   1108  CG2 VAL A 147      24.956  56.622  12.142  1.00 53.14           C  
ATOM   1109  N   GLY A 148      25.438  53.740   9.770  1.00 57.05           N  
ATOM   1110  CA  GLY A 148      26.606  52.866   9.819  1.00 60.23           C  
ATOM   1111  C   GLY A 148      27.769  53.724  10.283  1.00 63.40           C  
ATOM   1112  O   GLY A 148      27.726  54.946  10.136  1.00 63.33           O  
ATOM   1113  N   GLU A 149      28.815  53.104  10.829  1.00 67.61           N  
ATOM   1114  CA  GLU A 149      29.964  53.866  11.348  1.00 70.13           C  
ATOM   1115  C   GLU A 149      30.402  54.976  10.373  1.00 71.96           C  
ATOM   1116  O   GLU A 149      30.700  56.092  10.802  1.00 71.24           O  
ATOM   1117  CB  GLU A 149      31.141  52.935  11.736  1.00 70.18           C  
ATOM   1118  CG  GLU A 149      31.712  52.088  10.607  1.00 71.18           C  
ATOM   1119  N   ASP A 150      30.392  54.663   9.072  1.00 74.12           N  
ATOM   1120  CA  ASP A 150      30.787  55.590   8.002  1.00 74.95           C  
ATOM   1121  C   ASP A 150      30.126  56.962   8.096  1.00 76.69           C  
ATOM   1122  O   ASP A 150      30.796  57.994   7.936  1.00 78.98           O  
ATOM   1123  CB  ASP A 150      30.462  54.985   6.630  1.00 74.96           C  
ATOM   1124  N   GLN A 151      28.818  56.975   8.352  1.00 76.05           N  
ATOM   1125  CA  GLN A 151      28.046  58.232   8.442  1.00 75.46           C  
ATOM   1126  C   GLN A 151      28.073  59.014   9.776  1.00 72.82           C  
ATOM   1127  O   GLN A 151      27.460  60.066   9.858  1.00 70.96           O  
ATOM   1128  CB  GLN A 151      26.577  57.967   8.045  1.00 77.15           C  
ATOM   1129  CG  GLN A 151      26.251  58.198   6.558  1.00 80.87           C  
ATOM   1130  CD  GLN A 151      26.250  59.688   6.173  1.00 82.60           C  
ATOM   1131  OE1 GLN A 151      26.736  60.540   6.921  1.00 88.44           O  
ATOM   1132  NE2 GLN A 151      25.709  59.998   5.000  1.00 82.80           N  
ATOM   1133  N   VAL A 152      28.785  58.525  10.793  1.00 71.32           N  
ATOM   1134  CA  VAL A 152      28.819  59.173  12.117  1.00 69.77           C  
ATOM   1135  C   VAL A 152      29.234  60.659  12.124  1.00 69.37           C  
ATOM   1136  O   VAL A 152      28.672  61.458  12.865  1.00 69.86           O  
ATOM   1137  CB  VAL A 152      29.742  58.391  13.111  1.00 70.15           C  
ATOM   1138  CG1 VAL A 152      31.208  58.485  12.691  1.00 67.14           C  
ATOM   1139  CG2 VAL A 152      29.574  58.920  14.532  1.00 68.23           C  
ATOM   1140  N   TYR A 153      30.200  61.029  11.291  1.00 68.98           N  
ATOM   1141  CA  TYR A 153      30.723  62.404  11.259  1.00 68.07           C  
ATOM   1142  C   TYR A 153      29.669  63.470  10.904  1.00 66.21           C  
ATOM   1143  O   TYR A 153      29.730  64.592  11.402  1.00 66.46           O  
ATOM   1144  CB  TYR A 153      31.942  62.487  10.323  1.00 69.40           C  
ATOM   1145  CG  TYR A 153      33.079  61.590  10.775  1.00 74.18           C  
ATOM   1146  CD1 TYR A 153      33.989  62.023  11.746  1.00 76.77           C  
ATOM   1147  CD2 TYR A 153      33.232  60.293  10.263  1.00 76.75           C  
ATOM   1148  CE1 TYR A 153      35.023  61.201  12.182  1.00 73.67           C  
ATOM   1149  CE2 TYR A 153      34.268  59.466  10.695  1.00 71.45           C  
ATOM   1150  CZ  TYR A 153      35.160  59.927  11.650  1.00 72.51           C  
ATOM   1151  OH  TYR A 153      36.195  59.124  12.089  1.00 74.81           O  
ATOM   1152  N   HIS A 154      28.715  63.110  10.048  1.00 63.90           N  
ATOM   1153  CA  HIS A 154      27.603  63.991   9.671  1.00 62.11           C  
ATOM   1154  C   HIS A 154      26.643  64.236  10.868  1.00 58.08           C  
ATOM   1155  O   HIS A 154      26.001  65.296  10.958  1.00 55.66           O  
ATOM   1156  CB  HIS A 154      26.839  63.389   8.480  1.00 63.58           C  
ATOM   1157  CG  HIS A 154      27.607  63.392   7.185  1.00 73.97           C  
ATOM   1158  ND1 HIS A 154      27.033  63.746   5.979  1.00 80.81           N  
ATOM   1159  CD2 HIS A 154      28.906  63.110   6.909  1.00 82.97           C  
ATOM   1160  CE1 HIS A 154      27.937  63.659   5.017  1.00 83.46           C  
ATOM   1161  NE2 HIS A 154      29.084  63.283   5.555  1.00 83.61           N  
ATOM   1162  N   ILE A 155      26.551  63.263  11.782  1.00 53.81           N  
ATOM   1163  CA  ILE A 155      25.720  63.410  12.990  1.00 50.35           C  
ATOM   1164  C   ILE A 155      26.409  64.381  13.962  1.00 46.63           C  
ATOM   1165  O   ILE A 155      25.770  65.245  14.548  1.00 43.34           O  
ATOM   1166  CB  ILE A 155      25.403  62.043  13.673  1.00 49.59           C  
ATOM   1167  CG1 ILE A 155      24.679  61.112  12.695  1.00 49.87           C  
ATOM   1168  CG2 ILE A 155      24.525  62.225  14.891  1.00 42.46           C  
ATOM   1169  CD1 ILE A 155      23.358  61.657  12.167  1.00 47.11           C  
ATOM   1170  N   GLU A 156      27.724  64.283  14.080  1.00 45.42           N  
ATOM   1171  CA  GLU A 156      28.445  65.188  14.955  1.00 44.11           C  
ATOM   1172  C   GLU A 156      28.289  66.656  14.508  1.00 42.82           C  
ATOM   1173  O   GLU A 156      28.120  67.534  15.368  1.00 43.85           O  
ATOM   1174  CB  GLU A 156      29.924  64.770  15.102  1.00 46.07           C  
ATOM   1175  CG  GLU A 156      30.659  65.520  16.234  1.00 54.69           C  
ATOM   1176  CD  GLU A 156      29.875  65.485  17.583  1.00 69.72           C  
ATOM   1177  OE1 GLU A 156      29.499  64.364  18.026  1.00 71.82           O  
ATOM   1178  OE2 GLU A 156      29.629  66.572  18.190  1.00 65.68           O  
ATOM   1179  N   LEU A 157      28.300  66.920  13.190  1.00 40.51           N  
ATOM   1180  CA  LEU A 157      28.162  68.297  12.649  1.00 40.43           C  
ATOM   1181  C   LEU A 157      26.782  68.849  12.937  1.00 40.33           C  
ATOM   1182  O   LEU A 157      26.629  69.967  13.429  1.00 43.83           O  
ATOM   1183  CB  LEU A 157      28.461  68.372  11.146  1.00 38.33           C  
ATOM   1184  CG  LEU A 157      28.108  69.686  10.419  1.00 37.12           C  
ATOM   1185  CD1 LEU A 157      28.567  70.918  11.125  1.00 42.35           C  
ATOM   1186  CD2 LEU A 157      28.658  69.698   8.999  1.00 40.97           C  
ATOM   1187  N   THR A 158      25.778  68.045  12.639  1.00 39.20           N  
ATOM   1188  CA  THR A 158      24.404  68.380  12.926  1.00 37.44           C  
ATOM   1189  C   THR A 158      24.230  68.820  14.383  1.00 40.39           C  
ATOM   1190  O   THR A 158      23.483  69.763  14.657  1.00 41.18           O  
ATOM   1191  CB  THR A 158      23.526  67.154  12.681  1.00 35.29           C  
ATOM   1192  OG1 THR A 158      23.558  66.847  11.291  1.00 32.54           O  
ATOM   1193  CG2 THR A 158      22.110  67.389  13.136  1.00 29.88           C  
ATOM   1194  N   ARG A 159      24.907  68.132  15.308  1.00 39.92           N  
ATOM   1195  CA  ARG A 159      24.790  68.469  16.716  1.00 41.82           C  
ATOM   1196  C   ARG A 159      25.415  69.850  16.910  1.00 43.28           C  
ATOM   1197  O   ARG A 159      24.858  70.677  17.632  1.00 42.71           O  
ATOM   1198  CB  ARG A 159      25.444  67.402  17.617  1.00 40.78           C  
ATOM   1199  CG  ARG A 159      24.939  65.982  17.335  1.00 43.79           C  
ATOM   1200  CD  ARG A 159      25.669  64.855  18.116  1.00 45.12           C  
ATOM   1201  NE  ARG A 159      25.030  64.668  19.410  1.00 48.57           N  
ATOM   1202  CZ  ARG A 159      25.374  65.283  20.522  1.00 46.39           C  
ATOM   1203  NH1 ARG A 159      26.423  66.099  20.552  1.00 61.32           N  
ATOM   1204  NH2 ARG A 159      24.676  65.056  21.624  1.00 49.23           N  
ATOM   1205  N   GLU A 160      26.546  70.110  16.243  1.00 44.31           N  
ATOM   1206  CA  GLU A 160      27.206  71.414  16.349  1.00 46.17           C  
ATOM   1207  C   GLU A 160      26.301  72.496  15.810  1.00 43.20           C  
ATOM   1208  O   GLU A 160      26.176  73.561  16.397  1.00 44.56           O  
ATOM   1209  CB  GLU A 160      28.530  71.449  15.581  1.00 46.73           C  
ATOM   1210  CG  GLU A 160      29.629  70.579  16.176  1.00 53.15           C  
ATOM   1211  CD  GLU A 160      30.899  70.548  15.326  1.00 51.47           C  
ATOM   1212  OE1 GLU A 160      31.049  71.433  14.459  1.00 65.16           O  
ATOM   1213  OE2 GLU A 160      31.740  69.637  15.523  1.00 55.84           O  
ATOM   1214  N   ILE A 161      25.666  72.220  14.684  1.00 42.38           N  
ATOM   1215  CA  ILE A 161      24.759  73.193  14.070  1.00 42.00           C  
ATOM   1216  C   ILE A 161      23.643  73.520  15.059  1.00 42.37           C  
ATOM   1217  O   ILE A 161      23.389  74.687  15.338  1.00 44.00           O  
ATOM   1218  CB  ILE A 161      24.209  72.673  12.743  1.00 39.42           C  
ATOM   1219  CG1 ILE A 161      25.337  72.631  11.713  1.00 43.14           C  
ATOM   1220  CG2 ILE A 161      23.090  73.564  12.220  1.00 41.58           C  
ATOM   1221  CD1 ILE A 161      24.990  71.873  10.437  1.00 35.43           C  
ATOM   1222  N   ALA A 162      23.018  72.482  15.614  1.00 41.49           N  
ATOM   1223  CA  ALA A 162      21.950  72.642  16.591  1.00 40.09           C  
ATOM   1224  C   ALA A 162      22.431  73.529  17.738  1.00 39.80           C  
ATOM   1225  O   ALA A 162      21.806  74.536  18.064  1.00 38.96           O  
ATOM   1226  CB  ALA A 162      21.516  71.290  17.102  1.00 38.77           C  
ATOM   1227  N   ARG A 163      23.565  73.168  18.327  1.00 41.07           N  
ATOM   1228  CA  ARG A 163      24.127  73.944  19.440  1.00 41.54           C  
ATOM   1229  C   ARG A 163      24.438  75.383  19.073  1.00 42.49           C  
ATOM   1230  O   ARG A 163      24.134  76.276  19.837  1.00 43.50           O  
ATOM   1231  CB  ARG A 163      25.379  73.285  20.026  1.00 40.57           C  
ATOM   1232  CG  ARG A 163      25.081  71.998  20.782  1.00 42.65           C  
ATOM   1233  CD  ARG A 163      26.181  71.648  21.759  1.00 43.29           C  
ATOM   1234  NE  ARG A 163      27.454  71.490  21.075  1.00 46.75           N  
ATOM   1235  CZ  ARG A 163      27.859  70.383  20.454  1.00 46.18           C  
ATOM   1236  NH1 ARG A 163      27.098  69.289  20.416  1.00 41.81           N  
ATOM   1237  NH2 ARG A 163      29.050  70.368  19.867  1.00 48.84           N  
ATOM   1238  N  AARG A 164      25.053  75.626  17.912  0.50 43.79           N  
ATOM   1239  N  BARG A 164      25.030  75.594  17.908  0.50 42.86           N  
ATOM   1240  CA AARG A 164      25.376  77.011  17.520  0.50 44.21           C  
ATOM   1241  CA BARG A 164      25.357  76.939  17.480  0.50 42.86           C  
ATOM   1242  C  AARG A 164      24.065  77.783  17.289  0.50 43.76           C  
ATOM   1243  C  BARG A 164      24.059  77.741  17.336  0.50 43.00           C  
ATOM   1244  O  AARG A 164      23.969  78.956  17.656  0.50 43.54           O  
ATOM   1245  O  BARG A 164      23.966  78.876  17.809  0.50 42.60           O  
ATOM   1246  CB AARG A 164      26.330  77.095  16.298  0.50 43.90           C  
ATOM   1247  CB BARG A 164      26.118  76.901  16.158  0.50 42.22           C  
ATOM   1248  CG AARG A 164      26.946  78.517  16.050  0.50 44.74           C  
ATOM   1249  CG BARG A 164      26.750  78.212  15.768  0.50 41.90           C  
ATOM   1250  CD AARG A 164      28.001  78.609  14.880  0.50 45.63           C  
ATOM   1251  CD BARG A 164      27.992  78.556  16.591  0.50 39.46           C  
ATOM   1252  NE AARG A 164      28.401  80.008  14.589  0.50 48.28           N  
ATOM   1253  NE BARG A 164      28.496  79.858  16.158  0.50 37.24           N  
ATOM   1254  CZ AARG A 164      29.305  80.411  13.680  0.50 44.03           C  
ATOM   1255  CZ BARG A 164      28.429  80.992  16.844  0.50 35.00           C  
ATOM   1256  NH1AARG A 164      29.965  79.548  12.923  0.50 40.69           N  
ATOM   1257  NH1BARG A 164      27.956  81.028  18.087  0.50 33.33           N  
ATOM   1258  NH2AARG A 164      29.558  81.708  13.527  0.50 43.95           N  
ATOM   1259  NH2BARG A 164      28.898  82.099  16.285  0.50 35.65           N  
ATOM   1260  N   PHE A 165      23.056  77.122  16.716  1.00 42.57           N  
ATOM   1261  CA  PHE A 165      21.758  77.764  16.480  1.00 42.95           C  
ATOM   1262  C   PHE A 165      21.037  78.132  17.782  1.00 43.72           C  
ATOM   1263  O   PHE A 165      20.645  79.291  17.968  1.00 43.72           O  
ATOM   1264  CB  PHE A 165      20.848  76.874  15.634  1.00 43.63           C  
ATOM   1265  CG  PHE A 165      19.552  77.539  15.226  1.00 43.02           C  
ATOM   1266  CD1 PHE A 165      18.491  77.653  16.123  1.00 41.26           C  
ATOM   1267  CD2 PHE A 165      19.393  78.040  13.950  1.00 44.23           C  
ATOM   1268  CE1 PHE A 165      17.293  78.264  15.752  1.00 40.98           C  
ATOM   1269  CE2 PHE A 165      18.201  78.661  13.571  1.00 44.73           C  
ATOM   1270  CZ  PHE A 165      17.147  78.763  14.476  1.00 44.85           C  
ATOM   1271  N   ASN A 166      20.863  77.145  18.664  1.00 43.60           N  
ATOM   1272  CA  ASN A 166      20.223  77.368  19.960  1.00 44.31           C  
ATOM   1273  C   ASN A 166      20.888  78.521  20.721  1.00 47.53           C  
ATOM   1274  O   ASN A 166      20.197  79.361  21.325  1.00 48.59           O  
ATOM   1275  CB  ASN A 166      20.241  76.098  20.794  1.00 42.45           C  
ATOM   1276  CG  ASN A 166      19.312  75.017  20.248  1.00 40.87           C  
ATOM   1277  OD1 ASN A 166      18.465  75.276  19.396  1.00 39.92           O  
ATOM   1278  ND2 ASN A 166      19.451  73.802  20.767  1.00 33.47           N  
ATOM   1279  N   TYR A 167      22.221  78.573  20.649  1.00 48.35           N  
ATOM   1280  CA  TYR A 167      23.008  79.625  21.288  1.00 49.39           C  
ATOM   1281  C   TYR A 167      22.787  81.006  20.655  1.00 50.08           C  
ATOM   1282  O   TYR A 167      22.451  81.958  21.355  1.00 52.90           O  
ATOM   1283  CB  TYR A 167      24.501  79.263  21.266  1.00 50.39           C  
ATOM   1284  CG  TYR A 167      25.390  80.383  21.707  1.00 50.32           C  
ATOM   1285  CD1 TYR A 167      25.671  80.594  23.053  1.00 55.91           C  
ATOM   1286  CD2 TYR A 167      25.941  81.250  20.774  1.00 53.60           C  
ATOM   1287  CE1 TYR A 167      26.497  81.651  23.457  1.00 55.96           C  
ATOM   1288  CE2 TYR A 167      26.755  82.300  21.159  1.00 56.69           C  
ATOM   1289  CZ  TYR A 167      27.034  82.496  22.495  1.00 55.60           C  
ATOM   1290  OH  TYR A 167      27.841  83.550  22.842  1.00 56.79           O  
ATOM   1291  N   LEU A 168      22.979  81.121  19.345  1.00 49.12           N  
ATOM   1292  CA  LEU A 168      22.805  82.406  18.661  1.00 48.37           C  
ATOM   1293  C   LEU A 168      21.396  82.965  18.680  1.00 48.69           C  
ATOM   1294  O   LEU A 168      21.229  84.169  18.645  1.00 49.62           O  
ATOM   1295  CB  LEU A 168      23.190  82.303  17.186  1.00 47.46           C  
ATOM   1296  CG  LEU A 168      24.645  82.088  16.813  1.00 47.23           C  
ATOM   1297  CD1 LEU A 168      24.701  81.836  15.322  1.00 41.35           C  
ATOM   1298  CD2 LEU A 168      25.508  83.272  17.233  1.00 37.54           C  
ATOM   1299  N   TYR A 169      20.383  82.111  18.708  1.00 49.65           N  
ATOM   1300  CA  TYR A 169      19.016  82.598  18.585  1.00 50.35           C  
ATOM   1301  C   TYR A 169      18.158  82.198  19.786  1.00 51.37           C  
ATOM   1302  O   TYR A 169      18.194  82.872  20.805  1.00 55.39           O  
ATOM   1303  CB  TYR A 169      18.458  82.158  17.218  1.00 50.52           C  
ATOM   1304  CG  TYR A 169      19.379  82.587  16.075  1.00 50.34           C  
ATOM   1305  CD1 TYR A 169      19.511  83.929  15.729  1.00 48.35           C  
ATOM   1306  CD2 TYR A 169      20.123  81.647  15.345  1.00 53.70           C  
ATOM   1307  CE1 TYR A 169      20.364  84.331  14.687  1.00 50.54           C  
ATOM   1308  CE2 TYR A 169      20.981  82.038  14.282  1.00 47.99           C  
ATOM   1309  CZ  TYR A 169      21.099  83.381  13.970  1.00 51.61           C  
ATOM   1310  OH  TYR A 169      21.951  83.795  12.962  1.00 48.24           O  
ATOM   1311  N   ASP A 170      17.389  81.128  19.688  1.00 51.34           N  
ATOM   1312  CA  ASP A 170      16.592  80.672  20.806  1.00 50.58           C  
ATOM   1313  C   ASP A 170      16.692  79.158  20.749  1.00 49.30           C  
ATOM   1314  O   ASP A 170      17.106  78.614  19.733  1.00 47.84           O  
ATOM   1315  CB  ASP A 170      15.153  81.162  20.678  1.00 52.41           C  
ATOM   1316  CG  ASP A 170      14.410  81.170  22.008  1.00 58.00           C  
ATOM   1317  OD1 ASP A 170      14.851  81.873  22.944  1.00 67.75           O  
ATOM   1318  OD2 ASP A 170      13.362  80.499  22.111  1.00 69.13           O  
ATOM   1319  N   GLU A 171      16.326  78.481  21.830  1.00 49.05           N  
ATOM   1320  CA  GLU A 171      16.471  77.037  21.904  1.00 48.67           C  
ATOM   1321  C   GLU A 171      15.320  76.353  21.217  1.00 47.69           C  
ATOM   1322  O   GLU A 171      14.245  76.229  21.768  1.00 51.15           O  
ATOM   1323  CB  GLU A 171      16.616  76.566  23.348  1.00 48.51           C  
ATOM   1324  CG  GLU A 171      16.780  75.046  23.462  1.00 57.13           C  
ATOM   1325  CD  GLU A 171      17.628  74.631  24.653  1.00 65.76           C  
ATOM   1326  OE1 GLU A 171      18.756  75.157  24.771  1.00 75.70           O  
ATOM   1327  OE2 GLU A 171      17.193  73.761  25.442  1.00 71.15           O  
ATOM   1328  N   VAL A 172      15.585  75.891  20.004  1.00 46.58           N  
ATOM   1329  CA  VAL A 172      14.598  75.267  19.140  1.00 43.50           C  
ATOM   1330  C   VAL A 172      14.854  73.778  18.917  1.00 42.85           C  
ATOM   1331  O   VAL A 172      13.910  72.981  18.817  1.00 42.90           O  
ATOM   1332  CB  VAL A 172      14.662  75.975  17.759  1.00 42.98           C  
ATOM   1333  CG1 VAL A 172      13.849  75.241  16.692  1.00 41.41           C  
ATOM   1334  CG2 VAL A 172      14.224  77.422  17.897  1.00 36.02           C  
ATOM   1335  N   PHE A 173      16.126  73.394  18.864  1.00 41.68           N  
ATOM   1336  CA  PHE A 173      16.469  72.045  18.471  1.00 42.14           C  
ATOM   1337  C   PHE A 173      17.076  71.146  19.512  1.00 41.38           C  
ATOM   1338  O   PHE A 173      17.972  71.542  20.212  1.00 39.50           O  
ATOM   1339  CB  PHE A 173      17.482  72.078  17.321  1.00 41.93           C  
ATOM   1340  CG  PHE A 173      16.991  72.750  16.084  1.00 41.23           C  
ATOM   1341  CD1 PHE A 173      16.133  72.093  15.220  1.00 38.68           C  
ATOM   1342  CD2 PHE A 173      17.432  74.036  15.756  1.00 35.76           C  
ATOM   1343  CE1 PHE A 173      15.691  72.724  14.052  1.00 42.33           C  
ATOM   1344  CE2 PHE A 173      17.024  74.664  14.602  1.00 37.54           C  
ATOM   1345  CZ  PHE A 173      16.141  74.018  13.744  1.00 44.57           C  
ATOM   1346  N   PRO A 174      16.597  69.899  19.574  1.00 44.65           N  
ATOM   1347  CA  PRO A 174      17.301  68.918  20.395  1.00 45.68           C  
ATOM   1348  C   PRO A 174      18.589  68.509  19.670  1.00 47.07           C  
ATOM   1349  O   PRO A 174      18.707  68.718  18.459  1.00 47.62           O  
ATOM   1350  CB  PRO A 174      16.332  67.732  20.471  1.00 44.85           C  
ATOM   1351  CG  PRO A 174      15.142  68.069  19.613  1.00 47.06           C  
ATOM   1352  CD  PRO A 174      15.382  69.361  18.926  1.00 44.20           C  
ATOM   1353  N   GLU A 175      19.559  67.966  20.401  1.00 47.80           N  
ATOM   1354  CA  GLU A 175      20.781  67.479  19.783  1.00 47.62           C  
ATOM   1355  C   GLU A 175      20.535  66.009  19.477  1.00 46.21           C  
ATOM   1356  O   GLU A 175      20.359  65.210  20.389  1.00 49.33           O  
ATOM   1357  CB  GLU A 175      21.977  67.658  20.706  1.00 47.29           C  
ATOM   1358  CG  GLU A 175      22.281  69.110  21.043  1.00 49.84           C  
ATOM   1359  CD  GLU A 175      23.526  69.272  21.931  1.00 51.45           C  
ATOM   1360  OE1 GLU A 175      24.552  68.629  21.639  1.00 56.47           O  
ATOM   1361  OE2 GLU A 175      23.485  70.058  22.907  1.00 55.24           O  
ATOM   1362  N   PRO A 176      20.537  65.638  18.195  1.00 44.49           N  
ATOM   1363  CA  PRO A 176      20.240  64.270  17.847  1.00 43.93           C  
ATOM   1364  C   PRO A 176      21.456  63.401  18.067  1.00 44.91           C  
ATOM   1365  O   PRO A 176      22.572  63.901  18.043  1.00 46.47           O  
ATOM   1366  CB  PRO A 176      19.932  64.360  16.357  1.00 41.55           C  
ATOM   1367  CG  PRO A 176      20.753  65.453  15.898  1.00 40.56           C  
ATOM   1368  CD  PRO A 176      20.873  66.431  17.004  1.00 43.78           C  
ATOM   1369  N   GLU A 177      21.234  62.108  18.256  1.00 45.27           N  
ATOM   1370  CA  GLU A 177      22.317  61.161  18.453  1.00 45.11           C  
ATOM   1371  C   GLU A 177      22.264  60.019  17.430  1.00 42.63           C  
ATOM   1372  O   GLU A 177      21.193  59.628  16.926  1.00 42.08           O  
ATOM   1373  CB  GLU A 177      22.228  60.578  19.847  1.00 46.16           C  
ATOM   1374  CG  GLU A 177      21.883  61.579  20.923  1.00 52.08           C  
ATOM   1375  CD  GLU A 177      21.952  60.961  22.306  1.00 55.91           C  
ATOM   1376  OE1 GLU A 177      23.032  60.451  22.683  1.00 57.00           O  
ATOM   1377  OE2 GLU A 177      20.924  60.996  23.014  1.00 56.12           O  
ATOM   1378  N   ALA A 178      23.434  59.477  17.140  1.00 40.81           N  
ATOM   1379  CA  ALA A 178      23.544  58.387  16.207  1.00 41.30           C  
ATOM   1380  C   ALA A 178      23.114  57.098  16.888  1.00 40.41           C  
ATOM   1381  O   ALA A 178      23.322  56.939  18.082  1.00 39.84           O  
ATOM   1382  CB  ALA A 178      24.981  58.276  15.699  1.00 40.85           C  
ATOM   1383  N   ILE A 179      22.444  56.234  16.120  1.00 42.36           N  
ATOM   1384  CA  ILE A 179      22.066  54.875  16.525  1.00 43.78           C  
ATOM   1385  C   ILE A 179      22.880  53.943  15.593  1.00 45.39           C  
ATOM   1386  O   ILE A 179      22.492  53.694  14.460  1.00 46.02           O  
ATOM   1387  CB  ILE A 179      20.540  54.651  16.384  1.00 44.56           C  
ATOM   1388  CG1 ILE A 179      19.788  55.585  17.339  1.00 45.18           C  
ATOM   1389  CG2 ILE A 179      20.170  53.189  16.652  1.00 36.82           C  
ATOM   1390  CD1 ILE A 179      18.276  55.425  17.327  1.00 45.70           C  
ATOM   1391  N   LEU A 180      24.026  53.464  16.068  1.00 48.08           N  
ATOM   1392  CA  LEU A 180      24.940  52.672  15.242  1.00 50.32           C  
ATOM   1393  C   LEU A 180      24.486  51.246  14.930  1.00 51.78           C  
ATOM   1394  O   LEU A 180      23.983  50.545  15.806  1.00 49.95           O  
ATOM   1395  CB  LEU A 180      26.337  52.643  15.871  1.00 50.53           C  
ATOM   1396  CG  LEU A 180      26.992  54.017  16.101  1.00 53.66           C  
ATOM   1397  CD1 LEU A 180      28.377  53.872  16.743  1.00 55.25           C  
ATOM   1398  CD2 LEU A 180      27.090  54.836  14.808  1.00 57.07           C  
ATOM   1399  N   SER A 181      24.667  50.848  13.664  1.00 53.78           N  
ATOM   1400  CA  SER A 181      24.351  49.505  13.191  1.00 56.09           C  
ATOM   1401  C   SER A 181      25.385  48.540  13.696  1.00 57.09           C  
ATOM   1402  O   SER A 181      26.577  48.817  13.604  1.00 55.79           O  
ATOM   1403  CB  SER A 181      24.411  49.396  11.657  1.00 55.65           C  
ATOM   1404  OG  SER A 181      23.495  50.270  11.033  1.00 64.86           O  
ATOM   1405  N   ARG A 182      24.919  47.406  14.216  1.00 58.78           N  
ATOM   1406  CA  ARG A 182      25.787  46.314  14.624  1.00 58.35           C  
ATOM   1407  C   ARG A 182      26.016  45.421  13.383  1.00 59.12           C  
ATOM   1408  O   ARG A 182      27.049  44.764  13.252  1.00 61.55           O  
ATOM   1409  CB  ARG A 182      25.143  45.518  15.766  1.00 57.67           C  
ATOM   1410  N   VAL A 183      25.065  45.435  12.453  1.00 58.52           N  
ATOM   1411  CA  VAL A 183      25.130  44.602  11.258  1.00 57.45           C  
ATOM   1412  C   VAL A 183      26.445  44.804  10.509  1.00 57.92           C  
ATOM   1413  O   VAL A 183      26.786  45.922  10.139  1.00 57.67           O  
ATOM   1414  CB  VAL A 183      23.964  44.902  10.291  1.00 58.14           C  
ATOM   1415  CG1 VAL A 183      24.008  43.933   9.084  1.00 55.34           C  
ATOM   1416  CG2 VAL A 183      22.623  44.823  11.029  1.00 54.37           C  
ATOM   1417  N   PRO A 184      27.208  43.721  10.314  1.00 58.18           N  
ATOM   1418  CA  PRO A 184      28.451  43.841   9.571  1.00 57.72           C  
ATOM   1419  C   PRO A 184      28.209  43.968   8.052  1.00 58.22           C  
ATOM   1420  O   PRO A 184      27.262  43.376   7.530  1.00 57.24           O  
ATOM   1421  CB  PRO A 184      29.197  42.551   9.934  1.00 58.49           C  
ATOM   1422  CG  PRO A 184      28.166  41.588  10.379  1.00 56.31           C  
ATOM   1423  CD  PRO A 184      26.971  42.353  10.812  1.00 57.97           C  
ATOM   1424  N   LYS A 185      29.056  44.738   7.362  1.00 58.68           N  
ATOM   1425  CA  LYS A 185      28.910  44.961   5.915  1.00 58.68           C  
ATOM   1426  C   LYS A 185      29.045  43.649   5.167  1.00 56.48           C  
ATOM   1427  O   LYS A 185      29.891  42.832   5.475  1.00 57.05           O  
ATOM   1428  CB  LYS A 185      29.903  46.021   5.376  1.00 60.16           C  
ATOM   1429  CG  LYS A 185      29.563  47.485   5.763  1.00 60.17           C  
ATOM   1430  N   LEU A 186      28.191  43.466   4.175  1.00 55.59           N  
ATOM   1431  CA  LEU A 186      28.126  42.227   3.416  1.00 52.68           C  
ATOM   1432  C   LEU A 186      28.904  42.420   2.141  1.00 50.06           C  
ATOM   1433  O   LEU A 186      28.670  43.380   1.424  1.00 51.77           O  
ATOM   1434  CB  LEU A 186      26.656  41.959   3.088  1.00 53.04           C  
ATOM   1435  CG  LEU A 186      26.167  40.553   2.827  1.00 52.72           C  
ATOM   1436  CD1 LEU A 186      26.483  39.666   4.020  1.00 42.68           C  
ATOM   1437  CD2 LEU A 186      24.675  40.639   2.573  1.00 51.25           C  
ATOM   1438  N   PRO A 187      29.803  41.501   1.819  1.00 48.16           N  
ATOM   1439  CA  PRO A 187      30.544  41.700   0.593  1.00 48.71           C  
ATOM   1440  C   PRO A 187      29.717  41.371  -0.654  1.00 47.51           C  
ATOM   1441  O   PRO A 187      28.546  41.023  -0.566  1.00 47.24           O  
ATOM   1442  CB  PRO A 187      31.710  40.709   0.724  1.00 48.34           C  
ATOM   1443  CG  PRO A 187      31.170  39.609   1.535  1.00 50.03           C  
ATOM   1444  CD  PRO A 187      30.154  40.232   2.471  1.00 50.03           C  
ATOM   1445  N   GLY A 188      30.345  41.506  -1.811  1.00 47.81           N  
ATOM   1446  CA  GLY A 188      29.729  41.147  -3.066  1.00 46.49           C  
ATOM   1447  C   GLY A 188      29.825  39.653  -3.187  1.00 45.51           C  
ATOM   1448  O   GLY A 188      30.536  39.008  -2.417  1.00 46.00           O  
ATOM   1449  N   THR A 189      29.121  39.118  -4.178  1.00 45.53           N  
ATOM   1450  CA  THR A 189      29.076  37.692  -4.461  1.00 45.27           C  
ATOM   1451  C   THR A 189      30.413  37.118  -4.900  1.00 47.31           C  
ATOM   1452  O   THR A 189      30.522  35.902  -5.097  1.00 46.91           O  
ATOM   1453  CB  THR A 189      28.081  37.415  -5.577  1.00 45.88           C  
ATOM   1454  OG1 THR A 189      28.427  38.225  -6.705  1.00 41.19           O  
ATOM   1455  CG2 THR A 189      26.651  37.739  -5.121  1.00 43.48           C  
ATOM   1456  N   ASP A 190      31.410  37.990  -5.073  1.00 49.77           N  
ATOM   1457  CA  ASP A 190      32.772  37.593  -5.460  1.00 51.15           C  
ATOM   1458  C   ASP A 190      33.813  38.174  -4.494  1.00 52.91           C  
ATOM   1459  O   ASP A 190      34.806  38.748  -4.918  1.00 55.01           O  
ATOM   1460  CB  ASP A 190      33.075  38.056  -6.889  1.00 50.97           C  
ATOM   1461  CG  ASP A 190      33.188  39.604  -7.029  1.00 49.49           C  
ATOM   1462  OD1 ASP A 190      32.996  40.377  -6.053  1.00 34.79           O  
ATOM   1463  OD2 ASP A 190      33.490  40.040  -8.156  1.00 48.62           O  
ATOM   1464  N   GLY A 191      33.559  38.084  -3.195  1.00 53.96           N  
ATOM   1465  CA  GLY A 191      34.522  38.554  -2.199  1.00 54.43           C  
ATOM   1466  C   GLY A 191      34.659  40.051  -2.010  1.00 54.86           C  
ATOM   1467  O   GLY A 191      34.507  40.555  -0.893  1.00 55.38           O  
ATOM   1468  N   ARG A 192      34.928  40.776  -3.094  1.00 55.12           N  
ATOM   1469  CA  ARG A 192      35.167  42.235  -2.989  1.00 53.99           C  
ATOM   1470  C   ARG A 192      33.922  43.048  -2.713  1.00 51.81           C  
ATOM   1471  O   ARG A 192      32.828  42.518  -2.740  1.00 51.87           O  
ATOM   1472  CB  ARG A 192      35.966  42.778  -4.184  1.00 53.62           C  
ATOM   1473  CG  ARG A 192      35.711  42.035  -5.449  1.00 58.48           C  
ATOM   1474  CD  ARG A 192      36.362  42.684  -6.623  1.00 61.04           C  
ATOM   1475  NE  ARG A 192      35.764  42.136  -7.829  1.00 61.15           N  
ATOM   1476  CZ  ARG A 192      35.870  42.675  -9.032  1.00 58.60           C  
ATOM   1477  NH1 ARG A 192      36.581  43.779  -9.221  1.00 65.82           N  
ATOM   1478  NH2 ARG A 192      35.256  42.100 -10.052  1.00 57.69           N  
ATOM   1479  N   LYS A 193      34.133  44.331  -2.403  1.00 51.18           N  
ATOM   1480  CA  LYS A 193      33.088  45.297  -2.064  1.00 49.04           C  
ATOM   1481  C   LYS A 193      31.952  45.266  -3.089  1.00 48.92           C  
ATOM   1482  O   LYS A 193      32.146  44.862  -4.235  1.00 46.83           O  
ATOM   1483  CB  LYS A 193      33.710  46.705  -1.977  1.00 49.62           C  
ATOM   1484  CG  LYS A 193      32.790  47.803  -1.364  1.00 54.60           C  
ATOM   1485  CD  LYS A 193      33.511  49.151  -1.145  1.00 48.70           C  
ATOM   1486  N   MET A 194      30.759  45.664  -2.660  1.00 48.84           N  
ATOM   1487  CA  MET A 194      29.609  45.684  -3.540  1.00 48.21           C  
ATOM   1488  C   MET A 194      29.653  46.907  -4.395  1.00 48.10           C  
ATOM   1489  O   MET A 194      29.713  47.993  -3.866  1.00 50.77           O  
ATOM   1490  CB  MET A 194      28.275  45.718  -2.780  1.00 47.04           C  
ATOM   1491  CG  MET A 194      27.797  44.380  -2.224  1.00 47.53           C  
ATOM   1492  SD  MET A 194      26.062  44.506  -1.728  1.00 48.74           S  
ATOM   1493  CE  MET A 194      25.866  43.076  -0.681  1.00 42.43           C  
ATOM   1494  N   SER A 195      29.657  46.729  -5.709  1.00 47.23           N  
ATOM   1495  CA  SER A 195      29.539  47.859  -6.617  1.00 47.97           C  
ATOM   1496  C   SER A 195      28.977  47.330  -7.930  1.00 46.87           C  
ATOM   1497  O   SER A 195      29.244  46.185  -8.317  1.00 47.32           O  
ATOM   1498  CB  SER A 195      30.841  48.649  -6.796  1.00 48.43           C  
ATOM   1499  OG  SER A 195      31.806  47.909  -7.493  1.00 51.68           O  
ATOM   1500  N   LYS A 196      28.165  48.159  -8.572  1.00 44.53           N  
ATOM   1501  CA  LYS A 196      27.474  47.781  -9.790  1.00 44.57           C  
ATOM   1502  C   LYS A 196      28.451  47.467 -10.895  1.00 38.76           C  
ATOM   1503  O   LYS A 196      28.198  46.570 -11.705  1.00 38.94           O  
ATOM   1504  CB  LYS A 196      26.463  48.868 -10.203  1.00 46.24           C  
ATOM   1505  CG  LYS A 196      25.328  49.058  -9.168  1.00 49.57           C  
ATOM   1506  CD  LYS A 196      24.347  50.188  -9.505  1.00 51.11           C  
ATOM   1507  CE  LYS A 196      23.191  50.254  -8.484  1.00 57.02           C  
ATOM   1508  NZ  LYS A 196      22.076  51.144  -8.948  1.00 63.11           N  
ATOM   1509  N   SER A 197      29.580  48.174 -10.904  1.00 35.22           N  
ATOM   1510  CA  SER A 197      30.635  47.923 -11.899  1.00 32.56           C  
ATOM   1511  C   SER A 197      31.317  46.555 -11.729  1.00 30.63           C  
ATOM   1512  O   SER A 197      31.891  46.062 -12.684  1.00 29.95           O  
ATOM   1513  CB  SER A 197      31.666  49.055 -11.936  1.00 30.14           C  
ATOM   1514  OG  SER A 197      32.118  49.406 -10.643  1.00 41.00           O  
ATOM   1515  N   TYR A 198      31.280  45.944 -10.539  1.00 30.31           N  
ATOM   1516  CA  TYR A 198      31.865  44.601 -10.387  1.00 33.03           C  
ATOM   1517  C   TYR A 198      30.855  43.475 -10.674  1.00 32.17           C  
ATOM   1518  O   TYR A 198      31.209  42.311 -10.616  1.00 32.14           O  
ATOM   1519  CB  TYR A 198      32.477  44.332  -9.004  1.00 34.35           C  
ATOM   1520  CG  TYR A 198      33.479  45.337  -8.475  1.00 35.39           C  
ATOM   1521  CD1 TYR A 198      34.370  46.006  -9.312  1.00 33.86           C  
ATOM   1522  CD2 TYR A 198      33.599  45.532  -7.099  1.00 39.92           C  
ATOM   1523  CE1 TYR A 198      35.304  46.908  -8.787  1.00 37.17           C  
ATOM   1524  CE2 TYR A 198      34.522  46.416  -6.565  1.00 41.85           C  
ATOM   1525  CZ  TYR A 198      35.367  47.106  -7.407  1.00 40.32           C  
ATOM   1526  OH  TYR A 198      36.247  47.995  -6.833  1.00 41.46           O  
ATOM   1527  N   GLY A 199      29.603  43.805 -10.961  1.00 31.83           N  
ATOM   1528  CA  GLY A 199      28.603  42.780 -11.256  1.00 31.64           C  
ATOM   1529  C   GLY A 199      28.479  41.731 -10.179  1.00 32.67           C  
ATOM   1530  O   GLY A 199      28.172  40.587 -10.465  1.00 34.58           O  
ATOM   1531  N   ASN A 200      28.704  42.144  -8.935  1.00 33.64           N  
ATOM   1532  CA  ASN A 200      28.665  41.270  -7.779  1.00 33.76           C  
ATOM   1533  C   ASN A 200      27.524  41.615  -6.823  1.00 34.15           C  
ATOM   1534  O   ASN A 200      27.633  41.401  -5.621  1.00 35.47           O  
ATOM   1535  CB  ASN A 200      30.015  41.349  -7.052  1.00 32.98           C  
ATOM   1536  CG  ASN A 200      30.261  42.697  -6.353  1.00 33.23           C  
ATOM   1537  OD1 ASN A 200      29.428  43.623  -6.373  1.00 28.57           O  
ATOM   1538  ND2 ASN A 200      31.425  42.799  -5.715  1.00 30.16           N  
ATOM   1539  N   ILE A 201      26.437  42.146  -7.375  1.00 35.71           N  
ATOM   1540  CA  ILE A 201      25.275  42.617  -6.608  1.00 35.48           C  
ATOM   1541  C   ILE A 201      24.044  41.747  -6.834  1.00 34.91           C  
ATOM   1542  O   ILE A 201      23.932  41.094  -7.863  1.00 36.79           O  
ATOM   1543  CB  ILE A 201      24.978  44.082  -6.981  1.00 36.51           C  
ATOM   1544  CG1 ILE A 201      26.018  44.994  -6.303  1.00 35.87           C  
ATOM   1545  CG2 ILE A 201      23.570  44.480  -6.582  1.00 40.00           C  
ATOM   1546  CD1 ILE A 201      25.837  46.467  -6.561  1.00 35.68           C  
ATOM   1547  N   ILE A 202      23.157  41.692  -5.839  1.00 34.69           N  
ATOM   1548  CA  ILE A 202      21.929  40.909  -5.930  1.00 32.44           C  
ATOM   1549  C   ILE A 202      20.782  41.836  -5.615  1.00 33.71           C  
ATOM   1550  O   ILE A 202      20.637  42.293  -4.498  1.00 37.65           O  
ATOM   1551  CB  ILE A 202      21.882  39.745  -4.923  1.00 32.90           C  
ATOM   1552  CG1 ILE A 202      23.021  38.761  -5.147  1.00 32.89           C  
ATOM   1553  CG2 ILE A 202      20.569  38.994  -5.044  1.00 28.45           C  
ATOM   1554  CD1 ILE A 202      23.024  37.630  -4.144  1.00 30.69           C  
ATOM   1555  N   ASN A 203      19.979  42.136  -6.613  1.00 35.13           N  
ATOM   1556  CA  ASN A 203      18.841  43.000  -6.429  1.00 35.34           C  
ATOM   1557  C   ASN A 203      17.762  42.253  -5.697  1.00 36.11           C  
ATOM   1558  O   ASN A 203      17.585  41.039  -5.893  1.00 32.99           O  
ATOM   1559  CB  ASN A 203      18.289  43.446  -7.774  1.00 35.16           C  
ATOM   1560  CG  ASN A 203      19.249  44.305  -8.532  1.00 34.83           C  
ATOM   1561  OD1 ASN A 203      20.076  45.013  -7.947  1.00 28.47           O  
ATOM   1562  ND2 ASN A 203      19.140  44.267  -9.846  1.00 40.91           N  
ATOM   1563  N   LEU A 204      17.029  42.995  -4.875  1.00 36.60           N  
ATOM   1564  CA  LEU A 204      15.915  42.432  -4.143  1.00 37.66           C  
ATOM   1565  C   LEU A 204      14.862  41.863  -5.089  1.00 38.38           C  
ATOM   1566  O   LEU A 204      14.211  40.871  -4.773  1.00 37.10           O  
ATOM   1567  CB  LEU A 204      15.257  43.499  -3.277  1.00 37.97           C  
ATOM   1568  CG  LEU A 204      16.102  44.095  -2.169  1.00 33.10           C  
ATOM   1569  CD1 LEU A 204      15.294  45.151  -1.452  1.00 33.60           C  
ATOM   1570  CD2 LEU A 204      16.529  42.993  -1.221  1.00 37.81           C  
ATOM   1571  N   GLU A 205      14.708  42.476  -6.257  1.00 42.08           N  
ATOM   1572  CA  GLU A 205      13.667  42.057  -7.194  1.00 44.53           C  
ATOM   1573  C   GLU A 205      14.118  41.040  -8.242  1.00 45.11           C  
ATOM   1574  O   GLU A 205      13.630  41.027  -9.366  1.00 47.91           O  
ATOM   1575  CB  GLU A 205      13.066  43.293  -7.843  1.00 44.04           C  
ATOM   1576  CG  GLU A 205      11.692  43.059  -8.466  1.00 45.99           C  
ATOM   1577  CD  GLU A 205      11.010  44.361  -8.837  1.00 47.53           C  
ATOM   1578  OE1 GLU A 205      11.418  45.415  -8.284  1.00 48.84           O  
ATOM   1579  OE2 GLU A 205      10.073  44.327  -9.669  1.00 51.76           O  
ATOM   1580  N   ILE A 206      15.016  40.155  -7.843  1.00 46.14           N  
ATOM   1581  CA  ILE A 206      15.559  39.124  -8.718  1.00 46.25           C  
ATOM   1582  C   ILE A 206      14.527  37.979  -8.733  1.00 47.12           C  
ATOM   1583  O   ILE A 206      13.599  37.971  -7.910  1.00 48.08           O  
ATOM   1584  CB  ILE A 206      16.992  38.723  -8.199  1.00 45.80           C  
ATOM   1585  CG1 ILE A 206      17.704  37.755  -9.130  1.00 50.69           C  
ATOM   1586  CG2 ILE A 206      16.946  38.117  -6.794  1.00 40.95           C  
ATOM   1587  CD1 ILE A 206      19.110  37.332  -8.624  1.00 49.70           C  
ATOM   1588  N   SER A 207      14.628  37.066  -9.694  1.00 47.05           N  
ATOM   1589  CA  SER A 207      13.729  35.909  -9.759  1.00 48.12           C  
ATOM   1590  C   SER A 207      14.367  34.716  -9.041  1.00 47.92           C  
ATOM   1591  O   SER A 207      15.562  34.736  -8.769  1.00 49.35           O  
ATOM   1592  CB  SER A 207      13.498  35.509 -11.212  1.00 49.15           C  
ATOM   1593  OG  SER A 207      14.670  34.927 -11.770  1.00 50.10           O  
ATOM   1594  N   GLU A 208      13.597  33.665  -8.771  1.00 46.16           N  
ATOM   1595  CA  GLU A 208      14.153  32.469  -8.126  1.00 45.62           C  
ATOM   1596  C   GLU A 208      15.240  31.795  -8.945  1.00 46.19           C  
ATOM   1597  O   GLU A 208      16.180  31.254  -8.388  1.00 47.43           O  
ATOM   1598  CB  GLU A 208      13.088  31.404  -7.861  1.00 45.30           C  
ATOM   1599  CG  GLU A 208      12.202  31.629  -6.659  1.00 46.86           C  
ATOM   1600  CD  GLU A 208      11.580  30.328  -6.177  1.00 49.69           C  
ATOM   1601  OE1 GLU A 208      12.337  29.402  -5.780  1.00 44.80           O  
ATOM   1602  OE2 GLU A 208      10.332  30.232  -6.185  1.00 55.03           O  
ATOM   1603  N   LYS A 209      15.079  31.788 -10.265  1.00 47.39           N  
ATOM   1604  CA  LYS A 209      16.030  31.137 -11.170  1.00 46.28           C  
ATOM   1605  C   LYS A 209      17.330  31.921 -11.156  1.00 45.48           C  
ATOM   1606  O   LYS A 209      18.421  31.338 -11.088  1.00 43.76           O  
ATOM   1607  CB  LYS A 209      15.451  31.068 -12.598  1.00 46.50           C  
ATOM   1608  CG  LYS A 209      16.225  30.189 -13.577  1.00 47.28           C  
ATOM   1609  N   GLU A 210      17.203  33.247 -11.206  1.00 45.44           N  
ATOM   1610  CA  GLU A 210      18.367  34.124 -11.207  1.00 46.87           C  
ATOM   1611  C   GLU A 210      19.065  34.099  -9.827  1.00 46.94           C  
ATOM   1612  O   GLU A 210      20.291  34.116  -9.762  1.00 48.23           O  
ATOM   1613  CB  GLU A 210      17.989  35.543 -11.678  1.00 47.83           C  
ATOM   1614  CG  GLU A 210      19.186  36.494 -11.897  1.00 48.71           C  
ATOM   1615  N   LEU A 211      18.305  34.024  -8.734  1.00 45.75           N  
ATOM   1616  CA  LEU A 211      18.913  33.895  -7.404  1.00 44.86           C  
ATOM   1617  C   LEU A 211      19.622  32.522  -7.329  1.00 43.90           C  
ATOM   1618  O   LEU A 211      20.780  32.416  -6.913  1.00 42.64           O  
ATOM   1619  CB  LEU A 211      17.862  34.021  -6.281  1.00 44.72           C  
ATOM   1620  CG  LEU A 211      18.393  33.954  -4.834  1.00 44.82           C  
ATOM   1621  CD1 LEU A 211      19.341  35.113  -4.537  1.00 45.70           C  
ATOM   1622  CD2 LEU A 211      17.281  33.941  -3.813  1.00 42.43           C  
ATOM   1623  N   GLU A 212      18.915  31.478  -7.744  1.00 43.17           N  
ATOM   1624  CA  GLU A 212      19.472  30.133  -7.744  1.00 44.00           C  
ATOM   1625  C   GLU A 212      20.821  30.131  -8.463  1.00 43.27           C  
ATOM   1626  O   GLU A 212      21.787  29.576  -7.948  1.00 44.71           O  
ATOM   1627  CB  GLU A 212      18.509  29.112  -8.391  1.00 44.21           C  
ATOM   1628  CG  GLU A 212      19.024  27.656  -8.392  1.00 45.30           C  
ATOM   1629  N   GLN A 213      20.898  30.782  -9.623  1.00 41.63           N  
ATOM   1630  CA  GLN A 213      22.140  30.791 -10.406  1.00 39.74           C  
ATOM   1631  C   GLN A 213      23.222  31.702  -9.825  1.00 38.25           C  
ATOM   1632  O   GLN A 213      24.393  31.342  -9.851  1.00 37.91           O  
ATOM   1633  CB  GLN A 213      21.860  31.069 -11.889  1.00 39.87           C  
ATOM   1634  CG  GLN A 213      21.173  29.876 -12.607  1.00 42.01           C  
ATOM   1635  N   THR A 214      22.841  32.855  -9.277  1.00 37.52           N  
ATOM   1636  CA  THR A 214      23.811  33.751  -8.644  1.00 37.18           C  
ATOM   1637  C   THR A 214      24.465  33.070  -7.425  1.00 36.10           C  
ATOM   1638  O   THR A 214      25.682  33.162  -7.237  1.00 35.18           O  
ATOM   1639  CB  THR A 214      23.162  35.096  -8.213  1.00 37.48           C  
ATOM   1640  OG1 THR A 214      22.570  35.717  -9.349  1.00 40.20           O  
ATOM   1641  CG2 THR A 214      24.179  36.062  -7.618  1.00 36.92           C  
ATOM   1642  N   ILE A 215      23.673  32.378  -6.609  1.00 35.26           N  
ATOM   1643  CA  ILE A 215      24.237  31.703  -5.429  1.00 37.37           C  
ATOM   1644  C   ILE A 215      25.154  30.545  -5.785  1.00 37.24           C  
ATOM   1645  O   ILE A 215      26.145  30.310  -5.107  1.00 37.59           O  
ATOM   1646  CB  ILE A 215      23.163  31.119  -4.503  1.00 37.08           C  
ATOM   1647  CG1 ILE A 215      22.327  32.214  -3.873  1.00 42.51           C  
ATOM   1648  CG2 ILE A 215      23.795  30.331  -3.368  1.00 35.33           C  
ATOM   1649  CD1 ILE A 215      21.184  31.610  -3.049  1.00 54.72           C  
ATOM   1650  N   LEU A 216      24.817  29.811  -6.836  1.00 38.97           N  
ATOM   1651  CA  LEU A 216      25.599  28.641  -7.191  1.00 42.09           C  
ATOM   1652  C   LEU A 216      26.969  28.996  -7.760  1.00 41.45           C  
ATOM   1653  O   LEU A 216      27.914  28.287  -7.473  1.00 40.34           O  
ATOM   1654  CB  LEU A 216      24.799  27.662  -8.077  1.00 44.79           C  
ATOM   1655  CG  LEU A 216      23.636  26.951  -7.337  1.00 47.67           C  
ATOM   1656  CD1 LEU A 216      22.741  26.172  -8.326  1.00 49.71           C  
ATOM   1657  CD2 LEU A 216      24.125  26.043  -6.167  1.00 45.78           C  
ATOM   1658  N   ARG A 217      27.099  30.086  -8.517  1.00 42.19           N  
ATOM   1659  CA  ARG A 217      28.428  30.490  -9.024  1.00 43.84           C  
ATOM   1660  C   ARG A 217      29.181  31.451  -8.029  1.00 42.62           C  
ATOM   1661  O   ARG A 217      30.286  31.917  -8.316  1.00 43.16           O  
ATOM   1662  CB  ARG A 217      28.310  31.106 -10.433  1.00 44.15           C  
ATOM   1663  CG  ARG A 217      27.980  32.576 -10.403  1.00 50.62           C  
ATOM   1664  CD  ARG A 217      27.333  33.168 -11.675  1.00 50.38           C  
ATOM   1665  NE  ARG A 217      26.971  34.561 -11.349  1.00 55.33           N  
ATOM   1666  CZ  ARG A 217      25.929  35.231 -11.829  1.00 53.61           C  
ATOM   1667  NH1 ARG A 217      25.084  34.664 -12.685  1.00 59.28           N  
ATOM   1668  NH2 ARG A 217      25.717  36.477 -11.413  1.00 54.07           N  
ATOM   1669  N   MET A 218      28.592  31.709  -6.860  1.00 40.23           N  
ATOM   1670  CA  MET A 218      29.175  32.591  -5.835  1.00 39.90           C  
ATOM   1671  C   MET A 218      30.567  32.115  -5.341  1.00 38.15           C  
ATOM   1672  O   MET A 218      30.860  30.921  -5.315  1.00 38.48           O  
ATOM   1673  CB  MET A 218      28.192  32.691  -4.648  1.00 40.88           C  
ATOM   1674  CG  MET A 218      28.403  33.859  -3.712  1.00 40.54           C  
ATOM   1675  SD  MET A 218      27.340  33.826  -2.250  1.00 36.80           S  
ATOM   1676  CE  MET A 218      25.713  33.864  -2.946  1.00 34.59           C  
ATOM   1677  N   MET A 219      31.414  33.060  -4.943  1.00 35.93           N  
ATOM   1678  CA  MET A 219      32.769  32.760  -4.489  1.00 34.83           C  
ATOM   1679  C   MET A 219      32.790  32.023  -3.148  1.00 35.07           C  
ATOM   1680  O   MET A 219      32.042  32.357  -2.222  1.00 35.96           O  
ATOM   1681  CB  MET A 219      33.555  34.054  -4.326  1.00 35.39           C  
ATOM   1682  CG  MET A 219      34.995  33.932  -3.786  1.00 39.69           C  
ATOM   1683  SD  MET A 219      36.202  33.386  -5.025  1.00 56.95           S  
ATOM   1684  CE  MET A 219      35.957  31.605  -5.201  1.00 51.97           C  
ATOM   1685  N   THR A 220      33.654  31.014  -3.065  1.00 32.73           N  
ATOM   1686  CA  THR A 220      33.871  30.279  -1.852  1.00 31.06           C  
ATOM   1687  C   THR A 220      35.340  30.458  -1.442  1.00 32.87           C  
ATOM   1688  O   THR A 220      36.124  31.103  -2.147  1.00 33.51           O  
ATOM   1689  CB  THR A 220      33.540  28.798  -2.046  1.00 29.42           C  
ATOM   1690  OG1 THR A 220      34.349  28.267  -3.089  1.00 26.70           O  
ATOM   1691  CG2 THR A 220      32.073  28.618  -2.409  1.00 29.46           C  
ATOM   1692  N   ASP A 221      35.699  29.902  -0.290  1.00 32.83           N  
ATOM   1693  CA  ASP A 221      37.062  29.952   0.198  1.00 32.52           C  
ATOM   1694  C   ASP A 221      37.999  29.378  -0.852  1.00 32.34           C  
ATOM   1695  O   ASP A 221      37.895  28.202  -1.202  1.00 34.92           O  
ATOM   1696  CB  ASP A 221      37.180  29.126   1.479  1.00 33.38           C  
ATOM   1697  CG  ASP A 221      38.582  29.113   2.052  1.00 32.04           C  
ATOM   1698  OD1 ASP A 221      39.445  29.922   1.634  1.00 39.76           O  
ATOM   1699  OD2 ASP A 221      38.816  28.278   2.943  1.00 37.74           O  
ATOM   1700  N   PRO A 222      38.925  30.198  -1.367  1.00 30.45           N  
ATOM   1701  CA  PRO A 222      39.873  29.682  -2.360  1.00 28.52           C  
ATOM   1702  C   PRO A 222      40.719  28.495  -1.879  1.00 26.84           C  
ATOM   1703  O   PRO A 222      41.320  27.813  -2.704  1.00 27.99           O  
ATOM   1704  CB  PRO A 222      40.750  30.896  -2.668  1.00 27.94           C  
ATOM   1705  CG  PRO A 222      39.895  32.056  -2.328  1.00 29.15           C  
ATOM   1706  CD  PRO A 222      39.132  31.633  -1.113  1.00 30.13           C  
ATOM   1707  N   ALA A 223      40.759  28.264  -0.568  1.00 25.88           N  
ATOM   1708  CA  ALA A 223      41.479  27.125   0.037  1.00 25.89           C  
ATOM   1709  C   ALA A 223      40.926  25.789  -0.419  1.00 25.74           C  
ATOM   1710  O   ALA A 223      41.671  24.806  -0.492  1.00 25.01           O  
ATOM   1711  CB  ALA A 223      41.401  27.187   1.568  1.00 24.58           C  
ATOM   1712  N   ARG A 224      39.621  25.756  -0.712  1.00 26.02           N  
ATOM   1713  CA  ARG A 224      38.966  24.517  -1.129  1.00 27.17           C  
ATOM   1714  C   ARG A 224      39.153  24.241  -2.610  1.00 26.94           C  
ATOM   1715  O   ARG A 224      38.180  24.212  -3.358  1.00 28.40           O  
ATOM   1716  CB  ARG A 224      37.470  24.546  -0.813  1.00 26.47           C  
ATOM   1717  CG  ARG A 224      37.153  24.768   0.638  1.00 26.65           C  
ATOM   1718  CD  ARG A 224      35.827  24.142   1.047  1.00 25.45           C  
ATOM   1719  NE  ARG A 224      35.854  22.675   1.019  1.00 19.86           N  
ATOM   1720  CZ  ARG A 224      34.812  21.896   1.329  1.00 22.96           C  
ATOM   1721  NH1 ARG A 224      33.644  22.412   1.716  1.00 16.47           N  
ATOM   1722  NH2 ARG A 224      34.943  20.581   1.271  1.00 25.92           N  
ATOM   1723  N   VAL A 225      40.387  24.015  -3.037  1.00 26.32           N  
ATOM   1724  CA  VAL A 225      40.635  23.756  -4.459  1.00 27.68           C  
ATOM   1725  C   VAL A 225      39.836  22.526  -4.920  1.00 25.22           C  
ATOM   1726  O   VAL A 225      39.257  22.500  -5.989  1.00 26.27           O  
ATOM   1727  CB  VAL A 225      42.158  23.559  -4.752  1.00 28.23           C  
ATOM   1728  CG1 VAL A 225      42.379  23.130  -6.201  1.00 22.65           C  
ATOM   1729  CG2 VAL A 225      42.938  24.842  -4.408  1.00 26.97           C  
ATOM   1730  N   ARG A 226      39.801  21.519  -4.081  1.00 23.58           N  
ATOM   1731  CA  ARG A 226      39.100  20.321  -4.397  1.00 24.55           C  
ATOM   1732  C   ARG A 226      38.106  20.017  -3.314  1.00 23.94           C  
ATOM   1733  O   ARG A 226      38.141  20.575  -2.229  1.00 25.89           O  
ATOM   1734  CB  ARG A 226      40.087  19.166  -4.470  1.00 26.41           C  
ATOM   1735  CG  ARG A 226      41.212  19.336  -5.486  1.00 28.78           C  
ATOM   1736  CD  ARG A 226      42.201  18.196  -5.330  1.00 23.62           C  
ATOM   1737  NE  ARG A 226      42.784  18.242  -4.004  1.00 22.84           N  
ATOM   1738  CZ  ARG A 226      43.514  17.282  -3.449  1.00 26.47           C  
ATOM   1739  NH1 ARG A 226      43.768  16.137  -4.088  1.00 30.59           N  
ATOM   1740  NH2 ARG A 226      43.977  17.472  -2.217  1.00 29.11           N  
ATOM   1741  N   ARG A 227      37.249  19.066  -3.600  1.00 24.66           N  
ATOM   1742  CA  ARG A 227      36.230  18.680  -2.664  1.00 24.84           C  
ATOM   1743  C   ARG A 227      36.847  18.202  -1.344  1.00 23.85           C  
ATOM   1744  O   ARG A 227      36.356  18.530  -0.278  1.00 21.78           O  
ATOM   1745  CB  ARG A 227      35.377  17.567  -3.279  1.00 24.32           C  
ATOM   1746  CG  ARG A 227      33.943  17.592  -2.818  1.00 26.99           C  
ATOM   1747  CD  ARG A 227      33.836  17.597  -1.322  1.00 32.86           C  
ATOM   1748  NE  ARG A 227      32.510  17.211  -0.875  1.00 35.43           N  
ATOM   1749  CZ  ARG A 227      32.247  16.792   0.357  1.00 34.62           C  
ATOM   1750  NH1 ARG A 227      33.217  16.717   1.254  1.00 26.60           N  
ATOM   1751  NH2 ARG A 227      31.010  16.440   0.689  1.00 39.70           N  
ATOM   1752  N   SER A 228      37.934  17.443  -1.417  1.00 24.36           N  
ATOM   1753  CA  SER A 228      38.543  16.876  -0.201  1.00 25.05           C  
ATOM   1754  C   SER A 228      39.312  17.875   0.651  1.00 25.22           C  
ATOM   1755  O   SER A 228      39.711  17.526   1.759  1.00 25.56           O  
ATOM   1756  CB  SER A 228      39.499  15.734  -0.555  1.00 24.95           C  
ATOM   1757  OG  SER A 228      40.706  16.219  -1.125  1.00 21.55           O  
ATOM   1758  N   ASP A 229      39.553  19.079   0.121  1.00 24.76           N  
ATOM   1759  CA  ASP A 229      40.299  20.111   0.826  1.00 25.49           C  
ATOM   1760  C   ASP A 229      39.370  20.814   1.782  1.00 26.62           C  
ATOM   1761  O   ASP A 229      38.333  21.315   1.362  1.00 29.97           O  
ATOM   1762  CB  ASP A 229      40.869  21.163  -0.152  1.00 26.43           C  
ATOM   1763  CG  ASP A 229      42.073  20.654  -0.974  1.00 31.22           C  
ATOM   1764  OD1 ASP A 229      42.672  19.630  -0.605  1.00 37.11           O  
ATOM   1765  OD2 ASP A 229      42.432  21.293  -1.993  1.00 34.01           O  
ATOM   1766  N   PRO A 230      39.701  20.841   3.079  1.00 27.18           N  
ATOM   1767  CA  PRO A 230      38.855  21.625   3.977  1.00 27.11           C  
ATOM   1768  C   PRO A 230      39.007  23.122   3.719  1.00 28.33           C  
ATOM   1769  O   PRO A 230      40.036  23.565   3.188  1.00 31.10           O  
ATOM   1770  CB  PRO A 230      39.392  21.284   5.368  1.00 25.14           C  
ATOM   1771  CG  PRO A 230      40.774  20.888   5.150  1.00 26.12           C  
ATOM   1772  CD  PRO A 230      40.784  20.172   3.815  1.00 28.79           C  
ATOM   1773  N   GLY A 231      37.975  23.876   4.080  1.00 26.46           N  
ATOM   1774  CA  GLY A 231      37.991  25.314   3.958  1.00 26.55           C  
ATOM   1775  C   GLY A 231      37.860  25.964   5.330  1.00 26.61           C  
ATOM   1776  O   GLY A 231      37.805  25.278   6.368  1.00 23.70           O  
ATOM   1777  N   ASN A 232      37.853  27.296   5.306  1.00 27.15           N  
ATOM   1778  CA  ASN A 232      37.689  28.130   6.485  1.00 29.28           C  
ATOM   1779  C   ASN A 232      36.577  29.110   6.165  1.00 28.47           C  
ATOM   1780  O   ASN A 232      36.750  30.030   5.347  1.00 28.45           O  
ATOM   1781  CB  ASN A 232      38.976  28.890   6.830  1.00 30.62           C  
ATOM   1782  CG  ASN A 232      38.846  29.730   8.110  1.00 37.65           C  
ATOM   1783  OD1 ASN A 232      37.745  30.126   8.526  1.00 43.71           O  
ATOM   1784  ND2 ASN A 232      39.978  30.001   8.738  1.00 42.38           N  
ATOM   1785  N   PRO A 233      35.415  28.910   6.779  1.00 27.62           N  
ATOM   1786  CA  PRO A 233      34.327  29.826   6.479  1.00 28.11           C  
ATOM   1787  C   PRO A 233      34.632  31.310   6.734  1.00 29.32           C  
ATOM   1788  O   PRO A 233      34.069  32.129   6.049  1.00 30.64           O  
ATOM   1789  CB  PRO A 233      33.180  29.316   7.358  1.00 28.51           C  
ATOM   1790  CG  PRO A 233      33.510  27.899   7.648  1.00 27.73           C  
ATOM   1791  CD  PRO A 233      35.011  27.844   7.707  1.00 28.20           C  
ATOM   1792  N   GLU A 234      35.520  31.668   7.662  1.00 32.40           N  
ATOM   1793  CA  GLU A 234      35.811  33.105   7.901  1.00 35.65           C  
ATOM   1794  C   GLU A 234      36.324  33.771   6.601  1.00 36.20           C  
ATOM   1795  O   GLU A 234      36.124  34.968   6.407  1.00 39.64           O  
ATOM   1796  CB  GLU A 234      36.824  33.370   9.043  1.00 35.98           C  
ATOM   1797  CG  GLU A 234      36.643  32.645  10.429  1.00 43.22           C  
ATOM   1798  CD  GLU A 234      35.520  33.172  11.351  1.00 47.56           C  
ATOM   1799  OE1 GLU A 234      34.621  33.904  10.901  1.00 53.31           O  
ATOM   1800  OE2 GLU A 234      35.532  32.822  12.556  1.00 52.35           O  
ATOM   1801  N   ASN A 235      36.977  32.995   5.729  1.00 34.74           N  
ATOM   1802  CA  ASN A 235      37.473  33.483   4.436  1.00 33.32           C  
ATOM   1803  C   ASN A 235      36.547  33.119   3.292  1.00 31.95           C  
ATOM   1804  O   ASN A 235      37.000  32.920   2.164  1.00 31.62           O  
ATOM   1805  CB  ASN A 235      38.838  32.867   4.111  1.00 33.19           C  
ATOM   1806  CG  ASN A 235      39.905  33.312   5.045  1.00 35.76           C  
ATOM   1807  OD1 ASN A 235      40.555  32.486   5.674  1.00 46.02           O  
ATOM   1808  ND2 ASN A 235      40.082  34.625   5.178  1.00 37.94           N  
ATOM   1809  N   CYS A 236      35.256  33.032   3.561  1.00 29.90           N  
ATOM   1810  CA  CYS A 236      34.326  32.640   2.528  1.00 28.20           C  
ATOM   1811  C   CYS A 236      33.116  33.546   2.498  1.00 26.22           C  
ATOM   1812  O   CYS A 236      32.428  33.704   3.509  1.00 24.39           O  
ATOM   1813  CB  CYS A 236      33.899  31.201   2.730  1.00 29.13           C  
ATOM   1814  SG  CYS A 236      32.733  30.655   1.527  1.00 30.88           S  
ATOM   1815  N   PRO A 237      32.847  34.136   1.328  1.00 24.93           N  
ATOM   1816  CA  PRO A 237      31.721  35.017   1.187  1.00 25.50           C  
ATOM   1817  C   PRO A 237      30.412  34.338   1.480  1.00 25.40           C  
ATOM   1818  O   PRO A 237      29.539  34.987   2.049  1.00 27.59           O  
ATOM   1819  CB  PRO A 237      31.782  35.434  -0.279  1.00 25.72           C  
ATOM   1820  CG  PRO A 237      33.157  35.247  -0.661  1.00 25.26           C  
ATOM   1821  CD  PRO A 237      33.596  34.034   0.070  1.00 24.76           C  
ATOM   1822  N   VAL A 238      30.263  33.067   1.088  1.00 25.47           N  
ATOM   1823  CA  VAL A 238      29.006  32.317   1.331  1.00 24.30           C  
ATOM   1824  C   VAL A 238      28.668  32.276   2.823  1.00 25.36           C  
ATOM   1825  O   VAL A 238      27.518  32.395   3.209  1.00 25.70           O  
ATOM   1826  CB  VAL A 238      29.051  30.860   0.775  1.00 24.84           C  
ATOM   1827  CG1 VAL A 238      27.748  30.104   1.082  1.00 18.93           C  
ATOM   1828  CG2 VAL A 238      29.324  30.828  -0.738  1.00 19.92           C  
ATOM   1829  N   TRP A 239      29.686  32.113   3.656  1.00 27.20           N  
ATOM   1830  CA  TRP A 239      29.516  32.059   5.099  1.00 29.32           C  
ATOM   1831  C   TRP A 239      29.040  33.400   5.605  1.00 30.77           C  
ATOM   1832  O   TRP A 239      28.188  33.464   6.469  1.00 32.91           O  
ATOM   1833  CB  TRP A 239      30.841  31.686   5.768  1.00 29.76           C  
ATOM   1834  CG  TRP A 239      30.852  31.677   7.285  1.00 33.98           C  
ATOM   1835  CD1 TRP A 239      31.590  32.492   8.112  1.00 32.15           C  
ATOM   1836  CD2 TRP A 239      30.118  30.803   8.151  1.00 37.29           C  
ATOM   1837  NE1 TRP A 239      31.365  32.170   9.428  1.00 27.01           N  
ATOM   1838  CE2 TRP A 239      30.462  31.146   9.485  1.00 31.26           C  
ATOM   1839  CE3 TRP A 239      29.199  29.770   7.936  1.00 35.39           C  
ATOM   1840  CZ2 TRP A 239      29.926  30.491  10.588  1.00 31.03           C  
ATOM   1841  CZ3 TRP A 239      28.665  29.116   9.048  1.00 34.12           C  
ATOM   1842  CH2 TRP A 239      29.039  29.479  10.356  1.00 31.52           C  
ATOM   1843  N   LYS A 240      29.590  34.473   5.061  1.00 32.46           N  
ATOM   1844  CA  LYS A 240      29.196  35.806   5.472  1.00 32.91           C  
ATOM   1845  C   LYS A 240      27.730  36.033   5.152  1.00 31.29           C  
ATOM   1846  O   LYS A 240      26.990  36.595   5.967  1.00 29.40           O  
ATOM   1847  CB  LYS A 240      30.113  36.849   4.845  1.00 34.62           C  
ATOM   1848  CG  LYS A 240      31.554  36.694   5.347  1.00 39.93           C  
ATOM   1849  CD  LYS A 240      32.408  37.912   5.037  1.00 49.53           C  
ATOM   1850  CE  LYS A 240      33.794  37.789   5.673  1.00 47.40           C  
ATOM   1851  NZ  LYS A 240      34.531  36.583   5.158  1.00 51.42           N  
ATOM   1852  N   TYR A 241      27.304  35.545   3.994  1.00 29.74           N  
ATOM   1853  CA  TYR A 241      25.899  35.634   3.611  1.00 31.53           C  
ATOM   1854  C   TYR A 241      25.022  34.770   4.521  1.00 31.87           C  
ATOM   1855  O   TYR A 241      23.892  35.153   4.818  1.00 32.19           O  
ATOM   1856  CB  TYR A 241      25.690  35.234   2.143  1.00 34.34           C  
ATOM   1857  CG  TYR A 241      25.992  36.332   1.130  1.00 34.32           C  
ATOM   1858  CD1 TYR A 241      27.143  37.090   1.218  1.00 32.76           C  
ATOM   1859  CD2 TYR A 241      25.146  36.557   0.050  1.00 39.34           C  
ATOM   1860  CE1 TYR A 241      27.427  38.082   0.293  1.00 45.08           C  
ATOM   1861  CE2 TYR A 241      25.433  37.546  -0.911  1.00 42.67           C  
ATOM   1862  CZ  TYR A 241      26.578  38.309  -0.779  1.00 42.44           C  
ATOM   1863  OH  TYR A 241      26.889  39.293  -1.693  1.00 35.71           O  
ATOM   1864  N   HIS A 242      25.526  33.613   4.969  1.00 30.24           N  
ATOM   1865  CA  HIS A 242      24.743  32.772   5.869  1.00 28.72           C  
ATOM   1866  C   HIS A 242      24.279  33.556   7.090  1.00 28.17           C  
ATOM   1867  O   HIS A 242      23.129  33.421   7.521  1.00 29.77           O  
ATOM   1868  CB  HIS A 242      25.512  31.525   6.326  1.00 29.41           C  
ATOM   1869  CG  HIS A 242      25.386  30.352   5.407  1.00 26.21           C  
ATOM   1870  ND1 HIS A 242      24.173  29.770   5.122  1.00 26.84           N  
ATOM   1871  CD2 HIS A 242      26.321  29.591   4.788  1.00 28.69           C  
ATOM   1872  CE1 HIS A 242      24.358  28.733   4.321  1.00 25.38           C  
ATOM   1873  NE2 HIS A 242      25.654  28.592   4.113  1.00 23.69           N  
ATOM   1874  N   GLN A 243      25.178  34.353   7.660  1.00 28.67           N  
ATOM   1875  CA  GLN A 243      24.846  35.166   8.834  1.00 30.01           C  
ATOM   1876  C   GLN A 243      23.747  36.192   8.541  1.00 29.39           C  
ATOM   1877  O   GLN A 243      22.804  36.309   9.303  1.00 29.89           O  
ATOM   1878  CB  GLN A 243      26.079  35.874   9.404  1.00 29.51           C  
ATOM   1879  CG  GLN A 243      26.787  35.116  10.515  1.00 40.69           C  
ATOM   1880  CD  GLN A 243      27.346  33.814  10.073  1.00 44.46           C  
ATOM   1881  OE1 GLN A 243      26.748  32.763  10.301  1.00 52.54           O  
ATOM   1882  NE2 GLN A 243      28.486  33.863   9.397  1.00 53.48           N  
ATOM   1883  N   ALA A 244      23.857  36.918   7.432  1.00 28.79           N  
ATOM   1884  CA  ALA A 244      22.849  37.923   7.094  1.00 28.57           C  
ATOM   1885  C   ALA A 244      21.478  37.290   6.908  1.00 28.89           C  
ATOM   1886  O   ALA A 244      20.469  37.998   7.005  1.00 32.58           O  
ATOM   1887  CB  ALA A 244      23.240  38.701   5.814  1.00 26.09           C  
ATOM   1888  N   PHE A 245      21.426  35.982   6.639  1.00 27.76           N  
ATOM   1889  CA  PHE A 245      20.138  35.314   6.386  1.00 28.70           C  
ATOM   1890  C   PHE A 245      19.640  34.333   7.444  1.00 28.96           C  
ATOM   1891  O   PHE A 245      18.966  33.361   7.151  1.00 28.75           O  
ATOM   1892  CB  PHE A 245      20.097  34.775   4.958  1.00 27.02           C  
ATOM   1893  CG  PHE A 245      20.059  35.877   3.930  1.00 28.03           C  
ATOM   1894  CD1 PHE A 245      21.226  36.481   3.490  1.00 28.21           C  
ATOM   1895  CD2 PHE A 245      18.846  36.356   3.448  1.00 26.96           C  
ATOM   1896  CE1 PHE A 245      21.196  37.517   2.541  1.00 28.80           C  
ATOM   1897  CE2 PHE A 245      18.798  37.402   2.514  1.00 31.32           C  
ATOM   1898  CZ  PHE A 245      19.981  37.981   2.054  1.00 27.11           C  
ATOM   1899  N   ASP A 246      19.971  34.650   8.689  1.00 32.27           N  
ATOM   1900  CA  ASP A 246      19.447  33.969   9.876  1.00 33.99           C  
ATOM   1901  C   ASP A 246      19.646  32.458   9.914  1.00 32.77           C  
ATOM   1902  O   ASP A 246      18.694  31.680  10.012  1.00 32.79           O  
ATOM   1903  CB  ASP A 246      17.986  34.397  10.053  1.00 34.98           C  
ATOM   1904  CG  ASP A 246      17.825  35.953  10.011  1.00 46.73           C  
ATOM   1905  OD1 ASP A 246      18.728  36.674  10.519  1.00 56.93           O  
ATOM   1906  OD2 ASP A 246      16.813  36.461   9.470  1.00 49.13           O  
ATOM   1907  N   ILE A 247      20.917  32.070   9.812  1.00 30.57           N  
ATOM   1908  CA  ILE A 247      21.324  30.688   9.912  1.00 28.71           C  
ATOM   1909  C   ILE A 247      21.162  30.272  11.375  1.00 30.38           C  
ATOM   1910  O   ILE A 247      21.639  30.964  12.267  1.00 32.44           O  
ATOM   1911  CB  ILE A 247      22.800  30.509   9.463  1.00 29.36           C  
ATOM   1912  CG1 ILE A 247      23.177  29.020   9.404  1.00 28.26           C  
ATOM   1913  CG2 ILE A 247      23.777  31.308  10.369  1.00 19.02           C  
ATOM   1914  CD1 ILE A 247      24.543  28.746   8.784  1.00 26.04           C  
ATOM   1915  N   SER A 248      20.488  29.154  11.629  1.00 29.44           N  
ATOM   1916  CA  SER A 248      20.285  28.682  13.008  1.00 28.97           C  
ATOM   1917  C   SER A 248      21.571  28.170  13.633  1.00 29.47           C  
ATOM   1918  O   SER A 248      22.537  27.859  12.920  1.00 31.55           O  
ATOM   1919  CB  SER A 248      19.242  27.562  13.050  1.00 27.59           C  
ATOM   1920  OG  SER A 248      19.679  26.424  12.313  1.00 30.13           O  
ATOM   1921  N   GLU A 249      21.577  28.068  14.959  1.00 29.36           N  
ATOM   1922  CA  GLU A 249      22.729  27.529  15.678  1.00 32.96           C  
ATOM   1923  C   GLU A 249      23.053  26.108  15.193  1.00 32.58           C  
ATOM   1924  O   GLU A 249      24.216  25.735  15.105  1.00 33.06           O  
ATOM   1925  CB  GLU A 249      22.512  27.537  17.206  1.00 33.14           C  
ATOM   1926  CG  GLU A 249      22.545  28.942  17.880  1.00 35.04           C  
ATOM   1927  CD  GLU A 249      22.274  28.884  19.397  1.00 36.85           C  
ATOM   1928  OE1 GLU A 249      22.080  27.759  19.940  1.00 49.06           O  
ATOM   1929  OE2 GLU A 249      22.268  29.953  20.051  1.00 33.34           O  
ATOM   1930  N   GLU A 250      22.013  25.334  14.897  1.00 32.83           N  
ATOM   1931  CA  GLU A 250      22.150  23.980  14.368  1.00 33.89           C  
ATOM   1932  C   GLU A 250      22.759  23.987  12.968  1.00 33.38           C  
ATOM   1933  O   GLU A 250      23.746  23.292  12.695  1.00 33.41           O  
ATOM   1934  CB  GLU A 250      20.770  23.308  14.345  1.00 36.77           C  
ATOM   1935  CG  GLU A 250      20.686  21.949  13.642  1.00 43.43           C  
ATOM   1936  CD  GLU A 250      21.489  20.871  14.334  1.00 55.59           C  
ATOM   1937  OE1 GLU A 250      21.429  20.804  15.591  1.00 58.27           O  
ATOM   1938  OE2 GLU A 250      22.162  20.081  13.611  1.00 61.75           O  
ATOM   1939  N   GLU A 251      22.173  24.770  12.072  1.00 32.65           N  
ATOM   1940  CA  GLU A 251      22.689  24.874  10.711  1.00 31.95           C  
ATOM   1941  C   GLU A 251      24.148  25.373  10.675  1.00 31.61           C  
ATOM   1942  O   GLU A 251      24.938  24.923   9.845  1.00 31.95           O  
ATOM   1943  CB  GLU A 251      21.801  25.815   9.888  1.00 32.11           C  
ATOM   1944  CG  GLU A 251      20.375  25.318   9.566  1.00 29.97           C  
ATOM   1945  CD  GLU A 251      19.452  26.431   9.061  1.00 33.92           C  
ATOM   1946  OE1 GLU A 251      19.758  27.636   9.272  1.00 36.19           O  
ATOM   1947  OE2 GLU A 251      18.410  26.108   8.452  1.00 34.56           O  
ATOM   1948  N   SER A 252      24.507  26.290  11.579  1.00 31.56           N  
ATOM   1949  CA  SER A 252      25.862  26.863  11.587  1.00 30.11           C  
ATOM   1950  C   SER A 252      26.888  25.883  12.132  1.00 30.88           C  
ATOM   1951  O   SER A 252      28.058  25.953  11.757  1.00 30.76           O  
ATOM   1952  CB  SER A 252      25.925  28.191  12.347  1.00 27.58           C  
ATOM   1953  OG  SER A 252      26.001  27.982  13.725  1.00 29.47           O  
ATOM   1954  N   LYS A 253      26.481  24.996  13.041  1.00 32.01           N  
ATOM   1955  CA  LYS A 253      27.397  23.953  13.518  1.00 32.39           C  
ATOM   1956  C   LYS A 253      27.610  22.992  12.334  1.00 30.20           C  
ATOM   1957  O   LYS A 253      28.737  22.577  12.051  1.00 30.99           O  
ATOM   1958  CB  LYS A 253      26.884  23.238  14.797  1.00 33.43           C  
ATOM   1959  CG  LYS A 253      26.937  24.132  16.101  1.00 39.02           C  
ATOM   1960  CD  LYS A 253      26.296  23.507  17.372  1.00 32.29           C  
ATOM   1961  N   TRP A 254      26.538  22.691  11.607  1.00 27.37           N  
ATOM   1962  CA  TRP A 254      26.640  21.808  10.444  1.00 26.80           C  
ATOM   1963  C   TRP A 254      27.603  22.361   9.364  1.00 25.97           C  
ATOM   1964  O   TRP A 254      28.462  21.633   8.865  1.00 25.89           O  
ATOM   1965  CB  TRP A 254      25.252  21.539   9.852  1.00 26.34           C  
ATOM   1966  CG  TRP A 254      25.292  20.751   8.585  1.00 25.28           C  
ATOM   1967  CD1 TRP A 254      25.426  19.415   8.478  1.00 23.88           C  
ATOM   1968  CD2 TRP A 254      25.200  21.256   7.245  1.00 20.15           C  
ATOM   1969  NE1 TRP A 254      25.431  19.042   7.159  1.00 25.17           N  
ATOM   1970  CE2 TRP A 254      25.292  20.155   6.381  1.00 21.49           C  
ATOM   1971  CE3 TRP A 254      25.065  22.531   6.697  1.00 27.09           C  
ATOM   1972  CZ2 TRP A 254      25.248  20.283   4.998  1.00 23.18           C  
ATOM   1973  CZ3 TRP A 254      25.005  22.659   5.318  1.00 23.78           C  
ATOM   1974  CH2 TRP A 254      25.101  21.543   4.486  1.00 25.46           C  
ATOM   1975  N   VAL A 255      27.455  23.634   9.003  1.00 25.50           N  
ATOM   1976  CA  VAL A 255      28.349  24.255   8.024  1.00 25.67           C  
ATOM   1977  C   VAL A 255      29.772  24.234   8.574  1.00 25.43           C  
ATOM   1978  O   VAL A 255      30.668  23.620   8.006  1.00 23.10           O  
ATOM   1979  CB  VAL A 255      27.931  25.725   7.693  1.00 27.57           C  
ATOM   1980  CG1 VAL A 255      28.999  26.441   6.830  1.00 25.13           C  
ATOM   1981  CG2 VAL A 255      26.526  25.783   7.005  1.00 23.27           C  
ATOM   1982  N   TRP A 256      29.962  24.864   9.724  1.00 27.30           N  
ATOM   1983  CA  TRP A 256      31.291  24.970  10.319  1.00 27.12           C  
ATOM   1984  C   TRP A 256      32.034  23.618  10.420  1.00 28.22           C  
ATOM   1985  O   TRP A 256      33.158  23.491   9.926  1.00 28.94           O  
ATOM   1986  CB  TRP A 256      31.240  25.688  11.675  1.00 26.37           C  
ATOM   1987  CG  TRP A 256      32.607  25.995  12.126  1.00 27.69           C  
ATOM   1988  CD1 TRP A 256      33.499  25.137  12.754  1.00 23.63           C  
ATOM   1989  CD2 TRP A 256      33.299  27.213  11.917  1.00 23.23           C  
ATOM   1990  NE1 TRP A 256      34.694  25.777  12.954  1.00 24.56           N  
ATOM   1991  CE2 TRP A 256      34.600  27.054  12.454  1.00 24.60           C  
ATOM   1992  CE3 TRP A 256      32.946  28.432  11.345  1.00 24.37           C  
ATOM   1993  CZ2 TRP A 256      35.541  28.075  12.435  1.00 23.96           C  
ATOM   1994  CZ3 TRP A 256      33.885  29.448  11.318  1.00 26.26           C  
ATOM   1995  CH2 TRP A 256      35.174  29.261  11.857  1.00 26.92           C  
ATOM   1996  N   GLU A 257      31.425  22.624  11.059  1.00 27.63           N  
ATOM   1997  CA  GLU A 257      32.045  21.314  11.144  1.00 28.97           C  
ATOM   1998  C   GLU A 257      32.139  20.666   9.748  1.00 31.38           C  
ATOM   1999  O   GLU A 257      33.069  19.902   9.470  1.00 31.79           O  
ATOM   2000  CB  GLU A 257      31.273  20.407  12.112  1.00 29.22           C  
ATOM   2001  N   GLY A 258      31.189  20.981   8.869  1.00 32.61           N  
ATOM   2002  CA  GLY A 258      31.165  20.402   7.525  1.00 33.55           C  
ATOM   2003  C   GLY A 258      32.321  20.897   6.675  1.00 33.66           C  
ATOM   2004  O   GLY A 258      33.090  20.119   6.110  1.00 34.64           O  
ATOM   2005  N   CYS A 259      32.438  22.212   6.609  1.00 32.03           N  
ATOM   2006  CA  CYS A 259      33.447  22.879   5.831  1.00 29.58           C  
ATOM   2007  C   CYS A 259      34.858  22.627   6.345  1.00 28.32           C  
ATOM   2008  O   CYS A 259      35.735  22.235   5.584  1.00 29.13           O  
ATOM   2009  CB  CYS A 259      33.137  24.380   5.849  1.00 29.85           C  
ATOM   2010  SG  CYS A 259      34.319  25.375   4.961  1.00 32.62           S  
ATOM   2011  N   THR A 260      35.074  22.842   7.638  1.00 26.40           N  
ATOM   2012  CA  THR A 260      36.403  22.696   8.225  1.00 23.92           C  
ATOM   2013  C   THR A 260      36.894  21.258   8.238  1.00 23.96           C  
ATOM   2014  O   THR A 260      38.102  21.009   8.258  1.00 23.91           O  
ATOM   2015  CB  THR A 260      36.454  23.234   9.674  1.00 23.57           C  
ATOM   2016  OG1 THR A 260      35.610  22.428  10.503  1.00 24.78           O  
ATOM   2017  CG2 THR A 260      36.015  24.701   9.745  1.00 20.80           C  
ATOM   2018  N   THR A 261      35.969  20.306   8.252  1.00 25.95           N  
ATOM   2019  CA  THR A 261      36.332  18.883   8.242  1.00 25.81           C  
ATOM   2020  C   THR A 261      36.241  18.312   6.815  1.00 26.80           C  
ATOM   2021  O   THR A 261      36.436  17.123   6.602  1.00 28.89           O  
ATOM   2022  CB  THR A 261      35.412  18.082   9.179  1.00 24.60           C  
ATOM   2023  OG1 THR A 261      35.967  16.805   9.412  1.00 36.09           O  
ATOM   2024  CG2 THR A 261      34.072  17.853   8.579  1.00 20.93           C  
ATOM   2025  N   ALA A 262      35.943  19.166   5.834  1.00 27.97           N  
ATOM   2026  CA  ALA A 262      35.774  18.745   4.425  1.00 28.43           C  
ATOM   2027  C   ALA A 262      34.796  17.586   4.292  1.00 26.77           C  
ATOM   2028  O   ALA A 262      35.053  16.662   3.529  1.00 25.75           O  
ATOM   2029  CB  ALA A 262      37.122  18.367   3.800  1.00 27.81           C  
ATOM   2030  N   SER A 263      33.685  17.650   5.033  1.00 26.46           N  
ATOM   2031  CA  SER A 263      32.673  16.571   5.049  1.00 27.14           C  
ATOM   2032  C   SER A 263      31.370  16.990   4.360  1.00 25.96           C  
ATOM   2033  O   SER A 263      30.483  16.172   4.173  1.00 28.61           O  
ATOM   2034  CB  SER A 263      32.410  16.028   6.481  1.00 25.11           C  
ATOM   2035  OG  SER A 263      31.635  16.927   7.267  1.00 30.15           O  
ATOM   2036  N   ILE A 264      31.229  18.263   4.026  1.00 23.93           N  
ATOM   2037  CA  ILE A 264      30.120  18.698   3.182  1.00 22.20           C  
ATOM   2038  C   ILE A 264      30.751  19.341   1.953  1.00 22.33           C  
ATOM   2039  O   ILE A 264      31.923  19.709   1.972  1.00 21.36           O  
ATOM   2040  CB  ILE A 264      29.151  19.692   3.869  1.00 22.13           C  
ATOM   2041  CG1 ILE A 264      29.820  21.066   4.116  1.00 25.09           C  
ATOM   2042  CG2 ILE A 264      28.554  19.056   5.145  1.00  7.73           C  
ATOM   2043  CD1 ILE A 264      28.906  22.087   4.852  1.00 21.66           C  
ATOM   2044  N   GLY A 265      29.987  19.440   0.877  1.00 22.19           N  
ATOM   2045  CA  GLY A 265      30.460  20.127  -0.318  1.00 22.31           C  
ATOM   2046  C   GLY A 265      29.814  21.507  -0.356  1.00 23.34           C  
ATOM   2047  O   GLY A 265      28.693  21.693   0.137  1.00 21.27           O  
ATOM   2048  N   CYS A 266      30.515  22.472  -0.947  1.00 23.89           N  
ATOM   2049  CA  CYS A 266      29.995  23.820  -1.109  1.00 23.64           C  
ATOM   2050  C   CYS A 266      28.641  23.825  -1.785  1.00 25.30           C  
ATOM   2051  O   CYS A 266      27.814  24.678  -1.479  1.00 29.03           O  
ATOM   2052  CB  CYS A 266      30.952  24.675  -1.912  1.00 22.22           C  
ATOM   2053  SG  CYS A 266      32.535  24.871  -1.108  1.00 25.64           S  
ATOM   2054  N   VAL A 267      28.402  22.897  -2.705  1.00 26.78           N  
ATOM   2055  CA  VAL A 267      27.091  22.827  -3.367  1.00 28.08           C  
ATOM   2056  C   VAL A 267      25.999  22.725  -2.303  1.00 28.30           C  
ATOM   2057  O   VAL A 267      25.063  23.522  -2.285  1.00 31.15           O  
ATOM   2058  CB  VAL A 267      26.979  21.634  -4.350  1.00 27.65           C  
ATOM   2059  CG1 VAL A 267      25.566  21.506  -4.869  1.00 26.27           C  
ATOM   2060  CG2 VAL A 267      27.955  21.804  -5.509  1.00 30.83           C  
ATOM   2061  N   ASP A 268      26.150  21.772  -1.396  1.00 28.27           N  
ATOM   2062  CA  ASP A 268      25.176  21.569  -0.333  1.00 29.26           C  
ATOM   2063  C   ASP A 268      25.080  22.786   0.583  1.00 28.37           C  
ATOM   2064  O   ASP A 268      24.000  23.132   1.069  1.00 27.51           O  
ATOM   2065  CB  ASP A 268      25.554  20.350   0.510  1.00 29.31           C  
ATOM   2066  CG  ASP A 268      25.540  19.059  -0.286  1.00 33.57           C  
ATOM   2067  OD1 ASP A 268      24.577  18.839  -1.050  1.00 36.61           O  
ATOM   2068  OD2 ASP A 268      26.494  18.262  -0.125  1.00 38.46           O  
ATOM   2069  N   CYS A 269      26.223  23.406   0.823  1.00 27.21           N  
ATOM   2070  CA  CYS A 269      26.307  24.542   1.688  1.00 27.31           C  
ATOM   2071  C   CYS A 269      25.525  25.699   1.081  1.00 29.17           C  
ATOM   2072  O   CYS A 269      24.799  26.422   1.781  1.00 29.51           O  
ATOM   2073  CB  CYS A 269      27.765  24.915   1.858  1.00 28.06           C  
ATOM   2074  SG  CYS A 269      28.068  26.293   2.954  1.00 30.62           S  
ATOM   2075  N   LYS A 270      25.659  25.866  -0.227  1.00 29.58           N  
ATOM   2076  CA  LYS A 270      24.952  26.926  -0.927  1.00 29.89           C  
ATOM   2077  C   LYS A 270      23.459  26.595  -1.033  1.00 31.55           C  
ATOM   2078  O   LYS A 270      22.606  27.501  -0.966  1.00 30.30           O  
ATOM   2079  CB  LYS A 270      25.579  27.160  -2.288  1.00 30.40           C  
ATOM   2080  CG  LYS A 270      26.994  27.722  -2.229  1.00 26.11           C  
ATOM   2081  CD  LYS A 270      27.598  27.752  -3.619  1.00 23.94           C  
ATOM   2082  CE  LYS A 270      28.788  28.658  -3.672  1.00 30.95           C  
ATOM   2083  NZ  LYS A 270      29.507  28.568  -4.964  1.00 30.16           N  
ATOM   2084  N   LYS A 271      23.125  25.312  -1.183  1.00 32.53           N  
ATOM   2085  CA  LYS A 271      21.703  24.930  -1.187  1.00 35.05           C  
ATOM   2086  C   LYS A 271      21.027  25.488   0.083  1.00 33.62           C  
ATOM   2087  O   LYS A 271      19.906  26.001   0.006  1.00 33.92           O  
ATOM   2088  CB  LYS A 271      21.480  23.406  -1.352  1.00 33.74           C  
ATOM   2089  CG  LYS A 271      21.578  22.911  -2.834  1.00 39.90           C  
ATOM   2090  CD  LYS A 271      21.289  21.382  -3.024  1.00 39.56           C  
ATOM   2091  CE  LYS A 271      21.315  20.958  -4.517  1.00 37.06           C  
ATOM   2092  N   LEU A 272      21.738  25.438   1.220  1.00 30.58           N  
ATOM   2093  CA  LEU A 272      21.222  25.944   2.501  1.00 28.56           C  
ATOM   2094  C   LEU A 272      21.105  27.467   2.505  1.00 28.02           C  
ATOM   2095  O   LEU A 272      20.153  28.015   3.047  1.00 28.91           O  
ATOM   2096  CB  LEU A 272      22.083  25.456   3.674  1.00 27.51           C  
ATOM   2097  CG  LEU A 272      21.776  26.029   5.071  1.00 29.73           C  
ATOM   2098  CD1 LEU A 272      20.352  25.758   5.523  1.00 17.57           C  
ATOM   2099  CD2 LEU A 272      22.774  25.510   6.105  1.00 27.48           C  
ATOM   2100  N   LEU A 273      22.075  28.163   1.932  1.00 27.88           N  
ATOM   2101  CA  LEU A 273      21.957  29.620   1.819  1.00 27.35           C  
ATOM   2102  C   LEU A 273      20.734  29.946   0.981  1.00 27.83           C  
ATOM   2103  O   LEU A 273      19.969  30.806   1.339  1.00 29.05           O  
ATOM   2104  CB  LEU A 273      23.197  30.233   1.164  1.00 29.25           C  
ATOM   2105  CG  LEU A 273      23.214  31.762   1.002  1.00 28.02           C  
ATOM   2106  CD1 LEU A 273      22.970  32.424   2.343  1.00 17.65           C  
ATOM   2107  CD2 LEU A 273      24.537  32.236   0.358  1.00 20.01           C  
ATOM   2108  N   LEU A 274      20.554  29.222  -0.122  1.00 29.66           N  
ATOM   2109  CA  LEU A 274      19.442  29.435  -1.031  1.00 28.66           C  
ATOM   2110  C   LEU A 274      18.122  29.310  -0.280  1.00 30.28           C  
ATOM   2111  O   LEU A 274      17.284  30.206  -0.344  1.00 32.95           O  
ATOM   2112  CB  LEU A 274      19.524  28.458  -2.225  1.00 29.11           C  
ATOM   2113  CG  LEU A 274      18.454  28.577  -3.336  1.00 32.87           C  
ATOM   2114  CD1 LEU A 274      18.475  29.975  -4.000  1.00 32.43           C  
ATOM   2115  CD2 LEU A 274      18.557  27.457  -4.405  1.00 26.19           C  
ATOM   2116  N   LYS A 275      17.933  28.216   0.445  1.00 31.03           N  
ATOM   2117  CA  LYS A 275      16.700  28.008   1.203  1.00 31.43           C  
ATOM   2118  C   LYS A 275      16.419  29.181   2.141  1.00 29.84           C  
ATOM   2119  O   LYS A 275      15.294  29.682   2.216  1.00 30.82           O  
ATOM   2120  CB  LYS A 275      16.800  26.716   2.013  1.00 31.62           C  
ATOM   2121  CG  LYS A 275      15.634  26.446   2.969  1.00 33.69           C  
ATOM   2122  CD  LYS A 275      15.825  25.108   3.699  1.00 35.73           C  
ATOM   2123  CE  LYS A 275      14.645  24.773   4.645  1.00 41.66           C  
ATOM   2124  NZ  LYS A 275      14.491  25.742   5.768  1.00 43.55           N  
ATOM   2125  N   ASN A 276      17.452  29.603   2.857  1.00 27.93           N  
ATOM   2126  CA  ASN A 276      17.342  30.687   3.821  1.00 26.75           C  
ATOM   2127  C   ASN A 276      17.239  32.033   3.191  1.00 26.32           C  
ATOM   2128  O   ASN A 276      16.568  32.893   3.734  1.00 24.37           O  
ATOM   2129  CB  ASN A 276      18.553  30.717   4.769  1.00 27.00           C  
ATOM   2130  CG  ASN A 276      18.537  29.598   5.782  1.00 27.68           C  
ATOM   2131  OD1 ASN A 276      17.578  28.836   5.877  1.00 33.32           O  
ATOM   2132  ND2 ASN A 276      19.599  29.507   6.563  1.00 28.44           N  
ATOM   2133  N   MET A 277      17.924  32.272   2.078  1.00 28.87           N  
ATOM   2134  CA  MET A 277      17.803  33.608   1.527  1.00 32.48           C  
ATOM   2135  C   MET A 277      16.481  33.759   0.779  1.00 32.02           C  
ATOM   2136  O   MET A 277      15.862  34.814   0.834  1.00 33.13           O  
ATOM   2137  CB  MET A 277      19.092  34.181   0.875  1.00 31.96           C  
ATOM   2138  CG  MET A 277      19.627  33.676  -0.425  1.00 35.89           C  
ATOM   2139  SD  MET A 277      21.271  34.475  -0.710  1.00 35.95           S  
ATOM   2140  CE  MET A 277      20.833  36.187  -0.924  1.00 30.57           C  
ATOM   2141  N   LYS A 278      16.008  32.669   0.190  1.00 32.33           N  
ATOM   2142  CA  LYS A 278      14.698  32.627  -0.459  1.00 32.95           C  
ATOM   2143  C   LYS A 278      13.577  32.829   0.591  1.00 31.40           C  
ATOM   2144  O   LYS A 278      12.540  33.418   0.308  1.00 29.97           O  
ATOM   2145  CB  LYS A 278      14.564  31.278  -1.173  1.00 34.62           C  
ATOM   2146  CG  LYS A 278      13.300  31.039  -1.953  1.00 35.05           C  
ATOM   2147  CD  LYS A 278      13.269  29.597  -2.536  1.00 35.35           C  
ATOM   2148  CE  LYS A 278      14.396  29.317  -3.538  1.00 33.37           C  
ATOM   2149  NZ  LYS A 278      14.115  28.099  -4.369  1.00 35.17           N  
ATOM   2150  N   ARG A 279      13.799  32.352   1.811  1.00 32.25           N  
ATOM   2151  CA  ARG A 279      12.842  32.542   2.908  1.00 33.26           C  
ATOM   2152  C   ARG A 279      12.657  34.011   3.259  1.00 33.45           C  
ATOM   2153  O   ARG A 279      11.543  34.469   3.522  1.00 34.53           O  
ATOM   2154  CB  ARG A 279      13.317  31.809   4.149  1.00 33.98           C  
ATOM   2155  CG  ARG A 279      12.408  31.948   5.356  1.00 37.33           C  
ATOM   2156  CD  ARG A 279      12.836  30.958   6.440  1.00 41.75           C  
ATOM   2157  NE  ARG A 279      14.171  31.263   6.935  1.00 40.19           N  
ATOM   2158  CZ  ARG A 279      14.902  30.466   7.705  1.00 43.79           C  
ATOM   2159  NH1 ARG A 279      14.452  29.265   8.062  1.00 49.84           N  
ATOM   2160  NH2 ARG A 279      16.107  30.870   8.093  1.00 45.82           N  
ATOM   2161  N   LYS A 280      13.757  34.748   3.293  1.00 33.94           N  
ATOM   2162  CA  LYS A 280      13.684  36.166   3.577  1.00 34.75           C  
ATOM   2163  C   LYS A 280      13.121  36.949   2.365  1.00 33.34           C  
ATOM   2164  O   LYS A 280      12.317  37.862   2.534  1.00 33.48           O  
ATOM   2165  CB  LYS A 280      15.053  36.681   4.015  1.00 33.64           C  
ATOM   2166  CG  LYS A 280      15.076  38.174   4.392  1.00 42.05           C  
ATOM   2167  CD  LYS A 280      16.293  38.567   5.277  1.00 38.59           C  
ATOM   2168  CE  LYS A 280      16.095  38.152   6.737  1.00 42.70           C  
ATOM   2169  NZ  LYS A 280      17.262  38.530   7.605  1.00 51.33           N  
ATOM   2170  N   LEU A 281      13.472  36.548   1.149  1.00 31.31           N  
ATOM   2171  CA  LEU A 281      13.035  37.288  -0.046  1.00 32.16           C  
ATOM   2172  C   LEU A 281      11.616  37.028  -0.557  1.00 32.62           C  
ATOM   2173  O   LEU A 281      10.995  37.942  -1.110  1.00 34.27           O  
ATOM   2174  CB  LEU A 281      14.062  37.119  -1.186  1.00 31.59           C  
ATOM   2175  CG  LEU A 281      15.461  37.674  -0.804  1.00 31.41           C  
ATOM   2176  CD1 LEU A 281      16.556  37.222  -1.758  1.00 19.95           C  
ATOM   2177  CD2 LEU A 281      15.397  39.232  -0.655  1.00 26.50           C  
ATOM   2178  N   ALA A 282      11.108  35.809  -0.375  1.00 31.52           N  
ATOM   2179  CA  ALA A 282       9.774  35.440  -0.859  1.00 30.27           C  
ATOM   2180  C   ALA A 282       8.675  36.425  -0.420  1.00 28.71           C  
ATOM   2181  O   ALA A 282       7.855  36.836  -1.237  1.00 28.46           O  
ATOM   2182  CB  ALA A 282       9.423  33.988  -0.449  1.00 28.24           C  
ATOM   2183  N   PRO A 283       8.616  36.767   0.874  1.00 28.54           N  
ATOM   2184  CA  PRO A 283       7.637  37.788   1.323  1.00 29.18           C  
ATOM   2185  C   PRO A 283       7.834  39.170   0.661  1.00 30.23           C  
ATOM   2186  O   PRO A 283       6.848  39.821   0.285  1.00 32.28           O  
ATOM   2187  CB  PRO A 283       7.872  37.876   2.829  1.00 29.02           C  
ATOM   2188  CG  PRO A 283       8.592  36.592   3.192  1.00 31.74           C  
ATOM   2189  CD  PRO A 283       9.387  36.196   1.989  1.00 28.79           C  
ATOM   2190  N   ILE A 284       9.087  39.608   0.514  1.00 29.48           N  
ATOM   2191  CA  ILE A 284       9.384  40.866  -0.180  1.00 29.08           C  
ATOM   2192  C   ILE A 284       8.916  40.773  -1.639  1.00 29.63           C  
ATOM   2193  O   ILE A 284       8.370  41.739  -2.173  1.00 30.71           O  
ATOM   2194  CB  ILE A 284      10.897  41.235  -0.234  1.00 28.96           C  
ATOM   2195  CG1 ILE A 284      11.610  41.149   1.132  1.00 31.14           C  
ATOM   2196  CG2 ILE A 284      11.056  42.599  -0.817  1.00 21.40           C  
ATOM   2197  CD1 ILE A 284      10.982  41.918   2.213  1.00 38.30           C  
ATOM   2198  N   TRP A 285       9.146  39.635  -2.295  1.00 30.38           N  
ATOM   2199  CA  TRP A 285       8.710  39.474  -3.689  1.00 31.58           C  
ATOM   2200  C   TRP A 285       7.197  39.515  -3.821  1.00 33.32           C  
ATOM   2201  O   TRP A 285       6.668  40.139  -4.751  1.00 34.66           O  
ATOM   2202  CB  TRP A 285       9.206  38.179  -4.308  1.00 31.29           C  
ATOM   2203  CG  TRP A 285      10.683  38.045  -4.389  1.00 29.95           C  
ATOM   2204  CD1 TRP A 285      11.589  39.038  -4.560  1.00 31.54           C  
ATOM   2205  CD2 TRP A 285      11.418  36.819  -4.425  1.00 29.80           C  
ATOM   2206  NE1 TRP A 285      12.853  38.513  -4.637  1.00 32.46           N  
ATOM   2207  CE2 TRP A 285      12.771  37.150  -4.568  1.00 29.56           C  
ATOM   2208  CE3 TRP A 285      11.058  35.471  -4.328  1.00 31.62           C  
ATOM   2209  CZ2 TRP A 285      13.776  36.186  -4.612  1.00 31.71           C  
ATOM   2210  CZ3 TRP A 285      12.050  34.516  -4.379  1.00 33.53           C  
ATOM   2211  CH2 TRP A 285      13.396  34.879  -4.517  1.00 32.57           C  
ATOM   2212  N   GLU A 286       6.512  38.831  -2.904  1.00 35.53           N  
ATOM   2213  CA  GLU A 286       5.042  38.827  -2.870  1.00 35.98           C  
ATOM   2214  C   GLU A 286       4.607  40.272  -2.710  1.00 34.10           C  
ATOM   2215  O   GLU A 286       3.816  40.752  -3.500  1.00 34.30           O  
ATOM   2216  CB  GLU A 286       4.492  37.936  -1.731  1.00 35.95           C  
ATOM   2217  CG  GLU A 286       2.955  38.011  -1.487  1.00 40.21           C  
ATOM   2218  CD  GLU A 286       2.093  37.403  -2.609  1.00 51.86           C  
ATOM   2219  OE1 GLU A 286       2.534  36.395  -3.186  1.00 58.93           O  
ATOM   2220  OE2 GLU A 286       0.964  37.899  -2.895  1.00 53.93           O  
ATOM   2221  N   ASN A 287       5.164  40.963  -1.717  1.00 33.68           N  
ATOM   2222  CA  ASN A 287       4.851  42.372  -1.482  1.00 35.83           C  
ATOM   2223  C   ASN A 287       5.009  43.266  -2.711  1.00 36.15           C  
ATOM   2224  O   ASN A 287       4.179  44.126  -2.929  1.00 38.16           O  
ATOM   2225  CB  ASN A 287       5.669  42.938  -0.323  1.00 36.60           C  
ATOM   2226  CG  ASN A 287       5.168  42.475   1.031  1.00 37.30           C  
ATOM   2227  OD1 ASN A 287       3.979  42.162   1.203  1.00 31.03           O  
ATOM   2228  ND2 ASN A 287       6.070  42.450   2.013  1.00 27.61           N  
ATOM   2229  N   PHE A 288       6.056  43.079  -3.508  1.00 37.03           N  
ATOM   2230  CA  PHE A 288       6.199  43.852  -4.750  1.00 37.72           C  
ATOM   2231  C   PHE A 288       5.015  43.602  -5.679  1.00 38.35           C  
ATOM   2232  O   PHE A 288       4.577  44.515  -6.368  1.00 39.97           O  
ATOM   2233  CB  PHE A 288       7.476  43.503  -5.519  1.00 38.69           C  
ATOM   2234  CG  PHE A 288       8.716  44.161  -5.002  1.00 39.05           C  
ATOM   2235  CD1 PHE A 288       8.834  45.551  -4.992  1.00 47.00           C  
ATOM   2236  CD2 PHE A 288       9.809  43.407  -4.618  1.00 42.82           C  
ATOM   2237  CE1 PHE A 288       9.999  46.177  -4.542  1.00 39.21           C  
ATOM   2238  CE2 PHE A 288      10.979  44.027  -4.172  1.00 43.17           C  
ATOM   2239  CZ  PHE A 288      11.067  45.415  -4.133  1.00 40.10           C  
ATOM   2240  N   ARG A 289       4.528  42.364  -5.727  1.00 38.25           N  
ATOM   2241  CA  ARG A 289       3.348  42.039  -6.525  1.00 38.28           C  
ATOM   2242  C   ARG A 289       2.087  42.679  -5.953  1.00 37.19           C  
ATOM   2243  O   ARG A 289       1.293  43.242  -6.702  1.00 37.59           O  
ATOM   2244  CB  ARG A 289       3.168  40.522  -6.692  1.00 37.59           C  
ATOM   2245  CG  ARG A 289       3.863  39.976  -7.926  1.00 38.96           C  
ATOM   2246  CD  ARG A 289       3.797  38.434  -8.069  1.00 43.17           C  
ATOM   2247  NE  ARG A 289       4.872  37.756  -7.330  1.00 52.85           N  
ATOM   2248  CZ  ARG A 289       4.730  37.013  -6.228  1.00 54.52           C  
ATOM   2249  NH1 ARG A 289       3.531  36.776  -5.708  1.00 57.57           N  
ATOM   2250  NH2 ARG A 289       5.803  36.473  -5.649  1.00 49.82           N  
ATOM   2251  N   LYS A 290       1.900  42.618  -4.638  1.00 37.21           N  
ATOM   2252  CA  LYS A 290       0.690  43.193  -4.036  1.00 37.52           C  
ATOM   2253  C   LYS A 290       0.640  44.691  -4.233  1.00 35.75           C  
ATOM   2254  O   LYS A 290      -0.426  45.234  -4.469  1.00 37.08           O  
ATOM   2255  CB  LYS A 290       0.544  42.849  -2.548  1.00 37.19           C  
ATOM   2256  CG  LYS A 290       0.067  41.415  -2.266  1.00 41.10           C  
ATOM   2257  CD  LYS A 290      -0.173  41.156  -0.760  1.00 41.88           C  
ATOM   2258  CE  LYS A 290       1.060  41.523   0.101  1.00 47.18           C  
ATOM   2259  NZ  LYS A 290       0.987  41.060   1.518  1.00 46.88           N  
ATOM   2260  N   ILE A 291       1.793  45.349  -4.143  1.00 34.36           N  
ATOM   2261  CA  ILE A 291       1.878  46.791  -4.330  1.00 33.79           C  
ATOM   2262  C   ILE A 291       1.534  47.201  -5.752  1.00 35.52           C  
ATOM   2263  O   ILE A 291       0.811  48.164  -5.962  1.00 36.43           O  
ATOM   2264  CB  ILE A 291       3.272  47.326  -4.045  1.00 34.12           C  
ATOM   2265  CG1 ILE A 291       3.645  47.102  -2.574  1.00 28.94           C  
ATOM   2266  CG2 ILE A 291       3.312  48.818  -4.379  1.00 29.25           C  
ATOM   2267  CD1 ILE A 291       5.084  47.314  -2.293  1.00 20.68           C  
ATOM   2268  N   ASP A 292       2.041  46.462  -6.728  1.00 37.09           N  
ATOM   2269  CA  ASP A 292       1.775  46.783  -8.130  1.00 38.29           C  
ATOM   2270  C   ASP A 292       0.321  46.552  -8.556  1.00 40.45           C  
ATOM   2271  O   ASP A 292      -0.151  47.229  -9.463  1.00 41.39           O  
ATOM   2272  CB  ASP A 292       2.707  45.996  -9.059  1.00 37.89           C  
ATOM   2273  CG  ASP A 292       4.173  46.377  -8.903  1.00 42.04           C  
ATOM   2274  OD1 ASP A 292       4.486  47.475  -8.389  1.00 52.00           O  
ATOM   2275  OD2 ASP A 292       5.032  45.568  -9.301  1.00 49.22           O  
ATOM   2276  N   GLU A 293      -0.394  45.607  -7.942  1.00 42.20           N  
ATOM   2277  CA  GLU A 293      -1.787  45.388  -8.360  1.00 44.47           C  
ATOM   2278  C   GLU A 293      -2.688  46.564  -7.993  1.00 45.42           C  
ATOM   2279  O   GLU A 293      -3.731  46.732  -8.607  1.00 45.07           O  
ATOM   2280  CB  GLU A 293      -2.379  44.025  -7.949  1.00 44.54           C  
ATOM   2281  CG  GLU A 293      -2.266  43.631  -6.494  1.00 47.65           C  
ATOM   2282  CD  GLU A 293      -2.830  42.234  -6.227  1.00 44.85           C  
ATOM   2283  OE1 GLU A 293      -4.070  42.066  -6.258  1.00 49.25           O  
ATOM   2284  OE2 GLU A 293      -2.033  41.309  -5.955  1.00 47.79           O  
ATOM   2285  N   ASP A 294      -2.302  47.369  -7.007  1.00 47.82           N  
ATOM   2286  CA  ASP A 294      -3.042  48.596  -6.749  1.00 49.61           C  
ATOM   2287  C   ASP A 294      -2.195  49.743  -7.303  1.00 50.53           C  
ATOM   2288  O   ASP A 294      -1.390  50.325  -6.572  1.00 51.33           O  
ATOM   2289  CB  ASP A 294      -3.375  48.821  -5.263  1.00 50.03           C  
ATOM   2290  CG  ASP A 294      -4.150  50.147  -5.017  1.00 50.65           C  
ATOM   2291  OD1 ASP A 294      -4.563  50.831  -5.992  1.00 47.61           O  
ATOM   2292  OD2 ASP A 294      -4.338  50.515  -3.836  1.00 62.74           O  
ATOM   2293  N   PRO A 295      -2.358  50.065  -8.605  1.00 51.52           N  
ATOM   2294  CA  PRO A 295      -1.611  51.205  -9.117  1.00 51.81           C  
ATOM   2295  C   PRO A 295      -2.166  52.428  -8.407  1.00 50.84           C  
ATOM   2296  O   PRO A 295      -3.374  52.485  -8.122  1.00 51.75           O  
ATOM   2297  CB  PRO A 295      -1.960  51.221 -10.611  1.00 52.63           C  
ATOM   2298  CG  PRO A 295      -3.281  50.583 -10.684  1.00 51.22           C  
ATOM   2299  CD  PRO A 295      -3.221  49.487  -9.650  1.00 51.92           C  
ATOM   2300  N   HIS A 296      -1.285  53.369  -8.109  1.00 47.95           N  
ATOM   2301  CA  HIS A 296      -1.609  54.564  -7.334  1.00 46.92           C  
ATOM   2302  C   HIS A 296      -1.316  54.324  -5.865  1.00 44.41           C  
ATOM   2303  O   HIS A 296      -1.226  55.281  -5.116  1.00 44.19           O  
ATOM   2304  CB  HIS A 296      -3.065  55.049  -7.454  1.00 47.03           C  
ATOM   2305  CG  HIS A 296      -3.501  55.366  -8.848  1.00 48.70           C  
ATOM   2306  ND1 HIS A 296      -4.677  54.882  -9.386  1.00 47.46           N  
ATOM   2307  CD2 HIS A 296      -2.917  56.107  -9.819  1.00 50.44           C  
ATOM   2308  CE1 HIS A 296      -4.808  55.326 -10.622  1.00 48.11           C  
ATOM   2309  NE2 HIS A 296      -3.753  56.069 -10.911  1.00 53.70           N  
ATOM   2310  N   TYR A 297      -1.169  53.068  -5.441  1.00 42.04           N  
ATOM   2311  CA  TYR A 297      -0.888  52.794  -4.029  1.00 39.79           C  
ATOM   2312  C   TYR A 297       0.370  53.500  -3.578  1.00 38.76           C  
ATOM   2313  O   TYR A 297       0.399  54.103  -2.511  1.00 40.08           O  
ATOM   2314  CB  TYR A 297      -0.758  51.300  -3.719  1.00 37.55           C  
ATOM   2315  CG  TYR A 297      -0.320  51.076  -2.283  1.00 33.48           C  
ATOM   2316  CD1 TYR A 297      -1.085  51.553  -1.218  1.00 29.95           C  
ATOM   2317  CD2 TYR A 297       0.848  50.390  -1.986  1.00 34.01           C  
ATOM   2318  CE1 TYR A 297      -0.690  51.363   0.093  1.00 24.57           C  
ATOM   2319  CE2 TYR A 297       1.247  50.192  -0.679  1.00 32.28           C  
ATOM   2320  CZ  TYR A 297       0.478  50.682   0.354  1.00 31.31           C  
ATOM   2321  OH  TYR A 297       0.885  50.474   1.647  1.00 30.62           O  
ATOM   2322  N   VAL A 298       1.407  53.427  -4.400  1.00 37.67           N  
ATOM   2323  CA  VAL A 298       2.664  54.103  -4.103  1.00 35.55           C  
ATOM   2324  C   VAL A 298       2.527  55.641  -4.223  1.00 34.37           C  
ATOM   2325  O   VAL A 298       3.110  56.368  -3.420  1.00 35.99           O  
ATOM   2326  CB  VAL A 298       3.803  53.597  -5.007  1.00 34.94           C  
ATOM   2327  CG1 VAL A 298       5.102  54.290  -4.653  1.00 32.27           C  
ATOM   2328  CG2 VAL A 298       3.953  52.090  -4.885  1.00 33.46           C  
ATOM   2329  N   ASP A 299       1.776  56.141  -5.204  1.00 31.84           N  
ATOM   2330  CA  ASP A 299       1.585  57.596  -5.331  1.00 32.27           C  
ATOM   2331  C   ASP A 299       0.823  58.121  -4.114  1.00 31.95           C  
ATOM   2332  O   ASP A 299       1.189  59.164  -3.534  1.00 31.07           O  
ATOM   2333  CB  ASP A 299       0.786  57.975  -6.579  1.00 32.74           C  
ATOM   2334  CG  ASP A 299       1.369  57.407  -7.852  1.00 39.25           C  
ATOM   2335  OD1 ASP A 299       2.616  57.454  -7.998  1.00 31.24           O  
ATOM   2336  OD2 ASP A 299       0.561  56.924  -8.698  1.00 44.14           O  
ATOM   2337  N   ASP A 300      -0.248  57.405  -3.745  1.00 30.31           N  
ATOM   2338  CA  ASP A 300      -1.059  57.783  -2.592  1.00 30.27           C  
ATOM   2339  C   ASP A 300      -0.180  57.860  -1.332  1.00 29.67           C  
ATOM   2340  O   ASP A 300      -0.230  58.866  -0.604  1.00 30.94           O  
ATOM   2341  CB  ASP A 300      -2.220  56.818  -2.373  1.00 30.65           C  
ATOM   2342  CG  ASP A 300      -3.281  56.868  -3.498  1.00 37.09           C  
ATOM   2343  OD1 ASP A 300      -3.285  57.811  -4.334  1.00 34.89           O  
ATOM   2344  OD2 ASP A 300      -4.125  55.934  -3.529  1.00 41.51           O  
ATOM   2345  N   VAL A 301       0.636  56.825  -1.115  1.00 25.93           N  
ATOM   2346  CA  VAL A 301       1.556  56.751   0.022  1.00 25.34           C  
ATOM   2347  C   VAL A 301       2.522  57.926   0.042  1.00 28.17           C  
ATOM   2348  O   VAL A 301       2.752  58.530   1.096  1.00 29.34           O  
ATOM   2349  CB  VAL A 301       2.397  55.436   0.016  1.00 24.58           C  
ATOM   2350  CG1 VAL A 301       3.476  55.493   1.073  1.00 21.22           C  
ATOM   2351  CG2 VAL A 301       1.517  54.219   0.235  1.00 22.77           C  
ATOM   2352  N   ILE A 302       3.085  58.243  -1.125  1.00 29.08           N  
ATOM   2353  CA  ILE A 302       4.023  59.366  -1.266  1.00 29.03           C  
ATOM   2354  C   ILE A 302       3.409  60.727  -0.932  1.00 29.82           C  
ATOM   2355  O   ILE A 302       4.050  61.545  -0.266  1.00 29.09           O  
ATOM   2356  CB  ILE A 302       4.572  59.448  -2.709  1.00 30.18           C  
ATOM   2357  CG1 ILE A 302       5.607  58.338  -2.962  1.00 28.46           C  
ATOM   2358  CG2 ILE A 302       5.181  60.832  -2.967  1.00 28.36           C  
ATOM   2359  CD1 ILE A 302       6.053  58.255  -4.400  1.00 25.51           C  
ATOM   2360  N   MET A 303       2.182  60.965  -1.413  1.00 31.56           N  
ATOM   2361  CA  MET A 303       1.495  62.253  -1.206  1.00 33.16           C  
ATOM   2362  C   MET A 303       1.037  62.378   0.231  1.00 32.13           C  
ATOM   2363  O   MET A 303       1.240  63.412   0.865  1.00 29.04           O  
ATOM   2364  CB  MET A 303       0.302  62.415  -2.148  1.00 35.32           C  
ATOM   2365  CG  MET A 303       0.670  62.436  -3.618  1.00 41.96           C  
ATOM   2366  SD  MET A 303       1.553  63.938  -4.130  1.00 52.37           S  
ATOM   2367  CE  MET A 303       1.888  63.540  -5.865  1.00 56.67           C  
ATOM   2368  N   GLU A 304       0.421  61.318   0.743  1.00 32.88           N  
ATOM   2369  CA  GLU A 304      -0.016  61.324   2.116  1.00 35.05           C  
ATOM   2370  C   GLU A 304       1.170  61.490   3.038  1.00 32.57           C  
ATOM   2371  O   GLU A 304       1.137  62.304   3.949  1.00 31.62           O  
ATOM   2372  CB  GLU A 304      -0.753  60.047   2.485  1.00 34.58           C  
ATOM   2373  CG  GLU A 304      -2.199  59.996   2.028  1.00 40.56           C  
ATOM   2374  CD  GLU A 304      -2.950  58.810   2.638  1.00 42.17           C  
ATOM   2375  OE1 GLU A 304      -2.274  57.937   3.259  1.00 50.39           O  
ATOM   2376  OE2 GLU A 304      -4.206  58.760   2.501  1.00 51.63           O  
ATOM   2377  N   GLY A 305       2.220  60.722   2.794  1.00 31.87           N  
ATOM   2378  CA  GLY A 305       3.389  60.759   3.662  1.00 31.97           C  
ATOM   2379  C   GLY A 305       4.091  62.091   3.647  1.00 31.98           C  
ATOM   2380  O   GLY A 305       4.463  62.609   4.693  1.00 29.99           O  
ATOM   2381  N   THR A 306       4.272  62.642   2.448  1.00 34.07           N  
ATOM   2382  CA  THR A 306       4.961  63.920   2.284  1.00 34.51           C  
ATOM   2383  C   THR A 306       4.118  65.054   2.848  1.00 33.63           C  
ATOM   2384  O   THR A 306       4.664  66.030   3.370  1.00 34.41           O  
ATOM   2385  CB  THR A 306       5.296  64.188   0.809  1.00 35.69           C  
ATOM   2386  OG1 THR A 306       5.942  63.039   0.272  1.00 30.90           O  
ATOM   2387  CG2 THR A 306       6.218  65.401   0.662  1.00 34.13           C  
ATOM   2388  N   LYS A 307       2.797  64.931   2.738  1.00 32.63           N  
ATOM   2389  CA  LYS A 307       1.889  65.914   3.329  1.00 34.09           C  
ATOM   2390  C   LYS A 307       2.148  65.921   4.841  1.00 34.91           C  
ATOM   2391  O   LYS A 307       2.333  66.969   5.434  1.00 35.25           O  
ATOM   2392  CB  LYS A 307       0.415  65.581   3.009  1.00 33.86           C  
ATOM   2393  CG  LYS A 307      -0.605  66.631   3.448  1.00 32.86           C  
ATOM   2394  CD  LYS A 307      -2.050  66.275   3.036  1.00 34.96           C  
ATOM   2395  N   LYS A 308       2.226  64.744   5.449  1.00 37.95           N  
ATOM   2396  CA  LYS A 308       2.453  64.652   6.889  1.00 38.91           C  
ATOM   2397  C   LYS A 308       3.822  65.186   7.298  1.00 38.55           C  
ATOM   2398  O   LYS A 308       3.918  65.901   8.284  1.00 40.76           O  
ATOM   2399  CB  LYS A 308       2.244  63.218   7.424  1.00 39.75           C  
ATOM   2400  CG  LYS A 308       2.489  63.089   8.953  1.00 43.92           C  
ATOM   2401  CD  LYS A 308       1.584  64.056   9.816  1.00 55.20           C  
ATOM   2402  CE  LYS A 308       2.103  64.309  11.268  1.00 54.59           C  
ATOM   2403  NZ  LYS A 308       2.260  63.100  12.138  1.00 46.26           N  
ATOM   2404  N   ALA A 309       4.879  64.841   6.565  1.00 38.42           N  
ATOM   2405  CA  ALA A 309       6.226  65.359   6.888  1.00 37.37           C  
ATOM   2406  C   ALA A 309       6.215  66.877   6.779  1.00 35.52           C  
ATOM   2407  O   ALA A 309       6.821  67.568   7.572  1.00 35.36           O  
ATOM   2408  CB  ALA A 309       7.291  64.780   5.936  1.00 35.24           C  
ATOM   2409  N   ARG A 310       5.499  67.384   5.784  1.00 35.00           N  
ATOM   2410  CA  ARG A 310       5.443  68.810   5.548  1.00 34.63           C  
ATOM   2411  C   ARG A 310       4.836  69.539   6.723  1.00 32.97           C  
ATOM   2412  O   ARG A 310       5.368  70.556   7.149  1.00 32.24           O  
ATOM   2413  CB  ARG A 310       4.646  69.122   4.286  1.00 35.80           C  
ATOM   2414  CG  ARG A 310       4.851  70.538   3.829  1.00 41.87           C  
ATOM   2415  CD  ARG A 310       4.064  70.863   2.568  1.00 44.23           C  
ATOM   2416  NE  ARG A 310       4.529  70.083   1.426  1.00 47.47           N  
ATOM   2417  CZ  ARG A 310       3.834  69.139   0.793  1.00 46.91           C  
ATOM   2418  NH1 ARG A 310       2.579  68.821   1.146  1.00 47.77           N  
ATOM   2419  NH2 ARG A 310       4.410  68.519  -0.235  1.00 42.11           N  
ATOM   2420  N   GLU A 311       3.738  69.026   7.269  1.00 32.66           N  
ATOM   2421  CA  GLU A 311       3.101  69.764   8.346  1.00 36.56           C  
ATOM   2422  C   GLU A 311       3.966  69.768   9.610  1.00 34.96           C  
ATOM   2423  O   GLU A 311       3.979  70.753  10.332  1.00 36.19           O  
ATOM   2424  CB  GLU A 311       1.603  69.419   8.550  1.00 35.61           C  
ATOM   2425  CG  GLU A 311       1.240  67.972   8.854  1.00 45.96           C  
ATOM   2426  CD  GLU A 311      -0.257  67.641   8.626  1.00 43.45           C  
ATOM   2427  OE1 GLU A 311      -0.950  68.370   7.870  1.00 52.03           O  
ATOM   2428  OE2 GLU A 311      -0.721  66.617   9.186  1.00 59.44           O  
ATOM   2429  N   VAL A 312       4.723  68.702   9.852  1.00 33.67           N  
ATOM   2430  CA  VAL A 312       5.654  68.718  10.975  1.00 31.43           C  
ATOM   2431  C   VAL A 312       6.728  69.766  10.669  1.00 32.63           C  
ATOM   2432  O   VAL A 312       6.952  70.664  11.480  1.00 32.86           O  
ATOM   2433  CB  VAL A 312       6.297  67.359  11.243  1.00 30.64           C  
ATOM   2434  CG1 VAL A 312       7.418  67.511  12.266  1.00 24.72           C  
ATOM   2435  CG2 VAL A 312       5.230  66.334  11.723  1.00 23.19           C  
ATOM   2436  N   ALA A 313       7.342  69.677   9.483  1.00 31.80           N  
ATOM   2437  CA  ALA A 313       8.413  70.614   9.066  1.00 31.83           C  
ATOM   2438  C   ALA A 313       7.994  72.070   9.161  1.00 32.50           C  
ATOM   2439  O   ALA A 313       8.739  72.899   9.665  1.00 31.29           O  
ATOM   2440  CB  ALA A 313       8.868  70.321   7.663  1.00 29.77           C  
ATOM   2441  N   ALA A 314       6.789  72.374   8.696  1.00 33.19           N  
ATOM   2442  CA  ALA A 314       6.294  73.748   8.747  1.00 32.94           C  
ATOM   2443  C   ALA A 314       6.207  74.232  10.190  1.00 32.56           C  
ATOM   2444  O   ALA A 314       6.606  75.352  10.504  1.00 33.31           O  
ATOM   2445  CB  ALA A 314       4.967  73.861   8.055  1.00 31.56           C  
ATOM   2446  N   LYS A 315       5.737  73.375  11.080  1.00 33.08           N  
ATOM   2447  CA  LYS A 315       5.636  73.754  12.493  1.00 35.13           C  
ATOM   2448  C   LYS A 315       7.032  74.137  13.019  1.00 36.09           C  
ATOM   2449  O   LYS A 315       7.206  75.161  13.665  1.00 40.02           O  
ATOM   2450  CB  LYS A 315       5.018  72.617  13.286  1.00 33.95           C  
ATOM   2451  CG  LYS A 315       4.423  72.978  14.617  1.00 39.09           C  
ATOM   2452  CD  LYS A 315       3.604  71.775  15.171  1.00 36.45           C  
ATOM   2453  N   THR A 316       8.045  73.355  12.683  1.00 36.09           N  
ATOM   2454  CA  THR A 316       9.402  73.675  13.103  1.00 35.61           C  
ATOM   2455  C   THR A 316       9.904  75.001  12.509  1.00 37.68           C  
ATOM   2456  O   THR A 316      10.581  75.776  13.199  1.00 38.41           O  
ATOM   2457  CB  THR A 316      10.359  72.563  12.723  1.00 34.09           C  
ATOM   2458  OG1 THR A 316      10.032  71.396  13.472  1.00 31.96           O  
ATOM   2459  CG2 THR A 316      11.775  72.951  13.024  1.00 30.18           C  
ATOM   2460  N   MET A 317       9.573  75.270  11.247  1.00 37.52           N  
ATOM   2461  CA  MET A 317      10.030  76.496  10.606  1.00 37.64           C  
ATOM   2462  C   MET A 317       9.425  77.745  11.233  1.00 37.94           C  
ATOM   2463  O   MET A 317      10.120  78.752  11.353  1.00 34.63           O  
ATOM   2464  CB  MET A 317       9.790  76.461   9.102  1.00 39.19           C  
ATOM   2465  CG  MET A 317      10.608  75.394   8.389  1.00 38.13           C  
ATOM   2466  SD  MET A 317      12.346  75.539   8.800  1.00 40.86           S  
ATOM   2467  CE  MET A 317      12.793  77.137   8.105  1.00 36.92           C  
ATOM   2468  N   GLU A 318       8.161  77.687  11.655  1.00 39.26           N  
ATOM   2469  CA  GLU A 318       7.566  78.824  12.355  1.00 42.00           C  
ATOM   2470  C   GLU A 318       8.488  79.232  13.502  1.00 40.83           C  
ATOM   2471  O   GLU A 318       8.773  80.421  13.659  1.00 40.20           O  
ATOM   2472  CB  GLU A 318       6.192  78.492  12.928  1.00 42.94           C  
ATOM   2473  CG  GLU A 318       5.085  78.242  11.903  1.00 49.74           C  
ATOM   2474  CD  GLU A 318       3.834  77.606  12.532  1.00 50.00           C  
ATOM   2475  OE1 GLU A 318       3.857  77.251  13.743  1.00 61.81           O  
ATOM   2476  OE2 GLU A 318       2.829  77.451  11.803  1.00 65.47           O  
ATOM   2477  N   GLU A 319       8.969  78.255  14.290  1.00 40.18           N  
ATOM   2478  CA  GLU A 319       9.888  78.559  15.415  1.00 39.65           C  
ATOM   2479  C   GLU A 319      11.212  79.123  14.934  1.00 38.78           C  
ATOM   2480  O   GLU A 319      11.712  80.094  15.479  1.00 41.46           O  
ATOM   2481  CB  GLU A 319      10.260  77.339  16.241  1.00 38.45           C  
ATOM   2482  CG  GLU A 319       9.175  76.594  16.902  1.00 39.33           C  
ATOM   2483  CD  GLU A 319       9.750  75.499  17.790  1.00 45.69           C  
ATOM   2484  OE1 GLU A 319      10.429  75.834  18.792  1.00 52.30           O  
ATOM   2485  OE2 GLU A 319       9.512  74.310  17.495  1.00 47.67           O  
ATOM   2486  N   VAL A 320      11.802  78.462  13.949  1.00 37.12           N  
ATOM   2487  CA  VAL A 320      13.078  78.880  13.388  1.00 36.00           C  
ATOM   2488  C   VAL A 320      13.033  80.306  12.864  1.00 35.42           C  
ATOM   2489  O   VAL A 320      13.941  81.100  13.131  1.00 33.94           O  
ATOM   2490  CB  VAL A 320      13.511  77.927  12.240  1.00 37.91           C  
ATOM   2491  CG1 VAL A 320      14.718  78.497  11.425  1.00 26.72           C  
ATOM   2492  CG2 VAL A 320      13.804  76.515  12.818  1.00 32.17           C  
ATOM   2493  N   ARG A 321      11.981  80.642  12.135  1.00 34.12           N  
ATOM   2494  CA  ARG A 321      11.893  81.990  11.570  1.00 36.10           C  
ATOM   2495  C   ARG A 321      11.677  83.009  12.704  1.00 37.08           C  
ATOM   2496  O   ARG A 321      12.198  84.126  12.673  1.00 38.26           O  
ATOM   2497  CB  ARG A 321      10.768  82.115  10.524  1.00 36.61           C  
ATOM   2498  CG  ARG A 321      10.515  80.867   9.718  1.00 35.09           C  
ATOM   2499  CD  ARG A 321      10.049  81.159   8.389  1.00 34.83           C  
ATOM   2500  NE  ARG A 321       9.872  79.984   7.522  1.00 41.34           N  
ATOM   2501  CZ  ARG A 321       8.742  79.286   7.403  1.00 36.06           C  
ATOM   2502  NH1 ARG A 321       7.694  79.562   8.160  1.00 30.99           N  
ATOM   2503  NH2 ARG A 321       8.673  78.276   6.541  1.00 32.91           N  
ATOM   2504  N   ARG A 322      10.911  82.623  13.711  1.00 36.87           N  
ATOM   2505  CA  ARG A 322      10.647  83.532  14.821  1.00 37.23           C  
ATOM   2506  C   ARG A 322      11.944  83.772  15.598  1.00 33.85           C  
ATOM   2507  O   ARG A 322      12.282  84.906  15.925  1.00 34.99           O  
ATOM   2508  CB  ARG A 322       9.515  82.987  15.707  1.00 38.98           C  
ATOM   2509  CG  ARG A 322       8.880  84.047  16.580  1.00 45.60           C  
ATOM   2510  CD  ARG A 322       7.461  83.707  16.976  1.00 49.32           C  
ATOM   2511  NE  ARG A 322       7.400  82.467  17.750  1.00 54.31           N  
ATOM   2512  CZ  ARG A 322       6.935  81.295  17.313  1.00 57.54           C  
ATOM   2513  NH1 ARG A 322       6.431  81.158  16.076  1.00 55.20           N  
ATOM   2514  NH2 ARG A 322       6.955  80.246  18.142  1.00 49.84           N  
ATOM   2515  N   ALA A 323      12.704  82.709  15.820  1.00 31.34           N  
ATOM   2516  CA  ALA A 323      13.980  82.798  16.509  1.00 29.13           C  
ATOM   2517  C   ALA A 323      15.001  83.650  15.754  1.00 30.43           C  
ATOM   2518  O   ALA A 323      15.787  84.354  16.364  1.00 30.79           O  
ATOM   2519  CB  ALA A 323      14.528  81.428  16.727  1.00 28.00           C  
ATOM   2520  N   MET A 324      15.009  83.595  14.427  1.00 32.69           N  
ATOM   2521  CA  MET A 324      15.987  84.374  13.673  1.00 32.04           C  
ATOM   2522  C   MET A 324      15.439  85.732  13.341  1.00 33.06           C  
ATOM   2523  O   MET A 324      16.081  86.486  12.648  1.00 36.61           O  
ATOM   2524  CB  MET A 324      16.403  83.657  12.390  1.00 32.25           C  
ATOM   2525  CG  MET A 324      17.096  82.327  12.621  1.00 33.72           C  
ATOM   2526  SD  MET A 324      17.807  81.601  11.127  1.00 29.56           S  
ATOM   2527  CE  MET A 324      19.365  82.478  10.936  1.00 39.58           C  
ATOM   2528  N   ASN A 325      14.244  86.040  13.834  1.00 33.55           N  
ATOM   2529  CA  ASN A 325      13.578  87.320  13.604  1.00 31.69           C  
ATOM   2530  C   ASN A 325      13.407  87.695  12.136  1.00 31.32           C  
ATOM   2531  O   ASN A 325      13.465  88.863  11.781  1.00 30.78           O  
ATOM   2532  CB  ASN A 325      14.246  88.459  14.379  1.00 31.41           C  
ATOM   2533  CG  ASN A 325      13.347  89.678  14.502  1.00 32.77           C  
ATOM   2534  OD1 ASN A 325      12.125  89.546  14.576  1.00 36.03           O  
ATOM   2535  ND2 ASN A 325      13.947  90.872  14.528  1.00 28.91           N  
ATOM   2536  N   LEU A 326      13.172  86.691  11.293  1.00 33.46           N  
ATOM   2537  CA  LEU A 326      12.832  86.911   9.878  1.00 33.79           C  
ATOM   2538  C   LEU A 326      11.364  87.243   9.747  1.00 34.69           C  
ATOM   2539  O   LEU A 326      10.554  86.731  10.492  1.00 37.78           O  
ATOM   2540  CB  LEU A 326      13.070  85.646   9.077  1.00 32.15           C  
ATOM   2541  CG  LEU A 326      14.515  85.413   8.682  1.00 31.79           C  
ATOM   2542  CD1 LEU A 326      14.665  83.945   8.311  1.00 28.21           C  
ATOM   2543  CD2 LEU A 326      14.941  86.406   7.530  1.00 13.80           C  
ATOM   2544  N   MET A 327      11.013  88.080   8.787  1.00 36.41           N  
ATOM   2545  CA  MET A 327       9.609  88.409   8.571  1.00 38.86           C  
ATOM   2546  C   MET A 327       8.737  87.218   8.145  1.00 40.16           C  
ATOM   2547  O   MET A 327       7.602  87.071   8.615  1.00 44.09           O  
ATOM   2548  CB  MET A 327       9.479  89.518   7.522  1.00 38.56           C  
ATOM   2549  CG  MET A 327       8.029  89.931   7.238  1.00 37.72           C  
ATOM   2550  SD  MET A 327       7.841  91.462   6.277  1.00 39.56           S  
ATOM   2551  CE  MET A 327       8.414  92.677   7.500  1.00 20.75           C  
ATOM   2552  N   PHE A 328       9.251  86.384   7.252  1.00 39.35           N  
ATOM   2553  CA  PHE A 328       8.475  85.287   6.691  1.00 38.36           C  
ATOM   2554  C   PHE A 328       9.191  83.955   6.710  1.00 38.26           C  
ATOM   2555  O   PHE A 328      10.389  83.889   7.057  1.00 37.10           O  
ATOM   2556  CB  PHE A 328       8.141  85.594   5.238  1.00 39.41           C  
ATOM   2557  CG  PHE A 328       7.135  86.685   5.050  1.00 39.95           C  
ATOM   2558  CD1 PHE A 328       5.887  86.606   5.652  1.00 44.00           C  
ATOM   2559  CD2 PHE A 328       7.388  87.736   4.177  1.00 40.13           C  
ATOM   2560  CE1 PHE A 328       4.919  87.597   5.434  1.00 42.06           C  
ATOM   2561  CE2 PHE A 328       6.436  88.730   3.956  1.00 35.91           C  
ATOM   2562  CZ  PHE A 328       5.209  88.666   4.592  1.00 40.49           C  
ATOM   2563  OXT PHE A 328       8.545  82.946   6.340  1.00 34.89           O  
TER    2564      PHE A 328                                                      
HETATM 2565 FE1  SF4 A 400      32.895  26.342   3.375  1.00 28.63          FE  
HETATM 2566 FE2  SF4 A 400      32.177  28.462   1.846  1.00 27.36          FE  
HETATM 2567 FE3  SF4 A 400      30.305  26.718   2.635  1.00 24.39          FE  
HETATM 2568 FE4  SF4 A 400      32.241  26.038   0.847  1.00 26.84          FE  
HETATM 2569  S1  SF4 A 400      30.540  27.588   0.502  1.00 26.72           S  
HETATM 2570  S2  SF4 A 400      31.445  24.712   2.611  1.00 36.07           S  
HETATM 2571  S3  SF4 A 400      34.089  27.212   1.562  1.00 30.89           S  
HETATM 2572  S4  SF4 A 400      31.545  28.087   4.035  1.00 28.71           S  
HETATM 2573  N   TRP A 401      22.992  60.817   1.535  1.00 70.18           N  
HETATM 2574  CA  TRP A 401      22.504  60.727   2.930  1.00 70.20           C  
HETATM 2575  C   TRP A 401      22.899  59.370   3.470  1.00 70.99           C  
HETATM 2576  O   TRP A 401      23.099  59.247   4.671  1.00 71.78           O  
HETATM 2577  CB  TRP A 401      20.984  60.872   2.984  1.00 68.89           C  
HETATM 2578  CG  TRP A 401      20.508  61.536   4.227  1.00 69.30           C  
HETATM 2579  CD1 TRP A 401      20.144  62.838   4.350  1.00 67.23           C  
HETATM 2580  CD2 TRP A 401      20.362  60.956   5.533  1.00 66.56           C  
HETATM 2581  NE1 TRP A 401      19.761  63.107   5.639  1.00 67.75           N  
HETATM 2582  CE2 TRP A 401      19.889  61.970   6.386  1.00 67.64           C  
HETATM 2583  CE3 TRP A 401      20.577  59.684   6.058  1.00 64.08           C  
HETATM 2584  CZ2 TRP A 401      19.634  61.754   7.731  1.00 69.06           C  
HETATM 2585  CZ3 TRP A 401      20.331  59.470   7.395  1.00 66.92           C  
HETATM 2586  CH2 TRP A 401      19.865  60.500   8.218  1.00 68.84           C  
HETATM 2587  OXT TRP A 401      23.021  58.384   2.730  1.00 71.76           O  
HETATM 2588  O   HOH A 402      30.558  60.661   8.228  1.00 58.76           O  
HETATM 2589  O   HOH A 403      15.149  80.693  25.051  1.00 58.35           O  
HETATM 2590  O   HOH A 404      35.763  14.376  -0.203  1.00 36.46           O  
HETATM 2591  O   HOH A 405      21.223  51.805   9.791  1.00 23.97           O  
HETATM 2592  O   HOH A 406      12.596  82.707   6.106  1.00 31.10           O  
HETATM 2593  O   HOH A 407       0.307  38.484  -5.579  1.00 53.71           O  
HETATM 2594  O   HOH A 408      31.572  44.599   9.036  1.00 42.58           O  
HETATM 2595  O   HOH A 409      17.846  25.541  -1.920  1.00 49.74           O  
HETATM 2596  O   HOH A 410      25.797  38.807  -8.366  1.00 43.61           O  
HETATM 2597  O   HOH A 411      21.781  56.692   0.561  1.00 31.58           O  
HETATM 2598  O   HOH A 412       6.605  71.907   1.451  1.00 36.95           O  
HETATM 2599  O   HOH A 413      34.665  36.923   2.452  1.00 36.99           O  
HETATM 2600  O   HOH A 414      25.797  41.088  -3.603  1.00 30.43           O  
HETATM 2601  O   HOH A 415      36.242  65.138  -3.325  1.00 42.39           O  
HETATM 2602  O   HOH A 416      35.349  22.516  -4.436  1.00 41.92           O  
HETATM 2603  O   HOH A 417      36.106  78.875   6.813  1.00 46.97           O  
HETATM 2604  O   HOH A 418      32.656  65.979  10.823  1.00 48.15           O  
HETATM 2605  O   HOH A 419      20.927  47.239  -7.336  1.00 38.85           O  
HETATM 2606  O   HOH A 420       4.609  65.687 -13.671  1.00 52.76           O  
HETATM 2607  O   HOH A 421      16.571  67.377  16.897  1.00 39.84           O  
HETATM 2608  O   HOH A 422      27.396  50.241  -7.082  1.00 53.05           O  
HETATM 2609  O   HOH A 423      17.267  28.867   9.663  1.00 41.31           O  
HETATM 2610  O   HOH A 424      21.422  51.447  12.922  1.00 40.13           O  
HETATM 2611  O   HOH A 425      36.935  73.820  11.099  1.00 36.11           O  
HETATM 2612  O   HOH A 426      31.528  76.133  11.816  1.00 36.30           O  
HETATM 2613  O   HOH A 427      30.882  66.439   1.870  1.00 49.79           O  
HETATM 2614  O   HOH A 428       7.566  82.407  12.229  1.00 45.19           O  
HETATM 2615  O   HOH A 429      12.771  62.968  -7.325  1.00 25.68           O  
HETATM 2616  O   HOH A 430       6.539  76.320   5.701  1.00 32.80           O  
HETATM 2617  O   HOH A 431      19.365  38.935  10.305  1.00 56.24           O  
HETATM 2618  O   HOH A 432      35.375  65.428  -8.185  1.00 53.70           O  
HETATM 2619  O   HOH A 433      33.234  29.505  -6.728  1.00 42.77           O  
HETATM 2620  O   HOH A 434       3.425  57.799   5.627  1.00 36.45           O  
HETATM 2621  O   HOH A 435       9.203  32.694   3.820  1.00 48.62           O  
HETATM 2622  O   HOH A 436      27.609  38.624   7.560  1.00 25.08           O  
HETATM 2623  O   HOH A 437      19.548  53.314  -3.918  1.00 53.17           O  
HETATM 2624  O   HOH A 438      28.804  60.389 -11.071  1.00 44.28           O  
HETATM 2625  O   HOH A 439      30.439  20.496  -4.069  1.00 28.67           O  
HETATM 2626  O   HOH A 440      10.705  76.634   2.575  1.00 29.75           O  
HETATM 2627  O   HOH A 441      12.346  76.035  -0.691  0.50 13.45           O  
HETATM 2628  O   HOH A 442      31.559  17.743  11.033  1.00 42.26           O  
HETATM 2629  O   HOH A 443      32.052  14.610  11.270  1.00 45.95           O  
HETATM 2630  O   HOH A 444       2.280  57.680  10.338  1.00 47.28           O  
HETATM 2631  O   HOH A 445      26.684  83.576   7.184  1.00 30.31           O  
HETATM 2632  O   HOH A 446      19.908  81.320  23.712  1.00 47.52           O  
HETATM 2633  O   HOH A 447      -4.151  53.149  -2.384  1.00 51.02           O  
HETATM 2634  O   HOH A 448      32.259  13.969   2.721  1.00 45.13           O  
HETATM 2635  O   HOH A 449      16.361  27.005   7.026  1.00 46.78           O  
HETATM 2636  O   HOH A 450       4.096  73.634   4.132  1.00 39.49           O  
HETATM 2637  O   HOH A 451       5.847  83.029   6.972  1.00 49.01           O  
HETATM 2638  O   HOH A 452      31.458  69.150   3.433  1.00 34.09           O  
HETATM 2639  O   HOH A 453      22.014  64.635  23.438  1.00 38.18           O  
HETATM 2640  O   HOH A 454      25.755  60.959  18.668  1.00 35.17           O  
HETATM 2641  O   HOH A 455      13.316  71.495  21.699  1.00 38.97           O  
HETATM 2642  O   HOH A 456      37.913  15.059   2.619  1.00 45.20           O  
HETATM 2643  O   HOH A 457       1.859  57.329   3.473  1.00 38.33           O  
CONECT 1814 2566                                                                
CONECT 2010 2565                                                                
CONECT 2053 2568                                                                
CONECT 2074 2567                                                                
CONECT 2565 2010 2570 2571 2572                                                 
CONECT 2566 1814 2569 2571 2572                                                 
CONECT 2567 2074 2569 2570 2572                                                 
CONECT 2568 2053 2569 2570 2571                                                 
CONECT 2569 2566 2567 2568                                                      
CONECT 2570 2565 2567 2568                                                      
CONECT 2571 2565 2566 2568                                                      
CONECT 2572 2565 2566 2567                                                      
MASTER      409    0    2   19    5    0    5    6 2642    1   12   27          
END                                                                             
