# Supplementary material for: HIVprotI: an integrated web based platform for prediction and design of HIV proteins inhibitors
Source: J Cheminform. 2018 Mar 9;10:12. doi: 10.1186/s13321-018-0266-y (PMC5845081; doi:10.1186/s13321-018-0266-y)
Supplement: Supplementary file 2 — Additional file 2. Source code of HIVProtI web server. [file 13321_2018_266_MOESM2_ESM.zip › HIVprotI_Source-code/hivprotI/cdw/data/molecules/2OEY.js]

var pdb_2OEY = new ChemDoodle.io.JSONInterpreter().pdbFrom({"ribbons":{"cs":[[{"s":false,"z1":-3.278,"a":false,"y1":-17.928,"y2":-17.928,"z2":-3.278,"x2":2.081,"h":false,"x1":2.081},{"s":false,"z1":-3.278,"a":false,"y1":-17.928,"y2":-17.928,"z2":-3.278,"x2":2.081,"h":false,"x1":2.081},{"z1":-3.278,"a":false,"z4":-5.813,"n":"C","y1":-17.928,"z5":-4.446,"y2":-17.677,"x4":-1.69,"z2":-4.164,"y3":-16.886,"x5":-2.942,"y4":-16.34,"z3":-5.427,"y5":-17.8,"x2":-0.583,"x3":-2.873,"h":false,"x1":2.081,"s":false},{"z1":-6.062,"a":false,"z4":-5.848,"n":"C","y1":-13.093,"z5":-3.689,"y2":-12.871,"x4":-3.306,"z2":-5.185,"y3":-12.776,"x5":-2.879,"y4":-12.375,"z3":-4.623,"y5":-13.216,"x2":-1.062,"x3":-3.733,"h":false,"x1":2.977,"s":false},{"z1":-10.076,"a":false,"z4":-5.212,"n":"A","y1":-9.259,"z5":-4.062,"y2":-9.171,"x4":-7.89,"z2":-7.466,"y3":-9.627,"x5":-5.874,"y4":-9.558,"z3":-4.065,"y5":-9.543,"x2":-5.215,"x3":-7.215,"h":false,"x1":-1.053,"s":false},{"z1":-12.086,"a":false,"z4":-4.734,"n":"T","y1":-7.382,"z5":-4.329,"y2":-5.993,"x4":-7.295,"z2":-6.547,"y3":-6.567,"x5":-4.869,"y4":-6.53,"z3":-3.931,"y5":-6.338,"x2":-5.819,"x3":-6.172,"h":false,"x1":-7.331,"s":false},{"z1":-8.423,"a":false,"z4":-2.054,"n":"C","y1":-2.58,"z5":-2.962,"y2":-3.313,"x4":-8.773,"z2":-4.209,"y3":-4.188,"x5":-6.705,"y4":-4.344,"z3":-1.979,"y5":-3.62,"x2":-8.699,"x3":-7.421,"h":false,"x1":-10.511,"s":false},{"z1":-4.987,"a":false,"z4":1.49,"n":"G","y1":0.217,"z5":3.245,"y2":4.255,"x4":-12.144,"z2":0.087,"y3":7.132,"x5":-12.839,"y4":7.464,"z3":2.806,"y5":5.869,"x2":-12.725,"x3":-12.446,"h":false,"x1":-12.002,"s":false},{"z1":-4.915,"a":false,"z4":-0.944,"n":"T","y1":5.805,"z5":-2.015,"y2":6.895,"x4":-14.75,"z2":-3.103,"y3":6.996,"x5":-16.244,"y4":7.8,"z3":-0.984,"y5":6.138,"x2":-14.207,"x3":-15.885,"h":false,"x1":-11.035,"s":false},{"z1":-1.457,"a":false,"z4":2.186,"n":"C","y1":11.008,"z5":0.027,"y2":8.371,"x4":-6.376,"z2":0.333,"y3":6.833,"x5":-5.958,"y4":7.634,"z3":1.341,"y5":6.784,"x2":-7.694,"x3":-5.68,"h":false,"x1":-9.529,"s":false},{"z1":5.542,"a":false,"z4":3.384,"n":"T","y1":11.916,"z5":0.946,"y2":9.662,"x4":-2.464,"z2":2.436,"y3":7.499,"x5":-2.836,"y4":7.961,"z3":2.095,"y5":8.034,"x2":-3.863,"x3":-2.285,"h":false,"x1":-7.984,"s":false},{"z1":7.272,"a":false,"z4":3.107,"n":"A","y1":11.562,"z5":1.914,"y2":8.559,"x4":3.195,"z2":5.223,"y3":6.477,"x5":1.594,"y4":6.235,"z3":1.965,"y5":7.414,"x2":1.595,"x3":2.554,"h":false,"x1":-1.364,"s":false},{"z1":9.108,"a":false,"z4":2.23,"n":"C","y1":9.078,"z5":1.881,"y2":10.071,"x4":5.342,"z2":3.971,"y3":9.065,"x5":3.531,"y4":8.565,"z3":1.448,"y5":10.035,"x2":4.666,"x3":4.352,"h":false,"x1":5.07,"s":false},{"z1":4.773,"a":false,"z4":-0.709,"n":"C","y1":9.041,"z5":0.341,"y2":9.297,"x4":7.956,"z2":1.518,"y3":9.897,"x5":7.145,"y4":8.769,"z3":-0.714,"y5":10.719,"x2":8.647,"x3":7.199,"h":false,"x1":10.437,"s":false},{"z1":0.881,"a":false,"z4":-0.828,"n":"T","y1":8.93,"z5":-0.828,"y2":16.428,"x4":14.261,"z2":0.98,"y3":15.71,"x5":15.646,"y4":14.854,"z3":-1.374,"y5":16.907,"x2":14.089,"x3":15.211,"h":false,"x1":14.093,"s":false},{"z1":-1.924,"a":false,"z4":-3.049,"n":"T","y1":11.54,"z5":-0.574,"y2":14.576,"x4":5.861,"z2":-1.789,"y3":15.604,"x5":5.8,"y4":15.36,"z3":-1.827,"y5":15.371,"x2":7.751,"x3":5.247,"h":false,"x1":9.959,"s":false},{"z1":-7.989,"a":false,"z4":-5.87,"n":"T","y1":13.625,"z5":-4.58,"y2":17.8,"x4":4.094,"z2":-6.114,"y3":19.035,"x5":5.619,"y4":18.021,"z3":-4.958,"y5":19.479,"x2":6.478,"x3":4.361,"h":false,"x1":8.668,"s":false},{"z1":-9.401,"a":false,"z4":-4.501,"n":"G","y1":14.177,"z5":-3.473,"y2":11.539,"x4":6.511,"z2":-6.919,"y3":10.358,"x5":5.751,"y4":9.488,"z3":-3.428,"y5":11.602,"x2":4.891,"x3":6.367,"h":false,"x1":2.246,"s":false},{"z1":-9.937,"a":false,"z4":-1.297,"n":"G","y1":7.378,"z5":-1.78,"y2":6.579,"x4":5.58,"z2":-4.779,"y3":7.547,"x5":3.865,"y4":6.529,"z3":-0.919,"y5":8.246,"x2":4.777,"x3":4.71,"h":false,"x1":4.464,"s":false},{"z1":-5.809,"a":false,"z4":0.025,"n":"T","y1":1.893,"z5":-1.262,"y2":3.415,"x4":4.376,"z2":-2.298,"y3":4.805,"x5":2.576,"y4":3.939,"z3":-0.11,"y5":5.034,"x2":4.064,"x3":3.305,"h":false,"x1":6.259,"s":false},{"z1":0.776,"a":false,"z4":3.099,"n":"A","y1":-0.721,"z5":0.818,"y2":2.152,"x4":-0.009,"z2":1.868,"y3":5.321,"x5":-0.375,"y4":4.905,"z3":1.976,"y5":4.681,"x2":1.815,"x3":-0.593,"h":false,"x1":6.802,"s":false},{"z1":5.931,"a":false,"z4":4.835,"n":"G","y1":-1.063,"z5":2.648,"y2":2.496,"x4":-4.458,"z2":5.17,"y3":5.451,"x5":-3.533,"y4":5.321,"z3":3.455,"y5":4.642,"x2":-2.271,"x3":-4.321,"h":false,"x1":2.265,"s":false},{"z1":6.939,"a":false,"z4":1.684,"n":"G","y1":-2.898,"z5":0.7,"y2":-4.695,"x4":-7.515,"z2":4.196,"y3":-4.797,"x5":-5.331,"y4":-5.109,"z3":0.612,"y5":-4.46,"x2":-5.064,"x3":-6.681,"h":false,"x1":-1.874,"s":false},{"z1":7.254,"a":false,"z4":-1.105,"n":"A","y1":-7.525,"z5":-0.432,"y2":-8.462,"x4":-8.028,"z2":2.33,"y3":-7.483,"x5":-5.812,"y4":-7.696,"z3":-1.388,"y5":-7.597,"x2":-7.791,"x3":-6.745,"h":false,"x1":-7.508,"s":false},{"z1":3.731,"a":false,"z4":-2.007,"n":"T","y1":-11.426,"z5":-0.907,"y2":-11.748,"x4":-10.19,"z2":0.206,"y3":-10.62,"x5":-7.977,"y4":-10.844,"z3":-1.961,"y5":-10.917,"x2":-9.968,"x3":-8.821,"h":false,"x1":-11.717,"s":false},{"z1":-2.072,"a":false,"z4":-6.091,"n":"G","y1":-14.078,"z5":-3.757,"y2":-13.296,"x4":-7.308,"z2":-4.545,"y3":-12.718,"x5":-6.939,"y4":-12.442,"z3":-4.996,"y5":-13.177,"x2":-10.392,"x3":-6.496,"h":false,"x1":-14.985,"s":false},{"z1":-8.882,"a":false,"z4":-8.077,"n":"G","y1":-13.956,"z5":-6.703,"y2":-14.246,"x4":-4.664,"z2":-8.731,"y3":-15.656,"x5":-6.004,"y4":-14.647,"z3":-7.13,"y5":-16.208,"x2":-8.153,"x3":-4.799,"h":false,"x1":-12.926,"s":false},{"s":false,"z1":-8.731,"a":false,"y1":-14.246,"y2":-14.246,"z2":-8.731,"x2":-8.153,"h":false,"x1":-8.153},{"s":false,"z1":-8.731,"a":false,"y1":-14.246,"y2":-14.246,"z2":-8.731,"x2":-8.153,"h":false,"x1":-8.153},{"s":false,"z1":-8.731,"a":false,"y1":-14.246,"y2":-14.246,"z2":-8.731,"x2":-8.153,"h":false,"x1":-8.153},{"s":false,"z1":-8.731,"a":false,"y1":-14.246,"y2":-14.246,"z2":-8.731,"x2":-8.153,"h":false,"x1":-8.153}]]},"mol":{"b":[{"e":1,"b":0},{"e":27,"b":0},{"e":2,"b":1},{"e":16,"b":1},{"e":17,"b":1},{"e":3,"b":2},{"e":4,"b":2},{"e":18,"b":2},{"e":7,"b":3},{"e":5,"b":4},{"e":6,"b":4},{"e":19,"b":4},{"e":28,"b":5},{"e":7,"b":6},{"e":20,"b":6},{"e":21,"b":6},{"e":8,"b":7},{"e":22,"b":7},{"e":9,"b":8},{"e":15,"b":8},{"e":10,"b":9},{"e":11,"b":9},{"e":12,"b":11},{"e":13,"b":12},{"e":14,"b":12},{"e":23,"b":13},{"e":24,"b":13},{"e":15,"b":14},{"e":25,"b":14},{"e":26,"b":15},{"e":29,"b":28},{"e":30,"b":28},{"e":31,"b":28},{"e":32,"b":31},{"e":33,"b":32},{"e":47,"b":32},{"e":48,"b":32},{"e":34,"b":33},{"e":35,"b":33},{"e":49,"b":33},{"e":38,"b":34},{"e":36,"b":35},{"e":37,"b":35},{"e":50,"b":35},{"e":58,"b":36},{"e":38,"b":37},{"e":51,"b":37},{"e":52,"b":37},{"e":39,"b":38},{"e":53,"b":38},{"e":40,"b":39},{"e":46,"b":39},{"e":41,"b":40},{"e":42,"b":40},{"e":43,"b":42},{"e":44,"b":43},{"e":45,"b":43},{"e":54,"b":44},{"e":55,"b":44},{"e":46,"b":45},{"e":56,"b":45},{"e":57,"b":46},{"e":59,"b":58},{"e":60,"b":58},{"e":61,"b":58},{"e":62,"b":61},{"e":63,"b":62},{"e":79,"b":62},{"e":80,"b":62},{"e":64,"b":63},{"e":65,"b":63},{"e":81,"b":63},{"e":68,"b":64},{"e":66,"b":65},{"e":67,"b":65},{"e":82,"b":65},{"e":90,"b":66},{"e":68,"b":67},{"e":83,"b":67},{"e":84,"b":67},{"e":69,"b":68},{"e":85,"b":68},{"e":70,"b":69},{"e":78,"b":69},{"e":71,"b":70},{"e":86,"b":70},{"e":72,"b":71},{"e":73,"b":72},{"e":78,"b":72},{"e":74,"b":73},{"e":75,"b":73},{"e":87,"b":74},{"e":88,"b":74},{"e":76,"b":75},{"e":77,"b":76},{"e":89,"b":76},{"e":78,"b":77},{"e":91,"b":90},{"e":92,"b":90},{"e":93,"b":90},{"e":94,"b":93},{"e":95,"b":94},{"e":110,"b":94},{"e":111,"b":94},{"e":96,"b":95},{"e":97,"b":95},{"e":112,"b":95},{"e":100,"b":96},{"e":98,"b":97},{"e":99,"b":97},{"e":113,"b":97},{"e":122,"b":98},{"e":100,"b":99},{"e":114,"b":99},{"e":115,"b":99},{"e":101,"b":100},{"e":116,"b":100},{"e":102,"b":101},{"e":109,"b":101},{"e":103,"b":102},{"e":104,"b":102},{"e":105,"b":104},{"e":117,"b":104},{"e":106,"b":105},{"e":107,"b":105},{"e":108,"b":107},{"e":109,"b":107},{"e":118,"b":108},{"e":119,"b":108},{"e":120,"b":108},{"e":121,"b":109},{"e":123,"b":122},{"e":124,"b":122},{"e":125,"b":122},{"e":126,"b":125},{"e":127,"b":126},{"e":141,"b":126},{"e":142,"b":126},{"e":128,"b":127},{"e":129,"b":127},{"e":143,"b":127},{"e":132,"b":128},{"e":130,"b":129},{"e":131,"b":129},{"e":144,"b":129},{"e":152,"b":130},{"e":132,"b":131},{"e":145,"b":131},{"e":146,"b":131},{"e":133,"b":132},{"e":147,"b":132},{"e":134,"b":133},{"e":140,"b":133},{"e":135,"b":134},{"e":136,"b":134},{"e":137,"b":136},{"e":138,"b":137},{"e":139,"b":137},{"e":148,"b":138},{"e":149,"b":138},{"e":140,"b":139},{"e":150,"b":139},{"e":151,"b":140},{"e":153,"b":152},{"e":154,"b":152},{"e":155,"b":152},{"e":156,"b":155},{"e":157,"b":156},{"e":174,"b":156},{"e":175,"b":156},{"e":158,"b":157},{"e":159,"b":157},{"e":176,"b":157},{"e":162,"b":158},{"e":160,"b":159},{"e":161,"b":159},{"e":177,"b":159},{"e":185,"b":160},{"e":162,"b":161},{"e":178,"b":161},{"e":179,"b":161},{"e":163,"b":162},{"e":180,"b":162},{"e":164,"b":163},{"e":173,"b":163},{"e":165,"b":164},{"e":181,"b":164},{"e":166,"b":165},{"e":167,"b":166},{"e":173,"b":166},{"e":168,"b":167},{"e":169,"b":167},{"e":170,"b":169},{"e":182,"b":169},{"e":171,"b":170},{"e":172,"b":170},{"e":183,"b":171},{"e":184,"b":171},{"e":173,"b":172},{"e":186,"b":185},{"e":187,"b":185},{"e":188,"b":185},{"e":189,"b":188},{"e":190,"b":189},{"e":205,"b":189},{"e":206,"b":189},{"e":191,"b":190},{"e":192,"b":190},{"e":207,"b":190},{"e":195,"b":191},{"e":193,"b":192},{"e":194,"b":192},{"e":208,"b":192},{"e":217,"b":193},{"e":195,"b":194},{"e":209,"b":194},{"e":210,"b":194},{"e":196,"b":195},{"e":211,"b":195},{"e":197,"b":196},{"e":204,"b":196},{"e":198,"b":197},{"e":199,"b":197},{"e":200,"b":199},{"e":212,"b":199},{"e":201,"b":200},{"e":202,"b":200},{"e":203,"b":202},{"e":204,"b":202},{"e":213,"b":203},{"e":214,"b":203},{"e":215,"b":203},{"e":216,"b":204},{"e":218,"b":217},{"e":219,"b":217},{"e":220,"b":217},{"e":221,"b":220},{"e":222,"b":221},{"e":236,"b":221},{"e":237,"b":221},{"e":223,"b":222},{"e":224,"b":222},{"e":238,"b":222},{"e":227,"b":223},{"e":225,"b":224},{"e":226,"b":224},{"e":239,"b":224},{"e":247,"b":225},{"e":227,"b":226},{"e":240,"b":226},{"e":241,"b":226},{"e":228,"b":227},{"e":242,"b":227},{"e":229,"b":228},{"e":235,"b":228},{"e":230,"b":229},{"e":231,"b":229},{"e":232,"b":231},{"e":233,"b":232},{"e":234,"b":232},{"e":243,"b":233},{"e":244,"b":233},{"e":235,"b":234},{"e":245,"b":234},{"e":246,"b":235},{"e":248,"b":247},{"e":249,"b":247},{"e":250,"b":247},{"e":251,"b":250},{"e":252,"b":251},{"e":267,"b":251},{"e":268,"b":251},{"e":253,"b":252},{"e":254,"b":252},{"e":269,"b":252},{"e":257,"b":253},{"e":255,"b":254},{"e":256,"b":254},{"e":270,"b":254},{"e":279,"b":255},{"e":257,"b":256},{"e":271,"b":256},{"e":272,"b":256},{"e":258,"b":257},{"e":273,"b":257},{"e":259,"b":258},{"e":266,"b":258},{"e":260,"b":259},{"e":261,"b":259},{"e":262,"b":261},{"e":274,"b":261},{"e":263,"b":262},{"e":264,"b":262},{"e":265,"b":264},{"e":266,"b":264},{"e":275,"b":265},{"e":276,"b":265},{"e":277,"b":265},{"e":278,"b":266},{"e":280,"b":279},{"e":281,"b":279},{"e":282,"b":279},{"e":283,"b":282},{"e":284,"b":283},{"e":300,"b":283},{"e":301,"b":283},{"e":285,"b":284},{"e":286,"b":284},{"e":302,"b":284},{"e":289,"b":285},{"e":287,"b":286},{"e":288,"b":286},{"e":303,"b":286},{"e":311,"b":287},{"e":289,"b":288},{"e":304,"b":288},{"e":305,"b":288},{"e":290,"b":289},{"e":306,"b":289},{"e":291,"b":290},{"e":299,"b":290},{"e":292,"b":291},{"e":307,"b":291},{"e":293,"b":292},{"e":294,"b":293},{"e":299,"b":293},{"e":295,"b":294},{"e":296,"b":294},{"e":308,"b":295},{"e":309,"b":295},{"e":297,"b":296},{"e":298,"b":297},{"e":310,"b":297},{"e":299,"b":298},{"e":312,"b":311},{"e":313,"b":311},{"e":314,"b":311},{"e":315,"b":314},{"e":316,"b":315},{"e":330,"b":315},{"e":331,"b":315},{"e":317,"b":316},{"e":318,"b":316},{"e":332,"b":316},{"e":321,"b":317},{"e":319,"b":318},{"e":320,"b":318},{"e":333,"b":318},{"e":341,"b":319},{"e":321,"b":320},{"e":334,"b":320},{"e":335,"b":320},{"e":322,"b":321},{"e":336,"b":321},{"e":323,"b":322},{"e":329,"b":322},{"e":324,"b":323},{"e":325,"b":323},{"e":326,"b":325},{"e":327,"b":326},{"e":328,"b":326},{"e":337,"b":327},{"e":338,"b":327},{"e":329,"b":328},{"e":339,"b":328},{"e":340,"b":329},{"e":342,"b":341},{"e":343,"b":341},{"e":344,"b":341},{"e":345,"b":344},{"e":346,"b":345},{"e":360,"b":345},{"e":361,"b":345},{"e":347,"b":346},{"e":348,"b":346},{"e":362,"b":346},{"e":351,"b":347},{"e":349,"b":348},{"e":350,"b":348},{"e":363,"b":348},{"e":371,"b":349},{"e":351,"b":350},{"e":364,"b":350},{"e":365,"b":350},{"e":352,"b":351},{"e":366,"b":351},{"e":353,"b":352},{"e":359,"b":352},{"e":354,"b":353},{"e":355,"b":353},{"e":356,"b":355},{"e":357,"b":356},{"e":358,"b":356},{"e":367,"b":357},{"e":368,"b":357},{"e":359,"b":358},{"e":369,"b":358},{"e":370,"b":359},{"e":372,"b":371},{"e":373,"b":371},{"e":374,"b":371},{"e":375,"b":374},{"e":376,"b":375},{"e":391,"b":375},{"e":392,"b":375},{"e":377,"b":376},{"e":378,"b":376},{"e":393,"b":376},{"e":381,"b":377},{"e":379,"b":378},{"e":380,"b":378},{"e":394,"b":378},{"e":403,"b":379},{"e":381,"b":380},{"e":395,"b":380},{"e":396,"b":380},{"e":382,"b":381},{"e":397,"b":381},{"e":383,"b":382},{"e":390,"b":382},{"e":384,"b":383},{"e":385,"b":383},{"e":386,"b":385},{"e":398,"b":385},{"e":387,"b":386},{"e":388,"b":386},{"e":389,"b":388},{"e":390,"b":388},{"e":399,"b":389},{"e":400,"b":389},{"e":401,"b":389},{"e":402,"b":390},{"e":404,"b":403},{"e":405,"b":403},{"e":406,"b":403},{"e":407,"b":406},{"e":408,"b":407},{"e":423,"b":407},{"e":424,"b":407},{"e":409,"b":408},{"e":410,"b":408},{"e":425,"b":408},{"e":413,"b":409},{"e":411,"b":410},{"e":412,"b":410},{"e":426,"b":410},{"e":435,"b":411},{"e":413,"b":412},{"e":427,"b":412},{"e":428,"b":412},{"e":414,"b":413},{"e":429,"b":413},{"e":415,"b":414},{"e":422,"b":414},{"e":416,"b":415},{"e":417,"b":415},{"e":418,"b":417},{"e":430,"b":417},{"e":419,"b":418},{"e":420,"b":418},{"e":421,"b":420},{"e":422,"b":420},{"e":431,"b":421},{"e":432,"b":421},{"e":433,"b":421},{"e":434,"b":422},{"e":436,"b":435},{"e":437,"b":435},{"e":438,"b":435},{"e":439,"b":438},{"e":440,"b":439},{"e":455,"b":439},{"e":456,"b":439},{"e":441,"b":440},{"e":442,"b":440},{"e":457,"b":440},{"e":445,"b":441},{"e":443,"b":442},{"e":444,"b":442},{"e":458,"b":442},{"e":467,"b":443},{"e":445,"b":444},{"e":459,"b":444},{"e":460,"b":444},{"e":446,"b":445},{"e":461,"b":445},{"e":447,"b":446},{"e":454,"b":446},{"e":448,"b":447},{"e":449,"b":447},{"e":450,"b":449},{"e":462,"b":449},{"e":451,"b":450},{"e":452,"b":450},{"e":453,"b":452},{"e":454,"b":452},{"e":463,"b":453},{"e":464,"b":453},{"e":465,"b":453},{"e":466,"b":454},{"e":468,"b":467},{"e":469,"b":467},{"e":470,"b":467},{"e":471,"b":470},{"e":472,"b":471},{"e":489,"b":471},{"e":490,"b":471},{"e":473,"b":472},{"e":474,"b":472},{"e":491,"b":472},{"e":477,"b":473},{"e":475,"b":474},{"e":476,"b":474},{"e":492,"b":474},{"e":500,"b":475},{"e":477,"b":476},{"e":493,"b":476},{"e":494,"b":476},{"e":478,"b":477},{"e":495,"b":477},{"e":479,"b":478},{"e":488,"b":478},{"e":480,"b":479},{"e":496,"b":479},{"e":481,"b":480},{"e":482,"b":481},{"e":488,"b":481},{"e":483,"b":482},{"e":484,"b":482},{"e":485,"b":484},{"e":497,"b":484},{"e":486,"b":485},{"e":487,"b":485},{"e":498,"b":486},{"e":499,"b":486},{"e":488,"b":487},{"e":501,"b":500},{"e":502,"b":500},{"e":503,"b":500},{"e":504,"b":503},{"e":505,"b":504},{"e":522,"b":504},{"e":523,"b":504},{"e":506,"b":505},{"e":507,"b":505},{"e":524,"b":505},{"e":510,"b":506},{"e":508,"b":507},{"e":509,"b":507},{"e":525,"b":507},{"e":533,"b":508},{"e":510,"b":509},{"e":526,"b":509},{"e":527,"b":509},{"e":511,"b":510},{"e":528,"b":510},{"e":512,"b":511},{"e":521,"b":511},{"e":513,"b":512},{"e":529,"b":512},{"e":514,"b":513},{"e":515,"b":514},{"e":521,"b":514},{"e":516,"b":515},{"e":517,"b":515},{"e":518,"b":517},{"e":530,"b":517},{"e":519,"b":518},{"e":520,"b":518},{"e":531,"b":519},{"e":532,"b":519},{"e":521,"b":520},{"e":534,"b":533},{"e":535,"b":533},{"e":536,"b":533},{"e":537,"b":536},{"e":538,"b":537},{"e":553,"b":537},{"e":554,"b":537},{"e":539,"b":538},{"e":540,"b":538},{"e":555,"b":538},{"e":543,"b":539},{"e":541,"b":540},{"e":542,"b":540},{"e":556,"b":540},{"e":565,"b":541},{"e":543,"b":542},{"e":557,"b":542},{"e":558,"b":542},{"e":544,"b":543},{"e":559,"b":543},{"e":545,"b":544},{"e":552,"b":544},{"e":546,"b":545},{"e":547,"b":545},{"e":548,"b":547},{"e":560,"b":547},{"e":549,"b":548},{"e":550,"b":548},{"e":551,"b":550},{"e":552,"b":550},{"e":561,"b":551},{"e":562,"b":551},{"e":563,"b":551},{"e":564,"b":552},{"e":566,"b":565},{"e":567,"b":565},{"e":568,"b":565},{"e":569,"b":568},{"e":570,"b":569},{"e":586,"b":569},{"e":587,"b":569},{"e":571,"b":570},{"e":572,"b":570},{"e":588,"b":570},{"e":575,"b":571},{"e":573,"b":572},{"e":574,"b":572},{"e":589,"b":572},{"e":597,"b":573},{"e":575,"b":574},{"e":590,"b":574},{"e":591,"b":574},{"e":576,"b":575},{"e":592,"b":575},{"e":577,"b":576},{"e":585,"b":576},{"e":578,"b":577},{"e":593,"b":577},{"e":579,"b":578},{"e":580,"b":579},{"e":585,"b":579},{"e":581,"b":580},{"e":582,"b":580},{"e":594,"b":581},{"e":595,"b":581},{"e":583,"b":582},{"e":584,"b":583},{"e":596,"b":583},{"e":585,"b":584},{"e":598,"b":597},{"e":599,"b":597},{"e":600,"b":597},{"e":601,"b":600},{"e":602,"b":601},{"e":619,"b":601},{"e":620,"b":601},{"e":603,"b":602},{"e":604,"b":602},{"e":621,"b":602},{"e":607,"b":603},{"e":605,"b":604},{"e":606,"b":604},{"e":622,"b":604},{"e":630,"b":605},{"e":607,"b":606},{"e":623,"b":606},{"e":624,"b":606},{"e":608,"b":607},{"e":625,"b":607},{"e":609,"b":608},{"e":618,"b":608},{"e":610,"b":609},{"e":626,"b":609},{"e":611,"b":610},{"e":612,"b":611},{"e":618,"b":611},{"e":613,"b":612},{"e":614,"b":612},{"e":615,"b":614},{"e":627,"b":614},{"e":616,"b":615},{"e":617,"b":615},{"e":628,"b":616},{"e":629,"b":616},{"e":618,"b":617},{"e":631,"b":630},{"e":632,"b":630},{"e":633,"b":630},{"e":634,"b":633},{"e":635,"b":634},{"e":652,"b":634},{"e":653,"b":634},{"e":636,"b":635},{"e":637,"b":635},{"e":654,"b":635},{"e":640,"b":636},{"e":638,"b":637},{"e":639,"b":637},{"e":655,"b":637},{"e":663,"b":638},{"e":640,"b":639},{"e":656,"b":639},{"e":657,"b":639},{"e":641,"b":640},{"e":658,"b":640},{"e":642,"b":641},{"e":651,"b":641},{"e":643,"b":642},{"e":659,"b":642},{"e":644,"b":643},{"e":645,"b":644},{"e":651,"b":644},{"e":646,"b":645},{"e":647,"b":645},{"e":648,"b":647},{"e":660,"b":647},{"e":649,"b":648},{"e":650,"b":648},{"e":661,"b":649},{"e":662,"b":649},{"e":651,"b":650},{"e":664,"b":663},{"e":665,"b":663},{"e":666,"b":663},{"e":667,"b":666},{"e":668,"b":667},{"e":684,"b":667},{"e":685,"b":667},{"e":669,"b":668},{"e":670,"b":668},{"e":686,"b":668},{"e":673,"b":669},{"e":671,"b":670},{"e":672,"b":670},{"e":687,"b":670},{"e":695,"b":671},{"e":673,"b":672},{"e":688,"b":672},{"e":689,"b":672},{"e":674,"b":673},{"e":690,"b":673},{"e":675,"b":674},{"e":683,"b":674},{"e":676,"b":675},{"e":691,"b":675},{"e":677,"b":676},{"e":678,"b":677},{"e":683,"b":677},{"e":679,"b":678},{"e":680,"b":678},{"e":692,"b":679},{"e":693,"b":679},{"e":681,"b":680},{"e":682,"b":681},{"e":694,"b":681},{"e":683,"b":682},{"e":696,"b":695},{"e":697,"b":695},{"e":698,"b":695},{"e":699,"b":698},{"e":700,"b":699},{"e":715,"b":699},{"e":716,"b":699},{"e":701,"b":700},{"e":702,"b":700},{"e":717,"b":700},{"e":705,"b":701},{"e":703,"b":702},{"e":704,"b":702},{"e":718,"b":702},{"e":727,"b":703},{"e":705,"b":704},{"e":719,"b":704},{"e":720,"b":704},{"e":706,"b":705},{"e":721,"b":705},{"e":707,"b":706},{"e":714,"b":706},{"e":708,"b":707},{"e":709,"b":707},{"e":710,"b":709},{"e":722,"b":709},{"e":711,"b":710},{"e":712,"b":710},{"e":713,"b":712},{"e":714,"b":712},{"e":723,"b":713},{"e":724,"b":713},{"e":725,"b":713},{"e":726,"b":714},{"e":728,"b":727},{"e":729,"b":727},{"e":730,"b":727},{"e":731,"b":730},{"e":732,"b":731},{"e":749,"b":731},{"e":750,"b":731},{"e":733,"b":732},{"e":734,"b":732},{"e":751,"b":732},{"e":737,"b":733},{"e":735,"b":734},{"e":736,"b":734},{"e":752,"b":734},{"e":760,"b":735},{"e":737,"b":736},{"e":753,"b":736},{"e":754,"b":736},{"e":738,"b":737},{"e":755,"b":737},{"e":739,"b":738},{"e":748,"b":738},{"e":740,"b":739},{"e":756,"b":739},{"e":741,"b":740},{"e":742,"b":741},{"e":748,"b":741},{"e":743,"b":742},{"e":744,"b":742},{"e":745,"b":744},{"e":757,"b":744},{"e":746,"b":745},{"e":747,"b":745},{"e":758,"b":746},{"e":759,"b":746},{"e":748,"b":747},{"e":761,"b":760},{"e":762,"b":760},{"e":763,"b":760},{"e":764,"b":763},{"e":765,"b":764},{"e":782,"b":764},{"e":783,"b":764},{"e":766,"b":765},{"e":767,"b":765},{"e":784,"b":765},{"e":770,"b":766},{"e":768,"b":767},{"e":769,"b":767},{"e":785,"b":767},{"e":786,"b":768},{"e":770,"b":769},{"e":787,"b":769},{"e":788,"b":769},{"e":771,"b":770},{"e":789,"b":770},{"e":772,"b":771},{"e":781,"b":771},{"e":773,"b":772},{"e":790,"b":772},{"e":774,"b":773},{"e":775,"b":774},{"e":781,"b":774},{"e":776,"b":775},{"e":777,"b":775},{"e":778,"b":777},{"e":791,"b":777},{"e":779,"b":778},{"e":780,"b":778},{"e":792,"b":779},{"e":793,"b":779},{"e":781,"b":780},{"e":796,"b":794},{"e":801,"b":794},{"e":805,"b":794},{"e":796,"b":795},{"e":799,"b":795},{"e":800,"b":795},{"e":834,"b":795},{"e":798,"b":796},{"e":803,"b":796},{"e":800,"b":797},{"e":810,"b":797},{"e":835,"b":797},{"e":802,"b":798},{"e":836,"b":798},{"e":802,"b":799},{"e":814,"b":799},{"e":837,"b":799},{"e":804,"b":800},{"e":809,"b":801},{"e":815,"b":801},{"e":838,"b":802},{"e":811,"b":803},{"e":833,"b":803},{"e":812,"b":804},{"e":814,"b":804},{"e":806,"b":805},{"e":839,"b":805},{"e":808,"b":806},{"e":831,"b":806},{"e":810,"b":807},{"e":812,"b":807},{"e":817,"b":807},{"e":809,"b":808},{"e":840,"b":808},{"e":841,"b":809},{"e":813,"b":810},{"e":815,"b":811},{"e":842,"b":811},{"e":843,"b":812},{"e":818,"b":813},{"e":844,"b":813},{"e":829,"b":814},{"e":845,"b":814},{"e":846,"b":815},{"e":817,"b":816},{"e":818,"b":816},{"e":847,"b":816},{"e":848,"b":817},{"e":849,"b":818},{"e":820,"b":819},{"e":826,"b":819},{"e":829,"b":819},{"e":850,"b":819},{"e":821,"b":820},{"e":822,"b":821},{"e":828,"b":821},{"e":851,"b":821},{"e":823,"b":822},{"e":824,"b":822},{"e":852,"b":822},{"e":853,"b":823},{"e":825,"b":824},{"e":826,"b":824},{"e":854,"b":824},{"e":855,"b":825},{"e":827,"b":826},{"e":856,"b":826},{"e":830,"b":827},{"e":857,"b":827},{"e":858,"b":828},{"e":859,"b":828},{"e":860,"b":828},{"e":861,"b":830},{"e":862,"b":830},{"e":863,"b":830},{"e":832,"b":831},{"e":864,"b":832},{"e":865,"b":832},{"e":866,"b":832}],"a":[{"p_h":false,"p_d":17.1533,"l":"O","z":-3.278,"y":-17.928,"x":2.081},{"p_h":false,"p_d":17.8095,"z":-4.246,"y":-17.991,"x":3.132},{"p_h":false,"p_d":17.1757,"z":-5.384,"y":-16.993,"x":2.933},{"p_h":false,"p_d":17.1067,"l":"O","z":-5.964,"y":-17.219,"x":1.644},{"p_h":false,"p_d":15.7972,"z":-5.063,"y":-15.511,"x":2.908},{"p_h":false,"p_d":15.5735,"l":"O","z":-6.212,"y":-14.68,"x":3.006},{"p_h":false,"p_d":15.02,"z":-4.45,"y":-15.466,"x":1.515},{"p_h":false,"p_d":15.7597,"z":-5.579,"y":-16.156,"x":0.757},{"p_h":false,"p_d":15.8291,"l":"N","z":-5.165,"y":-16.748,"x":-0.537},{"p_h":false,"p_d":15.4848,"z":-5.813,"y":-16.34,"x":-1.69},{"p_h":false,"p_d":15.111,"l":"O","z":-6.714,"y":-15.506,"x":-1.673},{"p_h":false,"p_d":15.7316,"l":"N","z":-5.427,"y":-16.886,"x":-2.873},{"p_h":false,"p_d":16.2865,"z":-4.446,"y":-17.8,"x":-2.942},{"p_h":false,"p_d":16.6592,"l":"N","z":-4.113,"y":-18.3,"x":-4.139},{"p_h":false,"p_d":16.6348,"z":-3.77,"y":-18.229,"x":-1.752},{"p_h":false,"p_d":16.3924,"z":-4.164,"y":-17.677,"x":-0.583},{"p_h":false,"p_d":18.8176,"l":"H","z":-4.665,"y":-18.996,"x":3.156},{"p_h":false,"p_d":17.9146,"l":"H","z":-3.757,"y":-17.787,"x":4.083},{"p_h":false,"p_d":17.9009,"l":"H","z":-6.139,"y":-17.186,"x":3.694},{"p_h":false,"p_d":15.71,"l":"H","z":-4.361,"y":-15.236,"x":3.695},{"p_h":false,"p_d":15.3237,"l":"H","z":-3.546,"y":-16.073,"x":1.522},{"p_h":false,"p_d":13.9384,"l":"H","z":-4.236,"y":-14.465,"x":1.144},{"p_h":false,"p_d":15.4316,"l":"H","z":-6.406,"y":-15.462,"x":0.608},{"p_h":false,"p_d":16.5256,"l":"H","z":-4.621,"y":-17.983,"x":-4.96},{"p_h":false,"p_d":17.156,"l":"H","z":-3.371,"y":-18.98,"x":-4.238},{"p_h":false,"p_d":17.1872,"l":"H","z":-2.971,"y":-18.969,"x":-1.781},{"p_h":false,"p_d":16.7666,"l":"H","z":-3.674,"y":-17.979,"x":0.342},{"p_h":false,"p_d":17.6947,"l":"H","z":-2.592,"y":-18.558,"x":2.309},{"p_h":false,"p_d":14.2517,"l":"P","z":-6.062,"y":-13.093,"x":2.977},{"p_h":false,"p_d":14.7413,"l":"O","z":-6.925,"y":-12.505,"x":4.024},{"p_h":false,"p_d":13.3833,"l":"O","z":-4.624,"y":-12.75,"x":2.899},{"p_h":false,"p_d":13.7358,"l":"O","z":-6.724,"y":-12.827,"x":1.562},{"p_h":false,"p_d":14.7513,"z":-8.072,"y":-13.263,"x":1.498},{"p_h":false,"p_d":14.3732,"z":-8.784,"y":-12.724,"x":0.285},{"p_h":false,"p_d":13.9734,"l":"O","z":-8.103,"y":-13.126,"x":-0.904},{"p_h":false,"p_d":13.2567,"z":-8.855,"y":-11.222,"x":0.136},{"p_h":false,"p_d":13.2326,"l":"O","z":-9.787,"y":-10.81,"x":-0.841},{"p_h":false,"p_d":12.0752,"z":-7.437,"y":-10.976,"x":-0.364},{"p_h":false,"p_d":12.5867,"z":-7.459,"y":-11.99,"x":-1.5},{"p_h":false,"p_d":12.1208,"l":"N","z":-6.121,"y":-12.427,"x":-1.955},{"p_h":false,"p_d":11.8026,"z":-5.848,"y":-12.375,"x":-3.306},{"p_h":false,"p_d":11.9097,"l":"O","z":-6.681,"y":-11.984,"x":-4.116},{"p_h":false,"p_d":11.5918,"l":"N","z":-4.623,"y":-12.776,"x":-3.733},{"p_h":false,"p_d":11.7,"z":-3.689,"y":-13.216,"x":-2.879},{"p_h":false,"p_d":11.7118,"l":"N","z":-2.503,"y":-13.594,"x":-3.371},{"p_h":false,"p_d":12.0398,"z":-3.961,"y":-13.274,"x":-1.471},{"p_h":false,"p_d":12.2329,"z":-5.185,"y":-12.871,"x":-1.062},{"p_h":false,"p_d":15.5922,"l":"H","z":-8.089,"y":-14.351,"x":1.492},{"p_h":false,"p_d":15.1272,"l":"H","z":-8.572,"y":-12.914,"x":2.402},{"p_h":false,"p_d":15.3065,"l":"H","z":-9.792,"y":-13.14,"x":0.271},{"p_h":false,"p_d":13.2628,"l":"H","z":-9.075,"y":-10.722,"x":1.077},{"p_h":false,"p_d":12.1279,"l":"H","z":-6.743,"y":-11.263,"x":0.424},{"p_h":false,"p_d":11.1225,"l":"H","z":-7.233,"y":-9.963,"x":-0.71},{"p_h":false,"p_d":12.5297,"l":"H","z":-8.048,"y":-11.602,"x":-2.332},{"p_h":false,"p_d":11.6545,"l":"H","z":-2.369,"y":-13.561,"x":-4.376},{"p_h":false,"p_d":11.918,"l":"H","z":-1.755,"y":-13.907,"x":-2.767},{"p_h":false,"p_d":12.3037,"l":"H","z":-3.217,"y":-13.629,"x":-0.759},{"p_h":false,"p_d":12.6485,"l":"H","z":-5.433,"y":-12.903,"x":-0.003},{"p_h":false,"p_d":12.2159,"l":"P","z":-10.076,"y":-9.259,"x":-1.053},{"p_h":false,"p_d":13.0837,"l":"O","z":-11.483,"y":-8.973,"x":-0.698},{"p_h":false,"p_d":11.0457,"l":"O","z":-8.971,"y":-8.462,"x":-0.476},{"p_h":false,"p_d":11.9287,"l":"O","z":-9.936,"y":-9.268,"x":-2.622},{"p_h":false,"p_d":13.0462,"z":-10.844,"y":-10.164,"x":-3.239},{"p_h":false,"p_d":12.489,"z":-10.804,"y":-10.038,"x":-4.738},{"p_h":false,"p_d":12.1047,"l":"O","z":-9.49,"y":-10.324,"x":-5.212},{"p_h":false,"p_d":11.3313,"z":-11.074,"y":-8.661,"x":-5.305},{"p_h":false,"p_d":11.2229,"l":"O","z":-11.299,"y":-8.636,"x":-6.715},{"p_h":false,"p_d":10.2025,"z":-9.723,"y":-8.018,"x":-5.008},{"p_h":false,"p_d":10.6857,"z":-8.873,"y":-9.104,"x":-5.645},{"p_h":false,"p_d":10.3749,"l":"N","z":-7.466,"y":-9.171,"x":-5.215},{"p_h":false,"p_d":9.8812,"z":-6.939,"y":-9.14,"x":-3.949},{"p_h":false,"p_d":9.1019,"l":"N","z":-5.64,"y":-9.264,"x":-3.913},{"p_h":false,"p_d":9.0929,"z":-5.291,"y":-9.383,"x":-5.248},{"p_h":false,"p_d":8.6895,"z":-4.062,"y":-9.543,"x":-5.874},{"p_h":false,"p_d":8.1314,"l":"N","z":-2.927,"y":-9.615,"x":-5.179},{"p_h":false,"p_d":9.1681,"l":"N","z":-4.065,"y":-9.627,"x":-7.215},{"p_h":false,"p_d":9.9429,"z":-5.212,"y":-9.558,"x":-7.89},{"p_h":false,"p_d":10.1978,"l":"N","z":-6.429,"y":-9.408,"x":-7.397},{"p_h":false,"p_d":9.8908,"z":-6.394,"y":-9.326,"x":-6.05},{"p_h":false,"p_d":13.7897,"l":"H","z":-10.598,"y":-11.18,"x":-2.935},{"p_h":false,"p_d":13.4394,"l":"H","z":-11.841,"y":-9.919,"x":-2.877},{"p_h":false,"p_d":13.3424,"l":"H","z":-11.501,"y":-10.759,"x":-5.166},{"p_h":false,"p_d":11.5154,"l":"H","z":-11.909,"y":-8.169,"x":-4.809},{"p_h":false,"p_d":10.4412,"l":"H","z":-9.574,"y":-7.981,"x":-3.93},{"p_h":false,"p_d":9.1847,"l":"H","z":-9.566,"y":-7.042,"x":-5.469},{"p_h":false,"p_d":10.4782,"l":"H","z":-8.939,"y":-9.019,"x":-6.73},{"p_h":false,"p_d":10.2382,"l":"H","z":-7.554,"y":-9.024,"x":-3.057},{"p_h":false,"p_d":8.1301,"l":"H","z":-2.052,"y":-9.812,"x":-5.65},{"p_h":false,"p_d":7.9046,"l":"H","z":-2.945,"y":-9.476,"x":-4.177},{"p_h":false,"p_d":9.9953,"l":"H","z":-5.14,"y":-9.634,"x":-8.974},{"p_h":false,"p_d":10.6577,"l":"P","z":-12.086,"y":-7.382,"x":-7.331},{"p_h":false,"p_d":11.549,"l":"O","z":-12.873,"y":-7.845,"x":-8.496},{"p_h":false,"p_d":10.7047,"l":"O","z":-12.763,"y":-6.681,"x":-6.216},{"p_h":false,"p_d":9.1842,"l":"O","z":-10.91,"y":-6.448,"x":-7.87},{"p_h":false,"p_d":9.2778,"z":-10.324,"y":-6.866,"x":-9.093},{"p_h":false,"p_d":8.1491,"z":-8.909,"y":-6.359,"x":-9.221},{"p_h":false,"p_d":8.0087,"l":"O","z":-8.26,"y":-6.669,"x":-7.992},{"p_h":false,"p_d":6.7654,"z":-8.668,"y":-4.865,"x":-9.219},{"p_h":false,"p_d":6.6955,"l":"O","z":-8.941,"y":-4.097,"x":-10.398},{"p_h":false,"p_d":5.9953,"z":-7.182,"y":-4.813,"x":-8.845},{"p_h":false,"p_d":7.1599,"z":-6.94,"y":-6.202,"x":-8.269},{"p_h":false,"p_d":7.0253,"l":"N","z":-6.068,"y":-6.234,"x":-7.077},{"p_h":false,"p_d":7.2581,"z":-4.734,"y":-6.53,"x":-7.295},{"p_h":false,"p_d":7.1589,"l":"O","z":-4.271,"y":-6.745,"x":-8.413},{"p_h":false,"p_d":6.385,"l":"N","z":-3.931,"y":-6.567,"x":-6.172},{"p_h":false,"p_d":6.1443,"z":-4.329,"y":-6.338,"x":-4.869},{"p_h":false,"p_d":5.5408,"l":"O","z":-3.507,"y":-6.406,"x":-3.955},{"p_h":false,"p_d":6.8769,"z":-5.735,"y":-6.035,"x":-4.739},{"p_h":false,"p_d":6.8706,"z":-6.305,"y":-5.76,"x":-3.356},{"p_h":false,"p_d":7.0893,"z":-6.547,"y":-5.993,"x":-5.819},{"p_h":false,"p_d":10.1926,"l":"H","z":-10.33,"y":-7.956,"x":-9.112},{"p_h":false,"p_d":9.4974,"l":"H","z":-10.928,"y":-6.493,"x":-9.918},{"p_h":false,"p_d":8.5576,"l":"H","z":-8.407,"y":-6.841,"x":-10.06},{"p_h":false,"p_d":6.5842,"l":"H","z":-9.223,"y":-4.42,"x":-8.394},{"p_h":false,"p_d":5.1661,"l":"H","z":-7.091,"y":-4.068,"x":-8.056},{"p_h":false,"p_d":5.8271,"l":"H","z":-6.507,"y":-4.598,"x":-9.672},{"p_h":false,"p_d":7.7649,"l":"H","z":-6.483,"y":-6.821,"x":-9.042},{"p_h":false,"p_d":6.0691,"l":"H","z":-2.957,"y":-6.799,"x":-6.342},{"p_h":false,"p_d":7.9335,"l":"H","z":-7.091,"y":-6.481,"x":-3.137},{"p_h":false,"p_d":6.4393,"l":"H","z":-6.714,"y":-4.752,"x":-3.324},{"p_h":false,"p_d":6.5068,"l":"H","z":-5.507,"y":-5.857,"x":-2.619},{"p_h":false,"p_d":7.1962,"l":"H","z":-7.604,"y":-5.762,"x":-5.687},{"p_h":false,"p_d":5.4344,"l":"P","z":-8.423,"y":-2.58,"x":-10.511},{"p_h":false,"p_d":6.1821,"l":"O","z":-9.042,"y":-1.953,"x":-11.7},{"p_h":false,"p_d":4.5611,"l":"O","z":-8.546,"y":-1.946,"x":-9.179},{"p_h":false,"p_d":5.012,"l":"O","z":-6.871,"y":-2.802,"x":-10.815},{"p_h":false,"p_d":5.9094,"z":-6.528,"y":-3.211,"x":-12.129},{"p_h":false,"p_d":5.4514,"z":-5.037,"y":-3.401,"x":-12.229},{"p_h":false,"p_d":5.623,"l":"O","z":-4.633,"y":-4.364,"x":-11.258},{"p_h":false,"p_d":3.9974,"z":-4.223,"y":-2.207,"x":-11.804},{"p_h":false,"p_d":3.9799,"l":"O","z":-4.295,"y":-1.071,"x":-12.65},{"p_h":false,"p_d":3.6727,"z":-2.87,"y":-2.901,"x":-11.77},{"p_h":false,"p_d":4.6255,"z":-3.275,"y":-4.079,"x":-10.869},{"p_h":false,"p_d":4.2776,"l":"N","z":-3.184,"y":-3.897,"x":-9.399},{"p_h":false,"p_d":3.8949,"z":-2.054,"y":-4.344,"x":-8.773},{"p_h":false,"p_d":3.9484,"l":"O","z":-1.127,"y":-4.865,"x":-9.389},{"p_h":false,"p_d":4.1041,"l":"N","z":-1.979,"y":-4.188,"x":-7.421},{"p_h":false,"p_d":4.1622,"z":-2.962,"y":-3.62,"x":-6.705},{"p_h":false,"p_d":3.5356,"l":"N","z":-2.822,"y":-3.494,"x":-5.378},{"p_h":false,"p_d":3.9999,"z":-4.146,"y":-3.152,"x":-7.36},{"p_h":false,"p_d":4.0927,"z":-4.209,"y":-3.313,"x":-8.699},{"p_h":false,"p_d":6.9297,"l":"H","z":-7.054,"y":-4.133,"x":-12.375},{"p_h":false,"p_d":6.0223,"l":"H","z":-6.847,"y":-2.424,"x":-12.812},{"p_h":false,"p_d":5.9089,"l":"H","z":-4.748,"y":-3.722,"x":-13.23},{"p_h":false,"p_d":3.4238,"l":"H","z":-4.509,"y":-1.873,"x":-10.811},{"p_h":false,"p_d":2.729,"l":"H","z":-2.042,"y":-2.322,"x":-11.365},{"p_h":false,"p_d":4.3733,"l":"H","z":-2.645,"y":-3.257,"x":-12.777},{"p_h":false,"p_d":5.0813,"l":"H","z":-2.653,"y":-4.935,"x":-11.132},{"p_h":false,"p_d":2.8008,"l":"H","z":-1.948,"y":-3.772,"x":-4.937},{"p_h":false,"p_d":3.4297,"l":"H","z":-3.568,"y":-3.126,"x":-4.806},{"p_h":false,"p_d":3.5057,"l":"H","z":-4.964,"y":-2.686,"x":-6.809},{"p_h":false,"p_d":3.9869,"l":"H","z":-5.101,"y":-2.969,"x":-9.219},{"p_h":false,"p_d":3.4683,"l":"P","z":-4.987,"y":0.217,"x":-12.002},{"p_h":false,"p_d":4.1871,"l":"O","z":-5.415,"y":1.135,"x":-13.079},{"p_h":false,"p_d":3.0182,"l":"O","z":-5.931,"y":-0.202,"x":-10.945},{"p_h":false,"p_d":2.5172,"l":"O","z":-3.699,"y":0.823,"x":-11.271},{"p_h":false,"p_d":2.6615,"z":-2.713,"y":1.351,"x":-12.136},{"p_h":false,"p_d":3.9526,"z":-3.108,"y":2.75,"x":-12.554},{"p_h":false,"p_d":4.4988,"l":"O","z":-2.037,"y":3.301,"x":-13.312},{"p_h":false,"p_d":2.9025,"z":-3.299,"y":3.765,"x":-11.442},{"p_h":false,"p_d":3.4007,"l":"O","z":-3.792,"y":5.028,"x":-11.876},{"p_h":false,"p_d":2.6931,"z":-1.833,"y":3.945,"x":-11.075},{"p_h":false,"p_d":3.6015,"z":-1.371,"y":4.267,"x":-12.491},{"p_h":false,"p_d":3.3664,"l":"N","z":0.087,"y":4.255,"x":-12.725},{"p_h":false,"p_d":3.9675,"z":0.919,"y":3.237,"x":-13.122},{"p_h":false,"p_d":3.7678,"l":"N","z":2.17,"y":3.597,"x":-13.237},{"p_h":false,"p_d":2.8244,"z":2.169,"y":4.941,"x":-12.896},{"p_h":false,"p_d":2.9886,"z":3.245,"y":5.869,"x":-12.839},{"p_h":false,"p_d":3.6562,"l":"O","z":4.435,"y":5.667,"x":-13.088},{"p_h":false,"p_d":2.7402,"l":"N","z":2.806,"y":7.132,"x":-12.446},{"p_h":false,"p_d":2.4722,"z":1.49,"y":7.464,"x":-12.144},{"p_h":false,"p_d":3.2592,"l":"N","z":1.207,"y":8.716,"x":-11.773},{"p_h":false,"p_d":2.4019,"l":"N","z":0.488,"y":6.576,"x":-12.203},{"p_h":false,"p_d":2.5148,"z":0.899,"y":5.346,"x":-12.584},{"p_h":false,"p_d":1.9228,"l":"H","z":-1.736,"y":1.326,"x":-11.66},{"p_h":false,"p_d":3.1471,"l":"H","z":-2.683,"y":0.722,"x":-13.026},{"p_h":false,"p_d":4.4027,"l":"H","z":-3.999,"y":2.701,"x":-13.181},{"p_h":false,"p_d":2.1586,"l":"H","z":-3.928,"y":3.372,"x":-10.647},{"p_h":false,"p_d":2.7275,"l":"H","z":-1.399,"y":3.027,"x":-10.687},{"p_h":false,"p_d":1.8837,"l":"H","z":-1.65,"y":4.781,"x":-10.401},{"p_h":false,"p_d":3.8879,"l":"H","z":-1.73,"y":5.264,"x":-12.724},{"p_h":false,"p_d":4.1857,"l":"H","z":0.567,"y":2.225,"x":-13.318},{"p_h":false,"p_d":3.4081,"l":"H","z":3.534,"y":7.833,"x":-12.386},{"p_h":false,"p_d":3.8501,"l":"H","z":1.926,"y":9.425,"x":-11.736},{"p_h":false,"p_d":3.659,"l":"H","z":0.27,"y":8.992,"x":-11.509},{"p_h":false,"p_d":3.1597,"l":"P","z":-4.915,"y":5.805,"x":-11.035},{"p_h":false,"p_d":3.6816,"l":"O","z":-6.218,"y":5.135,"x":-11.225},{"p_h":false,"p_d":1.9918,"l":"O","z":-4.379,"y":6.047,"x":-9.677},{"p_h":false,"p_d":4.2711,"l":"O","z":-4.913,"y":7.199,"x":-11.809},{"p_h":false,"p_d":4.0991,"z":-4.986,"y":8.415,"x":-11.069},{"p_h":false,"p_d":4.4451,"z":-3.698,"y":9.233,"x":-11.142},{"p_h":false,"p_d":5.5719,"l":"O","z":-3.312,"y":9.246,"x":-12.523},{"p_h":false,"p_d":3.8591,"z":-2.404,"y":8.774,"x":-10.471},{"p_h":false,"p_d":4.9423,"l":"O","z":-1.352,"y":9.734,"x":-10.502},{"p_h":false,"p_d":3.956,"z":-1.99,"y":7.689,"x":-11.426},{"p_h":false,"p_d":5.2236,"z":-2.064,"y":8.538,"x":-12.683},{"p_h":false,"p_d":5.5644,"l":"N","z":-2.052,"y":7.719,"x":-13.914},{"p_h":false,"p_d":5.5612,"z":-0.944,"y":7.8,"x":-14.75},{"p_h":false,"p_d":5.2983,"l":"O","z":0.017,"y":8.538,"x":-14.516},{"p_h":false,"p_d":6.3367,"l":"N","z":-0.984,"y":6.996,"x":-15.885},{"p_h":false,"p_d":7.0546,"z":-2.015,"y":6.138,"x":-16.244},{"p_h":false,"p_d":7.9266,"l":"O","z":-1.957,"y":5.469,"x":-17.276},{"p_h":false,"p_d":6.9006,"z":-3.113,"y":6.128,"x":-15.312},{"p_h":false,"p_d":7.0849,"z":-4.304,"y":5.227,"x":-15.587},{"p_h":false,"p_d":6.1241,"z":-3.103,"y":6.895,"x":-14.207},{"p_h":false,"p_d":5.0399,"l":"H","z":-5.796,"y":9.001,"x":-11.5},{"p_h":false,"p_d":3.3008,"l":"H","z":-5.223,"y":8.189,"x":-10.03},{"p_h":false,"p_d":4.9965,"l":"H","z":-3.935,"y":10.253,"x":-10.837},{"p_h":false,"p_d":2.9295,"l":"H","z":-2.574,"y":8.446,"x":-9.447},{"p_h":false,"p_d":3.8071,"l":"H","z":-2.718,"y":6.893,"x":-11.454},{"p_h":false,"p_d":3.2162,"l":"H","z":-0.992,"y":7.285,"x":-11.255},{"p_h":false,"p_d":5.1002,"l":"H","z":-1.235,"y":9.245,"x":-12.693},{"p_h":false,"p_d":6.6286,"l":"H","z":-0.189,"y":7.037,"x":-16.506},{"p_h":false,"p_d":6.1972,"l":"H","z":-4.415,"y":4.518,"x":-14.766},{"p_h":false,"p_d":7.9338,"l":"H","z":-4.129,"y":4.684,"x":-16.516},{"p_h":false,"p_d":7.4045,"l":"H","z":-5.205,"y":5.832,"x":-15.676},{"p_h":false,"p_d":5.6512,"l":"H","z":-3.953,"y":6.862,"x":-13.529},{"p_h":false,"p_d":5.502,"l":"P","z":-1.457,"y":11.008,"x":-9.529},{"p_h":false,"p_d":6.6777,"l":"O","z":-1.854,"y":12.194,"x":-10.315},{"p_h":false,"p_d":4.5918,"l":"O","z":-2.226,"y":10.599,"x":-8.333},{"p_h":false,"p_d":5.6636,"l":"O","z":0.075,"y":11.164,"x":-9.103},{"p_h":false,"p_d":5.5744,"z":0.973,"y":11.395,"x":-10.177},{"p_h":false,"p_d":4.9902,"z":2.35,"y":10.81,"x":-9.913},{"p_h":false,"p_d":3.6813,"l":"O","z":2.205,"y":9.441,"x":-9.504},{"p_h":false,"p_d":5.8965,"z":3.193,"y":11.392,"x":-8.805},{"p_h":false,"p_d":5.7776,"l":"O","z":4.553,"y":10.971,"x":-8.813},{"p_h":false,"p_d":5.5939,"z":2.486,"y":10.746,"x":-7.63},{"p_h":false,"p_d":4.1406,"z":2.58,"y":9.309,"x":-8.123},{"p_h":false,"p_d":3.797,"l":"N","z":1.664,"y":8.407,"x":-7.387},{"p_h":false,"p_d":3.9106,"z":2.186,"y":7.634,"x":-6.376},{"p_h":false,"p_d":4.0159,"l":"O","z":3.384,"y":7.661,"x":-6.112},{"p_h":false,"p_d":3.6402,"l":"N","z":1.341,"y":6.833,"x":-5.68},{"p_h":false,"p_d":3.3241,"z":0.027,"y":6.784,"x":-5.958},{"p_h":false,"p_d":2.5905,"l":"N","z":-0.756,"y":5.991,"x":-5.227},{"p_h":false,"p_d":3.3796,"z":-0.523,"y":7.581,"x":-7.012},{"p_h":false,"p_d":3.7482,"z":0.333,"y":8.371,"x":-7.694},{"p_h":false,"p_d":5.2613,"l":"H","z":0.525,"y":10.934,"x":-11.056},{"p_h":false,"p_d":6.6287,"l":"H","z":1.051,"y":12.466,"x":-10.355},{"p_h":false,"p_d":5.1489,"l":"H","z":2.919,"y":10.847,"x":-10.842},{"p_h":false,"p_d":6.9239,"l":"H","z":3.163,"y":12.481,"x":-8.788},{"p_h":false,"p_d":5.8615,"l":"H","z":1.451,"y":11.085,"x":-7.601},{"p_h":false,"p_d":6.2999,"l":"H","z":2.977,"y":10.889,"x":-6.669},{"p_h":false,"p_d":3.9892,"l":"H","z":3.608,"y":8.956,"x":-8.03},{"p_h":false,"p_d":2.5783,"l":"H","z":-0.32,"y":5.421,"x":-4.515},{"p_h":false,"p_d":1.9654,"l":"H","z":-1.761,"y":5.948,"x":-5.358},{"p_h":false,"p_d":2.5238,"l":"H","z":-1.584,"y":7.555,"x":-7.261},{"p_h":false,"p_d":3.9914,"l":"H","z":-0.038,"y":8.99,"x":-8.504},{"p_h":false,"p_d":6.997,"l":"P","z":5.542,"y":11.916,"x":-7.984},{"p_h":false,"p_d":7.2203,"l":"O","z":6.891,"y":11.81,"x":-8.583},{"p_h":false,"p_d":8.1948,"l":"O","z":4.895,"y":13.239,"x":-7.848},{"p_h":false,"p_d":6.8397,"l":"O","z":5.584,"y":11.229,"x":-6.548},{"p_h":false,"p_d":6.5576,"z":6.666,"y":10.343,"x":-6.32},{"p_h":false,"p_d":7.018,"z":6.672,"y":9.843,"x":-4.894},{"p_h":false,"p_d":6.1664,"l":"O","z":5.508,"y":9.047,"x":-4.655},{"p_h":false,"p_d":8.4154,"z":6.614,"y":10.902,"x":-3.794},{"p_h":false,"p_d":8.8358,"l":"O","z":7.007,"y":10.461,"x":-2.499},{"p_h":false,"p_d":8.2594,"z":5.102,"y":11.059,"x":-3.707},{"p_h":false,"p_d":7.1388,"z":4.895,"y":9.576,"x":-3.478},{"p_h":false,"p_d":6.7972,"l":"N","z":3.521,"y":9.07,"x":-3.279},{"p_h":false,"p_d":6.4399,"z":3.384,"y":7.961,"x":-2.464},{"p_h":false,"p_d":6.4488,"l":"O","z":4.339,"y":7.403,"x":-1.926},{"p_h":false,"p_d":5.136,"l":"N","z":2.095,"y":7.499,"x":-2.285},{"p_h":false,"p_d":4.0382,"z":0.946,"y":8.034,"x":-2.836},{"p_h":false,"p_d":2.8891,"l":"O","z":-0.151,"y":7.528,"x":-2.597},{"p_h":false,"p_d":4.7137,"z":1.189,"y":9.188,"x":-3.67},{"p_h":false,"p_d":4.3029,"z":0.01,"y":9.876,"x":-4.338},{"p_h":false,"p_d":6.0551,"z":2.436,"y":9.662,"x":-3.863},{"p_h":false,"p_d":5.5683,"l":"H","z":6.614,"y":9.509,"x":-7.02},{"p_h":false,"p_d":7.3216,"l":"H","z":7.58,"y":10.906,"x":-6.51},{"p_h":false,"p_d":6.9831,"l":"H","z":7.557,"y":9.228,"x":-4.737},{"p_h":false,"p_d":9.0808,"l":"H","z":7.157,"y":11.812,"x":-4.051},{"p_h":false,"p_d":7.8443,"l":"H","z":4.672,"y":11.4,"x":-4.648},{"p_h":false,"p_d":9.0117,"l":"H","z":4.774,"y":11.662,"x":-2.86},{"p_h":false,"p_d":7.5104,"l":"H","z":5.499,"y":9.279,"x":-2.62},{"p_h":false,"p_d":5.1658,"l":"H","z":2.006,"y":6.683,"x":-1.686},{"p_h":false,"p_d":3.2517,"l":"H","z":-0.905,"y":9.332,"x":-4.102},{"p_h":false,"p_d":4.8467,"l":"H","z":0.159,"y":9.9,"x":-5.413},{"p_h":false,"p_d":4.9134,"l":"H","z":-0.063,"y":10.9,"x":-3.985},{"p_h":false,"p_d":6.7082,"l":"H","z":2.579,"y":10.535,"x":-4.499},{"p_h":false,"p_d":10.4085,"l":"P","z":7.272,"y":11.562,"x":-1.364},{"p_h":false,"p_d":11.1834,"l":"O","z":8.516,"y":12.285,"x":-1.706},{"p_h":false,"p_d":10.5804,"l":"O","z":6.014,"y":12.313,"x":-1.147},{"p_h":false,"p_d":10.7137,"l":"O","z":7.54,"y":10.685,"x":-0.066},{"p_h":false,"p_d":10.7024,"z":8.732,"y":9.916,"x":-0.023},{"p_h":false,"p_d":11.0069,"z":8.715,"y":8.951,"x":1.146},{"p_h":false,"p_d":9.9239,"l":"O","z":7.52,"y":8.173,"x":1.041},{"p_h":false,"p_d":12.1734,"z":8.623,"y":9.505,"x":2.56},{"p_h":false,"p_d":12.2581,"l":"O","z":8.833,"y":8.539,"x":3.589},{"p_h":false,"p_d":11.6508,"z":7.152,"y":9.895,"x":2.542},{"p_h":false,"p_d":10.2127,"z":6.617,"y":8.542,"x":2.096},{"p_h":false,"p_d":9.3347,"l":"N","z":5.223,"y":8.559,"x":1.595},{"p_h":false,"p_d":8.7636,"z":4.661,"y":9.34,"x":0.614},{"p_h":false,"p_d":7.5212,"l":"N","z":3.391,"y":9.104,"x":0.41},{"p_h":false,"p_d":7.5409,"z":3.095,"y":8.1,"x":1.317},{"p_h":false,"p_d":6.743,"z":1.914,"y":7.414,"x":1.594},{"p_h":false,"p_d":5.5026,"l":"N","z":0.776,"y":7.669,"x":0.941},{"p_h":false,"p_d":7.4827,"l":"N","z":1.965,"y":6.477,"x":2.554},{"p_h":false,"p_d":8.2411,"z":3.107,"y":6.235,"x":3.195},{"p_h":false,"p_d":8.7334,"l":"N","z":4.278,"y":6.821,"x":3.014},{"p_h":false,"p_d":8.6588,"z":4.202,"y":7.759,"x":2.045},{"p_h":false,"p_d":9.7706,"l":"H","z":8.805,"y":9.361,"x":-0.958},{"p_h":false,"p_d":11.5264,"l":"H","z":9.582,"y":10.591,"x":0.058},{"p_h":false,"p_d":11.0381,"l":"H","z":9.578,"y":8.29,"x":1.064},{"p_h":false,"p_d":13.1305,"l":"H","z":9.294,"y":10.347,"x":2.717},{"p_h":false,"p_d":11.6329,"l":"H","z":6.989,"y":10.654,"x":1.775},{"p_h":false,"p_d":12.1354,"l":"H","z":6.749,"y":10.211,"x":3.504},{"p_h":false,"p_d":10.2891,"l":"H","z":6.711,"y":7.84,"x":2.925},{"p_h":false,"p_d":9.2665,"l":"H","z":5.222,"y":10.087,"x":0.054},{"p_h":false,"p_d":5.0849,"l":"H","z":-0.061,"y":7.126,"x":1.127},{"p_h":false,"p_d":5.1523,"l":"H","z":0.748,"y":8.41,"x":0.256},{"p_h":false,"p_d":8.4846,"l":"H","z":3.074,"y":5.459,"x":3.962},{"p_h":false,"p_d":13.606,"l":"P","z":9.108,"y":9.078,"x":5.07},{"p_h":false,"p_d":14.015,"l":"O","z":10.14,"y":8.226,"x":5.698},{"p_h":false,"p_d":14.522,"l":"O","z":9.306,"y":10.543,"x":4.992},{"p_h":false,"p_d":13.2355,"l":"O","z":7.718,"y":8.803,"x":5.807},{"p_h":false,"p_d":12.9198,"z":7.587,"y":7.532,"x":6.43},{"p_h":false,"p_d":12.8483,"z":6.252,"y":7.386,"x":7.131},{"p_h":false,"p_d":11.8375,"l":"O","z":5.2,"y":7.489,"x":6.164},{"p_h":false,"p_d":14.1676,"z":5.912,"y":8.45,"x":8.175},{"p_h":false,"p_d":14.4792,"l":"O","z":4.867,"y":8.152,"x":9.099},{"p_h":false,"p_d":13.4361,"z":5.346,"y":9.492,"x":7.224},{"p_h":false,"p_d":12.185,"z":4.34,"y":8.542,"x":6.591},{"p_h":false,"p_d":10.9066,"l":"N","z":3.506,"y":9.083,"x":5.494},{"p_h":false,"p_d":9.9828,"z":2.23,"y":8.565,"x":5.342},{"p_h":false,"p_d":10.3003,"l":"O","z":1.794,"y":7.674,"x":6.067},{"p_h":false,"p_d":8.8478,"l":"N","z":1.448,"y":9.065,"x":4.352},{"p_h":false,"p_d":8.699,"z":1.881,"y":10.035,"x":3.531},{"p_h":false,"p_d":7.7199,"l":"N","z":1.048,"y":10.481,"x":2.584},{"p_h":false,"p_d":9.7826,"z":3.202,"y":10.578,"x":3.677},{"p_h":false,"p_d":10.8041,"z":3.971,"y":10.071,"x":4.666},{"p_h":false,"p_d":11.9904,"l":"H","z":7.703,"y":6.755,"x":5.676},{"p_h":false,"p_d":13.7006,"l":"H","z":8.394,"y":7.442,"x":7.157},{"p_h":false,"p_d":12.6151,"l":"H","z":6.202,"y":6.403,"x":7.598},{"p_h":false,"p_d":15.0309,"l":"H","z":6.791,"y":8.778,"x":8.728},{"p_h":false,"p_d":13.4709,"l":"H","z":6.109,"y":9.821,"x":6.516},{"p_h":false,"p_d":13.7214,"l":"H","z":4.869,"y":10.333,"x":7.729},{"p_h":false,"p_d":12.4183,"l":"H","z":3.696,"y":8.151,"x":7.376},{"p_h":false,"p_d":7.0862,"l":"H","z":0.104,"y":10.107,"x":2.56},{"p_h":false,"p_d":7.7494,"l":"H","z":1.339,"y":11.172,"x":1.905},{"p_h":false,"p_d":9.9087,"l":"H","z":3.574,"y":11.363,"x":3.02},{"p_h":false,"p_d":11.6753,"l":"H","z":4.978,"y":10.462,"x":4.8},{"p_h":false,"p_d":15.6734,"l":"P","z":4.773,"y":9.041,"x":10.437},{"p_h":false,"p_d":16.7087,"l":"O","z":5.762,"y":8.524,"x":11.407},{"p_h":false,"p_d":15.5899,"l":"O","z":4.807,"y":10.464,"x":10.029},{"p_h":false,"p_d":15.4681,"l":"O","z":3.315,"y":8.728,"x":10.989},{"p_h":false,"p_d":15.9764,"z":3.117,"y":7.528,"x":11.719},{"p_h":false,"p_d":15.1936,"z":1.746,"y":6.994,"x":11.398},{"p_h":false,"p_d":13.8406,"l":"O","z":1.734,"y":6.897,"x":9.971},{"p_h":false,"p_d":15.1505,"z":0.585,"y":7.937,"x":11.655},{"p_h":false,"p_d":16.3479,"l":"O","z":0.077,"y":8.085,"x":12.982},{"p_h":false,"p_d":14.0425,"z":-0.427,"y":7.244,"x":10.763},{"p_h":false,"p_d":12.9906,"z":0.419,"y":7.23,"x":9.494},{"p_h":false,"p_d":12.2951,"l":"N","z":0.426,"y":8.474,"x":8.685},{"p_h":false,"p_d":11.3629,"z":-0.709,"y":8.769,"x":7.956},{"p_h":false,"p_d":11.152,"l":"O","z":-1.706,"y":8.054,"x":7.988},{"p_h":false,"p_d":10.8704,"l":"N","z":-0.714,"y":9.897,"x":7.199},{"p_h":false,"p_d":11.3262,"z":0.341,"y":10.719,"x":7.145},{"p_h":false,"p_d":11.0466,"l":"N","z":0.262,"y":11.817,"x":6.38},{"p_h":false,"p_d":12.3035,"z":1.525,"y":10.425,"x":7.899},{"p_h":false,"p_d":12.724,"z":1.518,"y":9.297,"x":8.647},{"p_h":false,"p_d":15.5822,"l":"H","z":3.884,"y":6.808,"x":11.439},{"p_h":false,"p_d":17.0006,"l":"H","z":3.198,"y":7.75,"x":12.782},{"p_h":false,"p_d":15.5539,"l":"H","z":1.57,"y":6.022,"x":11.859},{"p_h":false,"p_d":14.9106,"l":"H","z":0.816,"y":8.923,"x":11.254},{"p_h":false,"p_d":13.7883,"l":"H","z":-1.368,"y":7.779,"x":10.629},{"p_h":false,"p_d":14.369,"l":"H","z":-0.589,"y":6.23,"x":11.126},{"p_h":false,"p_d":12.299,"l":"H","z":0.064,"y":6.421,"x":8.857},{"p_h":false,"p_d":10.5733,"l":"H","z":-0.632,"y":12.061,"x":5.965},{"p_h":false,"p_d":11.4313,"l":"H","z":1.07,"y":12.4,"x":6.213},{"p_h":false,"p_d":12.8185,"l":"H","z":2.4,"y":11.073,"x":7.877},{"p_h":false,"p_d":13.5439,"l":"H","z":2.397,"y":9.046,"x":9.229},{"p_h":false,"p_d":17.6666,"l":"P","z":0.881,"y":8.93,"x":14.093},{"p_h":false,"p_d":18.5939,"l":"O","z":-0.066,"y":9.234,"x":15.189},{"p_h":false,"p_d":18.2141,"l":"O","z":2.143,"y":8.221,"x":14.397},{"p_h":false,"p_d":17.2212,"l":"O","z":1.223,"y":10.293,"x":13.339},{"p_h":false,"p_d":16.6665,"z":0.133,"y":11.048,"x":12.833},{"p_h":false,"p_d":16.3585,"z":0.64,"y":12.231,"x":12.044},{"p_h":false,"p_d":17.6771,"l":"O","z":1.278,"y":13.051,"x":13.029},{"p_h":false,"p_d":15.9269,"z":-0.396,"y":13.165,"x":11.432},{"p_h":false,"p_d":14.562,"l":"O","z":-0.978,"y":12.828,"x":10.17},{"p_h":false,"p_d":16.4441,"z":0.507,"y":14.371,"x":11.261},{"p_h":false,"p_d":17.8291,"z":1.08,"y":14.425,"x":12.672},{"p_h":false,"p_d":18.9515,"l":"N","z":0.389,"y":15.256,"x":13.702},{"p_h":false,"p_d":19.107,"z":-0.828,"y":14.854,"x":14.261},{"p_h":false,"p_d":18.3664,"l":"O","z":-1.414,"y":13.816,"x":13.956},{"p_h":false,"p_d":20.2714,"l":"N","z":-1.374,"y":15.71,"x":15.211},{"p_h":false,"p_d":21.2417,"z":-0.828,"y":16.907,"x":15.646},{"p_h":false,"p_d":22.2642,"l":"O","z":-1.39,"y":17.6,"x":16.494},{"p_h":false,"p_d":21.0091,"z":0.424,"y":17.234,"x":15.012},{"p_h":false,"p_d":22.11,"z":1.123,"y":18.525,"x":15.403},{"p_h":false,"p_d":19.9299,"z":0.98,"y":16.428,"x":14.089},{"p_h":false,"p_d":15.812,"l":"H","z":-0.478,"y":10.405,"x":12.203},{"p_h":false,"p_d":17.4547,"l":"H","z":-0.468,"y":11.392,"x":13.673},{"p_h":false,"p_d":15.7442,"l":"H","z":1.358,"y":11.919,"x":11.287},{"p_h":false,"p_d":16.5731,"l":"H","z":-1.172,"y":13.39,"x":12.159},{"p_h":false,"p_d":16.5358,"l":"H","z":0.005,"y":15.295,"x":10.974},{"p_h":false,"p_d":15.9097,"l":"H","z":1.295,"y":14.108,"x":10.559},{"p_h":false,"p_d":18.1512,"l":"H","z":2.081,"y":14.835,"x":12.553},{"p_h":false,"p_d":20.4732,"l":"H","z":-2.253,"y":15.425,"x":15.62},{"p_h":false,"p_d":22.5405,"l":"H","z":2.106,"y":18.295,"x":15.817},{"p_h":false,"p_d":22.9053,"l":"H","z":0.522,"y":19.038,"x":16.155},{"p_h":false,"p_d":21.7526,"l":"H","z":1.233,"y":19.161,"x":14.526},{"p_h":false,"p_d":19.901,"l":"H","z":1.927,"y":16.722,"x":13.642},{"p_h":false,"p_d":13.7994,"l":"P","z":-1.924,"y":11.54,"x":9.959},{"p_h":false,"p_d":12.4363,"l":"O","z":-2.311,"y":11.519,"x":8.539},{"p_h":false,"p_d":14.0671,"l":"O","z":-1.244,"y":10.355,"x":10.517},{"p_h":false,"p_d":14.7157,"l":"O","z":-3.218,"y":11.86,"x":10.857},{"p_h":false,"p_d":15.1752,"z":-3.876,"y":13.127,"x":10.827},{"p_h":false,"p_d":14.2895,"z":-4.886,"y":13.24,"x":9.687},{"p_h":false,"p_d":13.102,"l":"O","z":-4.189,"y":13.223,"x":8.443},{"p_h":false,"p_d":14.878,"z":-5.684,"y":14.522,"x":9.526},{"p_h":false,"p_d":14.0948,"l":"O","z":-6.632,"y":14.456,"x":8.467},{"p_h":false,"p_d":14.7773,"z":-4.583,"y":15.426,"x":9.017},{"p_h":false,"p_d":13.2688,"z":-4.257,"y":14.527,"x":7.836},{"p_h":false,"p_d":12.8225,"l":"N","z":-2.987,"y":14.829,"x":7.144},{"p_h":false,"p_d":12.1846,"z":-3.049,"y":15.36,"x":5.861},{"p_h":false,"p_d":12.0173,"l":"O","z":-4.11,"y":15.621,"x":5.295},{"p_h":false,"p_d":11.971,"l":"N","z":-1.827,"y":15.604,"x":5.247},{"p_h":false,"p_d":12.3802,"z":-0.574,"y":15.371,"x":5.8},{"p_h":false,"p_d":12.3631,"l":"O","z":0.459,"y":15.619,"x":5.178},{"p_h":false,"p_d":13.0236,"z":-0.621,"y":14.826,"x":7.132},{"p_h":false,"p_d":13.7191,"z":0.688,"y":14.542,"x":7.848},{"p_h":false,"p_d":13.216,"z":-1.789,"y":14.576,"x":7.751},{"p_h":false,"p_d":16.1392,"l":"H","z":-4.39,"y":13.267,"x":11.777},{"p_h":false,"p_d":15.379,"l":"H","z":-3.098,"y":13.882,"x":10.729},{"p_h":false,"p_d":13.9618,"l":"H","z":-5.556,"y":12.382,"x":9.735},{"p_h":false,"p_d":15.8655,"l":"H","z":-6.161,"y":14.843,"x":10.451},{"p_h":false,"p_d":15.3417,"l":"H","z":-3.763,"y":15.506,"x":9.727},{"p_h":false,"p_d":15.1413,"l":"H","z":-4.932,"y":16.403,"x":8.694},{"p_h":false,"p_d":12.8263,"l":"H","z":-5.086,"y":14.561,"x":7.129},{"p_h":false,"p_d":11.6289,"l":"H","z":-1.859,"y":15.984,"x":4.311},{"p_h":false,"p_d":13.4943,"l":"H","z":0.694,"y":13.517,"x":8.216},{"p_h":false,"p_d":14.7867,"l":"H","z":0.787,"y":15.23,"x":8.684},{"p_h":false,"p_d":13.5123,"l":"H","z":1.512,"y":14.696,"x":7.153},{"p_h":false,"p_d":13.8376,"l":"H","z":-1.774,"y":14.166,"x":8.759},{"p_h":false,"p_d":14.0626,"l":"P","z":-7.989,"y":13.625,"x":8.668},{"p_h":false,"p_d":12.7066,"l":"O","z":-8.118,"y":12.608,"x":7.606},{"p_h":false,"p_d":15.0472,"l":"O","z":-8.043,"y":13.208,"x":10.089},{"p_h":false,"p_d":14.8598,"l":"O","z":-9.108,"y":14.77,"x":8.468},{"p_h":false,"p_d":14.3588,"z":-9.71,"y":15.104,"x":7.214},{"p_h":false,"p_d":13.0504,"z":-8.809,"y":14.824,"x":6.018},{"p_h":false,"p_d":13.2653,"l":"O","z":-7.57,"y":15.519,"x":6.149},{"p_h":false,"p_d":12.6648,"z":-9.304,"y":15.254,"x":4.643},{"p_h":false,"p_d":11.3565,"l":"O","z":-8.601,"y":14.677,"x":3.544},{"p_h":false,"p_d":13.6167,"z":-8.843,"y":16.704,"x":4.692},{"p_h":false,"p_d":13.0403,"z":-7.402,"y":16.319,"x":4.977},{"p_h":false,"p_d":13.6987,"l":"N","z":-6.439,"y":17.412,"x":5.208},{"p_h":false,"p_d":13.4115,"z":-5.87,"y":18.021,"x":4.094},{"p_h":false,"p_d":12.6252,"l":"O","z":-6.15,"y":17.696,"x":2.94},{"p_h":false,"p_d":14.2326,"l":"N","z":-4.958,"y":19.035,"x":4.361},{"p_h":false,"p_d":15.2403,"z":-4.58,"y":19.479,"x":5.619},{"p_h":false,"p_d":16.0011,"l":"O","z":-3.759,"y":20.386,"x":5.755},{"p_h":false,"p_d":15.4289,"z":-5.227,"y":18.787,"x":6.705},{"p_h":false,"p_d":16.6177,"z":-4.886,"y":19.195,"x":8.128},{"p_h":false,"p_d":14.7063,"z":-6.114,"y":17.8,"x":6.478},{"p_h":false,"p_d":14.2951,"l":"H","z":-10.627,"y":14.528,"x":7.099},{"p_h":false,"p_d":15.1483,"l":"H","z":-9.952,"y":16.163,"x":7.244},{"p_h":false,"p_d":12.2671,"l":"H","z":-8.595,"y":13.758,"x":5.981},{"p_h":false,"p_d":12.9412,"l":"H","z":-10.376,"y":15.115,"x":4.512},{"p_h":false,"p_d":14.6433,"l":"H","z":-9.277,"y":17.258,"x":5.525},{"p_h":false,"p_d":13.5896,"l":"H","z":-8.95,"y":17.232,"x":3.745},{"p_h":false,"p_d":11.973,"l":"H","z":-7.05,"y":15.695,"x":4.155},{"p_h":false,"p_d":14.1732,"l":"H","z":-4.536,"y":19.486,"x":3.562},{"p_h":false,"p_d":17.1733,"l":"H","z":-4.222,"y":20.058,"x":8.091},{"p_h":false,"p_d":16.3402,"l":"H","z":-4.379,"y":18.379,"x":8.64},{"p_h":false,"p_d":17.2943,"l":"H","z":-5.798,"y":19.456,"x":8.661},{"p_h":false,"p_d":15.0289,"l":"H","z":-6.584,"y":17.303,"x":7.325},{"p_h":false,"p_d":10.6481,"l":"P","z":-9.401,"y":14.177,"x":2.246},{"p_h":false,"p_d":11.8155,"l":"O","z":-10.684,"y":14.912,"x":2.204},{"p_h":false,"p_d":9.7981,"l":"O","z":-8.491,"y":14.236,"x":1.081},{"p_h":false,"p_d":9.8626,"l":"O","z":-9.747,"y":12.64,"x":2.512},{"p_h":false,"p_d":10.74,"z":-10.865,"y":12.315,"x":3.326},{"p_h":false,"p_d":10.6119,"z":-10.492,"y":11.276,"x":4.367},{"p_h":false,"p_d":10.7703,"l":"O","z":-9.353,"y":11.787,"x":5.06},{"p_h":false,"p_d":9.4116,"z":-10.018,"y":9.901,"x":3.905},{"p_h":false,"p_d":9.7737,"l":"O","z":-9.911,"y":8.911,"x":4.929},{"p_h":false,"p_d":8.5276,"z":-8.603,"y":10.281,"x":3.501},{"p_h":false,"p_d":9.6878,"z":-8.249,"y":10.894,"x":4.844},{"p_h":false,"p_d":9.6357,"l":"N","z":-6.919,"y":11.539,"x":4.891},{"p_h":false,"p_d":9.9263,"z":-6.51,"y":12.756,"x":4.408},{"p_h":false,"p_d":9.9709,"l":"N","z":-5.246,"y":13.012,"x":4.61},{"p_h":false,"p_d":9.7985,"z":-4.778,"y":11.891,"x":5.275},{"p_h":false,"p_d":9.9203,"z":-3.473,"y":11.602,"x":5.751},{"p_h":false,"p_d":10.1783,"l":"O","z":-2.448,"y":12.288,"x":5.663},{"p_h":false,"p_d":9.9901,"l":"N","z":-3.428,"y":10.358,"x":6.367},{"p_h":false,"p_d":9.8072,"z":-4.501,"y":9.488,"x":6.511},{"p_h":false,"p_d":10.0589,"l":"N","z":-4.294,"y":8.307,"x":7.114},{"p_h":false,"p_d":9.568,"l":"N","z":-5.73,"y":9.771,"x":6.056},{"p_h":false,"p_d":9.5794,"z":-5.792,"y":10.984,"x":5.452},{"p_h":false,"p_d":11.7483,"l":"H","z":-11.199,"y":13.224,"x":3.823},{"p_h":false,"p_d":10.7039,"l":"H","z":-11.669,"y":11.941,"x":2.695},{"p_h":false,"p_d":11.5122,"l":"H","z":-11.317,"y":11.165,"x":5.07},{"p_h":false,"p_d":9.0931,"l":"H","z":-10.621,"y":9.506,"x":3.089},{"p_h":false,"p_d":8.3914,"l":"H","z":-8.611,"y":11.034,"x":2.712},{"p_h":false,"p_d":7.6509,"l":"H","z":-7.959,"y":9.439,"x":3.253},{"p_h":false,"p_d":9.9502,"l":"H","z":-8.284,"y":10.098,"x":5.59},{"p_h":false,"p_d":10.2157,"l":"H","z":-7.184,"y":13.444,"x":3.902},{"p_h":false,"p_d":10.2576,"l":"H","z":-2.51,"y":10.123,"x":6.728},{"p_h":false,"p_d":10.5252,"l":"H","z":-3.413,"y":8.107,"x":7.578},{"p_h":false,"p_d":9.9192,"l":"H","z":-5.019,"y":7.601,"x":7.089},{"p_h":false,"p_d":9.0983,"l":"P","z":-9.937,"y":7.378,"x":4.464},{"p_h":false,"p_d":10.2578,"l":"O","z":-11.106,"y":6.729,"x":5.098},{"p_h":false,"p_d":7.8942,"l":"O","z":-9.803,"y":7.354,"x":2.991},{"p_h":false,"p_d":8.8493,"l":"O","z":-8.624,"y":6.712,"x":5.089},{"p_h":false,"p_d":10.0756,"z":-8.699,"y":6.27,"x":6.44},{"p_h":false,"p_d":10.0396,"z":-7.485,"y":5.447,"x":6.846},{"p_h":false,"p_d":9.4885,"l":"O","z":-6.311,"y":6.227,"x":6.602},{"p_h":false,"p_d":9.4175,"z":-7.166,"y":4.159,"x":6.098},{"p_h":false,"p_d":9.9157,"l":"O","z":-6.101,"y":3.41,"x":6.686},{"p_h":false,"p_d":7.9484,"z":-6.613,"y":4.786,"x":4.828},{"p_h":false,"p_d":8.3569,"z":-5.551,"y":5.587,"x":5.562},{"p_h":false,"p_d":7.503,"l":"N","z":-4.779,"y":6.579,"x":4.777},{"p_h":false,"p_d":6.7214,"z":-5.214,"y":7.48,"x":3.838},{"p_h":false,"p_d":6.4034,"l":"N","z":-4.263,"y":8.227,"x":3.343},{"p_h":false,"p_d":7.0368,"z":-3.118,"y":7.796,"x":3.996},{"p_h":false,"p_d":7.1144,"z":-1.78,"y":8.246,"x":3.865},{"p_h":false,"p_d":6.7117,"l":"O","z":-1.342,"y":9.129,"x":3.124},{"p_h":false,"p_d":8.0376,"l":"N","z":-0.919,"y":7.547,"x":4.71},{"p_h":false,"p_d":8.8018,"z":-1.297,"y":6.529,"x":5.58},{"p_h":false,"p_d":9.7914,"l":"N","z":-0.357,"y":5.933,"x":6.325},{"p_h":false,"p_d":8.6097,"l":"N","z":-2.57,"y":6.116,"x":5.689},{"p_h":false,"p_d":7.6815,"z":-3.42,"y":6.787,"x":4.874},{"p_h":false,"p_d":10.7351,"l":"H","z":-8.777,"y":7.149,"x":7.077},{"p_h":false,"p_d":10.5918,"l":"H","z":-9.606,"y":5.676,"x":6.548},{"p_h":false,"p_d":11.0947,"l":"H","z":-7.554,"y":5.238,"x":7.914},{"p_h":false,"p_d":9.714,"l":"H","z":-8.039,"y":3.524,"x":5.943},{"p_h":false,"p_d":7.6627,"l":"H","z":-7.353,"y":5.435,"x":4.36},{"p_h":false,"p_d":7.3401,"l":"H","z":-6.197,"y":4.068,"x":4.121},{"p_h":false,"p_d":8.8255,"l":"H","z":-4.859,"y":4.882,"x":6.02},{"p_h":false,"p_d":6.6488,"l":"H","z":-6.259,"y":7.564,"x":3.538},{"p_h":false,"p_d":8.2986,"l":"H","z":0.047,"y":7.853,"x":4.644},{"p_h":false,"p_d":10.1046,"l":"H","z":0.572,"y":6.337,"x":6.392},{"p_h":false,"p_d":10.3329,"l":"H","z":-0.578,"y":5.073,"x":6.811},{"p_h":false,"p_d":10.0101,"l":"P","z":-5.809,"y":1.893,"x":6.259},{"p_h":false,"p_d":11.3748,"l":"O","z":-6.459,"y":0.997,"x":7.243},{"p_h":false,"p_d":8.8629,"l":"O","z":-6.112,"y":1.751,"x":4.817},{"p_h":false,"p_d":10.1379,"l":"O","z":-4.225,"y":1.78,"x":6.442},{"p_h":false,"p_d":11.2621,"z":-3.711,"y":1.788,"x":7.768},{"p_h":false,"p_d":10.9731,"z":-2.189,"y":1.743,"x":7.796},{"p_h":false,"p_d":10.2151,"l":"O","z":-1.683,"y":2.849,"x":7.038},{"p_h":false,"p_d":10.2057,"z":-1.481,"y":0.556,"x":7.154},{"p_h":false,"p_d":10.0157,"l":"O","z":-0.079,"y":0.487,"x":7.422},{"p_h":false,"p_d":8.8663,"z":-1.655,"y":0.962,"x":5.703},{"p_h":false,"p_d":8.9731,"z":-1.006,"y":2.323,"x":5.882},{"p_h":false,"p_d":7.9564,"l":"N","z":-1.117,"y":3.247,"x":4.738},{"p_h":false,"p_d":7.7788,"z":0.025,"y":3.939,"x":4.376},{"p_h":false,"p_d":8.4689,"l":"O","z":1.094,"y":3.813,"x":4.969},{"p_h":false,"p_d":7.0742,"l":"N","z":-0.11,"y":4.805,"x":3.305},{"p_h":false,"p_d":6.2102,"z":-1.262,"y":5.034,"x":2.576},{"p_h":false,"p_d":5.1383,"l":"O","z":-1.261,"y":5.843,"x":1.649},{"p_h":false,"p_d":6.3783,"z":-2.395,"y":4.267,"x":3.024},{"p_h":false,"p_d":5.3393,"z":-3.716,"y":4.428,"x":2.293},{"p_h":false,"p_d":7.5022,"z":-2.298,"y":3.415,"x":4.064},{"p_h":false,"p_d":11.5016,"l":"H","z":-4.06,"y":2.696,"x":8.259},{"p_h":false,"p_d":11.9127,"l":"H","z":-4.116,"y":0.925,"x":8.295},{"p_h":false,"p_d":11.9607,"l":"H","z":-1.86,"y":1.847,"x":8.831},{"p_h":false,"p_d":10.5652,"l":"H","z":-1.947,"y":-0.395,"x":7.404},{"p_h":false,"p_d":8.8109,"l":"H","z":-2.715,"y":1.04,"x":5.464},{"p_h":false,"p_d":8.0659,"l":"H","z":-1.128,"y":0.338,"x":4.982},{"p_h":false,"p_d":9.0763,"l":"H","z":0.048,"y":2.174,"x":6.119},{"p_h":false,"p_d":7.1817,"l":"H","z":0.719,"y":5.322,"x":3.03},{"p_h":false,"p_d":5.8585,"l":"H","z":-4.475,"y":4.774,"x":2.99},{"p_h":false,"p_d":5.3176,"l":"H","z":-4.014,"y":3.471,"x":1.869},{"p_h":false,"p_d":4.4068,"l":"H","z":-3.592,"y":5.162,"x":1.498},{"p_h":false,"p_d":7.914,"l":"H","z":-3.178,"y":2.857,"x":4.376},{"p_h":false,"p_d":9.1848,"l":"P","z":0.776,"y":-0.721,"x":6.802},{"p_h":false,"p_d":10.0805,"l":"O","z":1.788,"y":-1.13,"x":7.802},{"p_h":false,"p_d":8.9578,"l":"O","z":-0.172,"y":-1.72,"x":6.262},{"p_h":false,"p_d":7.8757,"l":"O","z":1.544,"y":-0.041,"x":5.578},{"p_h":false,"p_d":8.2562,"z":2.776,"y":0.569,"x":5.935},{"p_h":false,"p_d":7.2322,"z":3.617,"y":0.948,"x":4.733},{"p_h":false,"p_d":6.6646,"l":"O","z":2.952,"y":1.93,"x":3.938},{"p_h":false,"p_d":6.1974,"z":3.977,"y":-0.143,"x":3.731},{"p_h":false,"p_d":5.8994,"l":"O","z":5.122,"y":0.15,"x":2.932},{"p_h":false,"p_d":5.098,"z":2.757,"y":-0.036,"x":2.82},{"p_h":false,"p_d":5.2401,"z":2.915,"y":1.454,"x":2.591},{"p_h":false,"p_d":4.8687,"l":"N","z":1.868,"y":2.152,"x":1.815},{"p_h":false,"p_d":4.9142,"z":0.526,"y":1.882,"x":1.706},{"p_h":false,"p_d":4.1278,"l":"N","z":-0.12,"y":2.704,"x":0.922},{"p_h":false,"p_d":4.2531,"z":0.861,"y":3.579,"x":0.482},{"p_h":false,"p_d":4.2187,"z":0.818,"y":4.681,"x":-0.375},{"p_h":false,"p_d":3.5463,"l":"N","z":-0.314,"y":5.095,"x":-0.954},{"p_h":false,"p_d":4.7069,"l":"N","z":1.976,"y":5.321,"x":-0.593},{"p_h":false,"p_d":5.0049,"z":3.099,"y":4.905,"x":-0.009},{"p_h":false,"p_d":5.1133,"l":"N","z":3.254,"y":3.883,"x":0.813},{"p_h":false,"p_d":4.7853,"z":2.077,"y":3.252,"x":1.019},{"p_h":false,"p_d":8.9922,"l":"H","z":2.568,"y":1.455,"x":6.534},{"p_h":false,"p_d":8.8508,"l":"H","z":3.32,"y":-0.147,"x":6.55},{"p_h":false,"p_d":7.8859,"l":"H","z":4.546,"y":1.388,"x":5.098},{"p_h":false,"p_d":6.7032,"l":"H","z":4.11,"y":-1.119,"x":4.199},{"p_h":false,"p_d":5.6235,"l":"H","z":1.834,"y":-0.265,"x":3.352},{"p_h":false,"p_d":4.1655,"l":"H","z":2.844,"y":-0.606,"x":1.894},{"p_h":false,"p_d":5.0892,"l":"H","z":3.887,"y":1.624,"x":2.127},{"p_h":false,"p_d":5.2665,"l":"H","z":0.047,"y":1.054,"x":2.228},{"p_h":false,"p_d":3.2319,"l":"H","z":-0.324,"y":5.879,"x":-1.594},{"p_h":false,"p_d":3.2145,"l":"H","z":-1.175,"y":4.613,"x":-0.747},{"p_h":false,"p_d":5.5835,"l":"H","z":4,"y":5.475,"x":-0.238},{"p_h":false,"p_d":5.585,"l":"P","z":5.931,"y":-1.063,"x":2.265},{"p_h":false,"p_d":6.5963,"l":"O","z":7.262,"y":-1.139,"x":2.907},{"p_h":false,"p_d":5.5291,"l":"O","z":5.053,"y":-2.254,"x":2.256},{"p_h":false,"p_d":4.2379,"l":"O","z":6.148,"y":-0.579,"x":0.764},{"p_h":false,"p_d":4.5503,"z":7.498,"y":-0.433,"x":0.359},{"p_h":false,"p_d":3.8733,"z":7.567,"y":0.281,"x":-0.965},{"p_h":false,"p_d":4.1942,"l":"O","z":6.901,"y":1.534,"x":-0.817},{"p_h":false,"p_d":2.444,"z":6.756,"y":-0.29,"x":-2.108},{"p_h":false,"p_d":2.4702,"l":"O","z":7.145,"y":-1.53,"x":-2.695},{"p_h":false,"p_d":3.0298,"z":6.983,"y":0.873,"x":-3.065},{"p_h":false,"p_d":3.8173,"z":6.568,"y":2.013,"x":-2.133},{"p_h":false,"p_d":3.8061,"l":"N","z":5.17,"y":2.496,"x":-2.271},{"p_h":false,"p_d":3.0406,"z":4.025,"y":2.016,"x":-1.685},{"p_h":false,"p_d":2.2484,"l":"N","z":2.945,"y":2.663,"x":-2.01},{"p_h":false,"p_d":2.7963,"z":3.394,"y":3.646,"x":-2.872},{"p_h":false,"p_d":3.2291,"z":2.648,"y":4.642,"x":-3.533},{"p_h":false,"p_d":3.2344,"l":"O","z":1.433,"y":4.827,"x":-3.461},{"p_h":false,"p_d":3.4384,"l":"N","z":3.455,"y":5.451,"x":-4.321},{"p_h":false,"p_d":3.5102,"z":4.835,"y":5.321,"x":-4.458},{"p_h":false,"p_d":3.5633,"l":"N","z":5.473,"y":6.193,"x":-5.252},{"p_h":false,"p_d":3.6034,"l":"N","z":5.536,"y":4.361,"x":-3.821},{"p_h":false,"p_d":3.336,"z":4.752,"y":3.564,"x":-3.047},{"p_h":false,"p_d":5.5792,"l":"H","z":8.043,"y":0.122,"x":1.122},{"p_h":false,"p_d":4.715,"l":"H","z":7.934,"y":-1.428,"x":0.277},{"p_h":false,"p_d":4.595,"l":"H","z":8.602,"y":0.435,"x":-1.268},{"p_h":false,"p_d":1.8865,"l":"H","z":5.717,"y":-0.356,"x":-1.793},{"p_h":false,"p_d":2.7385,"l":"H","z":6.409,"y":0.856,"x":-3.991},{"p_h":false,"p_d":3.9109,"l":"H","z":8.051,"y":0.926,"x":-3.269},{"p_h":false,"p_d":4.8009,"l":"H","z":7.222,"y":2.857,"x":-2.352},{"p_h":false,"p_d":2.6511,"l":"H","z":4.01,"y":1.168,"x":-0.997},{"p_h":false,"p_d":3.6901,"l":"H","z":2.944,"y":6.171,"x":-4.822},{"p_h":false,"p_d":3.7509,"l":"H","z":4.938,"y":6.935,"x":-5.693},{"p_h":false,"p_d":3.8796,"l":"H","z":6.468,"y":6.132,"x":-5.416},{"p_h":false,"p_d":3.0819,"l":"P","z":6.939,"y":-2.898,"x":-1.874},{"p_h":false,"p_d":4.4396,"l":"O","z":8.074,"y":-3.07,"x":-0.94},{"p_h":false,"p_d":2.6552,"l":"O","z":5.546,"y":-2.948,"x":-1.385},{"p_h":false,"p_d":3.6496,"l":"O","z":7.095,"y":-3.967,"x":-3.04},{"p_h":false,"p_d":3.8807,"z":8.117,"y":-3.693,"x":-3.985},{"p_h":false,"p_d":3.6089,"z":7.737,"y":-4.204,"x":-5.362},{"p_h":false,"p_d":2.4399,"l":"O","z":6.387,"y":-3.773,"x":-5.572},{"p_h":false,"p_d":4.7323,"z":7.629,"y":-5.702,"x":-5.623},{"p_h":false,"p_d":5.1029,"l":"O","z":7.384,"y":-6.009,"x":-6.999},{"p_h":false,"p_d":4.5296,"z":6.359,"y":-5.968,"x":-4.838},{"p_h":false,"p_d":3.3214,"z":5.548,"y":-4.944,"x":-5.601},{"p_h":false,"p_d":3.2455,"l":"N","z":4.196,"y":-4.695,"x":-5.064},{"p_h":false,"p_d":3.2863,"z":3.808,"y":-4.337,"x":-3.803},{"p_h":false,"p_d":3.1798,"l":"N","z":2.53,"y":-4.187,"x":-3.649},{"p_h":false,"p_d":3.1959,"z":2.029,"y":-4.466,"x":-4.903},{"p_h":false,"p_d":2.8021,"z":0.7,"y":-4.46,"x":-5.331},{"p_h":false,"p_d":2.2183,"l":"O","z":-0.294,"y":-4.21,"x":-4.642},{"p_h":false,"p_d":3.9081,"l":"N","z":0.612,"y":-4.797,"x":-6.681},{"p_h":false,"p_d":3.7384,"z":1.684,"y":-5.109,"x":-7.515},{"p_h":false,"p_d":3.8578,"l":"N","z":1.444,"y":-5.457,"x":-8.786},{"p_h":false,"p_d":3.535,"l":"N","z":2.947,"y":-5.108,"x":-7.082},{"p_h":false,"p_d":3.5439,"z":3.039,"y":-4.778,"x":-5.776},{"p_h":false,"p_d":3.5036,"l":"H","z":8.218,"y":-2.609,"x":-4.022},{"p_h":false,"p_d":4.9536,"l":"H","z":9.059,"y":-4.13,"x":-3.657},{"p_h":false,"p_d":3.8627,"l":"H","z":8.388,"y":-3.742,"x":-6.105},{"p_h":false,"p_d":5.6756,"l":"H","z":8.494,"y":-6.257,"x":-5.263},{"p_h":false,"p_d":4.5763,"l":"H","z":6.481,"y":-5.683,"x":-3.792},{"p_h":false,"p_d":5.4198,"l":"H","z":5.957,"y":-6.977,"x":-4.934},{"p_h":false,"p_d":3.7023,"l":"H","z":5.456,"y":-5.286,"x":-6.631},{"p_h":false,"p_d":3.0349,"l":"H","z":4.518,"y":-4.192,"x":-2.99},{"p_h":false,"p_d":4.0581,"l":"H","z":-0.332,"y":-4.79,"x":-7.046},{"p_h":false,"p_d":3.9877,"l":"H","z":0.55,"y":-5.255,"x":-9.222},{"p_h":false,"p_d":4.1055,"l":"H","z":2.167,"y":-5.948,"x":-9.299},{"p_h":false,"p_d":6.2679,"l":"P","z":7.254,"y":-7.525,"x":-7.508},{"p_h":false,"p_d":7.0172,"l":"O","z":8.294,"y":-7.753,"x":-8.536},{"p_h":false,"p_d":7.1035,"l":"O","z":7.185,"y":-8.414,"x":-6.328},{"p_h":false,"p_d":5.7957,"l":"O","z":5.836,"y":-7.558,"x":-8.242},{"p_h":false,"p_d":5.6142,"z":5.783,"y":-7.113,"x":-9.593},{"p_h":false,"p_d":6.2855,"z":4.657,"y":-7.784,"x":-10.374},{"p_h":false,"p_d":5.6962,"l":"O","z":3.427,"y":-7.522,"x":-9.693},{"p_h":false,"p_d":7.7434,"z":4.652,"y":-9.307,"x":-10.478},{"p_h":false,"p_d":8.2339,"l":"O","z":3.643,"y":-9.871,"x":-11.317},{"p_h":false,"p_d":7.7307,"z":4.237,"y":-9.594,"x":-9.046},{"p_h":false,"p_d":6.8943,"z":2.97,"y":-8.749,"x":-9.094},{"p_h":false,"p_d":6.8258,"l":"N","z":2.33,"y":-8.462,"x":-7.791},{"p_h":false,"p_d":6.7935,"z":2.883,"y":-8.446,"x":-6.533},{"p_h":false,"p_d":6.5195,"l":"N","z":2.037,"y":-8.142,"x":-5.584},{"p_h":false,"p_d":6.3037,"z":0.846,"y":-7.944,"x":-6.258},{"p_h":false,"p_d":5.7917,"z":-0.432,"y":-7.597,"x":-5.812},{"p_h":false,"p_d":5.3049,"l":"N","z":-0.704,"y":-7.38,"x":-4.523},{"p_h":false,"p_d":6.2262,"l":"N","z":-1.388,"y":-7.483,"x":-6.745},{"p_h":false,"p_d":6.7935,"z":-1.105,"y":-7.696,"x":-8.028},{"p_h":false,"p_d":6.7472,"l":"N","z":0.061,"y":-8.028,"x":-8.56},{"p_h":false,"p_d":6.7565,"z":1.008,"y":-8.137,"x":-7.603},{"p_h":false,"p_d":4.6039,"l":"H","z":5.647,"y":-6.032,"x":-9.597},{"p_h":false,"p_d":6.2779,"l":"H","z":6.743,"y":-7.351,"x":-10.051},{"p_h":false,"p_d":6.0717,"l":"H","z":4.614,"y":-7.343,"x":-11.371},{"p_h":false,"p_d":8.364,"l":"H","z":5.627,"y":-9.71,"x":-10.744},{"p_h":false,"p_d":7.2583,"l":"H","z":4.965,"y":-9.176,"x":-8.354},{"p_h":false,"p_d":8.7513,"l":"H","z":4.061,"y":-10.647,"x":-8.835},{"p_h":false,"p_d":7.3599,"l":"H","z":2.258,"y":-9.229,"x":-9.764},{"p_h":false,"p_d":6.8919,"l":"H","z":3.933,"y":-8.665,"x":-6.345},{"p_h":false,"p_d":5.2427,"l":"H","z":-1.631,"y":-7.122,"x":-4.208},{"p_h":false,"p_d":5.3011,"l":"H","z":0.04,"y":-7.479,"x":-3.843},{"p_h":false,"p_d":6.7959,"l":"H","z":-1.932,"y":-7.585,"x":-8.73},{"p_h":false,"p_d":9.8378,"l":"P","z":3.731,"y":-11.426,"x":-11.717},{"p_h":false,"p_d":10.4184,"l":"O","z":4.762,"y":-11.577,"x":-12.766},{"p_h":false,"p_d":10.436,"l":"O","z":3.827,"y":-12.213,"x":-10.467},{"p_h":false,"p_d":10.2328,"l":"O","z":2.309,"y":-11.727,"x":-12.365},{"p_h":false,"p_d":10.1712,"z":2.042,"y":-11.19,"x":-13.652},{"p_h":false,"p_d":10.5997,"z":0.568,"y":-11.301,"x":-13.993},{"p_h":false,"p_d":9.8167,"l":"O","z":-0.144,"y":-10.691,"x":-12.913},{"p_h":false,"p_d":12.0071,"z":-0.072,"y":-12.677,"x":-14.098},{"p_h":false,"p_d":12.5861,"l":"O","z":-1.37,"y":-12.68,"x":-14.667},{"p_h":false,"p_d":11.8433,"z":-0.173,"y":-12.982,"x":-12.616},{"p_h":false,"p_d":10.7525,"z":-0.888,"y":-11.697,"x":-12.206},{"p_h":false,"p_d":10.2385,"l":"N","z":-0.877,"y":-11.427,"x":-10.746},{"p_h":false,"p_d":10.005,"z":-2.007,"y":-10.844,"x":-10.19},{"p_h":false,"p_d":10.0506,"l":"O","z":-2.995,"y":-10.535,"x":-10.851},{"p_h":false,"p_d":9.7341,"l":"N","z":-1.961,"y":-10.62,"x":-8.821},{"p_h":false,"p_d":9.722,"z":-0.907,"y":-10.917,"x":-7.977},{"p_h":false,"p_d":9.0386,"l":"O","z":-0.97,"y":-10.661,"x":-6.772},{"p_h":false,"p_d":9.9816,"z":0.216,"y":-11.516,"x":-8.642},{"p_h":false,"p_d":10.2464,"z":1.43,"y":-11.898,"x":-7.815},{"p_h":false,"p_d":10.17,"z":0.206,"y":-11.748,"x":-9.968},{"p_h":false,"p_d":9.2018,"l":"H","z":2.339,"y":-10.142,"x":-13.64},{"p_h":false,"p_d":10.9444,"l":"H","z":2.642,"y":-11.721,"x":-14.389},{"p_h":false,"p_d":10.5705,"l":"H","z":0.379,"y":-10.737,"x":-14.907},{"p_h":false,"p_d":12.7297,"l":"H","z":0.554,"y":-13.379,"x":-14.646},{"p_h":false,"p_d":11.6064,"l":"H","z":0.841,"y":-13.042,"x":-12.224},{"p_h":false,"p_d":12.771,"l":"H","z":-0.74,"y":-13.88,"x":-12.37},{"p_h":false,"p_d":11.2463,"l":"H","z":-1.914,"y":-11.723,"x":-12.574},{"p_h":false,"p_d":9.5671,"l":"H","z":-2.777,"y":-10.206,"x":-8.397},{"p_h":false,"p_d":9.9587,"l":"H","z":1.253,"y":-11.618,"x":-6.775},{"p_h":false,"p_d":9.6005,"l":"H","z":2.3,"y":-11.372,"x":-8.193},{"p_h":false,"p_d":11.2717,"l":"H","z":1.593,"y":-12.972,"x":-7.883},{"p_h":false,"p_d":10.4668,"l":"H","z":1.09,"y":-12.2,"x":-10.413},{"p_h":false,"p_d":14.1424,"l":"P","z":-2.072,"y":-14.078,"x":-14.985},{"p_h":false,"p_d":14.9021,"l":"O","z":-2.375,"y":-14.136,"x":-16.433},{"p_h":false,"p_d":14.6437,"l":"O","z":-1.299,"y":-15.163,"x":-14.341},{"p_h":false,"p_d":14.1558,"l":"O","z":-3.432,"y":-13.879,"x":-14.197},{"p_h":false,"p_d":13.5553,"z":-4.174,"y":-12.764,"x":-14.66},{"p_h":false,"p_d":13.3699,"z":-5.346,"y":-12.444,"x":-13.767},{"p_h":false,"p_d":12.5365,"l":"O","z":-4.894,"y":-12.151,"x":-12.445},{"p_h":false,"p_d":14.6536,"z":-6.378,"y":-13.528,"x":-13.54},{"p_h":false,"p_d":14.6801,"l":"O","z":-7.595,"y":-13.026,"x":-13.028},{"p_h":false,"p_d":14.7466,"z":-5.656,"y":-14.303,"x":-12.443},{"p_h":false,"p_d":13.417,"z":-5.459,"y":-13.106,"x":-11.535},{"p_h":false,"p_d":13.088,"l":"N","z":-4.545,"y":-13.296,"x":-10.392},{"p_h":false,"p_d":13.1011,"z":-3.243,"y":-13.728,"x":-10.373},{"p_h":false,"p_d":12.9663,"l":"N","z":-2.716,"y":-13.771,"x":-9.176},{"p_h":false,"p_d":12.6285,"z":-3.741,"y":-13.338,"x":-8.347},{"p_h":false,"p_d":12.054,"z":-3.757,"y":-13.177,"x":-6.939},{"p_h":false,"p_d":11.8104,"l":"O","z":-2.841,"y":-13.388,"x":-6.141},{"p_h":false,"p_d":11.9949,"l":"N","z":-4.996,"y":-12.718,"x":-6.496},{"p_h":false,"p_d":12.4668,"z":-6.091,"y":-12.442,"x":-7.308},{"p_h":false,"p_d":12.588,"l":"N","z":-7.227,"y":-12.007,"x":-6.759},{"p_h":false,"p_d":13.0098,"l":"N","z":-6.053,"y":-12.602,"x":-8.635},{"p_h":false,"p_d":12.9186,"z":-4.859,"y":-13.048,"x":-9.082},{"p_h":false,"p_d":12.6425,"l":"H","z":-3.501,"y":-11.909,"x":-14.71},{"p_h":false,"p_d":14.2921,"l":"H","z":-4.527,"y":-12.994,"x":-15.664},{"p_h":false,"p_d":12.9964,"l":"H","z":-5.845,"y":-11.559,"x":-14.163},{"p_h":false,"p_d":15.5148,"l":"H","z":-6.575,"y":-14.109,"x":-14.44},{"p_h":false,"p_d":14.8384,"l":"H","z":-4.703,"y":-14.684,"x":-12.811},{"p_h":false,"p_d":15.5944,"l":"H","z":-6.25,"y":-15.09,"x":-11.975},{"p_h":false,"p_d":13.489,"l":"H","z":-6.432,"y":-12.757,"x":-11.184},{"p_h":false,"p_d":13.3572,"l":"H","z":-2.707,"y":-14.006,"x":-11.278},{"p_h":false,"p_d":11.7249,"l":"H","z":-5.048,"y":-12.595,"x":-5.488},{"p_h":false,"p_d":12.297,"l":"H","z":-7.301,"y":-11.828,"x":-5.763},{"p_h":false,"p_d":12.895,"l":"H","z":-8.027,"y":-11.861,"x":-7.361},{"p_h":false,"p_d":16.0142,"l":"P","z":-8.882,"y":-13.956,"x":-12.926},{"p_h":false,"p_d":16.2865,"l":"O","z":-9.853,"y":-13.56,"x":-13.971},{"p_h":false,"p_d":17.0027,"l":"O","z":-8.467,"y":-15.368,"x":-12.778},{"p_h":false,"p_d":15.255,"l":"O","z":-9.403,"y":-13.428,"x":-11.533},{"p_h":false,"p_d":13.9644,"z":-9.515,"y":-12.013,"x":-11.444},{"p_h":false,"p_d":13.4022,"z":-9.993,"y":-11.558,"x":-10.082},{"p_h":false,"p_d":13.4382,"l":"O","z":-9.111,"y":-12.06,"x":-9.073},{"p_h":false,"p_d":14.3482,"z":-11.317,"y":-12.106,"x":-9.608},{"p_h":false,"p_d":13.8128,"l":"O","z":-11.707,"y":-11.431,"x":-8.412},{"p_h":false,"p_d":15.4494,"z":-10.903,"y":-13.54,"x":-9.312},{"p_h":false,"p_d":14.6419,"z":-9.726,"y":-13.184,"x":-8.416},{"p_h":false,"p_d":15.3814,"l":"N","z":-8.731,"y":-14.246,"x":-8.153},{"p_h":false,"p_d":16.0711,"z":-8.046,"y":-15.044,"x":-9.036},{"p_h":false,"p_d":16.1902,"l":"N","z":-7.216,"y":-15.873,"x":-8.463},{"p_h":false,"p_d":15.6967,"z":-7.357,"y":-15.611,"x":-7.11},{"p_h":false,"p_d":15.731,"z":-6.703,"y":-16.208,"x":-6.004},{"p_h":false,"p_d":16.2037,"l":"O","z":-5.853,"y":-17.101,"x":-6.012},{"p_h":false,"p_d":15.3122,"l":"N","z":-7.13,"y":-15.656,"x":-4.799},{"p_h":false,"p_d":14.919,"z":-8.077,"y":-14.647,"x":-4.664},{"p_h":false,"p_d":14.702,"l":"N","z":-8.37,"y":-14.208,"x":-3.432},{"p_h":false,"p_d":14.9104,"l":"N","z":-8.69,"y":-14.093,"x":-5.723},{"p_h":false,"p_d":15.2998,"z":-8.283,"y":-14.621,"x":-6.905},{"p_h":false,"p_d":13.3522,"l":"H","z":-8.541,"y":-11.578,"x":-11.663},{"p_h":false,"p_d":14.1384,"l":"H","z":-10.223,"y":-11.69,"x":-12.206},{"p_h":false,"p_d":12.408,"l":"H","z":-9.995,"y":-10.468,"x":-10.054},{"p_h":false,"p_d":14.7386,"l":"H","z":-12.087,"y":-12.017,"x":-10.373},{"p_h":false,"p_d":13.1986,"l":"H","z":-10.911,"y":-11.168,"x":-7.937},{"p_h":false,"p_d":15.8877,"l":"H","z":-10.562,"y":-14.012,"x":-10.234},{"p_h":false,"p_d":16.2531,"l":"H","z":-11.649,"y":-14.15,"x":-8.804},{"p_h":false,"p_d":14.4429,"l":"H","z":-10.13,"y":-12.851,"x":-7.461},{"p_h":false,"p_d":16.1675,"l":"H","z":-8.185,"y":-14.986,"x":-10.116},{"p_h":false,"p_d":15.431,"l":"H","z":-6.675,"y":-16.055,"x":-3.985},{"p_h":false,"p_d":14.854,"l":"H","z":-7.935,"y":-14.63,"x":-2.616},{"p_h":false,"p_d":14.4827,"l":"H","z":-9.015,"y":-13.442,"x":-3.285},{"p_h":true,"z":1.799,"y":-0.867,"x":-5.952},{"p_h":true,"z":1.048,"y":1.141,"x":-4.31},{"p_h":true,"z":1.436,"y":-0.392,"x":-4.477},{"p_h":true,"z":2.304,"y":2.628,"x":-6.134},{"p_h":true,"z":0.141,"y":-1.097,"x":-3.97},{"p_h":true,"z":-0.489,"y":1.186,"x":-3.994},{"p_h":true,"z":1.152,"y":2.134,"x":-5.497},{"p_h":true,"z":3.101,"y":-1.271,"x":-6.282},{"p_h":true,"z":-0.874,"y":-0.231,"x":-3.731},{"p_h":true,"z":2.582,"y":-0.66,"x":-3.443},{"p_h":true,"z":-0.112,"y":2.499,"x":-5.965},{"p_h":true,"z":0.808,"y":-0.839,"x":-6.943},{"p_h":true,"z":1.101,"y":-1.192,"x":-8.258},{"p_h":true,"z":0.863,"y":3.84,"x":-7.696},{"p_h":true,"z":2.403,"y":-1.599,"x":-8.582},{"p_h":true,"z":3.396,"y":-1.64,"x":-7.599},{"p_h":true,"z":2.163,"y":3.488,"x":-7.232},{"p_h":true,"z":3.957,"y":-1.056,"x":-3.914},{"p_h":true,"z":-0.257,"y":3.332,"x":-7.063},{"p_h":true,"z":3.286,"y":3.999,"x":-7.88},{"p_h":true,"z":-1.229,"y":1.869,"x":-5.17},{"p_h":true,"z":4.206,"y":-1.328,"x":-5.227},{"p_h":true,"z":1.842,"y":5.207,"x":-9.423},{"p_h":true,"z":0.717,"y":4.695,"x":-8.784},{"p_h":true,"z":3.124,"y":4.861,"x":-8.979},{"p_h":true,"z":-3.577,"y":2.941,"x":-4.827},{"p_h":true,"l":"O","z":-4.154,"y":2.077,"x":-5.879},{"p_h":true,"z":-3.78,"y":2.364,"x":-7.264},{"p_h":true,"z":-4.168,"y":3.819,"x":-7.578},{"p_h":true,"l":"O","z":-5.557,"y":3.981,"x":-7.492},{"p_h":true,"z":-3.542,"y":4.767,"x":-6.591},{"p_h":true,"l":"O","z":-3.954,"y":6.089,"x":-6.899},{"p_h":true,"z":-3.927,"y":4.404,"x":-5.146},{"p_h":true,"l":"N","z":-3.234,"y":5.283,"x":-4.219},{"p_h":true,"z":-4.467,"y":1.377,"x":-8.219},{"p_h":true,"l":"O","z":-2.124,"y":2.887,"x":-4.707},{"p_h":true,"z":-3.785,"y":6.461,"x":-3.506},{"p_h":true,"l":"O","z":0.072,"y":-1.108,"x":-9.196},{"p_h":true,"z":-0.819,"y":0.028,"x":-9.278},{"p_h":true,"l":"O","z":2.362,"y":-0.494,"x":-2.242},{"p_h":true,"l":"H","z":1.58,"y":1.596,"x":-3.443},{"p_h":true,"l":"H","z":3.286,"y":2.344,"x":-5.784},{"p_h":true,"l":"H","z":0.072,"y":-2.178,"x":-3.831},{"p_h":true,"l":"H","z":-0.639,"y":1.778,"x":-3.067},{"p_h":true,"l":"H","z":-1.86,"y":-0.521,"x":-3.371},{"p_h":true,"l":"H","z":-0.187,"y":-0.518,"x":-6.683},{"p_h":true,"l":"H","z":2.642,"y":-1.881,"x":-9.598},{"p_h":true,"l":"H","z":4.397,"y":-1.957,"x":-7.857},{"p_h":true,"l":"H","z":4.752,"y":-1.173,"x":-3.193},{"p_h":true,"l":"H","z":-1.241,"y":3.594,"x":-7.409},{"p_h":true,"l":"H","z":4.275,"y":3.739,"x":-7.541},{"p_h":true,"l":"H","z":-1.762,"y":1.148,"x":-5.822},{"p_h":true,"l":"H","z":5.2,"y":-1.642,"x":-5.516},{"p_h":true,"l":"H","z":1.723,"y":5.872,"x":-10.267},{"p_h":true,"l":"H","z":-0.268,"y":4.963,"x":-9.134},{"p_h":true,"l":"H","z":3.989,"y":5.26,"x":-9.482},{"p_h":true,"l":"H","z":-4.012,"y":2.64,"x":-3.847},{"p_h":true,"l":"H","z":-2.682,"y":2.248,"x":-7.371},{"p_h":true,"l":"H","z":-3.85,"y":4.082,"x":-8.61},{"p_h":true,"l":"H","z":-5.657,"y":4.869,"x":-7.075},{"p_h":true,"l":"H","z":-2.437,"y":4.679,"x":-6.698},{"p_h":true,"l":"H","z":-3.685,"y":6.275,"x":-7.824},{"p_h":true,"l":"H","z":-5.028,"y":4.529,"x":-5.034},{"p_h":true,"l":"H","z":-2.626,"y":4.701,"x":-3.614},{"p_h":true,"l":"H","z":-5.063,"y":1.919,"x":-8.981},{"p_h":true,"l":"H","z":-3.728,"y":0.751,"x":-8.755},{"p_h":true,"l":"H","z":-5.154,"y":0.706,"x":-7.674},{"p_h":true,"l":"H","z":-4.476,"y":6.14,"x":-2.707},{"p_h":true,"l":"H","z":-2.964,"y":7.047,"x":-3.047},{"p_h":true,"l":"H","z":-4.333,"y":7.115,"x":-4.211},{"p_h":true,"l":"H","z":-1.319,"y":0.069,"x":-10.266},{"p_h":true,"l":"H","z":-1.602,"y":-0.025,"x":-8.503},{"p_h":true,"l":"H","z":-0.262,"y":0.978,"x":-9.138}]}});
