# Supplementary material for: HIVprotI: an integrated web based platform for prediction and design of HIV proteins inhibitors
Source: J Cheminform. 2018 Mar 9;10:12. doi: 10.1186/s13321-018-0266-y (PMC5845081; doi:10.1186/s13321-018-0266-y)
Supplement: Supplementary file 2 — Additional file 2. Source code of HIVProtI web server. [file 13321_2018_266_MOESM2_ESM.zip › HIVprotI_Source-code/hivprotI/cdw/data/molecules/2OEY.pdb]

HEADER    DNA                                     01-JAN-07   2OEY              
TITLE     SOLUTION STRUCTURE OF A DESIGNED SPIROCYCLIC HELICAL LIGAND           
TITLE    2 BINDING AT A TWO-BASE BULGE SITE IN DNA                              
COMPND    MOL_ID: 1;                                                            
COMPND   2 MOLECULE: DNA (25-MER);                                              
COMPND   3 CHAIN: A;                                                            
COMPND   4 ENGINEERED: YES                                                      
SOURCE    MOL_ID: 1;                                                            
SOURCE   2 SYNTHETIC: YES;                                                      
SOURCE   3 OTHER_DETAILS: THIS IS AN ARTIFICAL SEQUENCE                         
KEYWDS    DESIGNED SPIROCYCLIC HELICAL LIGAND-BULGED DNA COMPLEX                
EXPDTA    SOLUTION NMR                                                          
NUMMDL    8                                                                     
AUTHOR    N.ZHANG,Y.LIN,Z.XIAO,G.B.JONES,I.H.GOLDBERG                           
REVDAT   3   24-FEB-09 2OEY    1       VERSN                                    
REVDAT   2   01-MAY-07 2OEY    1       JRNL                                     
REVDAT   1   10-APR-07 2OEY    0                                                
JRNL        AUTH   N.ZHANG,Y.LIN,Z.XIAO,G.B.JONES,I.H.GOLDBERG                  
JRNL        TITL   SOLUTION STRUCTURE OF A DESIGNED SPIROCYCLIC                 
JRNL        TITL 2 HELICAL LIGAND BINDING AT A TWO-BASE BULGE SITE IN           
JRNL        TITL 3 DNA.                                                         
JRNL        REF    BIOCHEMISTRY                  V.  46  4793 2007              
JRNL        REFN                   ISSN 0006-2960                               
JRNL        PMID   17388570                                                     
JRNL        DOI    10.1021/BI602599D                                            
REMARK   1                                                                      
REMARK   1 REFERENCE 1                                                          
REMARK   1  AUTH   A.STASSINOPOULOS,J.JI,X.GAO,I.H.GOLDBERG                     
REMARK   1  TITL   SOLUTION STRUCTURE OF A TWO-BASE DNA BULGE                   
REMARK   1  TITL 2 COMPLEXED WITH AN ENEDIYNE CLEAVING ANALOGUE                 
REMARK   1  REF    SCIENCE                       V. 272  1943 1996              
REMARK   1  REFN                   ISSN 0036-8075                               
REMARK   1  PMID   8658168                                                      
REMARK   1  DOI    10.1126/SCIENCE.272.5270.1943                                
REMARK   1 REFERENCE 2                                                          
REMARK   1  AUTH   X.GAO,A.STASSINOPOLOUS,J.JI,Y.KWON,S.BARE,                   
REMARK   1  AUTH 2 I.H.GOLDBERG                                                 
REMARK   1  TITL   INDUCED FORMATION OF A DNA BULGE STRUCTURE BY A              
REMARK   1  TITL 2 MOLECULAR WEDGE LIGAND-POST ACTIVATED                        
REMARK   1  TITL 3 NEOCARZINOSTATIN CHROMOPHORE                                 
REMARK   1  REF    BIOCHEMISTRY                  V.  41  5131 2002              
REMARK   1  REFN                   ISSN 0006-2960                               
REMARK   1  PMID   11955061                                                     
REMARK   1  DOI    10.1021/BI012112O                                            
REMARK   2                                                                      
REMARK   2 RESOLUTION. NOT APPLICABLE.                                          
REMARK   3                                                                      
REMARK   3 REFINEMENT.                                                          
REMARK   3   PROGRAM     : X-PLOR 3.851                                         
REMARK   3   AUTHORS     : BRUGER                                               
REMARK   3                                                                      
REMARK   3  OTHER REFINEMENT REMARKS: THE STRUCTURES ARE BASED ON A TOTAL       
REMARK   3  OF 531 RESTRAINTS, 506 ARE NOE-DERIVED DISTANCE CONSTRAINTS,        
REMARK   3  25 DIHEDRAL ANGLE RESTRAINTS,40 DISTANCE RESTRAINTS FROM            
REMARK   3  HYDROGEN BONDS.                                                     
REMARK   4                                                                      
REMARK   4 2OEY COMPLIES WITH FORMAT V. 3.15, 01-DEC-08                         
REMARK 100                                                                      
REMARK 100 THIS ENTRY HAS BEEN PROCESSED BY RCSB ON 12-JAN-07.                  
REMARK 100 THE RCSB ID CODE IS RCSB041050.                                      
REMARK 210                                                                      
REMARK 210 EXPERIMENTAL DETAILS                                                 
REMARK 210  EXPERIMENT TYPE                : NMR                                
REMARK 210  TEMPERATURE           (KELVIN) : 273; 283; 298; 303                 
REMARK 210  PH                             : 6.8; 6.8; 6.8; 6.8                 
REMARK 210  IONIC STRENGTH                 : 100 MM NACL; 100 MM NACL; 100      
REMARK 210                                   MM NACL; 100 MM NACL               
REMARK 210  PRESSURE                       : AMBIENT; AMBIENT; AMBIENT;         
REMARK 210                                   AMBIENT                            
REMARK 210  SAMPLE CONTENTS                : 10MM PHOSPHATE BUFFER; 100 MM      
REMARK 210                                   NACL; 10MM PHOSPHATE BUFFER;       
REMARK 210                                   100 MM NACL                        
REMARK 210                                                                      
REMARK 210  NMR EXPERIMENTS CONDUCTED      : 2D NOESY, 2D TOCSY, DQF-COSY       
REMARK 210  SPECTROMETER FIELD STRENGTH    : 600 MHZ                            
REMARK 210  SPECTROMETER MODEL             : INOVA                              
REMARK 210  SPECTROMETER MANUFACTURER      : VARIAN                             
REMARK 210                                                                      
REMARK 210  STRUCTURE DETERMINATION.                                            
REMARK 210   SOFTWARE USED                 : FELIX 2000                         
REMARK 210   METHOD USED                   : SIMULATED ANNEALING                
REMARK 210                                   MOLECULAR DYNAMICS                 
REMARK 210                                                                      
REMARK 210 CONFORMERS, NUMBER CALCULATED   : 10                                 
REMARK 210 CONFORMERS, NUMBER SUBMITTED    : 8                                  
REMARK 210 CONFORMERS, SELECTION CRITERIA  : BACK CALCULATED DATA AGREE         
REMARK 210                                   WITH EXPERIMENTAL NOESY            
REMARK 210                                   SPECTRUM                           
REMARK 210                                                                      
REMARK 210 BEST REPRESENTATIVE CONFORMER IN THIS ENSEMBLE : 1                   
REMARK 210                                                                      
REMARK 210 REMARK: THIS STRUCTURE WAS DETERMINED USING STANDARD METHODS         
REMARK 210  FOR DNA-DRUG COMPLEX.                                               
REMARK 215                                                                      
REMARK 215 NMR STUDY                                                            
REMARK 215 THE COORDINATES IN THIS ENTRY WERE GENERATED FROM SOLUTION           
REMARK 215 NMR DATA.  PROTEIN DATA BANK CONVENTIONS REQUIRE THAT                
REMARK 215 CRYST1 AND SCALE RECORDS BE INCLUDED, BUT THE VALUES ON              
REMARK 215 THESE RECORDS ARE MEANINGLESS.                                       
REMARK 500                                                                      
REMARK 500 GEOMETRY AND STEREOCHEMISTRY                                         
REMARK 500 SUBTOPIC: COVALENT BOND ANGLES                                       
REMARK 500                                                                      
REMARK 500 THE STEREOCHEMICAL PARAMETERS OF THE FOLLOWING RESIDUES              
REMARK 500 HAVE VALUES WHICH DEVIATE FROM EXPECTED VALUES BY MORE               
REMARK 500 THAN 6*RMSD (M=MODEL NUMBER; RES=RESIDUE NAME; C=CHAIN               
REMARK 500 IDENTIFIER; SSEQ=SEQUENCE NUMBER; I=INSERTION CODE).                 
REMARK 500                                                                      
REMARK 500 STANDARD TABLE:                                                      
REMARK 500 FORMAT: (10X,I3,1X,A3,1X,A1,I4,A1,3(1X,A4,2X),12X,F5.1)              
REMARK 500                                                                      
REMARK 500 EXPECTED VALUES PROTEIN: ENGH AND HUBER, 1999                        
REMARK 500 EXPECTED VALUES NUCLEIC ACID: CLOWNEY ET AL 1996                     
REMARK 500                                                                      
REMARK 500  M RES CSSEQI ATM1   ATM2   ATM3                                     
REMARK 500  1  DC A   1   C4' -  C3' -  C2' ANGL. DEV. =  -4.8 DEGREES          
REMARK 500  1  DC A   2   C3' -  C2' -  C1' ANGL. DEV. =  -5.3 DEGREES          
REMARK 500  1  DA A   3   C3' -  C2' -  C1' ANGL. DEV. =  -5.9 DEGREES          
REMARK 500  1  DT A   4   O4' -  C4' -  C3' ANGL. DEV. =  -6.4 DEGREES          
REMARK 500  1  DT A   4   C1' -  O4' -  C4' ANGL. DEV. =  -9.6 DEGREES          
REMARK 500  1  DT A   4   O4' -  C1' -  N1  ANGL. DEV. =   4.2 DEGREES          
REMARK 500  1  DC A   5   O4' -  C4' -  C3' ANGL. DEV. =  -3.5 DEGREES          
REMARK 500  1  DC A   5   C4' -  C3' -  C2' ANGL. DEV. =  -5.0 DEGREES          
REMARK 500  1  DC A   5   C3' -  C2' -  C1' ANGL. DEV. =  -5.0 DEGREES          
REMARK 500  1  DC A   5   O4' -  C1' -  N1  ANGL. DEV. =   2.2 DEGREES          
REMARK 500  1  DG A   6   C4' -  C3' -  C2' ANGL. DEV. =  -4.5 DEGREES          
REMARK 500  1  DG A   6   C3' -  C2' -  C1' ANGL. DEV. =  -7.1 DEGREES          
REMARK 500  1  DG A   6   O4' -  C1' -  N9  ANGL. DEV. =   3.0 DEGREES          
REMARK 500  1  DT A   7   O4' -  C4' -  C3' ANGL. DEV. =  -3.1 DEGREES          
REMARK 500  1  DT A   7   C3' -  C2' -  C1' ANGL. DEV. =  -6.1 DEGREES          
REMARK 500  1  DT A   7   O4' -  C1' -  N1  ANGL. DEV. =   3.5 DEGREES          
REMARK 500  1  DC A   8   C3' -  C2' -  C1' ANGL. DEV. =  -5.4 DEGREES          
REMARK 500  1  DC A   8   O4' -  C1' -  N1  ANGL. DEV. =   3.5 DEGREES          
REMARK 500  1  DT A   9   C3' -  C2' -  C1' ANGL. DEV. =  -9.9 DEGREES          
REMARK 500  1  DT A   9   O4' -  C1' -  C2' ANGL. DEV. =  -5.6 DEGREES          
REMARK 500  1  DT A   9   O4' -  C1' -  N1  ANGL. DEV. =   4.2 DEGREES          
REMARK 500  1  DA A  10   C3' -  C2' -  C1' ANGL. DEV. =  -5.8 DEGREES          
REMARK 500  1  DA A  10   O4' -  C1' -  N9  ANGL. DEV. =   1.9 DEGREES          
REMARK 500  1  DC A  11   C4' -  C3' -  C2' ANGL. DEV. =  -4.6 DEGREES          
REMARK 500  1  DC A  11   C3' -  C2' -  C1' ANGL. DEV. =  -7.9 DEGREES          
REMARK 500  1  DC A  11   O4' -  C1' -  C2' ANGL. DEV. =  -5.1 DEGREES          
REMARK 500  1  DC A  11   O4' -  C1' -  N1  ANGL. DEV. =   4.5 DEGREES          
REMARK 500  1  DC A  12   O4' -  C4' -  C3' ANGL. DEV. =  -2.7 DEGREES          
REMARK 500  1  DC A  12   C4' -  C3' -  C2' ANGL. DEV. =  -4.9 DEGREES          
REMARK 500  1  DC A  12   C3' -  C2' -  C1' ANGL. DEV. =  -5.3 DEGREES          
REMARK 500  1  DC A  12   O4' -  C1' -  N1  ANGL. DEV. =   3.5 DEGREES          
REMARK 500  1  DT A  13   C4' -  C3' -  C2' ANGL. DEV. =  -4.8 DEGREES          
REMARK 500  1  DT A  13   O4' -  C1' -  N1  ANGL. DEV. =   6.9 DEGREES          
REMARK 500  1  DT A  13   C4  -  C5  -  C6  ANGL. DEV. =   3.7 DEGREES          
REMARK 500  1  DT A  14   O4' -  C4' -  C3' ANGL. DEV. =  -4.5 DEGREES          
REMARK 500  1  DT A  14   C3' -  C2' -  C1' ANGL. DEV. =  -8.7 DEGREES          
REMARK 500  1  DT A  14   C4  -  C5  -  C6  ANGL. DEV. =   3.6 DEGREES          
REMARK 500  1  DT A  15   C3' -  C2' -  C1' ANGL. DEV. =  -9.4 DEGREES          
REMARK 500  1  DT A  15   O4' -  C1' -  C2' ANGL. DEV. =  -5.3 DEGREES          
REMARK 500  1  DT A  15   O4' -  C1' -  N1  ANGL. DEV. =   3.0 DEGREES          
REMARK 500  1  DG A  16   C3' -  C2' -  C1' ANGL. DEV. =  -7.6 DEGREES          
REMARK 500  1  DG A  16   O4' -  C1' -  N9  ANGL. DEV. =   6.2 DEGREES          
REMARK 500  1  DG A  17   O4' -  C4' -  C3' ANGL. DEV. =  -2.6 DEGREES          
REMARK 500  1  DG A  17   C4' -  C3' -  C2' ANGL. DEV. =  -4.3 DEGREES          
REMARK 500  1  DG A  17   C3' -  C2' -  C1' ANGL. DEV. =  -8.5 DEGREES          
REMARK 500  1  DG A  17   O4' -  C1' -  N9  ANGL. DEV. =   2.8 DEGREES          
REMARK 500  1  DT A  18   C3' -  C2' -  C1' ANGL. DEV. =  -7.9 DEGREES          
REMARK 500  1  DT A  18   O4' -  C1' -  N1  ANGL. DEV. =   2.7 DEGREES          
REMARK 500  1  DA A  19   C3' -  C2' -  C1' ANGL. DEV. =  -8.1 DEGREES          
REMARK 500  1  DA A  19   O4' -  C1' -  C2' ANGL. DEV. =  -5.1 DEGREES          
REMARK 500                                                                      
REMARK 500 THIS ENTRY HAS     513 ANGLE DEVIATIONS.                             
REMARK 500                                                                      
REMARK 500 REMARK: NULL                                                         
REMARK 800                                                                      
REMARK 800 SITE                                                                 
REMARK 800 SITE_IDENTIFIER: AC1                                                 
REMARK 800 EVIDENCE_CODE: SOFTWARE                                              
REMARK 800 SITE_DESCRIPTION: BINDING SITE FOR RESIDUE S2A A 26                  
DBREF  2OEY A    1    25  PDB    2OEY     2OEY             1     25             
SEQRES   1 A   25   DC  DC  DA  DT  DC  DG  DT  DC  DT  DA  DC  DC  DT          
SEQRES   2 A   25   DT  DT  DG  DG  DT  DA  DG  DG  DA  DT  DG  DG              
HET    S2A  A  26      73                                                       
HETNAM     S2A (1R,3A'S,10'S,10A'R)-7-METHOXY-2-OXO-10',10A'-DIHYDRO-           
HETNAM   2 S2A  2H,3A'H-SPIRO[NAPHTHALENE-1,3'-PENTALENO[1,2-                   
HETNAM   3 S2A  B]NAPHTHALEN]-10'-YL 2,6-DIDEOXY-2-(METHYLAMINO)-               
HETNAM   4 S2A  ALPHA-D-GALACTOPYRANOSIDE                                       
HETSYN     S2A SPIROCYCLIC ALKENE                                               
FORMUL   2  S2A    C33 H33 N O6                                                 
SITE     1 AC1  5  DG A   6   DT A   7   DC A   8   DG A  20                    
SITE     2 AC1  5  DG A  21                                                     
CRYST1    1.000    1.000    1.000  90.00  90.00  90.00 P 1           1          
ORIGX1      1.000000  0.000000  0.000000        0.00000                         
ORIGX2      0.000000  1.000000  0.000000        0.00000                         
ORIGX3      0.000000  0.000000  1.000000        0.00000                         
SCALE1      1.000000  0.000000  0.000000        0.00000                         
SCALE2      0.000000  1.000000  0.000000        0.00000                         
SCALE3      0.000000  0.000000  1.000000        0.00000                         
MODEL        1                                                                  
ATOM      1  O5'  DC A   1       2.081 -17.928  -3.278  1.00  0.04           O  
ATOM      2  C5'  DC A   1       3.132 -17.991  -4.246  1.00  0.04           C  
ATOM      3  C4'  DC A   1       2.933 -16.993  -5.384  1.00  0.04           C  
ATOM      4  O4'  DC A   1       1.644 -17.219  -5.964  1.00  0.04           O  
ATOM      5  C3'  DC A   1       2.908 -15.511  -5.063  1.00  0.04           C  
ATOM      6  O3'  DC A   1       3.006 -14.680  -6.212  1.00  0.04           O  
ATOM      7  C2'  DC A   1       1.515 -15.466  -4.450  1.00  0.04           C  
ATOM      8  C1'  DC A   1       0.757 -16.156  -5.579  1.00  0.04           C  
ATOM      9  N1   DC A   1      -0.537 -16.748  -5.165  1.00  0.03           N  
ATOM     10  C2   DC A   1      -1.690 -16.340  -5.813  1.00  0.03           C  
ATOM     11  O2   DC A   1      -1.673 -15.506  -6.714  1.00  0.03           O  
ATOM     12  N3   DC A   1      -2.873 -16.886  -5.427  1.00  0.03           N  
ATOM     13  C4   DC A   1      -2.942 -17.800  -4.446  1.00  0.03           C  
ATOM     14  N4   DC A   1      -4.139 -18.300  -4.113  1.00  0.03           N  
ATOM     15  C5   DC A   1      -1.752 -18.229  -3.770  1.00  0.04           C  
ATOM     16  C6   DC A   1      -0.583 -17.677  -4.164  1.00  0.04           C  
ATOM     17  H5'  DC A   1       3.156 -18.996  -4.665  1.00  0.05           H  
ATOM     18 H5''  DC A   1       4.083 -17.787  -3.757  1.00  0.05           H  
ATOM     19  H4'  DC A   1       3.694 -17.186  -6.139  1.00  0.04           H  
ATOM     20  H3'  DC A   1       3.695 -15.236  -4.361  1.00  0.04           H  
ATOM     21  H2'  DC A   1       1.522 -16.073  -3.546  1.00  0.04           H  
ATOM     22 H2''  DC A   1       1.144 -14.465  -4.236  1.00  0.03           H  
ATOM     23  H1'  DC A   1       0.608 -15.462  -6.406  1.00  0.03           H  
ATOM     24  H41  DC A   1      -4.960 -17.983  -4.621  1.00  0.03           H  
ATOM     25  H42  DC A   1      -4.238 -18.980  -3.371  1.00  0.04           H  
ATOM     26  H5   DC A   1      -1.781 -18.969  -2.971  1.00  0.04           H  
ATOM     27  H6   DC A   1       0.342 -17.979  -3.674  1.00  0.04           H  
ATOM     28 HO5'  DC A   1       2.309 -18.558  -2.592  1.00  0.04           H  
ATOM     29  P    DC A   2       2.977 -13.093  -6.062  1.00  0.04           P  
ATOM     30  OP1  DC A   2       4.024 -12.505  -6.925  1.00  0.04           O  
ATOM     31  OP2  DC A   2       2.899 -12.750  -4.624  1.00  0.04           O  
ATOM     32  O5'  DC A   2       1.562 -12.827  -6.724  1.00  0.03           O  
ATOM     33  C5'  DC A   2       1.498 -13.263  -8.072  1.00  0.03           C  
ATOM     34  C4'  DC A   2       0.285 -12.724  -8.784  1.00  0.03           C  
ATOM     35  O4'  DC A   2      -0.904 -13.126  -8.103  1.00  0.03           O  
ATOM     36  C3'  DC A   2       0.136 -11.222  -8.855  1.00  0.03           C  
ATOM     37  O3'  DC A   2      -0.841 -10.810  -9.787  1.00  0.03           O  
ATOM     38  C2'  DC A   2      -0.364 -10.976  -7.437  1.00  0.03           C  
ATOM     39  C1'  DC A   2      -1.500 -11.990  -7.459  1.00  0.03           C  
ATOM     40  N1   DC A   2      -1.955 -12.427  -6.121  1.00  0.02           N  
ATOM     41  C2   DC A   2      -3.306 -12.375  -5.848  1.00  0.02           C  
ATOM     42  O2   DC A   2      -4.116 -11.984  -6.681  1.00  0.02           O  
ATOM     43  N3   DC A   2      -3.733 -12.776  -4.623  1.00  0.02           N  
ATOM     44  C4   DC A   2      -2.879 -13.216  -3.689  1.00  0.02           C  
ATOM     45  N4   DC A   2      -3.371 -13.594  -2.503  1.00  0.02           N  
ATOM     46  C5   DC A   2      -1.471 -13.274  -3.961  1.00  0.03           C  
ATOM     47  C6   DC A   2      -1.062 -12.871  -5.185  1.00  0.03           C  
ATOM     48  H5'  DC A   2       1.492 -14.351  -8.089  1.00  0.03           H  
ATOM     49 H5''  DC A   2       2.402 -12.914  -8.572  1.00  0.03           H  
ATOM     50  H4'  DC A   2       0.271 -13.140  -9.792  1.00  0.03           H  
ATOM     51  H3'  DC A   2       1.077 -10.722  -9.075  1.00  0.03           H  
ATOM     52  H2'  DC A   2       0.424 -11.263  -6.743  1.00  0.03           H  
ATOM     53 H2''  DC A   2      -0.710  -9.963  -7.233  1.00  0.03           H  
ATOM     54  H1'  DC A   2      -2.332 -11.602  -8.048  1.00  0.02           H  
ATOM     55  H41  DC A   2      -4.376 -13.561  -2.369  1.00  0.02           H  
ATOM     56  H42  DC A   2      -2.767 -13.907  -1.755  1.00  0.03           H  
ATOM     57  H5   DC A   2      -0.759 -13.629  -3.217  1.00  0.03           H  
ATOM     58  H6   DC A   2      -0.003 -12.903  -5.433  1.00  0.03           H  
ATOM     59  P    DA A   3      -1.053  -9.259 -10.076  1.00  0.02           P  
ATOM     60  OP1  DA A   3      -0.698  -8.973 -11.483  1.00  0.03           O  
ATOM     61  OP2  DA A   3      -0.476  -8.462  -8.971  1.00  0.03           O  
ATOM     62  O5'  DA A   3      -2.622  -9.268  -9.936  1.00  0.02           O  
ATOM     63  C5'  DA A   3      -3.239 -10.164 -10.844  1.00  0.02           C  
ATOM     64  C4'  DA A   3      -4.738 -10.038 -10.804  1.00  0.02           C  
ATOM     65  O4'  DA A   3      -5.212 -10.324  -9.490  1.00  0.02           O  
ATOM     66  C3'  DA A   3      -5.305  -8.661 -11.074  1.00  0.02           C  
ATOM     67  O3'  DA A   3      -6.715  -8.636 -11.299  1.00  0.02           O  
ATOM     68  C2'  DA A   3      -5.008  -8.018  -9.723  1.00  0.02           C  
ATOM     69  C1'  DA A   3      -5.645  -9.104  -8.873  1.00  0.02           C  
ATOM     70  N9   DA A   3      -5.215  -9.171  -7.466  1.00  0.02           N  
ATOM     71  C8   DA A   3      -3.949  -9.140  -6.939  1.00  0.03           C  
ATOM     72  N7   DA A   3      -3.913  -9.264  -5.640  1.00  0.03           N  
ATOM     73  C5   DA A   3      -5.248  -9.383  -5.291  1.00  0.02           C  
ATOM     74  C6   DA A   3      -5.874  -9.543  -4.062  1.00  0.02           C  
ATOM     75  N6   DA A   3      -5.179  -9.615  -2.927  1.00  0.02           N  
ATOM     76  N1   DA A   3      -7.215  -9.627  -4.065  1.00  0.02           N  
ATOM     77  C2   DA A   3      -7.890  -9.558  -5.212  1.00  0.02           C  
ATOM     78  N3   DA A   3      -7.397  -9.408  -6.429  1.00  0.02           N  
ATOM     79  C4   DA A   3      -6.050  -9.326  -6.394  1.00  0.02           C  
ATOM     80  H5'  DA A   3      -2.935 -11.180 -10.598  1.00  0.02           H  
ATOM     81 H5''  DA A   3      -2.877  -9.919 -11.841  1.00  0.02           H  
ATOM     82  H4'  DA A   3      -5.166 -10.759 -11.501  1.00  0.02           H  
ATOM     83  H3'  DA A   3      -4.809  -8.169 -11.909  1.00  0.02           H  
ATOM     84  H2'  DA A   3      -3.930  -7.981  -9.574  1.00  0.02           H  
ATOM     85 H2''  DA A   3      -5.469  -7.042  -9.566  1.00  0.02           H  
ATOM     86  H1'  DA A   3      -6.730  -9.019  -8.939  1.00  0.02           H  
ATOM     87  H8   DA A   3      -3.057  -9.024  -7.554  1.00  0.03           H  
ATOM     88  H61  DA A   3      -5.650  -9.812  -2.052  1.00  0.03           H  
ATOM     89  H62  DA A   3      -4.177  -9.476  -2.945  1.00  0.03           H  
ATOM     90  H2   DA A   3      -8.974  -9.634  -5.140  1.00  0.02           H  
ATOM     91  P    DT A   4      -7.331  -7.382 -12.086  1.00  0.02           P  
ATOM     92  OP1  DT A   4      -8.496  -7.845 -12.873  1.00  0.02           O  
ATOM     93  OP2  DT A   4      -6.216  -6.681 -12.763  1.00  0.02           O  
ATOM     94  O5'  DT A   4      -7.870  -6.448 -10.910  1.00  0.02           O  
ATOM     95  C5'  DT A   4      -9.093  -6.866 -10.324  1.00  0.02           C  
ATOM     96  C4'  DT A   4      -9.221  -6.359  -8.909  1.00  0.02           C  
ATOM     97  O4'  DT A   4      -7.992  -6.669  -8.260  1.00  0.02           O  
ATOM     98  C3'  DT A   4      -9.219  -4.865  -8.668  1.00  0.02           C  
ATOM     99  O3'  DT A   4     -10.398  -4.097  -8.941  1.00  0.03           O  
ATOM    100  C2'  DT A   4      -8.845  -4.813  -7.182  1.00  0.03           C  
ATOM    101  C1'  DT A   4      -8.269  -6.202  -6.940  1.00  0.02           C  
ATOM    102  N1   DT A   4      -7.077  -6.234  -6.068  1.00  0.02           N  
ATOM    103  C2   DT A   4      -7.295  -6.530  -4.734  1.00  0.02           C  
ATOM    104  O2   DT A   4      -8.413  -6.745  -4.271  1.00  0.02           O  
ATOM    105  N3   DT A   4      -6.172  -6.567  -3.931  1.00  0.02           N  
ATOM    106  C4   DT A   4      -4.869  -6.338  -4.329  1.00  0.02           C  
ATOM    107  O4   DT A   4      -3.955  -6.406  -3.507  1.00  0.03           O  
ATOM    108  C5   DT A   4      -4.739  -6.035  -5.735  1.00  0.02           C  
ATOM    109  C7   DT A   4      -3.356  -5.760  -6.305  1.00  0.03           C  
ATOM    110  C6   DT A   4      -5.819  -5.993  -6.547  1.00  0.02           C  
ATOM    111  H5'  DT A   4      -9.112  -7.956 -10.330  1.00  0.02           H  
ATOM    112 H5''  DT A   4      -9.918  -6.493 -10.928  1.00  0.03           H  
ATOM    113  H4'  DT A   4     -10.060  -6.841  -8.407  1.00  0.02           H  
ATOM    114  H3'  DT A   4      -8.394  -4.420  -9.223  1.00  0.03           H  
ATOM    115  H2'  DT A   4      -8.056  -4.068  -7.091  1.00  0.03           H  
ATOM    116 H2''  DT A   4      -9.672  -4.598  -6.507  1.00  0.04           H  
ATOM    117  H1'  DT A   4      -9.042  -6.821  -6.483  1.00  0.03           H  
ATOM    118  H3   DT A   4      -6.342  -6.799  -2.957  1.00  0.02           H  
ATOM    119  H71  DT A   4      -3.137  -6.481  -7.091  1.00  0.03           H  
ATOM    120  H72  DT A   4      -3.324  -4.752  -6.714  1.00  0.04           H  
ATOM    121  H73  DT A   4      -2.619  -5.857  -5.507  1.00  0.03           H  
ATOM    122  H6   DT A   4      -5.687  -5.762  -7.604  1.00  0.02           H  
ATOM    123  P    DC A   5     -10.511  -2.580  -8.423  1.00  0.03           P  
ATOM    124  OP1  DC A   5     -11.700  -1.953  -9.042  1.00  0.04           O  
ATOM    125  OP2  DC A   5      -9.179  -1.946  -8.546  1.00  0.04           O  
ATOM    126  O5'  DC A   5     -10.815  -2.802  -6.871  1.00  0.03           O  
ATOM    127  C5'  DC A   5     -12.129  -3.211  -6.528  1.00  0.04           C  
ATOM    128  C4'  DC A   5     -12.229  -3.401  -5.037  1.00  0.04           C  
ATOM    129  O4'  DC A   5     -11.258  -4.364  -4.633  1.00  0.05           O  
ATOM    130  C3'  DC A   5     -11.804  -2.207  -4.223  1.00  0.04           C  
ATOM    131  O3'  DC A   5     -12.650  -1.071  -4.295  1.00  0.04           O  
ATOM    132  C2'  DC A   5     -11.770  -2.901  -2.870  1.00  0.05           C  
ATOM    133  C1'  DC A   5     -10.869  -4.079  -3.275  1.00  0.05           C  
ATOM    134  N1   DC A   5      -9.399  -3.897  -3.184  1.00  0.05           N  
ATOM    135  C2   DC A   5      -8.773  -4.344  -2.054  1.00  0.06           C  
ATOM    136  O2   DC A   5      -9.389  -4.865  -1.127  1.00  0.07           O  
ATOM    137  N3   DC A   5      -7.421  -4.188  -1.979  1.00  0.06           N  
ATOM    138  C4   DC A   5      -6.705  -3.620  -2.962  1.00  0.05           C  
ATOM    139  N4   DC A   5      -5.378  -3.494  -2.822  1.00  0.06           N  
ATOM    140  C5   DC A   5      -7.360  -3.152  -4.146  1.00  0.05           C  
ATOM    141  C6   DC A   5      -8.699  -3.313  -4.209  1.00  0.05           C  
ATOM    142  H5'  DC A   5     -12.375  -4.133  -7.054  1.00  0.07           H  
ATOM    143 H5''  DC A   5     -12.812  -2.424  -6.847  1.00  0.05           H  
ATOM    144  H4'  DC A   5     -13.230  -3.722  -4.748  1.00  0.07           H  
ATOM    145  H3'  DC A   5     -10.811  -1.873  -4.509  1.00  0.06           H  
ATOM    146  H2'  DC A   5     -11.365  -2.322  -2.042  1.00  0.09           H  
ATOM    147 H2''  DC A   5     -12.777  -3.257  -2.645  1.00  0.08           H  
ATOM    148  H1'  DC A   5     -11.132  -4.935  -2.653  1.00  0.13           H  
ATOM    149  H41  DC A   5      -4.937  -3.772  -1.948  1.00  0.14           H  
ATOM    150  H42  DC A   5      -4.806  -3.126  -3.568  1.00  0.14           H  
ATOM    151  H5   DC A   5      -6.809  -2.686  -4.964  1.00  0.07           H  
ATOM    152  H6   DC A   5      -9.219  -2.969  -5.101  1.00  0.07           H  
ATOM    153  P    DG A   6     -12.002   0.217  -4.987  1.00  0.04           P  
ATOM    154  OP1  DG A   6     -13.079   1.135  -5.415  1.00  0.07           O  
ATOM    155  OP2  DG A   6     -10.945  -0.202  -5.931  1.00  0.06           O  
ATOM    156  O5'  DG A   6     -11.271   0.823  -3.699  1.00  0.07           O  
ATOM    157  C5'  DG A   6     -12.136   1.351  -2.713  1.00  0.09           C  
ATOM    158  C4'  DG A   6     -12.554   2.750  -3.108  1.00  0.05           C  
ATOM    159  O4'  DG A   6     -13.312   3.301  -2.037  1.00  0.06           O  
ATOM    160  C3'  DG A   6     -11.442   3.765  -3.299  1.00  0.04           C  
ATOM    161  O3'  DG A   6     -11.876   5.028  -3.792  1.00  0.04           O  
ATOM    162  C2'  DG A   6     -11.075   3.945  -1.833  1.00  0.05           C  
ATOM    163  C1'  DG A   6     -12.491   4.267  -1.371  1.00  0.05           C  
ATOM    164  N9   DG A   6     -12.725   4.255   0.087  1.00  0.04           N  
ATOM    165  C8   DG A   6     -13.122   3.237   0.919  1.00  0.05           C  
ATOM    166  N7   DG A   6     -13.237   3.597   2.170  1.00  0.05           N  
ATOM    167  C5   DG A   6     -12.896   4.941   2.169  1.00  0.04           C  
ATOM    168  C6   DG A   6     -12.839   5.869   3.245  1.00  0.04           C  
ATOM    169  O6   DG A   6     -13.088   5.667   4.435  1.00  0.05           O  
ATOM    170  N1   DG A   6     -12.446   7.132   2.806  1.00  0.03           N  
ATOM    171  C2   DG A   6     -12.144   7.464   1.490  1.00  0.03           C  
ATOM    172  N2   DG A   6     -11.773   8.716   1.207  1.00  0.04           N  
ATOM    173  N3   DG A   6     -12.203   6.576   0.488  1.00  0.03           N  
ATOM    174  C4   DG A   6     -12.584   5.346   0.899  1.00  0.04           C  
ATOM    175  H5'  DG A   6     -11.660   1.326  -1.736  1.00  0.13           H  
ATOM    176 H5''  DG A   6     -13.026   0.722  -2.683  1.00  0.14           H  
ATOM    177  H4'  DG A   6     -13.181   2.701  -3.999  1.00  0.09           H  
ATOM    178  H3'  DG A   6     -10.647   3.372  -3.928  1.00  0.07           H  
ATOM    179  H2'  DG A   6     -10.687   3.027  -1.399  1.00  0.10           H  
ATOM    180 H2''  DG A   6     -10.401   4.781  -1.650  1.00  0.11           H  
ATOM    181  H1'  DG A   6     -12.724   5.264  -1.730  1.00  0.10           H  
ATOM    182  H8   DG A   6     -13.318   2.225   0.567  1.00  0.11           H  
ATOM    183  H1   DG A   6     -12.386   7.833   3.534  1.00  0.09           H  
ATOM    184  H21  DG A   6     -11.736   9.425   1.926  1.00  0.06           H  
ATOM    185  H22  DG A   6     -11.509   8.992   0.270  1.00  0.05           H  
ATOM    186  P    DT A   7     -11.035   5.805  -4.915  1.00  0.03           P  
ATOM    187  OP1  DT A   7     -11.225   5.135  -6.218  1.00  0.04           O  
ATOM    188  OP2  DT A   7      -9.677   6.047  -4.379  1.00  0.04           O  
ATOM    189  O5'  DT A   7     -11.809   7.199  -4.913  1.00  0.04           O  
ATOM    190  C5'  DT A   7     -11.069   8.415  -4.986  1.00  0.04           C  
ATOM    191  C4'  DT A   7     -11.142   9.233  -3.698  1.00  0.03           C  
ATOM    192  O4'  DT A   7     -12.523   9.246  -3.312  1.00  0.03           O  
ATOM    193  C3'  DT A   7     -10.471   8.774  -2.404  1.00  0.02           C  
ATOM    194  O3'  DT A   7     -10.502   9.734  -1.352  1.00  0.02           O  
ATOM    195  C2'  DT A   7     -11.426   7.689  -1.990  1.00  0.02           C  
ATOM    196  C1'  DT A   7     -12.683   8.538  -2.064  1.00  0.02           C  
ATOM    197  N1   DT A   7     -13.914   7.719  -2.052  1.00  0.03           N  
ATOM    198  C2   DT A   7     -14.750   7.800  -0.944  1.00  0.03           C  
ATOM    199  O2   DT A   7     -14.516   8.538   0.017  1.00  0.03           O  
ATOM    200  N3   DT A   7     -15.885   6.996  -0.984  1.00  0.03           N  
ATOM    201  C4   DT A   7     -16.244   6.138  -2.015  1.00  0.04           C  
ATOM    202  O4   DT A   7     -17.276   5.469  -1.957  1.00  0.04           O  
ATOM    203  C5   DT A   7     -15.312   6.128  -3.113  1.00  0.04           C  
ATOM    204  C7   DT A   7     -15.587   5.227  -4.304  1.00  0.05           C  
ATOM    205  C6   DT A   7     -14.207   6.895  -3.103  1.00  0.03           C  
ATOM    206  H5'  DT A   7     -11.500   9.001  -5.796  1.00  0.05           H  
ATOM    207 H5''  DT A   7     -10.030   8.189  -5.223  1.00  0.05           H  
ATOM    208  H4'  DT A   7     -10.837  10.253  -3.935  1.00  0.04           H  
ATOM    209  H3'  DT A   7      -9.447   8.446  -2.574  1.00  0.03           H  
ATOM    210  H2'  DT A   7     -11.454   6.893  -2.718  1.00  0.03           H  
ATOM    211 H2''  DT A   7     -11.255   7.285  -0.992  1.00  0.03           H  
ATOM    212  H1'  DT A   7     -12.693   9.245  -1.235  1.00  0.03           H  
ATOM    213  H3   DT A   7     -16.506   7.037  -0.189  1.00  0.04           H  
ATOM    214  H71  DT A   7     -14.766   4.518  -4.415  1.00  0.05           H  
ATOM    215  H72  DT A   7     -16.516   4.684  -4.129  1.00  0.06           H  
ATOM    216  H73  DT A   7     -15.676   5.832  -5.205  1.00  0.05           H  
ATOM    217  H6   DT A   7     -13.529   6.862  -3.953  1.00  0.03           H  
ATOM    218  P    DC A   8      -9.529  11.008  -1.457  1.00  0.02           P  
ATOM    219  OP1  DC A   8     -10.315  12.194  -1.854  1.00  0.03           O  
ATOM    220  OP2  DC A   8      -8.333  10.599  -2.226  1.00  0.03           O  
ATOM    221  O5'  DC A   8      -9.103  11.164   0.075  1.00  0.03           O  
ATOM    222  C5'  DC A   8     -10.177  11.395   0.973  1.00  0.03           C  
ATOM    223  C4'  DC A   8      -9.913  10.810   2.350  1.00  0.02           C  
ATOM    224  O4'  DC A   8      -9.504   9.441   2.205  1.00  0.03           O  
ATOM    225  C3'  DC A   8      -8.805  11.392   3.193  1.00  0.02           C  
ATOM    226  O3'  DC A   8      -8.813  10.971   4.553  1.00  0.03           O  
ATOM    227  C2'  DC A   8      -7.630  10.746   2.486  1.00  0.03           C  
ATOM    228  C1'  DC A   8      -8.123   9.309   2.580  1.00  0.03           C  
ATOM    229  N1   DC A   8      -7.387   8.407   1.664  1.00  0.03           N  
ATOM    230  C2   DC A   8      -6.376   7.634   2.186  1.00  0.05           C  
ATOM    231  O2   DC A   8      -6.112   7.661   3.384  1.00  0.04           O  
ATOM    232  N3   DC A   8      -5.680   6.833   1.341  1.00  0.03           N  
ATOM    233  C4   DC A   8      -5.958   6.784   0.027  1.00  0.04           C  
ATOM    234  N4   DC A   8      -5.227   5.991  -0.756  1.00  0.04           N  
ATOM    235  C5   DC A   8      -7.012   7.581  -0.523  1.00  0.04           C  
ATOM    236  C6   DC A   8      -7.694   8.371   0.333  1.00  0.04           C  
ATOM    237  H5'  DC A   8     -11.056  10.934   0.525  1.00  0.04           H  
ATOM    238 H5''  DC A   8     -10.355  12.466   1.051  1.00  0.03           H  
ATOM    239  H4'  DC A   8     -10.842  10.847   2.919  1.00  0.04           H  
ATOM    240  H3'  DC A   8      -8.788  12.481   3.163  1.00  0.04           H  
ATOM    241  H2'  DC A   8      -7.601  11.085   1.451  1.00  0.05           H  
ATOM    242 H2''  DC A   8      -6.669  10.889   2.977  1.00  0.05           H  
ATOM    243  H1'  DC A   8      -8.030   8.956   3.608  1.00  0.09           H  
ATOM    244  H41  DC A   8      -4.515   5.421  -0.320  1.00  0.09           H  
ATOM    245  H42  DC A   8      -5.358   5.948  -1.761  1.00  0.09           H  
ATOM    246  H5   DC A   8      -7.261   7.555  -1.584  1.00  0.08           H  
ATOM    247  H6   DC A   8      -8.504   8.990  -0.038  1.00  0.06           H  
ATOM    248  P    DT A   9      -7.984  11.916   5.542  1.00  0.02           P  
ATOM    249  OP1  DT A   9      -8.583  11.810   6.891  1.00  0.03           O  
ATOM    250  OP2  DT A   9      -7.848  13.239   4.895  1.00  0.02           O  
ATOM    251  O5'  DT A   9      -6.548  11.229   5.584  1.00  0.02           O  
ATOM    252  C5'  DT A   9      -6.320  10.343   6.666  1.00  0.02           C  
ATOM    253  C4'  DT A   9      -4.894   9.843   6.672  1.00  0.02           C  
ATOM    254  O4'  DT A   9      -4.655   9.047   5.508  1.00  0.03           O  
ATOM    255  C3'  DT A   9      -3.794  10.902   6.614  1.00  0.02           C  
ATOM    256  O3'  DT A   9      -2.499  10.461   7.007  1.00  0.02           O  
ATOM    257  C2'  DT A   9      -3.707  11.059   5.102  1.00  0.02           C  
ATOM    258  C1'  DT A   9      -3.478   9.576   4.895  1.00  0.02           C  
ATOM    259  N1   DT A   9      -3.279   9.070   3.521  1.00  0.02           N  
ATOM    260  C2   DT A   9      -2.464   7.961   3.384  1.00  0.02           C  
ATOM    261  O2   DT A   9      -1.926   7.403   4.339  1.00  0.02           O  
ATOM    262  N3   DT A   9      -2.285   7.499   2.095  1.00  0.02           N  
ATOM    263  C4   DT A   9      -2.836   8.034   0.946  1.00  0.02           C  
ATOM    264  O4   DT A   9      -2.597   7.528  -0.151  1.00  0.02           O  
ATOM    265  C5   DT A   9      -3.670   9.188   1.189  1.00  0.02           C  
ATOM    266  C7   DT A   9      -4.338   9.876   0.010  1.00  0.02           C  
ATOM    267  C6   DT A   9      -3.863   9.662   2.436  1.00  0.02           C  
ATOM    268  H5'  DT A   9      -7.020   9.509   6.614  1.00  0.03           H  
ATOM    269 H5''  DT A   9      -6.510  10.906   7.580  1.00  0.03           H  
ATOM    270  H4'  DT A   9      -4.737   9.228   7.557  1.00  0.02           H  
ATOM    271  H3'  DT A   9      -4.051  11.812   7.157  1.00  0.02           H  
ATOM    272  H2'  DT A   9      -4.648  11.400   4.672  1.00  0.02           H  
ATOM    273 H2''  DT A   9      -2.860  11.662   4.774  1.00  0.02           H  
ATOM    274  H1'  DT A   9      -2.620   9.279   5.499  1.00  0.03           H  
ATOM    275  H3   DT A   9      -1.686   6.683   2.006  1.00  0.03           H  
ATOM    276  H71  DT A   9      -4.102   9.332  -0.905  1.00  0.03           H  
ATOM    277  H72  DT A   9      -5.413   9.900   0.159  1.00  0.03           H  
ATOM    278  H73  DT A   9      -3.985  10.900  -0.063  1.00  0.03           H  
ATOM    279  H6   DT A   9      -4.499  10.535   2.579  1.00  0.02           H  
ATOM    280  P    DA A  10      -1.364  11.562   7.272  1.00  0.01           P  
ATOM    281  OP1  DA A  10      -1.706  12.285   8.516  1.00  0.02           O  
ATOM    282  OP2  DA A  10      -1.147  12.313   6.014  1.00  0.02           O  
ATOM    283  O5'  DA A  10      -0.066  10.685   7.540  1.00  0.01           O  
ATOM    284  C5'  DA A  10      -0.023   9.916   8.732  1.00  0.01           C  
ATOM    285  C4'  DA A  10       1.146   8.951   8.715  1.00  0.01           C  
ATOM    286  O4'  DA A  10       1.041   8.173   7.520  1.00  0.01           O  
ATOM    287  C3'  DA A  10       2.560   9.505   8.623  1.00  0.01           C  
ATOM    288  O3'  DA A  10       3.589   8.539   8.833  1.00  0.01           O  
ATOM    289  C2'  DA A  10       2.542   9.895   7.152  1.00  0.01           C  
ATOM    290  C1'  DA A  10       2.096   8.542   6.617  1.00  0.01           C  
ATOM    291  N9   DA A  10       1.595   8.559   5.223  1.00  0.01           N  
ATOM    292  C8   DA A  10       0.614   9.340   4.661  1.00  0.02           C  
ATOM    293  N7   DA A  10       0.410   9.104   3.391  1.00  0.02           N  
ATOM    294  C5   DA A  10       1.317   8.100   3.095  1.00  0.01           C  
ATOM    295  C6   DA A  10       1.594   7.414   1.914  1.00  0.01           C  
ATOM    296  N6   DA A  10       0.941   7.669   0.776  1.00  0.02           N  
ATOM    297  N1   DA A  10       2.554   6.477   1.965  1.00  0.01           N  
ATOM    298  C2   DA A  10       3.195   6.235   3.107  1.00  0.02           C  
ATOM    299  N3   DA A  10       3.014   6.821   4.278  1.00  0.01           N  
ATOM    300  C4   DA A  10       2.045   7.759   4.202  1.00  0.01           C  
ATOM    301  H5'  DA A  10      -0.958   9.361   8.805  1.00  0.02           H  
ATOM    302 H5''  DA A  10       0.058  10.591   9.582  1.00  0.02           H  
ATOM    303  H4'  DA A  10       1.064   8.290   9.578  1.00  0.01           H  
ATOM    304  H3'  DA A  10       2.717  10.347   9.294  1.00  0.01           H  
ATOM    305  H2'  DA A  10       1.775  10.654   6.989  1.00  0.01           H  
ATOM    306 H2''  DA A  10       3.504  10.211   6.749  1.00  0.01           H  
ATOM    307  H1'  DA A  10       2.925   7.840   6.711  1.00  0.01           H  
ATOM    308  H8   DA A  10       0.054  10.087   5.222  1.00  0.02           H  
ATOM    309  H61  DA A  10       1.127   7.126  -0.061  1.00  0.03           H  
ATOM    310  H62  DA A  10       0.256   8.410   0.748  1.00  0.02           H  
ATOM    311  H2   DA A  10       3.962   5.459   3.074  1.00  0.02           H  
ATOM    312  P    DC A  11       5.070   9.078   9.108  1.00  0.01           P  
ATOM    313  OP1  DC A  11       5.698   8.226  10.140  1.00  0.01           O  
ATOM    314  OP2  DC A  11       4.992  10.543   9.306  1.00  0.01           O  
ATOM    315  O5'  DC A  11       5.807   8.803   7.718  1.00  0.01           O  
ATOM    316  C5'  DC A  11       6.430   7.532   7.587  1.00  0.01           C  
ATOM    317  C4'  DC A  11       7.131   7.386   6.252  1.00  0.01           C  
ATOM    318  O4'  DC A  11       6.164   7.489   5.200  1.00  0.01           O  
ATOM    319  C3'  DC A  11       8.175   8.450   5.912  1.00  0.01           C  
ATOM    320  O3'  DC A  11       9.099   8.152   4.867  1.00  0.01           O  
ATOM    321  C2'  DC A  11       7.224   9.492   5.346  1.00  0.01           C  
ATOM    322  C1'  DC A  11       6.591   8.542   4.340  1.00  0.01           C  
ATOM    323  N1   DC A  11       5.494   9.083   3.506  1.00  0.01           N  
ATOM    324  C2   DC A  11       5.342   8.565   2.230  1.00  0.01           C  
ATOM    325  O2   DC A  11       6.067   7.674   1.794  1.00  0.01           O  
ATOM    326  N3   DC A  11       4.352   9.065   1.448  1.00  0.01           N  
ATOM    327  C4   DC A  11       3.531  10.035   1.881  1.00  0.01           C  
ATOM    328  N4   DC A  11       2.584  10.481   1.048  1.00  0.01           N  
ATOM    329  C5   DC A  11       3.677  10.578   3.202  1.00  0.01           C  
ATOM    330  C6   DC A  11       4.666  10.071   3.971  1.00  0.01           C  
ATOM    331  H5'  DC A  11       5.676   6.755   7.703  1.00  0.01           H  
ATOM    332 H5''  DC A  11       7.157   7.442   8.394  1.00  0.01           H  
ATOM    333  H4'  DC A  11       7.598   6.403   6.202  1.00  0.01           H  
ATOM    334  H3'  DC A  11       8.728   8.778   6.791  1.00  0.01           H  
ATOM    335  H2'  DC A  11       6.516   9.821   6.109  1.00  0.01           H  
ATOM    336 H2''  DC A  11       7.729  10.333   4.869  1.00  0.01           H  
ATOM    337  H1'  DC A  11       7.376   8.151   3.696  1.00  0.01           H  
ATOM    338  H41  DC A  11       2.560  10.107   0.104  1.00  0.01           H  
ATOM    339  H42  DC A  11       1.905  11.172   1.339  1.00  0.01           H  
ATOM    340  H5   DC A  11       3.020  11.363   3.574  1.00  0.01           H  
ATOM    341  H6   DC A  11       4.800  10.462   4.978  1.00  0.01           H  
ATOM    342  P    DC A  12      10.437   9.041   4.773  1.00  0.01           P  
ATOM    343  OP1  DC A  12      11.407   8.524   5.762  1.00  0.01           O  
ATOM    344  OP2  DC A  12      10.029  10.464   4.807  1.00  0.01           O  
ATOM    345  O5'  DC A  12      10.989   8.728   3.315  1.00  0.01           O  
ATOM    346  C5'  DC A  12      11.719   7.528   3.117  1.00  0.01           C  
ATOM    347  C4'  DC A  12      11.398   6.994   1.746  1.00  0.01           C  
ATOM    348  O4'  DC A  12       9.971   6.897   1.734  1.00  0.01           O  
ATOM    349  C3'  DC A  12      11.655   7.937   0.585  1.00  0.02           C  
ATOM    350  O3'  DC A  12      12.982   8.085   0.077  1.00  0.02           O  
ATOM    351  C2'  DC A  12      10.763   7.244  -0.427  1.00  0.02           C  
ATOM    352  C1'  DC A  12       9.494   7.230   0.419  1.00  0.01           C  
ATOM    353  N1   DC A  12       8.685   8.474   0.426  1.00  0.01           N  
ATOM    354  C2   DC A  12       7.956   8.769  -0.709  1.00  0.01           C  
ATOM    355  O2   DC A  12       7.988   8.054  -1.706  1.00  0.01           O  
ATOM    356  N3   DC A  12       7.199   9.897  -0.714  1.00  0.01           N  
ATOM    357  C4   DC A  12       7.145  10.719   0.341  1.00  0.01           C  
ATOM    358  N4   DC A  12       6.380  11.817   0.262  1.00  0.01           N  
ATOM    359  C5   DC A  12       7.899  10.425   1.525  1.00  0.01           C  
ATOM    360  C6   DC A  12       8.647   9.297   1.518  1.00  0.01           C  
ATOM    361  H5'  DC A  12      11.439   6.808   3.884  1.00  0.01           H  
ATOM    362 H5''  DC A  12      12.782   7.750   3.198  1.00  0.02           H  
ATOM    363  H4'  DC A  12      11.859   6.022   1.570  1.00  0.02           H  
ATOM    364  H3'  DC A  12      11.254   8.923   0.816  1.00  0.01           H  
ATOM    365  H2'  DC A  12      10.629   7.779  -1.368  1.00  0.02           H  
ATOM    366 H2''  DC A  12      11.126   6.230  -0.589  1.00  0.02           H  
ATOM    367  H1'  DC A  12       8.857   6.421   0.064  1.00  0.01           H  
ATOM    368  H41  DC A  12       5.965  12.061  -0.632  1.00  0.01           H  
ATOM    369  H42  DC A  12       6.213  12.400   1.070  1.00  0.01           H  
ATOM    370  H5   DC A  12       7.877  11.073   2.400  1.00  0.01           H  
ATOM    371  H6   DC A  12       9.229   9.046   2.397  1.00  0.01           H  
ATOM    372  P    DT A  13      14.093   8.930   0.881  1.00  0.02           P  
ATOM    373  OP1  DT A  13      15.189   9.234  -0.066  1.00  0.02           O  
ATOM    374  OP2  DT A  13      14.397   8.221   2.143  1.00  0.02           O  
ATOM    375  O5'  DT A  13      13.339  10.293   1.223  1.00  0.02           O  
ATOM    376  C5'  DT A  13      12.833  11.048   0.133  1.00  0.02           C  
ATOM    377  C4'  DT A  13      12.044  12.231   0.640  1.00  0.01           C  
ATOM    378  O4'  DT A  13      13.029  13.051   1.278  1.00  0.02           O  
ATOM    379  C3'  DT A  13      11.432  13.165  -0.396  1.00  0.02           C  
ATOM    380  O3'  DT A  13      10.170  12.828  -0.978  1.00  0.01           O  
ATOM    381  C2'  DT A  13      11.261  14.371   0.507  1.00  0.02           C  
ATOM    382  C1'  DT A  13      12.672  14.425   1.080  1.00  0.02           C  
ATOM    383  N1   DT A  13      13.702  15.256   0.389  1.00  0.02           N  
ATOM    384  C2   DT A  13      14.261  14.854  -0.828  1.00  0.02           C  
ATOM    385  O2   DT A  13      13.956  13.816  -1.414  1.00  0.02           O  
ATOM    386  N3   DT A  13      15.211  15.710  -1.374  1.00  0.02           N  
ATOM    387  C4   DT A  13      15.646  16.907  -0.828  1.00  0.02           C  
ATOM    388  O4   DT A  13      16.494  17.600  -1.390  1.00  0.03           O  
ATOM    389  C5   DT A  13      15.012  17.234   0.424  1.00  0.02           C  
ATOM    390  C7   DT A  13      15.403  18.525   1.123  1.00  0.02           C  
ATOM    391  C6   DT A  13      14.089  16.428   0.980  1.00  0.02           C  
ATOM    392  H5'  DT A  13      12.203  10.405  -0.478  1.00  0.02           H  
ATOM    393 H5''  DT A  13      13.673  11.392  -0.468  1.00  0.02           H  
ATOM    394  H4'  DT A  13      11.287  11.919   1.358  1.00  0.01           H  
ATOM    395  H3'  DT A  13      12.159  13.390  -1.172  1.00  0.02           H  
ATOM    396  H2'  DT A  13      10.974  15.295   0.005  1.00  0.02           H  
ATOM    397 H2''  DT A  13      10.559  14.108   1.295  1.00  0.01           H  
ATOM    398  H1'  DT A  13      12.553  14.835   2.081  1.00  0.02           H  
ATOM    399  H3   DT A  13      15.620  15.425  -2.253  1.00  0.02           H  
ATOM    400  H71  DT A  13      15.817  18.295   2.106  1.00  0.02           H  
ATOM    401  H72  DT A  13      16.155  19.038   0.522  1.00  0.03           H  
ATOM    402  H73  DT A  13      14.526  19.161   1.233  1.00  0.02           H  
ATOM    403  H6   DT A  13      13.642  16.722   1.927  1.00  0.02           H  
ATOM    404  P    DT A  14       9.959  11.540  -1.924  1.00  0.01           P  
ATOM    405  OP1  DT A  14       8.539  11.519  -2.311  1.00  0.01           O  
ATOM    406  OP2  DT A  14      10.517  10.355  -1.244  1.00  0.02           O  
ATOM    407  O5'  DT A  14      10.857  11.860  -3.218  1.00  0.02           O  
ATOM    408  C5'  DT A  14      10.827  13.127  -3.876  1.00  0.02           C  
ATOM    409  C4'  DT A  14       9.687  13.240  -4.886  1.00  0.02           C  
ATOM    410  O4'  DT A  14       8.443  13.223  -4.189  1.00  0.01           O  
ATOM    411  C3'  DT A  14       9.526  14.522  -5.684  1.00  0.02           C  
ATOM    412  O3'  DT A  14       8.467  14.456  -6.632  1.00  0.02           O  
ATOM    413  C2'  DT A  14       9.017  15.426  -4.583  1.00  0.02           C  
ATOM    414  C1'  DT A  14       7.836  14.527  -4.257  1.00  0.01           C  
ATOM    415  N1   DT A  14       7.144  14.829  -2.987  1.00  0.01           N  
ATOM    416  C2   DT A  14       5.861  15.360  -3.049  1.00  0.01           C  
ATOM    417  O2   DT A  14       5.295  15.621  -4.110  1.00  0.01           O  
ATOM    418  N3   DT A  14       5.247  15.604  -1.827  1.00  0.01           N  
ATOM    419  C4   DT A  14       5.800  15.371  -0.574  1.00  0.01           C  
ATOM    420  O4   DT A  14       5.178  15.619   0.459  1.00  0.01           O  
ATOM    421  C5   DT A  14       7.132  14.826  -0.621  1.00  0.01           C  
ATOM    422  C7   DT A  14       7.848  14.542   0.688  1.00  0.01           C  
ATOM    423  C6   DT A  14       7.751  14.576  -1.789  1.00  0.01           C  
ATOM    424  H5'  DT A  14      11.777  13.267  -4.390  1.00  0.02           H  
ATOM    425 H5''  DT A  14      10.729  13.882  -3.098  1.00  0.02           H  
ATOM    426  H4'  DT A  14       9.735  12.382  -5.556  1.00  0.02           H  
ATOM    427  H3'  DT A  14      10.451  14.843  -6.161  1.00  0.02           H  
ATOM    428  H2'  DT A  14       9.727  15.506  -3.763  1.00  0.02           H  
ATOM    429 H2''  DT A  14       8.694  16.403  -4.932  1.00  0.02           H  
ATOM    430  H1'  DT A  14       7.129  14.561  -5.086  1.00  0.01           H  
ATOM    431  H3   DT A  14       4.311  15.984  -1.859  1.00  0.01           H  
ATOM    432  H71  DT A  14       8.216  13.517   0.694  1.00  0.01           H  
ATOM    433  H72  DT A  14       8.684  15.230   0.787  1.00  0.01           H  
ATOM    434  H73  DT A  14       7.153  14.696   1.512  1.00  0.01           H  
ATOM    435  H6   DT A  14       8.759  14.166  -1.774  1.00  0.01           H  
ATOM    436  P    DT A  15       8.668  13.625  -7.989  1.00  0.02           P  
ATOM    437  OP1  DT A  15       7.606  12.608  -8.118  1.00  0.02           O  
ATOM    438  OP2  DT A  15      10.089  13.208  -8.043  1.00  0.02           O  
ATOM    439  O5'  DT A  15       8.468  14.770  -9.108  1.00  0.02           O  
ATOM    440  C5'  DT A  15       7.214  15.104  -9.710  1.00  0.01           C  
ATOM    441  C4'  DT A  15       6.018  14.824  -8.809  1.00  0.01           C  
ATOM    442  O4'  DT A  15       6.149  15.519  -7.570  1.00  0.01           O  
ATOM    443  C3'  DT A  15       4.643  15.254  -9.304  1.00  0.01           C  
ATOM    444  O3'  DT A  15       3.544  14.677  -8.601  1.00  0.01           O  
ATOM    445  C2'  DT A  15       4.692  16.704  -8.843  1.00  0.01           C  
ATOM    446  C1'  DT A  15       4.977  16.319  -7.402  1.00  0.01           C  
ATOM    447  N1   DT A  15       5.208  17.412  -6.439  1.00  0.01           N  
ATOM    448  C2   DT A  15       4.094  18.021  -5.870  1.00  0.01           C  
ATOM    449  O2   DT A  15       2.940  17.696  -6.150  1.00  0.01           O  
ATOM    450  N3   DT A  15       4.361  19.035  -4.958  1.00  0.02           N  
ATOM    451  C4   DT A  15       5.619  19.479  -4.580  1.00  0.02           C  
ATOM    452  O4   DT A  15       5.755  20.386  -3.759  1.00  0.02           O  
ATOM    453  C5   DT A  15       6.705  18.787  -5.227  1.00  0.01           C  
ATOM    454  C7   DT A  15       8.128  19.195  -4.886  1.00  0.02           C  
ATOM    455  C6   DT A  15       6.478  17.800  -6.114  1.00  0.01           C  
ATOM    456  H5'  DT A  15       7.099  14.528 -10.627  1.00  0.01           H  
ATOM    457 H5''  DT A  15       7.244  16.163  -9.952  1.00  0.01           H  
ATOM    458  H4'  DT A  15       5.981  13.758  -8.595  1.00  0.01           H  
ATOM    459  H3'  DT A  15       4.512  15.115 -10.376  1.00  0.01           H  
ATOM    460  H2'  DT A  15       5.525  17.258  -9.277  1.00  0.01           H  
ATOM    461 H2''  DT A  15       3.745  17.232  -8.950  1.00  0.01           H  
ATOM    462  H1'  DT A  15       4.155  15.695  -7.050  1.00  0.01           H  
ATOM    463  H3   DT A  15       3.562  19.486  -4.536  1.00  0.02           H  
ATOM    464  H71  DT A  15       8.091  20.058  -4.222  1.00  0.02           H  
ATOM    465  H72  DT A  15       8.640  18.379  -4.379  1.00  0.01           H  
ATOM    466  H73  DT A  15       8.661  19.456  -5.798  1.00  0.02           H  
ATOM    467  H6   DT A  15       7.325  17.303  -6.584  1.00  0.01           H  
ATOM    468  P    DG A  16       2.246  14.177  -9.401  1.00  0.01           P  
ATOM    469  OP1  DG A  16       2.204  14.912 -10.684  1.00  0.01           O  
ATOM    470  OP2  DG A  16       1.081  14.236  -8.491  1.00  0.01           O  
ATOM    471  O5'  DG A  16       2.512  12.640  -9.747  1.00  0.01           O  
ATOM    472  C5'  DG A  16       3.326  12.315 -10.865  1.00  0.01           C  
ATOM    473  C4'  DG A  16       4.367  11.276 -10.492  1.00  0.01           C  
ATOM    474  O4'  DG A  16       5.060  11.787  -9.353  1.00  0.01           O  
ATOM    475  C3'  DG A  16       3.905   9.901 -10.018  1.00  0.01           C  
ATOM    476  O3'  DG A  16       4.929   8.911  -9.911  1.00  0.01           O  
ATOM    477  C2'  DG A  16       3.501  10.281  -8.603  1.00  0.01           C  
ATOM    478  C1'  DG A  16       4.844  10.894  -8.249  1.00  0.01           C  
ATOM    479  N9   DG A  16       4.891  11.539  -6.919  1.00  0.01           N  
ATOM    480  C8   DG A  16       4.408  12.756  -6.510  1.00  0.01           C  
ATOM    481  N7   DG A  16       4.610  13.012  -5.246  1.00  0.01           N  
ATOM    482  C5   DG A  16       5.275  11.891  -4.778  1.00  0.01           C  
ATOM    483  C6   DG A  16       5.751  11.602  -3.473  1.00  0.01           C  
ATOM    484  O6   DG A  16       5.663  12.288  -2.448  1.00  0.01           O  
ATOM    485  N1   DG A  16       6.367  10.358  -3.428  1.00  0.01           N  
ATOM    486  C2   DG A  16       6.511   9.488  -4.501  1.00  0.01           C  
ATOM    487  N2   DG A  16       7.114   8.307  -4.294  1.00  0.01           N  
ATOM    488  N3   DG A  16       6.056   9.771  -5.730  1.00  0.01           N  
ATOM    489  C4   DG A  16       5.452  10.984  -5.792  1.00  0.01           C  
ATOM    490  H5'  DG A  16       3.823  13.224 -11.199  1.00  0.01           H  
ATOM    491 H5''  DG A  16       2.695  11.941 -11.669  1.00  0.01           H  
ATOM    492  H4'  DG A  16       5.070  11.165 -11.317  1.00  0.01           H  
ATOM    493  H3'  DG A  16       3.089   9.506 -10.621  1.00  0.01           H  
ATOM    494  H2'  DG A  16       2.712  11.034  -8.611  1.00  0.01           H  
ATOM    495 H2''  DG A  16       3.253   9.439  -7.959  1.00  0.01           H  
ATOM    496  H1'  DG A  16       5.590  10.098  -8.284  1.00  0.01           H  
ATOM    497  H8   DG A  16       3.902  13.444  -7.184  1.00  0.01           H  
ATOM    498  H1   DG A  16       6.728  10.123  -2.510  1.00  0.01           H  
ATOM    499  H21  DG A  16       7.578   8.107  -3.413  1.00  0.01           H  
ATOM    500  H22  DG A  16       7.089   7.601  -5.019  1.00  0.01           H  
ATOM    501  P    DG A  17       4.464   7.378  -9.937  1.00  0.01           P  
ATOM    502  OP1  DG A  17       5.098   6.729 -11.106  1.00  0.02           O  
ATOM    503  OP2  DG A  17       2.991   7.354  -9.803  1.00  0.01           O  
ATOM    504  O5'  DG A  17       5.089   6.712  -8.624  1.00  0.01           O  
ATOM    505  C5'  DG A  17       6.440   6.270  -8.699  1.00  0.02           C  
ATOM    506  C4'  DG A  17       6.846   5.447  -7.485  1.00  0.02           C  
ATOM    507  O4'  DG A  17       6.602   6.227  -6.311  1.00  0.02           O  
ATOM    508  C3'  DG A  17       6.098   4.159  -7.166  1.00  0.02           C  
ATOM    509  O3'  DG A  17       6.686   3.410  -6.101  1.00  0.02           O  
ATOM    510  C2'  DG A  17       4.828   4.786  -6.613  1.00  0.02           C  
ATOM    511  C1'  DG A  17       5.562   5.587  -5.551  1.00  0.02           C  
ATOM    512  N9   DG A  17       4.777   6.579  -4.779  1.00  0.01           N  
ATOM    513  C8   DG A  17       3.838   7.480  -5.214  1.00  0.01           C  
ATOM    514  N7   DG A  17       3.343   8.227  -4.263  1.00  0.01           N  
ATOM    515  C5   DG A  17       3.996   7.796  -3.118  1.00  0.01           C  
ATOM    516  C6   DG A  17       3.865   8.246  -1.780  1.00  0.01           C  
ATOM    517  O6   DG A  17       3.124   9.129  -1.342  1.00  0.01           O  
ATOM    518  N1   DG A  17       4.710   7.547  -0.919  1.00  0.01           N  
ATOM    519  C2   DG A  17       5.580   6.529  -1.297  1.00  0.01           C  
ATOM    520  N2   DG A  17       6.325   5.933  -0.357  1.00  0.01           N  
ATOM    521  N3   DG A  17       5.689   6.116  -2.570  1.00  0.01           N  
ATOM    522  C4   DG A  17       4.874   6.787  -3.420  1.00  0.01           C  
ATOM    523  H5'  DG A  17       7.077   7.149  -8.777  1.00  0.02           H  
ATOM    524 H5''  DG A  17       6.548   5.676  -9.606  1.00  0.02           H  
ATOM    525  H4'  DG A  17       7.914   5.238  -7.554  1.00  0.02           H  
ATOM    526  H3'  DG A  17       5.943   3.524  -8.039  1.00  0.02           H  
ATOM    527  H2'  DG A  17       4.360   5.435  -7.353  1.00  0.01           H  
ATOM    528 H2''  DG A  17       4.121   4.068  -6.197  1.00  0.02           H  
ATOM    529  H1'  DG A  17       6.020   4.882  -4.859  1.00  0.02           H  
ATOM    530  H8   DG A  17       3.538   7.564  -6.259  1.00  0.01           H  
ATOM    531  H1   DG A  17       4.644   7.853   0.047  1.00  0.01           H  
ATOM    532  H21  DG A  17       6.392   6.337   0.572  1.00  0.01           H  
ATOM    533  H22  DG A  17       6.811   5.073  -0.578  1.00  0.01           H  
ATOM    534  P    DT A  18       6.259   1.893  -5.809  1.00  0.02           P  
ATOM    535  OP1  DT A  18       7.243   0.997  -6.459  1.00  0.02           O  
ATOM    536  OP2  DT A  18       4.817   1.751  -6.112  1.00  0.02           O  
ATOM    537  O5'  DT A  18       6.442   1.780  -4.225  1.00  0.02           O  
ATOM    538  C5'  DT A  18       7.768   1.788  -3.711  1.00  0.02           C  
ATOM    539  C4'  DT A  18       7.796   1.743  -2.189  1.00  0.02           C  
ATOM    540  O4'  DT A  18       7.038   2.849  -1.683  1.00  0.01           O  
ATOM    541  C3'  DT A  18       7.154   0.556  -1.481  1.00  0.02           C  
ATOM    542  O3'  DT A  18       7.422   0.487  -0.079  1.00  0.02           O  
ATOM    543  C2'  DT A  18       5.703   0.962  -1.655  1.00  0.02           C  
ATOM    544  C1'  DT A  18       5.882   2.323  -1.006  1.00  0.01           C  
ATOM    545  N1   DT A  18       4.738   3.247  -1.117  1.00  0.01           N  
ATOM    546  C2   DT A  18       4.376   3.939   0.025  1.00  0.01           C  
ATOM    547  O2   DT A  18       4.969   3.813   1.094  1.00  0.01           O  
ATOM    548  N3   DT A  18       3.305   4.805  -0.110  1.00  0.01           N  
ATOM    549  C4   DT A  18       2.576   5.034  -1.262  1.00  0.01           C  
ATOM    550  O4   DT A  18       1.649   5.843  -1.261  1.00  0.01           O  
ATOM    551  C5   DT A  18       3.024   4.267  -2.395  1.00  0.01           C  
ATOM    552  C7   DT A  18       2.293   4.428  -3.716  1.00  0.02           C  
ATOM    553  C6   DT A  18       4.064   3.415  -2.298  1.00  0.01           C  
ATOM    554  H5'  DT A  18       8.259   2.696  -4.060  1.00  0.02           H  
ATOM    555 H5''  DT A  18       8.295   0.925  -4.116  1.00  0.02           H  
ATOM    556  H4'  DT A  18       8.831   1.847  -1.860  1.00  0.02           H  
ATOM    557  H3'  DT A  18       7.404  -0.395  -1.947  1.00  0.02           H  
ATOM    558  H2'  DT A  18       5.464   1.040  -2.715  1.00  0.02           H  
ATOM    559 H2''  DT A  18       4.982   0.338  -1.128  1.00  0.02           H  
ATOM    560  H1'  DT A  18       6.119   2.174   0.048  1.00  0.01           H  
ATOM    561  H3   DT A  18       3.030   5.322   0.719  1.00  0.01           H  
ATOM    562  H71  DT A  18       2.990   4.774  -4.475  1.00  0.02           H  
ATOM    563  H72  DT A  18       1.869   3.471  -4.014  1.00  0.02           H  
ATOM    564  H73  DT A  18       1.498   5.162  -3.592  1.00  0.02           H  
ATOM    565  H6   DT A  18       4.376   2.857  -3.178  1.00  0.02           H  
ATOM    566  P    DA A  19       6.802  -0.721   0.776  1.00  0.02           P  
ATOM    567  OP1  DA A  19       7.802  -1.130   1.788  1.00  0.02           O  
ATOM    568  OP2  DA A  19       6.262  -1.720  -0.172  1.00  0.02           O  
ATOM    569  O5'  DA A  19       5.578  -0.041   1.544  1.00  0.02           O  
ATOM    570  C5'  DA A  19       5.935   0.569   2.776  1.00  0.02           C  
ATOM    571  C4'  DA A  19       4.733   0.948   3.617  1.00  0.02           C  
ATOM    572  O4'  DA A  19       3.938   1.930   2.952  1.00  0.02           O  
ATOM    573  C3'  DA A  19       3.731  -0.143   3.977  1.00  0.02           C  
ATOM    574  O3'  DA A  19       2.932   0.150   5.122  1.00  0.02           O  
ATOM    575  C2'  DA A  19       2.820  -0.036   2.757  1.00  0.02           C  
ATOM    576  C1'  DA A  19       2.591   1.454   2.915  1.00  0.02           C  
ATOM    577  N9   DA A  19       1.815   2.152   1.868  1.00  0.02           N  
ATOM    578  C8   DA A  19       1.706   1.882   0.526  1.00  0.02           C  
ATOM    579  N7   DA A  19       0.922   2.704  -0.120  1.00  0.02           N  
ATOM    580  C5   DA A  19       0.482   3.579   0.861  1.00  0.02           C  
ATOM    581  C6   DA A  19      -0.375   4.681   0.818  1.00  0.02           C  
ATOM    582  N6   DA A  19      -0.954   5.095  -0.314  1.00  0.02           N  
ATOM    583  N1   DA A  19      -0.593   5.321   1.976  1.00  0.02           N  
ATOM    584  C2   DA A  19      -0.009   4.905   3.099  1.00  0.02           C  
ATOM    585  N3   DA A  19       0.813   3.883   3.254  1.00  0.02           N  
ATOM    586  C4   DA A  19       1.019   3.252   2.077  1.00  0.01           C  
ATOM    587  H5'  DA A  19       6.534   1.455   2.568  1.00  0.02           H  
ATOM    588 H5''  DA A  19       6.550  -0.147   3.320  1.00  0.02           H  
ATOM    589  H4'  DA A  19       5.098   1.388   4.546  1.00  0.02           H  
ATOM    590  H3'  DA A  19       4.199  -1.119   4.110  1.00  0.03           H  
ATOM    591  H2'  DA A  19       3.352  -0.265   1.834  1.00  0.04           H  
ATOM    592 H2''  DA A  19       1.894  -0.606   2.844  1.00  0.04           H  
ATOM    593  H1'  DA A  19       2.127   1.624   3.887  1.00  0.02           H  
ATOM    594  H8   DA A  19       2.228   1.054   0.047  1.00  0.02           H  
ATOM    595  H61  DA A  19      -1.594   5.879  -0.324  1.00  0.02           H  
ATOM    596  H62  DA A  19      -0.747   4.613  -1.175  1.00  0.03           H  
ATOM    597  H2   DA A  19      -0.238   5.475   4.000  1.00  0.02           H  
ATOM    598  P    DG A  20       2.265  -1.063   5.931  1.00  0.03           P  
ATOM    599  OP1  DG A  20       2.907  -1.139   7.262  1.00  0.04           O  
ATOM    600  OP2  DG A  20       2.256  -2.254   5.053  1.00  0.05           O  
ATOM    601  O5'  DG A  20       0.764  -0.579   6.148  1.00  0.05           O  
ATOM    602  C5'  DG A  20       0.359  -0.433   7.498  1.00  0.05           C  
ATOM    603  C4'  DG A  20      -0.965   0.281   7.567  1.00  0.05           C  
ATOM    604  O4'  DG A  20      -0.817   1.534   6.901  1.00  0.07           O  
ATOM    605  C3'  DG A  20      -2.108  -0.290   6.756  1.00  0.05           C  
ATOM    606  O3'  DG A  20      -2.695  -1.530   7.145  1.00  0.04           O  
ATOM    607  C2'  DG A  20      -3.065   0.873   6.983  1.00  0.09           C  
ATOM    608  C1'  DG A  20      -2.133   2.013   6.568  1.00  0.06           C  
ATOM    609  N9   DG A  20      -2.271   2.496   5.170  1.00  0.04           N  
ATOM    610  C8   DG A  20      -1.685   2.016   4.025  1.00  0.05           C  
ATOM    611  N7   DG A  20      -2.010   2.663   2.945  1.00  0.04           N  
ATOM    612  C5   DG A  20      -2.872   3.646   3.394  1.00  0.03           C  
ATOM    613  C6   DG A  20      -3.533   4.642   2.648  1.00  0.04           C  
ATOM    614  O6   DG A  20      -3.461   4.827   1.433  1.00  0.06           O  
ATOM    615  N1   DG A  20      -4.321   5.451   3.455  1.00  0.04           N  
ATOM    616  C2   DG A  20      -4.458   5.321   4.835  1.00  0.03           C  
ATOM    617  N2   DG A  20      -5.252   6.193   5.473  1.00  0.03           N  
ATOM    618  N3   DG A  20      -3.821   4.361   5.536  1.00  0.04           N  
ATOM    619  C4   DG A  20      -3.047   3.564   4.752  1.00  0.03           C  
ATOM    620  H5'  DG A  20       1.122   0.122   8.043  1.00  0.09           H  
ATOM    621 H5''  DG A  20       0.277  -1.428   7.934  1.00  0.08           H  
ATOM    622  H4'  DG A  20      -1.268   0.435   8.602  1.00  0.10           H  
ATOM    623  H3'  DG A  20      -1.793  -0.356   5.717  1.00  0.12           H  
ATOM    624  H2'  DG A  20      -3.991   0.856   6.409  1.00  0.21           H  
ATOM    625 H2''  DG A  20      -3.269   0.926   8.051  1.00  0.21           H  
ATOM    626  H1'  DG A  20      -2.352   2.857   7.222  1.00  0.23           H  
ATOM    627  H8   DG A  20      -0.997   1.168   4.010  1.00  0.12           H  
ATOM    628  H1   DG A  20      -4.822   6.171   2.944  1.00  0.09           H  
ATOM    629  H21  DG A  20      -5.693   6.935   4.938  1.00  0.05           H  
ATOM    630  H22  DG A  20      -5.416   6.132   6.468  1.00  0.04           H  
ATOM    631  P    DG A  21      -1.874  -2.898   6.939  1.00  0.04           P  
ATOM    632  OP1  DG A  21      -0.940  -3.070   8.074  1.00  0.06           O  
ATOM    633  OP2  DG A  21      -1.385  -2.948   5.546  1.00  0.06           O  
ATOM    634  O5'  DG A  21      -3.040  -3.967   7.095  1.00  0.05           O  
ATOM    635  C5'  DG A  21      -3.985  -3.693   8.117  1.00  0.05           C  
ATOM    636  C4'  DG A  21      -5.362  -4.204   7.737  1.00  0.05           C  
ATOM    637  O4'  DG A  21      -5.572  -3.773   6.387  1.00  0.08           O  
ATOM    638  C3'  DG A  21      -5.623  -5.702   7.629  1.00  0.04           C  
ATOM    639  O3'  DG A  21      -6.999  -6.009   7.384  1.00  0.05           O  
ATOM    640  C2'  DG A  21      -4.838  -5.968   6.359  1.00  0.06           C  
ATOM    641  C1'  DG A  21      -5.601  -4.944   5.548  1.00  0.06           C  
ATOM    642  N9   DG A  21      -5.064  -4.695   4.196  1.00  0.05           N  
ATOM    643  C8   DG A  21      -3.803  -4.337   3.808  1.00  0.05           C  
ATOM    644  N7   DG A  21      -3.649  -4.187   2.530  1.00  0.06           N  
ATOM    645  C5   DG A  21      -4.903  -4.466   2.029  1.00  0.05           C  
ATOM    646  C6   DG A  21      -5.331  -4.460   0.700  1.00  0.06           C  
ATOM    647  O6   DG A  21      -4.642  -4.210  -0.294  1.00  0.06           O  
ATOM    648  N1   DG A  21      -6.681  -4.797   0.612  1.00  0.05           N  
ATOM    649  C2   DG A  21      -7.515  -5.109   1.684  1.00  0.06           C  
ATOM    650  N2   DG A  21      -8.786  -5.457   1.444  1.00  0.06           N  
ATOM    651  N3   DG A  21      -7.082  -5.108   2.947  1.00  0.04           N  
ATOM    652  C4   DG A  21      -5.776  -4.778   3.039  1.00  0.04           C  
ATOM    653  H5'  DG A  21      -4.022  -2.609   8.218  1.00  0.08           H  
ATOM    654 H5''  DG A  21      -3.657  -4.130   9.059  1.00  0.09           H  
ATOM    655  H4'  DG A  21      -6.105  -3.742   8.388  1.00  0.11           H  
ATOM    656  H3'  DG A  21      -5.263  -6.257   8.494  1.00  0.09           H  
ATOM    657  H2'  DG A  21      -3.792  -5.683   6.481  1.00  0.15           H  
ATOM    658 H2''  DG A  21      -4.934  -6.977   5.957  1.00  0.14           H  
ATOM    659  H1'  DG A  21      -6.631  -5.286   5.456  1.00  0.24           H  
ATOM    660  H8   DG A  21      -2.990  -4.192   4.518  1.00  0.20           H  
ATOM    661  H1   DG A  21      -7.046  -4.790  -0.332  1.00  0.20           H  
ATOM    662  H21  DG A  21      -9.222  -5.255   0.550  1.00  0.08           H  
ATOM    663  H22  DG A  21      -9.299  -5.948   2.167  1.00  0.11           H  
ATOM    664  P    DA A  22      -7.508  -7.525   7.254  1.00  0.03           P  
ATOM    665  OP1  DA A  22      -8.536  -7.753   8.294  1.00  0.04           O  
ATOM    666  OP2  DA A  22      -6.328  -8.414   7.185  1.00  0.04           O  
ATOM    667  O5'  DA A  22      -8.242  -7.558   5.836  1.00  0.03           O  
ATOM    668  C5'  DA A  22      -9.593  -7.113   5.783  1.00  0.03           C  
ATOM    669  C4'  DA A  22     -10.374  -7.784   4.657  1.00  0.03           C  
ATOM    670  O4'  DA A  22      -9.693  -7.522   3.427  1.00  0.03           O  
ATOM    671  C3'  DA A  22     -10.478  -9.307   4.652  1.00  0.02           C  
ATOM    672  O3'  DA A  22     -11.317  -9.871   3.643  1.00  0.02           O  
ATOM    673  C2'  DA A  22      -9.046  -9.594   4.237  1.00  0.02           C  
ATOM    674  C1'  DA A  22      -9.094  -8.749   2.970  1.00  0.03           C  
ATOM    675  N9   DA A  22      -7.791  -8.462   2.330  1.00  0.03           N  
ATOM    676  C8   DA A  22      -6.533  -8.446   2.883  1.00  0.04           C  
ATOM    677  N7   DA A  22      -5.584  -8.142   2.037  1.00  0.04           N  
ATOM    678  C5   DA A  22      -6.258  -7.944   0.846  1.00  0.03           C  
ATOM    679  C6   DA A  22      -5.812  -7.597  -0.432  1.00  0.03           C  
ATOM    680  N6   DA A  22      -4.523  -7.380  -0.704  1.00  0.03           N  
ATOM    681  N1   DA A  22      -6.745  -7.483  -1.388  1.00  0.04           N  
ATOM    682  C2   DA A  22      -8.028  -7.696  -1.105  1.00  0.04           C  
ATOM    683  N3   DA A  22      -8.560  -8.028   0.061  1.00  0.03           N  
ATOM    684  C4   DA A  22      -7.603  -8.137   1.008  1.00  0.02           C  
ATOM    685  H5'  DA A  22      -9.597  -6.032   5.647  1.00  0.04           H  
ATOM    686 H5''  DA A  22     -10.051  -7.351   6.743  1.00  0.04           H  
ATOM    687  H4'  DA A  22     -11.371  -7.343   4.614  1.00  0.04           H  
ATOM    688  H3'  DA A  22     -10.744  -9.710   5.627  1.00  0.03           H  
ATOM    689  H2'  DA A  22      -8.354  -9.176   4.965  1.00  0.03           H  
ATOM    690 H2''  DA A  22      -8.835 -10.647   4.061  1.00  0.03           H  
ATOM    691  H1'  DA A  22      -9.764  -9.229   2.258  1.00  0.03           H  
ATOM    692  H8   DA A  22      -6.345  -8.665   3.933  1.00  0.06           H  
ATOM    693  H61  DA A  22      -4.208  -7.122  -1.631  1.00  0.04           H  
ATOM    694  H62  DA A  22      -3.843  -7.479   0.040  1.00  0.04           H  
ATOM    695  H2   DA A  22      -8.730  -7.585  -1.932  1.00  0.06           H  
ATOM    696  P    DT A  23     -11.717 -11.426   3.731  1.00  0.02           P  
ATOM    697  OP1  DT A  23     -12.766 -11.577   4.762  1.00  0.02           O  
ATOM    698  OP2  DT A  23     -10.467 -12.213   3.827  1.00  0.03           O  
ATOM    699  O5'  DT A  23     -12.365 -11.727   2.309  1.00  0.02           O  
ATOM    700  C5'  DT A  23     -13.652 -11.190   2.042  1.00  0.02           C  
ATOM    701  C4'  DT A  23     -13.993 -11.301   0.568  1.00  0.02           C  
ATOM    702  O4'  DT A  23     -12.913 -10.691  -0.144  1.00  0.02           O  
ATOM    703  C3'  DT A  23     -14.098 -12.677  -0.072  1.00  0.02           C  
ATOM    704  O3'  DT A  23     -14.667 -12.680  -1.370  1.00  0.02           O  
ATOM    705  C2'  DT A  23     -12.616 -12.982  -0.173  1.00  0.02           C  
ATOM    706  C1'  DT A  23     -12.206 -11.697  -0.888  1.00  0.02           C  
ATOM    707  N1   DT A  23     -10.746 -11.427  -0.877  1.00  0.02           N  
ATOM    708  C2   DT A  23     -10.190 -10.844  -2.007  1.00  0.02           C  
ATOM    709  O2   DT A  23     -10.851 -10.535  -2.995  1.00  0.02           O  
ATOM    710  N3   DT A  23      -8.821 -10.620  -1.961  1.00  0.02           N  
ATOM    711  C4   DT A  23      -7.977 -10.917  -0.907  1.00  0.02           C  
ATOM    712  O4   DT A  23      -6.772 -10.661  -0.970  1.00  0.03           O  
ATOM    713  C5   DT A  23      -8.642 -11.516   0.216  1.00  0.03           C  
ATOM    714  C7   DT A  23      -7.815 -11.898   1.430  1.00  0.03           C  
ATOM    715  C6   DT A  23      -9.968 -11.748   0.206  1.00  0.02           C  
ATOM    716  H5'  DT A  23     -13.640 -10.142   2.339  1.00  0.02           H  
ATOM    717 H5''  DT A  23     -14.389 -11.721   2.642  1.00  0.02           H  
ATOM    718  H4'  DT A  23     -14.907 -10.737   0.379  1.00  0.02           H  
ATOM    719  H3'  DT A  23     -14.646 -13.379   0.554  1.00  0.02           H  
ATOM    720  H2'  DT A  23     -12.224 -13.042   0.841  1.00  0.02           H  
ATOM    721 H2''  DT A  23     -12.370 -13.880  -0.740  1.00  0.02           H  
ATOM    722  H1'  DT A  23     -12.574 -11.723  -1.914  1.00  0.02           H  
ATOM    723  H3   DT A  23      -8.397 -10.206  -2.777  1.00  0.02           H  
ATOM    724  H71  DT A  23      -6.775 -11.618   1.253  1.00  0.05           H  
ATOM    725  H72  DT A  23      -8.193 -11.372   2.300  1.00  0.03           H  
ATOM    726  H73  DT A  23      -7.883 -12.972   1.593  1.00  0.04           H  
ATOM    727  H6   DT A  23     -10.413 -12.200   1.090  1.00  0.03           H  
ATOM    728  P    DG A  24     -14.985 -14.078  -2.072  1.00  0.02           P  
ATOM    729  OP1  DG A  24     -16.433 -14.136  -2.375  1.00  0.03           O  
ATOM    730  OP2  DG A  24     -14.341 -15.163  -1.299  1.00  0.03           O  
ATOM    731  O5'  DG A  24     -14.197 -13.879  -3.432  1.00  0.02           O  
ATOM    732  C5'  DG A  24     -14.660 -12.764  -4.174  1.00  0.02           C  
ATOM    733  C4'  DG A  24     -13.767 -12.444  -5.346  1.00  0.02           C  
ATOM    734  O4'  DG A  24     -12.445 -12.151  -4.894  1.00  0.02           O  
ATOM    735  C3'  DG A  24     -13.540 -13.528  -6.378  1.00  0.02           C  
ATOM    736  O3'  DG A  24     -13.028 -13.026  -7.595  1.00  0.02           O  
ATOM    737  C2'  DG A  24     -12.443 -14.303  -5.656  1.00  0.02           C  
ATOM    738  C1'  DG A  24     -11.535 -13.106  -5.459  1.00  0.02           C  
ATOM    739  N9   DG A  24     -10.392 -13.296  -4.545  1.00  0.02           N  
ATOM    740  C8   DG A  24     -10.373 -13.728  -3.243  1.00  0.02           C  
ATOM    741  N7   DG A  24      -9.176 -13.771  -2.716  1.00  0.02           N  
ATOM    742  C5   DG A  24      -8.347 -13.338  -3.741  1.00  0.02           C  
ATOM    743  C6   DG A  24      -6.939 -13.177  -3.757  1.00  0.02           C  
ATOM    744  O6   DG A  24      -6.141 -13.388  -2.841  1.00  0.02           O  
ATOM    745  N1   DG A  24      -6.496 -12.718  -4.996  1.00  0.02           N  
ATOM    746  C2   DG A  24      -7.308 -12.442  -6.091  1.00  0.02           C  
ATOM    747  N2   DG A  24      -6.759 -12.007  -7.227  1.00  0.02           N  
ATOM    748  N3   DG A  24      -8.635 -12.602  -6.053  1.00  0.01           N  
ATOM    749  C4   DG A  24      -9.082 -13.048  -4.859  1.00  0.02           C  
ATOM    750  H5'  DG A  24     -14.710 -11.909  -3.501  1.00  0.02           H  
ATOM    751 H5''  DG A  24     -15.664 -12.994  -4.527  1.00  0.03           H  
ATOM    752  H4'  DG A  24     -14.163 -11.559  -5.845  1.00  0.02           H  
ATOM    753  H3'  DG A  24     -14.440 -14.109  -6.575  1.00  0.02           H  
ATOM    754  H2'  DG A  24     -12.811 -14.684  -4.703  1.00  0.02           H  
ATOM    755 H2''  DG A  24     -11.975 -15.090  -6.250  1.00  0.02           H  
ATOM    756  H1'  DG A  24     -11.184 -12.757  -6.432  1.00  0.02           H  
ATOM    757  H8   DG A  24     -11.278 -14.006  -2.707  1.00  0.03           H  
ATOM    758  H1   DG A  24      -5.488 -12.595  -5.048  1.00  0.02           H  
ATOM    759  H21  DG A  24      -5.763 -11.828  -7.301  1.00  0.02           H  
ATOM    760  H22  DG A  24      -7.361 -11.861  -8.027  1.00  0.02           H  
ATOM    761  P    DG A  25     -12.926 -13.956  -8.882  1.00  0.02           P  
ATOM    762  OP1  DG A  25     -13.971 -13.560  -9.853  1.00  0.02           O  
ATOM    763  OP2  DG A  25     -12.778 -15.368  -8.467  1.00  0.03           O  
ATOM    764  O5'  DG A  25     -11.533 -13.428  -9.403  1.00  0.02           O  
ATOM    765  C5'  DG A  25     -11.444 -12.013  -9.515  1.00  0.01           C  
ATOM    766  C4'  DG A  25     -10.082 -11.558  -9.993  1.00  0.01           C  
ATOM    767  O4'  DG A  25      -9.073 -12.060  -9.111  1.00  0.01           O  
ATOM    768  C3'  DG A  25      -9.608 -12.106 -11.317  1.00  0.01           C  
ATOM    769  O3'  DG A  25      -8.412 -11.431 -11.707  1.00  0.01           O  
ATOM    770  C2'  DG A  25      -9.312 -13.540 -10.903  1.00  0.02           C  
ATOM    771  C1'  DG A  25      -8.416 -13.184  -9.726  1.00  0.02           C  
ATOM    772  N9   DG A  25      -8.153 -14.246  -8.731  1.00  0.02           N  
ATOM    773  C8   DG A  25      -9.036 -15.044  -8.046  1.00  0.02           C  
ATOM    774  N7   DG A  25      -8.463 -15.873  -7.216  1.00  0.02           N  
ATOM    775  C5   DG A  25      -7.110 -15.611  -7.357  1.00  0.02           C  
ATOM    776  C6   DG A  25      -6.004 -16.208  -6.703  1.00  0.03           C  
ATOM    777  O6   DG A  25      -6.012 -17.101  -5.853  1.00  0.03           O  
ATOM    778  N1   DG A  25      -4.799 -15.656  -7.130  1.00  0.03           N  
ATOM    779  C2   DG A  25      -4.664 -14.647  -8.077  1.00  0.02           C  
ATOM    780  N2   DG A  25      -3.432 -14.208  -8.370  1.00  0.03           N  
ATOM    781  N3   DG A  25      -5.723 -14.093  -8.690  1.00  0.02           N  
ATOM    782  C4   DG A  25      -6.905 -14.621  -8.283  1.00  0.02           C  
ATOM    783  H5'  DG A  25     -11.663 -11.578  -8.541  1.00  0.01           H  
ATOM    784 H5''  DG A  25     -12.206 -11.690 -10.223  1.00  0.02           H  
ATOM    785  H4'  DG A  25     -10.054 -10.468  -9.995  1.00  0.01           H  
ATOM    786  H3'  DG A  25     -10.373 -12.017 -12.087  1.00  0.02           H  
ATOM    787 HO3'  DG A  25      -7.937 -11.168 -10.911  1.00  0.01           H  
ATOM    788  H2'  DG A  25     -10.234 -14.012 -10.562  1.00  0.02           H  
ATOM    789 H2''  DG A  25      -8.804 -14.150 -11.649  1.00  0.02           H  
ATOM    790  H1'  DG A  25      -7.461 -12.851 -10.130  1.00  0.02           H  
ATOM    791  H8   DG A  25     -10.116 -14.986  -8.185  1.00  0.02           H  
ATOM    792  H1   DG A  25      -3.985 -16.055  -6.675  1.00  0.03           H  
ATOM    793  H21  DG A  25      -2.616 -14.630  -7.935  1.00  0.03           H  
ATOM    794  H22  DG A  25      -3.285 -13.442  -9.015  1.00  0.03           H  
TER     795       DG A  25                                                      
HETATM  796  C10 S2A A  26      -5.952  -0.867   1.799  1.00  0.24           C  
HETATM  797  C11 S2A A  26      -4.310   1.141   1.048  1.00  0.16           C  
HETATM  798  CW9 S2A A  26      -4.477  -0.392   1.436  1.00  0.20           C  
HETATM  799  C22 S2A A  26      -6.134   2.628   2.304  1.00  0.14           C  
HETATM  800  C25 S2A A  26      -3.970  -1.097   0.141  1.00  0.17           C  
HETATM  801  C12 S2A A  26      -3.994   1.186  -0.489  1.00  0.15           C  
HETATM  802  C23 S2A A  26      -5.497   2.134   1.152  1.00  0.14           C  
HETATM  803  CW5 S2A A  26      -6.282  -1.271   3.101  1.00  0.30           C  
HETATM  804  C24 S2A A  26      -3.731  -0.231  -0.874  1.00  0.13           C  
HETATM  805  CW8 S2A A  26      -3.443  -0.660   2.582  1.00  0.20           C  
HETATM  806  C14 S2A A  26      -5.965   2.499  -0.112  1.00  0.13           C  
HETATM  807  CW1 S2A A  26      -6.943  -0.839   0.808  1.00  0.18           C  
HETATM  808  CW2 S2A A  26      -8.258  -1.192   1.101  1.00  0.21           C  
HETATM  809  C16 S2A A  26      -7.696   3.840   0.863  1.00  0.10           C  
HETATM  810  CW3 S2A A  26      -8.582  -1.599   2.403  1.00  0.21           C  
HETATM  811  CW4 S2A A  26      -7.599  -1.640   3.396  1.00  0.23           C  
HETATM  812  C21 S2A A  26      -7.232   3.488   2.163  1.00  0.11           C  
HETATM  813  CW7 S2A A  26      -3.914  -1.056   3.957  1.00  0.21           C  
HETATM  814  C15 S2A A  26      -7.063   3.332  -0.257  1.00  0.13           C  
HETATM  815  C20 S2A A  26      -7.880   3.999   3.286  1.00  0.13           C  
HETATM  816  C13 S2A A  26      -5.170   1.869  -1.229  1.00  0.13           C  
HETATM  817  CW6 S2A A  26      -5.227  -1.328   4.206  1.00  0.27           C  
HETATM  818  C18 S2A A  26      -9.423   5.207   1.842  1.00  0.16           C  
HETATM  819  C17 S2A A  26      -8.784   4.695   0.717  1.00  0.13           C  
HETATM  820  C19 S2A A  26      -8.979   4.861   3.124  1.00  0.15           C  
HETATM  821  C26 S2A A  26      -4.827   2.941  -3.577  1.00  0.08           C  
HETATM  822  OW7 S2A A  26      -5.879   2.077  -4.154  1.00  0.10           O  
HETATM  823  C30 S2A A  26      -7.264   2.364  -3.780  1.00  0.08           C  
HETATM  824  C29 S2A A  26      -7.578   3.819  -4.168  1.00  0.06           C  
HETATM  825  OW5 S2A A  26      -7.492   3.981  -5.557  1.00  0.07           O  
HETATM  826  C28 S2A A  26      -6.591   4.767  -3.542  1.00  0.06           C  
HETATM  827  OW4 S2A A  26      -6.899   6.089  -3.954  1.00  0.06           O  
HETATM  828  C27 S2A A  26      -5.146   4.404  -3.927  1.00  0.06           C  
HETATM  829  NW1 S2A A  26      -4.219   5.283  -3.234  1.00  0.07           N  
HETATM  830  C31 S2A A  26      -8.219   1.377  -4.467  1.00  0.10           C  
HETATM  831  OW3 S2A A  26      -4.707   2.887  -2.124  1.00  0.11           O  
HETATM  832  CN  S2A A  26      -3.506   6.461  -3.785  1.00  0.09           C  
HETATM  833  OW2 S2A A  26      -9.196  -1.108   0.072  1.00  0.24           O  
HETATM  834  CM  S2A A  26      -9.278   0.028  -0.819  1.00  0.38           C  
HETATM  835  OW1 S2A A  26      -2.242  -0.494   2.362  1.00  0.24           O  
HETATM  836  H11 S2A A  26      -3.443   1.596   1.580  1.00  0.32           H  
HETATM  837  H22 S2A A  26      -5.784   2.344   3.286  1.00  0.29           H  
HETATM  838  H25 S2A A  26      -3.831  -2.178   0.072  1.00  0.32           H  
HETATM  839  H12 S2A A  26      -3.067   1.778  -0.639  1.00  0.25           H  
HETATM  840  H24 S2A A  26      -3.371  -0.521  -1.860  1.00  0.28           H  
HETATM  841  HW1 S2A A  26      -6.683  -0.518  -0.187  1.00  0.32           H  
HETATM  842  HW3 S2A A  26      -9.598  -1.881   2.642  1.00  0.37           H  
HETATM  843  HW4 S2A A  26      -7.857  -1.957   4.397  1.00  0.41           H  
HETATM  844  HW7 S2A A  26      -3.193  -1.173   4.752  1.00  0.42           H  
HETATM  845  H15 S2A A  26      -7.409   3.594  -1.241  1.00  0.23           H  
HETATM  846  H20 S2A A  26      -7.541   3.739   4.275  1.00  0.22           H  
HETATM  847  H13 S2A A  26      -5.822   1.148  -1.762  1.00  0.22           H  
HETATM  848  HW6 S2A A  26      -5.516  -1.642   5.200  1.00  0.49           H  
HETATM  849  H18 S2A A  26     -10.267   5.872   1.723  1.00  0.29           H  
HETATM  850  H17 S2A A  26      -9.134   4.963  -0.268  1.00  0.25           H  
HETATM  851  H19 S2A A  26      -9.482   5.260   3.989  1.00  0.24           H  
HETATM  852  H26 S2A A  26      -3.847   2.640  -4.012  1.00  0.11           H  
HETATM  853  H30 S2A A  26      -7.371   2.248  -2.682  1.00  0.16           H  
HETATM  854  H29 S2A A  26      -8.610   4.082  -3.850  1.00  0.09           H  
HETATM  855 HOW5 S2A A  26      -7.075   4.869  -5.657  1.00  0.10           H  
HETATM  856  H28 S2A A  26      -6.698   4.679  -2.437  1.00  0.09           H  
HETATM  857 HOW4 S2A A  26      -7.824   6.275  -3.685  1.00  0.09           H  
HETATM  858  H27 S2A A  26      -5.034   4.529  -5.028  1.00  0.08           H  
HETATM  859 HNW1 S2A A  26      -3.614   4.701  -2.626  1.00  0.11           H  
HETATM  860 H311 S2A A  26      -8.981   1.919  -5.063  1.00  0.15           H  
HETATM  861 H312 S2A A  26      -8.755   0.751  -3.728  1.00  0.19           H  
HETATM  862 H313 S2A A  26      -7.674   0.706  -5.154  1.00  0.14           H  
HETATM  863  HN1 S2A A  26      -2.707   6.140  -4.476  1.00  0.13           H  
HETATM  864  HN2 S2A A  26      -3.047   7.047  -2.964  1.00  0.12           H  
HETATM  865  HN3 S2A A  26      -4.211   7.115  -4.333  1.00  0.11           H  
HETATM  866  HM1 S2A A  26     -10.266   0.069  -1.319  1.00  0.53           H  
HETATM  867  HM2 S2A A  26      -8.503  -0.025  -1.602  1.00  0.63           H  
HETATM  868  HM3 S2A A  26      -9.138   0.978  -0.262  1.00  0.67           H  
ENDMDL                                                                          
MODEL        2                                                                  
ATOM      1  O5'  DC A   1       1.136 -19.044  -2.442  1.00  0.03           O  
ATOM      2  C5'  DC A   1       2.117 -19.340  -3.441  1.00  0.03           C  
ATOM      3  C4'  DC A   1       1.992 -18.434  -4.664  1.00  0.03           C  
ATOM      4  O4'  DC A   1       0.657 -18.538  -5.165  1.00  0.03           O  
ATOM      5  C3'  DC A   1       2.179 -16.938  -4.494  1.00  0.03           C  
ATOM      6  O3'  DC A   1       2.315 -16.243  -5.727  1.00  0.03           O  
ATOM      7  C2'  DC A   1       0.841 -16.649  -3.826  1.00  0.03           C  
ATOM      8  C1'  DC A   1      -0.062 -17.336  -4.849  1.00  0.03           C  
ATOM      9  N1   DC A   1      -1.397 -17.708  -4.328  1.00  0.03           N  
ATOM     10  C2   DC A   1      -2.516 -17.234  -4.987  1.00  0.06           C  
ATOM     11  O2   DC A   1      -2.432 -16.519  -5.981  1.00  0.03           O  
ATOM     12  N3   DC A   1      -3.739 -17.581  -4.507  1.00  0.03           N  
ATOM     13  C4   DC A   1      -3.880 -18.360  -3.425  1.00  0.03           C  
ATOM     14  N4   DC A   1      -5.115 -18.663  -3.005  1.00  0.02           N  
ATOM     15  C5   DC A   1      -2.725 -18.857  -2.734  1.00  0.06           C  
ATOM     16  C6   DC A   1      -1.515 -18.505  -3.223  1.00  0.05           C  
ATOM     17  H5'  DC A   1       1.986 -20.373  -3.758  1.00  0.03           H  
ATOM     18 H5''  DC A   1       3.111 -19.225  -3.012  1.00  0.03           H  
ATOM     19  H4'  DC A   1       2.680 -18.802  -5.426  1.00  0.03           H  
ATOM     20  H3'  DC A   1       3.032 -16.707  -3.860  1.00  0.03           H  
ATOM     21  H2'  DC A   1       0.821 -17.166  -2.868  1.00  0.03           H  
ATOM     22 H2''  DC A   1       0.613 -15.593  -3.698  1.00  0.03           H  
ATOM     23  H1'  DC A   1      -0.162 -16.706  -5.732  1.00  0.03           H  
ATOM     24  H41  DC A   1      -5.909 -18.320  -3.537  1.00  0.04           H  
ATOM     25  H42  DC A   1      -5.269 -19.222  -2.177  1.00  0.03           H  
ATOM     26  H5   DC A   1      -2.814 -19.490  -1.853  1.00  0.07           H  
ATOM     27  H6   DC A   1      -0.614 -18.865  -2.726  1.00  0.07           H  
ATOM     28 HO5'  DC A   1       1.316 -19.633  -1.707  1.00  0.03           H  
ATOM     29  P    DC A   2       2.496 -14.659  -5.739  1.00  0.03           P  
ATOM     30  OP1  DC A   2       3.575 -14.303  -6.687  1.00  0.04           O  
ATOM     31  OP2  DC A   2       2.524 -14.167  -4.343  1.00  0.03           O  
ATOM     32  O5'  DC A   2       1.101 -14.276  -6.385  1.00  0.03           O  
ATOM     33  C5'  DC A   2       0.923 -14.829  -7.678  1.00  0.03           C  
ATOM     34  C4'  DC A   2      -0.246 -14.211  -8.402  1.00  0.02           C  
ATOM     35  O4'  DC A   2      -1.440 -14.396  -7.641  1.00  0.02           O  
ATOM     36  C3'  DC A   2      -0.215 -12.716  -8.616  1.00  0.02           C  
ATOM     37  O3'  DC A   2      -1.179 -12.270  -9.549  1.00  0.02           O  
ATOM     38  C2'  DC A   2      -0.610 -12.276  -7.212  1.00  0.02           C  
ATOM     39  C1'  DC A   2      -1.860 -13.136  -7.094  1.00  0.02           C  
ATOM     40  N1   DC A   2      -2.311 -13.387  -5.711  1.00  0.02           N  
ATOM     41  C2   DC A   2      -3.637 -13.155  -5.409  1.00  0.02           C  
ATOM     42  O2   DC A   2      -4.430 -12.755  -6.255  1.00  0.02           O  
ATOM     43  N3   DC A   2      -4.057 -13.388  -4.140  1.00  0.02           N  
ATOM     44  C4   DC A   2      -3.223 -13.831  -3.190  1.00  0.01           C  
ATOM     45  N4   DC A   2      -3.708 -14.042  -1.960  1.00  0.01           N  
ATOM     46  C5   DC A   2      -1.843 -14.075  -3.492  1.00  0.02           C  
ATOM     47  C6   DC A   2      -1.438 -13.840  -4.760  1.00  0.02           C  
ATOM     48  H5'  DC A   2       0.780 -15.905  -7.582  1.00  0.03           H  
ATOM     49 H5''  DC A   2       1.839 -14.652  -8.241  1.00  0.03           H  
ATOM     50  H4'  DC A   2      -0.360 -14.719  -9.361  1.00  0.03           H  
ATOM     51  H3'  DC A   2       0.769 -12.364  -8.920  1.00  0.03           H  
ATOM     52  H2'  DC A   2       0.173 -12.591  -6.523  1.00  0.02           H  
ATOM     53 H2''  DC A   2      -0.821 -11.213  -7.100  1.00  0.02           H  
ATOM     54  H1'  DC A   2      -2.661 -12.702  -7.693  1.00  0.02           H  
ATOM     55  H41  DC A   2      -4.703 -13.908  -1.814  1.00  0.02           H  
ATOM     56  H42  DC A   2      -3.112 -14.325  -1.196  1.00  0.02           H  
ATOM     57  H5   DC A   2      -1.147 -14.435  -2.734  1.00  0.02           H  
ATOM     58  H6   DC A   2      -0.398 -14.016  -5.030  1.00  0.03           H  
ATOM     59  P    DA A   3      -1.208 -10.735  -9.976  1.00  0.02           P  
ATOM     60  OP1  DA A   3      -0.923 -10.630 -11.423  1.00  0.03           O  
ATOM     61  OP2  DA A   3      -0.447  -9.933  -8.993  1.00  0.03           O  
ATOM     62  O5'  DA A   3      -2.751 -10.509  -9.741  1.00  0.02           O  
ATOM     63  C5'  DA A   3      -3.547 -11.372 -10.533  1.00  0.02           C  
ATOM     64  C4'  DA A   3      -5.008 -11.045 -10.402  1.00  0.02           C  
ATOM     65  O4'  DA A   3      -5.415 -11.176  -9.040  1.00  0.02           O  
ATOM     66  C3'  DA A   3      -5.415  -9.624 -10.736  1.00  0.02           C  
ATOM     67  O3'  DA A   3      -6.824  -9.434 -10.872  1.00  0.02           O  
ATOM     68  C2'  DA A   3      -4.953  -8.940  -9.455  1.00  0.02           C  
ATOM     69  C1'  DA A   3      -5.684  -9.872  -8.505  1.00  0.02           C  
ATOM     70  N9   DA A   3      -5.214  -9.894  -7.110  1.00  0.02           N  
ATOM     71  C8   DA A   3      -3.931  -9.941  -6.621  1.00  0.02           C  
ATOM     72  N7   DA A   3      -3.863  -9.992  -5.318  1.00  0.02           N  
ATOM     73  C5   DA A   3      -5.190  -9.975  -4.923  1.00  0.02           C  
ATOM     74  C6   DA A   3      -5.786 -10.007  -3.669  1.00  0.02           C  
ATOM     75  N6   DA A   3      -5.063 -10.073  -2.552  1.00  0.02           N  
ATOM     76  N1   DA A   3      -7.128  -9.977  -3.631  1.00  0.02           N  
ATOM     77  C2   DA A   3      -7.833  -9.917  -4.759  1.00  0.02           C  
ATOM     78  N3   DA A   3      -7.372  -9.881  -5.997  1.00  0.02           N  
ATOM     79  C4   DA A   3      -6.021  -9.914  -6.006  1.00  0.02           C  
ATOM     80  H5'  DA A   3      -3.359 -12.401 -10.231  1.00  0.02           H  
ATOM     81 H5''  DA A   3      -3.237 -11.245 -11.569  1.00  0.02           H  
ATOM     82  H4'  DA A   3      -5.578 -11.745 -11.012  1.00  0.02           H  
ATOM     83  H3'  DA A   3      -4.921  -9.254 -11.633  1.00  0.02           H  
ATOM     84  H2'  DA A   3      -3.871  -9.041  -9.359  1.00  0.02           H  
ATOM     85 H2''  DA A   3      -5.270  -7.903  -9.345  1.00  0.02           H  
ATOM     86  H1'  DA A   3      -6.752  -9.660  -8.548  1.00  0.02           H  
ATOM     87  H8   DA A   3      -3.053  -9.939  -7.266  1.00  0.02           H  
ATOM     88  H61  DA A   3      -5.523 -10.184  -1.655  1.00  0.02           H  
ATOM     89  H62  DA A   3      -4.055 -10.013  -2.601  1.00  0.02           H  
ATOM     90  H2   DA A   3      -8.917  -9.894  -4.653  1.00  0.02           H  
ATOM     91  P    DT A   4      -7.350  -8.166 -11.705  1.00  0.02           P  
ATOM     92  OP1  DT A   4      -8.543  -8.574 -12.477  1.00  0.03           O  
ATOM     93  OP2  DT A   4      -6.187  -7.573 -12.404  1.00  0.02           O  
ATOM     94  O5'  DT A   4      -7.824  -7.150 -10.567  1.00  0.02           O  
ATOM     95  C5'  DT A   4      -9.060  -7.475  -9.946  1.00  0.02           C  
ATOM     96  C4'  DT A   4      -9.137  -6.892  -8.557  1.00  0.02           C  
ATOM     97  O4'  DT A   4      -7.903  -7.221  -7.932  1.00  0.02           O  
ATOM     98  C3'  DT A   4      -9.072  -5.387  -8.388  1.00  0.02           C  
ATOM     99  O3'  DT A   4     -10.236  -4.592  -8.654  1.00  0.02           O  
ATOM    100  C2'  DT A   4      -8.634  -5.275  -6.923  1.00  0.02           C  
ATOM    101  C1'  DT A   4      -8.118  -6.677  -6.630  1.00  0.02           C  
ATOM    102  N1   DT A   4      -6.899  -6.735  -5.799  1.00  0.01           N  
ATOM    103  C2   DT A   4      -7.081  -6.934  -4.444  1.00  0.02           C  
ATOM    104  O2   DT A   4      -8.190  -7.044  -3.926  1.00  0.02           O  
ATOM    105  N3   DT A   4      -5.931  -7.000  -3.681  1.00  0.02           N  
ATOM    106  C4   DT A   4      -4.632  -6.885  -4.141  1.00  0.02           C  
ATOM    107  O4   DT A   4      -3.689  -6.967  -3.354  1.00  0.03           O  
ATOM    108  C5   DT A   4      -4.542  -6.678  -5.569  1.00  0.02           C  
ATOM    109  C7   DT A   4      -3.171  -6.532  -6.206  1.00  0.02           C  
ATOM    110  C6   DT A   4      -5.648  -6.610  -6.340  1.00  0.02           C  
ATOM    111  H5'  DT A   4      -9.131  -8.561  -9.894  1.00  0.03           H  
ATOM    112 H5''  DT A   4      -9.876  -7.093 -10.558  1.00  0.03           H  
ATOM    113  H4'  DT A   4      -9.979  -7.318  -8.009  1.00  0.02           H  
ATOM    114  H3'  DT A   4      -8.255  -5.001  -8.995  1.00  0.02           H  
ATOM    115  H2'  DT A   4      -7.805  -4.567  -6.903  1.00  0.03           H  
ATOM    116 H2''  DT A   4      -9.420  -4.986  -6.227  1.00  0.03           H  
ATOM    117  H1'  DT A   4      -8.904  -7.234  -6.119  1.00  0.03           H  
ATOM    118  H3   DT A   4      -6.073  -7.162  -2.688  1.00  0.02           H  
ATOM    119  H71  DT A   4      -3.092  -5.553  -6.677  1.00  0.03           H  
ATOM    120  H72  DT A   4      -2.408  -6.631  -5.434  1.00  0.03           H  
ATOM    121  H73  DT A   4      -3.032  -7.311  -6.955  1.00  0.03           H  
ATOM    122  H6   DT A   4      -5.544  -6.454  -7.413  1.00  0.02           H  
ATOM    123  P    DC A   5     -10.306  -3.055  -8.186  1.00  0.02           P  
ATOM    124  OP1  DC A   5     -11.490  -2.422  -8.808  1.00  0.03           O  
ATOM    125  OP2  DC A   5      -8.964  -2.455  -8.350  1.00  0.04           O  
ATOM    126  O5'  DC A   5     -10.590  -3.212  -6.620  1.00  0.03           O  
ATOM    127  C5'  DC A   5     -11.902  -3.602  -6.243  1.00  0.03           C  
ATOM    128  C4'  DC A   5     -11.982  -3.746  -4.745  1.00  0.03           C  
ATOM    129  O4'  DC A   5     -10.999  -4.695  -4.336  1.00  0.04           O  
ATOM    130  C3'  DC A   5     -11.556  -2.528  -3.965  1.00  0.04           C  
ATOM    131  O3'  DC A   5     -12.433  -1.414  -4.031  1.00  0.04           O  
ATOM    132  C2'  DC A   5     -11.476  -3.194  -2.599  1.00  0.06           C  
ATOM    133  C1'  DC A   5     -10.569  -4.367  -3.001  1.00  0.04           C  
ATOM    134  N1   DC A   5      -9.099  -4.171  -2.976  1.00  0.04           N  
ATOM    135  C2   DC A   5      -8.427  -4.578  -1.856  1.00  0.04           C  
ATOM    136  O2   DC A   5      -9.005  -5.069  -0.889  1.00  0.06           O  
ATOM    137  N3   DC A   5      -7.074  -4.415  -1.841  1.00  0.05           N  
ATOM    138  C4   DC A   5      -6.400  -3.879  -2.870  1.00  0.05           C  
ATOM    139  N4   DC A   5      -5.067  -3.747  -2.785  1.00  0.06           N  
ATOM    140  C5   DC A   5      -7.104  -3.453  -4.041  1.00  0.04           C  
ATOM    141  C6   DC A   5      -8.443  -3.620  -4.045  1.00  0.05           C  
ATOM    142  H5'  DC A   5     -12.155  -4.539  -6.735  1.00  0.05           H  
ATOM    143 H5''  DC A   5     -12.588  -2.824  -6.579  1.00  0.04           H  
ATOM    144  H4'  DC A   5     -12.976  -4.068  -4.433  1.00  0.05           H  
ATOM    145  H3'  DC A   5     -10.576  -2.183  -4.281  1.00  0.05           H  
ATOM    146  H2'  DC A   5     -11.058  -2.592  -1.793  1.00  0.11           H  
ATOM    147 H2''  DC A   5     -12.470  -3.561  -2.341  1.00  0.09           H  
ATOM    148  H1'  DC A   5     -10.797  -5.208  -2.347  1.00  0.07           H  
ATOM    149  H41  DC A   5      -4.589  -4.012  -1.928  1.00  0.14           H  
ATOM    150  H42  DC A   5      -4.530  -3.386  -3.561  1.00  0.15           H  
ATOM    151  H5   DC A   5      -6.589  -3.012  -4.896  1.00  0.06           H  
ATOM    152  H6   DC A   5      -9.001  -3.307  -4.924  1.00  0.05           H  
ATOM    153  P    DG A   6     -11.866  -0.133  -4.805  1.00  0.03           P  
ATOM    154  OP1  DG A   6     -12.996   0.677  -5.308  1.00  0.04           O  
ATOM    155  OP2  DG A   6     -10.768  -0.544  -5.707  1.00  0.05           O  
ATOM    156  O5'  DG A   6     -11.199   0.615  -3.558  1.00  0.05           O  
ATOM    157  C5'  DG A   6     -12.112   1.120  -2.600  1.00  0.06           C  
ATOM    158  C4'  DG A   6     -12.600   2.492  -3.020  1.00  0.05           C  
ATOM    159  O4'  DG A   6     -13.374   3.016  -1.943  1.00  0.08           O  
ATOM    160  C3'  DG A   6     -11.566   3.584  -3.216  1.00  0.06           C  
ATOM    161  O3'  DG A   6     -12.122   4.819  -3.663  1.00  0.05           O  
ATOM    162  C2'  DG A   6     -11.149   3.731  -1.756  1.00  0.09           C  
ATOM    163  C1'  DG A   6     -12.556   3.928  -1.193  1.00  0.09           C  
ATOM    164  N9   DG A   6     -12.727   3.692   0.256  1.00  0.10           N  
ATOM    165  C8   DG A   6     -12.961   2.523   0.935  1.00  0.13           C  
ATOM    166  N7   DG A   6     -13.071   2.672   2.227  1.00  0.12           N  
ATOM    167  C5   DG A   6     -12.899   4.035   2.424  1.00  0.09           C  
ATOM    168  C6   DG A   6     -12.916   4.785   3.631  1.00  0.08           C  
ATOM    169  O6   DG A   6     -13.091   4.372   4.779  1.00  0.09           O  
ATOM    170  N1   DG A   6     -12.700   6.140   3.392  1.00  0.07           N  
ATOM    171  C2   DG A   6     -12.490   6.710   2.141  1.00  0.06           C  
ATOM    172  N2   DG A   6     -12.289   8.033   2.068  1.00  0.07           N  
ATOM    173  N3   DG A   6     -12.478   5.985   1.011  1.00  0.06           N  
ATOM    174  C4   DG A   6     -12.688   4.666   1.226  1.00  0.08           C  
ATOM    175  H5'  DG A   6     -11.662   1.126  -1.613  1.00  0.09           H  
ATOM    176 H5''  DG A   6     -12.969   0.447  -2.581  1.00  0.10           H  
ATOM    177  H4'  DG A   6     -13.232   2.393  -3.903  1.00  0.09           H  
ATOM    178  H3'  DG A   6     -10.770   3.263  -3.884  1.00  0.09           H  
ATOM    179  H2'  DG A   6     -10.677   2.820  -1.394  1.00  0.10           H  
ATOM    180 H2''  DG A   6     -10.516   4.595  -1.556  1.00  0.14           H  
ATOM    181  H1'  DG A   6     -12.847   4.953  -1.396  1.00  0.14           H  
ATOM    182  H8   DG A   6     -13.045   1.556   0.439  1.00  0.20           H  
ATOM    183  H1   DG A   6     -12.702   6.718   4.222  1.00  0.10           H  
ATOM    184  H21  DG A   6     -12.284   8.608   2.898  1.00  0.10           H  
ATOM    185  H22  DG A   6     -12.132   8.498   1.182  1.00  0.08           H  
ATOM    186  P    DT A   7     -11.227   5.945  -4.372  1.00  0.03           P  
ATOM    187  OP1  DT A   7     -11.232   5.725  -5.832  1.00  0.04           O  
ATOM    188  OP2  DT A   7      -9.946   6.043  -3.633  1.00  0.04           O  
ATOM    189  O5'  DT A   7     -12.089   7.244  -4.027  1.00  0.04           O  
ATOM    190  C5'  DT A   7     -11.515   8.547  -4.044  1.00  0.03           C  
ATOM    191  C4'  DT A   7     -11.797   9.299  -2.743  1.00  0.03           C  
ATOM    192  O4'  DT A   7     -13.178   9.048  -2.447  1.00  0.03           O  
ATOM    193  C3'  DT A   7     -11.149   8.869  -1.432  1.00  0.02           C  
ATOM    194  O3'  DT A   7     -11.490   9.681  -0.310  1.00  0.02           O  
ATOM    195  C2'  DT A   7     -11.875   7.571  -1.224  1.00  0.02           C  
ATOM    196  C1'  DT A   7     -13.264   8.184  -1.292  1.00  0.02           C  
ATOM    197  N1   DT A   7     -14.332   7.170  -1.421  1.00  0.02           N  
ATOM    198  C2   DT A   7     -15.146   6.927  -0.321  1.00  0.03           C  
ATOM    199  O2   DT A   7     -15.025   7.536   0.747  1.00  0.03           O  
ATOM    200  N3   DT A   7     -16.122   5.950  -0.496  1.00  0.03           N  
ATOM    201  C4   DT A   7     -16.345   5.215  -1.653  1.00  0.04           C  
ATOM    202  O4   DT A   7     -17.243   4.374  -1.708  1.00  0.05           O  
ATOM    203  C5   DT A   7     -15.449   5.545  -2.731  1.00  0.04           C  
ATOM    204  C7   DT A   7     -15.583   4.810  -4.052  1.00  0.04           C  
ATOM    205  C6   DT A   7     -14.499   6.484  -2.591  1.00  0.03           C  
ATOM    206  H5'  DT A   7     -11.974   9.087  -4.870  1.00  0.04           H  
ATOM    207 H5''  DT A   7     -10.442   8.475  -4.215  1.00  0.04           H  
ATOM    208  H4'  DT A   7     -11.647  10.365  -2.918  1.00  0.03           H  
ATOM    209  H3'  DT A   7     -10.067   8.781  -1.526  1.00  0.03           H  
ATOM    210  H2'  DT A   7     -11.698   6.894  -2.049  1.00  0.04           H  
ATOM    211 H2''  DT A   7     -11.676   7.077  -0.275  1.00  0.04           H  
ATOM    212  H1'  DT A   7     -13.427   8.781  -0.395  1.00  0.03           H  
ATOM    213  H3   DT A   7     -16.723   5.755   0.291  1.00  0.04           H  
ATOM    214  H71  DT A   7     -14.649   4.295  -4.270  1.00  0.05           H  
ATOM    215  H72  DT A   7     -16.393   4.085  -3.973  1.00  0.05           H  
ATOM    216  H73  DT A   7     -15.803   5.524  -4.845  1.00  0.05           H  
ATOM    217  H6   DT A   7     -13.842   6.706  -3.430  1.00  0.03           H  
ATOM    218  P    DC A   8     -10.773  11.110  -0.156  1.00  0.02           P  
ATOM    219  OP1  DC A   8     -11.802  12.169  -0.086  1.00  0.05           O  
ATOM    220  OP2  DC A   8      -9.679  11.179  -1.150  1.00  0.03           O  
ATOM    221  O5'  DC A   8     -10.119  10.940   1.290  1.00  0.04           O  
ATOM    222  C5'  DC A   8     -11.034  10.863   2.374  1.00  0.03           C  
ATOM    223  C4'  DC A   8     -10.461  10.101   3.558  1.00  0.03           C  
ATOM    224  O4'  DC A   8      -9.958   8.835   3.096  1.00  0.03           O  
ATOM    225  C3'  DC A   8      -9.265  10.704   4.270  1.00  0.02           C  
ATOM    226  O3'  DC A   8      -8.915  10.137   5.530  1.00  0.02           O  
ATOM    227  C2'  DC A   8      -8.201  10.310   3.268  1.00  0.03           C  
ATOM    228  C1'  DC A   8      -8.528   8.826   3.248  1.00  0.03           C  
ATOM    229  N1   DC A   8      -7.834   8.114   2.151  1.00  0.03           N  
ATOM    230  C2   DC A   8      -6.784   7.291   2.479  1.00  0.03           C  
ATOM    231  O2   DC A   8      -6.457   7.126   3.649  1.00  0.04           O  
ATOM    232  N3   DC A   8      -6.124   6.660   1.476  1.00  0.03           N  
ATOM    233  C4   DC A   8      -6.476   6.827   0.190  1.00  0.04           C  
ATOM    234  N4   DC A   8      -5.782   6.191  -0.757  1.00  0.04           N  
ATOM    235  C5   DC A   8      -7.571   7.683  -0.161  1.00  0.04           C  
ATOM    236  C6   DC A   8      -8.215   8.300   0.852  1.00  0.03           C  
ATOM    237  H5'  DC A   8     -11.931  10.379   1.994  1.00  0.04           H  
ATOM    238 H5''  DC A   8     -11.301  11.873   2.680  1.00  0.04           H  
ATOM    239  H4'  DC A   8     -11.258   9.929   4.280  1.00  0.04           H  
ATOM    240  H3'  DC A   8      -9.362  11.782   4.394  1.00  0.03           H  
ATOM    241  H2'  DC A   8      -8.410  10.779   2.306  1.00  0.04           H  
ATOM    242 H2''  DC A   8      -7.179  10.507   3.591  1.00  0.04           H  
ATOM    243  H1'  DC A   8      -8.252   8.386   4.206  1.00  0.06           H  
ATOM    244  H41  DC A   8      -5.020   5.590  -0.468  1.00  0.08           H  
ATOM    245  H42  DC A   8      -5.986   6.291  -1.745  1.00  0.06           H  
ATOM    246  H5   DC A   8      -7.875   7.830  -1.198  1.00  0.05           H  
ATOM    247  H6   DC A   8      -9.053   8.960   0.637  1.00  0.04           H  
ATOM    248  P    DT A   9      -7.938  11.072   6.390  1.00  0.02           P  
ATOM    249  OP1  DT A   9      -8.274  10.893   7.821  1.00  0.03           O  
ATOM    250  OP2  DT A   9      -7.964  12.423   5.789  1.00  0.03           O  
ATOM    251  O5'  DT A   9      -6.491  10.447   6.146  1.00  0.02           O  
ATOM    252  C5'  DT A   9      -5.958   9.670   7.206  1.00  0.02           C  
ATOM    253  C4'  DT A   9      -4.567   9.215   6.854  1.00  0.02           C  
ATOM    254  O4'  DT A   9      -4.648   8.377   5.711  1.00  0.02           O  
ATOM    255  C3'  DT A   9      -3.669  10.312   6.329  1.00  0.02           C  
ATOM    256  O3'  DT A   9      -3.224  11.302   7.257  1.00  0.02           O  
ATOM    257  C2'  DT A   9      -2.541   9.422   5.845  1.00  0.02           C  
ATOM    258  C1'  DT A   9      -3.343   8.353   5.109  1.00  0.02           C  
ATOM    259  N1   DT A   9      -3.447   8.431   3.639  1.00  0.02           N  
ATOM    260  C2   DT A   9      -2.681   7.538   2.912  1.00  0.02           C  
ATOM    261  O2   DT A   9      -1.927   6.731   3.455  1.00  0.02           O  
ATOM    262  N3   DT A   9      -2.806   7.600   1.532  1.00  0.02           N  
ATOM    263  C4   DT A   9      -3.623   8.477   0.831  1.00  0.02           C  
ATOM    264  O4   DT A   9      -3.672   8.461  -0.399  1.00  0.02           O  
ATOM    265  C5   DT A   9      -4.379   9.371   1.680  1.00  0.02           C  
ATOM    266  C7   DT A   9      -5.311  10.377   1.031  1.00  0.03           C  
ATOM    267  C6   DT A   9      -4.273   9.325   3.024  1.00  0.02           C  
ATOM    268  H5'  DT A   9      -6.607   8.826   7.437  1.00  0.02           H  
ATOM    269 H5''  DT A   9      -5.907  10.328   8.073  1.00  0.02           H  
ATOM    270  H4'  DT A   9      -4.091   8.692   7.684  1.00  0.02           H  
ATOM    271  H3'  DT A   9      -4.133  10.817   5.485  1.00  0.02           H  
ATOM    272  H2'  DT A   9      -1.852   9.903   5.161  1.00  0.02           H  
ATOM    273 H2''  DT A   9      -2.030   9.008   6.714  1.00  0.02           H  
ATOM    274  H1'  DT A   9      -2.868   7.402   5.350  1.00  0.02           H  
ATOM    275  H3   DT A   9      -2.245   6.935   1.013  1.00  0.02           H  
ATOM    276  H71  DT A   9      -5.248  10.273  -0.052  1.00  0.03           H  
ATOM    277  H72  DT A   9      -6.331  10.200   1.354  1.00  0.03           H  
ATOM    278  H73  DT A   9      -5.029  11.383   1.329  1.00  0.03           H  
ATOM    279  H6   DT A   9      -4.852  10.013   3.637  1.00  0.03           H  
ATOM    280  P    DA A  10      -2.235  12.476   6.795  1.00  0.02           P  
ATOM    281  OP1  DA A  10      -2.468  13.655   7.659  1.00  0.02           O  
ATOM    282  OP2  DA A  10      -2.313  12.603   5.323  1.00  0.02           O  
ATOM    283  O5'  DA A  10      -0.809  11.860   7.156  1.00  0.02           O  
ATOM    284  C5'  DA A  10      -0.660  11.376   8.485  1.00  0.02           C  
ATOM    285  C4'  DA A  10       0.639  10.613   8.672  1.00  0.02           C  
ATOM    286  O4'  DA A  10       0.710   9.652   7.611  1.00  0.02           O  
ATOM    287  C3'  DA A  10       1.965  11.343   8.533  1.00  0.02           C  
ATOM    288  O3'  DA A  10       3.103  10.557   8.880  1.00  0.02           O  
ATOM    289  C2'  DA A  10       1.953  11.514   7.027  1.00  0.01           C  
ATOM    290  C1'  DA A  10       1.749  10.041   6.695  1.00  0.01           C  
ATOM    291  N9   DA A  10       1.318   9.803   5.299  1.00  0.01           N  
ATOM    292  C8   DA A  10       0.417  10.520   4.555  1.00  0.02           C  
ATOM    293  N7   DA A  10       0.239  10.069   3.345  1.00  0.01           N  
ATOM    294  C5   DA A  10       1.082   8.973   3.282  1.00  0.01           C  
ATOM    295  C6   DA A  10       1.347   8.068   2.258  1.00  0.01           C  
ATOM    296  N6   DA A  10       0.741   8.172   1.071  1.00  0.01           N  
ATOM    297  N1   DA A  10       2.235   7.095   2.513  1.00  0.01           N  
ATOM    298  C2   DA A  10       2.819   7.026   3.709  1.00  0.01           C  
ATOM    299  N3   DA A  10       2.646   7.826   4.749  1.00  0.01           N  
ATOM    300  C4   DA A  10       1.748   8.796   4.465  1.00  0.01           C  
ATOM    301  H5'  DA A  10      -1.501  10.711   8.678  1.00  0.02           H  
ATOM    302 H5''  DA A  10      -0.710  12.215   9.177  1.00  0.02           H  
ATOM    303  H4'  DA A  10       0.600  10.089   9.627  1.00  0.02           H  
ATOM    304  H3'  DA A  10       1.985  12.282   9.083  1.00  0.02           H  
ATOM    305  H2'  DA A  10       1.089  12.114   6.741  1.00  0.01           H  
ATOM    306 H2''  DA A  10       2.872  11.924   6.611  1.00  0.02           H  
ATOM    307  H1'  DA A  10       2.663   9.492   6.915  1.00  0.02           H  
ATOM    308  H8   DA A  10      -0.104  11.392   4.946  1.00  0.02           H  
ATOM    309  H61  DA A  10       0.939   7.518   0.320  1.00  0.02           H  
ATOM    310  H62  DA A  10       0.075   8.917   0.922  1.00  0.03           H  
ATOM    311  H2   DA A  10       3.531   6.212   3.850  1.00  0.02           H  
ATOM    312  P    DC A  11       4.534  11.259   9.029  1.00  0.02           P  
ATOM    313  OP1  DC A  11       5.018  11.062  10.413  1.00  0.02           O  
ATOM    314  OP2  DC A  11       4.439  12.623   8.460  1.00  0.01           O  
ATOM    315  O5'  DC A  11       5.431  10.378   8.046  1.00  0.02           O  
ATOM    316  C5'  DC A  11       5.728   9.057   8.478  1.00  0.02           C  
ATOM    317  C4'  DC A  11       6.455   8.261   7.407  1.00  0.01           C  
ATOM    318  O4'  DC A  11       5.640   8.255   6.230  1.00  0.01           O  
ATOM    319  C3'  DC A  11       7.794   8.792   6.914  1.00  0.01           C  
ATOM    320  O3'  DC A  11       8.584   7.898   6.129  1.00  0.01           O  
ATOM    321  C2'  DC A  11       7.255   9.867   5.983  1.00  0.01           C  
ATOM    322  C1'  DC A  11       6.338   8.943   5.186  1.00  0.01           C  
ATOM    323  N1   DC A  11       5.380   9.615   4.276  1.00  0.01           N  
ATOM    324  C2   DC A  11       5.250   9.124   2.986  1.00  0.03           C  
ATOM    325  O2   DC A  11       5.898   8.161   2.585  1.00  0.02           O  
ATOM    326  N3   DC A  11       4.378   9.741   2.147  1.00  0.01           N  
ATOM    327  C4   DC A  11       3.652  10.800   2.537  1.00  0.02           C  
ATOM    328  N4   DC A  11       2.814  11.364   1.658  1.00  0.01           N  
ATOM    329  C5   DC A  11       3.779  11.316   3.871  1.00  0.03           C  
ATOM    330  C6   DC A  11       4.649  10.692   4.698  1.00  0.03           C  
ATOM    331  H5'  DC A  11       4.789   8.567   8.730  1.00  0.02           H  
ATOM    332 H5''  DC A  11       6.342   9.122   9.375  1.00  0.02           H  
ATOM    333  H4'  DC A  11       6.578   7.236   7.758  1.00  0.01           H  
ATOM    334  H3'  DC A  11       8.407   9.181   7.727  1.00  0.02           H  
ATOM    335  H2'  DC A  11       6.698  10.602   6.562  1.00  0.01           H  
ATOM    336 H2''  DC A  11       8.022  10.343   5.375  1.00  0.01           H  
ATOM    337  H1'  DC A  11       6.951   8.232   4.631  1.00  0.01           H  
ATOM    338  H41  DC A  11       2.770  10.993   0.717  1.00  0.02           H  
ATOM    339  H42  DC A  11       2.231  12.147   1.920  1.00  0.01           H  
ATOM    340  H5   DC A  11       3.198  12.176   4.207  1.00  0.04           H  
ATOM    341  H6   DC A  11       4.767  11.057   5.716  1.00  0.03           H  
ATOM    342  P    DC A  12      10.139   8.248   5.936  1.00  0.01           P  
ATOM    343  OP1  DC A  12      10.937   7.268   6.705  1.00  0.02           O  
ATOM    344  OP2  DC A  12      10.308   9.698   6.172  1.00  0.02           O  
ATOM    345  O5'  DC A  12      10.356   7.967   4.383  1.00  0.01           O  
ATOM    346  C5'  DC A  12      10.955   6.733   4.019  1.00  0.01           C  
ATOM    347  C4'  DC A  12      10.960   6.613   2.520  1.00  0.01           C  
ATOM    348  O4'  DC A  12       9.600   6.714   2.096  1.00  0.01           O  
ATOM    349  C3'  DC A  12      11.583   7.788   1.800  1.00  0.01           C  
ATOM    350  O3'  DC A  12      12.994   7.954   1.809  1.00  0.01           O  
ATOM    351  C2'  DC A  12      11.025   7.501   0.420  1.00  0.01           C  
ATOM    352  C1'  DC A  12       9.560   7.426   0.846  1.00  0.01           C  
ATOM    353  N1   DC A  12       8.840   8.715   1.005  1.00  0.01           N  
ATOM    354  C2   DC A  12       8.330   9.312  -0.136  1.00  0.01           C  
ATOM    355  O2   DC A  12       8.475   8.815  -1.250  1.00  0.01           O  
ATOM    356  N3   DC A  12       7.654  10.484  -0.003  1.00  0.01           N  
ATOM    357  C4   DC A  12       7.475  11.064   1.193  1.00  0.01           C  
ATOM    358  N4   DC A  12       6.790  12.212   1.262  1.00  0.01           N  
ATOM    359  C5   DC A  12       8.002  10.457   2.379  1.00  0.01           C  
ATOM    360  C6   DC A  12       8.672   9.291   2.237  1.00  0.01           C  
ATOM    361  H5'  DC A  12      10.417   5.904   4.477  1.00  0.01           H  
ATOM    362 H5''  DC A  12      11.980   6.747   4.391  1.00  0.01           H  
ATOM    363  H4'  DC A  12      11.403   5.675   2.186  1.00  0.01           H  
ATOM    364  H3'  DC A  12      11.160   8.710   2.190  1.00  0.01           H  
ATOM    365  H2'  DC A  12      11.204   8.268  -0.335  1.00  0.01           H  
ATOM    366 H2''  DC A  12      11.373   6.523   0.087  1.00  0.01           H  
ATOM    367  H1'  DC A  12       9.022   6.826   0.113  1.00  0.01           H  
ATOM    368  H41  DC A  12       6.416  12.605   0.403  1.00  0.01           H  
ATOM    369  H42  DC A  12       6.644  12.687   2.143  1.00  0.01           H  
ATOM    370  H5   DC A  12       7.870  10.918   3.356  1.00  0.01           H  
ATOM    371  H6   DC A  12       9.075   8.812   3.127  1.00  0.01           H  
ATOM    372  P    DT A  13      13.591   9.036   2.839  1.00  0.01           P  
ATOM    373  OP1  DT A  13      14.954   9.391   2.384  1.00  0.01           O  
ATOM    374  OP2  DT A  13      13.369   8.559   4.222  1.00  0.01           O  
ATOM    375  O5'  DT A  13      12.642  10.299   2.570  1.00  0.01           O  
ATOM    376  C5'  DT A  13      12.543  10.771   1.234  1.00  0.01           C  
ATOM    377  C4'  DT A  13      12.309  12.261   1.195  1.00  0.01           C  
ATOM    378  O4'  DT A  13      13.475  12.863   1.766  1.00  0.02           O  
ATOM    379  C3'  DT A  13      12.225  12.897  -0.181  1.00  0.02           C  
ATOM    380  O3'  DT A  13      10.981  12.797  -0.872  1.00  0.01           O  
ATOM    381  C2'  DT A  13      12.509  14.323   0.254  1.00  0.02           C  
ATOM    382  C1'  DT A  13      13.815  14.025   0.987  1.00  0.02           C  
ATOM    383  N1   DT A  13      14.992  13.760   0.124  1.00  0.02           N  
ATOM    384  C2   DT A  13      15.416  14.775  -0.729  1.00  0.02           C  
ATOM    385  O2   DT A  13      14.854  15.869  -0.788  1.00  0.02           O  
ATOM    386  N3   DT A  13      16.523  14.484  -1.520  1.00  0.03           N  
ATOM    387  C4   DT A  13      17.229  13.288  -1.528  1.00  0.03           C  
ATOM    388  O4   DT A  13      18.200  13.124  -2.265  1.00  0.03           O  
ATOM    389  C5   DT A  13      16.712  12.302  -0.611  1.00  0.03           C  
ATOM    390  C7   DT A  13      17.396  10.949  -0.527  1.00  0.03           C  
ATOM    391  C6   DT A  13      15.643  12.553   0.167  1.00  0.02           C  
ATOM    392  H5'  DT A  13      11.723  10.266   0.728  1.00  0.01           H  
ATOM    393 H5''  DT A  13      13.472  10.520   0.726  1.00  0.02           H  
ATOM    394  H4'  DT A  13      11.429  12.526   1.780  1.00  0.01           H  
ATOM    395  H3'  DT A  13      13.027  12.539  -0.825  1.00  0.02           H  
ATOM    396  H2'  DT A  13      12.644  15.035  -0.560  1.00  0.02           H  
ATOM    397 H2''  DT A  13      11.755  14.661   0.960  1.00  0.02           H  
ATOM    398  H1'  DT A  13      14.056  14.854   1.652  1.00  0.02           H  
ATOM    399  H3   DT A  13      16.844  15.210  -2.146  1.00  0.03           H  
ATOM    400  H71  DT A  13      16.681  10.167  -0.784  1.00  0.02           H  
ATOM    401  H72  DT A  13      18.230  10.928  -1.228  1.00  0.03           H  
ATOM    402  H73  DT A  13      17.763  10.790   0.488  1.00  0.03           H  
ATOM    403  H6   DT A  13      15.302  11.770   0.841  1.00  0.02           H  
ATOM    404  P    DT A  14      10.680  11.567  -1.872  1.00  0.01           P  
ATOM    405  OP1  DT A  14       9.231  11.552  -2.158  1.00  0.01           O  
ATOM    406  OP2  DT A  14      11.324  10.358  -1.322  1.00  0.01           O  
ATOM    407  O5'  DT A  14      11.505  11.989  -3.181  1.00  0.02           O  
ATOM    408  C5'  DT A  14      11.638  13.358  -3.552  1.00  0.02           C  
ATOM    409  C4'  DT A  14      10.491  13.815  -4.436  1.00  0.02           C  
ATOM    410  O4'  DT A  14       9.275  13.726  -3.693  1.00  0.02           O  
ATOM    411  C3'  DT A  14      10.479  15.264  -4.902  1.00  0.02           C  
ATOM    412  O3'  DT A  14       9.500  15.561  -5.892  1.00  0.02           O  
ATOM    413  C2'  DT A  14      10.009  15.913  -3.614  1.00  0.02           C  
ATOM    414  C1'  DT A  14       8.762  15.052  -3.477  1.00  0.02           C  
ATOM    415  N1   DT A  14       8.106  15.124  -2.156  1.00  0.02           N  
ATOM    416  C2   DT A  14       6.802  15.595  -2.096  1.00  0.02           C  
ATOM    417  O2   DT A  14       6.193  15.977  -3.090  1.00  0.02           O  
ATOM    418  N3   DT A  14       6.226  15.627  -0.830  1.00  0.02           N  
ATOM    419  C4   DT A  14       6.837  15.238   0.354  1.00  0.01           C  
ATOM    420  O4   DT A  14       6.251  15.292   1.435  1.00  0.01           O  
ATOM    421  C5   DT A  14       8.190  14.770   0.180  1.00  0.01           C  
ATOM    422  C7   DT A  14       8.967  14.327   1.406  1.00  0.01           C  
ATOM    423  C6   DT A  14       8.770  14.727  -1.032  1.00  0.02           C  
ATOM    424  H5'  DT A  14      12.581  13.492  -4.079  1.00  0.02           H  
ATOM    425 H5''  DT A  14      11.657  13.936  -2.629  1.00  0.02           H  
ATOM    426  H4'  DT A  14      10.432  13.138  -5.289  1.00  0.02           H  
ATOM    427  H3'  DT A  14      11.460  15.584  -5.250  1.00  0.02           H  
ATOM    428  H2'  DT A  14      10.723  15.752  -2.807  1.00  0.02           H  
ATOM    429 H2''  DT A  14       9.757  16.964  -3.716  1.00  0.02           H  
ATOM    430  H1'  DT A  14       8.056  15.311  -4.267  1.00  0.02           H  
ATOM    431  H3   DT A  14       5.274  15.961  -0.780  1.00  0.02           H  
ATOM    432  H71  DT A  14       9.346  13.318   1.252  1.00  0.01           H  
ATOM    433  H72  DT A  14       9.795  15.014   1.573  1.00  0.02           H  
ATOM    434  H73  DT A  14       8.304  14.349   2.270  1.00  0.01           H  
ATOM    435  H6   DT A  14       9.794  14.368  -1.123  1.00  0.02           H  
ATOM    436  P    DT A  15       9.647  14.877  -7.339  1.00  0.03           P  
ATOM    437  OP1  DT A  15       8.725  13.727  -7.444  1.00  0.02           O  
ATOM    438  OP2  DT A  15      11.095  14.667  -7.574  1.00  0.03           O  
ATOM    439  O5'  DT A  15       9.171  16.039  -8.351  1.00  0.03           O  
ATOM    440  C5'  DT A  15       7.830  16.292  -8.782  1.00  0.03           C  
ATOM    441  C4'  DT A  15       6.751  15.727  -7.862  1.00  0.03           C  
ATOM    442  O4'  DT A  15       6.947  16.219  -6.537  1.00  0.03           O  
ATOM    443  C3'  DT A  15       5.310  16.125  -8.171  1.00  0.03           C  
ATOM    444  O3'  DT A  15       4.292  15.392  -7.488  1.00  0.02           O  
ATOM    445  C2'  DT A  15       5.331  17.497  -7.506  1.00  0.02           C  
ATOM    446  C1'  DT A  15       5.777  16.950  -6.162  1.00  0.03           C  
ATOM    447  N1   DT A  15       6.099  17.946  -5.119  1.00  0.03           N  
ATOM    448  C2   DT A  15       5.068  18.375  -4.291  1.00  0.03           C  
ATOM    449  O2   DT A  15       3.907  17.979  -4.408  1.00  0.03           O  
ATOM    450  N3   DT A  15       5.422  19.298  -3.314  1.00  0.03           N  
ATOM    451  C4   DT A  15       6.693  19.814  -3.104  1.00  0.03           C  
ATOM    452  O4   DT A  15       6.910  20.627  -2.206  1.00  0.03           O  
ATOM    453  C5   DT A  15       7.690  19.306  -4.014  1.00  0.03           C  
ATOM    454  C7   DT A  15       9.118  19.809  -3.883  1.00  0.03           C  
ATOM    455  C6   DT A  15       7.377  18.412  -4.971  1.00  0.03           C  
ATOM    456  H5'  DT A  15       7.692  15.883  -9.782  1.00  0.02           H  
ATOM    457 H5''  DT A  15       7.738  17.374  -8.832  1.00  0.02           H  
ATOM    458  H4'  DT A  15       6.813  14.637  -7.851  1.00  0.02           H  
ATOM    459  H3'  DT A  15       5.092  16.141  -9.237  1.00  0.03           H  
ATOM    460  H2'  DT A  15       6.080  18.163  -7.933  1.00  0.02           H  
ATOM    461 H2''  DT A  15       4.354  17.977  -7.449  1.00  0.02           H  
ATOM    462  H1'  DT A  15       5.019  16.258  -5.796  1.00  0.03           H  
ATOM    463  H3   DT A  15       4.687  19.621  -2.703  1.00  0.03           H  
ATOM    464  H71  DT A  15       9.164  20.535  -3.071  1.00  0.03           H  
ATOM    465  H72  DT A  15       9.790  18.983  -3.667  1.00  0.03           H  
ATOM    466  H73  DT A  15       9.415  20.283  -4.816  1.00  0.03           H  
ATOM    467  H6   DT A  15       8.158  18.055  -5.639  1.00  0.03           H  
ATOM    468  P    DG A  16       2.785  15.473  -8.028  1.00  0.03           P  
ATOM    469  OP1  DG A  16       2.773  16.398  -9.183  1.00  0.03           O  
ATOM    470  OP2  DG A  16       1.895  15.739  -6.877  1.00  0.03           O  
ATOM    471  O5'  DG A  16       2.415  14.021  -8.592  1.00  0.03           O  
ATOM    472  C5'  DG A  16       3.148  13.512  -9.696  1.00  0.03           C  
ATOM    473  C4'  DG A  16       3.948  12.291  -9.288  1.00  0.02           C  
ATOM    474  O4'  DG A  16       4.702  12.665  -8.129  1.00  0.02           O  
ATOM    475  C3'  DG A  16       3.206  11.038  -8.820  1.00  0.02           C  
ATOM    476  O3'  DG A  16       4.030   9.882  -8.653  1.00  0.02           O  
ATOM    477  C2'  DG A  16       2.844  11.510  -7.421  1.00  0.02           C  
ATOM    478  C1'  DG A  16       4.282  11.819  -7.048  1.00  0.02           C  
ATOM    479  N9   DG A  16       4.505  12.369  -5.692  1.00  0.02           N  
ATOM    480  C8   DG A  16       4.009  13.502  -5.094  1.00  0.02           C  
ATOM    481  N7   DG A  16       4.408  13.671  -3.862  1.00  0.02           N  
ATOM    482  C5   DG A  16       5.227  12.580  -3.624  1.00  0.02           C  
ATOM    483  C6   DG A  16       5.942  12.228  -2.452  1.00  0.01           C  
ATOM    484  O6   DG A  16       5.981  12.820  -1.369  1.00  0.01           O  
ATOM    485  N1   DG A  16       6.650  11.046  -2.625  1.00  0.01           N  
ATOM    486  C2   DG A  16       6.671  10.280  -3.787  1.00  0.01           C  
ATOM    487  N2   DG A  16       7.382   9.145  -3.790  1.00  0.01           N  
ATOM    488  N3   DG A  16       5.988  10.625  -4.889  1.00  0.02           N  
ATOM    489  C4   DG A  16       5.293  11.778  -4.734  1.00  0.02           C  
ATOM    490  H5'  DG A  16       3.834  14.295 -10.019  1.00  0.03           H  
ATOM    491 H5''  DG A  16       2.469  13.266 -10.511  1.00  0.03           H  
ATOM    492  H4'  DG A  16       4.635  12.029 -10.092  1.00  0.03           H  
ATOM    493  H3'  DG A  16       2.350  10.796  -9.449  1.00  0.03           H  
ATOM    494  H2'  DG A  16       2.234  12.413  -7.451  1.00  0.02           H  
ATOM    495 H2''  DG A  16       2.403  10.741  -6.786  1.00  0.02           H  
ATOM    496  H1'  DG A  16       4.838  10.885  -7.123  1.00  0.02           H  
ATOM    497  H8   DG A  16       3.344  14.197  -5.600  1.00  0.02           H  
ATOM    498  H1   DG A  16       7.182  10.766  -1.808  1.00  0.01           H  
ATOM    499  H21  DG A  16       7.989   8.917  -3.010  1.00  0.01           H  
ATOM    500  H22  DG A  16       7.294   8.513  -4.575  1.00  0.02           H  
ATOM    501  P    DG A  17       3.380   8.415  -8.595  1.00  0.02           P  
ATOM    502  OP1  DG A  17       3.423   7.840  -9.959  1.00  0.02           O  
ATOM    503  OP2  DG A  17       2.087   8.508  -7.880  1.00  0.02           O  
ATOM    504  O5'  DG A  17       4.397   7.589  -7.681  1.00  0.02           O  
ATOM    505  C5'  DG A  17       5.695   7.318  -8.197  1.00  0.02           C  
ATOM    506  C4'  DG A  17       6.569   6.572  -7.195  1.00  0.02           C  
ATOM    507  O4'  DG A  17       6.557   7.316  -5.972  1.00  0.02           O  
ATOM    508  C3'  DG A  17       6.164   5.188  -6.709  1.00  0.02           C  
ATOM    509  O3'  DG A  17       7.144   4.573  -5.867  1.00  0.02           O  
ATOM    510  C2'  DG A  17       4.985   5.611  -5.852  1.00  0.02           C  
ATOM    511  C1'  DG A  17       5.758   6.607  -5.003  1.00  0.01           C  
ATOM    512  N9   DG A  17       4.938   7.550  -4.207  1.00  0.01           N  
ATOM    513  C8   DG A  17       3.973   8.436  -4.625  1.00  0.01           C  
ATOM    514  N7   DG A  17       3.447   9.139  -3.656  1.00  0.01           N  
ATOM    515  C5   DG A  17       4.103   8.693  -2.521  1.00  0.01           C  
ATOM    516  C6   DG A  17       3.947   9.099  -1.172  1.00  0.01           C  
ATOM    517  O6   DG A  17       3.178   9.947  -0.717  1.00  0.01           O  
ATOM    518  N1   DG A  17       4.803   8.401  -0.323  1.00  0.01           N  
ATOM    519  C2   DG A  17       5.707   7.422  -0.722  1.00  0.01           C  
ATOM    520  N2   DG A  17       6.454   6.812   0.206  1.00  0.01           N  
ATOM    521  N3   DG A  17       5.840   7.053  -2.007  1.00  0.01           N  
ATOM    522  C4   DG A  17       5.015   7.723  -2.843  1.00  0.01           C  
ATOM    523  H5'  DG A  17       6.156   8.274  -8.441  1.00  0.02           H  
ATOM    524 H5''  DG A  17       5.588   6.734  -9.109  1.00  0.02           H  
ATOM    525  H4'  DG A  17       7.588   6.544  -7.581  1.00  0.02           H  
ATOM    526  H3'  DG A  17       5.896   4.518  -7.523  1.00  0.02           H  
ATOM    527  H2'  DG A  17       4.242   6.115  -6.470  1.00  0.02           H  
ATOM    528 H2''  DG A  17       4.538   4.805  -5.270  1.00  0.02           H  
ATOM    529  H1'  DG A  17       6.415   6.051  -4.334  1.00  0.01           H  
ATOM    530  H8   DG A  17       3.678   8.542  -5.667  1.00  0.02           H  
ATOM    531  H1   DG A  17       4.717   8.676   0.652  1.00  0.02           H  
ATOM    532  H21  DG A  17       6.489   7.151   1.161  1.00  0.01           H  
ATOM    533  H22  DG A  17       6.977   5.986  -0.062  1.00  0.01           H  
ATOM    534  P    DT A  18       6.937   3.088  -5.299  1.00  0.02           P  
ATOM    535  OP1  DT A  18       8.117   2.278  -5.671  1.00  0.02           O  
ATOM    536  OP2  DT A  18       5.580   2.633  -5.673  1.00  0.02           O  
ATOM    537  O5'  DT A  18       6.963   3.305  -3.714  1.00  0.01           O  
ATOM    538  C5'  DT A  18       8.242   3.486  -3.120  1.00  0.01           C  
ATOM    539  C4'  DT A  18       8.222   3.286  -1.612  1.00  0.01           C  
ATOM    540  O4'  DT A  18       7.297   4.204  -1.021  1.00  0.01           O  
ATOM    541  C3'  DT A  18       7.750   1.948  -1.059  1.00  0.01           C  
ATOM    542  O3'  DT A  18       8.008   1.767   0.332  1.00  0.02           O  
ATOM    543  C2'  DT A  18       6.254   2.153  -1.242  1.00  0.02           C  
ATOM    544  C1'  DT A  18       6.197   3.459  -0.465  1.00  0.01           C  
ATOM    545  N1   DT A  18       4.951   4.248  -0.583  1.00  0.01           N  
ATOM    546  C2   DT A  18       4.454   4.842   0.572  1.00  0.01           C  
ATOM    547  O2   DT A  18       4.992   4.732   1.673  1.00  0.01           O  
ATOM    548  N3   DT A  18       3.298   5.587   0.412  1.00  0.01           N  
ATOM    549  C4   DT A  18       2.611   5.782  -0.771  1.00  0.01           C  
ATOM    550  O4   DT A  18       1.594   6.474  -0.801  1.00  0.02           O  
ATOM    551  C5   DT A  18       3.196   5.127  -1.905  1.00  0.01           C  
ATOM    552  C7   DT A  18       2.503   5.272  -3.247  1.00  0.02           C  
ATOM    553  C6   DT A  18       4.322   4.398  -1.791  1.00  0.01           C  
ATOM    554  H5'  DT A  18       8.587   4.492  -3.353  1.00  0.01           H  
ATOM    555 H5''  DT A  18       8.921   2.765  -3.578  1.00  0.01           H  
ATOM    556  H4'  DT A  18       9.218   3.502  -1.226  1.00  0.01           H  
ATOM    557  H3'  DT A  18       8.149   1.101  -1.616  1.00  0.02           H  
ATOM    558  H2'  DT A  18       6.035   2.287  -2.301  1.00  0.02           H  
ATOM    559 H2''  DT A  18       5.622   1.381  -0.798  1.00  0.02           H  
ATOM    560  H1'  DT A  18       6.390   3.247   0.585  1.00  0.01           H  
ATOM    561  H3   DT A  18       2.924   6.035   1.242  1.00  0.02           H  
ATOM    562  H71  DT A  18       2.242   4.285  -3.629  1.00  0.02           H  
ATOM    563  H72  DT A  18       1.597   5.862  -3.107  1.00  0.02           H  
ATOM    564  H73  DT A  18       3.156   5.781  -3.948  1.00  0.02           H  
ATOM    565  H6   DT A  18       4.734   3.922  -2.679  1.00  0.02           H  
ATOM    566  P    DA A  19       7.701   0.343   1.002  1.00  0.02           P  
ATOM    567  OP1  DA A  19       8.493   0.235   2.248  1.00  0.02           O  
ATOM    568  OP2  DA A  19       7.835  -0.690  -0.048  1.00  0.02           O  
ATOM    569  O5'  DA A  19       6.159   0.457   1.400  1.00  0.02           O  
ATOM    570  C5'  DA A  19       5.887   1.211   2.571  1.00  0.02           C  
ATOM    571  C4'  DA A  19       4.408   1.460   2.740  1.00  0.02           C  
ATOM    572  O4'  DA A  19       3.902   1.983   1.516  1.00  0.02           O  
ATOM    573  C3'  DA A  19       3.489   0.265   2.846  1.00  0.02           C  
ATOM    574  O3'  DA A  19       3.498  -0.519   4.042  1.00  0.03           O  
ATOM    575  C2'  DA A  19       2.125   0.925   2.582  1.00  0.03           C  
ATOM    576  C1'  DA A  19       2.541   2.223   1.882  1.00  0.02           C  
ATOM    577  N9   DA A  19       1.724   2.648   0.724  1.00  0.02           N  
ATOM    578  C8   DA A  19       1.705   2.179  -0.565  1.00  0.02           C  
ATOM    579  N7   DA A  19       0.850   2.796  -1.342  1.00  0.02           N  
ATOM    580  C5   DA A  19       0.266   3.735  -0.507  1.00  0.02           C  
ATOM    581  C6   DA A  19      -0.720   4.705  -0.728  1.00  0.02           C  
ATOM    582  N6   DA A  19      -1.292   4.876  -1.922  1.00  0.02           N  
ATOM    583  N1   DA A  19      -1.068   5.472   0.318  1.00  0.02           N  
ATOM    584  C2   DA A  19      -0.473   5.283   1.494  1.00  0.02           C  
ATOM    585  N3   DA A  19       0.464   4.408   1.819  1.00  0.02           N  
ATOM    586  C4   DA A  19       0.792   3.653   0.752  1.00  0.02           C  
ATOM    587  H5'  DA A  19       6.420   2.159   2.509  1.00  0.02           H  
ATOM    588 H5''  DA A  19       6.265   0.653   3.429  1.00  0.02           H  
ATOM    589  H4'  DA A  19       4.236   2.157   3.559  1.00  0.02           H  
ATOM    590  H3'  DA A  19       3.690  -0.408   2.013  1.00  0.02           H  
ATOM    591  H2'  DA A  19       1.598   0.281   1.877  1.00  0.03           H  
ATOM    592 H2''  DA A  19       1.523   1.108   3.472  1.00  0.04           H  
ATOM    593  H1'  DA A  19       2.508   3.026   2.619  1.00  0.02           H  
ATOM    594  H8   DA A  19       2.347   1.367  -0.906  1.00  0.03           H  
ATOM    595  H61  DA A  19      -1.989   5.595  -2.055  1.00  0.02           H  
ATOM    596  H62  DA A  19      -1.021   4.282  -2.691  1.00  0.03           H  
ATOM    597  H2   DA A  19      -0.794   5.928   2.308  1.00  0.03           H  
ATOM    598  P    DG A  20       2.438  -1.710   4.227  1.00  0.03           P  
ATOM    599  OP1  DG A  20       2.918  -2.590   5.315  1.00  0.04           O  
ATOM    600  OP2  DG A  20       2.137  -2.275   2.894  1.00  0.04           O  
ATOM    601  O5'  DG A  20       1.161  -0.921   4.763  1.00  0.03           O  
ATOM    602  C5'  DG A  20       1.118  -0.665   6.157  1.00  0.04           C  
ATOM    603  C4'  DG A  20      -0.145   0.084   6.503  1.00  0.04           C  
ATOM    604  O4'  DG A  20      -0.126   1.314   5.781  1.00  0.06           O  
ATOM    605  C3'  DG A  20      -1.450  -0.488   5.982  1.00  0.05           C  
ATOM    606  O3'  DG A  20      -1.989  -1.679   6.559  1.00  0.12           O  
ATOM    607  C2'  DG A  20      -2.322   0.707   6.351  1.00  0.10           C  
ATOM    608  C1'  DG A  20      -1.469   1.829   5.754  1.00  0.07           C  
ATOM    609  N9   DG A  20      -1.872   2.375   4.432  1.00  0.05           N  
ATOM    610  C8   DG A  20      -1.397   2.050   3.190  1.00  0.05           C  
ATOM    611  N7   DG A  20      -1.935   2.715   2.213  1.00  0.05           N  
ATOM    612  C5   DG A  20      -2.835   3.548   2.845  1.00  0.04           C  
ATOM    613  C6   DG A  20      -3.701   4.498   2.271  1.00  0.05           C  
ATOM    614  O6   DG A  20      -3.814   4.773   1.076  1.00  0.06           O  
ATOM    615  N1   DG A  20      -4.461   5.143   3.237  1.00  0.05           N  
ATOM    616  C2   DG A  20      -4.394   4.904   4.607  1.00  0.04           C  
ATOM    617  N2   DG A  20      -5.191   5.616   5.417  1.00  0.04           N  
ATOM    618  N3   DG A  20      -3.561   3.994   5.143  1.00  0.04           N  
ATOM    619  C4   DG A  20      -2.815   3.356   4.204  1.00  0.05           C  
ATOM    620  H5'  DG A  20       1.996  -0.090   6.452  1.00  0.06           H  
ATOM    621 H5''  DG A  20       1.156  -1.628   6.665  1.00  0.06           H  
ATOM    622  H4'  DG A  20      -0.207   0.270   7.575  1.00  0.09           H  
ATOM    623  H3'  DG A  20      -1.376  -0.607   4.902  1.00  0.05           H  
ATOM    624  H2'  DG A  20      -3.341   0.703   5.968  1.00  0.30           H  
ATOM    625 H2''  DG A  20      -2.315   0.784   7.438  1.00  0.22           H  
ATOM    626  H1'  DG A  20      -1.518   2.658   6.459  1.00  0.23           H  
ATOM    627  H8   DG A  20      -0.631   1.291   3.037  1.00  0.14           H  
ATOM    628  H1   DG A  20      -5.102   5.826   2.847  1.00  0.13           H  
ATOM    629  H21  DG A  20      -5.783   6.332   5.006  1.00  0.04           H  
ATOM    630  H22  DG A  20      -5.214   5.464   6.415  1.00  0.07           H  
ATOM    631  P    DG A  21      -1.133  -3.042   6.627  1.00  0.04           P  
ATOM    632  OP1  DG A  21      -0.218  -2.962   7.786  1.00  0.06           O  
ATOM    633  OP2  DG A  21      -0.612  -3.349   5.278  1.00  0.06           O  
ATOM    634  O5'  DG A  21      -2.268  -4.104   6.975  1.00  0.06           O  
ATOM    635  C5'  DG A  21      -3.149  -3.748   8.028  1.00  0.06           C  
ATOM    636  C4'  DG A  21      -4.556  -4.236   7.751  1.00  0.06           C  
ATOM    637  O4'  DG A  21      -4.838  -3.858   6.397  1.00  0.08           O  
ATOM    638  C3'  DG A  21      -4.868  -5.728   7.722  1.00  0.04           C  
ATOM    639  O3'  DG A  21      -6.265  -5.993   7.564  1.00  0.04           O  
ATOM    640  C2'  DG A  21      -4.160  -6.075   6.424  1.00  0.06           C  
ATOM    641  C1'  DG A  21      -4.931  -5.060   5.606  1.00  0.07           C  
ATOM    642  N9   DG A  21      -4.447  -4.860   4.227  1.00  0.05           N  
ATOM    643  C8   DG A  21      -3.196  -4.550   3.772  1.00  0.07           C  
ATOM    644  N7   DG A  21      -3.099  -4.428   2.485  1.00  0.06           N  
ATOM    645  C5   DG A  21      -4.382  -4.678   2.051  1.00  0.06           C  
ATOM    646  C6   DG A  21      -4.872  -4.683   0.742  1.00  0.05           C  
ATOM    647  O6   DG A  21      -4.225  -4.470  -0.287  1.00  0.06           O  
ATOM    648  N1   DG A  21      -6.236  -4.980   0.726  1.00  0.06           N  
ATOM    649  C2   DG A  21      -7.025  -5.245   1.843  1.00  0.05           C  
ATOM    650  N2   DG A  21      -8.316  -5.554   1.675  1.00  0.05           N  
ATOM    651  N3   DG A  21      -6.533  -5.232   3.084  1.00  0.05           N  
ATOM    652  C4   DG A  21      -5.215  -4.943   3.105  1.00  0.06           C  
ATOM    653  H5'  DG A  21      -3.150  -2.659   8.074  1.00  0.10           H  
ATOM    654 H5''  DG A  21      -2.781  -4.143   8.975  1.00  0.09           H  
ATOM    655  H4'  DG A  21      -5.248  -3.725   8.421  1.00  0.10           H  
ATOM    656  H3'  DG A  21      -4.480  -6.258   8.590  1.00  0.08           H  
ATOM    657  H2'  DG A  21      -3.102  -5.818   6.480  1.00  0.17           H  
ATOM    658 H2''  DG A  21      -4.309  -7.094   6.072  1.00  0.14           H  
ATOM    659  H1'  DG A  21      -5.974  -5.377   5.571  1.00  0.27           H  
ATOM    660  H8   DG A  21      -2.346  -4.416   4.438  1.00  0.26           H  
ATOM    661  H1   DG A  21      -6.646  -4.979  -0.200  1.00  0.25           H  
ATOM    662  H21  DG A  21      -8.785  -5.373   0.793  1.00  0.07           H  
ATOM    663  H22  DG A  21      -8.813  -5.997   2.440  1.00  0.10           H  
ATOM    664  P    DA A  22      -6.837  -7.489   7.519  1.00  0.03           P  
ATOM    665  OP1  DA A  22      -7.802  -7.645   8.630  1.00  0.04           O  
ATOM    666  OP2  DA A  22      -5.698  -8.427   7.402  1.00  0.04           O  
ATOM    667  O5'  DA A  22      -7.661  -7.534   6.152  1.00  0.03           O  
ATOM    668  C5'  DA A  22      -8.981  -6.999   6.158  1.00  0.03           C  
ATOM    669  C4'  DA A  22      -9.866  -7.643   5.095  1.00  0.02           C  
ATOM    670  O4'  DA A  22      -9.235  -7.471   3.821  1.00  0.02           O  
ATOM    671  C3'  DA A  22     -10.080  -9.152   5.141  1.00  0.02           C  
ATOM    672  O3'  DA A  22     -11.002  -9.675   4.181  1.00  0.03           O  
ATOM    673  C2'  DA A  22      -8.691  -9.557   4.680  1.00  0.02           C  
ATOM    674  C1'  DA A  22      -8.725  -8.746   3.389  1.00  0.02           C  
ATOM    675  N9   DA A  22      -7.428  -8.557   2.705  1.00  0.02           N  
ATOM    676  C8   DA A  22      -6.156  -8.585   3.223  1.00  0.02           C  
ATOM    677  N7   DA A  22      -5.218  -8.364   2.339  1.00  0.02           N  
ATOM    678  C5   DA A  22      -5.915  -8.175   1.159  1.00  0.02           C  
ATOM    679  C6   DA A  22      -5.490  -7.899  -0.142  1.00  0.02           C  
ATOM    680  N6   DA A  22      -4.199  -7.760  -0.457  1.00  0.02           N  
ATOM    681  N1   DA A  22      -6.444  -7.771  -1.075  1.00  0.02           N  
ATOM    682  C2   DA A  22      -7.727  -7.906  -0.748  1.00  0.02           C  
ATOM    683  N3   DA A  22      -8.240  -8.166   0.441  1.00  0.02           N  
ATOM    684  C4   DA A  22      -7.263  -8.291   1.366  1.00  0.02           C  
ATOM    685  H5'  DA A  22      -8.920  -5.924   5.990  1.00  0.03           H  
ATOM    686 H5''  DA A  22      -9.404  -7.179   7.147  1.00  0.04           H  
ATOM    687  H4'  DA A  22     -10.830  -7.132   5.088  1.00  0.03           H  
ATOM    688  H3'  DA A  22     -10.334  -9.509   6.138  1.00  0.03           H  
ATOM    689  H2'  DA A  22      -7.944  -9.171   5.369  1.00  0.02           H  
ATOM    690 H2''  DA A  22      -8.564 -10.628   4.534  1.00  0.03           H  
ATOM    691  H1'  DA A  22      -9.443  -9.206   2.710  1.00  0.02           H  
ATOM    692  H8   DA A  22      -5.948  -8.775   4.275  1.00  0.03           H  
ATOM    693  H61  DA A  22      -3.902  -7.559  -1.403  1.00  0.03           H  
ATOM    694  H62  DA A  22      -3.505  -7.859   0.271  1.00  0.03           H  
ATOM    695  H2   DA A  22      -8.446  -7.789  -1.560  1.00  0.03           H  
ATOM    696  P    DT A  23     -11.513 -11.190   4.313  1.00  0.03           P  
ATOM    697  OP1  DT A  23     -12.552 -11.240   5.365  1.00  0.03           O  
ATOM    698  OP2  DT A  23     -10.325 -12.067   4.404  1.00  0.03           O  
ATOM    699  O5'  DT A  23     -12.211 -11.469   2.909  1.00  0.02           O  
ATOM    700  C5'  DT A  23     -13.459 -10.840   2.658  1.00  0.02           C  
ATOM    701  C4'  DT A  23     -13.872 -10.986   1.206  1.00  0.02           C  
ATOM    702  O4'  DT A  23     -12.784 -10.497   0.418  1.00  0.02           O  
ATOM    703  C3'  DT A  23     -14.113 -12.377   0.638  1.00  0.02           C  
ATOM    704  O3'  DT A  23     -14.739 -12.393  -0.632  1.00  0.02           O  
ATOM    705  C2'  DT A  23     -12.665 -12.805   0.496  1.00  0.02           C  
ATOM    706  C1'  DT A  23     -12.177 -11.589  -0.294  1.00  0.02           C  
ATOM    707  N1   DT A  23     -10.701 -11.425  -0.324  1.00  0.02           N  
ATOM    708  C2   DT A  23     -10.131 -10.918  -1.483  1.00  0.02           C  
ATOM    709  O2   DT A  23     -10.791 -10.594  -2.468  1.00  0.02           O  
ATOM    710  N3   DT A  23      -8.750 -10.792  -1.473  1.00  0.02           N  
ATOM    711  C4   DT A  23      -7.901 -11.118  -0.431  1.00  0.02           C  
ATOM    712  O4   DT A  23      -6.684 -10.953  -0.527  1.00  0.02           O  
ATOM    713  C5   DT A  23      -8.581 -11.634   0.724  1.00  0.02           C  
ATOM    714  C7   DT A  23      -7.753 -12.038   1.927  1.00  0.02           C  
ATOM    715  C6   DT A  23      -9.920 -11.769   0.751  1.00  0.02           C  
ATOM    716  H5'  DT A  23     -13.352  -9.784   2.904  1.00  0.03           H  
ATOM    717 H5''  DT A  23     -14.214 -11.278   3.311  1.00  0.03           H  
ATOM    718  H4'  DT A  23     -14.745 -10.359   1.029  1.00  0.02           H  
ATOM    719  H3'  DT A  23     -14.686 -13.003   1.320  1.00  0.03           H  
ATOM    720  H2'  DT A  23     -12.241 -12.855   1.497  1.00  0.02           H  
ATOM    721 H2''  DT A  23     -12.512 -13.743  -0.038  1.00  0.02           H  
ATOM    722  H1'  DT A  23     -12.570 -11.633  -1.309  1.00  0.02           H  
ATOM    723  H3   DT A  23      -8.316 -10.436  -2.312  1.00  0.02           H  
ATOM    724  H71  DT A  23      -7.889 -13.100   2.121  1.00  0.03           H  
ATOM    725  H72  DT A  23      -6.703 -11.832   1.722  1.00  0.03           H  
ATOM    726  H73  DT A  23      -8.075 -11.464   2.791  1.00  0.03           H  
ATOM    727  H6   DT A  23     -10.369 -12.161   1.660  1.00  0.02           H  
ATOM    728  P    DG A  24     -15.190 -13.788  -1.260  1.00  0.02           P  
ATOM    729  OP1  DG A  24     -16.651 -13.754  -1.490  1.00  0.02           O  
ATOM    730  OP2  DG A  24     -14.585 -14.888  -0.476  1.00  0.02           O  
ATOM    731  O5'  DG A  24     -14.457 -13.693  -2.660  1.00  0.02           O  
ATOM    732  C5'  DG A  24     -14.880 -12.576  -3.421  1.00  0.02           C  
ATOM    733  C4'  DG A  24     -14.042 -12.377  -4.659  1.00  0.01           C  
ATOM    734  O4'  DG A  24     -12.682 -12.156  -4.294  1.00  0.01           O  
ATOM    735  C3'  DG A  24     -13.951 -13.528  -5.640  1.00  0.02           C  
ATOM    736  O3'  DG A  24     -13.472 -13.130  -6.909  1.00  0.01           O  
ATOM    737  C2'  DG A  24     -12.880 -14.347  -4.927  1.00  0.02           C  
ATOM    738  C1'  DG A  24     -11.878 -13.214  -4.831  1.00  0.02           C  
ATOM    739  N9   DG A  24     -10.719 -13.435  -3.944  1.00  0.02           N  
ATOM    740  C8   DG A  24     -10.686 -13.795  -2.623  1.00  0.02           C  
ATOM    741  N7   DG A  24      -9.478 -13.890  -2.129  1.00  0.02           N  
ATOM    742  C5   DG A  24      -8.658 -13.570  -3.202  1.00  0.02           C  
ATOM    743  C6   DG A  24      -7.246 -13.503  -3.267  1.00  0.02           C  
ATOM    744  O6   DG A  24      -6.440 -13.716  -2.358  1.00  0.02           O  
ATOM    745  N1   DG A  24      -6.810 -13.143  -4.541  1.00  0.02           N  
ATOM    746  C2   DG A  24      -7.638 -12.874  -5.628  1.00  0.02           C  
ATOM    747  N2   DG A  24      -7.099 -12.543  -6.806  1.00  0.02           N  
ATOM    748  N3   DG A  24      -8.971 -12.942  -5.542  1.00  0.02           N  
ATOM    749  C4   DG A  24      -9.408 -13.292  -4.313  1.00  0.02           C  
ATOM    750  H5'  DG A  24     -14.825 -11.692  -2.788  1.00  0.02           H  
ATOM    751 H5''  DG A  24     -15.919 -12.742  -3.705  1.00  0.02           H  
ATOM    752  H4'  DG A  24     -14.409 -11.494  -5.180  1.00  0.01           H  
ATOM    753  H3'  DG A  24     -14.900 -14.049  -5.759  1.00  0.02           H  
ATOM    754  H2'  DG A  24     -13.230 -14.652  -3.942  1.00  0.02           H  
ATOM    755 H2''  DG A  24     -12.497 -15.194  -5.498  1.00  0.02           H  
ATOM    756  H1'  DG A  24     -11.539 -12.951  -5.832  1.00  0.02           H  
ATOM    757  H8   DG A  24     -11.590 -13.985  -2.046  1.00  0.02           H  
ATOM    758  H1   DG A  24      -5.799 -13.090  -4.626  1.00  0.02           H  
ATOM    759  H21  DG A  24      -6.098 -12.428  -6.918  1.00  0.02           H  
ATOM    760  H22  DG A  24      -7.717 -12.413  -7.596  1.00  0.02           H  
ATOM    761  P    DG A  25     -13.504 -14.140  -8.138  1.00  0.02           P  
ATOM    762  OP1  DG A  25     -14.529 -13.693  -9.108  1.00  0.02           O  
ATOM    763  OP2  DG A  25     -13.494 -15.533  -7.640  1.00  0.02           O  
ATOM    764  O5'  DG A  25     -12.078 -13.795  -8.722  1.00  0.02           O  
ATOM    765  C5'  DG A  25     -11.871 -12.409  -8.954  1.00  0.02           C  
ATOM    766  C4'  DG A  25     -10.498 -12.117  -9.518  1.00  0.02           C  
ATOM    767  O4'  DG A  25      -9.486 -12.615  -8.639  1.00  0.02           O  
ATOM    768  C3'  DG A  25     -10.127 -12.816 -10.802  1.00  0.02           C  
ATOM    769  O3'  DG A  25      -8.894 -12.278 -11.281  1.00  0.03           O  
ATOM    770  C2'  DG A  25      -9.931 -14.229 -10.270  1.00  0.03           C  
ATOM    771  C1'  DG A  25      -8.960 -13.849  -9.160  1.00  0.02           C  
ATOM    772  N9   DG A  25      -8.780 -14.820  -8.061  1.00  0.02           N  
ATOM    773  C8   DG A  25      -9.725 -15.451  -7.288  1.00  0.02           C  
ATOM    774  N7   DG A  25      -9.221 -16.233  -6.373  1.00  0.02           N  
ATOM    775  C5   DG A  25      -7.851 -16.119  -6.547  1.00  0.02           C  
ATOM    776  C6   DG A  25      -6.799 -16.742  -5.837  1.00  0.02           C  
ATOM    777  O6   DG A  25      -6.879 -17.528  -4.891  1.00  0.02           O  
ATOM    778  N1   DG A  25      -5.553 -16.358  -6.327  1.00  0.02           N  
ATOM    779  C2   DG A  25      -5.336 -15.477  -7.380  1.00  0.02           C  
ATOM    780  N2   DG A  25      -4.072 -15.197  -7.724  1.00  0.02           N  
ATOM    781  N3   DG A  25      -6.347 -14.895  -8.046  1.00  0.02           N  
ATOM    782  C4   DG A  25      -7.567 -15.260  -7.578  1.00  0.02           C  
ATOM    783  H5'  DG A  25     -12.010 -11.877  -8.013  1.00  0.01           H  
ATOM    784 H5''  DG A  25     -12.631 -12.078  -9.659  1.00  0.01           H  
ATOM    785  H4'  DG A  25     -10.385 -11.038  -9.623  1.00  0.02           H  
ATOM    786  H3'  DG A  25     -10.911 -12.732 -11.552  1.00  0.02           H  
ATOM    787 HO3'  DG A  25      -8.373 -11.997 -10.521  1.00  0.03           H  
ATOM    788  H2'  DG A  25     -10.875 -14.589  -9.860  1.00  0.02           H  
ATOM    789 H2''  DG A  25      -9.505 -14.940 -10.976  1.00  0.03           H  
ATOM    790  H1'  DG A  25      -7.988 -13.657  -9.614  1.00  0.03           H  
ATOM    791  H8   DG A  25     -10.795 -15.306  -7.426  1.00  0.02           H  
ATOM    792  H1   DG A  25      -4.773 -16.780  -5.834  1.00  0.02           H  
ATOM    793  H21  DG A  25      -3.297 -15.657  -7.253  1.00  0.02           H  
ATOM    794  H22  DG A  25      -3.855 -14.518  -8.442  1.00  0.03           H  
TER     795       DG A  25                                                      
HETATM  796  C10 S2A A  26      -5.957  -1.121   1.663  1.00  0.27           C  
HETATM  797  C11 S2A A  26      -4.364   0.948   1.001  1.00  0.15           C  
HETATM  798  CW9 S2A A  26      -4.497  -0.599   1.317  1.00  0.20           C  
HETATM  799  C22 S2A A  26      -6.210   2.319   2.340  1.00  0.15           C  
HETATM  800  C25 S2A A  26      -3.976  -1.231  -0.013  1.00  0.17           C  
HETATM  801  C12 S2A A  26      -4.048   1.084  -0.527  1.00  0.15           C  
HETATM  802  C23 S2A A  26      -5.567   1.908   1.162  1.00  0.13           C  
HETATM  803  CW5 S2A A  26      -6.275  -1.584   2.948  1.00  0.34           C  
HETATM  804  C24 S2A A  26      -3.755  -0.309  -0.985  1.00  0.17           C  
HETATM  805  CW8 S2A A  26      -3.455  -0.888   2.451  1.00  0.19           C  
HETATM  806  C14 S2A A  26      -6.043   2.339  -0.077  1.00  0.12           C  
HETATM  807  CW1 S2A A  26      -6.949  -1.077   0.679  1.00  0.20           C  
HETATM  808  CW2 S2A A  26      -8.253  -1.472   0.959  1.00  0.23           C  
HETATM  809  C16 S2A A  26      -7.796   3.587   0.979  1.00  0.12           C  
HETATM  810  CW3 S2A A  26      -8.568  -1.936   2.242  1.00  0.21           C  
HETATM  811  CW4 S2A A  26      -7.583  -1.993   3.232  1.00  0.21           C  
HETATM  812  C21 S2A A  26      -7.322   3.164   2.257  1.00  0.12           C  
HETATM  813  CW7 S2A A  26      -3.914  -1.350   3.809  1.00  0.20           C  
HETATM  814  C15 S2A A  26      -7.156   3.159  -0.172  1.00  0.13           C  
HETATM  815  C20 S2A A  26      -7.974   3.590   3.407  1.00  0.13           C  
HETATM  816  C13 S2A A  26      -5.236   1.790  -1.230  1.00  0.15           C  
HETATM  817  CW6 S2A A  26      -5.217  -1.660   4.048  1.00  0.23           C  
HETATM  818  C18 S2A A  26      -9.544   4.856   2.049  1.00  0.17           C  
HETATM  819  C17 S2A A  26      -8.902   4.430   0.889  1.00  0.13           C  
HETATM  820  C19 S2A A  26      -9.088   4.438   3.306  1.00  0.14           C  
HETATM  821  C26 S2A A  26      -4.913   2.993  -3.516  1.00  0.07           C  
HETATM  822  OW7 S2A A  26      -5.917   2.101  -4.135  1.00  0.08           O  
HETATM  823  C30 S2A A  26      -7.319   2.301  -3.751  1.00  0.07           C  
HETATM  824  C29 S2A A  26      -7.710   3.749  -4.083  1.00  0.05           C  
HETATM  825  OW5 S2A A  26      -7.632   3.969  -5.465  1.00  0.06           O  
HETATM  826  C28 S2A A  26      -6.770   4.719  -3.416  1.00  0.05           C  
HETATM  827  OW4 S2A A  26      -7.137   6.038  -3.774  1.00  0.06           O  
HETATM  828  C27 S2A A  26      -5.313   4.453  -3.809  1.00  0.05           C  
HETATM  829  NW1 S2A A  26      -4.449   5.368  -3.080  1.00  0.05           N  
HETATM  830  C31 S2A A  26      -8.219   1.292  -4.477  1.00  0.09           C  
HETATM  831  OW3 S2A A  26      -4.792   2.869  -2.065  1.00  0.11           O  
HETATM  832  CN  S2A A  26      -3.879   6.652  -3.566  1.00  0.06           C  
HETATM  833  OW2 S2A A  26      -9.189  -1.366  -0.063  1.00  0.26           O  
HETATM  834  CM  S2A A  26      -9.251  -0.222  -0.944  1.00  0.63           C  
HETATM  835  OW1 S2A A  26      -2.263  -0.684   2.238  1.00  0.27           O  
HETATM  836  H11 S2A A  26      -3.508   1.393   1.556  1.00  0.31           H  
HETATM  837  H22 S2A A  26      -5.852   1.982   3.303  1.00  0.29           H  
HETATM  838  H25 S2A A  26      -3.814  -2.301  -0.136  1.00  0.31           H  
HETATM  839  H12 S2A A  26      -3.132   1.702  -0.641  1.00  0.27           H  
HETATM  840  H24 S2A A  26      -3.391  -0.539  -1.985  1.00  0.29           H  
HETATM  841  HW1 S2A A  26      -6.699  -0.712  -0.305  1.00  0.37           H  
HETATM  842  HW3 S2A A  26      -9.578  -2.246   2.472  1.00  0.45           H  
HETATM  843  HW4 S2A A  26      -7.831  -2.354   4.219  1.00  0.41           H  
HETATM  844  HW7 S2A A  26      -3.187  -1.480   4.600  1.00  0.45           H  
HETATM  845  H15 S2A A  26      -7.510   3.476  -1.138  1.00  0.23           H  
HETATM  846  H20 S2A A  26      -7.627   3.274   4.378  1.00  0.22           H  
HETATM  847  H13 S2A A  26      -5.876   1.090  -1.804  1.00  0.23           H  
HETATM  848  HW6 S2A A  26      -5.497  -2.019   5.028  1.00  0.54           H  
HETATM  849  H18 S2A A  26     -10.402   5.509   1.976  1.00  0.25           H  
HETATM  850  H17 S2A A  26      -9.263   4.752  -0.075  1.00  0.22           H  
HETATM  851  H19 S2A A  26      -9.595   4.771   4.197  1.00  0.20           H  
HETATM  852  H26 S2A A  26      -3.918   2.764  -3.960  1.00  0.08           H  
HETATM  853  H30 S2A A  26      -7.419   2.136  -2.660  1.00  0.12           H  
HETATM  854  H29 S2A A  26      -8.753   3.946  -3.757  1.00  0.08           H  
HETATM  855 HOW5 S2A A  26      -7.191   4.846  -5.535  1.00  0.07           H  
HETATM  856  H28 S2A A  26      -6.870   4.584  -2.315  1.00  0.07           H  
HETATM  857 HOW4 S2A A  26      -8.061   6.169  -3.490  1.00  0.09           H  
HETATM  858  H27 S2A A  26      -5.207   4.627  -4.903  1.00  0.07           H  
HETATM  859 HNW1 S2A A  26      -3.791   4.814  -2.504  1.00  0.07           H  
HETATM  860 H311 S2A A  26      -9.009   1.813  -5.054  1.00  0.13           H  
HETATM  861 H312 S2A A  26      -8.719   0.611  -3.764  1.00  0.14           H  
HETATM  862 H313 S2A A  26      -7.640   0.676  -5.189  1.00  0.13           H  
HETATM  863  HN1 S2A A  26      -3.078   6.467  -4.305  1.00  0.09           H  
HETATM  864  HN2 S2A A  26      -3.455   7.230  -2.719  1.00  0.09           H  
HETATM  865  HN3 S2A A  26      -4.668   7.264  -4.046  1.00  0.09           H  
HETATM  866  HM1 S2A A  26     -10.217  -0.111  -1.478  1.00  0.67           H  
HETATM  867  HM2 S2A A  26      -9.007   0.698  -0.375  1.00  1.22           H  
HETATM  868  HM3 S2A A  26      -8.411  -0.257  -1.657  1.00  1.12           H  
ENDMDL                                                                          
MODEL        3                                                                  
ATOM      1  O5'  DC A   1       1.322 -17.359  -1.908  1.00  0.03           O  
ATOM      2  C5'  DC A   1       2.323 -17.955  -2.739  1.00  0.03           C  
ATOM      3  C4'  DC A   1       2.195 -17.519  -4.198  1.00  0.03           C  
ATOM      4  O4'  DC A   1       0.851 -17.788  -4.612  1.00  0.03           O  
ATOM      5  C3'  DC A   1       2.361 -16.048  -4.554  1.00  0.03           C  
ATOM      6  O3'  DC A   1       2.398 -15.782  -5.957  1.00  0.03           O  
ATOM      7  C2'  DC A   1       1.036 -15.564  -3.994  1.00  0.03           C  
ATOM      8  C1'  DC A   1       0.146 -16.543  -4.755  1.00  0.03           C  
ATOM      9  N1   DC A   1      -1.216 -16.687  -4.195  1.00  0.03           N  
ATOM     10  C2   DC A   1      -2.305 -16.400  -5.005  1.00  0.05           C  
ATOM     11  O2   DC A   1      -2.180 -16.033  -6.169  1.00  0.03           O  
ATOM     12  N3   DC A   1      -3.549 -16.535  -4.477  1.00  0.02           N  
ATOM     13  C4   DC A   1      -3.740 -16.934  -3.210  1.00  0.02           C  
ATOM     14  N4   DC A   1      -4.993 -17.047  -2.750  1.00  0.02           N  
ATOM     15  C5   DC A   1      -2.620 -17.233  -2.366  1.00  0.05           C  
ATOM     16  C6   DC A   1      -1.387 -17.095  -2.901  1.00  0.03           C  
ATOM     17  H5'  DC A   1       2.213 -19.039  -2.689  1.00  0.03           H  
ATOM     18 H5''  DC A   1       3.310 -17.682  -2.369  1.00  0.03           H  
ATOM     19  H4'  DC A   1       2.878 -18.121  -4.797  1.00  0.03           H  
ATOM     20  H3'  DC A   1       3.228 -15.600  -4.072  1.00  0.03           H  
ATOM     21  H2'  DC A   1       1.012 -15.752  -2.920  1.00  0.03           H  
ATOM     22 H2''  DC A   1       0.811 -14.522  -4.212  1.00  0.03           H  
ATOM     23  H1'  DC A   1       0.102 -16.251  -5.805  1.00  0.03           H  
ATOM     24  H41  DC A   1      -5.765 -16.844  -3.378  1.00  0.04           H  
ATOM     25  H42  DC A   1      -5.182 -17.330  -1.798  1.00  0.03           H  
ATOM     26  H5   DC A   1      -2.751 -17.559  -1.333  1.00  0.04           H  
ATOM     27  H6   DC A   1      -0.510 -17.313  -2.292  1.00  0.05           H  
ATOM     28 HO5'  DC A   1       1.488 -17.679  -1.019  1.00  0.03           H  
ATOM     29  P    DC A   2       2.674 -14.298  -6.498  1.00  0.03           P  
ATOM     30  OP1  DC A   2       3.803 -14.349  -7.451  1.00  0.04           O  
ATOM     31  OP2  DC A   2       2.721 -13.381  -5.336  1.00  0.03           O  
ATOM     32  O5'  DC A   2       1.337 -13.998  -7.310  1.00  0.03           O  
ATOM     33  C5'  DC A   2       1.130 -14.811  -8.454  1.00  0.03           C  
ATOM     34  C4'  DC A   2      -0.110 -14.416  -9.229  1.00  0.03           C  
ATOM     35  O4'  DC A   2      -1.227 -14.434  -8.339  1.00  0.03           O  
ATOM     36  C3'  DC A   2      -0.218 -13.027  -9.817  1.00  0.03           C  
ATOM     37  O3'  DC A   2      -1.335 -12.901 -10.694  1.00  0.03           O  
ATOM     38  C2'  DC A   2      -0.499 -12.250  -8.534  1.00  0.03           C  
ATOM     39  C1'  DC A   2      -1.695 -13.091  -8.124  1.00  0.03           C  
ATOM     40  N1   DC A   2      -2.141 -13.003  -6.718  1.00  0.03           N  
ATOM     41  C2   DC A   2      -3.475 -12.726  -6.473  1.00  0.04           C  
ATOM     42  O2   DC A   2      -4.276 -12.525  -7.380  1.00  0.04           O  
ATOM     43  N3   DC A   2      -3.892 -12.676  -5.185  1.00  0.03           N  
ATOM     44  C4   DC A   2      -3.051 -12.882  -4.163  1.00  0.02           C  
ATOM     45  N4   DC A   2      -3.542 -12.827  -2.920  1.00  0.02           N  
ATOM     46  C5   DC A   2      -1.666 -13.164  -4.403  1.00  0.05           C  
ATOM     47  C6   DC A   2      -1.261 -13.214  -5.692  1.00  0.04           C  
ATOM     48  H5'  DC A   2       1.041 -15.843  -8.118  1.00  0.03           H  
ATOM     49 H5''  DC A   2       2.009 -14.727  -9.094  1.00  0.03           H  
ATOM     50  H4'  DC A   2      -0.272 -15.156 -10.013  1.00  0.03           H  
ATOM     51  H3'  DC A   2       0.690 -12.713 -10.332  1.00  0.03           H  
ATOM     52  H2'  DC A   2       0.339 -12.369  -7.846  1.00  0.03           H  
ATOM     53 H2''  DC A   2      -0.756 -11.199  -8.674  1.00  0.03           H  
ATOM     54  H1'  DC A   2      -2.525 -12.867  -8.795  1.00  0.03           H  
ATOM     55  H41  DC A   2      -4.546 -12.728  -2.828  1.00  0.04           H  
ATOM     56  H42  DC A   2      -2.946 -12.879  -2.106  1.00  0.02           H  
ATOM     57  H5   DC A   2      -0.969 -13.331  -3.582  1.00  0.06           H  
ATOM     58  H6   DC A   2      -0.219 -13.428  -5.922  1.00  0.05           H  
ATOM     59  P    DA A   3      -1.419 -11.606 -11.620  1.00  0.03           P  
ATOM     60  OP1  DA A   3      -1.923 -12.015 -12.950  1.00  0.03           O  
ATOM     61  OP2  DA A   3      -0.140 -10.871 -11.503  1.00  0.03           O  
ATOM     62  O5'  DA A   3      -2.556 -10.759 -10.895  1.00  0.03           O  
ATOM     63  C5'  DA A   3      -3.885 -11.037 -11.307  1.00  0.03           C  
ATOM     64  C4'  DA A   3      -4.884 -10.181 -10.563  1.00  0.02           C  
ATOM     65  O4'  DA A   3      -4.847 -10.484  -9.163  1.00  0.02           O  
ATOM     66  C3'  DA A   3      -4.656  -8.671 -10.613  1.00  0.02           C  
ATOM     67  O3'  DA A   3      -5.782  -7.865 -10.269  1.00  0.02           O  
ATOM     68  C2'  DA A   3      -3.678  -8.559  -9.452  1.00  0.02           C  
ATOM     69  C1'  DA A   3      -4.622  -9.248  -8.484  1.00  0.02           C  
ATOM     70  N9   DA A   3      -4.163  -9.432  -7.093  1.00  0.02           N  
ATOM     71  C8   DA A   3      -2.889  -9.490  -6.589  1.00  0.02           C  
ATOM     72  N7   DA A   3      -2.839  -9.646  -5.292  1.00  0.02           N  
ATOM     73  C5   DA A   3      -4.171  -9.695  -4.916  1.00  0.02           C  
ATOM     74  C6   DA A   3      -4.785  -9.847  -3.675  1.00  0.02           C  
ATOM     75  N6   DA A   3      -4.083  -9.974  -2.546  1.00  0.02           N  
ATOM     76  N1   DA A   3      -6.127  -9.855  -3.658  1.00  0.02           N  
ATOM     77  C2   DA A   3      -6.815  -9.721  -4.788  1.00  0.02           C  
ATOM     78  N3   DA A   3      -6.339  -9.571  -6.012  1.00  0.02           N  
ATOM     79  C4   DA A   3      -4.989  -9.567  -6.004  1.00  0.02           C  
ATOM     80  H5'  DA A   3      -4.098 -12.093 -11.149  1.00  0.03           H  
ATOM     81 H5''  DA A   3      -3.943 -10.821 -12.373  1.00  0.03           H  
ATOM     82  H4'  DA A   3      -5.883 -10.398 -10.941  1.00  0.03           H  
ATOM     83  H3'  DA A   3      -4.260  -8.340 -11.572  1.00  0.02           H  
ATOM     84  H2'  DA A   3      -2.776  -9.147  -9.625  1.00  0.03           H  
ATOM     85 H2''  DA A   3      -3.452  -7.535  -9.157  1.00  0.02           H  
ATOM     86  H1'  DA A   3      -5.555  -8.684  -8.476  1.00  0.02           H  
ATOM     87  H8   DA A   3      -2.001  -9.413  -7.216  1.00  0.03           H  
ATOM     88  H61  DA A   3      -4.552 -10.131  -1.661  1.00  0.04           H  
ATOM     89  H62  DA A   3      -3.075  -9.912  -2.577  1.00  0.04           H  
ATOM     90  H2   DA A   3      -7.902  -9.736  -4.697  1.00  0.02           H  
ATOM     91  P    DT A   4      -5.696  -6.285 -10.546  1.00  0.02           P  
ATOM     92  OP1  DT A   4      -5.009  -6.103 -11.845  1.00  0.03           O  
ATOM     93  OP2  DT A   4      -5.149  -5.629  -9.333  1.00  0.02           O  
ATOM     94  O5'  DT A   4      -7.221  -5.832 -10.726  1.00  0.03           O  
ATOM     95  C5'  DT A   4      -8.275  -6.743 -10.432  1.00  0.02           C  
ATOM     96  C4'  DT A   4      -8.657  -6.642  -8.972  1.00  0.02           C  
ATOM     97  O4'  DT A   4      -7.477  -6.810  -8.198  1.00  0.02           O  
ATOM     98  C3'  DT A   4      -9.034  -5.259  -8.494  1.00  0.02           C  
ATOM     99  O3'  DT A   4     -10.309  -4.694  -8.817  1.00  0.03           O  
ATOM    100  C2'  DT A   4      -8.820  -5.380  -6.983  1.00  0.03           C  
ATOM    101  C1'  DT A   4      -7.958  -6.632  -6.867  1.00  0.02           C  
ATOM    102  N1   DT A   4      -6.833  -6.560  -5.903  1.00  0.02           N  
ATOM    103  C2   DT A   4      -7.125  -6.778  -4.564  1.00  0.02           C  
ATOM    104  O2   DT A   4      -8.264  -6.996  -4.155  1.00  0.03           O  
ATOM    105  N3   DT A   4      -6.050  -6.729  -3.692  1.00  0.02           N  
ATOM    106  C4   DT A   4      -4.732  -6.485  -4.028  1.00  0.02           C  
ATOM    107  O4   DT A   4      -3.862  -6.477  -3.155  1.00  0.03           O  
ATOM    108  C5   DT A   4      -4.526  -6.266  -5.441  1.00  0.02           C  
ATOM    109  C7   DT A   4      -3.122  -5.981  -5.943  1.00  0.03           C  
ATOM    110  C6   DT A   4      -5.552  -6.308  -6.318  1.00  0.02           C  
ATOM    111  H5'  DT A   4      -7.942  -7.757 -10.656  1.00  0.03           H  
ATOM    112 H5''  DT A   4      -9.133  -6.489 -11.051  1.00  0.03           H  
ATOM    113  H4'  DT A   4      -9.414  -7.381  -8.704  1.00  0.03           H  
ATOM    114  H3'  DT A   4      -8.279  -4.561  -8.854  1.00  0.03           H  
ATOM    115  H2'  DT A   4      -8.215  -4.515  -6.717  1.00  0.05           H  
ATOM    116 H2''  DT A   4      -9.725  -5.440  -6.378  1.00  0.05           H  
ATOM    117  H1'  DT A   4      -8.603  -7.465  -6.587  1.00  0.03           H  
ATOM    118  H3   DT A   4      -6.256  -6.900  -2.712  1.00  0.02           H  
ATOM    119  H71  DT A   4      -2.433  -6.003  -5.099  1.00  0.03           H  
ATOM    120  H72  DT A   4      -2.836  -6.738  -6.671  1.00  0.03           H  
ATOM    121  H73  DT A   4      -3.100  -4.997  -6.411  1.00  0.03           H  
ATOM    122  H6   DT A   4      -5.350  -6.137  -7.375  1.00  0.03           H  
ATOM    123  P    DC A   5     -10.626  -3.187  -8.365  1.00  0.03           P  
ATOM    124  OP1  DC A   5     -11.833  -2.722  -9.085  1.00  0.04           O  
ATOM    125  OP2  DC A   5      -9.369  -2.408  -8.425  1.00  0.04           O  
ATOM    126  O5'  DC A   5     -11.008  -3.387  -6.827  1.00  0.03           O  
ATOM    127  C5'  DC A   5     -12.328  -3.828  -6.548  1.00  0.04           C  
ATOM    128  C4'  DC A   5     -12.525  -3.927  -5.058  1.00  0.04           C  
ATOM    129  O4'  DC A   5     -11.552  -4.835  -4.543  1.00  0.05           O  
ATOM    130  C3'  DC A   5     -12.192  -2.661  -4.306  1.00  0.04           C  
ATOM    131  O3'  DC A   5     -13.096  -1.575  -4.458  1.00  0.04           O  
ATOM    132  C2'  DC A   5     -12.157  -3.267  -2.912  1.00  0.08           C  
ATOM    133  C1'  DC A   5     -11.177  -4.414  -3.216  1.00  0.05           C  
ATOM    134  N1   DC A   5      -9.722  -4.128  -3.182  1.00  0.04           N  
ATOM    135  C2   DC A   5      -9.031  -4.357  -2.000  1.00  0.05           C  
ATOM    136  O2   DC A   5      -9.585  -4.769  -0.982  1.00  0.06           O  
ATOM    137  N3   DC A   5      -7.693  -4.108  -1.988  1.00  0.05           N  
ATOM    138  C4   DC A   5      -7.045  -3.653  -3.073  1.00  0.04           C  
ATOM    139  N4   DC A   5      -5.726  -3.429  -3.002  1.00  0.06           N  
ATOM    140  C5   DC A   5      -7.753  -3.412  -4.293  1.00  0.04           C  
ATOM    141  C6   DC A   5      -9.080  -3.664  -4.297  1.00  0.04           C  
ATOM    142  H5'  DC A   5     -12.503  -4.790  -7.028  1.00  0.06           H  
ATOM    143 H5''  DC A   5     -13.014  -3.090  -6.962  1.00  0.05           H  
ATOM    144  H4'  DC A   5     -13.534  -4.262  -4.811  1.00  0.07           H  
ATOM    145  H3'  DC A   5     -11.207  -2.291  -4.583  1.00  0.06           H  
ATOM    146  H2'  DC A   5     -11.805  -2.611  -2.115  1.00  0.13           H  
ATOM    147 H2''  DC A   5     -13.146  -3.665  -2.688  1.00  0.11           H  
ATOM    148  H1'  DC A   5     -11.370  -5.232  -2.521  1.00  0.12           H  
ATOM    149  H41  DC A   5      -5.248  -3.601  -2.120  1.00  0.18           H  
ATOM    150  H42  DC A   5      -5.206  -3.094  -3.801  1.00  0.17           H  
ATOM    151  H5   DC A   5      -7.250  -3.042  -5.185  1.00  0.06           H  
ATOM    152  H6   DC A   5      -9.640  -3.490  -5.213  1.00  0.05           H  
ATOM    153  P    DG A   6     -12.493  -0.253  -5.132  1.00  0.04           P  
ATOM    154  OP1  DG A   6     -13.600   0.663  -5.475  1.00  0.06           O  
ATOM    155  OP2  DG A   6     -11.475  -0.629  -6.136  1.00  0.06           O  
ATOM    156  O5'  DG A   6     -11.729   0.325  -3.855  1.00  0.07           O  
ATOM    157  C5'  DG A   6     -12.582   0.856  -2.857  1.00  0.10           C  
ATOM    158  C4'  DG A   6     -12.577   2.364  -2.954  1.00  0.06           C  
ATOM    159  O4'  DG A   6     -13.306   2.900  -1.847  1.00  0.07           O  
ATOM    160  C3'  DG A   6     -11.210   3.006  -2.814  1.00  0.05           C  
ATOM    161  O3'  DG A   6     -11.110   4.408  -3.088  1.00  0.04           O  
ATOM    162  C2'  DG A   6     -11.056   2.821  -1.315  1.00  0.06           C  
ATOM    163  C1'  DG A   6     -12.356   3.522  -0.969  1.00  0.06           C  
ATOM    164  N9   DG A   6     -12.765   3.503   0.450  1.00  0.06           N  
ATOM    165  C8   DG A   6     -13.152   2.457   1.249  1.00  0.07           C  
ATOM    166  N7   DG A   6     -13.446   2.807   2.474  1.00  0.07           N  
ATOM    167  C5   DG A   6     -13.240   4.179   2.491  1.00  0.05           C  
ATOM    168  C6   DG A   6     -13.398   5.109   3.555  1.00  0.05           C  
ATOM    169  O6   DG A   6     -13.760   4.885   4.712  1.00  0.07           O  
ATOM    170  N1   DG A   6     -13.085   6.406   3.152  1.00  0.04           N  
ATOM    171  C2   DG A   6     -12.668   6.769   1.876  1.00  0.04           C  
ATOM    172  N2   DG A   6     -12.402   8.057   1.624  1.00  0.05           N  
ATOM    173  N3   DG A   6     -12.524   5.875   0.885  1.00  0.04           N  
ATOM    174  C4   DG A   6     -12.824   4.612   1.260  1.00  0.04           C  
ATOM    175  H5'  DG A   6     -12.274   0.487  -1.883  1.00  0.15           H  
ATOM    176 H5''  DG A   6     -13.592   0.498  -3.059  1.00  0.15           H  
ATOM    177  H4'  DG A   6     -13.043   2.662  -3.893  1.00  0.09           H  
ATOM    178  H3'  DG A   6     -10.498   2.450  -3.415  1.00  0.08           H  
ATOM    179  H2'  DG A   6     -11.063   1.781  -1.003  1.00  0.11           H  
ATOM    180 H2''  DG A   6     -10.190   3.337  -0.918  1.00  0.13           H  
ATOM    181  H1'  DG A   6     -12.242   4.558  -1.263  1.00  0.11           H  
ATOM    182  H8   DG A   6     -13.206   1.429   0.891  1.00  0.12           H  
ATOM    183  H1   DG A   6     -13.182   7.106   3.875  1.00  0.11           H  
ATOM    184  H21  DG A   6     -12.419   8.754   2.355  1.00  0.06           H  
ATOM    185  H22  DG A   6     -12.172   8.375   0.689  1.00  0.06           H  
ATOM    186  P    DT A   7     -11.393   5.003  -4.560  1.00  0.03           P  
ATOM    187  OP1  DT A   7     -12.056   3.968  -5.379  1.00  0.04           O  
ATOM    188  OP2  DT A   7     -10.140   5.636  -5.026  1.00  0.04           O  
ATOM    189  O5'  DT A   7     -12.419   6.188  -4.261  1.00  0.04           O  
ATOM    190  C5'  DT A   7     -11.983   7.521  -4.542  1.00  0.04           C  
ATOM    191  C4'  DT A   7     -12.169   8.476  -3.362  1.00  0.04           C  
ATOM    192  O4'  DT A   7     -13.511   8.281  -2.900  1.00  0.04           O  
ATOM    193  C3'  DT A   7     -11.380   8.273  -2.073  1.00  0.03           C  
ATOM    194  O3'  DT A   7     -11.607   9.245  -1.056  1.00  0.04           O  
ATOM    195  C2'  DT A   7     -12.064   7.026  -1.603  1.00  0.03           C  
ATOM    196  C1'  DT A   7     -13.472   7.602  -1.629  1.00  0.03           C  
ATOM    197  N1   DT A   7     -14.549   6.593  -1.524  1.00  0.03           N  
ATOM    198  C2   DT A   7     -15.319   6.574  -0.366  1.00  0.04           C  
ATOM    199  O2   DT A   7     -15.148   7.364   0.565  1.00  0.04           O  
ATOM    200  N3   DT A   7     -16.314   5.602  -0.318  1.00  0.04           N  
ATOM    201  C4   DT A   7     -16.599   4.672  -1.307  1.00  0.05           C  
ATOM    202  O4   DT A   7     -17.511   3.855  -1.166  1.00  0.06           O  
ATOM    203  C5   DT A   7     -15.748   4.776  -2.465  1.00  0.05           C  
ATOM    204  C7   DT A   7     -15.970   3.813  -3.619  1.00  0.06           C  
ATOM    205  C6   DT A   7     -14.775   5.704  -2.541  1.00  0.04           C  
ATOM    206  H5'  DT A   7     -12.567   7.886  -5.384  1.00  0.04           H  
ATOM    207 H5''  DT A   7     -10.932   7.487  -4.829  1.00  0.04           H  
ATOM    208  H4'  DT A   7     -12.058   9.497  -3.725  1.00  0.04           H  
ATOM    209  H3'  DT A   7     -10.312   8.165  -2.260  1.00  0.04           H  
ATOM    210  H2'  DT A   7     -11.951   6.241  -2.342  1.00  0.04           H  
ATOM    211 H2''  DT A   7     -11.763   6.681  -0.614  1.00  0.04           H  
ATOM    212  H1'  DT A   7     -13.568   8.328  -0.822  1.00  0.04           H  
ATOM    213  H3   DT A   7     -16.882   5.570   0.516  1.00  0.05           H  
ATOM    214  H71  DT A   7     -15.073   3.218  -3.781  1.00  0.06           H  
ATOM    215  H72  DT A   7     -16.800   3.153  -3.371  1.00  0.07           H  
ATOM    216  H73  DT A   7     -16.203   4.376  -4.522  1.00  0.06           H  
ATOM    217  H6   DT A   7     -14.150   5.753  -3.431  1.00  0.04           H  
ATOM    218  P    DC A   8     -10.942  10.695  -1.232  1.00  0.03           P  
ATOM    219  OP1  DC A   8     -12.005  11.703  -1.422  1.00  0.04           O  
ATOM    220  OP2  DC A   8      -9.834  10.570  -2.205  1.00  0.03           O  
ATOM    221  O5'  DC A   8     -10.308  10.889   0.221  1.00  0.04           O  
ATOM    222  C5'  DC A   8     -11.238  10.989   1.291  1.00  0.04           C  
ATOM    223  C4'  DC A   8     -10.663  10.479   2.603  1.00  0.03           C  
ATOM    224  O4'  DC A   8     -10.125   9.165   2.383  1.00  0.04           O  
ATOM    225  C3'  DC A   8      -9.493  11.226   3.215  1.00  0.03           C  
ATOM    226  O3'  DC A   8      -9.163  10.894   4.560  1.00  0.03           O  
ATOM    227  C2'  DC A   8      -8.401  10.682   2.320  1.00  0.04           C  
ATOM    228  C1'  DC A   8      -8.698   9.211   2.559  1.00  0.04           C  
ATOM    229  N1   DC A   8      -7.973   8.358   1.596  1.00  0.04           N  
ATOM    230  C2   DC A   8      -6.948   7.571   2.085  1.00  0.05           C  
ATOM    231  O2   DC A   8      -6.671   7.541   3.280  1.00  0.04           O  
ATOM    232  N3   DC A   8      -6.248   6.810   1.208  1.00  0.04           N  
ATOM    233  C4   DC A   8      -6.532   6.808  -0.103  1.00  0.04           C  
ATOM    234  N4   DC A   8      -5.796   6.042  -0.911  1.00  0.05           N  
ATOM    235  C5   DC A   8      -7.597   7.616  -0.621  1.00  0.05           C  
ATOM    236  C6   DC A   8      -8.285   8.371   0.265  1.00  0.04           C  
ATOM    237  H5'  DC A   8     -12.111  10.406   1.004  1.00  0.04           H  
ATOM    238 H5''  DC A   8     -11.540  12.030   1.398  1.00  0.04           H  
ATOM    239  H4'  DC A   8     -11.469  10.418   3.334  1.00  0.05           H  
ATOM    240  H3'  DC A   8      -9.611  12.307   3.143  1.00  0.05           H  
ATOM    241  H2'  DC A   8      -8.596  10.969   1.287  1.00  0.05           H  
ATOM    242 H2''  DC A   8      -7.388  10.952   2.620  1.00  0.06           H  
ATOM    243  H1'  DC A   8      -8.427   8.933   3.579  1.00  0.09           H  
ATOM    244  H41  DC A   8      -5.051   5.483  -0.513  1.00  0.09           H  
ATOM    245  H42  DC A   8      -5.961   6.006  -1.910  1.00  0.10           H  
ATOM    246  H5   DC A   8      -7.848   7.627  -1.682  1.00  0.07           H  
ATOM    247  H6   DC A   8      -9.100   8.999  -0.081  1.00  0.06           H  
ATOM    248  P    DT A   9      -8.098  11.880   5.241  1.00  0.04           P  
ATOM    249  OP1  DT A   9      -8.498  12.084   6.652  1.00  0.05           O  
ATOM    250  OP2  DT A   9      -7.924  13.046   4.349  1.00  0.05           O  
ATOM    251  O5'  DT A   9      -6.742  11.040   5.233  1.00  0.03           O  
ATOM    252  C5'  DT A   9      -6.418  10.408   6.461  1.00  0.03           C  
ATOM    253  C4'  DT A   9      -5.047   9.789   6.386  1.00  0.02           C  
ATOM    254  O4'  DT A   9      -5.052   8.781   5.380  1.00  0.02           O  
ATOM    255  C3'  DT A   9      -3.961  10.713   5.877  1.00  0.02           C  
ATOM    256  O3'  DT A   9      -3.548  11.772   6.736  1.00  0.02           O  
ATOM    257  C2'  DT A   9      -2.897   9.642   5.728  1.00  0.02           C  
ATOM    258  C1'  DT A   9      -3.695   8.613   4.934  1.00  0.02           C  
ATOM    259  N1   DT A   9      -3.627   8.618   3.459  1.00  0.02           N  
ATOM    260  C2   DT A   9      -2.790   7.689   2.867  1.00  0.02           C  
ATOM    261  O2   DT A   9      -2.106   6.904   3.522  1.00  0.02           O  
ATOM    262  N3   DT A   9      -2.760   7.687   1.482  1.00  0.02           N  
ATOM    263  C4   DT A   9      -3.484   8.523   0.648  1.00  0.02           C  
ATOM    264  O4   DT A   9      -3.390   8.435  -0.578  1.00  0.03           O  
ATOM    265  C5   DT A   9      -4.324   9.459   1.358  1.00  0.02           C  
ATOM    266  C7   DT A   9      -5.168  10.433   0.554  1.00  0.03           C  
ATOM    267  C6   DT A   9      -4.373   9.482   2.706  1.00  0.02           C  
ATOM    268  H5'  DT A   9      -7.174   9.668   6.720  1.00  0.03           H  
ATOM    269 H5''  DT A   9      -6.416  11.191   7.218  1.00  0.04           H  
ATOM    270  H4'  DT A   9      -4.759   9.365   7.348  1.00  0.03           H  
ATOM    271  H3'  DT A   9      -4.218  11.132   4.907  1.00  0.03           H  
ATOM    272  H2'  DT A   9      -1.996   9.936   5.204  1.00  0.03           H  
ATOM    273 H2''  DT A   9      -2.660   9.262   6.720  1.00  0.03           H  
ATOM    274  H1'  DT A   9      -3.339   7.637   5.264  1.00  0.02           H  
ATOM    275  H3   DT A   9      -2.146   6.995   1.064  1.00  0.03           H  
ATOM    276  H71  DT A   9      -6.221  10.262   0.761  1.00  0.03           H  
ATOM    277  H72  DT A   9      -4.909  11.454   0.830  1.00  0.03           H  
ATOM    278  H73  DT A   9      -4.978  10.274  -0.507  1.00  0.04           H  
ATOM    279  H6   DT A   9      -5.014  10.200   3.211  1.00  0.03           H  
ATOM    280  P    DA A  10      -2.505  12.871   6.211  1.00  0.02           P  
ATOM    281  OP1  DA A  10      -2.634  14.079   7.055  1.00  0.02           O  
ATOM    282  OP2  DA A  10      -2.635  12.970   4.739  1.00  0.02           O  
ATOM    283  O5'  DA A  10      -1.109  12.173   6.532  1.00  0.02           O  
ATOM    284  C5'  DA A  10      -0.962  11.669   7.852  1.00  0.02           C  
ATOM    285  C4'  DA A  10       0.261  10.783   7.983  1.00  0.02           C  
ATOM    286  O4'  DA A  10       0.207   9.845   6.900  1.00  0.02           O  
ATOM    287  C3'  DA A  10       1.641  11.396   7.814  1.00  0.01           C  
ATOM    288  O3'  DA A  10       2.718  10.513   8.122  1.00  0.01           O  
ATOM    289  C2'  DA A  10       1.612  11.580   6.309  1.00  0.01           C  
ATOM    290  C1'  DA A  10       1.280  10.130   5.987  1.00  0.01           C  
ATOM    291  N9   DA A  10       0.869   9.903   4.584  1.00  0.01           N  
ATOM    292  C8   DA A  10      -0.050  10.594   3.836  1.00  0.02           C  
ATOM    293  N7   DA A  10      -0.187  10.152   2.614  1.00  0.02           N  
ATOM    294  C5   DA A  10       0.704   9.094   2.550  1.00  0.01           C  
ATOM    295  C6   DA A  10       1.028   8.215   1.519  1.00  0.01           C  
ATOM    296  N6   DA A  10       0.445   8.301   0.320  1.00  0.02           N  
ATOM    297  N1   DA A  10       1.954   7.274   1.779  1.00  0.01           N  
ATOM    298  C2   DA A  10       2.518   7.215   2.984  1.00  0.01           C  
ATOM    299  N3   DA A  10       2.288   7.994   4.031  1.00  0.01           N  
ATOM    300  C4   DA A  10       1.355   8.927   3.742  1.00  0.01           C  
ATOM    301  H5'  DA A  10      -1.856  11.087   8.072  1.00  0.02           H  
ATOM    302 H5''  DA A  10      -0.905  12.501   8.553  1.00  0.02           H  
ATOM    303  H4'  DA A  10       0.206  10.244   8.928  1.00  0.02           H  
ATOM    304  H3'  DA A  10       1.758  12.325   8.371  1.00  0.02           H  
ATOM    305  H2'  DA A  10       0.798  12.248   6.031  1.00  0.02           H  
ATOM    306 H2''  DA A  10       2.559  11.908   5.883  1.00  0.01           H  
ATOM    307  H1'  DA A  10       2.142   9.510   6.234  1.00  0.01           H  
ATOM    308  H8   DA A  10      -0.615  11.436   4.233  1.00  0.02           H  
ATOM    309  H61  DA A  10       0.690   7.656  -0.423  1.00  0.02           H  
ATOM    310  H62  DA A  10      -0.246   9.019   0.154  1.00  0.02           H  
ATOM    311  H2   DA A  10       3.260   6.430   3.130  1.00  0.02           H  
ATOM    312  P    DC A  11       4.182  11.121   8.344  1.00  0.01           P  
ATOM    313  OP1  DC A  11       4.576  10.906   9.755  1.00  0.02           O  
ATOM    314  OP2  DC A  11       4.205  12.482   7.762  1.00  0.01           O  
ATOM    315  O5'  DC A  11       5.075  10.175   7.421  1.00  0.01           O  
ATOM    316  C5'  DC A  11       5.326   8.859   7.900  1.00  0.01           C  
ATOM    317  C4'  DC A  11       6.147   8.044   6.915  1.00  0.01           C  
ATOM    318  O4'  DC A  11       5.438   8.004   5.671  1.00  0.01           O  
ATOM    319  C3'  DC A  11       7.525   8.575   6.537  1.00  0.01           C  
ATOM    320  O3'  DC A  11       8.412   7.683   5.860  1.00  0.01           O  
ATOM    321  C2'  DC A  11       7.062   9.628   5.542  1.00  0.01           C  
ATOM    322  C1'  DC A  11       6.193   8.709   4.680  1.00  0.01           C  
ATOM    323  N1   DC A  11       5.268   9.394   3.741  1.00  0.01           N  
ATOM    324  C2   DC A  11       5.189   8.933   2.432  1.00  0.01           C  
ATOM    325  O2   DC A  11       5.852   7.982   2.028  1.00  0.01           O  
ATOM    326  N3   DC A  11       4.344   9.568   1.577  1.00  0.01           N  
ATOM    327  C4   DC A  11       3.597  10.612   1.965  1.00  0.01           C  
ATOM    328  N4   DC A  11       2.786  11.195   1.073  1.00  0.01           N  
ATOM    329  C5   DC A  11       3.670  11.096   3.313  1.00  0.01           C  
ATOM    330  C6   DC A  11       4.512  10.459   4.158  1.00  0.01           C  
ATOM    331  H5'  DC A  11       4.366   8.373   8.075  1.00  0.01           H  
ATOM    332 H5''  DC A  11       5.857   8.940   8.848  1.00  0.01           H  
ATOM    333  H4'  DC A  11       6.241   7.028   7.299  1.00  0.01           H  
ATOM    334  H3'  DC A  11       8.049   8.989   7.398  1.00  0.01           H  
ATOM    335  H2'  DC A  11       6.471  10.374   6.073  1.00  0.01           H  
ATOM    336 H2''  DC A  11       7.876  10.093   4.993  1.00  0.01           H  
ATOM    337  H1'  DC A  11       6.833   8.008   4.144  1.00  0.01           H  
ATOM    338  H41  DC A  11       2.770  10.854   0.116  1.00  0.01           H  
ATOM    339  H42  DC A  11       2.190  11.967   1.339  1.00  0.02           H  
ATOM    340  H5   DC A  11       3.070  11.943   3.645  1.00  0.01           H  
ATOM    341  H6   DC A  11       4.583  10.803   5.189  1.00  0.01           H  
ATOM    342  P    DC A  12       9.983   8.017   5.949  1.00  0.01           P  
ATOM    343  OP1  DC A  12      10.649   6.938   6.712  1.00  0.01           O  
ATOM    344  OP2  DC A  12      10.117   9.424   6.386  1.00  0.01           O  
ATOM    345  O5'  DC A  12      10.470   7.926   4.432  1.00  0.01           O  
ATOM    346  C5'  DC A  12      11.004   6.682   4.004  1.00  0.01           C  
ATOM    347  C4'  DC A  12      10.821   6.522   2.518  1.00  0.01           C  
ATOM    348  O4'  DC A  12       9.430   6.732   2.271  1.00  0.01           O  
ATOM    349  C3'  DC A  12      11.434   7.587   1.631  1.00  0.02           C  
ATOM    350  O3'  DC A  12      12.840   7.582   1.421  1.00  0.02           O  
ATOM    351  C2'  DC A  12      10.685   7.223   0.363  1.00  0.02           C  
ATOM    352  C1'  DC A  12       9.281   7.296   0.954  1.00  0.01           C  
ATOM    353  N1   DC A  12       8.654   8.639   1.014  1.00  0.01           N  
ATOM    354  C2   DC A  12       8.134   9.160  -0.162  1.00  0.01           C  
ATOM    355  O2   DC A  12       8.205   8.556  -1.229  1.00  0.02           O  
ATOM    356  N3   DC A  12       7.537  10.380  -0.116  1.00  0.02           N  
ATOM    357  C4   DC A  12       7.447  11.079   1.024  1.00  0.01           C  
ATOM    358  N4   DC A  12       6.840  12.272   1.003  1.00  0.01           N  
ATOM    359  C5   DC A  12       7.985  10.552   2.244  1.00  0.01           C  
ATOM    360  C6   DC A  12       8.575   9.337   2.191  1.00  0.01           C  
ATOM    361  H5'  DC A  12      10.493   5.880   4.538  1.00  0.01           H  
ATOM    362 H5''  DC A  12      12.064   6.661   4.253  1.00  0.01           H  
ATOM    363  H4'  DC A  12      11.123   5.529   2.184  1.00  0.01           H  
ATOM    364  H3'  DC A  12      11.147   8.579   1.976  1.00  0.02           H  
ATOM    365  H2'  DC A  12      10.819   7.900  -0.481  1.00  0.02           H  
ATOM    366 H2''  DC A  12      10.929   6.196   0.090  1.00  0.02           H  
ATOM    367  H1'  DC A  12       8.634   6.645   0.367  1.00  0.01           H  
ATOM    368  H41  DC A  12       6.462  12.608   0.120  1.00  0.01           H  
ATOM    369  H42  DC A  12       6.758  12.836   1.839  1.00  0.01           H  
ATOM    370  H5   DC A  12       7.921  11.113   3.176  1.00  0.01           H  
ATOM    371  H6   DC A  12       8.989   8.916   3.106  1.00  0.02           H  
ATOM    372  P    DT A  13      13.723   8.685   2.184  1.00  0.02           P  
ATOM    373  OP1  DT A  13      15.048   8.742   1.524  1.00  0.02           O  
ATOM    374  OP2  DT A  13      13.626   8.454   3.642  1.00  0.02           O  
ATOM    375  O5'  DT A  13      12.932  10.025   1.814  1.00  0.02           O  
ATOM    376  C5'  DT A  13      12.712  10.278   0.435  1.00  0.02           C  
ATOM    377  C4'  DT A  13      12.814  11.750   0.128  1.00  0.02           C  
ATOM    378  O4'  DT A  13      14.149  12.158   0.436  1.00  0.02           O  
ATOM    379  C3'  DT A  13      12.656  12.151  -1.327  1.00  0.02           C  
ATOM    380  O3'  DT A  13      11.332  12.187  -1.846  1.00  0.02           O  
ATOM    381  C2'  DT A  13      13.253  13.539  -1.202  1.00  0.03           C  
ATOM    382  C1'  DT A  13      14.572  13.094  -0.573  1.00  0.03           C  
ATOM    383  N1   DT A  13      15.543  12.455  -1.497  1.00  0.03           N  
ATOM    384  C2   DT A  13      16.036  13.216  -2.553  1.00  0.03           C  
ATOM    385  O2   DT A  13      15.699  14.385  -2.741  1.00  0.03           O  
ATOM    386  N3   DT A  13      16.943  12.577  -3.394  1.00  0.03           N  
ATOM    387  C4   DT A  13      17.389  11.267  -3.269  1.00  0.03           C  
ATOM    388  O4   DT A  13      18.198  10.788  -4.064  1.00  0.04           O  
ATOM    389  C5   DT A  13      16.820  10.564  -2.144  1.00  0.03           C  
ATOM    390  C7   DT A  13      17.227   9.122  -1.897  1.00  0.03           C  
ATOM    391  C6   DT A  13      15.941  11.155  -1.314  1.00  0.03           C  
ATOM    392  H5'  DT A  13      11.725   9.915   0.153  1.00  0.02           H  
ATOM    393 H5''  DT A  13      13.464   9.723  -0.126  1.00  0.02           H  
ATOM    394  H4'  DT A  13      12.118  12.309   0.749  1.00  0.02           H  
ATOM    395  H3'  DT A  13      13.278  11.531  -1.972  1.00  0.03           H  
ATOM    396  H2'  DT A  13      13.399  14.064  -2.146  1.00  0.03           H  
ATOM    397 H2''  DT A  13      12.676  14.137  -0.498  1.00  0.02           H  
ATOM    398  H1'  DT A  13      15.051  13.950  -0.102  1.00  0.03           H  
ATOM    399  H3   DT A  13      17.310  13.115  -4.167  1.00  0.03           H  
ATOM    400  H71  DT A  13      16.344   8.484  -1.944  1.00  0.03           H  
ATOM    401  H72  DT A  13      17.940   8.818  -2.663  1.00  0.04           H  
ATOM    402  H73  DT A  13      17.686   9.040  -0.912  1.00  0.03           H  
ATOM    403  H6   DT A  13      15.550  10.571  -0.484  1.00  0.03           H  
ATOM    404  P    DT A  14      10.740  10.907  -2.621  1.00  0.02           P  
ATOM    405  OP1  DT A  14       9.273  10.927  -2.466  1.00  0.02           O  
ATOM    406  OP2  DT A  14      11.506   9.721  -2.185  1.00  0.02           O  
ATOM    407  O5'  DT A  14      11.156  11.212  -4.137  1.00  0.03           O  
ATOM    408  C5'  DT A  14      11.171  12.543  -4.643  1.00  0.03           C  
ATOM    409  C4'  DT A  14       9.815  12.957  -5.189  1.00  0.03           C  
ATOM    410  O4'  DT A  14       8.863  13.016  -4.122  1.00  0.03           O  
ATOM    411  C3'  DT A  14       9.693  14.334  -5.814  1.00  0.03           C  
ATOM    412  O3'  DT A  14       8.515  14.506  -6.595  1.00  0.03           O  
ATOM    413  C2'  DT A  14       9.604  15.162  -4.542  1.00  0.03           C  
ATOM    414  C1'  DT A  14       8.450  14.384  -3.933  1.00  0.03           C  
ATOM    415  N1   DT A  14       8.228  14.623  -2.488  1.00  0.02           N  
ATOM    416  C2   DT A  14       7.152  15.417  -2.104  1.00  0.02           C  
ATOM    417  O2   DT A  14       6.397  15.955  -2.911  1.00  0.02           O  
ATOM    418  N3   DT A  14       6.978  15.585  -0.734  1.00  0.02           N  
ATOM    419  C4   DT A  14       7.774  15.041   0.261  1.00  0.02           C  
ATOM    420  O4   DT A  14       7.541  15.236   1.456  1.00  0.02           O  
ATOM    421  C5   DT A  14       8.861  14.240  -0.240  1.00  0.02           C  
ATOM    422  C7   DT A  14       9.805  13.596   0.756  1.00  0.02           C  
ATOM    423  C6   DT A  14       9.055  14.057  -1.558  1.00  0.02           C  
ATOM    424  H5'  DT A  14      11.910  12.598  -5.441  1.00  0.03           H  
ATOM    425 H5''  DT A  14      11.470  13.201  -3.829  1.00  0.03           H  
ATOM    426  H4'  DT A  14       9.485  12.208  -5.910  1.00  0.03           H  
ATOM    427  H3'  DT A  14      10.554  14.565  -6.442  1.00  0.03           H  
ATOM    428  H2'  DT A  14      10.516  15.066  -3.955  1.00  0.03           H  
ATOM    429 H2''  DT A  14       9.350  16.206  -4.713  1.00  0.03           H  
ATOM    430  H1'  DT A  14       7.544  14.591  -4.503  1.00  0.03           H  
ATOM    431  H3   DT A  14       6.197  16.156  -0.442  1.00  0.02           H  
ATOM    432  H71  DT A  14       9.843  12.522   0.580  1.00  0.02           H  
ATOM    433  H72  DT A  14      10.797  14.027   0.631  1.00  0.02           H  
ATOM    434  H73  DT A  14       9.447  13.795   1.765  1.00  0.02           H  
ATOM    435  H6   DT A  14       9.895  13.447  -1.884  1.00  0.02           H  
ATOM    436  P    DT A  15       8.760  14.756  -8.161  1.00  0.03           P  
ATOM    437  OP1  DT A  15       7.736  14.073  -8.977  1.00  0.03           O  
ATOM    438  OP2  DT A  15      10.195  14.491  -8.425  1.00  0.04           O  
ATOM    439  O5'  DT A  15       8.550  16.344  -8.315  1.00  0.03           O  
ATOM    440  C5'  DT A  15       7.286  16.896  -8.684  1.00  0.03           C  
ATOM    441  C4'  DT A  15       6.139  16.286  -7.886  1.00  0.03           C  
ATOM    442  O4'  DT A  15       6.423  16.434  -6.496  1.00  0.03           O  
ATOM    443  C3'  DT A  15       4.754  16.905  -8.013  1.00  0.03           C  
ATOM    444  O3'  DT A  15       3.704  16.172  -7.382  1.00  0.03           O  
ATOM    445  C2'  DT A  15       4.986  18.120  -7.124  1.00  0.03           C  
ATOM    446  C1'  DT A  15       5.420  17.288  -5.928  1.00  0.03           C  
ATOM    447  N1   DT A  15       5.993  18.015  -4.781  1.00  0.03           N  
ATOM    448  C2   DT A  15       5.128  18.498  -3.806  1.00  0.03           C  
ATOM    449  O2   DT A  15       3.904  18.370  -3.874  1.00  0.03           O  
ATOM    450  N3   DT A  15       5.729  19.154  -2.737  1.00  0.03           N  
ATOM    451  C4   DT A  15       7.092  19.358  -2.570  1.00  0.03           C  
ATOM    452  O4   DT A  15       7.533  19.950  -1.584  1.00  0.04           O  
ATOM    453  C5   DT A  15       7.900  18.822  -3.636  1.00  0.03           C  
ATOM    454  C7   DT A  15       9.409  18.985  -3.562  1.00  0.03           C  
ATOM    455  C6   DT A  15       7.346  18.183  -4.682  1.00  0.03           C  
ATOM    456  H5'  DT A  15       7.110  16.726  -9.746  1.00  0.03           H  
ATOM    457 H5''  DT A  15       7.352  17.965  -8.498  1.00  0.03           H  
ATOM    458  H4'  DT A  15       6.059  15.228  -8.125  1.00  0.03           H  
ATOM    459  H3'  DT A  15       4.482  17.129  -9.043  1.00  0.03           H  
ATOM    460  H2'  DT A  15       5.791  18.757  -7.488  1.00  0.02           H  
ATOM    461 H2''  DT A  15       4.084  18.696  -6.913  1.00  0.03           H  
ATOM    462  H1'  DT A  15       4.569  16.690  -5.600  1.00  0.03           H  
ATOM    463  H3   DT A  15       5.114  19.510  -2.020  1.00  0.03           H  
ATOM    464  H71  DT A  15       9.658  19.544  -2.661  1.00  0.03           H  
ATOM    465  H72  DT A  15       9.881  18.004  -3.523  1.00  0.03           H  
ATOM    466  H73  DT A  15       9.758  19.529  -4.440  1.00  0.03           H  
ATOM    467  H6   DT A  15       7.996  17.798  -5.466  1.00  0.03           H  
ATOM    468  P    DG A  16       2.456  15.653  -8.244  1.00  0.02           P  
ATOM    469  OP1  DG A  16       2.410  16.461  -9.484  1.00  0.03           O  
ATOM    470  OP2  DG A  16       1.266  15.608  -7.364  1.00  0.02           O  
ATOM    471  O5'  DG A  16       2.811  14.157  -8.665  1.00  0.02           O  
ATOM    472  C5'  DG A  16       3.619  13.942  -9.813  1.00  0.03           C  
ATOM    473  C4'  DG A  16       4.562  12.775  -9.597  1.00  0.03           C  
ATOM    474  O4'  DG A  16       5.271  13.053  -8.391  1.00  0.02           O  
ATOM    475  C3'  DG A  16       3.992  11.385  -9.334  1.00  0.02           C  
ATOM    476  O3'  DG A  16       4.952  10.327  -9.361  1.00  0.03           O  
ATOM    477  C2'  DG A  16       3.589  11.587  -7.880  1.00  0.02           C  
ATOM    478  C1'  DG A  16       4.969  12.035  -7.433  1.00  0.02           C  
ATOM    479  N9   DG A  16       5.065  12.521  -6.042  1.00  0.02           N  
ATOM    480  C8   DG A  16       4.600  13.683  -5.478  1.00  0.02           C  
ATOM    481  N7   DG A  16       4.854  13.791  -4.202  1.00  0.02           N  
ATOM    482  C5   DG A  16       5.535  12.624  -3.896  1.00  0.02           C  
ATOM    483  C6   DG A  16       6.063  12.186  -2.657  1.00  0.02           C  
ATOM    484  O6   DG A  16       6.025  12.754  -1.559  1.00  0.02           O  
ATOM    485  N1   DG A  16       6.678  10.948  -2.779  1.00  0.02           N  
ATOM    486  C2   DG A  16       6.776  10.206  -3.952  1.00  0.02           C  
ATOM    487  N2   DG A  16       7.385   9.011  -3.907  1.00  0.02           N  
ATOM    488  N3   DG A  16       6.272  10.631  -5.119  1.00  0.02           N  
ATOM    489  C4   DG A  16       5.669  11.840  -5.014  1.00  0.02           C  
ATOM    490  H5'  DG A  16       4.194  14.849  -9.993  1.00  0.03           H  
ATOM    491 H5''  DG A  16       2.975  13.750 -10.670  1.00  0.03           H  
ATOM    492  H4'  DG A  16       5.272  12.733 -10.424  1.00  0.03           H  
ATOM    493  H3'  DG A  16       3.162  11.138  -9.996  1.00  0.03           H  
ATOM    494  H2'  DG A  16       2.861  12.393  -7.785  1.00  0.02           H  
ATOM    495 H2''  DG A  16       3.259  10.683  -7.369  1.00  0.02           H  
ATOM    496  H1'  DG A  16       5.656  11.199  -7.567  1.00  0.02           H  
ATOM    497  H8   DG A  16       4.069  14.444  -6.049  1.00  0.02           H  
ATOM    498  H1   DG A  16       7.078  10.606  -1.912  1.00  0.02           H  
ATOM    499  H21  DG A  16       7.862   8.708  -3.066  1.00  0.02           H  
ATOM    500  H22  DG A  16       7.346   8.414  -4.723  1.00  0.02           H  
ATOM    501  P    DG A  17       4.425   8.833  -9.602  1.00  0.02           P  
ATOM    502  OP1  DG A  17       4.936   8.371 -10.912  1.00  0.03           O  
ATOM    503  OP2  DG A  17       2.966   8.822  -9.346  1.00  0.02           O  
ATOM    504  O5'  DG A  17       5.127   7.951  -8.470  1.00  0.03           O  
ATOM    505  C5'  DG A  17       6.481   7.558  -8.665  1.00  0.03           C  
ATOM    506  C4'  DG A  17       6.989   6.670  -7.536  1.00  0.03           C  
ATOM    507  O4'  DG A  17       6.743   7.359  -6.308  1.00  0.02           O  
ATOM    508  C3'  DG A  17       6.328   5.325  -7.255  1.00  0.03           C  
ATOM    509  O3'  DG A  17       6.986   4.599  -6.212  1.00  0.03           O  
ATOM    510  C2'  DG A  17       5.021   5.850  -6.684  1.00  0.02           C  
ATOM    511  C1'  DG A  17       5.705   6.660  -5.598  1.00  0.02           C  
ATOM    512  N9   DG A  17       4.875   7.604  -4.820  1.00  0.02           N  
ATOM    513  C8   DG A  17       3.964   8.540  -5.245  1.00  0.02           C  
ATOM    514  N7   DG A  17       3.424   9.228  -4.271  1.00  0.02           N  
ATOM    515  C5   DG A  17       4.016   8.715  -3.128  1.00  0.02           C  
ATOM    516  C6   DG A  17       3.824   9.073  -1.770  1.00  0.01           C  
ATOM    517  O6   DG A  17       3.073   9.933  -1.307  1.00  0.01           O  
ATOM    518  N1   DG A  17       4.620   8.306  -0.921  1.00  0.01           N  
ATOM    519  C2   DG A  17       5.499   7.308  -1.328  1.00  0.01           C  
ATOM    520  N2   DG A  17       6.190   6.632  -0.400  1.00  0.01           N  
ATOM    521  N3   DG A  17       5.666   6.984  -2.616  1.00  0.02           N  
ATOM    522  C4   DG A  17       4.900   7.722  -3.452  1.00  0.02           C  
ATOM    523  H5'  DG A  17       7.085   8.463  -8.718  1.00  0.03           H  
ATOM    524 H5''  DG A  17       6.551   7.032  -9.616  1.00  0.03           H  
ATOM    525  H4'  DG A  17       8.065   6.535  -7.658  1.00  0.03           H  
ATOM    526  H3'  DG A  17       6.212   4.708  -8.144  1.00  0.03           H  
ATOM    527  H2'  DG A  17       4.514   6.492  -7.405  1.00  0.02           H  
ATOM    528 H2''  DG A  17       4.356   5.080  -6.295  1.00  0.03           H  
ATOM    529  H1'  DG A  17       6.172   5.959  -4.906  1.00  0.02           H  
ATOM    530  H8   DG A  17       3.719   8.692  -6.295  1.00  0.03           H  
ATOM    531  H1   DG A  17       4.514   8.545   0.060  1.00  0.01           H  
ATOM    532  H21  DG A  17       6.232   6.953   0.562  1.00  0.01           H  
ATOM    533  H22  DG A  17       6.665   5.779  -0.670  1.00  0.01           H  
ATOM    534  P    DT A  18       6.588   3.094  -5.826  1.00  0.02           P  
ATOM    535  OP1  DT A  18       7.656   2.190  -6.310  1.00  0.03           O  
ATOM    536  OP2  DT A  18       5.182   2.864  -6.232  1.00  0.03           O  
ATOM    537  O5'  DT A  18       6.641   3.120  -4.227  1.00  0.02           O  
ATOM    538  C5'  DT A  18       7.929   3.219  -3.631  1.00  0.02           C  
ATOM    539  C4'  DT A  18       7.900   3.005  -2.122  1.00  0.02           C  
ATOM    540  O4'  DT A  18       7.031   3.966  -1.512  1.00  0.02           O  
ATOM    541  C3'  DT A  18       7.376   1.684  -1.579  1.00  0.02           C  
ATOM    542  O3'  DT A  18       7.670   1.457  -0.203  1.00  0.02           O  
ATOM    543  C2'  DT A  18       5.888   1.966  -1.722  1.00  0.02           C  
ATOM    544  C1'  DT A  18       5.891   3.283  -0.953  1.00  0.02           C  
ATOM    545  N1   DT A  18       4.689   4.134  -1.111  1.00  0.02           N  
ATOM    546  C2   DT A  18       4.171   4.759   0.021  1.00  0.01           C  
ATOM    547  O2   DT A  18       4.655   4.632   1.145  1.00  0.01           O  
ATOM    548  N3   DT A  18       3.056   5.559  -0.192  1.00  0.01           N  
ATOM    549  C4   DT A  18       2.429   5.781  -1.404  1.00  0.02           C  
ATOM    550  O4   DT A  18       1.446   6.520  -1.473  1.00  0.02           O  
ATOM    551  C5   DT A  18       3.033   5.092  -2.512  1.00  0.02           C  
ATOM    552  C7   DT A  18       2.422   5.257  -3.890  1.00  0.02           C  
ATOM    553  C6   DT A  18       4.117   4.309  -2.345  1.00  0.02           C  
ATOM    554  H5'  DT A  18       8.330   4.207  -3.854  1.00  0.02           H  
ATOM    555 H5''  DT A  18       8.568   2.468  -4.095  1.00  0.02           H  
ATOM    556  H4'  DT A  18       8.909   3.170  -1.743  1.00  0.02           H  
ATOM    557  H3'  DT A  18       7.719   0.831  -2.164  1.00  0.02           H  
ATOM    558  H2'  DT A  18       5.657   2.098  -2.779  1.00  0.03           H  
ATOM    559 H2''  DT A  18       5.233   1.224  -1.264  1.00  0.02           H  
ATOM    560  H1'  DT A  18       6.064   3.075   0.103  1.00  0.02           H  
ATOM    561  H3   DT A  18       2.665   6.033   0.614  1.00  0.02           H  
ATOM    562  H71  DT A  18       1.557   5.917  -3.815  1.00  0.03           H  
ATOM    563  H72  DT A  18       3.156   5.695  -4.561  1.00  0.03           H  
ATOM    564  H73  DT A  18       2.111   4.284  -4.269  1.00  0.03           H  
ATOM    565  H6   DT A  18       4.541   3.813  -3.214  1.00  0.04           H  
ATOM    566  P    DA A  19       7.403  -0.001   0.408  1.00  0.02           P  
ATOM    567  OP1  DA A  19       8.313  -0.196   1.559  1.00  0.02           O  
ATOM    568  OP2  DA A  19       7.411  -0.970  -0.710  1.00  0.02           O  
ATOM    569  O5'  DA A  19       5.912   0.117   0.965  1.00  0.02           O  
ATOM    570  C5'  DA A  19       5.783   0.900   2.141  1.00  0.02           C  
ATOM    571  C4'  DA A  19       4.348   1.289   2.403  1.00  0.02           C  
ATOM    572  O4'  DA A  19       3.811   1.835   1.202  1.00  0.03           O  
ATOM    573  C3'  DA A  19       3.322   0.199   2.613  1.00  0.03           C  
ATOM    574  O3'  DA A  19       3.308  -0.548   3.834  1.00  0.04           O  
ATOM    575  C2'  DA A  19       2.019   0.988   2.410  1.00  0.03           C  
ATOM    576  C1'  DA A  19       2.522   2.230   1.676  1.00  0.03           C  
ATOM    577  N9   DA A  19       1.630   2.734   0.609  1.00  0.02           N  
ATOM    578  C8   DA A  19       1.482   2.330  -0.694  1.00  0.02           C  
ATOM    579  N7   DA A  19       0.581   3.008  -1.360  1.00  0.02           N  
ATOM    580  C5   DA A  19       0.102   3.920  -0.431  1.00  0.02           C  
ATOM    581  C6   DA A  19      -0.869   4.924  -0.511  1.00  0.02           C  
ATOM    582  N6   DA A  19      -1.553   5.179  -1.629  1.00  0.03           N  
ATOM    583  N1   DA A  19      -1.092   5.641   0.600  1.00  0.03           N  
ATOM    584  C2   DA A  19      -0.404   5.382   1.708  1.00  0.03           C  
ATOM    585  N3   DA A  19       0.529   4.467   1.900  1.00  0.03           N  
ATOM    586  C4   DA A  19       0.735   3.759   0.771  1.00  0.02           C  
ATOM    587  H5'  DA A  19       6.393   1.795   2.018  1.00  0.03           H  
ATOM    588 H5''  DA A  19       6.168   0.323   2.982  1.00  0.03           H  
ATOM    589  H4'  DA A  19       4.308   2.021   3.211  1.00  0.03           H  
ATOM    590  H3'  DA A  19       3.397  -0.514   1.793  1.00  0.04           H  
ATOM    591  H2'  DA A  19       1.404   0.392   1.734  1.00  0.05           H  
ATOM    592 H2''  DA A  19       1.471   1.236   3.320  1.00  0.05           H  
ATOM    593  H1'  DA A  19       2.640   3.031   2.405  1.00  0.04           H  
ATOM    594  H8   DA A  19       2.066   1.519  -1.130  1.00  0.03           H  
ATOM    595  H61  DA A  19      -2.243   5.917  -1.648  1.00  0.03           H  
ATOM    596  H62  DA A  19      -1.375   4.626  -2.455  1.00  0.04           H  
ATOM    597  H2   DA A  19      -0.638   6.001   2.575  1.00  0.04           H  
ATOM    598  P    DG A  20       2.119  -1.596   4.096  1.00  0.03           P  
ATOM    599  OP1  DG A  20       2.517  -2.478   5.216  1.00  0.04           O  
ATOM    600  OP2  DG A  20       1.723  -2.181   2.797  1.00  0.04           O  
ATOM    601  O5'  DG A  20       0.951  -0.643   4.621  1.00  0.04           O  
ATOM    602  C5'  DG A  20       0.916  -0.395   6.018  1.00  0.05           C  
ATOM    603  C4'  DG A  20      -0.342   0.361   6.370  1.00  0.05           C  
ATOM    604  O4'  DG A  20      -0.318   1.611   5.681  1.00  0.07           O  
ATOM    605  C3'  DG A  20      -1.640  -0.205   5.829  1.00  0.06           C  
ATOM    606  O3'  DG A  20      -2.161  -1.421   6.368  1.00  0.13           O  
ATOM    607  C2'  DG A  20      -2.516   0.982   6.212  1.00  0.08           C  
ATOM    608  C1'  DG A  20      -1.669   2.109   5.610  1.00  0.06           C  
ATOM    609  N9   DG A  20      -2.031   2.595   4.255  1.00  0.05           N  
ATOM    610  C8   DG A  20      -1.521   2.208   3.042  1.00  0.05           C  
ATOM    611  N7   DG A  20      -2.036   2.839   2.024  1.00  0.05           N  
ATOM    612  C5   DG A  20      -2.953   3.705   2.592  1.00  0.04           C  
ATOM    613  C6   DG A  20      -3.807   4.637   1.956  1.00  0.05           C  
ATOM    614  O6   DG A  20      -3.907   4.869   0.749  1.00  0.05           O  
ATOM    615  N1   DG A  20      -4.587   5.326   2.877  1.00  0.05           N  
ATOM    616  C2   DG A  20      -4.555   5.145   4.255  1.00  0.04           C  
ATOM    617  N2   DG A  20      -5.370   5.900   5.009  1.00  0.04           N  
ATOM    618  N3   DG A  20      -3.737   4.255   4.851  1.00  0.04           N  
ATOM    619  C4   DG A  20      -2.967   3.572   3.959  1.00  0.04           C  
ATOM    620  H5'  DG A  20       1.800   0.165   6.319  1.00  0.08           H  
ATOM    621 H5''  DG A  20       0.938  -1.363   6.517  1.00  0.08           H  
ATOM    622  H4'  DG A  20      -0.414   0.521   7.446  1.00  0.10           H  
ATOM    623  H3'  DG A  20      -1.555  -0.298   4.747  1.00  0.07           H  
ATOM    624  H2'  DG A  20      -3.538   0.974   5.836  1.00  0.25           H  
ATOM    625 H2''  DG A  20      -2.504   1.056   7.300  1.00  0.22           H  
ATOM    626  H1'  DG A  20      -1.746   2.960   6.287  1.00  0.20           H  
ATOM    627  H8   DG A  20      -0.753   1.443   2.940  1.00  0.12           H  
ATOM    628  H1   DG A  20      -5.220   5.994   2.447  1.00  0.11           H  
ATOM    629  H21  DG A  20      -5.945   6.611   4.562  1.00  0.06           H  
ATOM    630  H22  DG A  20      -5.425   5.781   6.010  1.00  0.06           H  
ATOM    631  P    DG A  21      -1.336  -2.801   6.252  1.00  0.05           P  
ATOM    632  OP1  DG A  21      -0.369  -2.864   7.370  1.00  0.07           O  
ATOM    633  OP2  DG A  21      -0.883  -2.978   4.856  1.00  0.07           O  
ATOM    634  O5'  DG A  21      -2.483  -3.868   6.539  1.00  0.06           O  
ATOM    635  C5'  DG A  21      -3.288  -3.634   7.684  1.00  0.06           C  
ATOM    636  C4'  DG A  21      -4.664  -4.250   7.521  1.00  0.06           C  
ATOM    637  O4'  DG A  21      -5.103  -3.856   6.214  1.00  0.10           O  
ATOM    638  C3'  DG A  21      -4.835  -5.763   7.458  1.00  0.05           C  
ATOM    639  O3'  DG A  21      -6.210  -6.155   7.404  1.00  0.04           O  
ATOM    640  C2'  DG A  21      -4.211  -5.994   6.094  1.00  0.07           C  
ATOM    641  C1'  DG A  21      -5.141  -5.033   5.383  1.00  0.07           C  
ATOM    642  N9   DG A  21      -4.772  -4.739   3.987  1.00  0.06           N  
ATOM    643  C8   DG A  21      -3.556  -4.386   3.458  1.00  0.07           C  
ATOM    644  N7   DG A  21      -3.579  -4.187   2.170  1.00  0.06           N  
ATOM    645  C5   DG A  21      -4.897  -4.424   1.821  1.00  0.06           C  
ATOM    646  C6   DG A  21      -5.512  -4.357   0.553  1.00  0.06           C  
ATOM    647  O6   DG A  21      -4.987  -4.079  -0.526  1.00  0.07           O  
ATOM    648  N1   DG A  21      -6.865  -4.668   0.623  1.00  0.05           N  
ATOM    649  C2   DG A  21      -7.554  -5.009   1.783  1.00  0.05           C  
ATOM    650  N2   DG A  21      -8.852  -5.326   1.689  1.00  0.05           N  
ATOM    651  N3   DG A  21      -6.955  -5.066   2.982  1.00  0.05           N  
ATOM    652  C4   DG A  21      -5.637  -4.763   2.923  1.00  0.05           C  
ATOM    653  H5'  DG A  21      -3.386  -2.552   7.776  1.00  0.09           H  
ATOM    654 H5''  DG A  21      -2.795  -4.025   8.573  1.00  0.08           H  
ATOM    655  H4'  DG A  21      -5.335  -3.828   8.270  1.00  0.12           H  
ATOM    656  H3'  DG A  21      -4.325  -6.280   8.270  1.00  0.09           H  
ATOM    657  H2'  DG A  21      -3.181  -5.640   6.079  1.00  0.15           H  
ATOM    658 H2''  DG A  21      -4.292  -7.012   5.710  1.00  0.14           H  
ATOM    659  H1'  DG A  21      -6.147  -5.450   5.406  1.00  0.25           H  
ATOM    660  H8   DG A  21      -2.653  -4.282   4.059  1.00  0.20           H  
ATOM    661  H1   DG A  21      -7.336  -4.614  -0.274  1.00  0.21           H  
ATOM    662  H21  DG A  21      -9.374  -5.118   0.845  1.00  0.07           H  
ATOM    663  H22  DG A  21      -9.290  -5.797   2.472  1.00  0.10           H  
ATOM    664  P    DA A  22      -6.662  -7.691   7.296  1.00  0.03           P  
ATOM    665  OP1  DA A  22      -7.456  -8.024   8.500  1.00  0.05           O  
ATOM    666  OP2  DA A  22      -5.480  -8.510   6.945  1.00  0.04           O  
ATOM    667  O5'  DA A  22      -7.654  -7.686   6.044  1.00  0.03           O  
ATOM    668  C5'  DA A  22      -8.946  -7.118   6.240  1.00  0.03           C  
ATOM    669  C4'  DA A  22      -9.956  -7.587   5.198  1.00  0.03           C  
ATOM    670  O4'  DA A  22      -9.439  -7.290   3.897  1.00  0.03           O  
ATOM    671  C3'  DA A  22     -10.257  -9.074   5.078  1.00  0.03           C  
ATOM    672  O3'  DA A  22     -11.292  -9.402   4.152  1.00  0.03           O  
ATOM    673  C2'  DA A  22      -8.935  -9.494   4.460  1.00  0.03           C  
ATOM    674  C1'  DA A  22      -8.962  -8.509   3.295  1.00  0.03           C  
ATOM    675  N9   DA A  22      -7.651  -8.250   2.656  1.00  0.03           N  
ATOM    676  C8   DA A  22      -6.401  -8.191   3.225  1.00  0.05           C  
ATOM    677  N7   DA A  22      -5.443  -7.920   2.380  1.00  0.05           N  
ATOM    678  C5   DA A  22      -6.100  -7.791   1.170  1.00  0.03           C  
ATOM    679  C6   DA A  22      -5.635  -7.504  -0.114  1.00  0.02           C  
ATOM    680  N6   DA A  22      -4.343  -7.277  -0.365  1.00  0.03           N  
ATOM    681  N1   DA A  22      -6.553  -7.450  -1.093  1.00  0.03           N  
ATOM    682  C2   DA A  22      -7.839  -7.664  -0.818  1.00  0.04           C  
ATOM    683  N3   DA A  22      -8.386  -7.941   0.353  1.00  0.03           N  
ATOM    684  C4   DA A  22      -7.445  -7.990   1.321  1.00  0.02           C  
ATOM    685  H5'  DA A  22      -8.851  -6.034   6.196  1.00  0.04           H  
ATOM    686 H5''  DA A  22      -9.284  -7.403   7.236  1.00  0.04           H  
ATOM    687  H4'  DA A  22     -10.884  -7.033   5.347  1.00  0.03           H  
ATOM    688  H3'  DA A  22     -10.456  -9.539   6.044  1.00  0.03           H  
ATOM    689  H2'  DA A  22      -8.130  -9.263   5.156  1.00  0.03           H  
ATOM    690 H2''  DA A  22      -8.896 -10.537   4.145  1.00  0.03           H  
ATOM    691  H1'  DA A  22      -9.683  -8.857   2.555  1.00  0.03           H  
ATOM    692  H8   DA A  22      -6.225  -8.354   4.288  1.00  0.08           H  
ATOM    693  H61  DA A  22      -4.013  -7.075  -1.302  1.00  0.03           H  
ATOM    694  H62  DA A  22      -3.683  -7.305   0.401  1.00  0.05           H  
ATOM    695  H2   DA A  22      -8.529  -7.603  -1.661  1.00  0.06           H  
ATOM    696  P    DT A  23     -11.915 -10.879   4.160  1.00  0.02           P  
ATOM    697  OP1  DT A  23     -13.252 -10.822   4.790  1.00  0.03           O  
ATOM    698  OP2  DT A  23     -10.887 -11.810   4.682  1.00  0.04           O  
ATOM    699  O5'  DT A  23     -12.107 -11.179   2.607  1.00  0.03           O  
ATOM    700  C5'  DT A  23     -13.190 -10.528   1.958  1.00  0.03           C  
ATOM    701  C4'  DT A  23     -13.145 -10.733   0.457  1.00  0.02           C  
ATOM    702  O4'  DT A  23     -11.874 -10.261  -0.003  1.00  0.03           O  
ATOM    703  C3'  DT A  23     -13.212 -12.160  -0.075  1.00  0.02           C  
ATOM    704  O3'  DT A  23     -13.450 -12.289  -1.472  1.00  0.02           O  
ATOM    705  C2'  DT A  23     -11.761 -12.546   0.147  1.00  0.02           C  
ATOM    706  C1'  DT A  23     -11.183 -11.358  -0.616  1.00  0.02           C  
ATOM    707  N1   DT A  23      -9.713 -11.188  -0.524  1.00  0.02           N  
ATOM    708  C2   DT A  23      -9.040 -10.785  -1.671  1.00  0.02           C  
ATOM    709  O2   DT A  23      -9.610 -10.546  -2.735  1.00  0.02           O  
ATOM    710  N3   DT A  23      -7.666 -10.652  -1.550  1.00  0.02           N  
ATOM    711  C4   DT A  23      -6.916 -10.879  -0.412  1.00  0.02           C  
ATOM    712  O4   DT A  23      -5.694 -10.718  -0.425  1.00  0.02           O  
ATOM    713  C5   DT A  23      -7.695 -11.292   0.725  1.00  0.02           C  
ATOM    714  C7   DT A  23      -6.974 -11.577   2.031  1.00  0.03           C  
ATOM    715  C6   DT A  23      -9.036 -11.432   0.644  1.00  0.02           C  
ATOM    716  H5'  DT A  23     -13.129  -9.464   2.188  1.00  0.03           H  
ATOM    717 H5''  DT A  23     -14.121 -10.924   2.362  1.00  0.03           H  
ATOM    718  H4'  DT A  23     -13.934 -10.138  -0.003  1.00  0.02           H  
ATOM    719  H3'  DT A  23     -13.932 -12.773   0.469  1.00  0.02           H  
ATOM    720  H2'  DT A  23     -11.527 -12.514   1.210  1.00  0.02           H  
ATOM    721 H2''  DT A  23     -11.478 -13.500  -0.299  1.00  0.02           H  
ATOM    722  H1'  DT A  23     -11.482 -11.436  -1.662  1.00  0.03           H  
ATOM    723  H3   DT A  23      -7.161 -10.365  -2.381  1.00  0.02           H  
ATOM    724  H71  DT A  23      -5.904 -11.433   1.877  1.00  0.04           H  
ATOM    725  H72  DT A  23      -7.319 -10.893   2.801  1.00  0.04           H  
ATOM    726  H73  DT A  23      -7.164 -12.605   2.336  1.00  0.04           H  
ATOM    727  H6   DT A  23      -9.585 -11.743   1.531  1.00  0.03           H  
ATOM    728  P    DG A  24     -14.070 -13.666  -2.003  1.00  0.02           P  
ATOM    729  OP1  DG A  24     -15.530 -13.640  -1.758  1.00  0.02           O  
ATOM    730  OP2  DG A  24     -13.254 -14.781  -1.474  1.00  0.02           O  
ATOM    731  O5'  DG A  24     -13.839 -13.576  -3.569  1.00  0.02           O  
ATOM    732  C5'  DG A  24     -14.586 -12.599  -4.272  1.00  0.02           C  
ATOM    733  C4'  DG A  24     -13.977 -12.315  -5.632  1.00  0.02           C  
ATOM    734  O4'  DG A  24     -12.619 -11.936  -5.414  1.00  0.02           O  
ATOM    735  C3'  DG A  24     -13.854 -13.447  -6.644  1.00  0.02           C  
ATOM    736  O3'  DG A  24     -13.416 -13.026  -7.938  1.00  0.02           O  
ATOM    737  C2'  DG A  24     -12.693 -14.182  -5.976  1.00  0.02           C  
ATOM    738  C1'  DG A  24     -11.765 -12.976  -5.910  1.00  0.02           C  
ATOM    739  N9   DG A  24     -10.561 -13.077  -5.057  1.00  0.02           N  
ATOM    740  C8   DG A  24     -10.455 -13.371  -3.721  1.00  0.02           C  
ATOM    741  N7   DG A  24      -9.229 -13.355  -3.269  1.00  0.02           N  
ATOM    742  C5   DG A  24      -8.470 -13.027  -4.381  1.00  0.02           C  
ATOM    743  C6   DG A  24      -7.069 -12.863  -4.494  1.00  0.02           C  
ATOM    744  O6   DG A  24      -6.232 -12.967  -3.593  1.00  0.02           O  
ATOM    745  N1   DG A  24      -6.693 -12.531  -5.801  1.00  0.02           N  
ATOM    746  C2   DG A  24      -7.571 -12.373  -6.873  1.00  0.02           C  
ATOM    747  N2   DG A  24      -7.106 -12.075  -8.096  1.00  0.02           N  
ATOM    748  N3   DG A  24      -8.898 -12.533  -6.739  1.00  0.02           N  
ATOM    749  C4   DG A  24      -9.271 -12.856  -5.479  1.00  0.02           C  
ATOM    750  H5'  DG A  24     -14.592 -11.690  -3.672  1.00  0.02           H  
ATOM    751 H5''  DG A  24     -15.609 -12.956  -4.387  1.00  0.02           H  
ATOM    752  H4'  DG A  24     -14.510 -11.475  -6.080  1.00  0.02           H  
ATOM    753  H3'  DG A  24     -14.766 -14.036  -6.731  1.00  0.03           H  
ATOM    754  H2'  DG A  24     -12.984 -14.507  -4.976  1.00  0.02           H  
ATOM    755 H2''  DG A  24     -12.276 -15.007  -6.553  1.00  0.02           H  
ATOM    756  H1'  DG A  24     -11.459 -12.721  -6.923  1.00  0.02           H  
ATOM    757  H8   DG A  24     -11.319 -13.597  -3.097  1.00  0.02           H  
ATOM    758  H1   DG A  24      -5.693 -12.408  -5.923  1.00  0.02           H  
ATOM    759  H21  DG A  24      -6.182 -11.706  -8.283  1.00  0.02           H  
ATOM    760  H22  DG A  24      -7.729 -12.242  -8.875  1.00  0.03           H  
ATOM    761  P    DG A  25     -13.829 -13.869  -9.236  1.00  0.03           P  
ATOM    762  OP1  DG A  25     -15.037 -13.258  -9.833  1.00  0.03           O  
ATOM    763  OP2  DG A  25     -13.829 -15.302  -8.874  1.00  0.03           O  
ATOM    764  O5'  DG A  25     -12.603 -13.618 -10.234  1.00  0.03           O  
ATOM    765  C5'  DG A  25     -11.494 -12.889  -9.729  1.00  0.03           C  
ATOM    766  C4'  DG A  25     -10.356 -12.795 -10.733  1.00  0.03           C  
ATOM    767  O4'  DG A  25      -9.141 -12.997 -10.006  1.00  0.03           O  
ATOM    768  C3'  DG A  25     -10.168 -13.871 -11.789  1.00  0.03           C  
ATOM    769  O3'  DG A  25      -9.008 -13.514 -12.541  1.00  0.03           O  
ATOM    770  C2'  DG A  25      -9.912 -15.045 -10.861  1.00  0.03           C  
ATOM    771  C1'  DG A  25      -8.779 -14.398 -10.068  1.00  0.03           C  
ATOM    772  N9   DG A  25      -8.565 -14.951  -8.710  1.00  0.03           N  
ATOM    773  C8   DG A  25      -9.498 -15.313  -7.768  1.00  0.03           C  
ATOM    774  N7   DG A  25      -8.986 -15.756  -6.655  1.00  0.02           N  
ATOM    775  C5   DG A  25      -7.620 -15.689  -6.863  1.00  0.02           C  
ATOM    776  C6   DG A  25      -6.569 -16.044  -5.988  1.00  0.02           C  
ATOM    777  O6   DG A  25      -6.654 -16.486  -4.840  1.00  0.02           O  
ATOM    778  N1   DG A  25      -5.327 -15.829  -6.570  1.00  0.02           N  
ATOM    779  C2   DG A  25      -5.110 -15.329  -7.850  1.00  0.02           C  
ATOM    780  N2   DG A  25      -3.840 -15.181  -8.251  1.00  0.03           N  
ATOM    781  N3   DG A  25      -6.121 -14.995  -8.675  1.00  0.02           N  
ATOM    782  C4   DG A  25      -7.342 -15.200  -8.116  1.00  0.02           C  
ATOM    783  H5'  DG A  25     -11.161 -13.496  -8.893  1.00  0.03           H  
ATOM    784 H5''  DG A  25     -11.776 -11.913  -9.334  1.00  0.03           H  
ATOM    785  H4'  DG A  25     -10.357 -11.800 -11.180  1.00  0.03           H  
ATOM    786  H3'  DG A  25     -11.051 -13.992 -12.417  1.00  0.03           H  
ATOM    787 HO3'  DG A  25      -8.404 -13.127 -11.898  1.00  0.03           H  
ATOM    788  H2'  DG A  25     -10.800 -15.211 -10.253  1.00  0.03           H  
ATOM    789 H2''  DG A  25      -9.602 -15.968 -11.350  1.00  0.03           H  
ATOM    790  H1'  DG A  25      -7.852 -14.502 -10.633  1.00  0.03           H  
ATOM    791  H8   DG A  25     -10.571 -15.239  -7.931  1.00  0.03           H  
ATOM    792  H1   DG A  25      -4.549 -16.072  -5.963  1.00  0.02           H  
ATOM    793  H21  DG A  25      -3.076 -15.490  -7.655  1.00  0.02           H  
ATOM    794  H22  DG A  25      -3.598 -14.756  -9.137  1.00  0.03           H  
TER     795       DG A  25                                                      
HETATM  796  C10 S2A A  26      -6.184  -0.952   1.613  1.00  0.23           C  
HETATM  797  C11 S2A A  26      -4.590   1.117   0.914  1.00  0.16           C  
HETATM  798  CW9 S2A A  26      -4.726  -0.425   1.246  1.00  0.19           C  
HETATM  799  C22 S2A A  26      -6.344   2.530   2.321  1.00  0.14           C  
HETATM  800  C25 S2A A  26      -4.244  -1.074  -0.086  1.00  0.16           C  
HETATM  801  C12 S2A A  26      -4.328   1.230  -0.625  1.00  0.14           C  
HETATM  802  C23 S2A A  26      -5.769   2.092   1.116  1.00  0.13           C  
HETATM  803  CW5 S2A A  26      -6.484  -1.393   2.910  1.00  0.30           C  
HETATM  804  C24 S2A A  26      -4.054  -0.167  -1.074  1.00  0.17           C  
HETATM  805  CW8 S2A A  26      -3.668  -0.691   2.366  1.00  0.20           C  
HETATM  806  C14 S2A A  26      -6.295   2.512  -0.107  1.00  0.12           C  
HETATM  807  CW1 S2A A  26      -7.192  -0.944   0.630  1.00  0.18           C  
HETATM  808  CW2 S2A A  26      -8.495  -1.356   0.937  1.00  0.23           C  
HETATM  809  C16 S2A A  26      -7.981   3.803   1.030  1.00  0.12           C  
HETATM  810  CW3 S2A A  26      -8.785  -1.786   2.237  1.00  0.21           C  
HETATM  811  CW4 S2A A  26      -7.785  -1.805   3.217  1.00  0.25           C  
HETATM  812  C21 S2A A  26      -7.443   3.394   2.285  1.00  0.13           C  
HETATM  813  CW7 S2A A  26      -4.110  -1.126   3.739  1.00  0.23           C  
HETATM  814  C15 S2A A  26      -7.404   3.347  -0.157  1.00  0.14           C  
HETATM  815  C20 S2A A  26      -8.026   3.853   3.470  1.00  0.12           C  
HETATM  816  C13 S2A A  26      -5.540   1.932  -1.285  1.00  0.14           C  
HETATM  817  CW6 S2A A  26      -5.411  -1.438   4.001  1.00  0.25           C  
HETATM  818  C18 S2A A  26      -9.653   5.113   2.177  1.00  0.17           C  
HETATM  819  C17 S2A A  26      -9.079   4.660   0.992  1.00  0.14           C  
HETATM  820  C19 S2A A  26      -9.131   4.712   3.415  1.00  0.14           C  
HETATM  821  C26 S2A A  26      -5.156   2.989  -3.621  1.00  0.07           C  
HETATM  822  OW7 S2A A  26      -6.084   2.001  -4.209  1.00  0.08           O  
HETATM  823  C30 S2A A  26      -7.506   2.156  -3.906  1.00  0.07           C  
HETATM  824  C29 S2A A  26      -7.946   3.549  -4.369  1.00  0.05           C  
HETATM  825  OW5 S2A A  26      -7.812   3.659  -5.759  1.00  0.07           O  
HETATM  826  C28 S2A A  26      -7.093   4.621  -3.741  1.00  0.05           C  
HETATM  827  OW4 S2A A  26      -7.512   5.887  -4.228  1.00  0.06           O  
HETATM  828  C27 S2A A  26      -5.604   4.398  -4.049  1.00  0.06           C  
HETATM  829  NW1 S2A A  26      -4.808   5.404  -3.364  1.00  0.07           N  
HETATM  830  C31 S2A A  26      -8.325   1.046  -4.590  1.00  0.09           C  
HETATM  831  OW3 S2A A  26      -5.118   2.984  -2.164  1.00  0.11           O  
HETATM  832  CN  S2A A  26      -4.336   6.704  -3.906  1.00  0.07           C  
HETATM  833  OW2 S2A A  26      -9.458  -1.318  -0.082  1.00  0.24           O  
HETATM  834  CM  S2A A  26      -9.357  -0.464  -1.243  1.00  0.74           C  
HETATM  835  OW1 S2A A  26      -2.480  -0.487   2.134  1.00  0.25           O  
HETATM  836  H11 S2A A  26      -3.707   1.556   1.432  1.00  0.30           H  
HETATM  837  H22 S2A A  26      -5.938   2.202   3.269  1.00  0.27           H  
HETATM  838  H25 S2A A  26      -4.088  -2.147  -0.200  1.00  0.31           H  
HETATM  839  H12 S2A A  26      -3.413   1.842  -0.784  1.00  0.29           H  
HETATM  840  H24 S2A A  26      -3.720  -0.411  -2.082  1.00  0.32           H  
HETATM  841  HW1 S2A A  26      -6.955  -0.602  -0.365  1.00  0.33           H  
HETATM  842  HW3 S2A A  26      -9.786  -2.108   2.487  1.00  0.41           H  
HETATM  843  HW4 S2A A  26      -8.019  -2.146   4.215  1.00  0.46           H  
HETATM  844  HW7 S2A A  26      -3.374  -1.237   4.522  1.00  0.49           H  
HETATM  845  H15 S2A A  26      -7.807   3.654  -1.109  1.00  0.24           H  
HETATM  846  H20 S2A A  26      -7.628   3.550   4.425  1.00  0.21           H  
HETATM  847  H13 S2A A  26      -6.207   1.226  -1.818  1.00  0.25           H  
HETATM  848  HW6 S2A A  26      -5.675  -1.779   4.991  1.00  0.49           H  
HETATM  849  H18 S2A A  26     -10.505   5.774   2.139  1.00  0.26           H  
HETATM  850  H17 S2A A  26      -9.490   4.973   0.041  1.00  0.24           H  
HETATM  851  H19 S2A A  26      -9.585   5.067   4.327  1.00  0.21           H  
HETATM  852  H26 S2A A  26      -4.131   2.774  -3.996  1.00  0.10           H  
HETATM  853  H30 S2A A  26      -7.649   2.073  -2.808  1.00  0.14           H  
HETATM  854  H29 S2A A  26      -9.011   3.717  -4.108  1.00  0.08           H  
HETATM  855 HOW5 S2A A  26      -7.560   4.602  -5.895  1.00  0.08           H  
HETATM  856  H28 S2A A  26      -7.243   4.567  -2.637  1.00  0.08           H  
HETATM  857 HOW4 S2A A  26      -8.459   5.989  -4.011  1.00  0.08           H  
HETATM  858  H27 S2A A  26      -5.456   4.489  -5.151  1.00  0.08           H  
HETATM  859 HNW1 S2A A  26      -4.095   4.920  -2.793  1.00  0.10           H  
HETATM  860 H311 S2A A  26      -9.112   1.482  -5.240  1.00  0.14           H  
HETATM  861 H312 S2A A  26      -8.822   0.396  -3.847  1.00  0.15           H  
HETATM  862 H313 S2A A  26      -7.682   0.410  -5.225  1.00  0.15           H  
HETATM  863  HN1 S2A A  26      -3.535   6.547  -4.650  1.00  0.10           H  
HETATM  864  HN2 S2A A  26      -3.940   7.341  -3.088  1.00  0.13           H  
HETATM  865  HN3 S2A A  26      -5.172   7.242  -4.396  1.00  0.11           H  
HETATM  866  HM1 S2A A  26     -10.348  -0.333  -1.727  1.00  0.79           H  
HETATM  867  HM2 S2A A  26      -8.669  -0.894  -1.992  1.00  1.23           H  
HETATM  868  HM3 S2A A  26      -8.981   0.539  -0.963  1.00  1.34           H  
ENDMDL                                                                          
MODEL        4                                                                  
ATOM      1  O5'  DC A   1       1.193 -18.284  -3.039  1.00  0.03           O  
ATOM      2  C5'  DC A   1       2.118 -18.743  -4.031  1.00  0.03           C  
ATOM      3  C4'  DC A   1       1.936 -18.032  -5.370  1.00  0.03           C  
ATOM      4  O4'  DC A   1       0.576 -18.190  -5.787  1.00  0.03           O  
ATOM      5  C3'  DC A   1       2.141 -16.531  -5.440  1.00  0.03           C  
ATOM      6  O3'  DC A   1       2.225 -16.036  -6.770  1.00  0.03           O  
ATOM      7  C2'  DC A   1       0.838 -16.122  -4.767  1.00  0.03           C  
ATOM      8  C1'  DC A   1      -0.120 -16.941  -5.627  1.00  0.03           C  
ATOM      9  N1   DC A   1      -1.428 -17.214  -4.987  1.00  0.03           N  
ATOM     10  C2   DC A   1      -2.584 -16.816  -5.639  1.00  0.06           C  
ATOM     11  O2   DC A   1      -2.560 -16.245  -6.724  1.00  0.03           O  
ATOM     12  N3   DC A   1      -3.778 -17.075  -5.043  1.00  0.03           N  
ATOM     13  C4   DC A   1      -3.856 -17.698  -3.856  1.00  0.03           C  
ATOM     14  N4   DC A   1      -5.062 -17.926  -3.320  1.00  0.02           N  
ATOM     15  C5   DC A   1      -2.664 -18.112  -3.175  1.00  0.06           C  
ATOM     16  C6   DC A   1      -1.483 -17.849  -3.778  1.00  0.05           C  
ATOM     17  H5'  DC A   1       1.965 -19.811  -4.179  1.00  0.03           H  
ATOM     18 H5''  DC A   1       3.135 -18.577  -3.677  1.00  0.03           H  
ATOM     19  H4'  DC A   1       2.582 -18.520  -6.100  1.00  0.03           H  
ATOM     20  H3'  DC A   1       3.026 -16.218  -4.887  1.00  0.03           H  
ATOM     21  H2'  DC A   1       0.859 -16.485  -3.739  1.00  0.03           H  
ATOM     22 H2''  DC A   1       0.625 -15.055  -4.792  1.00  0.03           H  
ATOM     23  H1'  DC A   1      -0.264 -16.455  -6.591  1.00  0.03           H  
ATOM     24  H41  DC A   1      -5.887 -17.658  -3.847  1.00  0.04           H  
ATOM     25  H42  DC A   1      -5.162 -18.356  -2.411  1.00  0.03           H  
ATOM     26  H5   DC A   1      -2.701 -18.619  -2.210  1.00  0.07           H  
ATOM     27  H6   DC A   1      -0.557 -18.151  -3.291  1.00  0.07           H  
ATOM     28 HO5'  DC A   1       1.411 -18.755  -2.233  1.00  0.03           H  
ATOM     29  P    DC A   2       2.413 -14.476  -7.042  1.00  0.03           P  
ATOM     30  OP1  DC A   2       3.430 -14.288  -8.099  1.00  0.04           O  
ATOM     31  OP2  DC A   2       2.533 -13.775  -5.744  1.00  0.03           O  
ATOM     32  O5'  DC A   2       0.980 -14.174  -7.650  1.00  0.03           O  
ATOM     33  C5'  DC A   2       0.715 -14.920  -8.828  1.00  0.03           C  
ATOM     34  C4'  DC A   2      -0.487 -14.400  -9.574  1.00  0.02           C  
ATOM     35  O4'  DC A   2      -1.646 -14.449  -8.742  1.00  0.02           O  
ATOM     36  C3'  DC A   2      -0.443 -12.959 -10.021  1.00  0.02           C  
ATOM     37  O3'  DC A   2      -1.422 -12.655 -11.003  1.00  0.02           O  
ATOM     38  C2'  DC A   2      -0.780 -12.299  -8.689  1.00  0.02           C  
ATOM     39  C1'  DC A   2      -2.026 -13.116  -8.365  1.00  0.02           C  
ATOM     40  N1   DC A   2      -2.396 -13.149  -6.933  1.00  0.02           N  
ATOM     41  C2   DC A   2      -3.708 -12.881  -6.585  1.00  0.02           C  
ATOM     42  O2   DC A   2      -4.566 -12.616  -7.423  1.00  0.02           O  
ATOM     43  N3   DC A   2      -4.041 -12.919  -5.272  1.00  0.02           N  
ATOM     44  C4   DC A   2      -3.141 -13.207  -4.322  1.00  0.01           C  
ATOM     45  N4   DC A   2      -3.546 -13.229  -3.047  1.00  0.01           N  
ATOM     46  C5   DC A   2      -1.779 -13.485  -4.669  1.00  0.02           C  
ATOM     47  C6   DC A   2      -1.458 -13.444  -5.982  1.00  0.02           C  
ATOM     48  H5'  DC A   2       0.567 -15.964  -8.557  1.00  0.03           H  
ATOM     49 H5''  DC A   2       1.597 -14.850  -9.463  1.00  0.03           H  
ATOM     50  H4'  DC A   2      -0.651 -15.044 -10.440  1.00  0.03           H  
ATOM     51  H3'  DC A   2       0.539 -12.682 -10.403  1.00  0.03           H  
ATOM     52  H2'  DC A   2       0.035 -12.506  -7.998  1.00  0.02           H  
ATOM     53 H2''  DC A   2      -0.984 -11.229  -8.735  1.00  0.02           H  
ATOM     54  H1'  DC A   2      -2.862 -12.766  -8.969  1.00  0.02           H  
ATOM     55  H41  DC A   2      -4.538 -13.113  -2.879  1.00  0.02           H  
ATOM     56  H42  DC A   2      -2.899 -13.355  -2.281  1.00  0.02           H  
ATOM     57  H5   DC A   2      -1.032 -13.718  -3.910  1.00  0.02           H  
ATOM     58  H6   DC A   2      -0.433 -13.652  -6.284  1.00  0.03           H  
ATOM     59  P    DA A   3      -1.504 -11.175 -11.596  1.00  0.02           P  
ATOM     60  OP1  DA A   3      -1.658 -11.258 -13.065  1.00  0.03           O  
ATOM     61  OP2  DA A   3      -0.426 -10.359 -10.996  1.00  0.03           O  
ATOM     62  O5'  DA A   3      -2.894 -10.746 -10.970  1.00  0.02           O  
ATOM     63  C5'  DA A   3      -3.973 -11.489 -11.506  1.00  0.02           C  
ATOM     64  C4'  DA A   3      -5.294 -10.963 -11.027  1.00  0.02           C  
ATOM     65  O4'  DA A   3      -5.392 -11.064  -9.606  1.00  0.02           O  
ATOM     66  C3'  DA A   3      -5.575  -9.494 -11.299  1.00  0.02           C  
ATOM     67  O3'  DA A   3      -6.951  -9.129 -11.224  1.00  0.02           O  
ATOM     68  C2'  DA A   3      -4.854  -8.894 -10.093  1.00  0.02           C  
ATOM     69  C1'  DA A   3      -5.584  -9.748  -9.072  1.00  0.02           C  
ATOM     70  N9   DA A   3      -5.082  -9.754  -7.684  1.00  0.02           N  
ATOM     71  C8   DA A   3      -3.791  -9.748  -7.219  1.00  0.02           C  
ATOM     72  N7   DA A   3      -3.697  -9.789  -5.916  1.00  0.02           N  
ATOM     73  C5   DA A   3      -5.016  -9.823  -5.494  1.00  0.02           C  
ATOM     74  C6   DA A   3      -5.590  -9.875  -4.225  1.00  0.02           C  
ATOM     75  N6   DA A   3      -4.855  -9.902  -3.113  1.00  0.02           N  
ATOM     76  N1   DA A   3      -6.931  -9.897  -4.165  1.00  0.02           N  
ATOM     77  C2   DA A   3      -7.656  -9.871  -5.280  1.00  0.02           C  
ATOM     78  N3   DA A   3      -7.219  -9.823  -6.526  1.00  0.02           N  
ATOM     79  C4   DA A   3      -5.869  -9.801  -6.562  1.00  0.02           C  
ATOM     80  H5'  DA A   3      -3.854 -12.535 -11.224  1.00  0.02           H  
ATOM     81 H5''  DA A   3      -3.917 -11.408 -12.591  1.00  0.02           H  
ATOM     82  H4'  DA A   3      -6.089 -11.564 -11.473  1.00  0.02           H  
ATOM     83  H3'  DA A   3      -5.179  -9.167 -12.261  1.00  0.02           H  
ATOM     84  H2'  DA A   3      -3.790  -9.127 -10.126  1.00  0.02           H  
ATOM     85 H2''  DA A   3      -5.035  -7.829  -9.947  1.00  0.02           H  
ATOM     86  H1'  DA A   3      -6.643  -9.491  -9.093  1.00  0.02           H  
ATOM     87  H8   DA A   3      -2.926  -9.714  -7.882  1.00  0.02           H  
ATOM     88  H61  DA A   3      -5.308 -10.012  -2.214  1.00  0.02           H  
ATOM     89  H62  DA A   3      -3.850  -9.812  -3.168  1.00  0.02           H  
ATOM     90  H2   DA A   3      -8.739  -9.891  -5.155  1.00  0.02           H  
ATOM     91  P    DT A   4      -7.423  -7.814 -12.011  1.00  0.02           P  
ATOM     92  OP1  DT A   4      -8.603  -8.160 -12.834  1.00  0.03           O  
ATOM     93  OP2  DT A   4      -6.228  -7.216 -12.650  1.00  0.02           O  
ATOM     94  O5'  DT A   4      -7.906  -6.853 -10.834  1.00  0.02           O  
ATOM     95  C5'  DT A   4      -9.142  -7.218 -10.239  1.00  0.02           C  
ATOM     96  C4'  DT A   4      -9.219  -6.723  -8.818  1.00  0.02           C  
ATOM     97  O4'  DT A   4      -7.988  -7.088  -8.202  1.00  0.02           O  
ATOM     98  C3'  DT A   4      -9.145  -5.233  -8.567  1.00  0.02           C  
ATOM     99  O3'  DT A   4     -10.288  -4.409  -8.829  1.00  0.02           O  
ATOM    100  C2'  DT A   4      -8.774  -5.218  -7.083  1.00  0.02           C  
ATOM    101  C1'  DT A   4      -8.197  -6.612  -6.872  1.00  0.02           C  
ATOM    102  N1   DT A   4      -6.964  -6.642  -6.060  1.00  0.01           N  
ATOM    103  C2   DT A   4      -7.120  -6.864  -4.703  1.00  0.02           C  
ATOM    104  O2   DT A   4      -8.219  -7.023  -4.175  1.00  0.02           O  
ATOM    105  N3   DT A   4      -5.958  -6.895  -3.956  1.00  0.02           N  
ATOM    106  C4   DT A   4      -4.672  -6.726  -4.431  1.00  0.02           C  
ATOM    107  O4   DT A   4      -3.717  -6.779  -3.655  1.00  0.03           O  
ATOM    108  C5   DT A   4      -4.607  -6.500  -5.857  1.00  0.02           C  
ATOM    109  C7   DT A   4      -3.251  -6.298  -6.510  1.00  0.02           C  
ATOM    110  C6   DT A   4      -5.725  -6.465  -6.614  1.00  0.02           C  
ATOM    111  H5'  DT A   4      -9.213  -8.306 -10.257  1.00  0.03           H  
ATOM    112 H5''  DT A   4      -9.956  -6.797 -10.826  1.00  0.03           H  
ATOM    113  H4'  DT A   4     -10.065  -7.173  -8.297  1.00  0.02           H  
ATOM    114  H3'  DT A   4      -8.302  -4.823  -9.122  1.00  0.02           H  
ATOM    115  H2'  DT A   4      -7.986  -4.474  -6.967  1.00  0.03           H  
ATOM    116 H2''  DT A   4      -9.606  -5.025  -6.408  1.00  0.03           H  
ATOM    117  H1'  DT A   4      -8.951  -7.222  -6.375  1.00  0.03           H  
ATOM    118  H3   DT A   4      -6.081  -7.069  -2.963  1.00  0.02           H  
ATOM    119  H71  DT A   4      -3.213  -5.310  -6.970  1.00  0.03           H  
ATOM    120  H72  DT A   4      -2.474  -6.380  -5.751  1.00  0.03           H  
ATOM    121  H73  DT A   4      -3.098  -7.061  -7.272  1.00  0.03           H  
ATOM    122  H6   DT A   4      -5.642  -6.294  -7.686  1.00  0.02           H  
ATOM    123  P    DC A   5     -10.330  -2.888  -8.311  1.00  0.02           P  
ATOM    124  OP1  DC A   5     -11.488  -2.205  -8.930  1.00  0.03           O  
ATOM    125  OP2  DC A   5      -8.970  -2.316  -8.436  1.00  0.04           O  
ATOM    126  O5'  DC A   5     -10.640  -3.089  -6.758  1.00  0.03           O  
ATOM    127  C5'  DC A   5     -11.962  -3.466  -6.406  1.00  0.03           C  
ATOM    128  C4'  DC A   5     -12.055  -3.655  -4.913  1.00  0.03           C  
ATOM    129  O4'  DC A   5     -11.093  -4.635  -4.525  1.00  0.04           O  
ATOM    130  C3'  DC A   5     -11.606  -2.468  -4.100  1.00  0.04           C  
ATOM    131  O3'  DC A   5     -12.455  -1.332  -4.143  1.00  0.04           O  
ATOM    132  C2'  DC A   5     -11.541  -3.168  -2.752  1.00  0.06           C  
ATOM    133  C1'  DC A   5     -10.650  -4.343  -3.185  1.00  0.04           C  
ATOM    134  N1   DC A   5      -9.178  -4.155  -3.155  1.00  0.04           N  
ATOM    135  C2   DC A   5      -8.510  -4.563  -2.034  1.00  0.04           C  
ATOM    136  O2   DC A   5      -9.092  -5.055  -1.070  1.00  0.06           O  
ATOM    137  N3   DC A   5      -7.158  -4.402  -2.014  1.00  0.05           N  
ATOM    138  C4   DC A   5      -6.479  -3.864  -3.039  1.00  0.05           C  
ATOM    139  N4   DC A   5      -5.147  -3.732  -2.946  1.00  0.06           N  
ATOM    140  C5   DC A   5      -7.177  -3.436  -4.213  1.00  0.04           C  
ATOM    141  C6   DC A   5      -8.518  -3.602  -4.222  1.00  0.05           C  
ATOM    142  H5'  DC A   5     -12.231  -4.382  -6.929  1.00  0.05           H  
ATOM    143 H5''  DC A   5     -12.631  -2.665  -6.721  1.00  0.04           H  
ATOM    144  H4'  DC A   5     -13.058  -3.964  -4.614  1.00  0.05           H  
ATOM    145  H3'  DC A   5     -10.617  -2.137  -4.408  1.00  0.05           H  
ATOM    146  H2'  DC A   5     -11.110  -2.592  -1.933  1.00  0.11           H  
ATOM    147 H2''  DC A   5     -12.541  -3.524  -2.502  1.00  0.09           H  
ATOM    148  H1'  DC A   5     -10.885  -5.198  -2.551  1.00  0.07           H  
ATOM    149  H41  DC A   5      -4.677  -3.971  -2.077  1.00  0.14           H  
ATOM    150  H42  DC A   5      -4.602  -3.395  -3.728  1.00  0.15           H  
ATOM    151  H5   DC A   5      -6.660  -2.996  -5.065  1.00  0.06           H  
ATOM    152  H6   DC A   5      -9.074  -3.287  -5.104  1.00  0.05           H  
ATOM    153  P    DG A   6     -11.844  -0.048  -4.877  1.00  0.03           P  
ATOM    154  OP1  DG A   6     -12.946   0.802  -5.376  1.00  0.04           O  
ATOM    155  OP2  DG A   6     -10.744  -0.466  -5.772  1.00  0.05           O  
ATOM    156  O5'  DG A   6     -11.176   0.648  -3.601  1.00  0.05           O  
ATOM    157  C5'  DG A   6     -12.083   1.144  -2.633  1.00  0.06           C  
ATOM    158  C4'  DG A   6     -12.595   2.502  -3.063  1.00  0.05           C  
ATOM    159  O4'  DG A   6     -13.363   3.043  -1.990  1.00  0.08           O  
ATOM    160  C3'  DG A   6     -11.565   3.588  -3.302  1.00  0.06           C  
ATOM    161  O3'  DG A   6     -12.120   4.801  -3.802  1.00  0.05           O  
ATOM    162  C2'  DG A   6     -11.153   3.800  -1.849  1.00  0.09           C  
ATOM    163  C1'  DG A   6     -12.563   4.021  -1.309  1.00  0.09           C  
ATOM    164  N9   DG A   6     -12.735   3.901   0.154  1.00  0.10           N  
ATOM    165  C8   DG A   6     -13.045   2.801   0.916  1.00  0.13           C  
ATOM    166  N7   DG A   6     -13.128   3.051   2.196  1.00  0.12           N  
ATOM    167  C5   DG A   6     -12.855   4.407   2.294  1.00  0.09           C  
ATOM    168  C6   DG A   6     -12.803   5.241   3.445  1.00  0.08           C  
ATOM    169  O6   DG A   6     -12.993   4.925   4.620  1.00  0.09           O  
ATOM    170  N1   DG A   6     -12.493   6.556   3.107  1.00  0.07           N  
ATOM    171  C2   DG A   6     -12.259   7.019   1.816  1.00  0.06           C  
ATOM    172  N2   DG A   6     -11.963   8.313   1.644  1.00  0.07           N  
ATOM    173  N3   DG A   6     -12.313   6.216   0.741  1.00  0.06           N  
ATOM    174  C4   DG A   6     -12.614   4.935   1.053  1.00  0.08           C  
ATOM    175  H5'  DG A   6     -11.612   1.175  -1.654  1.00  0.09           H  
ATOM    176 H5''  DG A   6     -12.928   0.457  -2.589  1.00  0.10           H  
ATOM    177  H4'  DG A   6     -13.238   2.383  -3.936  1.00  0.09           H  
ATOM    178  H3'  DG A   6     -10.763   3.245  -3.953  1.00  0.09           H  
ATOM    179  H2'  DG A   6     -10.682   2.908  -1.442  1.00  0.10           H  
ATOM    180 H2''  DG A   6     -10.525   4.675  -1.688  1.00  0.14           H  
ATOM    181  H1'  DG A   6     -12.863   5.023  -1.597  1.00  0.14           H  
ATOM    182  H8   DG A   6     -13.204   1.812   0.490  1.00  0.20           H  
ATOM    183  H1   DG A   6     -12.442   7.192   3.892  1.00  0.10           H  
ATOM    184  H21  DG A   6     -11.857   8.936   2.432  1.00  0.10           H  
ATOM    185  H22  DG A   6     -11.831   8.713   0.721  1.00  0.08           H  
ATOM    186  P    DT A   7     -11.234   5.829  -4.656  1.00  0.03           P  
ATOM    187  OP1  DT A   7     -11.297   5.459  -6.084  1.00  0.04           O  
ATOM    188  OP2  DT A   7      -9.930   5.981  -3.974  1.00  0.04           O  
ATOM    189  O5'  DT A   7     -12.067   7.170  -4.417  1.00  0.04           O  
ATOM    190  C5'  DT A   7     -11.448   8.449  -4.502  1.00  0.03           C  
ATOM    191  C4'  DT A   7     -11.655   9.266  -3.228  1.00  0.03           C  
ATOM    192  O4'  DT A   7     -13.034   9.082  -2.874  1.00  0.03           O  
ATOM    193  C3'  DT A   7     -10.978   8.878  -1.917  1.00  0.02           C  
ATOM    194  O3'  DT A   7     -11.256   9.757  -0.830  1.00  0.02           O  
ATOM    195  C2'  DT A   7     -11.745   7.624  -1.614  1.00  0.02           C  
ATOM    196  C1'  DT A   7     -13.111   8.287  -1.670  1.00  0.02           C  
ATOM    197  N1   DT A   7     -14.216   7.307  -1.709  1.00  0.02           N  
ATOM    198  C2   DT A   7     -14.997   7.150  -0.571  1.00  0.03           C  
ATOM    199  O2   DT A   7     -14.818   7.809   0.457  1.00  0.03           O  
ATOM    200  N3   DT A   7     -16.010   6.201  -0.661  1.00  0.03           N  
ATOM    201  C4   DT A   7     -16.300   5.416  -1.769  1.00  0.04           C  
ATOM    202  O4   DT A   7     -17.226   4.604  -1.750  1.00  0.05           O  
ATOM    203  C5   DT A   7     -15.432   5.657  -2.894  1.00  0.04           C  
ATOM    204  C7   DT A   7     -15.639   4.858  -4.170  1.00  0.04           C  
ATOM    205  C6   DT A   7     -14.446   6.567  -2.836  1.00  0.03           C  
ATOM    206  H5'  DT A   7     -11.912   8.973  -5.336  1.00  0.04           H  
ATOM    207 H5''  DT A   7     -10.383   8.327  -4.704  1.00  0.04           H  
ATOM    208  H4'  DT A   7     -11.477  10.318  -3.458  1.00  0.03           H  
ATOM    209  H3'  DT A   7      -9.905   8.742  -2.036  1.00  0.03           H  
ATOM    210  H2'  DT A   7     -11.625   6.896  -2.404  1.00  0.04           H  
ATOM    211 H2''  DT A   7     -11.532   7.174  -0.648  1.00  0.04           H  
ATOM    212  H1'  DT A   7     -13.222   8.937  -0.803  1.00  0.03           H  
ATOM    213  H3   DT A   7     -16.589   6.068   0.155  1.00  0.04           H  
ATOM    214  H71  DT A   7     -14.736   4.286  -4.382  1.00  0.05           H  
ATOM    215  H72  DT A   7     -16.478   4.178  -4.026  1.00  0.05           H  
ATOM    216  H73  DT A   7     -15.848   5.537  -4.994  1.00  0.05           H  
ATOM    217  H6   DT A   7     -13.812   6.723  -3.708  1.00  0.03           H  
ATOM    218  P    DC A   8     -10.558  11.203  -0.817  1.00  0.02           P  
ATOM    219  OP1  DC A   8     -11.599  12.252  -0.848  1.00  0.05           O  
ATOM    220  OP2  DC A   8      -9.464  11.189  -1.814  1.00  0.03           O  
ATOM    221  O5'  DC A   8      -9.902  11.180   0.640  1.00  0.04           O  
ATOM    222  C5'  DC A   8     -10.815  11.217   1.727  1.00  0.03           C  
ATOM    223  C4'  DC A   8     -10.234  10.592   2.986  1.00  0.03           C  
ATOM    224  O4'  DC A   8      -9.740   9.279   2.671  1.00  0.03           O  
ATOM    225  C3'  DC A   8      -9.034  11.265   3.618  1.00  0.02           C  
ATOM    226  O3'  DC A   8      -8.692  10.848   4.936  1.00  0.02           O  
ATOM    227  C2'  DC A   8      -7.973  10.752   2.665  1.00  0.03           C  
ATOM    228  C1'  DC A   8      -8.308   9.275   2.801  1.00  0.03           C  
ATOM    229  N1   DC A   8      -7.631   8.460   1.763  1.00  0.03           N  
ATOM    230  C2   DC A   8      -6.622   7.616   2.160  1.00  0.03           C  
ATOM    231  O2   DC A   8      -6.318   7.515   3.343  1.00  0.04           O  
ATOM    232  N3   DC A   8      -5.976   6.894   1.210  1.00  0.03           N  
ATOM    233  C4   DC A   8      -6.306   6.990  -0.090  1.00  0.04           C  
ATOM    234  N4   DC A   8      -5.627   6.268  -0.984  1.00  0.04           N  
ATOM    235  C5   DC A   8      -7.360   7.863  -0.512  1.00  0.04           C  
ATOM    236  C6   DC A   8      -7.990   8.573   0.449  1.00  0.03           C  
ATOM    237  H5'  DC A   8     -11.713  10.691   1.409  1.00  0.04           H  
ATOM    238 H5''  DC A   8     -11.084  12.254   1.923  1.00  0.04           H  
ATOM    239  H4'  DC A   8     -11.029  10.509   3.727  1.00  0.04           H  
ATOM    240  H3'  DC A   8      -9.125  12.352   3.614  1.00  0.03           H  
ATOM    241  H2'  DC A   8      -8.183  11.119   1.660  1.00  0.04           H  
ATOM    242 H2''  DC A   8      -6.949  10.975   2.961  1.00  0.04           H  
ATOM    243  H1'  DC A   8      -8.018   8.921   3.791  1.00  0.06           H  
ATOM    244  H41  DC A   8      -4.891   5.661  -0.647  1.00  0.08           H  
ATOM    245  H42  DC A   8      -5.818   6.311  -1.978  1.00  0.06           H  
ATOM    246  H5   DC A   8      -7.648   7.954  -1.559  1.00  0.05           H  
ATOM    247  H6   DC A   8      -8.797   9.248   0.177  1.00  0.04           H  
ATOM    248  P    DT A   9      -7.656  11.829   5.665  1.00  0.02           P  
ATOM    249  OP1  DT A   9      -7.995  11.873   7.106  1.00  0.03           O  
ATOM    250  OP2  DT A   9      -7.591  13.083   4.883  1.00  0.03           O  
ATOM    251  O5'  DT A   9      -6.261  11.074   5.514  1.00  0.02           O  
ATOM    252  C5'  DT A   9      -5.827  10.377   6.669  1.00  0.02           C  
ATOM    253  C4'  DT A   9      -4.471   9.773   6.427  1.00  0.02           C  
ATOM    254  O4'  DT A   9      -4.574   8.821   5.374  1.00  0.02           O  
ATOM    255  C3'  DT A   9      -3.452  10.727   5.849  1.00  0.02           C  
ATOM    256  O3'  DT A   9      -2.977  11.771   6.697  1.00  0.02           O  
ATOM    257  C2'  DT A   9      -2.393   9.680   5.556  1.00  0.02           C  
ATOM    258  C1'  DT A   9      -3.256   8.656   4.824  1.00  0.02           C  
ATOM    259  N1   DT A   9      -3.293   8.675   3.347  1.00  0.02           N  
ATOM    260  C2   DT A   9      -2.537   7.719   2.693  1.00  0.02           C  
ATOM    261  O2   DT A   9      -1.842   6.907   3.303  1.00  0.02           O  
ATOM    262  N3   DT A   9      -2.600   7.728   1.308  1.00  0.02           N  
ATOM    263  C4   DT A   9      -3.344   8.604   0.532  1.00  0.02           C  
ATOM    264  O4   DT A   9      -3.340   8.533  -0.697  1.00  0.02           O  
ATOM    265  C5   DT A   9      -4.096   9.564   1.307  1.00  0.02           C  
ATOM    266  C7   DT A   9      -4.952  10.582   0.577  1.00  0.03           C  
ATOM    267  C6   DT A   9      -4.052   9.575   2.655  1.00  0.02           C  
ATOM    268  H5'  DT A   9      -6.555   9.619   6.955  1.00  0.02           H  
ATOM    269 H5''  DT A   9      -5.752  11.118   7.464  1.00  0.02           H  
ATOM    270  H4'  DT A   9      -4.082   9.303   7.331  1.00  0.02           H  
ATOM    271  H3'  DT A   9      -3.809  11.174   4.923  1.00  0.02           H  
ATOM    272  H2'  DT A   9      -1.573  10.006   4.929  1.00  0.02           H  
ATOM    273 H2''  DT A   9      -2.033   9.284   6.504  1.00  0.02           H  
ATOM    274  H1'  DT A   9      -2.876   7.679   5.120  1.00  0.02           H  
ATOM    275  H3   DT A   9      -2.048   7.016   0.841  1.00  0.02           H  
ATOM    276  H71  DT A   9      -4.855  10.427  -0.496  1.00  0.03           H  
ATOM    277  H72  DT A   9      -5.992  10.461   0.869  1.00  0.03           H  
ATOM    278  H73  DT A   9      -4.624  11.586   0.840  1.00  0.03           H  
ATOM    279  H6   DT A   9      -4.629  10.313   3.209  1.00  0.03           H  
ATOM    280  P    DA A  10      -1.987  12.891   6.119  1.00  0.02           P  
ATOM    281  OP1  DA A  10      -2.187  14.139   6.888  1.00  0.02           O  
ATOM    282  OP2  DA A  10      -2.098  12.898   4.643  1.00  0.02           O  
ATOM    283  O5'  DA A  10      -0.565  12.280   6.497  1.00  0.02           O  
ATOM    284  C5'  DA A  10      -0.420  11.857   7.846  1.00  0.02           C  
ATOM    285  C4'  DA A  10       0.835  11.031   8.049  1.00  0.02           C  
ATOM    286  O4'  DA A  10       0.838  10.022   7.032  1.00  0.02           O  
ATOM    287  C3'  DA A  10       2.194  11.681   7.858  1.00  0.02           C  
ATOM    288  O3'  DA A  10       3.296  10.858   8.233  1.00  0.02           O  
ATOM    289  C2'  DA A  10       2.171  11.783   6.345  1.00  0.01           C  
ATOM    290  C1'  DA A  10       1.889  10.310   6.094  1.00  0.01           C  
ATOM    291  N9   DA A  10       1.448  10.007   4.715  1.00  0.01           N  
ATOM    292  C8   DA A  10       0.534  10.676   3.943  1.00  0.02           C  
ATOM    293  N7   DA A  10       0.357  10.162   2.756  1.00  0.01           N  
ATOM    294  C5   DA A  10       1.214   9.076   2.743  1.00  0.01           C  
ATOM    295  C6   DA A  10       1.488   8.124   1.764  1.00  0.01           C  
ATOM    296  N6   DA A  10       0.881   8.155   0.575  1.00  0.01           N  
ATOM    297  N1   DA A  10       2.390   7.176   2.067  1.00  0.01           N  
ATOM    298  C2   DA A  10       2.981   7.177   3.261  1.00  0.01           C  
ATOM    299  N3   DA A  10       2.800   8.026   4.260  1.00  0.01           N  
ATOM    300  C4   DA A  10       1.888   8.966   3.930  1.00  0.01           C  
ATOM    301  H5'  DA A  10      -1.295  11.250   8.082  1.00  0.02           H  
ATOM    302 H5''  DA A  10      -0.412  12.728   8.498  1.00  0.02           H  
ATOM    303  H4'  DA A  10       0.784  10.553   9.028  1.00  0.02           H  
ATOM    304  H3'  DA A  10       2.271  12.644   8.361  1.00  0.02           H  
ATOM    305  H2'  DA A  10       1.334  12.409   6.033  1.00  0.01           H  
ATOM    306 H2''  DA A  10       3.105  12.121   5.899  1.00  0.02           H  
ATOM    307  H1'  DA A  10       2.778   9.730   6.345  1.00  0.02           H  
ATOM    308  H8   DA A  10       0.001  11.558   4.295  1.00  0.02           H  
ATOM    309  H61  DA A  10       1.074   7.457  -0.136  1.00  0.02           H  
ATOM    310  H62  DA A  10       0.217   8.893   0.380  1.00  0.03           H  
ATOM    311  H2   DA A  10       3.704   6.379   3.441  1.00  0.02           H  
ATOM    312  P    DC A  11       4.728  11.544   8.425  1.00  0.02           P  
ATOM    313  OP1  DC A  11       5.205  11.267   9.799  1.00  0.02           O  
ATOM    314  OP2  DC A  11       4.632  12.939   7.938  1.00  0.01           O  
ATOM    315  O5'  DC A  11       5.643  10.729   7.403  1.00  0.02           O  
ATOM    316  C5'  DC A  11       6.109   9.449   7.815  1.00  0.02           C  
ATOM    317  C4'  DC A  11       6.886   8.752   6.711  1.00  0.01           C  
ATOM    318  O4'  DC A  11       6.023   8.650   5.571  1.00  0.01           O  
ATOM    319  C3'  DC A  11       8.128   9.459   6.168  1.00  0.01           C  
ATOM    320  O3'  DC A  11       8.991   8.697   5.319  1.00  0.01           O  
ATOM    321  C2'  DC A  11       7.399  10.459   5.287  1.00  0.01           C  
ATOM    322  C1'  DC A  11       6.595   9.418   4.509  1.00  0.01           C  
ATOM    323  N1   DC A  11       5.554   9.939   3.589  1.00  0.01           N  
ATOM    324  C2   DC A  11       5.367   9.292   2.376  1.00  0.03           C  
ATOM    325  O2   DC A  11       6.024   8.305   2.052  1.00  0.02           O  
ATOM    326  N3   DC A  11       4.424   9.776   1.525  1.00  0.01           N  
ATOM    327  C4   DC A  11       3.684  10.852   1.832  1.00  0.02           C  
ATOM    328  N4   DC A  11       2.777  11.281   0.944  1.00  0.01           N  
ATOM    329  C5   DC A  11       3.867  11.527   3.084  1.00  0.03           C  
ATOM    330  C6   DC A  11       4.807  11.037   3.924  1.00  0.03           C  
ATOM    331  H5'  DC A  11       5.247   8.846   8.100  1.00  0.02           H  
ATOM    332 H5''  DC A  11       6.746   9.585   8.686  1.00  0.02           H  
ATOM    333  H4'  DC A  11       7.153   7.749   7.046  1.00  0.01           H  
ATOM    334  H3'  DC A  11       8.720   9.914   6.960  1.00  0.02           H  
ATOM    335  H2'  DC A  11       6.763  11.092   5.906  1.00  0.01           H  
ATOM    336 H2''  DC A  11       8.062  11.061   4.668  1.00  0.01           H  
ATOM    337  H1'  DC A  11       7.289   8.782   3.961  1.00  0.01           H  
ATOM    338  H41  DC A  11       2.710  10.817   0.044  1.00  0.02           H  
ATOM    339  H42  DC A  11       2.164  12.055   1.156  1.00  0.01           H  
ATOM    340  H5   DC A  11       3.273  12.401   3.354  1.00  0.04           H  
ATOM    341  H6   DC A  11       4.966  11.528   4.881  1.00  0.03           H  
ATOM    342  P    DC A  12      10.459   9.268   4.975  1.00  0.01           P  
ATOM    343  OP1  DC A  12      11.398   8.806   6.022  1.00  0.02           O  
ATOM    344  OP2  DC A  12      10.316  10.711   4.681  1.00  0.02           O  
ATOM    345  O5'  DC A  12      10.800   8.514   3.614  1.00  0.01           O  
ATOM    346  C5'  DC A  12      11.370   7.213   3.616  1.00  0.01           C  
ATOM    347  C4'  DC A  12      11.243   6.646   2.221  1.00  0.01           C  
ATOM    348  O4'  DC A  12       9.841   6.626   1.930  1.00  0.01           O  
ATOM    349  C3'  DC A  12      11.772   7.559   1.130  1.00  0.01           C  
ATOM    350  O3'  DC A  12      13.177   7.643   0.886  1.00  0.01           O  
ATOM    351  C2'  DC A  12      11.012   6.976  -0.045  1.00  0.01           C  
ATOM    352  C1'  DC A  12       9.621   7.076   0.579  1.00  0.01           C  
ATOM    353  N1   DC A  12       8.965   8.411   0.576  1.00  0.01           N  
ATOM    354  C2   DC A  12       8.410   8.880  -0.602  1.00  0.01           C  
ATOM    355  O2   DC A  12       8.467   8.235  -1.647  1.00  0.01           O  
ATOM    356  N3   DC A  12       7.799  10.098  -0.586  1.00  0.01           N  
ATOM    357  C4   DC A  12       7.728  10.840   0.528  1.00  0.01           C  
ATOM    358  N4   DC A  12       7.114  12.030   0.503  1.00  0.01           N  
ATOM    359  C5   DC A  12       8.300  10.364   1.744  1.00  0.01           C  
ATOM    360  C6   DC A  12       8.900   9.156   1.717  1.00  0.01           C  
ATOM    361  H5'  DC A  12      10.866   6.581   4.345  1.00  0.01           H  
ATOM    362 H5''  DC A  12      12.419   7.311   3.889  1.00  0.01           H  
ATOM    363  H4'  DC A  12      11.675   5.648   2.142  1.00  0.01           H  
ATOM    364  H3'  DC A  12      11.407   8.565   1.318  1.00  0.01           H  
ATOM    365  H2'  DC A  12      11.090   7.543  -0.972  1.00  0.01           H  
ATOM    366 H2''  DC A  12      11.296   5.933  -0.182  1.00  0.01           H  
ATOM    367  H1'  DC A  12       8.961   6.372   0.074  1.00  0.01           H  
ATOM    368  H41  DC A  12       6.733  12.377  -0.371  1.00  0.01           H  
ATOM    369  H42  DC A  12       7.031  12.579   1.346  1.00  0.01           H  
ATOM    370  H5   DC A  12       8.259  10.955   2.657  1.00  0.01           H  
ATOM    371  H6   DC A  12       9.339   8.774   2.632  1.00  0.01           H  
ATOM    372  P    DT A  13      14.107   8.499   1.882  1.00  0.01           P  
ATOM    373  OP1  DT A  13      15.315   8.914   1.132  1.00  0.01           O  
ATOM    374  OP2  DT A  13      14.254   7.758   3.154  1.00  0.01           O  
ATOM    375  O5'  DT A  13      13.239   9.813   2.147  1.00  0.01           O  
ATOM    376  C5'  DT A  13      12.899  10.609   1.023  1.00  0.01           C  
ATOM    377  C4'  DT A  13      11.760  11.533   1.379  1.00  0.01           C  
ATOM    378  O4'  DT A  13      12.299  12.389   2.391  1.00  0.02           O  
ATOM    379  C3'  DT A  13      11.270  12.488   0.297  1.00  0.02           C  
ATOM    380  O3'  DT A  13      10.276  12.029  -0.626  1.00  0.01           O  
ATOM    381  C2'  DT A  13      10.721  13.557   1.225  1.00  0.02           C  
ATOM    382  C1'  DT A  13      11.984  13.746   2.055  1.00  0.02           C  
ATOM    383  N1   DT A  13      13.137  14.373   1.359  1.00  0.02           N  
ATOM    384  C2   DT A  13      12.937  15.568   0.670  1.00  0.02           C  
ATOM    385  O2   DT A  13      11.844  16.136   0.618  1.00  0.02           O  
ATOM    386  N3   DT A  13      14.057  16.098   0.037  1.00  0.03           N  
ATOM    387  C4   DT A  13      15.332  15.548   0.033  1.00  0.03           C  
ATOM    388  O4   DT A  13      16.265  16.094  -0.557  1.00  0.03           O  
ATOM    389  C5   DT A  13      15.434  14.315   0.773  1.00  0.03           C  
ATOM    390  C7   DT A  13      16.780  13.613   0.844  1.00  0.03           C  
ATOM    391  C6   DT A  13      14.372  13.777   1.396  1.00  0.02           C  
ATOM    392  H5'  DT A  13      12.608   9.955   0.200  1.00  0.01           H  
ATOM    393 H5''  DT A  13      13.777  11.174   0.718  1.00  0.02           H  
ATOM    394  H4'  DT A  13      10.926  10.965   1.789  1.00  0.01           H  
ATOM    395  H3'  DT A  13      12.113  12.892  -0.261  1.00  0.02           H  
ATOM    396  H2'  DT A  13      10.445  14.485   0.728  1.00  0.02           H  
ATOM    397 H2''  DT A  13       9.912  13.157   1.836  1.00  0.02           H  
ATOM    398  H1'  DT A  13      11.766  14.315   2.959  1.00  0.02           H  
ATOM    399  H3   DT A  13      13.932  16.964  -0.470  1.00  0.03           H  
ATOM    400  H71  DT A  13      16.689  12.615   0.415  1.00  0.02           H  
ATOM    401  H72  DT A  13      17.511  14.190   0.279  1.00  0.03           H  
ATOM    402  H73  DT A  13      17.097  13.539   1.884  1.00  0.03           H  
ATOM    403  H6   DT A  13      14.514  12.846   1.941  1.00  0.02           H  
ATOM    404  P    DT A  14      10.690  11.038  -1.831  1.00  0.01           P  
ATOM    405  OP1  DT A  14       9.496  10.738  -2.650  1.00  0.01           O  
ATOM    406  OP2  DT A  14      11.464   9.916  -1.262  1.00  0.01           O  
ATOM    407  O5'  DT A  14      11.705  11.942  -2.692  1.00  0.02           O  
ATOM    408  C5'  DT A  14      11.393  13.147  -3.400  1.00  0.02           C  
ATOM    409  C4'  DT A  14      10.073  13.097  -4.166  1.00  0.02           C  
ATOM    410  O4'  DT A  14       8.982  13.247  -3.241  1.00  0.02           O  
ATOM    411  C3'  DT A  14       9.765  14.225  -5.138  1.00  0.02           C  
ATOM    412  O3'  DT A  14       8.614  13.957  -5.936  1.00  0.02           O  
ATOM    413  C2'  DT A  14       9.374  15.312  -4.161  1.00  0.02           C  
ATOM    414  C1'  DT A  14       8.273  14.455  -3.584  1.00  0.02           C  
ATOM    415  N1   DT A  14       7.531  15.040  -2.447  1.00  0.02           N  
ATOM    416  C2   DT A  14       6.358  15.726  -2.732  1.00  0.02           C  
ATOM    417  O2   DT A  14       5.941  15.888  -3.875  1.00  0.02           O  
ATOM    418  N3   DT A  14       5.674  16.246  -1.641  1.00  0.02           N  
ATOM    419  C4   DT A  14       6.062  16.142  -0.314  1.00  0.01           C  
ATOM    420  O4   DT A  14       5.388  16.635   0.591  1.00  0.01           O  
ATOM    421  C5   DT A  14       7.294  15.415  -0.122  1.00  0.01           C  
ATOM    422  C7   DT A  14       7.814  15.253   1.295  1.00  0.01           C  
ATOM    423  C6   DT A  14       7.976  14.896  -1.164  1.00  0.02           C  
ATOM    424  H5'  DT A  14      12.191  13.288  -4.126  1.00  0.02           H  
ATOM    425 H5''  DT A  14      11.395  13.980  -2.699  1.00  0.02           H  
ATOM    426  H4'  DT A  14       9.985  12.138  -4.677  1.00  0.02           H  
ATOM    427  H3'  DT A  14      10.611  14.463  -5.783  1.00  0.02           H  
ATOM    428  H2'  DT A  14      10.157  15.533  -3.437  1.00  0.02           H  
ATOM    429 H2''  DT A  14       8.983  16.209  -4.634  1.00  0.02           H  
ATOM    430  H1'  DT A  14       7.573  14.247  -4.395  1.00  0.02           H  
ATOM    431  H3   DT A  14       4.817  16.741  -1.844  1.00  0.02           H  
ATOM    432  H71  DT A  14       7.938  14.199   1.529  1.00  0.01           H  
ATOM    433  H72  DT A  14       8.770  15.767   1.389  1.00  0.02           H  
ATOM    434  H73  DT A  14       7.097  15.700   1.984  1.00  0.01           H  
ATOM    435  H6   DT A  14       8.902  14.352  -0.997  1.00  0.02           H  
ATOM    436  P    DT A  15       8.828  13.259  -7.367  1.00  0.03           P  
ATOM    437  OP1  DT A  15       7.670  12.402  -7.689  1.00  0.02           O  
ATOM    438  OP2  DT A  15      10.191  12.678  -7.371  1.00  0.03           O  
ATOM    439  O5'  DT A  15       8.853  14.524  -8.368  1.00  0.03           O  
ATOM    440  C5'  DT A  15       7.686  14.977  -9.056  1.00  0.03           C  
ATOM    441  C4'  DT A  15       6.434  14.896  -8.194  1.00  0.03           C  
ATOM    442  O4'  DT A  15       6.632  15.624  -6.984  1.00  0.03           O  
ATOM    443  C3'  DT A  15       5.140  15.475  -8.753  1.00  0.03           C  
ATOM    444  O3'  DT A  15       3.957  15.095  -8.050  1.00  0.02           O  
ATOM    445  C2'  DT A  15       5.392  16.932  -8.383  1.00  0.02           C  
ATOM    446  C1'  DT A  15       5.604  16.617  -6.911  1.00  0.03           C  
ATOM    447  N1   DT A  15       6.038  17.718  -6.030  1.00  0.03           N  
ATOM    448  C2   DT A  15       5.062  18.495  -5.418  1.00  0.03           C  
ATOM    449  O2   DT A  15       3.856  18.322  -5.598  1.00  0.03           O  
ATOM    450  N3   DT A  15       5.531  19.503  -4.581  1.00  0.03           N  
ATOM    451  C4   DT A  15       6.863  19.785  -4.314  1.00  0.03           C  
ATOM    452  O4   DT A  15       7.181  20.699  -3.553  1.00  0.03           O  
ATOM    453  C5   DT A  15       7.793  18.923  -4.997  1.00  0.03           C  
ATOM    454  C7   DT A  15       9.282  19.135  -4.780  1.00  0.03           C  
ATOM    455  C6   DT A  15       7.368  17.941  -5.814  1.00  0.03           C  
ATOM    456  H5'  DT A  15       7.537  14.366  -9.944  1.00  0.02           H  
ATOM    457 H5''  DT A  15       7.865  16.009  -9.351  1.00  0.02           H  
ATOM    458  H4'  DT A  15       6.251  13.857  -7.927  1.00  0.02           H  
ATOM    459  H3'  DT A  15       5.017  15.286  -9.818  1.00  0.03           H  
ATOM    460  H2'  DT A  15       6.295  17.331  -8.843  1.00  0.02           H  
ATOM    461 H2''  DT A  15       4.532  17.581  -8.544  1.00  0.02           H  
ATOM    462  H1'  DT A  15       4.691  16.169  -6.520  1.00  0.03           H  
ATOM    463  H3   DT A  15       4.835  20.078  -4.127  1.00  0.03           H  
ATOM    464  H71  DT A  15       9.421  19.981  -4.108  1.00  0.03           H  
ATOM    465  H72  DT A  15       9.716  18.243  -4.331  1.00  0.03           H  
ATOM    466  H73  DT A  15       9.764  19.339  -5.735  1.00  0.03           H  
ATOM    467  H6   DT A  15       8.106  17.316  -6.315  1.00  0.03           H  
ATOM    468  P    DG A  16       2.567  14.910  -8.828  1.00  0.03           P  
ATOM    469  OP1  DG A  16       2.651  15.687 -10.085  1.00  0.03           O  
ATOM    470  OP2  DG A  16       1.464  15.184  -7.880  1.00  0.03           O  
ATOM    471  O5'  DG A  16       2.472  13.364  -9.238  1.00  0.03           O  
ATOM    472  C5'  DG A  16       3.206  12.908 -10.365  1.00  0.03           C  
ATOM    473  C4'  DG A  16       4.152  11.785  -9.982  1.00  0.02           C  
ATOM    474  O4'  DG A  16       4.904  12.255  -8.863  1.00  0.02           O  
ATOM    475  C3'  DG A  16       3.581  10.467  -9.465  1.00  0.02           C  
ATOM    476  O3'  DG A  16       4.534   9.411  -9.325  1.00  0.02           O  
ATOM    477  C2'  DG A  16       3.236  10.914  -8.055  1.00  0.02           C  
ATOM    478  C1'  DG A  16       4.647  11.381  -7.753  1.00  0.02           C  
ATOM    479  N9   DG A  16       4.833  11.987  -6.416  1.00  0.02           N  
ATOM    480  C8   DG A  16       4.352  13.165  -5.903  1.00  0.02           C  
ATOM    481  N7   DG A  16       4.699  13.389  -4.666  1.00  0.02           N  
ATOM    482  C5   DG A  16       5.466  12.287  -4.330  1.00  0.02           C  
ATOM    483  C6   DG A  16       6.113  11.981  -3.108  1.00  0.01           C  
ATOM    484  O6   DG A  16       6.118  12.633  -2.060  1.00  0.01           O  
ATOM    485  N1   DG A  16       6.787  10.770  -3.179  1.00  0.01           N  
ATOM    486  C2   DG A  16       6.836   9.941  -4.291  1.00  0.01           C  
ATOM    487  N2   DG A  16       7.509   8.787  -4.190  1.00  0.01           N  
ATOM    488  N3   DG A  16       6.219  10.240  -5.444  1.00  0.02           N  
ATOM    489  C4   DG A  16       5.556  11.422  -5.391  1.00  0.02           C  
ATOM    490  H5'  DG A  16       3.782  13.752 -10.745  1.00  0.03           H  
ATOM    491 H5''  DG A  16       2.517  12.569 -11.137  1.00  0.03           H  
ATOM    492  H4'  DG A  16       4.831  11.589 -10.813  1.00  0.03           H  
ATOM    493  H3'  DG A  16       2.728  10.117 -10.046  1.00  0.03           H  
ATOM    494  H2'  DG A  16       2.530  11.745  -8.060  1.00  0.02           H  
ATOM    495 H2''  DG A  16       2.914  10.110  -7.392  1.00  0.02           H  
ATOM    496  H1'  DG A  16       5.304  10.516  -7.833  1.00  0.02           H  
ATOM    497  H8   DG A  16       3.737  13.853  -6.480  1.00  0.02           H  
ATOM    498  H1   DG A  16       7.275  10.511  -2.329  1.00  0.01           H  
ATOM    499  H21  DG A  16       8.063   8.572  -3.367  1.00  0.01           H  
ATOM    500  H22  DG A  16       7.447   8.117  -4.945  1.00  0.02           H  
ATOM    501  P    DG A  17       4.006   7.899  -9.269  1.00  0.02           P  
ATOM    502  OP1  DG A  17       4.263   7.279 -10.588  1.00  0.02           O  
ATOM    503  OP2  DG A  17       2.625   7.917  -8.732  1.00  0.02           O  
ATOM    504  O5'  DG A  17       4.936   7.162  -8.200  1.00  0.02           O  
ATOM    505  C5'  DG A  17       6.268   6.830  -8.571  1.00  0.02           C  
ATOM    506  C4'  DG A  17       7.005   6.113  -7.447  1.00  0.02           C  
ATOM    507  O4'  DG A  17       6.830   6.913  -6.275  1.00  0.02           O  
ATOM    508  C3'  DG A  17       6.527   4.758  -6.938  1.00  0.02           C  
ATOM    509  O3'  DG A  17       7.379   4.217  -5.925  1.00  0.02           O  
ATOM    510  C2'  DG A  17       5.244   5.221  -6.268  1.00  0.02           C  
ATOM    511  C1'  DG A  17       5.935   6.235  -5.373  1.00  0.01           C  
ATOM    512  N9   DG A  17       5.062   7.196  -4.661  1.00  0.01           N  
ATOM    513  C8   DG A  17       4.107   8.049  -5.156  1.00  0.01           C  
ATOM    514  N7   DG A  17       3.531   8.785  -4.242  1.00  0.01           N  
ATOM    515  C5   DG A  17       4.144   8.398  -3.060  1.00  0.01           C  
ATOM    516  C6   DG A  17       3.926   8.859  -1.736  1.00  0.01           C  
ATOM    517  O6   DG A  17       3.129   9.713  -1.346  1.00  0.01           O  
ATOM    518  N1   DG A  17       4.757   8.208  -0.825  1.00  0.01           N  
ATOM    519  C2   DG A  17       5.689   7.225  -1.147  1.00  0.01           C  
ATOM    520  N2   DG A  17       6.403   6.668  -0.161  1.00  0.01           N  
ATOM    521  N3   DG A  17       5.877   6.803  -2.407  1.00  0.01           N  
ATOM    522  C4   DG A  17       5.080   7.428  -3.304  1.00  0.01           C  
ATOM    523  H5'  DG A  17       6.784   7.761  -8.807  1.00  0.02           H  
ATOM    524 H5''  DG A  17       6.241   6.207  -9.464  1.00  0.02           H  
ATOM    525  H4'  DG A  17       8.065   6.070  -7.696  1.00  0.02           H  
ATOM    526  H3'  DG A  17       6.371   4.034  -7.737  1.00  0.02           H  
ATOM    527  H2'  DG A  17       4.592   5.708  -6.993  1.00  0.02           H  
ATOM    528 H2''  DG A  17       4.718   4.447  -5.711  1.00  0.02           H  
ATOM    529  H1'  DG A  17       6.527   5.688  -4.640  1.00  0.01           H  
ATOM    530  H8   DG A  17       3.856   8.104  -6.215  1.00  0.02           H  
ATOM    531  H1   DG A  17       4.635   8.522   0.132  1.00  0.02           H  
ATOM    532  H21  DG A  17       6.420   7.079   0.766  1.00  0.01           H  
ATOM    533  H22  DG A  17       6.921   5.816  -0.352  1.00  0.01           H  
ATOM    534  P    DT A  18       7.143   2.752  -5.316  1.00  0.02           P  
ATOM    535  OP1  DT A  18       8.324   1.920  -5.638  1.00  0.02           O  
ATOM    536  OP2  DT A  18       5.789   2.298  -5.711  1.00  0.02           O  
ATOM    537  O5'  DT A  18       7.132   3.006  -3.737  1.00  0.01           O  
ATOM    538  C5'  DT A  18       8.394   3.167  -3.103  1.00  0.01           C  
ATOM    539  C4'  DT A  18       8.314   2.990  -1.593  1.00  0.01           C  
ATOM    540  O4'  DT A  18       7.374   3.930  -1.061  1.00  0.01           O  
ATOM    541  C3'  DT A  18       7.806   1.666  -1.034  1.00  0.01           C  
ATOM    542  O3'  DT A  18       8.003   1.507   0.372  1.00  0.02           O  
ATOM    543  C2'  DT A  18       6.322   1.881  -1.289  1.00  0.02           C  
ATOM    544  C1'  DT A  18       6.240   3.208  -0.546  1.00  0.01           C  
ATOM    545  N1   DT A  18       5.010   4.003  -0.744  1.00  0.01           N  
ATOM    546  C2   DT A  18       4.498   4.679   0.357  1.00  0.01           C  
ATOM    547  O2   DT A  18       5.011   4.637   1.476  1.00  0.01           O  
ATOM    548  N3   DT A  18       3.356   5.427   0.124  1.00  0.01           N  
ATOM    549  C4   DT A  18       2.696   5.555  -1.084  1.00  0.01           C  
ATOM    550  O4   DT A  18       1.689   6.258  -1.175  1.00  0.02           O  
ATOM    551  C5   DT A  18       3.296   4.818  -2.162  1.00  0.01           C  
ATOM    552  C7   DT A  18       2.644   4.880  -3.531  1.00  0.02           C  
ATOM    553  C6   DT A  18       4.408   4.082  -1.972  1.00  0.01           C  
ATOM    554  H5'  DT A  18       8.770   4.163  -3.337  1.00  0.01           H  
ATOM    555 H5''  DT A  18       9.073   2.426  -3.525  1.00  0.01           H  
ATOM    556  H4'  DT A  18       9.296   3.207  -1.172  1.00  0.01           H  
ATOM    557  H3'  DT A  18       8.221   0.806  -1.557  1.00  0.02           H  
ATOM    558  H2'  DT A  18       6.157   1.989  -2.359  1.00  0.02           H  
ATOM    559 H2''  DT A  18       5.665   1.125  -0.857  1.00  0.02           H  
ATOM    560  H1'  DT A  18       6.379   3.019   0.517  1.00  0.01           H  
ATOM    561  H3   DT A  18       2.976   5.936   0.913  1.00  0.02           H  
ATOM    562  H71  DT A  18       2.363   3.875  -3.845  1.00  0.02           H  
ATOM    563  H72  DT A  18       1.754   5.507  -3.466  1.00  0.02           H  
ATOM    564  H73  DT A  18       3.339   5.310  -4.248  1.00  0.02           H  
ATOM    565  H6   DT A  18       4.831   3.545  -2.819  1.00  0.02           H  
ATOM    566  P    DA A  19       7.626   0.112   1.067  1.00  0.02           P  
ATOM    567  OP1  DA A  19       8.413  -0.013   2.314  1.00  0.02           O  
ATOM    568  OP2  DA A  19       7.706  -0.946   0.036  1.00  0.02           O  
ATOM    569  O5'  DA A  19       6.092   0.310   1.466  1.00  0.02           O  
ATOM    570  C5'  DA A  19       5.869   1.140   2.595  1.00  0.02           C  
ATOM    571  C4'  DA A  19       4.406   1.468   2.770  1.00  0.02           C  
ATOM    572  O4'  DA A  19       3.897   1.921   1.520  1.00  0.02           O  
ATOM    573  C3'  DA A  19       3.427   0.338   2.986  1.00  0.02           C  
ATOM    574  O3'  DA A  19       3.418  -0.366   4.232  1.00  0.03           O  
ATOM    575  C2'  DA A  19       2.099   1.067   2.729  1.00  0.03           C  
ATOM    576  C1'  DA A  19       2.563   2.268   1.899  1.00  0.02           C  
ATOM    577  N9   DA A  19       1.701   2.622   0.752  1.00  0.02           N  
ATOM    578  C8   DA A  19       1.575   2.040  -0.485  1.00  0.02           C  
ATOM    579  N7   DA A  19       0.695   2.622  -1.260  1.00  0.02           N  
ATOM    580  C5   DA A  19       0.208   3.660  -0.481  1.00  0.02           C  
ATOM    581  C6   DA A  19      -0.751   4.650  -0.725  1.00  0.02           C  
ATOM    582  N6   DA A  19      -1.406   4.742  -1.885  1.00  0.02           N  
ATOM    583  N1   DA A  19      -0.992   5.524   0.265  1.00  0.02           N  
ATOM    584  C2   DA A  19      -0.325   5.414   1.413  1.00  0.02           C  
ATOM    585  N3   DA A  19       0.594   4.530   1.755  1.00  0.02           N  
ATOM    586  C4   DA A  19       0.815   3.668   0.744  1.00  0.02           C  
ATOM    587  H5'  DA A  19       6.443   2.057   2.465  1.00  0.02           H  
ATOM    588 H5''  DA A  19       6.237   0.621   3.479  1.00  0.02           H  
ATOM    589  H4'  DA A  19       4.287   2.238   3.534  1.00  0.02           H  
ATOM    590  H3'  DA A  19       3.557  -0.400   2.195  1.00  0.02           H  
ATOM    591  H2'  DA A  19       1.495   0.406   2.107  1.00  0.03           H  
ATOM    592 H2''  DA A  19       1.557   1.368   3.627  1.00  0.04           H  
ATOM    593  H1'  DA A  19       2.600   3.135   2.559  1.00  0.02           H  
ATOM    594  H8   DA A  19       2.160   1.172  -0.788  1.00  0.03           H  
ATOM    595  H61  DA A  19      -2.071   5.486  -2.034  1.00  0.02           H  
ATOM    596  H62  DA A  19      -1.231   4.059  -2.608  1.00  0.03           H  
ATOM    597  H2   DA A  19      -0.562   6.147   2.182  1.00  0.03           H  
ATOM    598  P    DG A  20       2.301  -1.489   4.492  1.00  0.03           P  
ATOM    599  OP1  DG A  20       2.743  -2.323   5.633  1.00  0.04           O  
ATOM    600  OP2  DG A  20       1.970  -2.122   3.197  1.00  0.04           O  
ATOM    601  O5'  DG A  20       1.058  -0.615   4.983  1.00  0.03           O  
ATOM    602  C5'  DG A  20       0.979  -0.350   6.374  1.00  0.04           C  
ATOM    603  C4'  DG A  20      -0.274   0.437   6.677  1.00  0.04           C  
ATOM    604  O4'  DG A  20      -0.207   1.664   5.952  1.00  0.06           O  
ATOM    605  C3'  DG A  20      -1.575  -0.105   6.120  1.00  0.05           C  
ATOM    606  O3'  DG A  20      -2.151  -1.292   6.670  1.00  0.12           O  
ATOM    607  C2'  DG A  20      -2.430   1.110   6.459  1.00  0.10           C  
ATOM    608  C1'  DG A  20      -1.542   2.200   5.860  1.00  0.07           C  
ATOM    609  N9   DG A  20      -1.896   2.688   4.502  1.00  0.05           N  
ATOM    610  C8   DG A  20      -1.397   2.291   3.291  1.00  0.05           C  
ATOM    611  N7   DG A  20      -1.898   2.915   2.268  1.00  0.05           N  
ATOM    612  C5   DG A  20      -2.799   3.795   2.833  1.00  0.04           C  
ATOM    613  C6   DG A  20      -3.632   4.729   2.189  1.00  0.05           C  
ATOM    614  O6   DG A  20      -3.713   4.942   0.979  1.00  0.06           O  
ATOM    615  N1   DG A  20      -4.404   5.437   3.101  1.00  0.05           N  
ATOM    616  C2   DG A  20      -4.376   5.270   4.483  1.00  0.04           C  
ATOM    617  N2   DG A  20      -5.179   6.039   5.232  1.00  0.04           N  
ATOM    618  N3   DG A  20      -3.573   4.373   5.087  1.00  0.04           N  
ATOM    619  C4   DG A  20      -2.816   3.674   4.199  1.00  0.05           C  
ATOM    620  H5'  DG A  20       1.863   0.199   6.696  1.00  0.06           H  
ATOM    621 H5''  DG A  20       0.964  -1.308   6.889  1.00  0.06           H  
ATOM    622  H4'  DG A  20      -0.365   0.630   7.746  1.00  0.09           H  
ATOM    623  H3'  DG A  20      -1.460  -0.223   5.044  1.00  0.05           H  
ATOM    624  H2'  DG A  20      -3.442   1.118   6.054  1.00  0.30           H  
ATOM    625 H2''  DG A  20      -2.445   1.205   7.545  1.00  0.22           H  
ATOM    626  H1'  DG A  20      -1.601   3.057   6.531  1.00  0.23           H  
ATOM    627  H8   DG A  20      -0.642   1.513   3.197  1.00  0.14           H  
ATOM    628  H1   DG A  20      -5.022   6.111   2.659  1.00  0.13           H  
ATOM    629  H21  DG A  20      -5.733   6.752   4.768  1.00  0.04           H  
ATOM    630  H22  DG A  20      -5.239   5.933   6.235  1.00  0.07           H  
ATOM    631  P    DG A  21      -1.363  -2.695   6.628  1.00  0.04           P  
ATOM    632  OP1  DG A  21      -0.463  -2.763   7.802  1.00  0.06           O  
ATOM    633  OP2  DG A  21      -0.837  -2.911   5.264  1.00  0.06           O  
ATOM    634  O5'  DG A  21      -2.560  -3.718   6.865  1.00  0.06           O  
ATOM    635  C5'  DG A  21      -3.473  -3.389   7.902  1.00  0.06           C  
ATOM    636  C4'  DG A  21      -4.850  -3.963   7.623  1.00  0.06           C  
ATOM    637  O4'  DG A  21      -5.132  -3.633   6.257  1.00  0.08           O  
ATOM    638  C3'  DG A  21      -5.080  -5.470   7.624  1.00  0.04           C  
ATOM    639  O3'  DG A  21      -6.456  -5.819   7.445  1.00  0.04           O  
ATOM    640  C2'  DG A  21      -4.331  -5.807   6.348  1.00  0.06           C  
ATOM    641  C1'  DG A  21      -5.138  -4.854   5.493  1.00  0.07           C  
ATOM    642  N9   DG A  21      -4.630  -4.650   4.122  1.00  0.05           N  
ATOM    643  C8   DG A  21      -3.378  -4.306   3.692  1.00  0.07           C  
ATOM    644  N7   DG A  21      -3.257  -4.192   2.405  1.00  0.06           N  
ATOM    645  C5   DG A  21      -4.524  -4.483   1.946  1.00  0.06           C  
ATOM    646  C6   DG A  21      -4.988  -4.514   0.627  1.00  0.05           C  
ATOM    647  O6   DG A  21      -4.328  -4.291  -0.394  1.00  0.06           O  
ATOM    648  N1   DG A  21      -6.341  -4.853   0.587  1.00  0.06           N  
ATOM    649  C2   DG A  21      -7.144  -5.132   1.691  1.00  0.05           C  
ATOM    650  N2   DG A  21      -8.421  -5.487   1.500  1.00  0.05           N  
ATOM    651  N3   DG A  21      -6.677  -5.095   2.940  1.00  0.05           N  
ATOM    652  C4   DG A  21      -5.370  -4.766   2.986  1.00  0.06           C  
ATOM    653  H5'  DG A  21      -3.537  -2.300   7.924  1.00  0.10           H  
ATOM    654 H5''  DG A  21      -3.094  -3.741   8.859  1.00  0.09           H  
ATOM    655  H4'  DG A  21      -5.576  -3.470   8.270  1.00  0.10           H  
ATOM    656  H3'  DG A  21      -4.682  -5.957   8.513  1.00  0.08           H  
ATOM    657  H2'  DG A  21      -3.288  -5.494   6.417  1.00  0.17           H  
ATOM    658 H2''  DG A  21      -4.417  -6.842   6.016  1.00  0.14           H  
ATOM    659  H1'  DG A  21      -6.158  -5.232   5.436  1.00  0.27           H  
ATOM    660  H8   DG A  21      -2.549  -4.141   4.377  1.00  0.26           H  
ATOM    661  H1   DG A  21      -6.732  -4.874  -0.347  1.00  0.25           H  
ATOM    662  H21  DG A  21      -8.880  -5.328   0.609  1.00  0.07           H  
ATOM    663  H22  DG A  21      -8.912  -5.937   2.263  1.00  0.10           H  
ATOM    664  P    DA A  22      -6.943  -7.347   7.481  1.00  0.03           P  
ATOM    665  OP1  DA A  22      -7.928  -7.485   8.579  1.00  0.04           O  
ATOM    666  OP2  DA A  22      -5.748  -8.220   7.457  1.00  0.04           O  
ATOM    667  O5'  DA A  22      -7.728  -7.534   6.100  1.00  0.03           O  
ATOM    668  C5'  DA A  22      -9.076  -7.079   6.041  1.00  0.03           C  
ATOM    669  C4'  DA A  22      -9.852  -7.715   4.889  1.00  0.02           C  
ATOM    670  O4'  DA A  22      -9.170  -7.426   3.664  1.00  0.02           O  
ATOM    671  C3'  DA A  22      -9.967  -9.235   4.843  1.00  0.02           C  
ATOM    672  O3'  DA A  22     -10.818  -9.756   3.819  1.00  0.03           O  
ATOM    673  C2'  DA A  22      -8.541  -9.523   4.409  1.00  0.02           C  
ATOM    674  C1'  DA A  22      -8.611  -8.652   3.162  1.00  0.02           C  
ATOM    675  N9   DA A  22      -7.329  -8.404   2.466  1.00  0.02           N  
ATOM    676  C8   DA A  22      -6.055  -8.365   2.977  1.00  0.02           C  
ATOM    677  N7   DA A  22      -5.131  -8.112   2.087  1.00  0.02           N  
ATOM    678  C5   DA A  22      -5.840  -7.973   0.907  1.00  0.02           C  
ATOM    679  C6   DA A  22      -5.432  -7.696  -0.399  1.00  0.02           C  
ATOM    680  N6   DA A  22      -4.152  -7.502  -0.726  1.00  0.02           N  
ATOM    681  N1   DA A  22      -6.396  -7.627  -1.330  1.00  0.02           N  
ATOM    682  C2   DA A  22      -7.670  -7.819  -0.997  1.00  0.02           C  
ATOM    683  N3   DA A  22      -8.166  -8.085   0.200  1.00  0.02           N  
ATOM    684  C4   DA A  22      -7.180  -8.149   1.123  1.00  0.02           C  
ATOM    685  H5'  DA A  22      -9.070  -5.995   5.934  1.00  0.03           H  
ATOM    686 H5''  DA A  22      -9.550  -7.338   6.988  1.00  0.04           H  
ATOM    687  H4'  DA A  22     -10.848  -7.271   4.858  1.00  0.03           H  
ATOM    688  H3'  DA A  22     -10.233  -9.665   5.807  1.00  0.03           H  
ATOM    689  H2'  DA A  22      -7.834  -9.123   5.136  1.00  0.02           H  
ATOM    690 H2''  DA A  22      -8.338 -10.573   4.204  1.00  0.03           H  
ATOM    691  H1'  DA A  22      -9.321  -9.105   2.472  1.00  0.02           H  
ATOM    692  H8   DA A  22      -5.836  -8.530   4.032  1.00  0.03           H  
ATOM    693  H61  DA A  22      -3.869  -7.308  -1.678  1.00  0.03           H  
ATOM    694  H62  DA A  22      -3.449  -7.550   0.000  1.00  0.03           H  
ATOM    695  H2   DA A  22      -8.396  -7.747  -1.807  1.00  0.03           H  
ATOM    696  P    DT A  23     -11.236 -11.306   3.845  1.00  0.03           P  
ATOM    697  OP1  DT A  23     -12.295 -11.485   4.862  1.00  0.03           O  
ATOM    698  OP2  DT A  23      -9.996 -12.113   3.918  1.00  0.03           O  
ATOM    699  O5'  DT A  23     -11.880 -11.539   2.403  1.00  0.02           O  
ATOM    700  C5'  DT A  23     -13.166 -10.985   2.164  1.00  0.02           C  
ATOM    701  C4'  DT A  23     -13.616 -11.195   0.727  1.00  0.02           C  
ATOM    702  O4'  DT A  23     -12.600 -10.653  -0.122  1.00  0.02           O  
ATOM    703  C3'  DT A  23     -13.797 -12.609   0.203  1.00  0.02           C  
ATOM    704  O3'  DT A  23     -14.497 -12.691  -1.025  1.00  0.02           O  
ATOM    705  C2'  DT A  23     -12.331 -12.951  -0.010  1.00  0.02           C  
ATOM    706  C1'  DT A  23     -11.935 -11.717  -0.824  1.00  0.02           C  
ATOM    707  N1   DT A  23     -10.470 -11.454  -0.854  1.00  0.02           N  
ATOM    708  C2   DT A  23      -9.913 -10.976  -2.034  1.00  0.02           C  
ATOM    709  O2   DT A  23     -10.576 -10.751  -3.045  1.00  0.02           O  
ATOM    710  N3   DT A  23      -8.542 -10.758  -2.013  1.00  0.02           N  
ATOM    711  C4   DT A  23      -7.691 -10.967  -0.943  1.00  0.02           C  
ATOM    712  O4   DT A  23      -6.485 -10.728  -1.033  1.00  0.02           O  
ATOM    713  C5   DT A  23      -8.356 -11.461   0.231  1.00  0.02           C  
ATOM    714  C7   DT A  23      -7.530 -11.738   1.470  1.00  0.02           C  
ATOM    715  C6   DT A  23      -9.684 -11.684   0.248  1.00  0.02           C  
ATOM    716  H5'  DT A  23     -13.114  -9.918   2.379  1.00  0.03           H  
ATOM    717 H5''  DT A  23     -13.875 -11.448   2.850  1.00  0.03           H  
ATOM    718  H4'  DT A  23     -14.536 -10.631   0.574  1.00  0.02           H  
ATOM    719  H3'  DT A  23     -14.290 -13.251   0.931  1.00  0.03           H  
ATOM    720  H2'  DT A  23     -11.869 -12.975   0.975  1.00  0.02           H  
ATOM    721 H2''  DT A  23     -12.148 -13.882  -0.543  1.00  0.02           H  
ATOM    722  H1'  DT A  23     -12.327 -11.802  -1.838  1.00  0.02           H  
ATOM    723  H3   DT A  23      -8.114 -10.417  -2.860  1.00  0.02           H  
ATOM    724  H71  DT A  23      -7.599 -12.795   1.725  1.00  0.03           H  
ATOM    725  H72  DT A  23      -6.492 -11.472   1.274  1.00  0.03           H  
ATOM    726  H73  DT A  23      -7.913 -11.140   2.290  1.00  0.03           H  
ATOM    727  H6   DT A  23     -10.118 -12.051   1.175  1.00  0.02           H  
ATOM    728  P    DG A  24     -14.899 -14.128  -1.590  1.00  0.02           P  
ATOM    729  OP1  DG A  24     -16.368 -14.180  -1.759  1.00  0.02           O  
ATOM    730  OP2  DG A  24     -14.198 -15.170  -0.806  1.00  0.02           O  
ATOM    731  O5'  DG A  24     -14.230 -14.013  -3.017  1.00  0.02           O  
ATOM    732  C5'  DG A  24     -14.774 -12.947  -3.772  1.00  0.02           C  
ATOM    733  C4'  DG A  24     -14.086 -12.777  -5.103  1.00  0.01           C  
ATOM    734  O4'  DG A  24     -12.717 -12.436  -4.907  1.00  0.01           O  
ATOM    735  C3'  DG A  24     -14.022 -13.991  -6.012  1.00  0.02           C  
ATOM    736  O3'  DG A  24     -13.737 -13.667  -7.360  1.00  0.01           O  
ATOM    737  C2'  DG A  24     -12.817 -14.679  -5.372  1.00  0.02           C  
ATOM    738  C1'  DG A  24     -11.902 -13.473  -5.464  1.00  0.02           C  
ATOM    739  N9   DG A  24     -10.637 -13.523  -4.708  1.00  0.02           N  
ATOM    740  C8   DG A  24     -10.421 -13.809  -3.386  1.00  0.02           C  
ATOM    741  N7   DG A  24      -9.166 -13.739  -3.028  1.00  0.02           N  
ATOM    742  C5   DG A  24      -8.508 -13.382  -4.196  1.00  0.02           C  
ATOM    743  C6   DG A  24      -7.131 -13.159  -4.418  1.00  0.02           C  
ATOM    744  O6   DG A  24      -6.231 -13.229  -3.578  1.00  0.02           O  
ATOM    745  N1   DG A  24      -6.869 -12.816  -5.751  1.00  0.02           N  
ATOM    746  C2   DG A  24      -7.836 -12.700  -6.750  1.00  0.02           C  
ATOM    747  N2   DG A  24      -7.498 -12.377  -8.006  1.00  0.02           N  
ATOM    748  N3   DG A  24      -9.136 -12.916  -6.510  1.00  0.02           N  
ATOM    749  C4   DG A  24      -9.398 -13.250  -5.227  1.00  0.02           C  
ATOM    750  H5'  DG A  24     -14.697 -12.029  -3.187  1.00  0.02           H  
ATOM    751 H5''  DG A  24     -15.828 -13.172  -3.934  1.00  0.02           H  
ATOM    752  H4'  DG A  24     -14.571 -11.959  -5.636  1.00  0.01           H  
ATOM    753  H3'  DG A  24     -14.937 -14.581  -5.974  1.00  0.02           H  
ATOM    754  H2'  DG A  24     -13.033 -14.930  -4.333  1.00  0.02           H  
ATOM    755 H2''  DG A  24     -12.433 -15.537  -5.922  1.00  0.02           H  
ATOM    756  H1'  DG A  24     -11.700 -13.259  -6.514  1.00  0.02           H  
ATOM    757  H8   DG A  24     -11.228 -14.069  -2.702  1.00  0.02           H  
ATOM    758  H1   DG A  24      -5.889 -12.650  -5.954  1.00  0.02           H  
ATOM    759  H21  DG A  24      -6.578 -12.070  -8.297  1.00  0.02           H  
ATOM    760  H22  DG A  24      -8.225 -12.461  -8.702  1.00  0.02           H  
ATOM    761  P    DG A  25     -13.813 -14.782  -8.494  1.00  0.02           P  
ATOM    762  OP1  DG A  25     -14.930 -14.469  -9.412  1.00  0.02           O  
ATOM    763  OP2  DG A  25     -13.689 -16.125  -7.884  1.00  0.02           O  
ATOM    764  O5'  DG A  25     -12.456 -14.419  -9.215  1.00  0.02           O  
ATOM    765  C5'  DG A  25     -12.384 -13.061  -9.618  1.00  0.02           C  
ATOM    766  C4'  DG A  25     -11.111 -12.741 -10.367  1.00  0.02           C  
ATOM    767  O4'  DG A  25      -9.955 -13.022  -9.576  1.00  0.02           O  
ATOM    768  C3'  DG A  25     -10.799 -13.567 -11.591  1.00  0.02           C  
ATOM    769  O3'  DG A  25      -9.663 -12.982 -12.229  1.00  0.03           O  
ATOM    770  C2'  DG A  25     -10.423 -14.880 -10.915  1.00  0.03           C  
ATOM    771  C1'  DG A  25      -9.390 -14.292  -9.962  1.00  0.02           C  
ATOM    772  N9   DG A  25      -9.091 -15.063  -8.734  1.00  0.02           N  
ATOM    773  C8   DG A  25      -9.965 -15.607  -7.826  1.00  0.02           C  
ATOM    774  N7   DG A  25      -9.383 -16.207  -6.826  1.00  0.02           N  
ATOM    775  C5   DG A  25      -8.031 -16.054  -7.082  1.00  0.02           C  
ATOM    776  C6   DG A  25      -6.923 -16.504  -6.329  1.00  0.02           C  
ATOM    777  O6   DG A  25      -6.932 -17.131  -5.268  1.00  0.02           O  
ATOM    778  N1   DG A  25      -5.719 -16.147  -6.927  1.00  0.02           N  
ATOM    779  C2   DG A  25      -5.586 -15.438  -8.115  1.00  0.02           C  
ATOM    780  N2   DG A  25      -4.346 -15.166  -8.550  1.00  0.02           N  
ATOM    781  N3   DG A  25      -6.651 -15.015  -8.822  1.00  0.02           N  
ATOM    782  C4   DG A  25      -7.835 -15.357  -8.247  1.00  0.02           C  
ATOM    783  H5'  DG A  25     -12.466 -12.432  -8.732  1.00  0.01           H  
ATOM    784 H5''  DG A  25     -13.241 -12.871 -10.262  1.00  0.01           H  
ATOM    785  H4'  DG A  25     -11.120 -11.680 -10.619  1.00  0.02           H  
ATOM    786  H3'  DG A  25     -11.648 -13.642 -12.268  1.00  0.02           H  
ATOM    787 HO3'  DG A  25      -9.114 -12.618 -11.527  1.00  0.03           H  
ATOM    788  H2'  DG A  25     -11.291 -15.252 -10.371  1.00  0.02           H  
ATOM    789 H2''  DG A  25     -10.006 -15.646 -11.569  1.00  0.03           H  
ATOM    790  H1'  DG A  25      -8.462 -14.126 -10.510  1.00  0.03           H  
ATOM    791  H8   DG A  25     -11.047 -15.539  -7.933  1.00  0.02           H  
ATOM    792  H1   DG A  25      -4.903 -16.452  -6.406  1.00  0.02           H  
ATOM    793  H21  DG A  25      -3.537 -15.529  -8.053  1.00  0.02           H  
ATOM    794  H22  DG A  25      -4.178 -14.593  -9.366  1.00  0.03           H  
TER     795       DG A  25                                                      
HETATM  796  C10 S2A A  26      -5.812  -0.912   1.592  1.00  0.27           C  
HETATM  797  C11 S2A A  26      -4.231   1.143   0.856  1.00  0.15           C  
HETATM  798  CW9 S2A A  26      -4.355  -0.394   1.222  1.00  0.20           C  
HETATM  799  C22 S2A A  26      -6.079   2.547   2.161  1.00  0.15           C  
HETATM  800  C25 S2A A  26      -3.838  -1.066  -0.090  1.00  0.17           C  
HETATM  801  C12 S2A A  26      -3.926   1.229  -0.678  1.00  0.15           C  
HETATM  802  C23 S2A A  26      -5.440   2.100   0.994  1.00  0.13           C  
HETATM  803  CW5 S2A A  26      -6.120  -1.334   2.895  1.00  0.34           C  
HETATM  804  C24 S2A A  26      -3.629  -0.175  -1.092  1.00  0.17           C  
HETATM  805  CW8 S2A A  26      -3.306  -0.641   2.356  1.00  0.19           C  
HETATM  806  C14 S2A A  26      -5.927   2.485  -0.257  1.00  0.12           C  
HETATM  807  CW1 S2A A  26      -6.812  -0.906   0.613  1.00  0.20           C  
HETATM  808  CW2 S2A A  26      -8.113  -1.298   0.915  1.00  0.23           C  
HETATM  809  C16 S2A A  26      -7.679   3.759   0.765  1.00  0.12           C  
HETATM  810  CW3 S2A A  26      -8.416  -1.722   2.216  1.00  0.21           C  
HETATM  811  CW4 S2A A  26      -7.422  -1.741   3.200  1.00  0.21           C  
HETATM  812  C21 S2A A  26      -7.195   3.384   2.054  1.00  0.12           C  
HETATM  813  CW7 S2A A  26      -3.755  -1.059   3.730  1.00  0.20           C  
HETATM  814  C15 S2A A  26      -7.044   3.295  -0.371  1.00  0.13           C  
HETATM  815  C20 S2A A  26      -7.843   3.847   3.194  1.00  0.13           C  
HETATM  816  C13 S2A A  26      -5.124   1.902  -1.395  1.00  0.15           C  
HETATM  817  CW6 S2A A  26      -5.056  -1.368   3.988  1.00  0.23           C  
HETATM  818  C18 S2A A  26      -9.426   5.054   1.799  1.00  0.17           C  
HETATM  819  C17 S2A A  26      -8.790   4.591   0.653  1.00  0.13           C  
HETATM  820  C19 S2A A  26      -8.961   4.684   3.067  1.00  0.14           C  
HETATM  821  C26 S2A A  26      -4.846   3.048  -3.719  1.00  0.07           C  
HETATM  822  OW7 S2A A  26      -5.857   2.142  -4.306  1.00  0.08           O  
HETATM  823  C30 S2A A  26      -7.254   2.343  -3.906  1.00  0.07           C  
HETATM  824  C29 S2A A  26      -7.655   3.784  -4.256  1.00  0.05           C  
HETATM  825  OW5 S2A A  26      -7.599   3.981  -5.643  1.00  0.06           O  
HETATM  826  C28 S2A A  26      -6.707   4.769  -3.616  1.00  0.05           C  
HETATM  827  OW4 S2A A  26      -7.082   6.084  -3.987  1.00  0.06           O  
HETATM  828  C27 S2A A  26      -5.254   4.501  -4.026  1.00  0.05           C  
HETATM  829  NW1 S2A A  26      -4.379   5.423  -3.320  1.00  0.05           N  
HETATM  830  C31 S2A A  26      -8.163   1.316  -4.600  1.00  0.09           C  
HETATM  831  OW3 S2A A  26      -4.695   2.956  -2.269  1.00  0.11           O  
HETATM  832  CN  S2A A  26      -3.782   6.680  -3.839  1.00  0.06           C  
HETATM  833  OW2 S2A A  26      -9.060  -1.233  -0.103  1.00  0.26           O  
HETATM  834  CM  S2A A  26      -9.160  -0.106  -1.002  1.00  0.63           C  
HETATM  835  OW1 S2A A  26      -2.115  -0.437   2.129  1.00  0.27           O  
HETATM  836  H11 S2A A  26      -3.374   1.610   1.391  1.00  0.31           H  
HETATM  837  H22 S2A A  26      -5.712   2.246   3.133  1.00  0.29           H  
HETATM  838  H25 S2A A  26      -3.671  -2.141  -0.179  1.00  0.31           H  
HETATM  839  H12 S2A A  26      -3.015   1.849  -0.820  1.00  0.27           H  
HETATM  840  H24 S2A A  26      -3.269  -0.437  -2.086  1.00  0.29           H  
HETATM  841  HW1 S2A A  26      -6.570  -0.570  -0.383  1.00  0.37           H  
HETATM  842  HW3 S2A A  26      -9.421  -2.032   2.463  1.00  0.45           H  
HETATM  843  HW4 S2A A  26      -7.663  -2.072   4.201  1.00  0.41           H  
HETATM  844  HW7 S2A A  26      -3.025  -1.161   4.520  1.00  0.45           H  
HETATM  845  H15 S2A A  26      -7.406   3.574  -1.345  1.00  0.23           H  
HETATM  846  H20 S2A A  26      -7.488   3.569   4.172  1.00  0.22           H  
HETATM  847  H13 S2A A  26      -5.763   1.180  -1.940  1.00  0.23           H  
HETATM  848  HW6 S2A A  26      -5.328  -1.698   4.982  1.00  0.54           H  
HETATM  849  H18 S2A A  26     -10.288   5.699   1.708  1.00  0.25           H  
HETATM  850  H17 S2A A  26      -9.156   4.877  -0.321  1.00  0.22           H  
HETATM  851  H19 S2A A  26      -9.466   5.046   3.949  1.00  0.20           H  
HETATM  852  H26 S2A A  26      -3.858   2.815  -4.177  1.00  0.08           H  
HETATM  853  H30 S2A A  26      -7.338   2.196  -2.809  1.00  0.12           H  
HETATM  854  H29 S2A A  26      -8.697   3.983  -3.918  1.00  0.08           H  
HETATM  855 HOW5 S2A A  26      -7.167   4.860  -5.735  1.00  0.07           H  
HETATM  856  H28 S2A A  26      -6.791   4.649  -2.514  1.00  0.07           H  
HETATM  857 HOW4 S2A A  26      -8.002   6.217  -3.692  1.00  0.09           H  
HETATM  858  H27 S2A A  26      -5.165   4.661  -5.125  1.00  0.07           H  
HETATM  859 HNW1 S2A A  26      -3.729   4.872  -2.734  1.00  0.07           H  
HETATM  860 H311 S2A A  26      -8.963   1.824  -5.175  1.00  0.13           H  
HETATM  861 H312 S2A A  26      -8.651   0.648  -3.866  1.00  0.14           H  
HETATM  862 H313 S2A A  26      -7.591   0.688  -5.306  1.00  0.13           H  
HETATM  863  HN1 S2A A  26      -2.979   6.460  -4.567  1.00  0.09           H  
HETATM  864  HN2 S2A A  26      -3.351   7.275  -3.006  1.00  0.09           H  
HETATM  865  HN3 S2A A  26      -4.555   7.293  -4.342  1.00  0.09           H  
HETATM  866  HM1 S2A A  26     -10.133  -0.031  -1.529  1.00  0.67           H  
HETATM  867  HM2 S2A A  26      -8.939   0.831  -0.451  1.00  1.22           H  
HETATM  868  HM3 S2A A  26      -8.327  -0.128  -1.723  1.00  1.12           H  
ENDMDL                                                                          
MODEL        5                                                                  
ATOM      1  O5'  DC A   1       1.187 -18.126  -2.675  1.00  0.03           O  
ATOM      2  C5'  DC A   1       2.102 -18.599  -3.668  1.00  0.03           C  
ATOM      3  C4'  DC A   1       1.909 -17.908  -5.014  1.00  0.03           C  
ATOM      4  O4'  DC A   1       0.545 -18.072  -5.415  1.00  0.03           O  
ATOM      5  C3'  DC A   1       2.112 -16.408  -5.106  1.00  0.03           C  
ATOM      6  O3'  DC A   1       2.183 -15.932  -6.444  1.00  0.03           O  
ATOM      7  C2'  DC A   1       0.817 -15.991  -4.424  1.00  0.03           C  
ATOM      8  C1'  DC A   1      -0.149 -16.823  -5.263  1.00  0.03           C  
ATOM      9  N1   DC A   1      -1.451 -17.088  -4.610  1.00  0.03           N  
ATOM     10  C2   DC A   1      -2.612 -16.704  -5.261  1.00  0.06           C  
ATOM     11  O2   DC A   1      -2.594 -16.149  -6.355  1.00  0.03           O  
ATOM     12  N3   DC A   1      -3.802 -16.956  -4.655  1.00  0.03           N  
ATOM     13  C4   DC A   1      -3.872 -17.558  -3.458  1.00  0.03           C  
ATOM     14  N4   DC A   1      -5.077 -17.779  -2.915  1.00  0.02           N  
ATOM     15  C5   DC A   1      -2.676 -17.959  -2.776  1.00  0.06           C  
ATOM     16  C6   DC A   1      -1.499 -17.704  -3.391  1.00  0.05           C  
ATOM     17  H5'  DC A   1       1.949 -19.670  -3.799  1.00  0.03           H  
ATOM     18 H5''  DC A   1       3.123 -18.427  -3.323  1.00  0.03           H  
ATOM     19  H4'  DC A   1       2.549 -18.406  -5.743  1.00  0.03           H  
ATOM     20  H3'  DC A   1       3.003 -16.088  -4.568  1.00  0.03           H  
ATOM     21  H2'  DC A   1       0.849 -16.341  -3.392  1.00  0.03           H  
ATOM     22 H2''  DC A   1       0.603 -14.925  -4.460  1.00  0.03           H  
ATOM     23  H1'  DC A   1      -0.302 -16.347  -6.232  1.00  0.03           H  
ATOM     24  H41  DC A   1      -5.905 -17.521  -3.442  1.00  0.04           H  
ATOM     25  H42  DC A   1      -5.172 -18.195  -1.999  1.00  0.03           H  
ATOM     26  H5   DC A   1      -2.707 -18.451  -1.804  1.00  0.07           H  
ATOM     27  H6   DC A   1      -0.569 -17.995  -2.904  1.00  0.07           H  
ATOM     28 HO5'  DC A   1       1.415 -18.581  -1.862  1.00  0.03           H  
ATOM     29  P    DC A   2       2.369 -14.375  -6.737  1.00  0.03           P  
ATOM     30  OP1  DC A   2       3.375 -14.204  -7.810  1.00  0.04           O  
ATOM     31  OP2  DC A   2       2.508 -13.659  -5.450  1.00  0.03           O  
ATOM     32  O5'  DC A   2       0.930 -14.077  -7.332  1.00  0.03           O  
ATOM     33  C5'  DC A   2       0.651 -14.831  -8.500  1.00  0.03           C  
ATOM     34  C4'  DC A   2      -0.561 -14.316  -9.234  1.00  0.02           C  
ATOM     35  O4'  DC A   2      -1.707 -14.357  -8.385  1.00  0.02           O  
ATOM     36  C3'  DC A   2      -0.522 -12.878  -9.692  1.00  0.02           C  
ATOM     37  O3'  DC A   2      -1.517 -12.581 -10.658  1.00  0.02           O  
ATOM     38  C2'  DC A   2      -0.840 -12.207  -8.360  1.00  0.02           C  
ATOM     39  C1'  DC A   2      -2.082 -13.022  -8.014  1.00  0.02           C  
ATOM     40  N1   DC A   2      -2.436 -13.047  -6.580  1.00  0.02           N  
ATOM     41  C2   DC A   2      -3.748 -12.788  -6.223  1.00  0.02           C  
ATOM     42  O2   DC A   2      -4.612 -12.534  -7.056  1.00  0.02           O  
ATOM     43  N3   DC A   2      -4.071 -12.820  -4.908  1.00  0.02           N  
ATOM     44  C4   DC A   2      -3.162 -13.094  -3.963  1.00  0.01           C  
ATOM     45  N4   DC A   2      -3.556 -13.111  -2.684  1.00  0.01           N  
ATOM     46  C5   DC A   2      -1.800 -13.362  -4.319  1.00  0.02           C  
ATOM     47  C6   DC A   2      -1.489 -13.328  -5.633  1.00  0.02           C  
ATOM     48  H5'  DC A   2       0.505 -15.873  -8.219  1.00  0.03           H  
ATOM     49 H5''  DC A   2       1.525 -14.766  -9.148  1.00  0.03           H  
ATOM     50  H4'  DC A   2      -0.738 -14.967 -10.091  1.00  0.03           H  
ATOM     51  H3'  DC A   2       0.453 -12.605 -10.092  1.00  0.03           H  
ATOM     52  H2'  DC A   2      -0.016 -12.411  -7.677  1.00  0.02           H  
ATOM     53 H2''  DC A   2      -1.044 -11.137  -8.412  1.00  0.02           H  
ATOM     54  H1'  DC A   2      -2.924 -12.677  -8.613  1.00  0.02           H  
ATOM     55  H41  DC A   2      -4.548 -13.003  -2.507  1.00  0.02           H  
ATOM     56  H42  DC A   2      -2.901 -13.225  -1.923  1.00  0.02           H  
ATOM     57  H5   DC A   2      -1.046 -13.584  -3.565  1.00  0.02           H  
ATOM     58  H6   DC A   2      -0.465 -13.530  -5.943  1.00  0.03           H  
ATOM     59  P    DA A   3      -1.586 -11.114 -11.282  1.00  0.02           P  
ATOM     60  OP1  DA A   3      -1.748 -11.228 -12.749  1.00  0.03           O  
ATOM     61  OP2  DA A   3      -0.494 -10.297 -10.707  1.00  0.03           O  
ATOM     62  O5'  DA A   3      -2.966 -10.652 -10.659  1.00  0.02           O  
ATOM     63  C5'  DA A   3      -4.059 -11.390 -11.176  1.00  0.02           C  
ATOM     64  C4'  DA A   3      -5.367 -10.863 -10.662  1.00  0.02           C  
ATOM     65  O4'  DA A   3      -5.432 -10.972  -9.240  1.00  0.02           O  
ATOM     66  C3'  DA A   3      -5.650  -9.391 -10.917  1.00  0.02           C  
ATOM     67  O3'  DA A   3      -7.024  -9.027 -10.805  1.00  0.02           O  
ATOM     68  C2'  DA A   3      -4.904  -8.800  -9.723  1.00  0.02           C  
ATOM     69  C1'  DA A   3      -5.617  -9.660  -8.696  1.00  0.02           C  
ATOM     70  N9   DA A   3      -5.104  -9.674  -7.313  1.00  0.02           N  
ATOM     71  C8   DA A   3      -3.809  -9.664  -6.856  1.00  0.02           C  
ATOM     72  N7   DA A   3      -3.707  -9.717  -5.554  1.00  0.02           N  
ATOM     73  C5   DA A   3      -5.024  -9.765  -5.124  1.00  0.02           C  
ATOM     74  C6   DA A   3      -5.590  -9.832  -3.852  1.00  0.02           C  
ATOM     75  N6   DA A   3      -4.850  -9.866  -2.744  1.00  0.02           N  
ATOM     76  N1   DA A   3      -6.930  -9.862  -3.786  1.00  0.02           N  
ATOM     77  C2   DA A   3      -7.663  -9.830  -4.896  1.00  0.02           C  
ATOM     78  N3   DA A   3      -7.232  -9.767  -6.142  1.00  0.02           N  
ATOM     79  C4   DA A   3      -5.883  -9.737  -6.187  1.00  0.02           C  
ATOM     80  H5'  DA A   3      -3.938 -12.437 -10.903  1.00  0.02           H  
ATOM     81 H5''  DA A   3      -4.029 -11.302 -12.262  1.00  0.02           H  
ATOM     82  H4'  DA A   3      -6.173 -11.459 -11.092  1.00  0.02           H  
ATOM     83  H3'  DA A   3      -5.277  -9.059 -11.887  1.00  0.02           H  
ATOM     84  H2'  DA A   3      -3.841  -9.035  -9.778  1.00  0.02           H  
ATOM     85 H2''  DA A   3      -5.080  -7.736  -9.569  1.00  0.02           H  
ATOM     86  H1'  DA A   3      -6.676  -9.405  -8.703  1.00  0.02           H  
ATOM     87  H8   DA A   3      -2.949  -9.618  -7.523  1.00  0.02           H  
ATOM     88  H61  DA A   3      -5.299  -9.994  -1.846  1.00  0.02           H  
ATOM     89  H62  DA A   3      -3.846  -9.767  -2.802  1.00  0.02           H  
ATOM     90  H2   DA A   3      -8.745  -9.858  -4.764  1.00  0.02           H  
ATOM     91  P    DT A   4      -7.529  -7.729 -11.602  1.00  0.02           P  
ATOM     92  OP1  DT A   4      -8.658  -8.128 -12.471  1.00  0.03           O  
ATOM     93  OP2  DT A   4      -6.342  -7.070 -12.191  1.00  0.02           O  
ATOM     94  O5'  DT A   4      -8.104  -6.801 -10.439  1.00  0.02           O  
ATOM     95  C5'  DT A   4      -9.322  -7.245  -9.862  1.00  0.02           C  
ATOM     96  C4'  DT A   4      -9.426  -6.780  -8.433  1.00  0.02           C  
ATOM     97  O4'  DT A   4      -8.167  -7.085  -7.840  1.00  0.02           O  
ATOM     98  C3'  DT A   4      -9.433  -5.292  -8.159  1.00  0.02           C  
ATOM     99  O3'  DT A   4     -10.628  -4.532  -8.380  1.00  0.02           O  
ATOM    100  C2'  DT A   4      -9.020  -5.268  -6.685  1.00  0.02           C  
ATOM    101  C1'  DT A   4      -8.381  -6.639  -6.500  1.00  0.02           C  
ATOM    102  N1   DT A   4      -7.132  -6.632  -5.710  1.00  0.01           N  
ATOM    103  C2   DT A   4      -7.255  -6.852  -4.349  1.00  0.02           C  
ATOM    104  O2   DT A   4      -8.338  -7.037  -3.798  1.00  0.02           O  
ATOM    105  N3   DT A   4      -6.079  -6.854  -3.627  1.00  0.02           N  
ATOM    106  C4   DT A   4      -4.808  -6.655  -4.126  1.00  0.02           C  
ATOM    107  O4   DT A   4      -3.836  -6.684  -3.369  1.00  0.03           O  
ATOM    108  C5   DT A   4      -4.777  -6.430  -5.553  1.00  0.02           C  
ATOM    109  C7   DT A   4      -3.439  -6.194  -6.235  1.00  0.02           C  
ATOM    110  C6   DT A   4      -5.910  -6.424  -6.289  1.00  0.02           C  
ATOM    111  H5'  DT A   4      -9.335  -8.334  -9.898  1.00  0.03           H  
ATOM    112 H5''  DT A   4     -10.156  -6.856 -10.444  1.00  0.03           H  
ATOM    113  H4'  DT A   4     -10.239  -7.287  -7.912  1.00  0.02           H  
ATOM    114  H3'  DT A   4      -8.630  -4.825  -8.729  1.00  0.02           H  
ATOM    115  H2'  DT A   4      -8.259  -4.495  -6.593  1.00  0.03           H  
ATOM    116 H2''  DT A   4      -9.836  -5.107  -5.981  1.00  0.03           H  
ATOM    117  H1'  DT A   4      -9.101  -7.288  -6.003  1.00  0.03           H  
ATOM    118  H3   DT A   4      -6.179  -7.029  -2.630  1.00  0.02           H  
ATOM    119  H71  DT A   4      -3.435  -5.206  -6.692  1.00  0.03           H  
ATOM    120  H72  DT A   4      -2.645  -6.258  -5.490  1.00  0.03           H  
ATOM    121  H73  DT A   4      -3.283  -6.952  -7.000  1.00  0.03           H  
ATOM    122  H6   DT A   4      -5.851  -6.254  -7.363  1.00  0.02           H  
ATOM    123  P    DC A   5     -10.726  -3.014  -7.863  1.00  0.02           P  
ATOM    124  OP1  DC A   5     -11.943  -2.395  -8.433  1.00  0.03           O  
ATOM    125  OP2  DC A   5      -9.403  -2.376  -8.047  1.00  0.04           O  
ATOM    126  O5'  DC A   5     -10.962  -3.228  -6.299  1.00  0.03           O  
ATOM    127  C5'  DC A   5     -12.254  -3.640  -5.889  1.00  0.03           C  
ATOM    128  C4'  DC A   5     -12.280  -3.799  -4.392  1.00  0.03           C  
ATOM    129  O4'  DC A   5     -11.278  -4.744  -4.019  1.00  0.04           O  
ATOM    130  C3'  DC A   5     -11.827  -2.581  -3.629  1.00  0.04           C  
ATOM    131  O3'  DC A   5     -12.697  -1.460  -3.677  1.00  0.04           O  
ATOM    132  C2'  DC A   5     -11.699  -3.241  -2.267  1.00  0.06           C  
ATOM    133  C1'  DC A   5     -10.800  -4.409  -2.701  1.00  0.04           C  
ATOM    134  N1   DC A   5      -9.333  -4.194  -2.726  1.00  0.04           N  
ATOM    135  C2   DC A   5      -8.621  -4.568  -1.620  1.00  0.04           C  
ATOM    136  O2   DC A   5      -9.164  -5.050  -0.629  1.00  0.06           O  
ATOM    137  N3   DC A   5      -7.273  -4.384  -1.649  1.00  0.05           N  
ATOM    138  C4   DC A   5      -6.637  -3.856  -2.706  1.00  0.05           C  
ATOM    139  N4   DC A   5      -5.305  -3.702  -2.660  1.00  0.06           N  
ATOM    140  C5   DC A   5      -7.381  -3.464  -3.863  1.00  0.04           C  
ATOM    141  C6   DC A   5      -8.717  -3.653  -3.825  1.00  0.05           C  
ATOM    142  H5'  DC A   5     -12.514  -4.577  -6.382  1.00  0.05           H  
ATOM    143 H5''  DC A   5     -12.959  -2.868  -6.192  1.00  0.04           H  
ATOM    144  H4'  DC A   5     -13.262  -4.124  -4.043  1.00  0.05           H  
ATOM    145  H3'  DC A   5     -10.858  -2.240  -3.984  1.00  0.05           H  
ATOM    146  H2'  DC A   5     -11.255  -2.635  -1.477  1.00  0.11           H  
ATOM    147 H2''  DC A   5     -12.682  -3.612  -1.972  1.00  0.09           H  
ATOM    148  H1'  DC A   5     -10.997  -5.254  -2.038  1.00  0.07           H  
ATOM    149  H41  DC A   5      -4.801  -3.933  -1.807  1.00  0.14           H  
ATOM    150  H42  DC A   5      -4.793  -3.358  -3.460  1.00  0.15           H  
ATOM    151  H5   DC A   5      -6.899  -3.032  -4.740  1.00  0.06           H  
ATOM    152  H6   DC A   5      -9.307  -3.365  -4.692  1.00  0.05           H  
ATOM    153  P    DG A   6     -12.129  -0.182  -4.455  1.00  0.03           P  
ATOM    154  OP1  DG A   6     -13.258   0.655  -4.910  1.00  0.04           O  
ATOM    155  OP2  DG A   6     -11.071  -0.603  -5.397  1.00  0.05           O  
ATOM    156  O5'  DG A   6     -11.405   0.532  -3.220  1.00  0.05           O  
ATOM    157  C5'  DG A   6     -12.273   1.048  -2.227  1.00  0.06           C  
ATOM    158  C4'  DG A   6     -12.795   2.402  -2.660  1.00  0.05           C  
ATOM    159  O4'  DG A   6     -13.531   2.953  -1.572  1.00  0.08           O  
ATOM    160  C3'  DG A   6     -11.770   3.483  -2.940  1.00  0.06           C  
ATOM    161  O3'  DG A   6     -12.326   4.698  -3.436  1.00  0.05           O  
ATOM    162  C2'  DG A   6     -11.317   3.710  -1.502  1.00  0.09           C  
ATOM    163  C1'  DG A   6     -12.710   3.938  -0.926  1.00  0.09           C  
ATOM    164  N9   DG A   6     -12.837   3.832   0.542  1.00  0.10           N  
ATOM    165  C8   DG A   6     -13.097   2.740   1.331  1.00  0.13           C  
ATOM    166  N7   DG A   6     -13.149   3.012   2.608  1.00  0.12           N  
ATOM    167  C5   DG A   6     -12.908   4.376   2.673  1.00  0.09           C  
ATOM    168  C6   DG A   6     -12.843   5.233   3.806  1.00  0.08           C  
ATOM    169  O6   DG A   6     -12.991   4.937   4.992  1.00  0.09           O  
ATOM    170  N1   DG A   6     -12.575   6.549   3.431  1.00  0.07           N  
ATOM    171  C2   DG A   6     -12.393   6.989   2.124  1.00  0.06           C  
ATOM    172  N2   DG A   6     -12.135   8.285   1.914  1.00  0.07           N  
ATOM    173  N3   DG A   6     -12.457   6.164   1.067  1.00  0.06           N  
ATOM    174  C4   DG A   6     -12.716   4.884   1.416  1.00  0.08           C  
ATOM    175  H5'  DG A   6     -11.767   1.088  -1.267  1.00  0.09           H  
ATOM    176 H5''  DG A   6     -13.118   0.366  -2.142  1.00  0.10           H  
ATOM    177  H4'  DG A   6     -13.463   2.274  -3.512  1.00  0.09           H  
ATOM    178  H3'  DG A   6     -10.989   3.130  -3.609  1.00  0.09           H  
ATOM    179  H2'  DG A   6     -10.838   2.823  -1.096  1.00  0.10           H  
ATOM    180 H2''  DG A   6     -10.683   4.585  -1.365  1.00  0.14           H  
ATOM    181  H1'  DG A   6     -13.022   4.937  -1.214  1.00  0.14           H  
ATOM    182  H8   DG A   6     -13.243   1.740   0.928  1.00  0.20           H  
ATOM    183  H1   DG A   6     -12.515   7.203   4.201  1.00  0.10           H  
ATOM    184  H21  DG A   6     -12.113   8.944   2.679  1.00  0.10           H  
ATOM    185  H22  DG A   6     -11.944   8.644   0.987  1.00  0.08           H  
ATOM    186  P    DT A   7     -11.455   5.682  -4.353  1.00  0.03           P  
ATOM    187  OP1  DT A   7     -11.575   5.268  -5.767  1.00  0.04           O  
ATOM    188  OP2  DT A   7     -10.124   5.830  -3.723  1.00  0.04           O  
ATOM    189  O5'  DT A   7     -12.245   7.052  -4.132  1.00  0.04           O  
ATOM    190  C5'  DT A   7     -11.567   8.299  -4.245  1.00  0.03           C  
ATOM    191  C4'  DT A   7     -11.663   9.123  -2.962  1.00  0.03           C  
ATOM    192  O4'  DT A   7     -13.034   9.043  -2.549  1.00  0.03           O  
ATOM    193  C3'  DT A   7     -10.948   8.688  -1.687  1.00  0.02           C  
ATOM    194  O3'  DT A   7     -11.058   9.607  -0.603  1.00  0.02           O  
ATOM    195  C2'  DT A   7     -11.805   7.509  -1.317  1.00  0.02           C  
ATOM    196  C1'  DT A   7     -13.126   8.265  -1.336  1.00  0.02           C  
ATOM    197  N1   DT A   7     -14.293   7.356  -1.344  1.00  0.02           N  
ATOM    198  C2   DT A   7     -15.095   7.300  -0.211  1.00  0.03           C  
ATOM    199  O2   DT A   7     -14.886   7.988   0.791  1.00  0.03           O  
ATOM    200  N3   DT A   7     -16.167   6.415  -0.274  1.00  0.03           N  
ATOM    201  C4   DT A   7     -16.494   5.603  -1.354  1.00  0.04           C  
ATOM    202  O4   DT A   7     -17.471   4.852  -1.314  1.00  0.05           O  
ATOM    203  C5   DT A   7     -15.601   5.738  -2.474  1.00  0.04           C  
ATOM    204  C7   DT A   7     -15.842   4.901  -3.718  1.00  0.04           C  
ATOM    205  C6   DT A   7     -14.558   6.585  -2.441  1.00  0.03           C  
ATOM    206  H5'  DT A   7     -12.044   8.851  -5.052  1.00  0.04           H  
ATOM    207 H5''  DT A   7     -10.523   8.124  -4.501  1.00  0.04           H  
ATOM    208  H4'  DT A   7     -11.420  10.159  -3.202  1.00  0.03           H  
ATOM    209  H3'  DT A   7      -9.901   8.453  -1.869  1.00  0.03           H  
ATOM    210  H2'  DT A   7     -11.774   6.756  -2.093  1.00  0.04           H  
ATOM    211 H2''  DT A   7     -11.588   7.065  -0.347  1.00  0.04           H  
ATOM    212  H1'  DT A   7     -13.173   8.928  -0.473  1.00  0.03           H  
ATOM    213  H3   DT A   7     -16.764   6.353   0.537  1.00  0.04           H  
ATOM    214  H71  DT A   7     -14.974   4.267  -3.893  1.00  0.05           H  
ATOM    215  H72  DT A   7     -16.723   4.280  -3.559  1.00  0.05           H  
ATOM    216  H73  DT A   7     -16.000   5.556  -4.573  1.00  0.05           H  
ATOM    217  H6   DT A   7     -13.907   6.663  -3.309  1.00  0.03           H  
ATOM    218  P    DC A   8     -10.141  10.928  -0.638  1.00  0.02           P  
ATOM    219  OP1  DC A   8     -10.997  12.114  -0.849  1.00  0.05           O  
ATOM    220  OP2  DC A   8      -8.991  10.655  -1.530  1.00  0.03           O  
ATOM    221  O5'  DC A   8      -9.606  10.944   0.866  1.00  0.04           O  
ATOM    222  C5'  DC A   8     -10.617  11.026   1.857  1.00  0.03           C  
ATOM    223  C4'  DC A   8     -10.230  10.306   3.137  1.00  0.03           C  
ATOM    224  O4'  DC A   8      -9.776   8.985   2.803  1.00  0.03           O  
ATOM    225  C3'  DC A   8      -9.091  10.846   3.973  1.00  0.02           C  
ATOM    226  O3'  DC A   8      -8.988  10.273   5.272  1.00  0.02           O  
ATOM    227  C2'  DC A   8      -7.942  10.348   3.116  1.00  0.03           C  
ATOM    228  C1'  DC A   8      -8.368   8.888   3.073  1.00  0.03           C  
ATOM    229  N1   DC A   8      -7.655   8.119   2.024  1.00  0.03           N  
ATOM    230  C2   DC A   8      -6.568   7.365   2.398  1.00  0.03           C  
ATOM    231  O2   DC A   8      -6.216   7.305   3.571  1.00  0.04           O  
ATOM    232  N3   DC A   8      -5.895   6.684   1.438  1.00  0.03           N  
ATOM    233  C4   DC A   8      -6.271   6.733   0.147  1.00  0.04           C  
ATOM    234  N4   DC A   8      -5.562   6.050  -0.753  1.00  0.04           N  
ATOM    235  C5   DC A   8      -7.405   7.512  -0.252  1.00  0.04           C  
ATOM    236  C6   DC A   8      -8.059   8.184   0.719  1.00  0.03           C  
ATOM    237  H5'  DC A   8     -11.507  10.577   1.422  1.00  0.04           H  
ATOM    238 H5''  DC A   8     -10.832  12.073   2.068  1.00  0.04           H  
ATOM    239  H4'  DC A   8     -11.118  10.230   3.764  1.00  0.04           H  
ATOM    240  H3'  DC A   8      -9.126  11.931   4.071  1.00  0.03           H  
ATOM    241  H2'  DC A   8      -7.997  10.806   2.129  1.00  0.04           H  
ATOM    242 H2''  DC A   8      -6.954  10.478   3.560  1.00  0.04           H  
ATOM    243  H1'  DC A   8      -8.194   8.435   4.050  1.00  0.06           H  
ATOM    244  H41  DC A   8      -4.789   5.490  -0.420  1.00  0.08           H  
ATOM    245  H42  DC A   8      -5.766   6.076  -1.746  1.00  0.06           H  
ATOM    246  H5   DC A   8      -7.729   7.564  -1.292  1.00  0.05           H  
ATOM    247  H6   DC A   8      -8.926   8.785   0.466  1.00  0.04           H  
ATOM    248  P    DT A   9      -8.236  11.195   6.346  1.00  0.02           P  
ATOM    249  OP1  DT A   9      -8.646  10.748   7.697  1.00  0.03           O  
ATOM    250  OP2  DT A   9      -8.434  12.605   5.946  1.00  0.03           O  
ATOM    251  O5'  DT A   9      -6.698  10.834   6.157  1.00  0.02           O  
ATOM    252  C5'  DT A   9      -6.136   9.896   7.060  1.00  0.02           C  
ATOM    253  C4'  DT A   9      -4.724   9.600   6.643  1.00  0.02           C  
ATOM    254  O4'  DT A   9      -4.800   9.156   5.300  1.00  0.02           O  
ATOM    255  C3'  DT A   9      -3.838  10.805   6.424  1.00  0.02           C  
ATOM    256  O3'  DT A   9      -3.317  11.517   7.546  1.00  0.02           O  
ATOM    257  C2'  DT A   9      -2.747  10.234   5.505  1.00  0.02           C  
ATOM    258  C1'  DT A   9      -3.423   8.967   4.976  1.00  0.02           C  
ATOM    259  N1   DT A   9      -3.315   8.708   3.530  1.00  0.02           N  
ATOM    260  C2   DT A   9      -2.441   7.717   3.131  1.00  0.02           C  
ATOM    261  O2   DT A   9      -1.758   7.075   3.929  1.00  0.02           O  
ATOM    262  N3   DT A   9      -2.376   7.478   1.771  1.00  0.02           N  
ATOM    263  C4   DT A   9      -3.095   8.132   0.785  1.00  0.02           C  
ATOM    264  O4   DT A   9      -2.953   7.829  -0.401  1.00  0.02           O  
ATOM    265  C5   DT A   9      -3.978   9.152   1.298  1.00  0.02           C  
ATOM    266  C7   DT A   9      -4.830   9.951   0.326  1.00  0.03           C  
ATOM    267  C6   DT A   9      -4.063   9.406   2.622  1.00  0.02           C  
ATOM    268  H5'  DT A   9      -6.739   8.989   7.089  1.00  0.02           H  
ATOM    269 H5''  DT A   9      -6.135  10.360   8.046  1.00  0.02           H  
ATOM    270  H4'  DT A   9      -4.253   8.857   7.287  1.00  0.02           H  
ATOM    271  H3'  DT A   9      -4.395  11.525   5.825  1.00  0.02           H  
ATOM    272  H2'  DT A   9      -2.641  10.950   4.692  1.00  0.02           H  
ATOM    273 H2''  DT A   9      -1.787  10.030   5.981  1.00  0.02           H  
ATOM    274  H1'  DT A   9      -3.027   8.108   5.518  1.00  0.02           H  
ATOM    275  H3   DT A   9      -1.732   6.743   1.496  1.00  0.02           H  
ATOM    276  H71  DT A   9      -4.666   9.579  -0.685  1.00  0.03           H  
ATOM    277  H72  DT A   9      -5.879   9.852   0.590  1.00  0.03           H  
ATOM    278  H73  DT A   9      -4.564  11.001   0.388  1.00  0.03           H  
ATOM    279  H6   DT A   9      -4.738  10.183   2.977  1.00  0.03           H  
ATOM    280  P    DA A  10      -2.346  12.775   7.329  1.00  0.02           P  
ATOM    281  OP1  DA A  10      -2.378  13.607   8.552  1.00  0.02           O  
ATOM    282  OP2  DA A  10      -2.642  13.378   6.011  1.00  0.02           O  
ATOM    283  O5'  DA A  10      -0.920  12.066   7.248  1.00  0.02           O  
ATOM    284  C5'  DA A  10      -0.531  11.368   8.421  1.00  0.02           C  
ATOM    285  C4'  DA A  10       0.788  10.645   8.242  1.00  0.02           C  
ATOM    286  O4'  DA A  10       0.674   9.773   7.109  1.00  0.02           O  
ATOM    287  C3'  DA A  10       2.017  11.482   7.923  1.00  0.02           C  
ATOM    288  O3'  DA A  10       3.257  10.795   8.047  1.00  0.02           O  
ATOM    289  C2'  DA A  10       1.771  11.666   6.437  1.00  0.01           C  
ATOM    290  C1'  DA A  10       1.646  10.180   6.136  1.00  0.01           C  
ATOM    291  N9   DA A  10       1.226   9.851   4.757  1.00  0.01           N  
ATOM    292  C8   DA A  10       0.287  10.472   3.975  1.00  0.02           C  
ATOM    293  N7   DA A  10       0.151   9.951   2.785  1.00  0.01           N  
ATOM    294  C5   DA A  10       1.064   8.909   2.781  1.00  0.01           C  
ATOM    295  C6   DA A  10       1.404   7.972   1.804  1.00  0.01           C  
ATOM    296  N6   DA A  10       0.818   7.967   0.603  1.00  0.01           N  
ATOM    297  N1   DA A  10       2.352   7.071   2.118  1.00  0.01           N  
ATOM    298  C2   DA A  10       2.924   7.102   3.321  1.00  0.01           C  
ATOM    299  N3   DA A  10       2.683   7.941   4.316  1.00  0.01           N  
ATOM    300  C4   DA A  10       1.727   8.834   3.974  1.00  0.01           C  
ATOM    301  H5'  DA A  10      -1.315  10.648   8.655  1.00  0.02           H  
ATOM    302 H5''  DA A  10      -0.457  12.084   9.239  1.00  0.02           H  
ATOM    303  H4'  DA A  10       0.981  10.044   9.130  1.00  0.02           H  
ATOM    304  H3'  DA A  10       2.054  12.409   8.493  1.00  0.02           H  
ATOM    305  H2'  DA A  10       0.832  12.192   6.262  1.00  0.01           H  
ATOM    306 H2''  DA A  10       2.598  12.140   5.912  1.00  0.02           H  
ATOM    307  H1'  DA A  10       2.600   9.702   6.362  1.00  0.02           H  
ATOM    308  H8   DA A  10      -0.290  11.329   4.323  1.00  0.02           H  
ATOM    309  H61  DA A  10       1.100   7.300  -0.106  1.00  0.02           H  
ATOM    310  H62  DA A  10       0.089   8.637   0.399  1.00  0.03           H  
ATOM    311  H2   DA A  10       3.684   6.345   3.511  1.00  0.02           H  
ATOM    312  P    DC A  11       4.607  11.643   8.199  1.00  0.02           P  
ATOM    313  OP1  DC A  11       4.946  11.747   9.635  1.00  0.02           O  
ATOM    314  OP2  DC A  11       4.479  12.861   7.369  1.00  0.01           O  
ATOM    315  O5'  DC A  11       5.660  10.677   7.493  1.00  0.02           O  
ATOM    316  C5'  DC A  11       5.937   9.450   8.150  1.00  0.02           C  
ATOM    317  C4'  DC A  11       6.680   8.489   7.244  1.00  0.01           C  
ATOM    318  O4'  DC A  11       5.892   8.289   6.063  1.00  0.01           O  
ATOM    319  C3'  DC A  11       8.034   8.928   6.710  1.00  0.01           C  
ATOM    320  O3'  DC A  11       8.855   7.909   6.140  1.00  0.01           O  
ATOM    321  C2'  DC A  11       7.534   9.830   5.591  1.00  0.01           C  
ATOM    322  C1'  DC A  11       6.598   8.820   4.933  1.00  0.01           C  
ATOM    323  N1   DC A  11       5.634   9.406   3.967  1.00  0.01           N  
ATOM    324  C2   DC A  11       5.553   8.858   2.694  1.00  0.03           C  
ATOM    325  O2   DC A  11       6.242   7.903   2.344  1.00  0.02           O  
ATOM    326  N3   DC A  11       4.677   9.407   1.813  1.00  0.01           N  
ATOM    327  C4   DC A  11       3.901  10.452   2.146  1.00  0.02           C  
ATOM    328  N4   DC A  11       3.058  10.951   1.234  1.00  0.01           N  
ATOM    329  C5   DC A  11       3.976  11.022   3.459  1.00  0.03           C  
ATOM    330  C6   DC A  11       4.851  10.471   4.329  1.00  0.03           C  
ATOM    331  H5'  DC A  11       4.986   9.012   8.455  1.00  0.02           H  
ATOM    332 H5''  DC A  11       6.530   9.659   9.038  1.00  0.02           H  
ATOM    333  H4'  DC A  11       6.786   7.535   7.762  1.00  0.01           H  
ATOM    334  H3'  DC A  11       8.616   9.454   7.466  1.00  0.02           H  
ATOM    335  H2'  DC A  11       6.989  10.666   6.030  1.00  0.01           H  
ATOM    336 H2''  DC A  11       8.319  10.182   4.923  1.00  0.01           H  
ATOM    337  H1'  DC A  11       7.192   8.037   4.460  1.00  0.01           H  
ATOM    338  H41  DC A  11       3.075  10.574   0.293  1.00  0.02           H  
ATOM    339  H42  DC A  11       2.410  11.689   1.471  1.00  0.01           H  
ATOM    340  H5   DC A  11       3.355  11.871   3.745  1.00  0.04           H  
ATOM    341  H6   DC A  11       4.924  10.882   5.334  1.00  0.03           H  
ATOM    342  P    DC A  12      10.420   8.237   6.009  1.00  0.01           P  
ATOM    343  OP1  DC A  12      11.176   7.190   6.734  1.00  0.02           O  
ATOM    344  OP2  DC A  12      10.611   9.664   6.352  1.00  0.02           O  
ATOM    345  O5'  DC A  12      10.668   8.049   4.450  1.00  0.01           O  
ATOM    346  C5'  DC A  12      11.211   6.802   4.048  1.00  0.01           C  
ATOM    347  C4'  DC A  12      11.148   6.693   2.554  1.00  0.01           C  
ATOM    348  O4'  DC A  12       9.777   6.827   2.179  1.00  0.01           O  
ATOM    349  C3'  DC A  12      11.755   7.855   1.805  1.00  0.01           C  
ATOM    350  O3'  DC A  12      13.164   8.048   1.798  1.00  0.01           O  
ATOM    351  C2'  DC A  12      11.192   7.518   0.440  1.00  0.01           C  
ATOM    352  C1'  DC A  12       9.729   7.434   0.875  1.00  0.01           C  
ATOM    353  N1   DC A  12       8.974   8.709   0.893  1.00  0.01           N  
ATOM    354  C2   DC A  12       8.463   9.152  -0.312  1.00  0.01           C  
ATOM    355  O2   DC A  12       8.640   8.526  -1.354  1.00  0.01           O  
ATOM    356  N3   DC A  12       7.759  10.313  -0.330  1.00  0.01           N  
ATOM    357  C4   DC A  12       7.553  11.028   0.783  1.00  0.01           C  
ATOM    358  N4   DC A  12       6.843  12.163   0.693  1.00  0.01           N  
ATOM    359  C5   DC A  12       8.078  10.582   2.040  1.00  0.01           C  
ATOM    360  C6   DC A  12       8.779   9.423   2.047  1.00  0.01           C  
ATOM    361  H5'  DC A  12      10.668   5.987   4.526  1.00  0.01           H  
ATOM    362 H5''  DC A  12      12.251   6.782   4.376  1.00  0.01           H  
ATOM    363  H4'  DC A  12      11.558   5.747   2.200  1.00  0.01           H  
ATOM    364  H3'  DC A  12      11.314   8.775   2.180  1.00  0.01           H  
ATOM    365  H2'  DC A  12      11.356   8.263  -0.339  1.00  0.01           H  
ATOM    366 H2''  DC A  12      11.556   6.536   0.141  1.00  0.01           H  
ATOM    367  H1'  DC A  12       9.224   6.753   0.190  1.00  0.01           H  
ATOM    368  H41  DC A  12       6.520  12.470  -0.219  1.00  0.01           H  
ATOM    369  H42  DC A  12       6.635  12.706   1.518  1.00  0.01           H  
ATOM    370  H5   DC A  12       7.925  11.151   2.957  1.00  0.01           H  
ATOM    371  H6   DC A  12       9.185   9.062   2.990  1.00  0.01           H  
ATOM    372  P    DT A  13      13.753   9.061   2.900  1.00  0.01           P  
ATOM    373  OP1  DT A  13      15.029   9.606   2.384  1.00  0.01           O  
ATOM    374  OP2  DT A  13      13.715   8.409   4.228  1.00  0.01           O  
ATOM    375  O5'  DT A  13      12.681  10.247   2.871  1.00  0.01           O  
ATOM    376  C5'  DT A  13      12.516  10.981   1.665  1.00  0.01           C  
ATOM    377  C4'  DT A  13      11.432  12.018   1.841  1.00  0.01           C  
ATOM    378  O4'  DT A  13      11.941  12.889   2.856  1.00  0.02           O  
ATOM    379  C3'  DT A  13      11.131  12.942   0.667  1.00  0.02           C  
ATOM    380  O3'  DT A  13      10.202  12.498  -0.328  1.00  0.01           O  
ATOM    381  C2'  DT A  13      10.562  14.090   1.482  1.00  0.02           C  
ATOM    382  C1'  DT A  13      11.740  14.246   2.436  1.00  0.02           C  
ATOM    383  N1   DT A  13      12.990  14.792   1.851  1.00  0.02           N  
ATOM    384  C2   DT A  13      12.925  15.991   1.145  1.00  0.02           C  
ATOM    385  O2   DT A  13      11.876  16.618   0.991  1.00  0.02           O  
ATOM    386  N3   DT A  13      14.129  16.452   0.619  1.00  0.03           N  
ATOM    387  C4   DT A  13      15.365  15.828   0.739  1.00  0.03           C  
ATOM    388  O4   DT A  13      16.378  16.316   0.238  1.00  0.03           O  
ATOM    389  C5   DT A  13      15.324  14.597   1.486  1.00  0.03           C  
ATOM    390  C7   DT A  13      16.614  13.819   1.687  1.00  0.03           C  
ATOM    391  C6   DT A  13      14.178  14.126   2.007  1.00  0.02           C  
ATOM    392  H5'  DT A  13      12.251  10.301   0.855  1.00  0.01           H  
ATOM    393 H5''  DT A  13      13.465  11.454   1.420  1.00  0.02           H  
ATOM    394  H4'  DT A  13      10.516  11.552   2.193  1.00  0.01           H  
ATOM    395  H3'  DT A  13      12.053  13.262   0.184  1.00  0.02           H  
ATOM    396  H2'  DT A  13      10.385  15.005   0.920  1.00  0.02           H  
ATOM    397 H2''  DT A  13       9.679  13.762   2.029  1.00  0.02           H  
ATOM    398  H1'  DT A  13      11.456  14.859   3.291  1.00  0.02           H  
ATOM    399  H3   DT A  13      14.104  17.320   0.103  1.00  0.03           H  
ATOM    400  H71  DT A  13      16.508  12.825   1.252  1.00  0.02           H  
ATOM    401  H72  DT A  13      17.428  14.351   1.195  1.00  0.03           H  
ATOM    402  H73  DT A  13      16.823  13.732   2.752  1.00  0.03           H  
ATOM    403  H6   DT A  13      14.212  13.192   2.564  1.00  0.02           H  
ATOM    404  P    DT A  14      10.692  11.510  -1.506  1.00  0.01           P  
ATOM    405  OP1  DT A  14       9.532  11.126  -2.335  1.00  0.01           O  
ATOM    406  OP2  DT A  14      11.514  10.444  -0.900  1.00  0.01           O  
ATOM    407  O5'  DT A  14      11.677  12.445  -2.365  1.00  0.02           O  
ATOM    408  C5'  DT A  14      11.333  13.662  -3.035  1.00  0.02           C  
ATOM    409  C4'  DT A  14      10.090  13.557  -3.911  1.00  0.02           C  
ATOM    410  O4'  DT A  14       8.921  13.564  -3.077  1.00  0.02           O  
ATOM    411  C3'  DT A  14       9.772  14.713  -4.846  1.00  0.02           C  
ATOM    412  O3'  DT A  14       8.721  14.405  -5.756  1.00  0.02           O  
ATOM    413  C2'  DT A  14       9.211  15.704  -3.853  1.00  0.02           C  
ATOM    414  C1'  DT A  14       8.143  14.734  -3.404  1.00  0.02           C  
ATOM    415  N1   DT A  14       7.302  15.195  -2.280  1.00  0.02           N  
ATOM    416  C2   DT A  14       6.074  15.769  -2.584  1.00  0.02           C  
ATOM    417  O2   DT A  14       5.679  15.929  -3.736  1.00  0.02           O  
ATOM    418  N3   DT A  14       5.307  16.179  -1.503  1.00  0.02           N  
ATOM    419  C4   DT A  14       5.660  16.069  -0.168  1.00  0.01           C  
ATOM    420  O4   DT A  14       4.910  16.459   0.729  1.00  0.01           O  
ATOM    421  C5   DT A  14       6.951  15.465   0.045  1.00  0.01           C  
ATOM    422  C7   DT A  14       7.441  15.311   1.474  1.00  0.01           C  
ATOM    423  C6   DT A  14       7.718  15.055  -0.986  1.00  0.02           C  
ATOM    424  H5'  DT A  14      12.177  13.907  -3.680  1.00  0.02           H  
ATOM    425 H5''  DT A  14      11.211  14.451  -2.294  1.00  0.02           H  
ATOM    426  H4'  DT A  14      10.124  12.626  -4.479  1.00  0.02           H  
ATOM    427  H3'  DT A  14      10.647  15.054  -5.399  1.00  0.02           H  
ATOM    428  H2'  DT A  14       9.917  15.947  -3.060  1.00  0.02           H  
ATOM    429 H2''  DT A  14       8.784  16.592  -4.312  1.00  0.02           H  
ATOM    430  H1'  DT A  14       7.510  14.522  -4.266  1.00  0.02           H  
ATOM    431  H3   DT A  14       4.410  16.590  -1.718  1.00  0.02           H  
ATOM    432  H71  DT A  14       7.648  14.266   1.688  1.00  0.01           H  
ATOM    433  H72  DT A  14       8.345  15.903   1.608  1.00  0.02           H  
ATOM    434  H73  DT A  14       6.668  15.678   2.151  1.00  0.01           H  
ATOM    435  H6   DT A  14       8.688  14.600  -0.796  1.00  0.02           H  
ATOM    436  P    DT A  15       9.124  13.818  -7.192  1.00  0.03           P  
ATOM    437  OP1  DT A  15       8.123  12.827  -7.630  1.00  0.02           O  
ATOM    438  OP2  DT A  15      10.553  13.428  -7.119  1.00  0.03           O  
ATOM    439  O5'  DT A  15       9.042  15.121  -8.141  1.00  0.03           O  
ATOM    440  C5'  DT A  15       7.875  15.452  -8.896  1.00  0.03           C  
ATOM    441  C4'  DT A  15       6.589  15.150  -8.139  1.00  0.03           C  
ATOM    442  O4'  DT A  15       6.600  15.827  -6.884  1.00  0.03           O  
ATOM    443  C3'  DT A  15       5.267  15.578  -8.763  1.00  0.03           C  
ATOM    444  O3'  DT A  15       4.103  15.008  -8.161  1.00  0.02           O  
ATOM    445  C2'  DT A  15       5.290  17.032  -8.312  1.00  0.02           C  
ATOM    446  C1'  DT A  15       5.446  16.671  -6.844  1.00  0.03           C  
ATOM    447  N1   DT A  15       5.660  17.776  -5.889  1.00  0.03           N  
ATOM    448  C2   DT A  15       4.542  18.401  -5.352  1.00  0.03           C  
ATOM    449  O2   DT A  15       3.390  18.091  -5.653  1.00  0.03           O  
ATOM    450  N3   DT A  15       4.801  19.421  -4.443  1.00  0.03           N  
ATOM    451  C4   DT A  15       6.057  19.853  -4.040  1.00  0.03           C  
ATOM    452  O4   DT A  15       6.187  20.765  -3.224  1.00  0.03           O  
ATOM    453  C5   DT A  15       7.146  19.141  -4.657  1.00  0.03           C  
ATOM    454  C7   DT A  15       8.569  19.526  -4.289  1.00  0.03           C  
ATOM    455  C6   DT A  15       6.926  18.150  -5.539  1.00  0.03           C  
ATOM    456  H5'  DT A  15       7.877  14.882  -9.824  1.00  0.02           H  
ATOM    457 H5''  DT A  15       7.928  16.513  -9.123  1.00  0.02           H  
ATOM    458  H4'  DT A  15       6.538  14.082  -7.941  1.00  0.02           H  
ATOM    459  H3'  DT A  15       5.236  15.431  -9.841  1.00  0.03           H  
ATOM    460  H2'  DT A  15       6.158  17.572  -8.685  1.00  0.02           H  
ATOM    461 H2''  DT A  15       4.361  17.568  -8.508  1.00  0.02           H  
ATOM    462  H1'  DT A  15       4.577  16.087  -6.541  1.00  0.03           H  
ATOM    463  H3   DT A  15       4.000  19.888  -4.043  1.00  0.03           H  
ATOM    464  H71  DT A  15       8.536  20.354  -3.582  1.00  0.03           H  
ATOM    465  H72  DT A  15       9.071  18.676  -3.828  1.00  0.03           H  
ATOM    466  H73  DT A  15       9.107  19.830  -5.188  1.00  0.03           H  
ATOM    467  H6   DT A  15       7.778  17.639  -5.986  1.00  0.03           H  
ATOM    468  P    DG A  16       2.844  14.593  -9.062  1.00  0.03           P  
ATOM    469  OP1  DG A  16       2.917  15.374 -10.319  1.00  0.03           O  
ATOM    470  OP2  DG A  16       1.624  14.676  -8.230  1.00  0.03           O  
ATOM    471  O5'  DG A  16       3.054  13.055  -9.453  1.00  0.03           O  
ATOM    472  C5'  DG A  16       3.930  12.733 -10.525  1.00  0.03           C  
ATOM    473  C4'  DG A  16       4.970  11.719 -10.089  1.00  0.02           C  
ATOM    474  O4'  DG A  16       5.581  12.251  -8.913  1.00  0.02           O  
ATOM    475  C3'  DG A  16       4.520  10.332  -9.636  1.00  0.02           C  
ATOM    476  O3'  DG A  16       5.568   9.375  -9.462  1.00  0.02           O  
ATOM    477  C2'  DG A  16       4.034  10.703  -8.244  1.00  0.02           C  
ATOM    478  C1'  DG A  16       5.348  11.336  -7.833  1.00  0.02           C  
ATOM    479  N9   DG A  16       5.354  11.950  -6.486  1.00  0.02           N  
ATOM    480  C8   DG A  16       4.773  13.109  -6.035  1.00  0.02           C  
ATOM    481  N7   DG A  16       4.968  13.346  -4.767  1.00  0.02           N  
ATOM    482  C5   DG A  16       5.732  12.273  -4.341  1.00  0.02           C  
ATOM    483  C6   DG A  16       6.248  11.990  -3.049  1.00  0.01           C  
ATOM    484  O6   DG A  16       6.116  12.635  -2.005  1.00  0.01           O  
ATOM    485  N1   DG A  16       6.970  10.805  -3.045  1.00  0.01           N  
ATOM    486  C2   DG A  16       7.174   9.981  -4.144  1.00  0.01           C  
ATOM    487  N2   DG A  16       7.873   8.852  -3.967  1.00  0.01           N  
ATOM    488  N3   DG A  16       6.681  10.259  -5.361  1.00  0.02           N  
ATOM    489  C4   DG A  16       5.975  11.415  -5.383  1.00  0.02           C  
ATOM    490  H5'  DG A  16       4.425  13.651 -10.835  1.00  0.03           H  
ATOM    491 H5''  DG A  16       3.350  12.339 -11.358  1.00  0.03           H  
ATOM    492  H4'  DG A  16       5.724  11.623 -10.871  1.00  0.03           H  
ATOM    493  H3'  DG A  16       3.749   9.912 -10.281  1.00  0.03           H  
ATOM    494  H2'  DG A  16       3.232  11.440  -8.289  1.00  0.02           H  
ATOM    495 H2''  DG A  16       3.770   9.850  -7.619  1.00  0.02           H  
ATOM    496  H1'  DG A  16       6.113  10.559  -7.861  1.00  0.02           H  
ATOM    497  H8   DG A  16       4.202  13.771  -6.682  1.00  0.02           H  
ATOM    498  H1   DG A  16       7.365  10.571  -2.143  1.00  0.01           H  
ATOM    499  H21  DG A  16       8.358   8.678  -3.094  1.00  0.01           H  
ATOM    500  H22  DG A  16       7.898   8.162  -4.706  1.00  0.02           H  
ATOM    501  P    DG A  17       5.178   7.822  -9.538  1.00  0.02           P  
ATOM    502  OP1  DG A  17       5.816   7.253 -10.747  1.00  0.02           O  
ATOM    503  OP2  DG A  17       3.709   7.719  -9.379  1.00  0.02           O  
ATOM    504  O5'  DG A  17       5.857   7.129  -8.266  1.00  0.02           O  
ATOM    505  C5'  DG A  17       7.224   6.745  -8.369  1.00  0.02           C  
ATOM    506  C4'  DG A  17       7.710   6.000  -7.131  1.00  0.02           C  
ATOM    507  O4'  DG A  17       7.428   6.820  -5.995  1.00  0.02           O  
ATOM    508  C3'  DG A  17       7.058   4.684  -6.721  1.00  0.02           C  
ATOM    509  O3'  DG A  17       7.708   4.059  -5.610  1.00  0.02           O  
ATOM    510  C2'  DG A  17       5.748   5.253  -6.204  1.00  0.02           C  
ATOM    511  C1'  DG A  17       6.431   6.159  -5.196  1.00  0.01           C  
ATOM    512  N9   DG A  17       5.578   7.125  -4.469  1.00  0.01           N  
ATOM    513  C8   DG A  17       4.670   8.031  -4.958  1.00  0.01           C  
ATOM    514  N7   DG A  17       4.095   8.751  -4.031  1.00  0.01           N  
ATOM    515  C5   DG A  17       4.657   8.296  -2.848  1.00  0.01           C  
ATOM    516  C6   DG A  17       4.415   8.711  -1.516  1.00  0.01           C  
ATOM    517  O6   DG A  17       3.637   9.580  -1.120  1.00  0.01           O  
ATOM    518  N1   DG A  17       5.191   7.997  -0.605  1.00  0.01           N  
ATOM    519  C2   DG A  17       6.095   6.993  -0.935  1.00  0.01           C  
ATOM    520  N2   DG A  17       6.756   6.376   0.052  1.00  0.01           N  
ATOM    521  N3   DG A  17       6.310   6.613  -2.204  1.00  0.01           N  
ATOM    522  C4   DG A  17       5.564   7.300  -3.102  1.00  0.01           C  
ATOM    523  H5'  DG A  17       7.815   7.650  -8.505  1.00  0.02           H  
ATOM    524 H5''  DG A  17       7.336   6.116  -9.251  1.00  0.02           H  
ATOM    525  H4'  DG A  17       8.789   5.865  -7.210  1.00  0.02           H  
ATOM    526  H3'  DG A  17       6.947   3.983  -7.548  1.00  0.02           H  
ATOM    527  H2'  DG A  17       5.236   5.825  -6.978  1.00  0.02           H  
ATOM    528 H2''  DG A  17       5.091   4.516  -5.743  1.00  0.02           H  
ATOM    529  H1'  DG A  17       6.937   5.525  -4.468  1.00  0.01           H  
ATOM    530  H8   DG A  17       4.455   8.138  -6.021  1.00  0.02           H  
ATOM    531  H1   DG A  17       5.043   8.280   0.357  1.00  0.02           H  
ATOM    532  H21  DG A  17       6.765   6.757   0.992  1.00  0.01           H  
ATOM    533  H22  DG A  17       7.239   5.507  -0.147  1.00  0.01           H  
ATOM    534  P    DT A  18       7.305   2.590  -5.106  1.00  0.02           P  
ATOM    535  OP1  DT A  18       8.395   1.659  -5.473  1.00  0.02           O  
ATOM    536  OP2  DT A  18       5.918   2.313  -5.543  1.00  0.02           O  
ATOM    537  O5'  DT A  18       7.296   2.740  -3.512  1.00  0.01           O  
ATOM    538  C5'  DT A  18       8.562   2.840  -2.871  1.00  0.01           C  
ATOM    539  C4'  DT A  18       8.473   2.678  -1.360  1.00  0.01           C  
ATOM    540  O4'  DT A  18       7.587   3.668  -0.824  1.00  0.01           O  
ATOM    541  C3'  DT A  18       7.914   1.384  -0.790  1.00  0.01           C  
ATOM    542  O3'  DT A  18       8.139   1.204   0.605  1.00  0.02           O  
ATOM    543  C2'  DT A  18       6.436   1.669  -1.011  1.00  0.02           C  
ATOM    544  C1'  DT A  18       6.416   3.015  -0.292  1.00  0.01           C  
ATOM    545  N1   DT A  18       5.225   3.863  -0.539  1.00  0.01           N  
ATOM    546  C2   DT A  18       4.657   4.534   0.540  1.00  0.01           C  
ATOM    547  O2   DT A  18       5.092   4.455   1.689  1.00  0.01           O  
ATOM    548  N3   DT A  18       3.553   5.323   0.248  1.00  0.01           N  
ATOM    549  C4   DT A  18       2.978   5.494  -0.998  1.00  0.01           C  
ATOM    550  O4   DT A  18       1.996   6.223  -1.140  1.00  0.02           O  
ATOM    551  C5   DT A  18       3.630   4.759  -2.050  1.00  0.01           C  
ATOM    552  C7   DT A  18       3.078   4.865  -3.459  1.00  0.02           C  
ATOM    553  C6   DT A  18       4.705   3.985  -1.803  1.00  0.01           C  
ATOM    554  H5'  DT A  18       8.987   3.814  -3.111  1.00  0.01           H  
ATOM    555 H5''  DT A  18       9.207   2.066  -3.285  1.00  0.01           H  
ATOM    556  H4'  DT A  18       9.466   2.849  -0.946  1.00  0.01           H  
ATOM    557  H3'  DT A  18       8.275   0.505  -1.326  1.00  0.02           H  
ATOM    558  H2'  DT A  18       6.255   1.761  -2.081  1.00  0.02           H  
ATOM    559 H2''  DT A  18       5.758   0.948  -0.554  1.00  0.02           H  
ATOM    560  H1'  DT A  18       6.536   2.845   0.777  1.00  0.01           H  
ATOM    561  H3   DT A  18       3.128   5.830   1.015  1.00  0.02           H  
ATOM    562  H71  DT A  18       2.781   3.877  -3.806  1.00  0.02           H  
ATOM    563  H72  DT A  18       2.214   5.530  -3.450  1.00  0.02           H  
ATOM    564  H73  DT A  18       3.842   5.272  -4.116  1.00  0.02           H  
ATOM    565  H6   DT A  18       5.168   3.455  -2.633  1.00  0.02           H  
ATOM    566  P    DA A  19       7.883  -0.248   1.235  1.00  0.02           P  
ATOM    567  OP1  DA A  19       8.748  -0.396   2.427  1.00  0.02           O  
ATOM    568  OP2  DA A  19       7.965  -1.239   0.138  1.00  0.02           O  
ATOM    569  O5'  DA A  19       6.366  -0.168   1.729  1.00  0.02           O  
ATOM    570  C5'  DA A  19       6.177   0.578   2.923  1.00  0.02           C  
ATOM    571  C4'  DA A  19       4.733   0.973   3.123  1.00  0.02           C  
ATOM    572  O4'  DA A  19       4.266   1.574   1.918  1.00  0.02           O  
ATOM    573  C3'  DA A  19       3.680  -0.106   3.247  1.00  0.02           C  
ATOM    574  O3'  DA A  19       3.585  -0.881   4.447  1.00  0.03           O  
ATOM    575  C2'  DA A  19       2.401   0.706   2.988  1.00  0.03           C  
ATOM    576  C1'  DA A  19       2.963   1.972   2.347  1.00  0.02           C  
ATOM    577  N9   DA A  19       2.128   2.537   1.270  1.00  0.02           N  
ATOM    578  C8   DA A  19       2.047   2.212  -0.061  1.00  0.02           C  
ATOM    579  N7   DA A  19       1.179   2.929  -0.730  1.00  0.02           N  
ATOM    580  C5   DA A  19       0.655   3.785   0.228  1.00  0.02           C  
ATOM    581  C6   DA A  19      -0.309   4.793   0.157  1.00  0.02           C  
ATOM    582  N6   DA A  19      -0.937   5.119  -0.976  1.00  0.02           N  
ATOM    583  N1   DA A  19      -0.586   5.441   1.296  1.00  0.02           N  
ATOM    584  C2   DA A  19       0.043   5.122   2.423  1.00  0.02           C  
ATOM    585  N3   DA A  19       0.965   4.195   2.606  1.00  0.02           N  
ATOM    586  C4   DA A  19       1.227   3.555   1.447  1.00  0.02           C  
ATOM    587  H5'  DA A  19       6.799   1.471   2.859  1.00  0.02           H  
ATOM    588 H5''  DA A  19       6.513  -0.027   3.763  1.00  0.02           H  
ATOM    589  H4'  DA A  19       4.663   1.677   3.954  1.00  0.02           H  
ATOM    590  H3'  DA A  19       3.790  -0.798   2.414  1.00  0.02           H  
ATOM    591  H2'  DA A  19       1.831   0.150   2.243  1.00  0.03           H  
ATOM    592 H2''  DA A  19       1.785   0.922   3.862  1.00  0.04           H  
ATOM    593  H1'  DA A  19       3.057   2.733   3.122  1.00  0.02           H  
ATOM    594  H8   DA A  19       2.651   1.426  -0.512  1.00  0.03           H  
ATOM    595  H61  DA A  19      -1.636   5.849  -0.991  1.00  0.02           H  
ATOM    596  H62  DA A  19      -0.704   4.628  -1.828  1.00  0.03           H  
ATOM    597  H2   DA A  19      -0.239   5.693   3.308  1.00  0.03           H  
ATOM    598  P    DG A  20       2.327  -1.859   4.661  1.00  0.03           P  
ATOM    599  OP1  DG A  20       2.626  -2.757   5.799  1.00  0.04           O  
ATOM    600  OP2  DG A  20       1.952  -2.425   3.347  1.00  0.04           O  
ATOM    601  O5'  DG A  20       1.199  -0.834   5.135  1.00  0.03           O  
ATOM    602  C5'  DG A  20       1.164  -0.529   6.520  1.00  0.04           C  
ATOM    603  C4'  DG A  20      -0.078   0.270   6.832  1.00  0.04           C  
ATOM    604  O4'  DG A  20      -0.022   1.488   6.093  1.00  0.06           O  
ATOM    605  C3'  DG A  20      -1.386  -0.279   6.299  1.00  0.05           C  
ATOM    606  O3'  DG A  20      -1.946  -1.466   6.861  1.00  0.12           O  
ATOM    607  C2'  DG A  20      -2.236   0.936   6.648  1.00  0.10           C  
ATOM    608  C1'  DG A  20      -1.358   2.027   6.032  1.00  0.07           C  
ATOM    609  N9   DG A  20      -1.736   2.515   4.681  1.00  0.05           N  
ATOM    610  C8   DG A  20      -1.268   2.102   3.462  1.00  0.05           C  
ATOM    611  N7   DG A  20      -1.782   2.729   2.446  1.00  0.05           N  
ATOM    612  C5   DG A  20      -2.658   3.626   3.023  1.00  0.04           C  
ATOM    613  C6   DG A  20      -3.490   4.567   2.388  1.00  0.05           C  
ATOM    614  O6   DG A  20      -3.586   4.775   1.179  1.00  0.06           O  
ATOM    615  N1   DG A  20      -4.234   5.295   3.309  1.00  0.05           N  
ATOM    616  C2   DG A  20      -4.181   5.137   4.693  1.00  0.04           C  
ATOM    617  N2   DG A  20      -4.955   5.927   5.451  1.00  0.04           N  
ATOM    618  N3   DG A  20      -3.379   4.233   5.287  1.00  0.04           N  
ATOM    619  C4   DG A  20      -2.648   3.514   4.391  1.00  0.05           C  
ATOM    620  H5'  DG A  20       2.059   0.022   6.804  1.00  0.06           H  
ATOM    621 H5''  DG A  20       1.160  -1.476   7.058  1.00  0.06           H  
ATOM    622  H4'  DG A  20      -0.152   0.473   7.900  1.00  0.09           H  
ATOM    623  H3'  DG A  20      -1.291  -0.400   5.222  1.00  0.05           H  
ATOM    624  H2'  DG A  20      -3.254   0.943   6.259  1.00  0.30           H  
ATOM    625 H2''  DG A  20      -2.233   1.031   7.734  1.00  0.22           H  
ATOM    626  H1'  DG A  20      -1.404   2.883   6.706  1.00  0.23           H  
ATOM    627  H8   DG A  20      -0.525   1.314   3.355  1.00  0.14           H  
ATOM    628  H1   DG A  20      -4.855   5.973   2.875  1.00  0.13           H  
ATOM    629  H21  DG A  20      -5.529   6.631   4.995  1.00  0.04           H  
ATOM    630  H22  DG A  20      -4.976   5.842   6.458  1.00  0.07           H  
ATOM    631  P    DG A  21      -1.147  -2.863   6.798  1.00  0.04           P  
ATOM    632  OP1  DG A  21      -0.207  -2.918   7.940  1.00  0.06           O  
ATOM    633  OP2  DG A  21      -0.667  -3.078   5.417  1.00  0.06           O  
ATOM    634  O5'  DG A  21      -2.321  -3.898   7.081  1.00  0.06           O  
ATOM    635  C5'  DG A  21      -3.195  -3.581   8.152  1.00  0.06           C  
ATOM    636  C4'  DG A  21      -4.586  -4.126   7.898  1.00  0.06           C  
ATOM    637  O4'  DG A  21      -4.904  -3.750   6.552  1.00  0.08           O  
ATOM    638  C3'  DG A  21      -4.828  -5.631   7.865  1.00  0.04           C  
ATOM    639  O3'  DG A  21      -6.211  -5.968   7.729  1.00  0.04           O  
ATOM    640  C2'  DG A  21      -4.128  -5.936   6.553  1.00  0.06           C  
ATOM    641  C1'  DG A  21      -4.956  -4.950   5.755  1.00  0.07           C  
ATOM    642  N9   DG A  21      -4.502  -4.724   4.370  1.00  0.05           N  
ATOM    643  C8   DG A  21      -3.269  -4.374   3.893  1.00  0.07           C  
ATOM    644  N7   DG A  21      -3.200  -4.242   2.605  1.00  0.06           N  
ATOM    645  C5   DG A  21      -4.484  -4.527   2.193  1.00  0.06           C  
ATOM    646  C6   DG A  21      -5.000  -4.540   0.895  1.00  0.05           C  
ATOM    647  O6   DG A  21      -4.384  -4.304  -0.148  1.00  0.06           O  
ATOM    648  N1   DG A  21      -6.354  -4.877   0.907  1.00  0.06           N  
ATOM    649  C2   DG A  21      -7.112  -5.171   2.038  1.00  0.05           C  
ATOM    650  N2   DG A  21      -8.396  -5.521   1.895  1.00  0.05           N  
ATOM    651  N3   DG A  21      -6.595  -5.150   3.267  1.00  0.05           N  
ATOM    652  C4   DG A  21      -5.288  -4.823   3.263  1.00  0.06           C  
ATOM    653  H5'  DG A  21      -3.239  -2.493   8.206  1.00  0.10           H  
ATOM    654 H5''  DG A  21      -2.792  -3.967   9.088  1.00  0.09           H  
ATOM    655  H4'  DG A  21      -5.287  -3.649   8.585  1.00  0.10           H  
ATOM    656  H3'  DG A  21      -4.400  -6.146   8.723  1.00  0.08           H  
ATOM    657  H2'  DG A  21      -3.081  -5.637   6.596  1.00  0.17           H  
ATOM    658 H2''  DG A  21      -4.238  -6.960   6.197  1.00  0.14           H  
ATOM    659  H1'  DG A  21      -5.983  -5.315   5.733  1.00  0.27           H  
ATOM    660  H8   DG A  21      -2.412  -4.218   4.547  1.00  0.26           H  
ATOM    661  H1   DG A  21      -6.783  -4.885  -0.010  1.00  0.25           H  
ATOM    662  H21  DG A  21      -8.891  -5.347   1.027  1.00  0.07           H  
ATOM    663  H22  DG A  21      -8.858  -5.983   2.669  1.00  0.10           H  
ATOM    664  P    DA A  22      -6.698  -7.496   7.727  1.00  0.03           P  
ATOM    665  OP1  DA A  22      -7.629  -7.682   8.861  1.00  0.04           O  
ATOM    666  OP2  DA A  22      -5.509  -8.367   7.604  1.00  0.04           O  
ATOM    667  O5'  DA A  22      -7.549  -7.620   6.379  1.00  0.03           O  
ATOM    668  C5'  DA A  22      -8.890  -7.141   6.401  1.00  0.03           C  
ATOM    669  C4'  DA A  22      -9.739  -7.752   5.292  1.00  0.02           C  
ATOM    670  O4'  DA A  22      -9.107  -7.474   4.037  1.00  0.02           O  
ATOM    671  C3'  DA A  22      -9.894  -9.269   5.239  1.00  0.02           C  
ATOM    672  O3'  DA A  22     -10.796  -9.753   4.241  1.00  0.03           O  
ATOM    673  C2'  DA A  22      -8.492  -9.589   4.753  1.00  0.02           C  
ATOM    674  C1'  DA A  22      -8.578  -8.707   3.514  1.00  0.02           C  
ATOM    675  N9   DA A  22      -7.308  -8.459   2.795  1.00  0.02           N  
ATOM    676  C8   DA A  22      -6.022  -8.443   3.278  1.00  0.02           C  
ATOM    677  N7   DA A  22      -5.117  -8.178   2.373  1.00  0.02           N  
ATOM    678  C5   DA A  22      -5.853  -8.010   1.212  1.00  0.02           C  
ATOM    679  C6   DA A  22      -5.474  -7.709  -0.098  1.00  0.02           C  
ATOM    680  N6   DA A  22      -4.200  -7.516  -0.454  1.00  0.02           N  
ATOM    681  N1   DA A  22      -6.459  -7.613  -1.003  1.00  0.02           N  
ATOM    682  C2   DA A  22      -7.725  -7.800  -0.642  1.00  0.02           C  
ATOM    683  N3   DA A  22      -8.195  -8.087   0.559  1.00  0.02           N  
ATOM    684  C4   DA A  22      -7.188  -8.179   1.456  1.00  0.02           C  
ATOM    685  H5'  DA A  22      -8.869  -6.057   6.298  1.00  0.03           H  
ATOM    686 H5''  DA A  22      -9.315  -7.395   7.372  1.00  0.04           H  
ATOM    687  H4'  DA A  22     -10.722  -7.281   5.306  1.00  0.03           H  
ATOM    688  H3'  DA A  22     -10.136  -9.701   6.209  1.00  0.03           H  
ATOM    689  H2'  DA A  22      -7.752  -9.214   5.457  1.00  0.02           H  
ATOM    690 H2''  DA A  22      -8.323 -10.643   4.535  1.00  0.03           H  
ATOM    691  H1'  DA A  22      -9.308  -9.144   2.833  1.00  0.02           H  
ATOM    692  H8   DA A  22      -5.780  -8.632   4.323  1.00  0.03           H  
ATOM    693  H61  DA A  22      -3.942  -7.296  -1.408  1.00  0.03           H  
ATOM    694  H62  DA A  22      -3.480  -7.589   0.251  1.00  0.03           H  
ATOM    695  H2   DA A  22      -8.469  -7.705  -1.433  1.00  0.03           H  
ATOM    696  P    DT A  23     -11.256 -11.291   4.254  1.00  0.03           P  
ATOM    697  OP1  DT A  23     -12.320 -11.451   5.268  1.00  0.03           O  
ATOM    698  OP2  DT A  23     -10.041 -12.134   4.315  1.00  0.03           O  
ATOM    699  O5'  DT A  23     -11.906 -11.483   2.811  1.00  0.02           O  
ATOM    700  C5'  DT A  23     -13.171 -10.881   2.577  1.00  0.02           C  
ATOM    701  C4'  DT A  23     -13.622 -11.052   1.137  1.00  0.02           C  
ATOM    702  O4'  DT A  23     -12.591 -10.525   0.298  1.00  0.02           O  
ATOM    703  C3'  DT A  23     -13.840 -12.452   0.595  1.00  0.02           C  
ATOM    704  O3'  DT A  23     -14.546 -12.497  -0.632  1.00  0.02           O  
ATOM    705  C2'  DT A  23     -12.385 -12.829   0.374  1.00  0.02           C  
ATOM    706  C1'  DT A  23     -11.959 -11.594  -0.427  1.00  0.02           C  
ATOM    707  N1   DT A  23     -10.488 -11.369  -0.470  1.00  0.02           N  
ATOM    708  C2   DT A  23      -9.934 -10.877  -1.644  1.00  0.02           C  
ATOM    709  O2   DT A  23     -10.605 -10.610  -2.640  1.00  0.02           O  
ATOM    710  N3   DT A  23      -8.558 -10.696  -1.638  1.00  0.02           N  
ATOM    711  C4   DT A  23      -7.699 -10.954  -0.586  1.00  0.02           C  
ATOM    712  O4   DT A  23      -6.488 -10.743  -0.688  1.00  0.02           O  
ATOM    713  C5   DT A  23      -8.360 -11.459   0.585  1.00  0.02           C  
ATOM    714  C7   DT A  23      -7.522 -11.788   1.802  1.00  0.02           C  
ATOM    715  C6   DT A  23      -9.693 -11.648   0.616  1.00  0.02           C  
ATOM    716  H5'  DT A  23     -13.082  -9.820   2.811  1.00  0.03           H  
ATOM    717 H5''  DT A  23     -13.898 -11.332   3.252  1.00  0.03           H  
ATOM    718  H4'  DT A  23     -14.528 -10.462   0.991  1.00  0.02           H  
ATOM    719  H3'  DT A  23     -14.348 -13.093   1.314  1.00  0.03           H  
ATOM    720  H2'  DT A  23     -11.919 -12.877   1.356  1.00  0.02           H  
ATOM    721 H2''  DT A  23     -12.227 -13.757  -0.174  1.00  0.02           H  
ATOM    722  H1'  DT A  23     -12.364 -11.656  -1.437  1.00  0.02           H  
ATOM    723  H3   DT A  23      -8.132 -10.347  -2.484  1.00  0.02           H  
ATOM    724  H71  DT A  23      -7.619 -12.847   2.036  1.00  0.03           H  
ATOM    725  H72  DT A  23      -6.480 -11.550   1.590  1.00  0.03           H  
ATOM    726  H73  DT A  23      -7.869 -11.194   2.640  1.00  0.03           H  
ATOM    727  H6   DT A  23     -10.128 -12.025   1.538  1.00  0.02           H  
ATOM    728  P    DG A  24     -14.996 -13.913  -1.210  1.00  0.02           P  
ATOM    729  OP1  DG A  24     -16.464 -13.906  -1.399  1.00  0.02           O  
ATOM    730  OP2  DG A  24     -14.348 -14.985  -0.423  1.00  0.02           O  
ATOM    731  O5'  DG A  24     -14.304 -13.820  -2.629  1.00  0.02           O  
ATOM    732  C5'  DG A  24     -14.807 -12.738  -3.391  1.00  0.02           C  
ATOM    733  C4'  DG A  24     -14.096 -12.589  -4.711  1.00  0.01           C  
ATOM    734  O4'  DG A  24     -12.721 -12.279  -4.502  1.00  0.01           O  
ATOM    735  C3'  DG A  24     -14.052 -13.805  -5.616  1.00  0.02           C  
ATOM    736  O3'  DG A  24     -13.750 -13.490  -6.963  1.00  0.01           O  
ATOM    737  C2'  DG A  24     -12.864 -14.516  -4.969  1.00  0.02           C  
ATOM    738  C1'  DG A  24     -11.924 -13.330  -5.061  1.00  0.02           C  
ATOM    739  N9   DG A  24     -10.660 -13.404  -4.306  1.00  0.02           N  
ATOM    740  C8   DG A  24     -10.446 -13.695  -2.984  1.00  0.02           C  
ATOM    741  N7   DG A  24      -9.190 -13.645  -2.626  1.00  0.02           N  
ATOM    742  C5   DG A  24      -8.529 -13.297  -3.794  1.00  0.02           C  
ATOM    743  C6   DG A  24      -7.148 -13.095  -4.017  1.00  0.02           C  
ATOM    744  O6   DG A  24      -6.247 -13.181  -3.182  1.00  0.02           O  
ATOM    745  N1   DG A  24      -6.884 -12.752  -5.349  1.00  0.02           N  
ATOM    746  C2   DG A  24      -7.850 -12.620  -6.348  1.00  0.02           C  
ATOM    747  N2   DG A  24      -7.507 -12.300  -7.603  1.00  0.02           N  
ATOM    748  N3   DG A  24      -9.153 -12.816  -6.106  1.00  0.02           N  
ATOM    749  C4   DG A  24      -9.417 -13.148  -4.824  1.00  0.02           C  
ATOM    750  H5'  DG A  24     -14.713 -11.823  -2.805  1.00  0.02           H  
ATOM    751 H5''  DG A  24     -15.863 -12.933  -3.569  1.00  0.02           H  
ATOM    752  H4'  DG A  24     -14.553 -11.761  -5.254  1.00  0.01           H  
ATOM    753  H3'  DG A  24     -14.980 -14.374  -5.584  1.00  0.02           H  
ATOM    754  H2'  DG A  24     -13.090 -14.761  -3.930  1.00  0.02           H  
ATOM    755 H2''  DG A  24     -12.498 -15.384  -5.516  1.00  0.02           H  
ATOM    756  H1'  DG A  24     -11.717 -13.121  -6.110  1.00  0.02           H  
ATOM    757  H8   DG A  24     -11.256 -13.944  -2.299  1.00  0.02           H  
ATOM    758  H1   DG A  24      -5.902 -12.601  -5.553  1.00  0.02           H  
ATOM    759  H21  DG A  24      -6.582 -12.004  -7.889  1.00  0.02           H  
ATOM    760  H22  DG A  24      -8.234 -12.372  -8.301  1.00  0.02           H  
ATOM    761  P    DG A  25     -13.845 -14.606  -8.094  1.00  0.02           P  
ATOM    762  OP1  DG A  25     -14.957 -14.276  -9.013  1.00  0.02           O  
ATOM    763  OP2  DG A  25     -13.740 -15.948  -7.484  1.00  0.02           O  
ATOM    764  O5'  DG A  25     -12.482 -14.262  -8.813  1.00  0.02           O  
ATOM    765  C5'  DG A  25     -12.391 -12.906  -9.219  1.00  0.02           C  
ATOM    766  C4'  DG A  25     -11.115 -12.609  -9.973  1.00  0.02           C  
ATOM    767  O4'  DG A  25      -9.961 -12.906  -9.182  1.00  0.02           O  
ATOM    768  C3'  DG A  25     -10.820 -13.448 -11.192  1.00  0.02           C  
ATOM    769  O3'  DG A  25      -9.678 -12.886 -11.838  1.00  0.03           O  
ATOM    770  C2'  DG A  25     -10.461 -14.763 -10.511  1.00  0.03           C  
ATOM    771  C1'  DG A  25      -9.418 -14.186  -9.564  1.00  0.02           C  
ATOM    772  N9   DG A  25      -9.125 -14.954  -8.334  1.00  0.02           N  
ATOM    773  C8   DG A  25      -9.998 -15.486  -7.418  1.00  0.02           C  
ATOM    774  N7   DG A  25      -9.415 -16.085  -6.417  1.00  0.02           N  
ATOM    775  C5   DG A  25      -8.064 -15.944  -6.681  1.00  0.02           C  
ATOM    776  C6   DG A  25      -6.955 -16.399  -5.932  1.00  0.02           C  
ATOM    777  O6   DG A  25      -6.961 -17.020  -4.867  1.00  0.02           O  
ATOM    778  N1   DG A  25      -5.752 -16.055  -6.540  1.00  0.02           N  
ATOM    779  C2   DG A  25      -5.621 -15.354  -7.733  1.00  0.02           C  
ATOM    780  N2   DG A  25      -4.382 -15.093  -8.177  1.00  0.02           N  
ATOM    781  N3   DG A  25      -6.686 -14.928  -8.435  1.00  0.02           N  
ATOM    782  C4   DG A  25      -7.869 -15.256  -7.852  1.00  0.02           C  
ATOM    783  H5'  DG A  25     -12.463 -12.272  -8.334  1.00  0.01           H  
ATOM    784 H5''  DG A  25     -13.246 -12.707  -9.863  1.00  0.01           H  
ATOM    785  H4'  DG A  25     -11.107 -11.550 -10.229  1.00  0.02           H  
ATOM    786  H3'  DG A  25     -11.673 -13.513 -11.865  1.00  0.02           H  
ATOM    787 HO3'  DG A  25      -9.124 -12.518 -11.141  1.00  0.03           H  
ATOM    788  H2'  DG A  25     -11.333 -15.119  -9.964  1.00  0.02           H  
ATOM    789 H2''  DG A  25     -10.058 -15.538 -11.162  1.00  0.03           H  
ATOM    790  H1'  DG A  25      -8.491 -14.035 -10.116  1.00  0.03           H  
ATOM    791  H8   DG A  25     -11.079 -15.410  -7.521  1.00  0.02           H  
ATOM    792  H1   DG A  25      -4.934 -16.361  -6.021  1.00  0.02           H  
ATOM    793  H21  DG A  25      -3.572 -15.456  -7.680  1.00  0.02           H  
ATOM    794  H22  DG A  25      -4.215 -14.529  -8.999  1.00  0.03           H  
TER     795       DG A  25                                                      
HETATM  796  C10 S2A A  26      -5.825  -0.991   1.858  1.00  0.27           C  
HETATM  797  C11 S2A A  26      -4.288   1.078   1.055  1.00  0.15           C  
HETATM  798  CW9 S2A A  26      -4.385  -0.461   1.438  1.00  0.20           C  
HETATM  799  C22 S2A A  26      -6.106   2.482   2.404  1.00  0.15           C  
HETATM  800  C25 S2A A  26      -3.906  -1.138   0.117  1.00  0.17           C  
HETATM  801  C12 S2A A  26      -4.037   1.149  -0.492  1.00  0.15           C  
HETATM  802  C23 S2A A  26      -5.502   2.025   1.221  1.00  0.13           C  
HETATM  803  CW5 S2A A  26      -6.089  -1.412   3.171  1.00  0.34           C  
HETATM  804  C24 S2A A  26      -3.740  -0.257  -0.900  1.00  0.17           C  
HETATM  805  CW8 S2A A  26      -3.298  -0.697   2.540  1.00  0.19           C  
HETATM  806  C14 S2A A  26      -6.037   2.388  -0.018  1.00  0.12           C  
HETATM  807  CW1 S2A A  26      -6.855  -0.996   0.909  1.00  0.20           C  
HETATM  808  CW2 S2A A  26      -8.143  -1.397   1.253  1.00  0.23           C  
HETATM  809  C16 S2A A  26      -7.771   3.655   1.049  1.00  0.12           C  
HETATM  810  CW3 S2A A  26      -8.401  -1.821   2.564  1.00  0.21           C  
HETATM  811  CW4 S2A A  26      -7.377  -1.828   3.517  1.00  0.21           C  
HETATM  812  C21 S2A A  26      -7.239   3.303   2.324  1.00  0.12           C  
HETATM  813  CW7 S2A A  26      -3.699  -1.114   3.932  1.00  0.20           C  
HETATM  814  C15 S2A A  26      -7.168   3.185  -0.104  1.00  0.13           C  
HETATM  815  C20 S2A A  26      -7.853   3.772   3.479  1.00  0.13           C  
HETATM  816  C13 S2A A  26      -5.267   1.800  -1.175  1.00  0.15           C  
HETATM  817  CW6 S2A A  26      -4.989  -1.433   4.231  1.00  0.23           C  
HETATM  818  C18 S2A A  26      -9.500   4.943   2.123  1.00  0.17           C  
HETATM  819  C17 S2A A  26      -8.896   4.473   0.963  1.00  0.13           C  
HETATM  820  C19 S2A A  26      -8.988   4.595   3.380  1.00  0.14           C  
HETATM  821  C26 S2A A  26      -5.079   2.907  -3.527  1.00  0.07           C  
HETATM  822  OW7 S2A A  26      -6.123   2.002  -4.054  1.00  0.08           O  
HETATM  823  C30 S2A A  26      -7.497   2.226  -3.603  1.00  0.07           C  
HETATM  824  C29 S2A A  26      -7.896   3.666  -3.962  1.00  0.05           C  
HETATM  825  OW5 S2A A  26      -7.895   3.837  -5.352  1.00  0.06           O  
HETATM  826  C28 S2A A  26      -6.913   4.653  -3.382  1.00  0.05           C  
HETATM  827  OW4 S2A A  26      -7.294   5.964  -3.763  1.00  0.06           O  
HETATM  828  C27 S2A A  26      -5.482   4.358  -3.849  1.00  0.05           C  
HETATM  829  NW1 S2A A  26      -4.564   5.281  -3.204  1.00  0.05           N  
HETATM  830  C31 S2A A  26      -8.443   1.199  -4.243  1.00  0.09           C  
HETATM  831  OW3 S2A A  26      -4.878   2.844  -2.081  1.00  0.11           O  
HETATM  832  CN  S2A A  26      -3.975   6.515  -3.778  1.00  0.06           C  
HETATM  833  OW2 S2A A  26      -9.123  -1.343   0.263  1.00  0.26           O  
HETATM  834  CM  S2A A  26      -9.301  -0.191  -0.590  1.00  0.63           C  
HETATM  835  OW1 S2A A  26      -2.117  -0.487   2.274  1.00  0.27           O  
HETATM  836  H11 S2A A  26      -3.417   1.558   1.556  1.00  0.31           H  
HETATM  837  H22 S2A A  26      -5.704   2.197   3.367  1.00  0.29           H  
HETATM  838  H25 S2A A  26      -3.731  -2.212   0.031  1.00  0.31           H  
HETATM  839  H12 S2A A  26      -3.139   1.775  -0.673  1.00  0.27           H  
HETATM  840  H24 S2A A  26      -3.412  -0.525  -1.903  1.00  0.29           H  
HETATM  841  HW1 S2A A  26      -6.649  -0.663  -0.095  1.00  0.37           H  
HETATM  842  HW3 S2A A  26      -9.395  -2.139   2.843  1.00  0.45           H  
HETATM  843  HW4 S2A A  26      -7.584  -2.158   4.526  1.00  0.41           H  
HETATM  844  HW7 S2A A  26      -2.942  -1.208   4.696  1.00  0.45           H  
HETATM  845  H15 S2A A  26      -7.566   3.447  -1.068  1.00  0.23           H  
HETATM  846  H20 S2A A  26      -7.462   3.509   4.449  1.00  0.22           H  
HETATM  847  H13 S2A A  26      -5.915   1.062  -1.689  1.00  0.23           H  
HETATM  848  HW6 S2A A  26      -5.226  -1.761   5.234  1.00  0.54           H  
HETATM  849  H18 S2A A  26     -10.373   5.578   2.053  1.00  0.25           H  
HETATM  850  H17 S2A A  26      -9.299   4.742  -0.001  1.00  0.22           H  
HETATM  851  H19 S2A A  26      -9.466   4.963   4.274  1.00  0.20           H  
HETATM  852  H26 S2A A  26      -4.111   2.652  -4.016  1.00  0.08           H  
HETATM  853  H30 S2A A  26      -7.539   2.099  -2.503  1.00  0.12           H  
HETATM  854  H29 S2A A  26      -8.920   3.882  -3.585  1.00  0.08           H  
HETATM  855 HOW5 S2A A  26      -7.466   4.716  -5.475  1.00  0.07           H  
HETATM  856  H28 S2A A  26      -6.952   4.556  -2.273  1.00  0.07           H  
HETATM  857 HOW4 S2A A  26      -8.199   6.112  -3.432  1.00  0.09           H  
HETATM  858  H27 S2A A  26      -5.438   4.492  -4.954  1.00  0.07           H  
HETATM  859 HNW1 S2A A  26      -3.885   4.732  -2.651  1.00  0.07           H  
HETATM  860 H311 S2A A  26      -9.261   1.706  -4.794  1.00  0.13           H  
HETATM  861 H312 S2A A  26      -8.907   0.545  -3.481  1.00  0.14           H  
HETATM  862 H313 S2A A  26      -7.907   0.556  -4.964  1.00  0.13           H  
HETATM  863  HN1 S2A A  26      -3.212   6.263  -4.536  1.00  0.09           H  
HETATM  864  HN2 S2A A  26      -3.494   7.117  -2.980  1.00  0.09           H  
HETATM  865  HN3 S2A A  26      -4.762   7.129  -4.257  1.00  0.09           H  
HETATM  866  HM1 S2A A  26     -10.291  -0.143  -1.087  1.00  0.67           H  
HETATM  867  HM2 S2A A  26      -9.107   0.734  -0.011  1.00  1.22           H  
HETATM  868  HM3 S2A A  26      -8.489  -0.148  -1.334  1.00  1.12           H  
ENDMDL                                                                          
MODEL        6                                                                  
ATOM      1  O5'  DC A   1       1.106 -19.059  -2.543  1.00  0.03           O  
ATOM      2  C5'  DC A   1       2.109 -19.332  -3.526  1.00  0.03           C  
ATOM      3  C4'  DC A   1       2.006 -18.408  -4.738  1.00  0.03           C  
ATOM      4  O4'  DC A   1       0.679 -18.511  -5.265  1.00  0.03           O  
ATOM      5  C3'  DC A   1       2.178 -16.913  -4.544  1.00  0.03           C  
ATOM      6  O3'  DC A   1       2.318 -16.189  -5.761  1.00  0.03           O  
ATOM      7  C2'  DC A   1       0.830 -16.647  -3.892  1.00  0.03           C  
ATOM      8  C1'  DC A   1      -0.051 -17.317  -4.947  1.00  0.03           C  
ATOM      9  N1   DC A   1      -1.395 -17.709  -4.464  1.00  0.03           N  
ATOM     10  C2   DC A   1      -2.506 -17.256  -5.157  1.00  0.06           C  
ATOM     11  O2   DC A   1      -2.408 -16.543  -6.150  1.00  0.03           O  
ATOM     12  N3   DC A   1      -3.735 -17.622  -4.710  1.00  0.03           N  
ATOM     13  C4   DC A   1      -3.891 -18.400  -3.629  1.00  0.03           C  
ATOM     14  N4   DC A   1      -5.131 -18.723  -3.240  1.00  0.02           N  
ATOM     15  C5   DC A   1      -2.747 -18.873  -2.904  1.00  0.06           C  
ATOM     16  C6   DC A   1      -1.531 -18.503  -3.360  1.00  0.05           C  
ATOM     17  H5'  DC A   1       1.994 -20.363  -3.859  1.00  0.03           H  
ATOM     18 H5''  DC A   1       3.094 -19.214  -3.074  1.00  0.03           H  
ATOM     19  H4'  DC A   1       2.710 -18.762  -5.491  1.00  0.03           H  
ATOM     20  H3'  DC A   1       3.022 -16.684  -3.895  1.00  0.03           H  
ATOM     21  H2'  DC A   1       0.797 -17.185  -2.946  1.00  0.03           H  
ATOM     22 H2''  DC A   1       0.596 -15.595  -3.743  1.00  0.03           H  
ATOM     23  H1'  DC A   1      -0.133 -16.674  -5.824  1.00  0.03           H  
ATOM     24  H41  DC A   1      -5.914 -18.388  -3.792  1.00  0.04           H  
ATOM     25  H42  DC A   1      -5.296 -19.289  -2.420  1.00  0.03           H  
ATOM     26  H5   DC A   1      -2.850 -19.506  -2.023  1.00  0.07           H  
ATOM     27  H6   DC A   1      -0.638 -18.845  -2.838  1.00  0.07           H  
ATOM     28 HO5'  DC A   1       1.265 -19.670  -1.820  1.00  0.03           H  
ATOM     29  P    DC A   2       2.572 -14.614  -5.732  1.00  0.03           P  
ATOM     30  OP1  DC A   2       3.697 -14.291  -6.635  1.00  0.04           O  
ATOM     31  OP2  DC A   2       2.579 -14.158  -4.325  1.00  0.03           O  
ATOM     32  O5'  DC A   2       1.219 -14.139  -6.407  1.00  0.03           O  
ATOM     33  C5'  DC A   2       1.040 -14.649  -7.719  1.00  0.03           C  
ATOM     34  C4'  DC A   2      -0.202 -14.102  -8.374  1.00  0.02           C  
ATOM     35  O4'  DC A   2      -1.338 -14.392  -7.559  1.00  0.02           O  
ATOM     36  C3'  DC A   2      -0.305 -12.605  -8.539  1.00  0.02           C  
ATOM     37  O3'  DC A   2      -1.367 -12.224  -9.384  1.00  0.02           O  
ATOM     38  C2'  DC A   2      -0.656 -12.232  -7.107  1.00  0.02           C  
ATOM     39  C1'  DC A   2      -1.846 -13.170  -7.002  1.00  0.02           C  
ATOM     40  N1   DC A   2      -2.303 -13.460  -5.629  1.00  0.02           N  
ATOM     41  C2   DC A   2      -3.638 -13.263  -5.347  1.00  0.02           C  
ATOM     42  O2   DC A   2      -4.417 -12.858  -6.201  1.00  0.02           O  
ATOM     43  N3   DC A   2      -4.079 -13.533  -4.095  1.00  0.02           N  
ATOM     44  C4   DC A   2      -3.256 -13.979  -3.137  1.00  0.01           C  
ATOM     45  N4   DC A   2      -3.768 -14.227  -1.924  1.00  0.01           N  
ATOM     46  C5   DC A   2      -1.864 -14.186  -3.418  1.00  0.02           C  
ATOM     47  C6   DC A   2      -1.438 -13.913  -4.673  1.00  0.02           C  
ATOM     48  H5'  DC A   2       0.991 -15.736  -7.662  1.00  0.03           H  
ATOM     49 H5''  DC A   2       1.916 -14.371  -8.305  1.00  0.03           H  
ATOM     50  H4'  DC A   2      -0.326 -14.589  -9.341  1.00  0.03           H  
ATOM     51  H3'  DC A   2       0.624 -12.160  -8.895  1.00  0.03           H  
ATOM     52  H2'  DC A   2       0.158 -12.531  -6.447  1.00  0.02           H  
ATOM     53 H2''  DC A   2      -0.927 -11.188  -6.953  1.00  0.02           H  
ATOM     54  H1'  DC A   2      -2.663 -12.783  -7.610  1.00  0.02           H  
ATOM     55  H41  DC A   2      -4.768 -14.111  -1.792  1.00  0.02           H  
ATOM     56  H42  DC A   2      -3.182 -14.519  -1.155  1.00  0.02           H  
ATOM     57  H5   DC A   2      -1.176 -14.547  -2.654  1.00  0.02           H  
ATOM     58  H6   DC A   2      -0.392 -14.056  -4.934  1.00  0.03           H  
ATOM     59  P    DA A   3      -1.469 -10.713  -9.872  1.00  0.02           P  
ATOM     60  OP1  DA A   3      -1.130 -10.646 -11.310  1.00  0.03           O  
ATOM     61  OP2  DA A   3      -0.792  -9.834  -8.893  1.00  0.03           O  
ATOM     62  O5'  DA A   3      -3.029 -10.555  -9.705  1.00  0.02           O  
ATOM     63  C5'  DA A   3      -3.782 -11.523 -10.415  1.00  0.02           C  
ATOM     64  C4'  DA A   3      -5.261 -11.345 -10.178  1.00  0.02           C  
ATOM     65  O4'  DA A   3      -5.508 -11.427  -8.780  1.00  0.02           O  
ATOM     66  C3'  DA A   3      -5.854  -9.997 -10.524  1.00  0.02           C  
ATOM     67  O3'  DA A   3      -7.286  -9.958 -10.497  1.00  0.02           O  
ATOM     68  C2'  DA A   3      -5.333  -9.187  -9.342  1.00  0.02           C  
ATOM     69  C1'  DA A   3      -5.872 -10.132  -8.287  1.00  0.02           C  
ATOM     70  N9   DA A   3      -5.294 -10.049  -6.936  1.00  0.02           N  
ATOM     71  C8   DA A   3      -3.981 -10.048  -6.537  1.00  0.02           C  
ATOM     72  N7   DA A   3      -3.823 -10.014  -5.239  1.00  0.02           N  
ATOM     73  C5   DA A   3      -5.121  -9.989  -4.757  1.00  0.02           C  
ATOM     74  C6   DA A   3      -5.635  -9.951  -3.468  1.00  0.02           C  
ATOM     75  N6   DA A   3      -4.851  -9.935  -2.389  1.00  0.02           N  
ATOM     76  N1   DA A   3      -6.972  -9.934  -3.348  1.00  0.02           N  
ATOM     77  C2   DA A   3      -7.749  -9.956  -4.428  1.00  0.02           C  
ATOM     78  N3   DA A   3      -7.368  -9.992  -5.688  1.00  0.02           N  
ATOM     79  C4   DA A   3      -6.023 -10.008  -5.783  1.00  0.02           C  
ATOM     80  H5'  DA A   3      -3.461 -12.515 -10.101  1.00  0.02           H  
ATOM     81 H5''  DA A   3      -3.563 -11.399 -11.475  1.00  0.02           H  
ATOM     82  H4'  DA A   3      -5.806 -12.139 -10.689  1.00  0.02           H  
ATOM     83  H3'  DA A   3      -5.509  -9.631 -11.492  1.00  0.02           H  
ATOM     84  H2'  DA A   3      -4.244  -9.181  -9.349  1.00  0.02           H  
ATOM     85 H2''  DA A   3      -5.744  -8.181  -9.254  1.00  0.02           H  
ATOM     86  H1'  DA A   3      -6.958 -10.039  -8.247  1.00  0.02           H  
ATOM     87  H8   DA A   3      -3.151 -10.075  -7.242  1.00  0.02           H  
ATOM     88  H61  DA A   3      -5.261  -9.994  -1.465  1.00  0.02           H  
ATOM     89  H62  DA A   3      -3.849  -9.862  -2.499  1.00  0.02           H  
ATOM     90  H2   DA A   3      -8.826  -9.940  -4.255  1.00  0.02           H  
ATOM     91  P    DT A   4      -7.994  -8.845 -11.407  1.00  0.02           P  
ATOM     92  OP1  DT A   4      -9.310  -9.369 -11.836  1.00  0.03           O  
ATOM     93  OP2  DT A   4      -7.011  -8.404 -12.422  1.00  0.02           O  
ATOM     94  O5'  DT A   4      -8.260  -7.633 -10.402  1.00  0.02           O  
ATOM     95  C5'  DT A   4      -9.445  -7.774  -9.635  1.00  0.02           C  
ATOM     96  C4'  DT A   4      -9.364  -7.050  -8.317  1.00  0.02           C  
ATOM     97  O4'  DT A   4      -8.104  -7.389  -7.747  1.00  0.02           O  
ATOM     98  C3'  DT A   4      -9.222  -5.543  -8.289  1.00  0.02           C  
ATOM     99  O3'  DT A   4     -10.368  -4.726  -8.560  1.00  0.02           O  
ATOM    100  C2'  DT A   4      -8.703  -5.341  -6.859  1.00  0.02           C  
ATOM    101  C1'  DT A   4      -8.235  -6.741  -6.481  1.00  0.02           C  
ATOM    102  N1   DT A   4      -6.995  -6.786  -5.681  1.00  0.01           N  
ATOM    103  C2   DT A   4      -7.148  -6.945  -4.317  1.00  0.02           C  
ATOM    104  O2   DT A   4      -8.247  -7.037  -3.774  1.00  0.02           O  
ATOM    105  N3   DT A   4      -5.983  -6.994  -3.576  1.00  0.02           N  
ATOM    106  C4   DT A   4      -4.694  -6.897  -4.062  1.00  0.02           C  
ATOM    107  O4   DT A   4      -3.740  -6.958  -3.286  1.00  0.03           O  
ATOM    108  C5   DT A   4      -4.631  -6.730  -5.497  1.00  0.02           C  
ATOM    109  C7   DT A   4      -3.271  -6.611  -6.165  1.00  0.02           C  
ATOM    110  C6   DT A   4      -5.753  -6.682  -6.250  1.00  0.02           C  
ATOM    111  H5'  DT A   4      -9.569  -8.836  -9.442  1.00  0.03           H  
ATOM    112 H5''  DT A   4     -10.296  -7.416 -10.212  1.00  0.03           H  
ATOM    113  H4'  DT A   4     -10.179  -7.376  -7.669  1.00  0.02           H  
ATOM    114  H3'  DT A   4      -8.424  -5.246  -8.969  1.00  0.02           H  
ATOM    115  H2'  DT A   4      -7.846  -4.672  -6.935  1.00  0.03           H  
ATOM    116 H2''  DT A   4      -9.440  -4.966  -6.149  1.00  0.03           H  
ATOM    117  H1'  DT A   4      -9.022  -7.226  -5.902  1.00  0.03           H  
ATOM    118  H3   DT A   4      -6.109  -7.127  -2.577  1.00  0.02           H  
ATOM    119  H71  DT A   4      -3.198  -5.650  -6.673  1.00  0.03           H  
ATOM    120  H72  DT A   4      -2.495  -6.683  -5.403  1.00  0.03           H  
ATOM    121  H73  DT A   4      -3.147  -7.416  -6.888  1.00  0.03           H  
ATOM    122  H6   DT A   4      -5.673  -6.558  -7.329  1.00  0.02           H  
ATOM    123  P    DC A   5     -10.412  -3.175  -8.131  1.00  0.02           P  
ATOM    124  OP1  DC A   5     -11.601  -2.545  -8.749  1.00  0.03           O  
ATOM    125  OP2  DC A   5      -9.066  -2.593  -8.337  1.00  0.04           O  
ATOM    126  O5'  DC A   5     -10.669  -3.286  -6.558  1.00  0.03           O  
ATOM    127  C5'  DC A   5     -11.973  -3.668  -6.148  1.00  0.03           C  
ATOM    128  C4'  DC A   5     -12.029  -3.787  -4.646  1.00  0.03           C  
ATOM    129  O4'  DC A   5     -11.035  -4.722  -4.235  1.00  0.04           O  
ATOM    130  C3'  DC A   5     -11.597  -2.555  -3.892  1.00  0.04           C  
ATOM    131  O3'  DC A   5     -12.473  -1.442  -3.962  1.00  0.04           O  
ATOM    132  C2'  DC A   5     -11.505  -3.197  -2.517  1.00  0.06           C  
ATOM    133  C1'  DC A   5     -10.603  -4.379  -2.904  1.00  0.04           C  
ATOM    134  N1   DC A   5      -9.133  -4.186  -2.879  1.00  0.04           N  
ATOM    135  C2   DC A   5      -8.462  -4.583  -1.757  1.00  0.04           C  
ATOM    136  O2   DC A   5      -9.039  -5.063  -0.784  1.00  0.06           O  
ATOM    137  N3   DC A   5      -7.109  -4.423  -1.745  1.00  0.05           N  
ATOM    138  C4   DC A   5      -6.435  -3.897  -2.779  1.00  0.05           C  
ATOM    139  N4   DC A   5      -5.103  -3.768  -2.696  1.00  0.06           N  
ATOM    140  C5   DC A   5      -7.137  -3.481  -3.953  1.00  0.04           C  
ATOM    141  C6   DC A   5      -8.478  -3.645  -3.956  1.00  0.05           C  
ATOM    142  H5'  DC A   5     -12.236  -4.615  -6.620  1.00  0.05           H  
ATOM    143 H5''  DC A   5     -12.663  -2.896  -6.487  1.00  0.04           H  
ATOM    144  H4'  DC A   5     -13.016  -4.108  -4.311  1.00  0.05           H  
ATOM    145  H3'  DC A   5     -10.620  -2.216  -4.226  1.00  0.05           H  
ATOM    146  H2'  DC A   5     -11.076  -2.580  -1.727  1.00  0.11           H  
ATOM    147 H2''  DC A   5     -12.497  -3.556  -2.241  1.00  0.09           H  
ATOM    148  H1'  DC A   5     -10.836  -5.211  -2.241  1.00  0.07           H  
ATOM    149  H41  DC A   5      -4.626  -4.025  -1.836  1.00  0.14           H  
ATOM    150  H42  DC A   5      -4.565  -3.418  -3.476  1.00  0.15           H  
ATOM    151  H5   DC A   5      -6.621  -3.050  -4.811  1.00  0.06           H  
ATOM    152  H6   DC A   5      -9.033  -3.337  -4.837  1.00  0.05           H  
ATOM    153  P    DG A   6     -11.907  -0.166  -4.744  1.00  0.03           P  
ATOM    154  OP1  DG A   6     -13.039   0.641  -5.247  1.00  0.04           O  
ATOM    155  OP2  DG A   6     -10.815  -0.587  -5.646  1.00  0.05           O  
ATOM    156  O5'  DG A   6     -11.235   0.592  -3.505  1.00  0.05           O  
ATOM    157  C5'  DG A   6     -12.139   1.098  -2.541  1.00  0.06           C  
ATOM    158  C4'  DG A   6     -12.632   2.471  -2.957  1.00  0.05           C  
ATOM    159  O4'  DG A   6     -13.396   2.999  -1.874  1.00  0.08           O  
ATOM    160  C3'  DG A   6     -11.599   3.563  -3.161  1.00  0.06           C  
ATOM    161  O3'  DG A   6     -12.163   4.796  -3.599  1.00  0.05           O  
ATOM    162  C2'  DG A   6     -11.170   3.713  -1.703  1.00  0.09           C  
ATOM    163  C1'  DG A   6     -12.572   3.916  -1.136  1.00  0.09           C  
ATOM    164  N9   DG A   6     -12.737   3.692   0.315  1.00  0.10           N  
ATOM    165  C8   DG A   6     -12.982   2.528   1.001  1.00  0.13           C  
ATOM    166  N7   DG A   6     -13.083   2.687   2.293  1.00  0.12           N  
ATOM    167  C5   DG A   6     -12.892   4.047   2.483  1.00  0.09           C  
ATOM    168  C6   DG A   6     -12.893   4.803   3.685  1.00  0.08           C  
ATOM    169  O6   DG A   6     -13.067   4.398   4.836  1.00  0.09           O  
ATOM    170  N1   DG A   6     -12.662   6.154   3.438  1.00  0.07           N  
ATOM    171  C2   DG A   6     -12.452   6.715   2.183  1.00  0.06           C  
ATOM    172  N2   DG A   6     -12.236   8.035   2.100  1.00  0.07           N  
ATOM    173  N3   DG A   6     -12.456   5.985   1.056  1.00  0.06           N  
ATOM    174  C4   DG A   6     -12.680   4.670   1.279  1.00  0.08           C  
ATOM    175  H5'  DG A   6     -11.680   1.103  -1.557  1.00  0.09           H  
ATOM    176 H5''  DG A   6     -12.998   0.426  -2.515  1.00  0.10           H  
ATOM    177  H4'  DG A   6     -13.273   2.370  -3.834  1.00  0.09           H  
ATOM    178  H3'  DG A   6     -10.806   3.248  -3.836  1.00  0.09           H  
ATOM    179  H2'  DG A   6     -10.701   2.801  -1.340  1.00  0.10           H  
ATOM    180 H2''  DG A   6     -10.531   4.573  -1.509  1.00  0.14           H  
ATOM    181  H1'  DG A   6     -12.861   4.942  -1.345  1.00  0.14           H  
ATOM    182  H8   DG A   6     -13.081   1.562   0.511  1.00  0.20           H  
ATOM    183  H1   DG A   6     -12.650   6.736   4.265  1.00  0.10           H  
ATOM    184  H21  DG A   6     -12.207   8.614   2.928  1.00  0.10           H  
ATOM    185  H22  DG A   6     -12.088   8.494   1.210  1.00  0.08           H  
ATOM    186  P    DT A   7     -11.281   5.912  -4.339  1.00  0.03           P  
ATOM    187  OP1  DT A   7     -11.316   5.676  -5.797  1.00  0.04           O  
ATOM    188  OP2  DT A   7      -9.988   6.019  -3.628  1.00  0.04           O  
ATOM    189  O5'  DT A   7     -12.137   7.217  -3.993  1.00  0.04           O  
ATOM    190  C5'  DT A   7     -11.555   8.517  -4.020  1.00  0.03           C  
ATOM    191  C4'  DT A   7     -11.812   9.274  -2.719  1.00  0.03           C  
ATOM    192  O4'  DT A   7     -13.190   9.034  -2.400  1.00  0.03           O  
ATOM    193  C3'  DT A   7     -11.146   8.847  -1.414  1.00  0.02           C  
ATOM    194  O3'  DT A   7     -11.467   9.667  -0.294  1.00  0.02           O  
ATOM    195  C2'  DT A   7     -11.875   7.554  -1.191  1.00  0.02           C  
ATOM    196  C1'  DT A   7     -13.263   8.173  -1.242  1.00  0.02           C  
ATOM    197  N1   DT A   7     -14.340   7.167  -1.352  1.00  0.02           N  
ATOM    198  C2   DT A   7     -15.142   6.941  -0.241  1.00  0.03           C  
ATOM    199  O2   DT A   7     -15.004   7.555   0.821  1.00  0.03           O  
ATOM    200  N3   DT A   7     -16.129   5.972  -0.398  1.00  0.03           N  
ATOM    201  C4   DT A   7     -16.374   5.231  -1.545  1.00  0.04           C  
ATOM    202  O4   DT A   7     -17.280   4.398  -1.584  1.00  0.05           O  
ATOM    203  C5   DT A   7     -15.487   5.542  -2.638  1.00  0.04           C  
ATOM    204  C7   DT A   7     -15.644   4.797  -3.951  1.00  0.04           C  
ATOM    205  C6   DT A   7     -14.525   6.472  -2.515  1.00  0.03           C  
ATOM    206  H5'  DT A   7     -12.021   9.058  -4.842  1.00  0.04           H  
ATOM    207 H5''  DT A   7     -10.485   8.436  -4.206  1.00  0.04           H  
ATOM    208  H4'  DT A   7     -11.662  10.340  -2.899  1.00  0.03           H  
ATOM    209  H3'  DT A   7     -10.068   8.751  -1.523  1.00  0.03           H  
ATOM    210  H2'  DT A   7     -11.717   6.872  -2.017  1.00  0.04           H  
ATOM    211 H2''  DT A   7     -11.666   7.059  -0.244  1.00  0.04           H  
ATOM    212  H1'  DT A   7     -13.410   8.774  -0.344  1.00  0.03           H  
ATOM    213  H3   DT A   7     -16.723   5.789   0.397  1.00  0.04           H  
ATOM    214  H71  DT A   7     -14.718   4.267  -4.175  1.00  0.05           H  
ATOM    215  H72  DT A   7     -16.461   4.081  -3.856  1.00  0.05           H  
ATOM    216  H73  DT A   7     -15.865   5.506  -4.748  1.00  0.05           H  
ATOM    217  H6   DT A   7     -13.874   6.684  -3.363  1.00  0.03           H  
ATOM    218  P    DC A   8     -10.749  11.098  -0.169  1.00  0.02           P  
ATOM    219  OP1  DC A   8     -11.776  12.160  -0.105  1.00  0.05           O  
ATOM    220  OP2  DC A   8      -9.663  11.154  -1.175  1.00  0.03           O  
ATOM    221  O5'  DC A   8     -10.081  10.950   1.274  1.00  0.04           O  
ATOM    222  C5'  DC A   8     -10.991  10.894   2.362  1.00  0.03           C  
ATOM    223  C4'  DC A   8     -10.413  10.153   3.557  1.00  0.03           C  
ATOM    224  O4'  DC A   8      -9.920   8.876   3.122  1.00  0.03           O  
ATOM    225  C3'  DC A   8      -9.215  10.765   4.251  1.00  0.02           C  
ATOM    226  O3'  DC A   8      -8.876  10.230   5.526  1.00  0.02           O  
ATOM    227  C2'  DC A   8      -8.153  10.344   3.258  1.00  0.03           C  
ATOM    228  C1'  DC A   8      -8.489   8.861   3.263  1.00  0.03           C  
ATOM    229  N1   DC A   8      -7.804   8.135   2.168  1.00  0.03           N  
ATOM    230  C2   DC A   8      -6.759   7.306   2.497  1.00  0.03           C  
ATOM    231  O2   DC A   8      -6.425   7.150   3.665  1.00  0.04           O  
ATOM    232  N3   DC A   8      -6.107   6.665   1.496  1.00  0.03           N  
ATOM    233  C4   DC A   8      -6.465   6.822   0.210  1.00  0.04           C  
ATOM    234  N4   DC A   8      -5.778   6.175  -0.735  1.00  0.04           N  
ATOM    235  C5   DC A   8      -7.558   7.680  -0.142  1.00  0.04           C  
ATOM    236  C6   DC A   8      -8.192   8.311   0.870  1.00  0.03           C  
ATOM    237  H5'  DC A   8     -11.891  10.403   1.997  1.00  0.04           H  
ATOM    238 H5''  DC A   8     -11.255  11.910   2.652  1.00  0.04           H  
ATOM    239  H4'  DC A   8     -11.208  10.000   4.287  1.00  0.04           H  
ATOM    240  H3'  DC A   8      -9.307  11.847   4.352  1.00  0.03           H  
ATOM    241  H2'  DC A   8      -8.359  10.797   2.288  1.00  0.04           H  
ATOM    242 H2''  DC A   8      -7.129  10.540   3.577  1.00  0.04           H  
ATOM    243  H1'  DC A   8      -8.206   8.432   4.225  1.00  0.06           H  
ATOM    244  H41  DC A   8      -5.020   5.571  -0.443  1.00  0.08           H  
ATOM    245  H42  DC A   8      -5.982   6.269  -1.722  1.00  0.06           H  
ATOM    246  H5   DC A   8      -7.867   7.820  -1.178  1.00  0.05           H  
ATOM    247  H6   DC A   8      -9.029   8.972   0.655  1.00  0.04           H  
ATOM    248  P    DT A   9      -7.884  11.170   6.359  1.00  0.02           P  
ATOM    249  OP1  DT A   9      -8.223  11.045   7.794  1.00  0.03           O  
ATOM    250  OP2  DT A   9      -7.879  12.503   5.716  1.00  0.03           O  
ATOM    251  O5'  DT A   9      -6.456  10.503   6.132  1.00  0.02           O  
ATOM    252  C5'  DT A   9      -5.958   9.717   7.204  1.00  0.02           C  
ATOM    253  C4'  DT A   9      -4.573   9.238   6.872  1.00  0.02           C  
ATOM    254  O4'  DT A   9      -4.644   8.399   5.728  1.00  0.02           O  
ATOM    255  C3'  DT A   9      -3.658  10.325   6.359  1.00  0.02           C  
ATOM    256  O3'  DT A   9      -3.228  11.310   7.298  1.00  0.02           O  
ATOM    257  C2'  DT A   9      -2.528   9.418   5.907  1.00  0.02           C  
ATOM    258  C1'  DT A   9      -3.329   8.361   5.149  1.00  0.02           C  
ATOM    259  N1   DT A   9      -3.409   8.420   3.675  1.00  0.02           N  
ATOM    260  C2   DT A   9      -2.636   7.516   2.973  1.00  0.02           C  
ATOM    261  O2   DT A   9      -1.888   6.717   3.536  1.00  0.02           O  
ATOM    262  N3   DT A   9      -2.743   7.555   1.589  1.00  0.02           N  
ATOM    263  C4   DT A   9      -3.550   8.419   0.864  1.00  0.02           C  
ATOM    264  O4   DT A   9      -3.582   8.381  -0.366  1.00  0.02           O  
ATOM    265  C5   DT A   9      -4.315   9.327   1.687  1.00  0.02           C  
ATOM    266  C7   DT A   9      -5.237  10.321   1.007  1.00  0.03           C  
ATOM    267  C6   DT A   9      -4.227   9.305   3.033  1.00  0.02           C  
ATOM    268  H5'  DT A   9      -6.629   8.887   7.425  1.00  0.02           H  
ATOM    269 H5''  DT A   9      -5.909  10.375   8.070  1.00  0.02           H  
ATOM    270  H4'  DT A   9      -4.117   8.710   7.711  1.00  0.02           H  
ATOM    271  H3'  DT A   9      -4.098  10.830   5.503  1.00  0.02           H  
ATOM    272  H2'  DT A   9      -1.804   9.887   5.253  1.00  0.02           H  
ATOM    273 H2''  DT A   9      -2.060   8.993   6.793  1.00  0.02           H  
ATOM    274  H1'  DT A   9      -2.868   7.408   5.403  1.00  0.02           H  
ATOM    275  H3   DT A   9      -2.176   6.882   1.088  1.00  0.02           H  
ATOM    276  H71  DT A   9      -5.206  10.154  -0.070  1.00  0.03           H  
ATOM    277  H72  DT A   9      -6.253  10.191   1.365  1.00  0.03           H  
ATOM    278  H73  DT A   9      -4.920  11.334   1.239  1.00  0.03           H  
ATOM    279  H6   DT A   9      -4.813  10.003   3.629  1.00  0.03           H  
ATOM    280  P    DA A  10      -2.276  12.517   6.844  1.00  0.02           P  
ATOM    281  OP1  DA A  10      -2.518  13.667   7.744  1.00  0.02           O  
ATOM    282  OP2  DA A  10      -2.392  12.681   5.377  1.00  0.02           O  
ATOM    283  O5'  DA A  10      -0.831  11.923   7.160  1.00  0.02           O  
ATOM    284  C5'  DA A  10      -0.653  11.457   8.490  1.00  0.02           C  
ATOM    285  C4'  DA A  10       0.645  10.694   8.664  1.00  0.02           C  
ATOM    286  O4'  DA A  10       0.695   9.719   7.615  1.00  0.02           O  
ATOM    287  C3'  DA A  10       1.971  11.416   8.499  1.00  0.02           C  
ATOM    288  O3'  DA A  10       3.108  10.628   8.843  1.00  0.02           O  
ATOM    289  C2'  DA A  10       1.943  11.562   6.992  1.00  0.01           C  
ATOM    290  C1'  DA A  10       1.735  10.083   6.690  1.00  0.01           C  
ATOM    291  N9   DA A  10       1.312   9.818   5.298  1.00  0.01           N  
ATOM    292  C8   DA A  10       0.418  10.524   4.537  1.00  0.02           C  
ATOM    293  N7   DA A  10       0.247  10.052   3.333  1.00  0.01           N  
ATOM    294  C5   DA A  10       1.087   8.953   3.294  1.00  0.01           C  
ATOM    295  C6   DA A  10       1.355   8.031   2.287  1.00  0.01           C  
ATOM    296  N6   DA A  10       0.757   8.118   1.096  1.00  0.01           N  
ATOM    297  N1   DA A  10       2.239   7.056   2.563  1.00  0.01           N  
ATOM    298  C2   DA A  10       2.815   7.008   3.763  1.00  0.01           C  
ATOM    299  N3   DA A  10       2.637   7.827   4.789  1.00  0.01           N  
ATOM    300  C4   DA A  10       1.745   8.794   4.484  1.00  0.01           C  
ATOM    301  H5'  DA A  10      -1.492  10.796   8.707  1.00  0.02           H  
ATOM    302 H5''  DA A  10      -0.690  12.306   9.171  1.00  0.02           H  
ATOM    303  H4'  DA A  10       0.621  10.181   9.627  1.00  0.02           H  
ATOM    304  H3'  DA A  10       2.003  12.365   9.035  1.00  0.02           H  
ATOM    305  H2'  DA A  10       1.078  12.156   6.700  1.00  0.01           H  
ATOM    306 H2''  DA A  10       2.860  11.964   6.566  1.00  0.02           H  
ATOM    307  H1'  DA A  10       2.648   9.535   6.927  1.00  0.02           H  
ATOM    308  H8   DA A  10      -0.105  11.404   4.909  1.00  0.02           H  
ATOM    309  H61  DA A  10       0.957   7.454   0.354  1.00  0.02           H  
ATOM    310  H62  DA A  10       0.093   8.863   0.934  1.00  0.03           H  
ATOM    311  H2   DA A  10       3.523   6.194   3.922  1.00  0.02           H  
ATOM    312  P    DC A  11       4.534  11.332   9.016  1.00  0.02           P  
ATOM    313  OP1  DC A  11       4.978  11.166  10.418  1.00  0.02           O  
ATOM    314  OP2  DC A  11       4.459  12.681   8.411  1.00  0.01           O  
ATOM    315  O5'  DC A  11       5.456  10.424   8.081  1.00  0.02           O  
ATOM    316  C5'  DC A  11       5.741   9.112   8.547  1.00  0.02           C  
ATOM    317  C4'  DC A  11       6.471   8.291   7.503  1.00  0.01           C  
ATOM    318  O4'  DC A  11       5.665   8.260   6.319  1.00  0.01           O  
ATOM    319  C3'  DC A  11       7.816   8.806   7.009  1.00  0.01           C  
ATOM    320  O3'  DC A  11       8.610   7.891   6.256  1.00  0.01           O  
ATOM    321  C2'  DC A  11       7.290   9.861   6.049  1.00  0.01           C  
ATOM    322  C1'  DC A  11       6.370   8.929   5.266  1.00  0.01           C  
ATOM    323  N1   DC A  11       5.411   9.591   4.350  1.00  0.01           N  
ATOM    324  C2   DC A  11       5.280   9.087   3.065  1.00  0.03           C  
ATOM    325  O2   DC A  11       5.929   8.121   2.673  1.00  0.02           O  
ATOM    326  N3   DC A  11       4.409   9.695   2.220  1.00  0.01           N  
ATOM    327  C4   DC A  11       3.682  10.758   2.601  1.00  0.02           C  
ATOM    328  N4   DC A  11       2.844  11.313   1.716  1.00  0.01           N  
ATOM    329  C5   DC A  11       3.811  11.287   3.927  1.00  0.03           C  
ATOM    330  C6   DC A  11       4.681  10.673   4.761  1.00  0.03           C  
ATOM    331  H5'  DC A  11       4.796   8.631   8.801  1.00  0.02           H  
ATOM    332 H5''  DC A  11       6.349   9.195   9.447  1.00  0.02           H  
ATOM    333  H4'  DC A  11       6.586   7.273   7.876  1.00  0.01           H  
ATOM    334  H3'  DC A  11       8.423   9.213   7.817  1.00  0.02           H  
ATOM    335  H2'  DC A  11       6.734  10.612   6.610  1.00  0.01           H  
ATOM    336 H2''  DC A  11       8.061  10.320   5.433  1.00  0.01           H  
ATOM    337  H1'  DC A  11       6.980   8.208   4.721  1.00  0.01           H  
ATOM    338  H41  DC A  11       2.804  10.938   0.776  1.00  0.02           H  
ATOM    339  H42  DC A  11       2.254  12.094   1.976  1.00  0.01           H  
ATOM    340  H5   DC A  11       3.229  12.149   4.254  1.00  0.04           H  
ATOM    341  H6   DC A  11       4.798  11.048   5.777  1.00  0.03           H  
ATOM    342  P    DC A  12      10.173   8.226   6.103  1.00  0.01           P  
ATOM    343  OP1  DC A  12      10.944   7.211   6.855  1.00  0.02           O  
ATOM    344  OP2  DC A  12      10.356   9.666   6.392  1.00  0.02           O  
ATOM    345  O5'  DC A  12      10.416   7.992   4.547  1.00  0.01           O  
ATOM    346  C5'  DC A  12      11.022   6.768   4.162  1.00  0.01           C  
ATOM    347  C4'  DC A  12      11.014   6.668   2.661  1.00  0.01           C  
ATOM    348  O4'  DC A  12       9.650   6.763   2.246  1.00  0.01           O  
ATOM    349  C3'  DC A  12      11.617   7.856   1.948  1.00  0.01           C  
ATOM    350  O3'  DC A  12      13.025   8.048   1.957  1.00  0.01           O  
ATOM    351  C2'  DC A  12      11.066   7.564   0.568  1.00  0.01           C  
ATOM    352  C1'  DC A  12       9.602   7.464   0.990  1.00  0.01           C  
ATOM    353  N1   DC A  12       8.862   8.743   1.128  1.00  0.01           N  
ATOM    354  C2   DC A  12       8.353   9.317  -0.027  1.00  0.01           C  
ATOM    355  O2   DC A  12       8.515   8.805  -1.132  1.00  0.01           O  
ATOM    356  N3   DC A  12       7.661  10.481   0.086  1.00  0.01           N  
ATOM    357  C4   DC A  12       7.465  11.074   1.270  1.00  0.01           C  
ATOM    358  N4   DC A  12       6.765  12.216   1.314  1.00  0.01           N  
ATOM    359  C5   DC A  12       7.987  10.492   2.468  1.00  0.01           C  
ATOM    360  C6   DC A  12       8.675   9.334   2.351  1.00  0.01           C  
ATOM    361  H5'  DC A  12      10.495   5.930   4.615  1.00  0.01           H  
ATOM    362 H5''  DC A  12      12.050   6.785   4.523  1.00  0.01           H  
ATOM    363  H4'  DC A  12      11.464   5.738   2.312  1.00  0.01           H  
ATOM    364  H3'  DC A  12      11.180   8.770   2.342  1.00  0.01           H  
ATOM    365  H2'  DC A  12      11.234   8.336  -0.184  1.00  0.01           H  
ATOM    366 H2''  DC A  12      11.433   6.594   0.234  1.00  0.01           H  
ATOM    367  H1'  DC A  12       9.079   6.848   0.259  1.00  0.01           H  
ATOM    368  H41  DC A  12       6.410  12.600   0.444  1.00  0.01           H  
ATOM    369  H42  DC A  12       6.590  12.694   2.189  1.00  0.01           H  
ATOM    370  H5   DC A  12       7.840  10.966   3.438  1.00  0.01           H  
ATOM    371  H6   DC A  12       9.075   8.875   3.252  1.00  0.01           H  
ATOM    372  P    DT A  13      13.594   9.146   2.984  1.00  0.01           P  
ATOM    373  OP1  DT A  13      14.954   9.523   2.532  1.00  0.01           O  
ATOM    374  OP2  DT A  13      13.378   8.668   4.368  1.00  0.01           O  
ATOM    375  O5'  DT A  13      12.624  10.390   2.709  1.00  0.01           O  
ATOM    376  C5'  DT A  13      12.514  10.857   1.371  1.00  0.01           C  
ATOM    377  C4'  DT A  13      12.294  12.347   1.321  1.00  0.01           C  
ATOM    378  O4'  DT A  13      13.462  12.950   1.886  1.00  0.02           O  
ATOM    379  C3'  DT A  13      12.216  12.965  -0.062  1.00  0.02           C  
ATOM    380  O3'  DT A  13      10.977  12.855  -0.763  1.00  0.01           O  
ATOM    381  C2'  DT A  13      12.502  14.398   0.353  1.00  0.02           C  
ATOM    382  C1'  DT A  13      13.803  14.105   1.099  1.00  0.02           C  
ATOM    383  N1   DT A  13      14.978  13.827   0.238  1.00  0.02           N  
ATOM    384  C2   DT A  13      15.406  14.831  -0.626  1.00  0.02           C  
ATOM    385  O2   DT A  13      14.851  15.930  -0.693  1.00  0.02           O  
ATOM    386  N3   DT A  13      16.508  14.525  -1.416  1.00  0.03           N  
ATOM    387  C4   DT A  13      17.205  13.324  -1.414  1.00  0.03           C  
ATOM    388  O4   DT A  13      18.175  13.147  -2.154  1.00  0.03           O  
ATOM    389  C5   DT A  13      16.685  12.351  -0.486  1.00  0.03           C  
ATOM    390  C7   DT A  13      17.358  10.994  -0.388  1.00  0.03           C  
ATOM    391  C6   DT A  13      15.620  12.617   0.292  1.00  0.02           C  
ATOM    392  H5'  DT A  13      11.683  10.356   0.879  1.00  0.01           H  
ATOM    393 H5''  DT A  13      13.434  10.592   0.851  1.00  0.02           H  
ATOM    394  H4'  DT A  13      11.415  12.627   1.902  1.00  0.01           H
[truncated: 185,491 more chars]
