# Supplementary material for: HIVprotI: an integrated web based platform for prediction and design of HIV proteins inhibitors
Source: J Cheminform. 2018 Mar 9;10:12. doi: 10.1186/s13321-018-0266-y (PMC5845081; doi:10.1186/s13321-018-0266-y)
Supplement: Supplementary file 2 — Additional file 2. Source code of HIVProtI web server. [file 13321_2018_266_MOESM2_ESM.zip › HIVprotI_Source-code/hivprotI/cdw/data/molecules/2XKU.pdb]

SEQADV 2XKU MET A    6  UNP  P61769              EXPRESSION TAG                 
SEQRES   1 A   94  MET ILE GLN VAL TYR SER ARG HIS PRO ALA GLU ASN GLY          
SEQRES   2 A   94  LYS SER ASN PHE LEU ASN CYS TYR VAL SER GLY PHE HIS          
SEQRES   3 A   94  PRO SER ASP ILE GLU VAL ASP LEU LEU LYS ASN GLY GLU          
SEQRES   4 A   94  ARG ILE GLU LYS VAL GLU HIS SER ASP LEU SER PHE SER          
SEQRES   5 A   94  LYS ASP TRP SER PHE TYR LEU LEU TYR TYR THR GLU PHE          
SEQRES   6 A   94  THR PRO THR GLU LYS ASP GLU TYR ALA CYS ARG VAL ASN          
SEQRES   7 A   94  HIS VAL THR LEU SER GLN PRO LYS ILE VAL LYS TRP ASP          
SEQRES   8 A   94  ARG ASP MET                                                  
HELIX    1   1 PRO A   32  ASP A   34  5                                   3    
SHEET    1  AA 3 GLN A   8  SER A  11  0                                        
SHEET    2  AA 3 ASN A  21  VAL A  27 -1                                        
SHEET    3  AA 3 LEU A  64  PHE A  70 -1                                        
SHEET    1  AB 4 GLU A  44  ARG A  45  0                                        
SHEET    2  AB 4 ILE A  35  LYS A  41 -1                                        
SHEET    3  AB 4 TYR A  78  HIS A  84 -1                                        
SHEET    4  AB 4 LYS A  91  LYS A  94 -1                                        
SSBOND   1 CYS A   25    CYS A   80                          1555   1555  2.04  
CRYST1    1.000    1.000    1.000  90.00  90.00  90.00 P 1           1          
ORIGX1      1.000000  0.000000  0.000000        0.00000                         
ORIGX2      0.000000  1.000000  0.000000        0.00000                         
ORIGX3      0.000000  0.000000  1.000000        0.00000                         
SCALE1      1.000000  0.000000  0.000000        0.00000                         
SCALE2      0.000000  1.000000  0.000000        0.00000                         
SCALE3      0.000000  0.000000  1.000000        0.00000                         
MODEL        1                                                                  
ATOM      1  N   MET A   6       5.754  -7.551   8.557  1.00  0.00           N  
ATOM      2  CA  MET A   6       5.241  -7.560   7.188  1.00  0.00           C  
ATOM      3  C   MET A   6       4.884  -6.159   6.707  1.00  0.00           C  
ATOM      4  O   MET A   6       5.758  -5.369   6.357  1.00  0.00           O  
ATOM      5  CB  MET A   6       4.021  -8.484   7.055  1.00  0.00           C  
ATOM      6  CG  MET A   6       4.362  -9.906   6.656  1.00  0.00           C  
ATOM      7  SD  MET A   6       2.911 -10.983   6.629  1.00  0.00           S  
ATOM      8  CE  MET A   6       1.883 -10.150   5.419  1.00  0.00           C  
ATOM      9  HA  MET A   6       6.028  -7.942   6.556  1.00  0.00           H  
ATOM     10  HB2 MET A   6       3.509  -8.518   8.005  1.00  0.00           H  
ATOM     11  HB3 MET A   6       3.354  -8.075   6.311  1.00  0.00           H  
ATOM     12  HG2 MET A   6       4.799  -9.888   5.668  1.00  0.00           H  
ATOM     13  HG3 MET A   6       5.078 -10.302   7.359  1.00  0.00           H  
ATOM     14  HE1 MET A   6       1.671  -9.146   5.755  1.00  0.00           H  
ATOM     15  HE2 MET A   6       2.402 -10.109   4.472  1.00  0.00           H  
ATOM     16  HE3 MET A   6       0.957 -10.693   5.299  1.00  0.00           H  
ATOM     17  N   ILE A   7       3.594  -5.861   6.705  1.00  0.00           N  
ATOM     18  CA  ILE A   7       3.085  -4.586   6.229  1.00  0.00           C  
ATOM     19  C   ILE A   7       1.868  -4.224   7.074  1.00  0.00           C  
ATOM     20  O   ILE A   7       1.109  -5.110   7.464  1.00  0.00           O  
ATOM     21  CB  ILE A   7       2.640  -4.663   4.732  1.00  0.00           C  
ATOM     22  CG1 ILE A   7       3.635  -5.450   3.864  1.00  0.00           C  
ATOM     23  CG2 ILE A   7       2.448  -3.270   4.139  1.00  0.00           C  
ATOM     24  CD1 ILE A   7       3.014  -6.037   2.605  1.00  0.00           C  
ATOM     25  H   ILE A   7       2.956  -6.516   7.058  1.00  0.00           H  
ATOM     26  HA  ILE A   7       3.852  -3.834   6.358  1.00  0.00           H  
ATOM     27  HB  ILE A   7       1.686  -5.169   4.703  1.00  0.00           H  
ATOM     28 HG12 ILE A   7       4.441  -4.795   3.554  1.00  0.00           H  
ATOM     29 HG13 ILE A   7       4.038  -6.260   4.444  1.00  0.00           H  
ATOM     30 HG21 ILE A   7       1.800  -2.689   4.780  1.00  0.00           H  
ATOM     31 HG22 ILE A   7       3.406  -2.777   4.040  1.00  0.00           H  
ATOM     32 HG23 ILE A   7       1.995  -3.365   3.165  1.00  0.00           H  
ATOM     33 HD11 ILE A   7       2.157  -6.639   2.870  1.00  0.00           H  
ATOM     34 HD12 ILE A   7       2.703  -5.240   1.947  1.00  0.00           H  
ATOM     35 HD13 ILE A   7       3.740  -6.656   2.098  1.00  0.00           H  
ATOM     36  N   GLN A   8       1.679  -2.948   7.372  1.00  0.00           N  
ATOM     37  CA  GLN A   8       0.534  -2.527   8.172  1.00  0.00           C  
ATOM     38  C   GLN A   8      -0.213  -1.400   7.465  1.00  0.00           C  
ATOM     39  O   GLN A   8       0.277  -0.274   7.386  1.00  0.00           O  
ATOM     40  CB  GLN A   8       0.992  -2.082   9.563  1.00  0.00           C  
ATOM     41  CG  GLN A   8       1.605  -3.206  10.394  1.00  0.00           C  
ATOM     42  CD  GLN A   8       2.245  -2.704  11.676  1.00  0.00           C  
ATOM     43  OE1 GLN A   8       1.840  -1.684  12.239  1.00  0.00           O  
ATOM     44  NE2 GLN A   8       3.252  -3.422  12.145  1.00  0.00           N  
ATOM     45  H   GLN A   8       2.311  -2.269   7.045  1.00  0.00           H  
ATOM     46  HA  GLN A   8      -0.128  -3.374   8.275  1.00  0.00           H  
ATOM     47  HB2 GLN A   8       1.732  -1.297   9.449  1.00  0.00           H  
ATOM     48  HB3 GLN A   8       0.136  -1.693  10.105  1.00  0.00           H  
ATOM     49  HG2 GLN A   8       0.822  -3.921  10.658  1.00  0.00           H  
ATOM     50  HG3 GLN A   8       2.367  -3.699   9.798  1.00  0.00           H  
ATOM     51 HE21 GLN A   8       3.521  -4.220  11.644  1.00  0.00           H  
ATOM     52 HE22 GLN A   8       3.682  -3.134  12.984  1.00  0.00           H  
ATOM     53  N   VAL A   9      -1.379  -1.723   6.918  1.00  0.00           N  
ATOM     54  CA  VAL A   9      -2.192  -0.740   6.206  1.00  0.00           C  
ATOM     55  C   VAL A   9      -3.225  -0.063   7.097  1.00  0.00           C  
ATOM     56  O   VAL A   9      -3.713  -0.643   8.068  1.00  0.00           O  
ATOM     57  CB  VAL A   9      -2.901  -1.356   4.984  1.00  0.00           C  
ATOM     58  CG1 VAL A   9      -1.916  -1.521   3.861  1.00  0.00           C  
ATOM     59  CG2 VAL A   9      -3.508  -2.699   5.311  1.00  0.00           C  
ATOM     60  H   VAL A   9      -1.691  -2.651   6.969  1.00  0.00           H  
ATOM     61  HA  VAL A   9      -1.511   0.020   5.845  1.00  0.00           H  
ATOM     62  HB  VAL A   9      -3.696  -0.694   4.657  1.00  0.00           H  
ATOM     63 HG11 VAL A   9      -1.082  -2.122   4.193  1.00  0.00           H  
ATOM     64 HG12 VAL A   9      -2.401  -2.012   3.031  1.00  0.00           H  
ATOM     65 HG13 VAL A   9      -1.563  -0.552   3.546  1.00  0.00           H  
ATOM     66 HG21 VAL A   9      -2.729  -3.372   5.638  1.00  0.00           H  
ATOM     67 HG22 VAL A   9      -4.244  -2.586   6.089  1.00  0.00           H  
ATOM     68 HG23 VAL A   9      -3.973  -3.100   4.420  1.00  0.00           H  
ATOM     69  N   TYR A  10      -3.550   1.171   6.729  1.00  0.00           N  
ATOM     70  CA  TYR A  10      -4.472   2.020   7.475  1.00  0.00           C  
ATOM     71  C   TYR A  10      -5.141   2.997   6.518  1.00  0.00           C  
ATOM     72  O   TYR A  10      -4.946   2.934   5.304  1.00  0.00           O  
ATOM     73  CB  TYR A  10      -3.744   2.838   8.553  1.00  0.00           C  
ATOM     74  CG  TYR A  10      -3.205   2.040   9.732  1.00  0.00           C  
ATOM     75  CD1 TYR A  10      -1.858   2.107  10.079  1.00  0.00           C  
ATOM     76  CD2 TYR A  10      -4.038   1.225  10.499  1.00  0.00           C  
ATOM     77  CE1 TYR A  10      -1.358   1.391  11.150  1.00  0.00           C  
ATOM     78  CE2 TYR A  10      -3.539   0.502  11.574  1.00  0.00           C  
ATOM     79  CZ  TYR A  10      -2.200   0.592  11.890  1.00  0.00           C  
ATOM     80  OH  TYR A  10      -1.699  -0.113  12.958  1.00  0.00           O  
ATOM     81  H   TYR A  10      -3.173   1.522   5.888  1.00  0.00           H  
ATOM     82  HA  TYR A  10      -5.222   1.395   7.935  1.00  0.00           H  
ATOM     83  HB2 TYR A  10      -2.904   3.337   8.090  1.00  0.00           H  
ATOM     84  HB3 TYR A  10      -4.425   3.591   8.933  1.00  0.00           H  
ATOM     85  HD1 TYR A  10      -1.196   2.735   9.500  1.00  0.00           H  
ATOM     86  HD2 TYR A  10      -5.085   1.158  10.249  1.00  0.00           H  
ATOM     87  HE1 TYR A  10      -0.307   1.458  11.407  1.00  0.00           H  
ATOM     88  HE2 TYR A  10      -4.196  -0.132  12.160  1.00  0.00           H  
ATOM     89  HH  TYR A  10      -1.048   0.430  13.416  1.00  0.00           H  
ATOM     90  N   SER A  11      -5.940   3.890   7.067  1.00  0.00           N  
ATOM     91  CA  SER A  11      -6.492   4.994   6.296  1.00  0.00           C  
ATOM     92  C   SER A  11      -6.331   6.312   7.043  1.00  0.00           C  
ATOM     93  O   SER A  11      -6.164   6.335   8.263  1.00  0.00           O  
ATOM     94  CB  SER A  11      -7.966   4.747   5.998  1.00  0.00           C  
ATOM     95  OG  SER A  11      -8.142   3.537   5.280  1.00  0.00           O  
ATOM     96  H   SER A  11      -6.182   3.799   8.012  1.00  0.00           H  
ATOM     97  HA  SER A  11      -5.945   5.054   5.362  1.00  0.00           H  
ATOM     98  HB2 SER A  11      -8.518   4.687   6.928  1.00  0.00           H  
ATOM     99  HB3 SER A  11      -8.343   5.569   5.404  1.00  0.00           H  
ATOM    100  HG  SER A  11      -7.290   3.095   5.188  1.00  0.00           H  
ATOM    101  N   ARG A  12      -6.377   7.405   6.288  1.00  0.00           N  
ATOM    102  CA  ARG A  12      -6.216   8.749   6.852  1.00  0.00           C  
ATOM    103  C   ARG A  12      -7.482   9.165   7.607  1.00  0.00           C  
ATOM    104  O   ARG A  12      -7.435   9.978   8.527  1.00  0.00           O  
ATOM    105  CB  ARG A  12      -5.913   9.759   5.730  1.00  0.00           C  
ATOM    106  CG  ARG A  12      -4.871  10.809   6.091  1.00  0.00           C  
ATOM    107  CD  ARG A  12      -5.340  11.709   7.219  1.00  0.00           C  
ATOM    108  NE  ARG A  12      -4.384  12.781   7.501  1.00  0.00           N  
ATOM    109  CZ  ARG A  12      -3.919  13.076   8.716  1.00  0.00           C  
ATOM    110  NH1 ARG A  12      -4.197  12.289   9.751  1.00  0.00           N  
ATOM    111  NH2 ARG A  12      -3.134  14.136   8.884  1.00  0.00           N  
ATOM    112  H   ARG A  12      -6.513   7.305   5.322  1.00  0.00           H  
ATOM    113  HA  ARG A  12      -5.388   8.726   7.543  1.00  0.00           H  
ATOM    114  HB2 ARG A  12      -5.559   9.225   4.861  1.00  0.00           H  
ATOM    115  HB3 ARG A  12      -6.828  10.275   5.473  1.00  0.00           H  
ATOM    116  HG2 ARG A  12      -3.964  10.310   6.397  1.00  0.00           H  
ATOM    117  HG3 ARG A  12      -4.671  11.416   5.219  1.00  0.00           H  
ATOM    118  HD2 ARG A  12      -6.284  12.150   6.936  1.00  0.00           H  
ATOM    119  HD3 ARG A  12      -5.478  11.108   8.108  1.00  0.00           H  
ATOM    120  HE  ARG A  12      -4.097  13.340   6.735  1.00  0.00           H  
ATOM    121 HH11 ARG A  12      -4.756  11.459   9.624  1.00  0.00           H  
ATOM    122 HH12 ARG A  12      -3.850  12.515  10.670  1.00  0.00           H  
ATOM    123 HH21 ARG A  12      -2.892  14.720   8.096  1.00  0.00           H  
ATOM    124 HH22 ARG A  12      -2.776  14.366   9.797  1.00  0.00           H  
ATOM    125  N   HIS A  13      -8.602   8.581   7.219  1.00  0.00           N  
ATOM    126  CA  HIS A  13      -9.901   8.916   7.800  1.00  0.00           C  
ATOM    127  C   HIS A  13     -10.717   7.638   8.004  1.00  0.00           C  
ATOM    128  O   HIS A  13     -10.293   6.569   7.562  1.00  0.00           O  
ATOM    129  CB  HIS A  13     -10.660   9.889   6.885  1.00  0.00           C  
ATOM    130  CG  HIS A  13      -9.940  11.174   6.616  1.00  0.00           C  
ATOM    131  ND1 HIS A  13      -9.480  11.476   5.361  1.00  0.00           N  
ATOM    132  CD2 HIS A  13      -9.641  12.196   7.454  1.00  0.00           C  
ATOM    133  CE1 HIS A  13      -8.916  12.664   5.458  1.00  0.00           C  
ATOM    134  NE2 HIS A  13      -8.986  13.141   6.705  1.00  0.00           N  
ATOM    135  H   HIS A  13      -8.557   7.882   6.542  1.00  0.00           H  
ATOM    136  HA  HIS A  13      -9.731   9.386   8.759  1.00  0.00           H  
ATOM    137  HB2 HIS A  13     -10.837   9.408   5.934  1.00  0.00           H  
ATOM    138  HB3 HIS A  13     -11.608  10.129   7.341  1.00  0.00           H  
ATOM    139  HD2 HIS A  13      -9.868  12.260   8.508  1.00  0.00           H  
ATOM    140  HE1 HIS A  13      -8.456  13.188   4.634  1.00  0.00           H  
ATOM    141  HE2 HIS A  13      -8.460  13.895   7.062  1.00  0.00           H  
ATOM    142  N   PRO A  14     -11.886   7.718   8.679  1.00  0.00           N  
ATOM    143  CA  PRO A  14     -12.761   6.548   8.897  1.00  0.00           C  
ATOM    144  C   PRO A  14     -13.361   6.013   7.587  1.00  0.00           C  
ATOM    145  O   PRO A  14     -13.569   6.769   6.635  1.00  0.00           O  
ATOM    146  CB  PRO A  14     -13.878   7.090   9.806  1.00  0.00           C  
ATOM    147  CG  PRO A  14     -13.351   8.383  10.355  1.00  0.00           C  
ATOM    148  CD  PRO A  14     -12.455   8.937   9.287  1.00  0.00           C  
ATOM    149  HA  PRO A  14     -12.236   5.749   9.409  1.00  0.00           H  
ATOM    150  HB2 PRO A  14     -14.773   7.248   9.220  1.00  0.00           H  
ATOM    151  HB3 PRO A  14     -14.081   6.368  10.595  1.00  0.00           H  
ATOM    152  HG2 PRO A  14     -14.168   9.073  10.550  1.00  0.00           H  
ATOM    153  HG3 PRO A  14     -12.787   8.198  11.258  1.00  0.00           H  
ATOM    154  HD2 PRO A  14     -13.036   9.492   8.566  1.00  0.00           H  
ATOM    155  HD3 PRO A  14     -11.677   9.566   9.713  1.00  0.00           H  
ATOM    156  N   ALA A  15     -13.593   4.700   7.526  1.00  0.00           N  
ATOM    157  CA  ALA A  15     -14.237   4.058   6.373  1.00  0.00           C  
ATOM    158  C   ALA A  15     -15.694   4.483   6.211  1.00  0.00           C  
ATOM    159  O   ALA A  15     -16.565   3.998   6.940  1.00  0.00           O  
ATOM    160  CB  ALA A  15     -14.176   2.537   6.538  1.00  0.00           C  
ATOM    161  H   ALA A  15     -13.264   4.117   8.248  1.00  0.00           H  
ATOM    162  HA  ALA A  15     -13.687   4.325   5.483  1.00  0.00           H  
ATOM    163  HB1 ALA A  15     -14.624   2.053   5.684  1.00  0.00           H  
ATOM    164  HB2 ALA A  15     -13.149   2.222   6.630  1.00  0.00           H  
ATOM    165  HB3 ALA A  15     -14.716   2.253   7.431  1.00  0.00           H  
ATOM    166  N   GLU A  16     -15.973   5.378   5.263  1.00  0.00           N  
ATOM    167  CA  GLU A  16     -17.359   5.729   4.947  1.00  0.00           C  
ATOM    168  C   GLU A  16     -17.746   5.163   3.568  1.00  0.00           C  
ATOM    169  O   GLU A  16     -17.272   5.650   2.537  1.00  0.00           O  
ATOM    170  CB  GLU A  16     -17.568   7.259   4.980  1.00  0.00           C  
ATOM    171  CG  GLU A  16     -18.023   7.837   6.319  1.00  0.00           C  
ATOM    172  CD  GLU A  16     -16.995   7.700   7.421  1.00  0.00           C  
ATOM    173  OE1 GLU A  16     -17.195   6.861   8.323  1.00  0.00           O  
ATOM    174  OE2 GLU A  16     -15.998   8.446   7.402  1.00  0.00           O  
ATOM    175  H   GLU A  16     -15.237   5.836   4.778  1.00  0.00           H  
ATOM    176  HA  GLU A  16     -17.988   5.277   5.701  1.00  0.00           H  
ATOM    177  HB2 GLU A  16     -16.635   7.734   4.728  1.00  0.00           H  
ATOM    178  HB3 GLU A  16     -18.305   7.528   4.235  1.00  0.00           H  
ATOM    179  HG2 GLU A  16     -18.233   8.886   6.185  1.00  0.00           H  
ATOM    180  HG3 GLU A  16     -18.927   7.339   6.626  1.00  0.00           H  
ATOM    181  N   ASN A  17     -18.570   4.106   3.567  1.00  0.00           N  
ATOM    182  CA  ASN A  17     -19.067   3.456   2.344  1.00  0.00           C  
ATOM    183  C   ASN A  17     -19.675   4.471   1.357  1.00  0.00           C  
ATOM    184  O   ASN A  17     -20.808   4.927   1.534  1.00  0.00           O  
ATOM    185  CB  ASN A  17     -20.084   2.338   2.754  1.00  0.00           C  
ATOM    186  CG  ASN A  17     -19.397   1.088   3.274  1.00  0.00           C  
ATOM    187  OD1 ASN A  17     -18.254   0.798   2.920  1.00  0.00           O  
ATOM    188  ND2 ASN A  17     -20.100   0.321   4.096  1.00  0.00           N  
ATOM    189  H   ASN A  17     -18.852   3.729   4.430  1.00  0.00           H  
ATOM    190  HA  ASN A  17     -18.220   2.997   1.856  1.00  0.00           H  
ATOM    191  HB2 ASN A  17     -20.711   2.709   3.547  1.00  0.00           H  
ATOM    192  HB3 ASN A  17     -20.718   2.051   1.930  1.00  0.00           H  
ATOM    193 HD21 ASN A  17     -21.018   0.596   4.321  1.00  0.00           H  
ATOM    194 HD22 ASN A  17     -19.677  -0.488   4.448  1.00  0.00           H  
ATOM    195  N   GLY A  18     -18.887   4.820   0.320  1.00  0.00           N  
ATOM    196  CA  GLY A  18     -19.331   5.784  -0.690  1.00  0.00           C  
ATOM    197  C   GLY A  18     -18.418   6.989  -0.843  1.00  0.00           C  
ATOM    198  O   GLY A  18     -18.599   7.785  -1.765  1.00  0.00           O  
ATOM    199  H   GLY A  18     -18.003   4.389   0.248  1.00  0.00           H  
ATOM    200  HA2 GLY A  18     -20.319   6.133  -0.428  1.00  0.00           H  
ATOM    201  HA3 GLY A  18     -19.384   5.292  -1.655  1.00  0.00           H  
ATOM    202  N   LYS A  19     -17.443   7.147   0.044  1.00  0.00           N  
ATOM    203  CA  LYS A  19     -16.510   8.279  -0.067  1.00  0.00           C  
ATOM    204  C   LYS A  19     -15.258   7.886  -0.828  1.00  0.00           C  
ATOM    205  O   LYS A  19     -14.875   6.719  -0.843  1.00  0.00           O  
ATOM    206  CB  LYS A  19     -16.047   8.771   1.303  1.00  0.00           C  
ATOM    207  CG  LYS A  19     -17.134   9.050   2.326  1.00  0.00           C  
ATOM    208  CD  LYS A  19     -17.878  10.369   2.129  1.00  0.00           C  
ATOM    209  CE  LYS A  19     -18.763  10.390   0.896  1.00  0.00           C  
ATOM    210  NZ  LYS A  19     -19.969   9.542   1.079  1.00  0.00           N  
ATOM    211  H   LYS A  19     -17.345   6.499   0.786  1.00  0.00           H  
ATOM    212  HA  LYS A  19     -17.004   9.086  -0.593  1.00  0.00           H  
ATOM    213  HB2 LYS A  19     -15.394   8.021   1.724  1.00  0.00           H  
ATOM    214  HB3 LYS A  19     -15.473   9.675   1.162  1.00  0.00           H  
ATOM    215  HG2 LYS A  19     -17.847   8.239   2.316  1.00  0.00           H  
ATOM    216  HG3 LYS A  19     -16.660   9.083   3.285  1.00  0.00           H  
ATOM    217  HD2 LYS A  19     -18.505  10.516   2.996  1.00  0.00           H  
ATOM    218  HD3 LYS A  19     -17.164  11.176   2.067  1.00  0.00           H  
ATOM    219  HE2 LYS A  19     -19.073  11.408   0.713  1.00  0.00           H  
ATOM    220  HE3 LYS A  19     -18.197  10.029   0.050  1.00  0.00           H  
ATOM    221  HZ1 LYS A  19     -20.516   9.876   1.903  1.00  0.00           H  
ATOM    222  HZ2 LYS A  19     -20.579   9.589   0.234  1.00  0.00           H  
ATOM    223  HZ3 LYS A  19     -19.698   8.551   1.243  1.00  0.00           H  
ATOM    224  N   SER A  20     -14.619   8.868  -1.443  1.00  0.00           N  
ATOM    225  CA  SER A  20     -13.271   8.687  -1.933  1.00  0.00           C  
ATOM    226  C   SER A  20     -12.291   9.293  -0.942  1.00  0.00           C  
ATOM    227  O   SER A  20     -12.576  10.316  -0.316  1.00  0.00           O  
ATOM    228  CB  SER A  20     -13.091   9.270  -3.330  1.00  0.00           C  
ATOM    229  OG  SER A  20     -14.010  10.325  -3.569  1.00  0.00           O  
ATOM    230  H   SER A  20     -15.060   9.739  -1.551  1.00  0.00           H  
ATOM    231  HA  SER A  20     -13.089   7.623  -1.974  1.00  0.00           H  
ATOM    232  HB2 SER A  20     -12.085   9.652  -3.425  1.00  0.00           H  
ATOM    233  HB3 SER A  20     -13.248   8.486  -4.066  1.00  0.00           H  
ATOM    234  HG  SER A  20     -13.625  11.162  -3.266  1.00  0.00           H  
ATOM    235  N   ASN A  21     -11.150   8.651  -0.801  1.00  0.00           N  
ATOM    236  CA  ASN A  21     -10.221   8.942   0.278  1.00  0.00           C  
ATOM    237  C   ASN A  21      -8.934   8.184  -0.031  1.00  0.00           C  
ATOM    238  O   ASN A  21      -8.856   7.533  -1.075  1.00  0.00           O  
ATOM    239  CB  ASN A  21     -10.855   8.496   1.606  1.00  0.00           C  
ATOM    240  CG  ASN A  21     -10.340   9.238   2.819  1.00  0.00           C  
ATOM    241  OD1 ASN A  21      -9.159   9.570   2.909  1.00  0.00           O  
ATOM    242  ND2 ASN A  21     -11.243   9.516   3.760  1.00  0.00           N  
ATOM    243  H   ASN A  21     -10.908   7.954  -1.460  1.00  0.00           H  
ATOM    244  HA  ASN A  21     -10.020  10.005   0.306  1.00  0.00           H  
ATOM    245  HB2 ASN A  21     -11.926   8.647   1.565  1.00  0.00           H  
ATOM    246  HB3 ASN A  21     -10.650   7.440   1.739  1.00  0.00           H  
ATOM    247 HD21 ASN A  21     -12.179   9.228   3.622  1.00  0.00           H  
ATOM    248 HD22 ASN A  21     -10.944  10.012   4.550  1.00  0.00           H  
ATOM    249  N   PHE A  22      -7.940   8.234   0.839  1.00  0.00           N  
ATOM    250  CA  PHE A  22      -6.626   7.696   0.486  1.00  0.00           C  
ATOM    251  C   PHE A  22      -6.270   6.438   1.270  1.00  0.00           C  
ATOM    252  O   PHE A  22      -6.377   6.410   2.499  1.00  0.00           O  
ATOM    253  CB  PHE A  22      -5.543   8.759   0.683  1.00  0.00           C  
ATOM    254  CG  PHE A  22      -5.512   9.801  -0.399  1.00  0.00           C  
ATOM    255  CD1 PHE A  22      -5.840   9.468  -1.705  1.00  0.00           C  
ATOM    256  CD2 PHE A  22      -5.139  11.107  -0.118  1.00  0.00           C  
ATOM    257  CE1 PHE A  22      -5.798  10.417  -2.707  1.00  0.00           C  
ATOM    258  CE2 PHE A  22      -5.100  12.060  -1.117  1.00  0.00           C  
ATOM    259  CZ  PHE A  22      -5.429  11.715  -2.412  1.00  0.00           C  
ATOM    260  H   PHE A  22      -8.090   8.618   1.737  1.00  0.00           H  
ATOM    261  HA  PHE A  22      -6.661   7.439  -0.564  1.00  0.00           H  
ATOM    262  HB2 PHE A  22      -5.715   9.264   1.622  1.00  0.00           H  
ATOM    263  HB3 PHE A  22      -4.576   8.278   0.711  1.00  0.00           H  
ATOM    264  HD1 PHE A  22      -6.136   8.455  -1.937  1.00  0.00           H  
ATOM    265  HD2 PHE A  22      -4.879  11.380   0.896  1.00  0.00           H  
ATOM    266  HE1 PHE A  22      -6.055  10.147  -3.720  1.00  0.00           H  
ATOM    267  HE2 PHE A  22      -4.812  13.074  -0.884  1.00  0.00           H  
ATOM    268  HZ  PHE A  22      -5.395  12.458  -3.194  1.00  0.00           H  
ATOM    269  N   LEU A  23      -5.835   5.402   0.546  1.00  0.00           N  
ATOM    270  CA  LEU A  23      -5.382   4.153   1.177  1.00  0.00           C  
ATOM    271  C   LEU A  23      -3.908   4.280   1.555  1.00  0.00           C  
ATOM    272  O   LEU A  23      -3.062   4.590   0.714  1.00  0.00           O  
ATOM    273  CB  LEU A  23      -5.613   2.935   0.252  1.00  0.00           C  
ATOM    274  CG  LEU A  23      -4.972   1.592   0.691  1.00  0.00           C  
ATOM    275  CD1 LEU A  23      -5.388   1.204   2.105  1.00  0.00           C  
ATOM    276  CD2 LEU A  23      -5.358   0.481  -0.279  1.00  0.00           C  
ATOM    277  H   LEU A  23      -5.789   5.489  -0.439  1.00  0.00           H  
ATOM    278  HA  LEU A  23      -5.959   4.021   2.080  1.00  0.00           H  
ATOM    279  HB2 LEU A  23      -6.682   2.777   0.165  1.00  0.00           H  
ATOM    280  HB3 LEU A  23      -5.228   3.184  -0.725  1.00  0.00           H  
ATOM    281  HG  LEU A  23      -3.890   1.684   0.674  1.00  0.00           H  
ATOM    282 HD11 LEU A  23      -6.466   1.200   2.178  1.00  0.00           H  
ATOM    283 HD12 LEU A  23      -5.011   0.217   2.330  1.00  0.00           H  
ATOM    284 HD13 LEU A  23      -4.981   1.912   2.810  1.00  0.00           H  
ATOM    285 HD21 LEU A  23      -6.434   0.380  -0.305  1.00  0.00           H  
ATOM    286 HD22 LEU A  23      -4.993   0.719  -1.266  1.00  0.00           H  
ATOM    287 HD23 LEU A  23      -4.918  -0.450   0.051  1.00  0.00           H  
ATOM    288  N   ASN A  24      -3.622   4.064   2.826  1.00  0.00           N  
ATOM    289  CA  ASN A  24      -2.267   4.247   3.362  1.00  0.00           C  
ATOM    290  C   ASN A  24      -1.620   2.900   3.661  1.00  0.00           C  
ATOM    291  O   ASN A  24      -2.119   2.119   4.472  1.00  0.00           O  
ATOM    292  CB  ASN A  24      -2.280   5.168   4.614  1.00  0.00           C  
ATOM    293  CG  ASN A  24      -1.259   4.788   5.672  1.00  0.00           C  
ATOM    294  OD1 ASN A  24      -1.531   3.971   6.546  1.00  0.00           O  
ATOM    295  ND2 ASN A  24      -0.093   5.406   5.625  1.00  0.00           N  
ATOM    296  H   ASN A  24      -4.346   3.767   3.425  1.00  0.00           H  
ATOM    297  HA  ASN A  24      -1.686   4.731   2.589  1.00  0.00           H  
ATOM    298  HB2 ASN A  24      -2.060   6.188   4.307  1.00  0.00           H  
ATOM    299  HB3 ASN A  24      -3.261   5.145   5.070  1.00  0.00           H  
ATOM    300 HD21 ASN A  24       0.053   6.071   4.920  1.00  0.00           H  
ATOM    301 HD22 ASN A  24       0.577   5.177   6.301  1.00  0.00           H  
ATOM    302  N   CYS A  25      -0.523   2.618   2.969  1.00  0.00           N  
ATOM    303  CA  CYS A  25       0.220   1.379   3.132  1.00  0.00           C  
ATOM    304  C   CYS A  25       1.633   1.715   3.617  1.00  0.00           C  
ATOM    305  O   CYS A  25       2.416   2.294   2.863  1.00  0.00           O  
ATOM    306  CB  CYS A  25       0.303   0.691   1.755  1.00  0.00           C  
ATOM    307  SG  CYS A  25      -1.251   0.741   0.799  1.00  0.00           S  
ATOM    308  H   CYS A  25      -0.185   3.244   2.292  1.00  0.00           H  
ATOM    309  HA  CYS A  25      -0.284   0.731   3.849  1.00  0.00           H  
ATOM    310  HB2 CYS A  25       1.061   1.200   1.160  1.00  0.00           H  
ATOM    311  HB3 CYS A  25       0.580  -0.336   1.872  1.00  0.00           H  
ATOM    312  N   TYR A  26       1.969   1.377   4.862  1.00  0.00           N  
ATOM    313  CA  TYR A  26       3.313   1.640   5.369  1.00  0.00           C  
ATOM    314  C   TYR A  26       4.218   0.472   5.029  1.00  0.00           C  
ATOM    315  O   TYR A  26       3.826  -0.683   5.186  1.00  0.00           O  
ATOM    316  CB  TYR A  26       3.351   1.819   6.894  1.00  0.00           C  
ATOM    317  CG  TYR A  26       2.628   3.024   7.457  1.00  0.00           C  
ATOM    318  CD1 TYR A  26       3.234   4.272   7.479  1.00  0.00           C  
ATOM    319  CD2 TYR A  26       1.360   2.902   8.011  1.00  0.00           C  
ATOM    320  CE1 TYR A  26       2.597   5.367   8.032  1.00  0.00           C  
ATOM    321  CE2 TYR A  26       0.714   3.993   8.561  1.00  0.00           C  
ATOM    322  CZ  TYR A  26       1.338   5.223   8.571  1.00  0.00           C  
ATOM    323  OH  TYR A  26       0.702   6.309   9.130  1.00  0.00           O  
ATOM    324  H   TYR A  26       1.332   0.895   5.424  1.00  0.00           H  
ATOM    325  HA  TYR A  26       3.689   2.530   4.888  1.00  0.00           H  
ATOM    326  HB2 TYR A  26       2.923   0.948   7.349  1.00  0.00           H  
ATOM    327  HB3 TYR A  26       4.386   1.890   7.200  1.00  0.00           H  
ATOM    328  HD1 TYR A  26       4.222   4.382   7.056  1.00  0.00           H  
ATOM    329  HD2 TYR A  26       0.872   1.937   8.002  1.00  0.00           H  
ATOM    330  HE1 TYR A  26       3.085   6.331   8.039  1.00  0.00           H  
ATOM    331  HE2 TYR A  26      -0.274   3.879   8.983  1.00  0.00           H  
ATOM    332  HH  TYR A  26       0.362   6.062  10.005  1.00  0.00           H  
ATOM    333  N   VAL A  27       5.424   0.767   4.583  1.00  0.00           N  
ATOM    334  CA  VAL A  27       6.423  -0.258   4.338  1.00  0.00           C  
ATOM    335  C   VAL A  27       7.747   0.216   4.958  1.00  0.00           C  
ATOM    336  O   VAL A  27       8.403   1.108   4.426  1.00  0.00           O  
ATOM    337  CB  VAL A  27       6.607  -0.509   2.819  1.00  0.00           C  
ATOM    338  CG1 VAL A  27       7.630  -1.604   2.580  1.00  0.00           C  
ATOM    339  CG2 VAL A  27       5.281  -0.872   2.151  1.00  0.00           C  
ATOM    340  H   VAL A  27       5.676   1.705   4.436  1.00  0.00           H  
ATOM    341  HA  VAL A  27       6.100  -1.178   4.816  1.00  0.00           H  
ATOM    342  HB  VAL A  27       6.974   0.406   2.365  1.00  0.00           H  
ATOM    343 HG11 VAL A  27       8.516  -1.395   3.157  1.00  0.00           H  
ATOM    344 HG12 VAL A  27       7.218  -2.557   2.880  1.00  0.00           H  
ATOM    345 HG13 VAL A  27       7.883  -1.635   1.529  1.00  0.00           H  
ATOM    346 HG21 VAL A  27       4.860  -1.748   2.630  1.00  0.00           H  
ATOM    347 HG22 VAL A  27       4.594  -0.045   2.247  1.00  0.00           H  
ATOM    348 HG23 VAL A  27       5.449  -1.079   1.098  1.00  0.00           H  
ATOM    349  N   SER A  28       8.132  -0.369   6.085  1.00  0.00           N  
ATOM    350  CA  SER A  28       9.231   0.179   6.883  1.00  0.00           C  
ATOM    351  C   SER A  28      10.358  -0.847   7.134  1.00  0.00           C  
ATOM    352  O   SER A  28      10.099  -1.987   7.519  1.00  0.00           O  
ATOM    353  CB  SER A  28       8.647   0.720   8.202  1.00  0.00           C  
ATOM    354  OG  SER A  28       7.804   1.834   7.966  1.00  0.00           O  
ATOM    355  H   SER A  28       7.654  -1.163   6.402  1.00  0.00           H  
ATOM    356  HA  SER A  28       9.645   1.009   6.331  1.00  0.00           H  
ATOM    357  HB2 SER A  28       8.045  -0.048   8.674  1.00  0.00           H  
ATOM    358  HB3 SER A  28       9.444   1.018   8.864  1.00  0.00           H  
ATOM    359  HG  SER A  28       6.931   1.652   8.354  1.00  0.00           H  
ATOM    360  N   GLY A  29      11.617  -0.420   6.911  1.00  0.00           N  
ATOM    361  CA  GLY A  29      12.777  -1.311   7.065  1.00  0.00           C  
ATOM    362  C   GLY A  29      13.345  -1.737   5.731  1.00  0.00           C  
ATOM    363  O   GLY A  29      14.367  -2.416   5.666  1.00  0.00           O  
ATOM    364  H   GLY A  29      11.766   0.513   6.642  1.00  0.00           H  
ATOM    365  HA2 GLY A  29      12.482  -2.194   7.617  1.00  0.00           H  
ATOM    366  HA3 GLY A  29      13.564  -0.800   7.613  1.00  0.00           H  
ATOM    367  N   PHE A  30      12.688  -1.325   4.667  1.00  0.00           N  
ATOM    368  CA  PHE A  30      13.120  -1.669   3.323  1.00  0.00           C  
ATOM    369  C   PHE A  30      13.573  -0.429   2.576  1.00  0.00           C  
ATOM    370  O   PHE A  30      12.736   0.357   2.136  1.00  0.00           O  
ATOM    371  CB  PHE A  30      11.974  -2.309   2.550  1.00  0.00           C  
ATOM    372  CG  PHE A  30      11.314  -3.469   3.274  1.00  0.00           C  
ATOM    373  CD1 PHE A  30      10.347  -3.245   4.252  1.00  0.00           C  
ATOM    374  CD2 PHE A  30      11.661  -4.784   2.976  1.00  0.00           C  
ATOM    375  CE1 PHE A  30       9.740  -4.305   4.910  1.00  0.00           C  
ATOM    376  CE2 PHE A  30      11.058  -5.846   3.635  1.00  0.00           C  
ATOM    377  CZ  PHE A  30      10.098  -5.601   4.599  1.00  0.00           C  
ATOM    378  H   PHE A  30      11.878  -0.790   4.789  1.00  0.00           H  
ATOM    379  HA  PHE A  30      13.939  -2.367   3.392  1.00  0.00           H  
ATOM    380  HB2 PHE A  30      11.229  -1.547   2.355  1.00  0.00           H  
ATOM    381  HB3 PHE A  30      12.354  -2.674   1.605  1.00  0.00           H  
ATOM    382  HD1 PHE A  30      10.067  -2.231   4.497  1.00  0.00           H  
ATOM    383  HD2 PHE A  30      12.413  -4.975   2.224  1.00  0.00           H  
ATOM    384  HE1 PHE A  30       8.993  -4.119   5.676  1.00  0.00           H  
ATOM    385  HE2 PHE A  30      11.339  -6.868   3.400  1.00  0.00           H  
ATOM    386  HZ  PHE A  30       9.620  -6.425   5.102  1.00  0.00           H  
ATOM    387  N   HIS A  31      14.885  -0.214   2.505  1.00  0.00           N  
ATOM    388  CA  HIS A  31      15.465   0.836   1.659  1.00  0.00           C  
ATOM    389  C   HIS A  31      14.734   0.956   0.319  1.00  0.00           C  
ATOM    390  O   HIS A  31      14.763   0.035  -0.498  1.00  0.00           O  
ATOM    391  CB  HIS A  31      16.951   0.554   1.431  1.00  0.00           C  
ATOM    392  CG  HIS A  31      17.759   0.592   2.694  1.00  0.00           C  
ATOM    393  ND1 HIS A  31      18.090  -0.563   3.356  1.00  0.00           N  
ATOM    394  CD2 HIS A  31      18.261   1.653   3.377  1.00  0.00           C  
ATOM    395  CE1 HIS A  31      18.781  -0.187   4.419  1.00  0.00           C  
ATOM    396  NE2 HIS A  31      18.909   1.145   4.473  1.00  0.00           N  
ATOM    397  H   HIS A  31      15.490  -0.705   3.102  1.00  0.00           H  
ATOM    398  HA  HIS A  31      15.367   1.772   2.189  1.00  0.00           H  
ATOM    399  HB2 HIS A  31      17.056  -0.434   1.006  1.00  0.00           H  
ATOM    400  HB3 HIS A  31      17.357   1.285   0.743  1.00  0.00           H  
ATOM    401  HD2 HIS A  31      18.163   2.699   3.119  1.00  0.00           H  
ATOM    402  HE1 HIS A  31      19.191  -0.870   5.149  1.00  0.00           H  
ATOM    403  HE2 HIS A  31      19.537   1.643   5.053  1.00  0.00           H  
ATOM    404  N   PRO A  32      14.087   2.120   0.097  1.00  0.00           N  
ATOM    405  CA  PRO A  32      13.182   2.371  -1.045  1.00  0.00           C  
ATOM    406  C   PRO A  32      13.765   2.017  -2.417  1.00  0.00           C  
ATOM    407  O   PRO A  32      13.017   1.787  -3.368  1.00  0.00           O  
ATOM    408  CB  PRO A  32      12.914   3.878  -0.965  1.00  0.00           C  
ATOM    409  CG  PRO A  32      13.122   4.231   0.466  1.00  0.00           C  
ATOM    410  CD  PRO A  32      14.190   3.299   0.976  1.00  0.00           C  
ATOM    411  HA  PRO A  32      12.254   1.848  -0.917  1.00  0.00           H  
ATOM    412  HB2 PRO A  32      13.613   4.401  -1.605  1.00  0.00           H  
ATOM    413  HB3 PRO A  32      11.901   4.091  -1.281  1.00  0.00           H  
ATOM    414  HG2 PRO A  32      13.457   5.257   0.546  1.00  0.00           H  
ATOM    415  HG3 PRO A  32      12.201   4.091   1.018  1.00  0.00           H  
ATOM    416  HD2 PRO A  32      15.167   3.756   0.888  1.00  0.00           H  
ATOM    417  HD3 PRO A  32      13.992   3.029   2.005  1.00  0.00           H  
ATOM    418  N   SER A  33      15.084   1.963  -2.515  1.00  0.00           N  
ATOM    419  CA  SER A  33      15.747   1.767  -3.795  1.00  0.00           C  
ATOM    420  C   SER A  33      15.382   0.427  -4.461  1.00  0.00           C  
ATOM    421  O   SER A  33      15.017   0.408  -5.639  1.00  0.00           O  
ATOM    422  CB  SER A  33      17.271   1.904  -3.633  1.00  0.00           C  
ATOM    423  OG  SER A  33      17.960   1.483  -4.802  1.00  0.00           O  
ATOM    424  H   SER A  33      15.626   2.066  -1.705  1.00  0.00           H  
ATOM    425  HA  SER A  33      15.408   2.559  -4.447  1.00  0.00           H  
ATOM    426  HB2 SER A  33      17.522   2.948  -3.448  1.00  0.00           H  
ATOM    427  HB3 SER A  33      17.600   1.307  -2.802  1.00  0.00           H  
ATOM    428  HG  SER A  33      17.791   0.533  -4.956  1.00  0.00           H  
ATOM    429  N   ASP A  34      15.461  -0.690  -3.729  1.00  0.00           N  
ATOM    430  CA  ASP A  34      15.322  -2.005  -4.376  1.00  0.00           C  
ATOM    431  C   ASP A  34      14.073  -2.762  -3.919  1.00  0.00           C  
ATOM    432  O   ASP A  34      14.109  -3.987  -3.786  1.00  0.00           O  
ATOM    433  CB  ASP A  34      16.557  -2.898  -4.124  1.00  0.00           C  
ATOM    434  CG  ASP A  34      17.875  -2.214  -4.460  1.00  0.00           C  
ATOM    435  OD1 ASP A  34      17.865  -1.212  -5.202  1.00  0.00           O  
ATOM    436  OD2 ASP A  34      18.934  -2.679  -3.989  1.00  0.00           O  
ATOM    437  H   ASP A  34      15.616  -0.634  -2.762  1.00  0.00           H  
ATOM    438  HA  ASP A  34      15.245  -1.830  -5.439  1.00  0.00           H  
ATOM    439  HB2 ASP A  34      16.576  -3.202  -3.087  1.00  0.00           H  
ATOM    440  HB3 ASP A  34      16.471  -3.786  -4.741  1.00  0.00           H  
ATOM    441  N   ILE A  35      12.967  -2.062  -3.674  1.00  0.00           N  
ATOM    442  CA  ILE A  35      11.727  -2.745  -3.300  1.00  0.00           C  
ATOM    443  C   ILE A  35      10.602  -2.397  -4.269  1.00  0.00           C  
ATOM    444  O   ILE A  35      10.703  -1.431  -5.025  1.00  0.00           O  
ATOM    445  CB  ILE A  35      11.267  -2.415  -1.846  1.00  0.00           C  
ATOM    446  CG1 ILE A  35      10.191  -1.303  -1.825  1.00  0.00           C  
ATOM    447  CG2 ILE A  35      12.459  -2.036  -0.969  1.00  0.00           C  
ATOM    448  CD1 ILE A  35       9.661  -0.999  -0.439  1.00  0.00           C  
ATOM    449  H   ILE A  35      12.984  -1.083  -3.735  1.00  0.00           H  
ATOM    450  HA  ILE A  35      11.912  -3.812  -3.368  1.00  0.00           H  
ATOM    451  HB  ILE A  35      10.835  -3.314  -1.430  1.00  0.00           H  
ATOM    452 HG12 ILE A  35      10.595  -0.388  -2.236  1.00  0.00           H  
ATOM    453 HG13 ILE A  35       9.355  -1.618  -2.433  1.00  0.00           H  
ATOM    454 HG21 ILE A  35      13.004  -1.223  -1.426  1.00  0.00           H  
ATOM    455 HG22 ILE A  35      12.109  -1.727   0.006  1.00  0.00           H  
ATOM    456 HG23 ILE A  35      13.113  -2.889  -0.859  1.00  0.00           H  
ATOM    457 HD11 ILE A  35       9.281  -1.906   0.009  1.00  0.00           H  
ATOM    458 HD12 ILE A  35      10.458  -0.602   0.169  1.00  0.00           H  
ATOM    459 HD13 ILE A  35       8.863  -0.270  -0.507  1.00  0.00           H  
ATOM    460  N   GLU A  36       9.542  -3.195  -4.242  1.00  0.00           N  
ATOM    461  CA  GLU A  36       8.359  -2.936  -5.045  1.00  0.00           C  
ATOM    462  C   GLU A  36       7.103  -3.046  -4.189  1.00  0.00           C  
ATOM    463  O   GLU A  36       6.904  -4.039  -3.490  1.00  0.00           O  
ATOM    464  CB  GLU A  36       8.274  -3.906  -6.211  1.00  0.00           C  
ATOM    465  CG  GLU A  36       9.096  -3.460  -7.421  1.00  0.00           C  
ATOM    466  CD  GLU A  36       8.600  -2.155  -8.012  1.00  0.00           C  
ATOM    467  OE1 GLU A  36       9.147  -1.088  -7.664  1.00  0.00           O  
ATOM    468  OE2 GLU A  36       7.672  -2.198  -8.850  1.00  0.00           O  
ATOM    469  H   GLU A  36       9.551  -3.984  -3.652  1.00  0.00           H  
ATOM    470  HA  GLU A  36       8.440  -1.930  -5.438  1.00  0.00           H  
ATOM    471  HB2 GLU A  36       8.618  -4.883  -5.880  1.00  0.00           H  
ATOM    472  HB3 GLU A  36       7.242  -3.991  -6.520  1.00  0.00           H  
ATOM    473  HG2 GLU A  36      10.134  -3.330  -7.136  1.00  0.00           H  
ATOM    474  HG3 GLU A  36       9.024  -4.215  -8.177  1.00  0.00           H  
ATOM    475  N   VAL A  37       6.282  -2.015  -4.241  1.00  0.00           N  
ATOM    476  CA  VAL A  37       5.029  -1.966  -3.480  1.00  0.00           C  
ATOM    477  C   VAL A  37       3.894  -1.401  -4.346  1.00  0.00           C  
ATOM    478  O   VAL A  37       4.069  -0.394  -5.036  1.00  0.00           O  
ATOM    479  CB  VAL A  37       5.174  -1.152  -2.146  1.00  0.00           C  
ATOM    480  CG1 VAL A  37       6.445  -0.321  -2.146  1.00  0.00           C  
ATOM    481  CG2 VAL A  37       3.964  -0.262  -1.891  1.00  0.00           C  
ATOM    482  H   VAL A  37       6.518  -1.268  -4.839  1.00  0.00           H  
ATOM    483  HA  VAL A  37       4.778  -2.987  -3.218  1.00  0.00           H  
ATOM    484  HB  VAL A  37       5.239  -1.848  -1.318  1.00  0.00           H  
ATOM    485 HG11 VAL A  37       7.293  -0.961  -2.350  1.00  0.00           H  
ATOM    486 HG12 VAL A  37       6.379   0.440  -2.909  1.00  0.00           H  
ATOM    487 HG13 VAL A  37       6.571   0.143  -1.179  1.00  0.00           H  
ATOM    488 HG21 VAL A  37       3.067  -0.863  -1.893  1.00  0.00           H  
ATOM    489 HG22 VAL A  37       4.072   0.220  -0.931  1.00  0.00           H  
ATOM    490 HG23 VAL A  37       3.899   0.486  -2.666  1.00  0.00           H  
ATOM    491  N   ASP A  38       2.734  -2.056  -4.307  1.00  0.00           N  
ATOM    492  CA  ASP A  38       1.563  -1.607  -5.066  1.00  0.00           C  
ATOM    493  C   ASP A  38       0.330  -1.645  -4.161  1.00  0.00           C  
ATOM    494  O   ASP A  38       0.342  -2.289  -3.109  1.00  0.00           O  
ATOM    495  CB  ASP A  38       1.294  -2.497  -6.308  1.00  0.00           C  
ATOM    496  CG  ASP A  38       2.283  -2.313  -7.445  1.00  0.00           C  
ATOM    497  OD1 ASP A  38       1.980  -1.536  -8.382  1.00  0.00           O  
ATOM    498  OD2 ASP A  38       3.333  -2.989  -7.444  1.00  0.00           O  
ATOM    499  H   ASP A  38       2.645  -2.838  -3.716  1.00  0.00           H  
ATOM    500  HA  ASP A  38       1.740  -0.583  -5.384  1.00  0.00           H  
ATOM    501  HB2 ASP A  38       1.316  -3.543  -6.017  1.00  0.00           H  
ATOM    502  HB3 ASP A  38       0.307  -2.260  -6.689  1.00  0.00           H  
ATOM    503  N   LEU A  39      -0.732  -0.966  -4.581  1.00  0.00           N  
ATOM    504  CA  LEU A  39      -1.993  -0.983  -3.848  1.00  0.00           C  
ATOM    505  C   LEU A  39      -3.020  -1.797  -4.632  1.00  0.00           C  
ATOM    506  O   LEU A  39      -3.228  -1.564  -5.827  1.00  0.00           O  
ATOM    507  CB  LEU A  39      -2.491   0.448  -3.573  1.00  0.00           C  
ATOM    508  CG  LEU A  39      -2.001   1.067  -2.250  1.00  0.00           C  
ATOM    509  CD1 LEU A  39      -0.494   1.272  -2.253  1.00  0.00           C  
ATOM    510  CD2 LEU A  39      -2.704   2.383  -1.964  1.00  0.00           C  
ATOM    511  H   LEU A  39      -0.668  -0.485  -5.431  1.00  0.00           H  
ATOM    512  HA  LEU A  39      -1.812  -1.481  -2.905  1.00  0.00           H  
ATOM    513  HB2 LEU A  39      -2.162   1.077  -4.387  1.00  0.00           H  
ATOM    514  HB3 LEU A  39      -3.571   0.441  -3.563  1.00  0.00           H  
ATOM    515  HG  LEU A  39      -2.236   0.390  -1.441  1.00  0.00           H  
ATOM    516 HD11 LEU A  39      -0.010   0.362  -2.563  1.00  0.00           H  
ATOM    517 HD12 LEU A  39      -0.238   2.074  -2.932  1.00  0.00           H  
ATOM    518 HD13 LEU A  39      -0.167   1.525  -1.250  1.00  0.00           H  
ATOM    519 HD21 LEU A  39      -3.773   2.229  -1.978  1.00  0.00           H  
ATOM    520 HD22 LEU A  39      -2.409   2.745  -0.987  1.00  0.00           H  
ATOM    521 HD23 LEU A  39      -2.435   3.110  -2.714  1.00  0.00           H  
ATOM    522  N   LEU A  40      -3.633  -2.777  -3.965  1.00  0.00           N  
ATOM    523  CA  LEU A  40      -4.460  -3.778  -4.637  1.00  0.00           C  
ATOM    524  C   LEU A  40      -5.902  -3.818  -4.132  1.00  0.00           C  
ATOM    525  O   LEU A  40      -6.253  -3.217  -3.118  1.00  0.00           O  
ATOM    526  CB  LEU A  40      -3.888  -5.189  -4.435  1.00  0.00           C  
ATOM    527  CG  LEU A  40      -2.420  -5.420  -4.807  1.00  0.00           C  
ATOM    528  CD1 LEU A  40      -2.161  -6.917  -4.925  1.00  0.00           C  
ATOM    529  CD2 LEU A  40      -2.042  -4.719  -6.104  1.00  0.00           C  
ATOM    530  H   LEU A  40      -3.505  -2.845  -2.992  1.00  0.00           H  
ATOM    531  HA  LEU A  40      -4.461  -3.556  -5.693  1.00  0.00           H  
ATOM    532  HB2 LEU A  40      -4.007  -5.450  -3.387  1.00  0.00           H  
ATOM    533  HB3 LEU A  40      -4.490  -5.869  -5.013  1.00  0.00           H  
ATOM    534  HG  LEU A  40      -1.789  -5.029  -4.015  1.00  0.00           H  
ATOM    535 HD11 LEU A  40      -2.832  -7.338  -5.661  1.00  0.00           H  
ATOM    536 HD12 LEU A  40      -1.141  -7.087  -5.236  1.00  0.00           H  
ATOM    537 HD13 LEU A  40      -2.337  -7.396  -3.969  1.00  0.00           H  
ATOM    538 HD21 LEU A  40      -2.401  -3.700  -6.082  1.00  0.00           H  
ATOM    539 HD22 LEU A  40      -0.969  -4.718  -6.211  1.00  0.00           H  
ATOM    540 HD23 LEU A  40      -2.486  -5.238  -6.937  1.00  0.00           H  
ATOM    541  N   LYS A  41      -6.712  -4.564  -4.877  1.00  0.00           N  
ATOM    542  CA  LYS A  41      -8.061  -4.949  -4.495  1.00  0.00           C  
ATOM    543  C   LYS A  41      -8.143  -6.449  -4.602  1.00  0.00           C  
ATOM    544  O   LYS A  41      -8.160  -6.954  -5.720  1.00  0.00           O  
ATOM    545  CB  LYS A  41      -9.094  -4.374  -5.474  1.00  0.00           C  
ATOM    546  CG  LYS A  41      -8.674  -3.036  -6.054  1.00  0.00           C  
ATOM    547  CD  LYS A  41      -9.620  -2.479  -7.170  1.00  0.00           C  
ATOM    548  CE  LYS A  41     -11.154  -2.587  -6.932  1.00  0.00           C  
ATOM    549  NZ  LYS A  41     -11.886  -2.346  -8.201  1.00  0.00           N  
ATOM    550  H   LYS A  41      -6.386  -4.868  -5.744  1.00  0.00           H  
ATOM    551  HA  LYS A  41      -8.263  -4.630  -3.488  1.00  0.00           H  
ATOM    552  HB2 LYS A  41      -9.210  -5.079  -6.291  1.00  0.00           H  
ATOM    553  HB3 LYS A  41     -10.046  -4.262  -4.950  1.00  0.00           H  
ATOM    554  HG2 LYS A  41      -8.566  -2.333  -5.247  1.00  0.00           H  
ATOM    555  HG3 LYS A  41      -7.683  -3.182  -6.500  1.00  0.00           H  
ATOM    556  HD2 LYS A  41      -9.389  -1.430  -7.308  1.00  0.00           H  
ATOM    557  HD3 LYS A  41      -9.390  -2.998  -8.095  1.00  0.00           H  
ATOM    558  HE2 LYS A  41     -11.415  -3.569  -6.572  1.00  0.00           H  
ATOM    559  HE3 LYS A  41     -11.488  -1.838  -6.217  1.00  0.00           H  
ATOM    560  HZ1 LYS A  41     -11.664  -1.394  -8.565  1.00  0.00           H  
ATOM    561  HZ2 LYS A  41     -11.605  -3.052  -8.918  1.00  0.00           H  
ATOM    562  HZ3 LYS A  41     -12.913  -2.415  -8.044  1.00  0.00           H  
ATOM    563  N   ASN A  42      -8.213  -7.163  -3.476  1.00  0.00           N  
ATOM    564  CA  ASN A  42      -8.253  -8.632  -3.492  1.00  0.00           C  
ATOM    565  C   ASN A  42      -7.318  -9.209  -4.561  1.00  0.00           C  
ATOM    566  O   ASN A  42      -7.708 -10.057  -5.363  1.00  0.00           O  
ATOM    567  CB  ASN A  42      -9.705  -9.144  -3.668  1.00  0.00           C  
ATOM    568  CG  ASN A  42     -10.523  -8.322  -4.653  1.00  0.00           C  
ATOM    569  OD1 ASN A  42     -10.673  -8.684  -5.821  1.00  0.00           O  
ATOM    570  ND2 ASN A  42     -11.016  -7.180  -4.185  1.00  0.00           N  
ATOM    571  H   ASN A  42      -8.304  -6.703  -2.613  1.00  0.00           H  
ATOM    572  HA  ASN A  42      -7.893  -8.965  -2.525  1.00  0.00           H  
ATOM    573  HB2 ASN A  42      -9.677 -10.162  -4.026  1.00  0.00           H  
ATOM    574  HB3 ASN A  42     -10.207  -9.123  -2.712  1.00  0.00           H  
ATOM    575 HD21 ASN A  42     -10.819  -6.948  -3.253  1.00  0.00           H  
ATOM    576 HD22 ASN A  42     -11.528  -6.600  -4.789  1.00  0.00           H  
ATOM    577  N   GLY A  43      -6.070  -8.744  -4.543  1.00  0.00           N  
ATOM    578  CA  GLY A  43      -5.094  -9.191  -5.522  1.00  0.00           C  
ATOM    579  C   GLY A  43      -5.255  -8.586  -6.916  1.00  0.00           C  
ATOM    580  O   GLY A  43      -4.849  -9.199  -7.903  1.00  0.00           O  
ATOM    581  H   GLY A  43      -5.806  -8.156  -3.804  1.00  0.00           H  
ATOM    582  HA2 GLY A  43      -5.171 -10.259  -5.608  1.00  0.00           H  
ATOM    583  HA3 GLY A  43      -4.106  -8.949  -5.156  1.00  0.00           H  
ATOM    584  N   GLU A  44      -5.839  -7.401  -7.018  1.00  0.00           N  
ATOM    585  CA  GLU A  44      -6.024  -6.746  -8.315  1.00  0.00           C  
ATOM    586  C   GLU A  44      -5.451  -5.327  -8.258  1.00  0.00           C  
ATOM    587  O   GLU A  44      -5.836  -4.533  -7.405  1.00  0.00           O  
ATOM    588  CB  GLU A  44      -7.515  -6.725  -8.687  1.00  0.00           C  
ATOM    589  CG  GLU A  44      -7.818  -6.139 -10.062  1.00  0.00           C  
ATOM    590  CD  GLU A  44      -7.141  -6.902 -11.178  1.00  0.00           C  
ATOM    591  OE1 GLU A  44      -6.108  -6.426 -11.687  1.00  0.00           O  
ATOM    592  OE2 GLU A  44      -7.640  -7.983 -11.553  1.00  0.00           O  
ATOM    593  H   GLU A  44      -6.130  -6.931  -6.207  1.00  0.00           H  
ATOM    594  HA  GLU A  44      -5.479  -7.313  -9.055  1.00  0.00           H  
ATOM    595  HB2 GLU A  44      -7.887  -7.739  -8.664  1.00  0.00           H  
ATOM    596  HB3 GLU A  44      -8.044  -6.145  -7.948  1.00  0.00           H  
ATOM    597  HG2 GLU A  44      -8.890  -6.161 -10.231  1.00  0.00           H  
ATOM    598  HG3 GLU A  44      -7.473  -5.115 -10.086  1.00  0.00           H  
ATOM    599  N   ARG A  45      -4.502  -5.034  -9.143  1.00  0.00           N  
ATOM    600  CA  ARG A  45      -3.806  -3.745  -9.130  1.00  0.00           C  
ATOM    601  C   ARG A  45      -4.788  -2.594  -9.375  1.00  0.00           C  
ATOM    602  O   ARG A  45      -5.490  -2.558 -10.384  1.00  0.00           O  
ATOM    603  CB  ARG A  45      -2.677  -3.730 -10.186  1.00  0.00           C  
ATOM    604  CG  ARG A  45      -1.370  -3.097  -9.701  1.00  0.00           C  
ATOM    605  CD  ARG A  45      -0.325  -2.951 -10.815  1.00  0.00           C  
ATOM    606  NE  ARG A  45      -0.691  -1.907 -11.770  1.00  0.00           N  
ATOM    607  CZ  ARG A  45      -0.051  -0.741 -11.887  1.00  0.00           C  
ATOM    608  NH1 ARG A  45       0.944  -0.433 -11.057  1.00  0.00           N  
ATOM    609  NH2 ARG A  45      -0.425   0.129 -12.819  1.00  0.00           N  
ATOM    610  H   ARG A  45      -4.259  -5.715  -9.807  1.00  0.00           H  
ATOM    611  HA  ARG A  45      -3.379  -3.621  -8.142  1.00  0.00           H  
ATOM    612  HB2 ARG A  45      -2.468  -4.746 -10.484  1.00  0.00           H  
ATOM    613  HB3 ARG A  45      -3.020  -3.177 -11.050  1.00  0.00           H  
ATOM    614  HG2 ARG A  45      -1.587  -2.115  -9.309  1.00  0.00           H  
ATOM    615  HG3 ARG A  45      -0.958  -3.714  -8.916  1.00  0.00           H  
ATOM    616  HD2 ARG A  45       0.632  -2.705 -10.367  1.00  0.00           H  
ATOM    617  HD3 ARG A  45      -0.232  -3.891 -11.352  1.00  0.00           H  
ATOM    618  HE  ARG A  45      -1.446  -2.098 -12.380  1.00  0.00           H  
ATOM    619 HH11 ARG A  45       1.221  -1.076 -10.331  1.00  0.00           H  
ATOM    620 HH12 ARG A  45       1.427   0.439 -11.153  1.00  0.00           H  
ATOM    621 HH21 ARG A  45      -1.192  -0.084 -13.440  1.00  0.00           H  
ATOM    622 HH22 ARG A  45       0.063   1.012 -12.917  1.00  0.00           H  
ATOM    623  N   ILE A  46      -4.839  -1.676  -8.407  1.00  0.00           N  
ATOM    624  CA  ILE A  46      -5.718  -0.510  -8.466  1.00  0.00           C  
ATOM    625  C   ILE A  46      -5.316   0.432  -9.601  1.00  0.00           C  
ATOM    626  O   ILE A  46      -6.115   0.678 -10.501  1.00  0.00           O  
ATOM    627  CB  ILE A  46      -5.703   0.245  -7.119  1.00  0.00           C  
ATOM    628  CG1 ILE A  46      -6.150  -0.701  -5.999  1.00  0.00           C  
ATOM    629  CG2 ILE A  46      -6.600   1.478  -7.181  1.00  0.00           C  
ATOM    630  CD1 ILE A  46      -6.081  -0.113  -4.612  1.00  0.00           C  
ATOM    631  H   ILE A  46      -4.278  -1.806  -7.611  1.00  0.00           H  
ATOM    632  HA  ILE A  46      -6.723  -0.863  -8.647  1.00  0.00           H  
ATOM    633  HB  ILE A  46      -4.693   0.569  -6.926  1.00  0.00           H  
ATOM    634 HG12 ILE A  46      -7.167  -0.996  -6.178  1.00  0.00           H  
ATOM    635 HG13 ILE A  46      -5.517  -1.582  -6.006  1.00  0.00           H  
ATOM    636 HG21 ILE A  46      -6.250   2.141  -7.956  1.00  0.00           H  
ATOM    637 HG22 ILE A  46      -7.612   1.178  -7.400  1.00  0.00           H  
ATOM    638 HG23 ILE A  46      -6.572   1.991  -6.231  1.00  0.00           H  
ATOM    639 HD11 ILE A  46      -6.416   0.912  -4.636  1.00  0.00           H  
ATOM    640 HD12 ILE A  46      -6.717  -0.688  -3.952  1.00  0.00           H  
ATOM    641 HD13 ILE A  46      -5.059  -0.155  -4.259  1.00  0.00           H  
ATOM    642  N   GLU A  47      -4.127   1.039  -9.458  1.00  0.00           N  
ATOM    643  CA  GLU A  47      -3.367   1.687 -10.555  1.00  0.00           C  
ATOM    644  C   GLU A  47      -3.209   3.179 -10.319  1.00  0.00           C  
ATOM    645  O   GLU A  47      -2.199   3.759 -10.714  1.00  0.00           O  
ATOM    646  CB  GLU A  47      -3.951   1.480 -11.966  1.00  0.00           C  
ATOM    647  CG  GLU A  47      -3.955   0.034 -12.436  1.00  0.00           C  
ATOM    648  CD  GLU A  47      -3.860  -0.091 -13.938  1.00  0.00           C  
ATOM    649  OE1 GLU A  47      -2.738  -0.311 -14.443  1.00  0.00           O  
ATOM    650  OE2 GLU A  47      -4.905   0.008 -14.615  1.00  0.00           O  
ATOM    651  H   GLU A  47      -3.800   1.156  -8.543  1.00  0.00           H  
ATOM    652  HA  GLU A  47      -2.376   1.252 -10.540  1.00  0.00           H  
ATOM    653  HB2 GLU A  47      -4.969   1.847 -11.978  1.00  0.00           H  
ATOM    654  HB3 GLU A  47      -3.367   2.059 -12.667  1.00  0.00           H  
ATOM    655  HG2 GLU A  47      -3.116  -0.474 -11.996  1.00  0.00           H  
ATOM    656  HG3 GLU A  47      -4.874  -0.434 -12.110  1.00  0.00           H  
ATOM    657  N   LYS A  48      -4.181   3.817  -9.669  1.00  0.00           N  
ATOM    658  CA  LYS A  48      -4.132   5.261  -9.478  1.00  0.00           C  
ATOM    659  C   LYS A  48      -3.277   5.578  -8.264  1.00  0.00           C  
ATOM    660  O   LYS A  48      -3.701   6.297  -7.359  1.00  0.00           O  
ATOM    661  CB  LYS A  48      -5.546   5.830  -9.274  1.00  0.00           C  
ATOM    662  CG  LYS A  48      -6.610   5.259 -10.221  1.00  0.00           C  
ATOM    663  CD  LYS A  48      -6.144   5.261 -11.672  1.00  0.00           C  
ATOM    664  CE  LYS A  48      -5.868   6.666 -12.176  1.00  0.00           C  
ATOM    665  NZ  LYS A  48      -5.260   6.658 -13.531  1.00  0.00           N  
ATOM    666  H   LYS A  48      -4.942   3.336  -9.285  1.00  0.00           H  
ATOM    667  HA  LYS A  48      -3.686   5.713 -10.355  1.00  0.00           H  
ATOM    668  HB2 LYS A  48      -5.851   5.626  -8.257  1.00  0.00           H  
ATOM    669  HB3 LYS A  48      -5.507   6.901  -9.415  1.00  0.00           H  
ATOM    670  HG2 LYS A  48      -6.840   4.242  -9.930  1.00  0.00           H  
ATOM    671  HG3 LYS A  48      -7.507   5.864 -10.142  1.00  0.00           H  
ATOM    672  HD2 LYS A  48      -5.237   4.680 -11.748  1.00  0.00           H  
ATOM    673  HD3 LYS A  48      -6.912   4.811 -12.286  1.00  0.00           H  
ATOM    674  HE2 LYS A  48      -6.800   7.212 -12.212  1.00  0.00           H  
ATOM    675  HE3 LYS A  48      -5.192   7.154 -11.490  1.00  0.00           H  
ATOM    676  HZ1 LYS A  48      -5.814   6.045 -14.168  1.00  0.00           H  
ATOM    677  HZ2 LYS A  48      -5.242   7.621 -13.923  1.00  0.00           H  
ATOM    678  HZ3 LYS A  48      -4.283   6.294 -13.483  1.00  0.00           H  
ATOM    679  N   VAL A  49      -2.071   5.046  -8.255  1.00  0.00           N  
ATOM    680  CA  VAL A  49      -1.202   5.154  -7.110  1.00  0.00           C  
ATOM    681  C   VAL A  49       0.078   5.837  -7.558  1.00  0.00           C  
ATOM    682  O   VAL A  49       0.603   5.534  -8.630  1.00  0.00           O  
ATOM    683  CB  VAL A  49      -0.901   3.762  -6.477  1.00  0.00           C  
ATOM    684  CG1 VAL A  49       0.430   3.193  -6.934  1.00  0.00           C  
ATOM    685  CG2 VAL A  49      -0.940   3.837  -4.965  1.00  0.00           C  
ATOM    686  H   VAL A  49      -1.716   4.646  -9.078  1.00  0.00           H  
ATOM    687  HA  VAL A  49      -1.692   5.774  -6.372  1.00  0.00           H  
ATOM    688  HB  VAL A  49      -1.675   3.081  -6.790  1.00  0.00           H  
ATOM    689 HG11 VAL A  49       1.212   3.901  -6.700  1.00  0.00           H  
ATOM    690 HG12 VAL A  49       0.620   2.262  -6.420  1.00  0.00           H  
ATOM    691 HG13 VAL A  49       0.407   3.021  -7.999  1.00  0.00           H  
ATOM    692 HG21 VAL A  49      -1.912   4.185  -4.649  1.00  0.00           H  
ATOM    693 HG22 VAL A  49      -0.756   2.853  -4.552  1.00  0.00           H  
ATOM    694 HG23 VAL A  49      -0.182   4.523  -4.620  1.00  0.00           H  
ATOM    695  N   GLU A  50       0.544   6.792  -6.783  1.00  0.00           N  
ATOM    696  CA  GLU A  50       1.758   7.499  -7.148  1.00  0.00           C  
ATOM    697  C   GLU A  50       2.649   7.810  -5.961  1.00  0.00           C  
ATOM    698  O   GLU A  50       2.280   8.564  -5.065  1.00  0.00           O  
ATOM    699  CB  GLU A  50       1.428   8.790  -7.909  1.00  0.00           C  
ATOM    700  CG  GLU A  50       1.292   8.596  -9.413  1.00  0.00           C  
ATOM    701  CD  GLU A  50       2.619   8.248 -10.062  1.00  0.00           C  
ATOM    702  OE1 GLU A  50       3.052   8.989 -10.972  1.00  0.00           O  
ATOM    703  OE2 GLU A  50       3.254   7.254  -9.652  1.00  0.00           O  
ATOM    704  H   GLU A  50       0.053   7.024  -5.966  1.00  0.00           H  
ATOM    705  HA  GLU A  50       2.310   6.851  -7.812  1.00  0.00           H  
ATOM    706  HB2 GLU A  50       0.498   9.189  -7.534  1.00  0.00           H  
ATOM    707  HB3 GLU A  50       2.216   9.506  -7.732  1.00  0.00           H  
ATOM    708  HG2 GLU A  50       0.586   7.801  -9.606  1.00  0.00           H  
ATOM    709  HG3 GLU A  50       0.927   9.516  -9.849  1.00  0.00           H  
ATOM    710  N   HIS A  51       3.808   7.178  -5.959  1.00  0.00           N  
ATOM    711  CA  HIS A  51       4.931   7.600  -5.156  1.00  0.00           C  
ATOM    712  C   HIS A  51       6.186   7.244  -5.920  1.00  0.00           C  
ATOM    713  O   HIS A  51       6.359   6.101  -6.344  1.00  0.00           O  
ATOM    714  CB  HIS A  51       4.928   6.937  -3.774  1.00  0.00           C  
ATOM    715  CG  HIS A  51       6.145   7.246  -2.949  1.00  0.00           C  
ATOM    716  ND1 HIS A  51       6.875   6.251  -2.347  1.00  0.00           N  
ATOM    717  CD2 HIS A  51       6.703   8.443  -2.651  1.00  0.00           C  
ATOM    718  CE1 HIS A  51       7.851   6.861  -1.698  1.00  0.00           C  
ATOM    719  NE2 HIS A  51       7.787   8.189  -1.853  1.00  0.00           N  
ATOM    720  H   HIS A  51       3.907   6.363  -6.497  1.00  0.00           H  
ATOM    721  HA  HIS A  51       4.880   8.674  -5.042  1.00  0.00           H  
ATOM    722  HB2 HIS A  51       4.061   7.273  -3.224  1.00  0.00           H  
ATOM    723  HB3 HIS A  51       4.875   5.865  -3.899  1.00  0.00           H  
ATOM    724  HD2 HIS A  51       6.375   9.410  -2.993  1.00  0.00           H  
ATOM    725  HE1 HIS A  51       8.604   6.353  -1.118  1.00  0.00           H  
ATOM    726  HE2 HIS A  51       8.255   8.856  -1.292  1.00  0.00           H  
ATOM    727  N   SER A  52       7.024   8.224  -6.145  1.00  0.00           N  
ATOM    728  CA  SER A  52       8.232   8.017  -6.918  1.00  0.00           C  
ATOM    729  C   SER A  52       9.401   7.769  -5.982  1.00  0.00           C  
ATOM    730  O   SER A  52       9.561   8.460  -4.974  1.00  0.00           O  
ATOM    731  CB  SER A  52       8.501   9.243  -7.794  1.00  0.00           C  
ATOM    732  OG  SER A  52       9.637   9.055  -8.622  1.00  0.00           O  
ATOM    733  H   SER A  52       6.810   9.128  -5.819  1.00  0.00           H  
ATOM    734  HA  SER A  52       8.089   7.151  -7.547  1.00  0.00           H  
ATOM    735  HB2 SER A  52       7.642   9.425  -8.422  1.00  0.00           H  
ATOM    736  HB3 SER A  52       8.671  10.101  -7.161  1.00  0.00           H  
ATOM    737  HG  SER A  52      10.018   9.917  -8.841  1.00  0.00           H  
ATOM    738  N   ASP A  53      10.202   6.764  -6.311  1.00  0.00           N  
ATOM    739  CA  ASP A  53      11.311   6.366  -5.461  1.00  0.00           C  
ATOM    740  C   ASP A  53      12.374   7.452  -5.425  1.00  0.00           C  
ATOM    741  O   ASP A  53      12.545   8.217  -6.377  1.00  0.00           O  
ATOM    742  CB  ASP A  53      11.915   5.039  -5.929  1.00  0.00           C  
ATOM    743  CG  ASP A  53      12.739   5.171  -7.194  1.00  0.00           C  
ATOM    744  OD1 ASP A  53      13.986   5.058  -7.115  1.00  0.00           O  
ATOM    745  OD2 ASP A  53      12.149   5.377  -8.276  1.00  0.00           O  
ATOM    746  H   ASP A  53      10.049   6.285  -7.153  1.00  0.00           H  
ATOM    747  HA  ASP A  53      10.921   6.235  -4.462  1.00  0.00           H  
ATOM    748  HB2 ASP A  53      12.550   4.647  -5.149  1.00  0.00           H  
ATOM    749  HB3 ASP A  53      11.112   4.342  -6.116  1.00  0.00           H  
ATOM    750  N   LEU A  54      13.086   7.504  -4.320  1.00  0.00           N  
ATOM    751  CA  LEU A  54      14.044   8.568  -4.070  1.00  0.00           C  
ATOM    752  C   LEU A  54      15.402   7.965  -3.755  1.00  0.00           C  
ATOM    753  O   LEU A  54      16.151   8.482  -2.922  1.00  0.00           O  
ATOM    754  CB  LEU A  54      13.585   9.503  -2.911  1.00  0.00           C  
ATOM    755  CG  LEU A  54      12.775   8.884  -1.727  1.00  0.00           C  
ATOM    756  CD1 LEU A  54      11.385   8.406  -2.142  1.00  0.00           C  
ATOM    757  CD2 LEU A  54      13.531   7.748  -1.045  1.00  0.00           C  
ATOM    758  H   LEU A  54      12.976   6.788  -3.650  1.00  0.00           H  
ATOM    759  HA  LEU A  54      14.129   9.155  -4.981  1.00  0.00           H  
ATOM    760  HB2 LEU A  54      14.484   9.938  -2.486  1.00  0.00           H  
ATOM    761  HB3 LEU A  54      12.998  10.317  -3.341  1.00  0.00           H  
ATOM    762  HG  LEU A  54      12.629   9.652  -0.983  1.00  0.00           H  
ATOM    763 HD11 LEU A  54      11.475   7.709  -2.963  1.00  0.00           H  
ATOM    764 HD12 LEU A  54      10.910   7.913  -1.305  1.00  0.00           H  
ATOM    765 HD13 LEU A  54      10.784   9.250  -2.449  1.00  0.00           H  
ATOM    766 HD21 LEU A  54      14.512   8.091  -0.748  1.00  0.00           H  
ATOM    767 HD22 LEU A  54      12.983   7.431  -0.169  1.00  0.00           H  
ATOM    768 HD23 LEU A  54      13.629   6.913  -1.723  1.00  0.00           H  
ATOM    769  N   SER A  55      15.722   6.886  -4.460  1.00  0.00           N  
ATOM    770  CA  SER A  55      16.844   6.036  -4.108  1.00  0.00           C  
ATOM    771  C   SER A  55      18.181   6.762  -4.146  1.00  0.00           C  
ATOM    772  O   SER A  55      18.910   6.766  -3.153  1.00  0.00           O  
ATOM    773  CB  SER A  55      16.865   4.836  -5.048  1.00  0.00           C  
ATOM    774  OG  SER A  55      16.624   5.240  -6.389  1.00  0.00           O  
ATOM    775  H   SER A  55      15.202   6.646  -5.255  1.00  0.00           H  
ATOM    776  HA  SER A  55      16.677   5.678  -3.105  1.00  0.00           H  
ATOM    777  HB2 SER A  55      17.832   4.356  -4.997  1.00  0.00           H  
ATOM    778  HB3 SER A  55      16.097   4.135  -4.753  1.00  0.00           H  
ATOM    779  HG  SER A  55      15.686   5.095  -6.609  1.00  0.00           H  
ATOM    780  N   PHE A  56      18.480   7.384  -5.285  1.00  0.00           N  
ATOM    781  CA  PHE A  56      19.746   8.088  -5.510  1.00  0.00           C  
ATOM    782  C   PHE A  56      20.933   7.115  -5.562  1.00  0.00           C  
ATOM    783  O   PHE A  56      21.677   7.097  -6.541  1.00  0.00           O  
ATOM    784  CB  PHE A  56      19.982   9.170  -4.447  1.00  0.00           C  
ATOM    785  CG  PHE A  56      21.239   9.963  -4.669  1.00  0.00           C  
ATOM    786  CD1 PHE A  56      22.343   9.784  -3.852  1.00  0.00           C  
ATOM    787  CD2 PHE A  56      21.318  10.882  -5.703  1.00  0.00           C  
ATOM    788  CE1 PHE A  56      23.502  10.508  -4.062  1.00  0.00           C  
ATOM    789  CE2 PHE A  56      22.472  11.609  -5.917  1.00  0.00           C  
ATOM    790  CZ  PHE A  56      23.566  11.422  -5.095  1.00  0.00           C  
ATOM    791  H   PHE A  56      17.825   7.355  -6.016  1.00  0.00           H  
ATOM    792  HA  PHE A  56      19.672   8.571  -6.475  1.00  0.00           H  
ATOM    793  HB2 PHE A  56      19.149   9.858  -4.454  1.00  0.00           H  
ATOM    794  HB3 PHE A  56      20.048   8.703  -3.475  1.00  0.00           H  
ATOM    795  HD1 PHE A  56      22.293   9.071  -3.043  1.00  0.00           H  
ATOM    796  HD2 PHE A  56      20.462  11.028  -6.347  1.00  0.00           H  
ATOM    797  HE1 PHE A  56      24.357  10.360  -3.418  1.00  0.00           H  
ATOM    798  HE2 PHE A  56      22.519  12.322  -6.726  1.00  0.00           H  
ATOM    799  HZ  PHE A  56      24.470  11.989  -5.262  1.00  0.00           H  
ATOM    800  N   SER A  57      21.103   6.307  -4.519  1.00  0.00           N  
ATOM    801  CA  SER A  57      22.195   5.347  -4.466  1.00  0.00           C  
ATOM    802  C   SER A  57      21.778   4.092  -3.698  1.00  0.00           C  
ATOM    803  O   SER A  57      21.347   3.108  -4.301  1.00  0.00           O  
ATOM    804  CB  SER A  57      23.446   5.985  -3.847  1.00  0.00           C  
ATOM    805  OG  SER A  57      23.173   6.552  -2.572  1.00  0.00           O  
ATOM    806  H   SER A  57      20.455   6.339  -3.777  1.00  0.00           H  
ATOM    807  HA  SER A  57      22.423   5.061  -5.483  1.00  0.00           H  
ATOM    808  HB2 SER A  57      24.211   5.232  -3.733  1.00  0.00           H  
ATOM    809  HB3 SER A  57      23.807   6.764  -4.502  1.00  0.00           H  
ATOM    810  HG  SER A  57      22.346   7.056  -2.607  1.00  0.00           H  
ATOM    811  N   LYS A  58      21.883   4.130  -2.374  1.00  0.00           N  
ATOM    812  CA  LYS A  58      21.487   2.993  -1.552  1.00  0.00           C  
ATOM    813  C   LYS A  58      20.152   3.262  -0.866  1.00  0.00           C  
ATOM    814  O   LYS A  58      19.429   2.327  -0.511  1.00  0.00           O  
ATOM    815  CB  LYS A  58      22.561   2.663  -0.507  1.00  0.00           C  
ATOM    816  CG  LYS A  58      22.279   1.386   0.273  1.00  0.00           C  
ATOM    817  CD  LYS A  58      22.171   0.185  -0.656  1.00  0.00           C  
ATOM    818  CE  LYS A  58      21.706  -1.065   0.074  1.00  0.00           C  
ATOM    819  NZ  LYS A  58      22.602  -1.422   1.206  1.00  0.00           N  
ATOM    820  H   LYS A  58      22.244   4.935  -1.943  1.00  0.00           H  
ATOM    821  HA  LYS A  58      21.368   2.143  -2.209  1.00  0.00           H  
ATOM    822  HB2 LYS A  58      23.511   2.552  -1.007  1.00  0.00           H  
ATOM    823  HB3 LYS A  58      22.625   3.481   0.195  1.00  0.00           H  
ATOM    824  HG2 LYS A  58      23.082   1.217   0.974  1.00  0.00           H  
ATOM    825  HG3 LYS A  58      21.348   1.502   0.810  1.00  0.00           H  
ATOM    826  HD2 LYS A  58      21.461   0.413  -1.439  1.00  0.00           H  
ATOM    827  HD3 LYS A  58      23.139  -0.005  -1.094  1.00  0.00           H  
ATOM    828  HE2 LYS A  58      20.711  -0.893   0.456  1.00  0.00           H  
ATOM    829  HE3 LYS A  58      21.683  -1.887  -0.628  1.00  0.00           H  
ATOM    830  HZ1 LYS A  58      23.601  -1.276   0.942  1.00  0.00           H  
ATOM    831  HZ2 LYS A  58      22.385  -0.827   2.036  1.00  0.00           H  
ATOM    832  HZ3 LYS A  58      22.464  -2.419   1.470  1.00  0.00           H  
ATOM    833  N   ASP A  59      19.834   4.549  -0.689  1.00  0.00           N  
ATOM    834  CA  ASP A  59      18.561   4.990  -0.114  1.00  0.00           C  
ATOM    835  C   ASP A  59      18.519   4.769   1.398  1.00  0.00           C  
ATOM    836  O   ASP A  59      19.484   4.289   1.996  1.00  0.00           O  
ATOM    837  CB  ASP A  59      17.375   4.306  -0.799  1.00  0.00           C  
ATOM    838  CG  ASP A  59      16.165   5.208  -0.882  1.00  0.00           C  
ATOM    839  OD1 ASP A  59      15.419   5.105  -1.871  1.00  0.00           O  
ATOM    840  OD2 ASP A  59      15.963   6.028   0.038  1.00  0.00           O  
ATOM    841  H   ASP A  59      20.468   5.250  -0.942  1.00  0.00           H  
ATOM    842  HA  ASP A  59      18.488   6.052  -0.294  1.00  0.00           H  
ATOM    843  HB2 ASP A  59      17.658   4.023  -1.802  1.00  0.00           H  
ATOM    844  HB3 ASP A  59      17.105   3.421  -0.241  1.00  0.00           H  
ATOM    845  N   TRP A  60      17.399   5.145   2.007  1.00  0.00           N  
ATOM    846  CA  TRP A  60      17.241   5.110   3.452  1.00  0.00           C  
ATOM    847  C   TRP A  60      15.756   5.051   3.809  1.00  0.00           C  
ATOM    848  O   TRP A  60      15.013   6.007   3.596  1.00  0.00           O  
ATOM    849  CB  TRP A  60      17.901   6.358   4.046  1.00  0.00           C  
ATOM    850  CG  TRP A  60      17.935   6.441   5.548  1.00  0.00           C  
ATOM    851  CD1 TRP A  60      17.971   7.598   6.273  1.00  0.00           C  
ATOM    852  CD2 TRP A  60      17.954   5.360   6.512  1.00  0.00           C  
ATOM    853  NE1 TRP A  60      18.025   7.323   7.611  1.00  0.00           N  
ATOM    854  CE2 TRP A  60      18.015   5.961   7.793  1.00  0.00           C  
ATOM    855  CE3 TRP A  60      17.933   3.951   6.430  1.00  0.00           C  
ATOM    856  CZ2 TRP A  60      18.052   5.210   8.968  1.00  0.00           C  
ATOM    857  CZ3 TRP A  60      17.968   3.218   7.601  1.00  0.00           C  
ATOM    858  CH2 TRP A  60      18.029   3.844   8.851  1.00  0.00           C  
ATOM    859  H   TRP A  60      16.646   5.473   1.454  1.00  0.00           H  
ATOM    860  HA  TRP A  60      17.735   4.229   3.829  1.00  0.00           H  
ATOM    861  HB2 TRP A  60      18.920   6.402   3.699  1.00  0.00           H  
ATOM    862  HB3 TRP A  60      17.373   7.229   3.681  1.00  0.00           H  
ATOM    863  HD1 TRP A  60      17.967   8.598   5.838  1.00  0.00           H  
ATOM    864  HE1 TRP A  60      18.075   8.016   8.311  1.00  0.00           H  
ATOM    865  HE3 TRP A  60      17.887   3.433   5.476  1.00  0.00           H  
ATOM    866  HZ2 TRP A  60      18.104   5.678   9.943  1.00  0.00           H  
ATOM    867  HZ3 TRP A  60      17.952   2.138   7.557  1.00  0.00           H  
ATOM    868  HH2 TRP A  60      18.056   3.224   9.737  1.00  0.00           H  
ATOM    869  N   SER A  61      15.327   3.912   4.333  1.00  0.00           N  
ATOM    870  CA  SER A  61      13.924   3.702   4.663  1.00  0.00           C  
ATOM    871  C   SER A  61      13.594   4.331   6.027  1.00  0.00           C  
ATOM    872  O   SER A  61      13.983   3.788   7.062  1.00  0.00           O  
ATOM    873  CB  SER A  61      13.627   2.201   4.702  1.00  0.00           C  
ATOM    874  OG  SER A  61      12.231   1.943   4.746  1.00  0.00           O  
ATOM    875  H   SER A  61      15.973   3.196   4.509  1.00  0.00           H  
ATOM    876  HA  SER A  61      13.327   4.154   3.886  1.00  0.00           H  
ATOM    877  HB2 SER A  61      14.036   1.732   3.818  1.00  0.00           H  
ATOM    878  HB3 SER A  61      14.086   1.770   5.580  1.00  0.00           H  
ATOM    879  HG  SER A  61      11.909   1.770   3.851  1.00  0.00           H  
ATOM    880  N   PHE A  62      12.895   5.471   6.052  1.00  0.00           N  
ATOM    881  CA  PHE A  62      12.532   6.110   7.308  1.00  0.00           C  
ATOM    882  C   PHE A  62      11.033   6.392   7.354  1.00  0.00           C  
ATOM    883  O   PHE A  62      10.553   7.023   8.295  1.00  0.00           O  
ATOM    884  CB  PHE A  62      13.307   7.427   7.463  1.00  0.00           C  
ATOM    885  CG  PHE A  62      13.469   8.198   6.173  1.00  0.00           C  
ATOM    886  CD1 PHE A  62      14.730   8.567   5.733  1.00  0.00           C  
ATOM    887  CD2 PHE A  62      12.369   8.540   5.396  1.00  0.00           C  
ATOM    888  CE1 PHE A  62      14.893   9.259   4.545  1.00  0.00           C  
ATOM    889  CE2 PHE A  62      12.527   9.231   4.209  1.00  0.00           C  
ATOM    890  CZ  PHE A  62      13.790   9.590   3.784  1.00  0.00           C  
ATOM    891  H   PHE A  62      12.620   5.931   5.231  1.00  0.00           H  
ATOM    892  HA  PHE A  62      12.792   5.443   8.119  1.00  0.00           H  
ATOM    893  HB2 PHE A  62      12.788   8.062   8.164  1.00  0.00           H  
ATOM    894  HB3 PHE A  62      14.291   7.212   7.844  1.00  0.00           H  
ATOM    895  HD1 PHE A  62      15.595   8.308   6.326  1.00  0.00           H  
ATOM    896  HD2 PHE A  62      11.380   8.260   5.726  1.00  0.00           H  
ATOM    897  HE1 PHE A  62      15.881   9.541   4.214  1.00  0.00           H  
ATOM    898  HE2 PHE A  62      11.664   9.485   3.612  1.00  0.00           H  
ATOM    899  HZ  PHE A  62      13.917  10.130   2.858  1.00  0.00           H  
ATOM    900  N   TYR A  63      10.311   5.846   6.362  1.00  0.00           N  
ATOM    901  CA  TYR A  63       8.909   6.209   6.081  1.00  0.00           C  
ATOM    902  C   TYR A  63       8.598   6.024   4.589  1.00  0.00           C  
ATOM    903  O   TYR A  63       8.835   6.923   3.784  1.00  0.00           O  
ATOM    904  CB  TYR A  63       8.606   7.670   6.482  1.00  0.00           C  
ATOM    905  CG  TYR A  63       7.122   8.039   6.451  1.00  0.00           C  
ATOM    906  CD1 TYR A  63       6.624   8.995   5.561  1.00  0.00           C  
ATOM    907  CD2 TYR A  63       6.220   7.426   7.317  1.00  0.00           C  
ATOM    908  CE1 TYR A  63       5.272   9.330   5.550  1.00  0.00           C  
ATOM    909  CE2 TYR A  63       4.874   7.756   7.306  1.00  0.00           C  
ATOM    910  CZ  TYR A  63       4.408   8.702   6.423  1.00  0.00           C  
ATOM    911  OH  TYR A  63       3.068   9.026   6.416  1.00  0.00           O  
ATOM    912  H   TYR A  63      10.698   5.093   5.881  1.00  0.00           H  
ATOM    913  HA  TYR A  63       8.274   5.542   6.656  1.00  0.00           H  
ATOM    914  HB2 TYR A  63       8.967   7.833   7.490  1.00  0.00           H  
ATOM    915  HB3 TYR A  63       9.135   8.337   5.815  1.00  0.00           H  
ATOM    916  HD1 TYR A  63       7.305   9.484   4.880  1.00  0.00           H  
ATOM    917  HD2 TYR A  63       6.584   6.683   8.011  1.00  0.00           H  
ATOM    918  HE1 TYR A  63       4.898  10.075   4.853  1.00  0.00           H  
ATOM    919  HE2 TYR A  63       4.187   7.265   7.990  1.00  0.00           H  
ATOM    920  HH  TYR A  63       2.724   8.981   7.320  1.00  0.00           H  
ATOM    921  N   LEU A  64       8.101   4.847   4.222  1.00  0.00           N  
ATOM    922  CA  LEU A  64       7.607   4.608   2.863  1.00  0.00           C  
ATOM    923  C   LEU A  64       6.094   4.574   2.856  1.00  0.00           C  
ATOM    924  O   LEU A  64       5.480   3.798   3.594  1.00  0.00           O  
ATOM    925  CB  LEU A  64       8.120   3.259   2.353  1.00  0.00           C  
ATOM    926  CG  LEU A  64       9.403   3.292   1.527  1.00  0.00           C  
ATOM    927  CD1 LEU A  64      10.102   1.946   1.588  1.00  0.00           C  
ATOM    928  CD2 LEU A  64       9.090   3.657   0.083  1.00  0.00           C  
ATOM    929  H   LEU A  64       8.123   4.102   4.851  1.00  0.00           H  
ATOM    930  HA  LEU A  64       7.955   5.393   2.210  1.00  0.00           H  
ATOM    931  HB2 LEU A  64       8.289   2.621   3.208  1.00  0.00           H  
ATOM    932  HB3 LEU A  64       7.344   2.815   1.748  1.00  0.00           H  
ATOM    933  HG  LEU A  64      10.070   4.034   1.928  1.00  0.00           H  
ATOM    934 HD11 LEU A  64      10.278   1.680   2.622  1.00  0.00           H  
ATOM    935 HD12 LEU A  64       9.482   1.195   1.124  1.00  0.00           H  
ATOM    936 HD13 LEU A  64      11.046   2.006   1.070  1.00  0.00           H  
ATOM    937 HD21 LEU A  64       8.354   2.969  -0.308  1.00  0.00           H  
ATOM    938 HD22 LEU A  64       8.702   4.663   0.039  1.00  0.00           H  
ATOM    939 HD23 LEU A  64       9.989   3.593  -0.508  1.00  0.00           H  
ATOM    940  N   LEU A  65       5.496   5.417   2.027  1.00  0.00           N  
ATOM    941  CA  LEU A  65       4.058   5.435   1.865  1.00  0.00           C  
ATOM    942  C   LEU A  65       3.680   5.783   0.423  1.00  0.00           C  
ATOM    943  O   LEU A  65       4.330   6.603  -0.219  1.00  0.00           O  
ATOM    944  CB  LEU A  65       3.454   6.460   2.826  1.00  0.00           C  
ATOM    945  CG  LEU A  65       1.971   6.771   2.617  1.00  0.00           C  
ATOM    946  CD1 LEU A  65       1.131   5.523   2.808  1.00  0.00           C  
ATOM    947  CD2 LEU A  65       1.516   7.871   3.563  1.00  0.00           C  
ATOM    948  H   LEU A  65       6.013   6.117   1.581  1.00  0.00           H  
ATOM    949  HA  LEU A  65       3.681   4.455   2.111  1.00  0.00           H  
ATOM    950  HB2 LEU A  65       3.581   6.091   3.834  1.00  0.00           H  
ATOM    951  HB3 LEU A  65       4.010   7.377   2.726  1.00  0.00           H  
ATOM    952  HG  LEU A  65       1.822   7.118   1.606  1.00  0.00           H  
ATOM    953 HD11 LEU A  65       1.273   5.145   3.811  1.00  0.00           H  
ATOM    954 HD12 LEU A  65       0.090   5.765   2.658  1.00  0.00           H  
ATOM    955 HD13 LEU A  65       1.434   4.774   2.094  1.00  0.00           H  
ATOM    956 HD21 LEU A  65       1.681   7.559   4.583  1.00  0.00           H  
ATOM    957 HD22 LEU A  65       2.079   8.771   3.367  1.00  0.00           H  
ATOM    958 HD23 LEU A  65       0.465   8.064   3.412  1.00  0.00           H  
ATOM    959  N   TYR A  66       2.624   5.149  -0.063  1.00  0.00           N  
ATOM    960  CA  TYR A  66       2.090   5.389  -1.399  1.00  0.00           C  
ATOM    961  C   TYR A  66       0.618   5.790  -1.252  1.00  0.00           C  
ATOM    962  O   TYR A  66       0.025   5.522  -0.210  1.00  0.00           O  
ATOM    963  CB  TYR A  66       2.216   4.107  -2.248  1.00  0.00           C  
ATOM    964  CG  TYR A  66       3.648   3.767  -2.663  1.00  0.00           C  
ATOM    965  CD1 TYR A  66       4.629   3.447  -1.721  1.00  0.00           C  
ATOM    966  CD2 TYR A  66       4.016   3.770  -4.005  1.00  0.00           C  
ATOM    967  CE1 TYR A  66       5.926   3.145  -2.112  1.00  0.00           C  
ATOM    968  CE2 TYR A  66       5.307   3.468  -4.399  1.00  0.00           C  
ATOM    969  CZ  TYR A  66       6.255   3.158  -3.450  1.00  0.00           C  
ATOM    970  OH  TYR A  66       7.540   2.865  -3.844  1.00  0.00           O  
ATOM    971  H   TYR A  66       2.167   4.503   0.508  1.00  0.00           H  
ATOM    972  HA  TYR A  66       2.656   6.201  -1.855  1.00  0.00           H  
ATOM    973  HB2 TYR A  66       1.825   3.269  -1.672  1.00  0.00           H  
ATOM    974  HB3 TYR A  66       1.624   4.219  -3.153  1.00  0.00           H  
ATOM    975  HD1 TYR A  66       4.368   3.440  -0.672  1.00  0.00           H  
ATOM    976  HD2 TYR A  66       3.278   4.018  -4.748  1.00  0.00           H  
ATOM    977  HE1 TYR A  66       6.677   2.900  -1.369  1.00  0.00           H  
ATOM    978  HE2 TYR A  66       5.570   3.477  -5.449  1.00  0.00           H  
ATOM    979  HH  TYR A  66       7.839   3.531  -4.469  1.00  0.00           H  
ATOM    980  N   TYR A  67       0.011   6.411  -2.263  1.00  0.00           N  
ATOM    981  CA  TYR A  67      -1.374   6.873  -2.102  1.00  0.00           C  
ATOM    982  C   TYR A  67      -2.229   6.633  -3.349  1.00  0.00           C  
ATOM    983  O   TYR A  67      -1.782   6.869  -4.472  1.00  0.00           O  
ATOM    984  CB  TYR A  67      -1.440   8.351  -1.667  1.00  0.00           C  
ATOM    985  CG  TYR A  67      -0.577   9.328  -2.458  1.00  0.00           C  
ATOM    986  CD1 TYR A  67       0.675   9.713  -1.985  1.00  0.00           C  
ATOM    987  CD2 TYR A  67      -1.021   9.889  -3.653  1.00  0.00           C  
ATOM    988  CE1 TYR A  67       1.454  10.624  -2.676  1.00  0.00           C  
ATOM    989  CE2 TYR A  67      -0.243  10.797  -4.350  1.00  0.00           C  
ATOM    990  CZ  TYR A  67       0.992  11.160  -3.857  1.00  0.00           C  
ATOM    991  OH  TYR A  67       1.767  12.070  -4.544  1.00  0.00           O  
ATOM    992  H   TYR A  67       0.476   6.530  -3.123  1.00  0.00           H  
ATOM    993  HA  TYR A  67      -1.791   6.283  -1.303  1.00  0.00           H  
ATOM    994  HB2 TYR A  67      -2.464   8.686  -1.748  1.00  0.00           H  
ATOM    995  HB3 TYR A  67      -1.141   8.415  -0.630  1.00  0.00           H  
ATOM    996  HD1 TYR A  67       1.038   9.292  -1.063  1.00  0.00           H  
ATOM    997  HD2 TYR A  67      -1.987   9.607  -4.040  1.00  0.00           H  
ATOM    998  HE1 TYR A  67       2.424  10.909  -2.289  1.00  0.00           H  
ATOM    999  HE2 TYR A  67      -0.604  11.218  -5.279  1.00  0.00           H  
ATOM   1000  HH  TYR A  67       1.201  12.763  -4.904  1.00  0.00           H  
ATOM   1001  N   THR A  68      -3.460   6.151  -3.132  1.00  0.00           N  
ATOM   1002  CA  THR A  68      -4.408   5.895  -4.219  1.00  0.00           C  
ATOM   1003  C   THR A  68      -5.840   6.243  -3.778  1.00  0.00           C  
ATOM   1004  O   THR A  68      -6.193   6.090  -2.603  1.00  0.00           O  
ATOM   1005  CB  THR A  68      -4.351   4.413  -4.687  1.00  0.00           C  
ATOM   1006  OG1 THR A  68      -4.788   4.312  -6.043  1.00  0.00           O  
ATOM   1007  CG2 THR A  68      -5.225   3.504  -3.835  1.00  0.00           C  
ATOM   1008  H   THR A  68      -3.742   5.966  -2.212  1.00  0.00           H  
ATOM   1009  HA  THR A  68      -4.139   6.524  -5.057  1.00  0.00           H  
ATOM   1010  HB  THR A  68      -3.328   4.068  -4.620  1.00  0.00           H  
ATOM   1011  HG1 THR A  68      -4.513   5.107  -6.522  1.00  0.00           H  
ATOM   1012 HG21 THR A  68      -4.918   3.567  -2.802  1.00  0.00           H  
ATOM   1013 HG22 THR A  68      -6.254   3.814  -3.926  1.00  0.00           H  
ATOM   1014 HG23 THR A  68      -5.124   2.487  -4.177  1.00  0.00           H  
ATOM   1015  N   GLU A  69      -6.628   6.763  -4.721  1.00  0.00           N  
ATOM   1016  CA  GLU A  69      -8.050   7.067  -4.506  1.00  0.00           C  
ATOM   1017  C   GLU A  69      -8.851   5.798  -4.196  1.00  0.00           C  
ATOM   1018  O   GLU A  69      -8.801   4.838  -4.967  1.00  0.00           O  
ATOM   1019  CB  GLU A  69      -8.619   7.692  -5.790  1.00  0.00           C  
ATOM   1020  CG  GLU A  69      -9.873   8.535  -5.578  1.00  0.00           C  
ATOM   1021  CD  GLU A  69      -9.578   9.863  -4.916  1.00  0.00           C  
ATOM   1022  OE1 GLU A  69      -9.745   9.973  -3.686  1.00  0.00           O  
ATOM   1023  OE2 GLU A  69      -9.177  10.808  -5.630  1.00  0.00           O  
ATOM   1024  H   GLU A  69      -6.238   6.999  -5.587  1.00  0.00           H  
ATOM   1025  HA  GLU A  69      -8.138   7.765  -3.689  1.00  0.00           H  
ATOM   1026  HB2 GLU A  69      -7.856   8.311  -6.250  1.00  0.00           H  
ATOM   1027  HB3 GLU A  69      -8.873   6.892  -6.475  1.00  0.00           H  
ATOM   1028  HG2 GLU A  69     -10.336   8.725  -6.537  1.00  0.00           H  
ATOM   1029  HG3 GLU A  69     -10.561   7.983  -4.954  1.00  0.00           H  
ATOM   1030  N   PHE A  70      -9.594   5.773  -3.083  1.00  0.00           N  
ATOM   1031  CA  PHE A  70     -10.440   4.621  -2.782  1.00  0.00           C  
ATOM   1032  C   PHE A  70     -11.892   5.011  -2.560  1.00  0.00           C  
ATOM   1033  O   PHE A  70     -12.191   6.155  -2.245  1.00  0.00           O  
ATOM   1034  CB  PHE A  70      -9.898   3.867  -1.559  1.00  0.00           C  
ATOM   1035  CG  PHE A  70     -10.151   4.477  -0.187  1.00  0.00           C  
ATOM   1036  CD1 PHE A  70      -9.094   4.692   0.676  1.00  0.00           C  
ATOM   1037  CD2 PHE A  70     -11.427   4.802   0.249  1.00  0.00           C  
ATOM   1038  CE1 PHE A  70      -9.302   5.217   1.942  1.00  0.00           C  
ATOM   1039  CE2 PHE A  70     -11.639   5.332   1.505  1.00  0.00           C  
ATOM   1040  CZ  PHE A  70     -10.578   5.539   2.354  1.00  0.00           C  
ATOM   1041  H   PHE A  70      -9.535   6.497  -2.418  1.00  0.00           H  
ATOM   1042  HA  PHE A  70     -10.397   3.961  -3.633  1.00  0.00           H  
ATOM   1043  HB2 PHE A  70     -10.307   2.870  -1.551  1.00  0.00           H  
ATOM   1044  HB3 PHE A  70      -8.836   3.807  -1.681  1.00  0.00           H  
ATOM   1045  HD1 PHE A  70      -8.092   4.451   0.349  1.00  0.00           H  
ATOM   1046  HD2 PHE A  70     -12.267   4.644  -0.417  1.00  0.00           H  
ATOM   1047  HE1 PHE A  70      -8.466   5.382   2.604  1.00  0.00           H  
ATOM   1048  HE2 PHE A  70     -12.633   5.594   1.821  1.00  0.00           H  
ATOM   1049  HZ  PHE A  70     -10.748   5.959   3.339  1.00  0.00           H  
ATOM   1050  N   THR A  71     -12.787   4.061  -2.785  1.00  0.00           N  
ATOM   1051  CA  THR A  71     -14.167   4.176  -2.328  1.00  0.00           C  
ATOM   1052  C   THR A  71     -14.672   2.840  -1.766  1.00  0.00           C  
ATOM   1053  O   THR A  71     -14.914   1.903  -2.531  1.00  0.00           O  
ATOM   1054  CB  THR A  71     -15.079   4.638  -3.486  1.00  0.00           C  
ATOM   1055  OG1 THR A  71     -14.546   5.836  -4.068  1.00  0.00           O  
ATOM   1056  CG2 THR A  71     -16.493   4.901  -2.993  1.00  0.00           C  
ATOM   1057  H   THR A  71     -12.533   3.317  -3.371  1.00  0.00           H  
ATOM   1058  HA  THR A  71     -14.202   4.924  -1.547  1.00  0.00           H  
ATOM   1059  HB  THR A  71     -15.109   3.859  -4.244  1.00  0.00           H  
ATOM   1060  HG1 THR A  71     -13.864   6.193  -3.483  1.00  0.00           H  
ATOM   1061 HG21 THR A  71     -16.464   5.581  -2.147  1.00  0.00           H  
ATOM   1062 HG22 THR A  71     -17.076   5.341  -3.789  1.00  0.00           H  
ATOM   1063 HG23 THR A  71     -16.943   3.971  -2.690  1.00  0.00           H  
ATOM   1064  N   PRO A  72     -14.841   2.717  -0.422  1.00  0.00           N  
ATOM   1065  CA  PRO A  72     -15.230   1.445   0.180  1.00  0.00           C  
ATOM   1066  C   PRO A  72     -16.656   1.057  -0.148  1.00  0.00           C  
ATOM   1067  O   PRO A  72     -17.584   1.869  -0.101  1.00  0.00           O  
ATOM   1068  CB  PRO A  72     -15.063   1.634   1.691  1.00  0.00           C  
ATOM   1069  CG  PRO A  72     -14.662   3.066   1.914  1.00  0.00           C  
ATOM   1070  CD  PRO A  72     -14.688   3.787   0.590  1.00  0.00           C  
ATOM   1071  HA  PRO A  72     -14.584   0.642  -0.152  1.00  0.00           H  
ATOM   1072  HB2 PRO A  72     -16.002   1.398   2.179  1.00  0.00           H  
ATOM   1073  HB3 PRO A  72     -14.301   0.958   2.052  1.00  0.00           H  
ATOM   1074  HG2 PRO A  72     -15.358   3.538   2.591  1.00  0.00           H  
ATOM   1075  HG3 PRO A  72     -13.666   3.098   2.331  1.00  0.00           H  
ATOM   1076  HD2 PRO A  72     -15.524   4.473   0.574  1.00  0.00           H  
ATOM   1077  HD3 PRO A  72     -13.762   4.326   0.445  1.00  0.00           H  
ATOM   1078  N   THR A  73     -16.795  -0.204  -0.477  1.00  0.00           N  
ATOM   1079  CA  THR A  73     -18.060  -0.792  -0.853  1.00  0.00           C  
ATOM   1080  C   THR A  73     -18.211  -2.120  -0.126  1.00  0.00           C  
ATOM   1081  O   THR A  73     -17.221  -2.698   0.328  1.00  0.00           O  
ATOM   1082  CB  THR A  73     -18.112  -1.026  -2.384  1.00  0.00           C  
ATOM   1083  OG1 THR A  73     -17.001  -1.834  -2.794  1.00  0.00           O  
ATOM   1084  CG2 THR A  73     -18.083   0.293  -3.142  1.00  0.00           C  
ATOM   1085  H   THR A  73     -16.007  -0.780  -0.447  1.00  0.00           H  
ATOM   1086  HA  THR A  73     -18.861  -0.127  -0.561  1.00  0.00           H  
ATOM   1087  HB  THR A  73     -19.028  -1.541  -2.632  1.00  0.00           H  
ATOM   1088  HG1 THR A  73     -16.341  -1.277  -3.232  1.00  0.00           H  
ATOM   1089 HG21 THR A  73     -17.184   0.835  -2.887  1.00  0.00           H  
ATOM   1090 HG22 THR A  73     -18.094   0.097  -4.204  1.00  0.00           H  
ATOM   1091 HG23 THR A  73     -18.947   0.881  -2.875  1.00  0.00           H  
ATOM   1092  N   GLU A  74     -19.445  -2.586   0.003  1.00  0.00           N  
ATOM   1093  CA  GLU A  74     -19.730  -3.878   0.617  1.00  0.00           C  
ATOM   1094  C   GLU A  74     -19.094  -5.049  -0.171  1.00  0.00           C  
ATOM   1095  O   GLU A  74     -19.150  -6.201   0.257  1.00  0.00           O  
ATOM   1096  CB  GLU A  74     -21.264  -4.032   0.754  1.00  0.00           C  
ATOM   1097  CG  GLU A  74     -21.725  -5.436   1.087  1.00  0.00           C  
ATOM   1098  CD  GLU A  74     -21.333  -5.868   2.485  1.00  0.00           C  
ATOM   1099  OE1 GLU A  74     -21.650  -5.142   3.446  1.00  0.00           O  
ATOM   1100  OE2 GLU A  74     -20.717  -6.942   2.630  1.00  0.00           O  
ATOM   1101  H   GLU A  74     -20.200  -2.030  -0.295  1.00  0.00           H  
ATOM   1102  HA  GLU A  74     -19.298  -3.870   1.607  1.00  0.00           H  
ATOM   1103  HB2 GLU A  74     -21.600  -3.377   1.546  1.00  0.00           H  
ATOM   1104  HB3 GLU A  74     -21.749  -3.730  -0.167  1.00  0.00           H  
ATOM   1105  HG2 GLU A  74     -22.797  -5.484   0.992  1.00  0.00           H  
ATOM   1106  HG3 GLU A  74     -21.267  -6.111   0.372  1.00  0.00           H  
ATOM   1107  N   LYS A  75     -18.471  -4.763  -1.306  1.00  0.00           N  
ATOM   1108  CA  LYS A  75     -17.879  -5.824  -2.123  1.00  0.00           C  
ATOM   1109  C   LYS A  75     -16.337  -5.800  -2.194  1.00  0.00           C  
ATOM   1110  O   LYS A  75     -15.724  -6.862  -2.309  1.00  0.00           O  
ATOM   1111  CB  LYS A  75     -18.448  -5.781  -3.552  1.00  0.00           C  
ATOM   1112  CG  LYS A  75     -19.951  -6.065  -3.685  1.00  0.00           C  
ATOM   1113  CD  LYS A  75     -20.266  -7.561  -3.728  1.00  0.00           C  
ATOM   1114  CE  LYS A  75     -20.563  -8.137  -2.352  1.00  0.00           C  
ATOM   1115  NZ  LYS A  75     -21.853  -7.634  -1.808  1.00  0.00           N  
ATOM   1116  H   LYS A  75     -18.417  -3.838  -1.601  1.00  0.00           H  
ATOM   1117  HA  LYS A  75     -18.156  -6.754  -1.669  1.00  0.00           H  
ATOM   1118  HB2 LYS A  75     -18.256  -4.800  -3.964  1.00  0.00           H  
ATOM   1119  HB3 LYS A  75     -17.918  -6.509  -4.148  1.00  0.00           H  
ATOM   1120  HG2 LYS A  75     -20.473  -5.626  -2.843  1.00  0.00           H  
ATOM   1121  HG3 LYS A  75     -20.309  -5.608  -4.599  1.00  0.00           H  
ATOM   1122  HD2 LYS A  75     -21.130  -7.715  -4.357  1.00  0.00           H  
ATOM   1123  HD3 LYS A  75     -19.420  -8.084  -4.154  1.00  0.00           H  
ATOM   1124  HE2 LYS A  75     -20.613  -9.212  -2.429  1.00  0.00           H  
ATOM   1125  HE3 LYS A  75     -19.771  -7.864  -1.679  1.00  0.00           H  
ATOM   1126  HZ1 LYS A  75     -21.872  -6.590  -1.817  1.00  0.00           H  
ATOM   1127  HZ2 LYS A  75     -22.645  -7.990  -2.385  1.00  0.00           H  
ATOM   1128  HZ3 LYS A  75     -21.982  -7.965  -0.829  1.00  0.00           H  
ATOM   1129  N   ASP A  76     -15.696  -4.635  -2.141  1.00  0.00           N  
ATOM   1130  CA  ASP A  76     -14.278  -4.560  -2.500  1.00  0.00           C  
ATOM   1131  C   ASP A  76     -13.350  -4.494  -1.273  1.00  0.00           C  
ATOM   1132  O   ASP A  76     -13.574  -3.725  -0.335  1.00  0.00           O  
ATOM   1133  CB  ASP A  76     -14.028  -3.365  -3.429  1.00  0.00           C  
ATOM   1134  CG  ASP A  76     -12.627  -3.339  -3.991  1.00  0.00           C  
ATOM   1135  OD1 ASP A  76     -12.002  -2.255  -3.983  1.00  0.00           O  
ATOM   1136  OD2 ASP A  76     -12.163  -4.396  -4.477  1.00  0.00           O  
ATOM   1137  H   ASP A  76     -16.157  -3.826  -1.853  1.00  0.00           H  
ATOM   1138  HA  ASP A  76     -14.048  -5.467  -3.049  1.00  0.00           H  
ATOM   1139  HB2 ASP A  76     -14.713  -3.413  -4.262  1.00  0.00           H  
ATOM   1140  HB3 ASP A  76     -14.194  -2.447  -2.882  1.00  0.00           H  
ATOM   1141  N   GLU A  77     -12.308  -5.319  -1.325  1.00  0.00           N  
ATOM   1142  CA  GLU A  77     -11.284  -5.441  -0.285  1.00  0.00           C  
ATOM   1143  C   GLU A  77     -10.014  -4.724  -0.757  1.00  0.00           C  
ATOM   1144  O   GLU A  77      -9.654  -4.825  -1.930  1.00  0.00           O  
ATOM   1145  CB  GLU A  77     -11.034  -6.948  -0.062  1.00  0.00           C  
ATOM   1146  CG  GLU A  77      -9.924  -7.319   0.911  1.00  0.00           C  
ATOM   1147  CD  GLU A  77      -8.575  -7.424   0.239  1.00  0.00           C  
ATOM   1148  OE1 GLU A  77      -8.364  -8.399  -0.515  1.00  0.00           O  
ATOM   1149  OE2 GLU A  77      -7.722  -6.561   0.471  1.00  0.00           O  
ATOM   1150  H   GLU A  77     -12.216  -5.881  -2.114  1.00  0.00           H  
ATOM   1151  HA  GLU A  77     -11.645  -4.990   0.640  1.00  0.00           H  
ATOM   1152  HB2 GLU A  77     -11.940  -7.381   0.305  1.00  0.00           H  
ATOM   1153  HB3 GLU A  77     -10.804  -7.398  -1.017  1.00  0.00           H  
ATOM   1154  HG2 GLU A  77      -9.881  -6.577   1.687  1.00  0.00           H  
ATOM   1155  HG3 GLU A  77     -10.153  -8.281   1.352  1.00  0.00           H  
ATOM   1156  N   TYR A  78      -9.341  -4.009   0.140  1.00  0.00           N  
ATOM   1157  CA  TYR A  78      -8.160  -3.230  -0.242  1.00  0.00           C  
ATOM   1158  C   TYR A  78      -6.903  -3.786   0.422  1.00  0.00           C  
ATOM   1159  O   TYR A  78      -6.848  -3.935   1.647  1.00  0.00           O  
ATOM   1160  CB  TYR A  78      -8.336  -1.756   0.129  1.00  0.00           C  
ATOM   1161  CG  TYR A  78      -9.376  -1.033  -0.696  1.00  0.00           C  
ATOM   1162  CD1 TYR A  78      -8.995  -0.173  -1.716  1.00  0.00           C  
ATOM   1163  CD2 TYR A  78     -10.732  -1.201  -0.451  1.00  0.00           C  
ATOM   1164  CE1 TYR A  78      -9.935   0.504  -2.466  1.00  0.00           C  
ATOM   1165  CE2 TYR A  78     -11.681  -0.530  -1.201  1.00  0.00           C  
ATOM   1166  CZ  TYR A  78     -11.276   0.321  -2.205  1.00  0.00           C  
ATOM   1167  OH  TYR A  78     -12.213   0.999  -2.952  1.00  0.00           O  
ATOM   1168  H   TYR A  78      -9.599  -4.049   1.082  1.00  0.00           H  
ATOM   1169  HA  TYR A  78      -8.045  -3.313  -1.317  1.00  0.00           H  
ATOM   1170  HB2 TYR A  78      -8.630  -1.681   1.166  1.00  0.00           H  
ATOM   1171  HB3 TYR A  78      -7.394  -1.244  -0.005  1.00  0.00           H  
ATOM   1172  HD1 TYR A  78      -7.942  -0.034  -1.919  1.00  0.00           H  
ATOM   1173  HD2 TYR A  78     -11.042  -1.876   0.335  1.00  0.00           H  
ATOM   1174  HE1 TYR A  78      -9.621   1.168  -3.255  1.00  0.00           H  
ATOM   1175  HE2 TYR A  78     -12.732  -0.672  -0.998  1.00  0.00           H  
ATOM   1176  HH  TYR A  78     -12.067   0.813  -3.891  1.00  0.00           H  
ATOM   1177  N   ALA A  79      -5.894  -4.071  -0.394  1.00  0.00           N  
ATOM   1178  CA  ALA A  79      -4.682  -4.721   0.074  1.00  0.00           C  
ATOM   1179  C   ALA A  79      -3.444  -3.995  -0.440  1.00  0.00           C  
ATOM   1180  O   ALA A  79      -3.509  -3.298  -1.445  1.00  0.00           O  
ATOM   1181  CB  ALA A  79      -4.676  -6.167  -0.388  1.00  0.00           C  
ATOM   1182  H   ALA A  79      -5.963  -3.826  -1.343  1.00  0.00           H  
ATOM   1183  HA  ALA A  79      -4.682  -4.709   1.152  1.00  0.00           H  
ATOM   1184  HB1 ALA A  79      -5.561  -6.666  -0.020  1.00  0.00           H  
ATOM   1185  HB2 ALA A  79      -4.667  -6.199  -1.471  1.00  0.00           H  
ATOM   1186  HB3 ALA A  79      -3.798  -6.660  -0.001  1.00  0.00           H  
ATOM   1187  N   CYS A  80      -2.319  -4.149   0.245  1.00  0.00           N  
ATOM   1188  CA  CYS A  80      -1.088  -3.496  -0.182  1.00  0.00           C  
ATOM   1189  C   CYS A  80       0.045  -4.531  -0.296  1.00  0.00           C  
ATOM   1190  O   CYS A  80       0.360  -5.228   0.667  1.00  0.00           O  
ATOM   1191  CB  CYS A  80      -0.776  -2.361   0.804  1.00  0.00           C  
ATOM   1192  SG  CYS A  80      -2.111  -1.110   0.901  1.00  0.00           S  
ATOM   1193  H   CYS A  80      -2.327  -4.682   1.080  1.00  0.00           H  
ATOM   1194  HA  CYS A  80      -1.267  -3.068  -1.153  1.00  0.00           H  
ATOM   1195  HB2 CYS A  80      -0.654  -2.781   1.785  1.00  0.00           H  
ATOM   1196  HB3 CYS A  80       0.121  -1.866   0.529  1.00  0.00           H  
ATOM   1197  N   ARG A  81       0.619  -4.659  -1.497  1.00  0.00           N  
ATOM   1198  CA  ARG A  81       1.592  -5.717  -1.787  1.00  0.00           C  
ATOM   1199  C   ARG A  81       3.018  -5.177  -1.787  1.00  0.00           C  
ATOM   1200  O   ARG A  81       3.274  -4.118  -2.351  1.00  0.00           O  
ATOM   1201  CB  ARG A  81       1.298  -6.343  -3.154  1.00  0.00           C  
ATOM   1202  CG  ARG A  81       1.808  -7.776  -3.291  1.00  0.00           C  
ATOM   1203  CD  ARG A  81       0.947  -8.622  -4.240  1.00  0.00           C  
ATOM   1204  NE  ARG A  81       1.280 -10.046  -4.167  1.00  0.00           N  
ATOM   1205  CZ  ARG A  81       1.255 -10.868  -5.217  1.00  0.00           C  
ATOM   1206  NH1 ARG A  81       1.036 -10.390  -6.436  1.00  0.00           N  
ATOM   1207  NH2 ARG A  81       1.480 -12.163  -5.049  1.00  0.00           N  
ATOM   1208  H   ARG A  81       0.378  -4.020  -2.199  1.00  0.00           H  
ATOM   1209  HA  ARG A  81       1.492  -6.476  -1.027  1.00  0.00           H  
ATOM   1210  HB2 ARG A  81       0.236  -6.343  -3.312  1.00  0.00           H  
ATOM   1211  HB3 ARG A  81       1.780  -5.727  -3.916  1.00  0.00           H  
ATOM   1212  HG2 ARG A  81       2.813  -7.747  -3.671  1.00  0.00           H  
ATOM   1213  HG3 ARG A  81       1.807  -8.240  -2.315  1.00  0.00           H  
ATOM   1214  HD2 ARG A  81      -0.099  -8.505  -3.968  1.00  0.00           H  
ATOM   1215  HD3 ARG A  81       1.099  -8.286  -5.261  1.00  0.00           H  
ATOM   1216  HE  ARG A  81       1.496 -10.413  -3.283  1.00  0.00           H  
ATOM   1217 HH11 ARG A  81       0.895  -9.404  -6.578  1.00  0.00           H  
ATOM   1218 HH12 ARG A  81       0.993 -11.017  -7.227  1.00  0.00           H  
ATOM   1219 HH21 ARG A  81       1.667 -12.532  -4.133  1.00  0.00           H  
ATOM   1220 HH22 ARG A  81       1.468 -12.785  -5.840  1.00  0.00           H  
ATOM   1221  N   VAL A  82       3.944  -5.899  -1.155  1.00  0.00           N  
ATOM   1222  CA  VAL A  82       5.349  -5.503  -1.190  1.00  0.00           C  
ATOM   1223  C   VAL A  82       6.270  -6.689  -1.476  1.00  0.00           C  
ATOM   1224  O   VAL A  82       6.024  -7.814  -1.031  1.00  0.00           O  
ATOM   1225  CB  VAL A  82       5.786  -4.798   0.119  1.00  0.00           C  
ATOM   1226  CG1 VAL A  82       6.141  -5.807   1.200  1.00  0.00           C  
ATOM   1227  CG2 VAL A  82       6.942  -3.855  -0.153  1.00  0.00           C  
ATOM   1228  H   VAL A  82       3.661  -6.673  -0.621  1.00  0.00           H  
ATOM   1229  HA  VAL A  82       5.466  -4.800  -2.001  1.00  0.00           H  
ATOM   1230  HB  VAL A  82       4.957  -4.205   0.481  1.00  0.00           H  
ATOM   1231 HG11 VAL A  82       5.285  -6.438   1.399  1.00  0.00           H  
ATOM   1232 HG12 VAL A  82       6.967  -6.420   0.865  1.00  0.00           H  
ATOM   1233 HG13 VAL A  82       6.420  -5.285   2.101  1.00  0.00           H  
ATOM   1234 HG21 VAL A  82       6.652  -3.142  -0.918  1.00  0.00           H  
ATOM   1235 HG22 VAL A  82       7.196  -3.328   0.753  1.00  0.00           H  
ATOM   1236 HG23 VAL A  82       7.794  -4.423  -0.492  1.00  0.00           H  
ATOM   1237  N   ASN A  83       7.313  -6.414  -2.251  1.00  0.00           N  
ATOM   1238  CA  ASN A  83       8.315  -7.415  -2.597  1.00  0.00           C  
ATOM   1239  C   ASN A  83       9.722  -6.858  -2.450  1.00  0.00           C  
ATOM   1240  O   ASN A  83       9.971  -5.681  -2.726  1.00  0.00           O  
ATOM   1241  CB  ASN A  83       8.115  -7.916  -4.032  1.00  0.00           C  
ATOM   1242  CG  ASN A  83       8.850  -9.218  -4.289  1.00  0.00           C  
ATOM   1243  OD1 ASN A  83       9.014 -10.034  -3.383  1.00  0.00           O  
ATOM   1244  ND2 ASN A  83       9.298  -9.425  -5.518  1.00  0.00           N  
ATOM   1245  H   ASN A  83       7.384  -5.495  -2.608  1.00  0.00           H  
ATOM   1246  HA  ASN A  83       8.207  -8.246  -1.916  1.00  0.00           H  
ATOM   1247  HB2 ASN A  83       7.062  -8.079  -4.209  1.00  0.00           H  
ATOM   1248  HB3 ASN A  83       8.485  -7.170  -4.728  1.00  0.00           H  
ATOM   1249 HD21 ASN A  83       9.136  -8.731  -6.198  1.00  0.00           H  
ATOM   1250 HD22 ASN A  83       9.774 -10.263  -5.701  1.00  0.00           H  
ATOM   1251  N   HIS A  84      10.627  -7.714  -1.998  1.00  0.00           N  
ATOM   1252  CA  HIS A  84      12.039  -7.387  -1.918  1.00  0.00           C  
ATOM   1253  C   HIS A  84      12.836  -8.543  -2.508  1.00  0.00           C  
ATOM   1254  O   HIS A  84      12.304  -9.645  -2.615  1.00  0.00           O  
ATOM   1255  CB  HIS A  84      12.457  -7.139  -0.458  1.00  0.00           C  
ATOM   1256  CG  HIS A  84      13.851  -6.593  -0.298  1.00  0.00           C  
ATOM   1257  ND1 HIS A  84      14.942  -7.428  -0.214  1.00  0.00           N  
ATOM   1258  CD2 HIS A  84      14.274  -5.306  -0.213  1.00  0.00           C  
ATOM   1259  CE1 HIS A  84      15.995  -6.638  -0.084  1.00  0.00           C  
ATOM   1260  NE2 HIS A  84      15.639  -5.346  -0.078  1.00  0.00           N  
ATOM   1261  H   HIS A  84      10.335  -8.609  -1.719  1.00  0.00           H  
ATOM   1262  HA  HIS A  84      12.215  -6.497  -2.503  1.00  0.00           H  
ATOM   1263  HB2 HIS A  84      11.771  -6.436  -0.013  1.00  0.00           H  
ATOM   1264  HB3 HIS A  84      12.403  -8.073   0.082  1.00  0.00           H  
ATOM   1265  HD2 HIS A  84      13.658  -4.420  -0.237  1.00  0.00           H  
ATOM   1266  HE1 HIS A  84      17.013  -6.989   0.004  1.00  0.00           H  
ATOM   1267  HE2 HIS A  84      16.253  -4.575  -0.151  1.00  0.00           H  
ATOM   1268  N   VAL A  85      14.082  -8.301  -2.895  1.00  0.00           N  
ATOM   1269  CA  VAL A  85      14.924  -9.353  -3.480  1.00  0.00           C  
ATOM   1270  C   VAL A  85      14.946 -10.616  -2.610  1.00  0.00           C  
ATOM   1271  O   VAL A  85      14.997 -11.736  -3.130  1.00  0.00           O  
ATOM   1272  CB  VAL A  85      16.377  -8.875  -3.710  1.00  0.00           C  
ATOM   1273  CG1 VAL A  85      17.221  -9.982  -4.336  1.00  0.00           C  
ATOM   1274  CG2 VAL A  85      16.406  -7.630  -4.583  1.00  0.00           C  
ATOM   1275  H   VAL A  85      14.433  -7.389  -2.807  1.00  0.00           H  
ATOM   1276  HA  VAL A  85      14.501  -9.609  -4.442  1.00  0.00           H  
ATOM   1277  HB  VAL A  85      16.807  -8.624  -2.751  1.00  0.00           H  
ATOM   1278 HG11 VAL A  85      17.229 -10.841  -3.682  1.00  0.00           H  
ATOM   1279 HG12 VAL A  85      16.798 -10.262  -5.291  1.00  0.00           H  
ATOM   1280 HG13 VAL A  85      18.230  -9.630  -4.481  1.00  0.00           H  
ATOM   1281 HG21 VAL A  85      15.950  -7.847  -5.537  1.00  0.00           H  
ATOM   1282 HG22 VAL A  85      15.864  -6.836  -4.096  1.00  0.00           H  
ATOM   1283 HG23 VAL A  85      17.431  -7.323  -4.737  1.00  0.00           H  
ATOM   1284  N   THR A  86      14.887 -10.440  -1.295  1.00  0.00           N  
ATOM   1285  CA  THR A  86      14.945 -11.588  -0.384  1.00  0.00           C  
ATOM   1286  C   THR A  86      13.724 -12.494  -0.574  1.00  0.00           C  
ATOM   1287  O   THR A  86      13.866 -13.711  -0.711  1.00  0.00           O  
ATOM   1288  CB  THR A  86      15.081 -11.170   1.106  1.00  0.00           C  
ATOM   1289  OG1 THR A  86      14.946 -12.316   1.958  1.00  0.00           O  
ATOM   1290  CG2 THR A  86      14.050 -10.115   1.492  1.00  0.00           C  
ATOM   1291  H   THR A  86      14.778  -9.524  -0.939  1.00  0.00           H  
ATOM   1292  HA  THR A  86      15.827 -12.164  -0.647  1.00  0.00           H  
ATOM   1293  HB  THR A  86      16.071 -10.758   1.257  1.00  0.00           H  
ATOM   1294  HG1 THR A  86      14.083 -12.295   2.403  1.00  0.00           H  
ATOM   1295 HG21 THR A  86      13.055 -10.496   1.311  1.00  0.00           H  
ATOM   1296 HG22 THR A  86      14.157  -9.873   2.538  1.00  0.00           H  
ATOM   1297 HG23 THR A  86      14.206  -9.224   0.899  1.00  0.00           H  
ATOM   1298  N   LEU A  87      12.528 -11.906  -0.578  1.00  0.00           N  
ATOM   1299  CA  LEU A  87      11.317 -12.673  -0.848  1.00  0.00           C  
ATOM   1300  C   LEU A  87      11.326 -13.197  -2.281  1.00  0.00           C  
ATOM   1301  O   LEU A  87      11.885 -12.577  -3.183  1.00  0.00           O  
ATOM   1302  CB  LEU A  87      10.060 -11.822  -0.663  1.00  0.00           C  
ATOM   1303  CG  LEU A  87      10.019 -10.934   0.576  1.00  0.00           C  
ATOM   1304  CD1 LEU A  87       8.796 -10.050   0.524  1.00  0.00           C  
ATOM   1305  CD2 LEU A  87      10.013 -11.770   1.845  1.00  0.00           C  
ATOM   1306  H   LEU A  87      12.458 -10.950  -0.357  1.00  0.00           H  
ATOM   1307  HA  LEU A  87      11.288 -13.508  -0.160  1.00  0.00           H  
ATOM   1308  HB2 LEU A  87       9.944 -11.196  -1.538  1.00  0.00           H  
ATOM   1309  HB3 LEU A  87       9.213 -12.494  -0.612  1.00  0.00           H  
ATOM   1310  HG  LEU A  87      10.886 -10.298   0.590  1.00  0.00           H  
ATOM   1311 HD11 LEU A  87       7.908 -10.666   0.470  1.00  0.00           H  
ATOM   1312 HD12 LEU A  87       8.758  -9.436   1.410  1.00  0.00           H  
ATOM   1313 HD13 LEU A  87       8.855  -9.422  -0.349  1.00  0.00           H  
ATOM   1314 HD21 LEU A  87      10.877 -12.417   1.854  1.00  0.00           H  
ATOM   1315 HD22 LEU A  87      10.041 -11.117   2.706  1.00  0.00           H  
ATOM   1316 HD23 LEU A  87       9.114 -12.369   1.875  1.00  0.00           H  
ATOM   1317  N   SER A  88      10.715 -14.348  -2.483  1.00  0.00           N  
ATOM   1318  CA  SER A  88      10.494 -14.865  -3.820  1.00  0.00           C  
ATOM   1319  C   SER A  88       9.041 -14.623  -4.220  1.00  0.00           C  
ATOM   1320  O   SER A  88       8.633 -14.883  -5.352  1.00  0.00           O  
ATOM   1321  CB  SER A  88      10.820 -16.353  -3.857  1.00  0.00           C  
ATOM   1322  OG  SER A  88      12.142 -16.593  -3.401  1.00  0.00           O  
ATOM   1323  H   SER A  88      10.410 -14.873  -1.710  1.00  0.00           H  
ATOM   1324  HA  SER A  88      11.143 -14.336  -4.507  1.00  0.00           H  
ATOM   1325  HB2 SER A  88      10.131 -16.881  -3.216  1.00  0.00           H  
ATOM   1326  HB3 SER A  88      10.727 -16.715  -4.870  1.00  0.00           H  
ATOM   1327  HG  SER A  88      12.568 -15.750  -3.209  1.00  0.00           H  
ATOM   1328  N   GLN A  89       8.268 -14.119  -3.265  1.00  0.00           N  
ATOM   1329  CA  GLN A  89       6.864 -13.819  -3.493  1.00  0.00           C  
ATOM   1330  C   GLN A  89       6.432 -12.617  -2.644  1.00  0.00           C  
ATOM   1331  O   GLN A  89       6.615 -12.627  -1.424  1.00  0.00           O  
ATOM   1332  CB  GLN A  89       5.989 -15.049  -3.167  1.00  0.00           C  
ATOM   1333  CG  GLN A  89       6.099 -15.554  -1.728  1.00  0.00           C  
ATOM   1334  CD  GLN A  89       5.175 -16.726  -1.465  1.00  0.00           C  
ATOM   1335  OE1 GLN A  89       5.553 -17.883  -1.641  1.00  0.00           O  
ATOM   1336  NE2 GLN A  89       3.952 -16.435  -1.046  1.00  0.00           N  
ATOM   1337  H   GLN A  89       8.668 -13.951  -2.386  1.00  0.00           H  
ATOM   1338  HA  GLN A  89       6.757 -13.580  -4.540  1.00  0.00           H  
ATOM   1339  HB2 GLN A  89       4.954 -14.797  -3.346  1.00  0.00           H  
ATOM   1340  HB3 GLN A  89       6.268 -15.855  -3.833  1.00  0.00           H  
ATOM   1341  HG2 GLN A  89       7.117 -15.868  -1.536  1.00  0.00           H  
ATOM   1342  HG3 GLN A  89       5.837 -14.751  -1.053  1.00  0.00           H  
ATOM   1343 HE21 GLN A  89       3.712 -15.491  -0.925  1.00  0.00           H  
ATOM   1344 HE22 GLN A  89       3.328 -17.179  -0.881  1.00  0.00           H  
ATOM   1345  N   PRO A  90       5.887 -11.542  -3.262  1.00  0.00           N  
ATOM   1346  CA  PRO A  90       5.377 -10.401  -2.495  1.00  0.00           C  
ATOM   1347  C   PRO A  90       4.205 -10.783  -1.613  1.00  0.00           C  
ATOM   1348  O   PRO A  90       3.464 -11.718  -1.915  1.00  0.00           O  
ATOM   1349  CB  PRO A  90       4.919  -9.385  -3.536  1.00  0.00           C  
ATOM   1350  CG  PRO A  90       4.819 -10.138  -4.827  1.00  0.00           C  
ATOM   1351  CD  PRO A  90       5.764 -11.331  -4.723  1.00  0.00           C  
ATOM   1352  HA  PRO A  90       6.150  -9.962  -1.880  1.00  0.00           H  
ATOM   1353  HB2 PRO A  90       3.955  -8.978  -3.226  1.00  0.00           H  
ATOM   1354  HB3 PRO A  90       5.641  -8.583  -3.597  1.00  0.00           H  
ATOM   1355  HG2 PRO A  90       3.796 -10.470  -4.972  1.00  0.00           H  
ATOM   1356  HG3 PRO A  90       5.115  -9.487  -5.644  1.00  0.00           H  
ATOM   1357  HD2 PRO A  90       5.336 -12.208  -5.214  1.00  0.00           H  
ATOM   1358  HD3 PRO A  90       6.736 -11.091  -5.157  1.00  0.00           H  
ATOM   1359  N   LYS A  91       4.031 -10.041  -0.538  1.00  0.00           N  
ATOM   1360  CA  LYS A  91       2.995 -10.353   0.438  1.00  0.00           C  
ATOM   1361  C   LYS A  91       1.854  -9.349   0.347  1.00  0.00           C  
ATOM   1362  O   LYS A  91       2.058  -8.197  -0.035  1.00  0.00           O  
ATOM   1363  CB  LYS A  91       3.556 -10.365   1.871  1.00  0.00           C  
ATOM   1364  CG  LYS A  91       4.762 -11.282   2.079  1.00  0.00           C  
ATOM   1365  CD  LYS A  91       4.570 -12.641   1.422  1.00  0.00           C  
ATOM   1366  CE  LYS A  91       5.357 -13.737   2.129  1.00  0.00           C  
ATOM   1367  NZ  LYS A  91       6.820 -13.477   2.138  1.00  0.00           N  
ATOM   1368  H   LYS A  91       4.602  -9.253  -0.412  1.00  0.00           H  
ATOM   1369  HA  LYS A  91       2.613 -11.336   0.205  1.00  0.00           H  
ATOM   1370  HB2 LYS A  91       3.853  -9.360   2.135  1.00  0.00           H  
ATOM   1371  HB3 LYS A  91       2.770 -10.681   2.544  1.00  0.00           H  
ATOM   1372  HG2 LYS A  91       5.634 -10.809   1.651  1.00  0.00           H  
ATOM   1373  HG3 LYS A  91       4.916 -11.425   3.141  1.00  0.00           H  
ATOM   1374  HD2 LYS A  91       3.522 -12.897   1.437  1.00  0.00           H  
ATOM   1375  HD3 LYS A  91       4.910 -12.573   0.396  1.00  0.00           H  
ATOM   1376  HE2 LYS A  91       5.013 -13.807   3.151  1.00  0.00           H  
ATOM   1377  HE3 LYS A  91       5.171 -14.678   1.626  1.00  0.00           H  
ATOM   1378  HZ1 LYS A  91       7.170 -13.331   1.168  1.00  0.00           H  
ATOM   1379  HZ2 LYS A  91       7.033 -12.632   2.709  1.00  0.00           H  
ATOM   1380  HZ3 LYS A  91       7.323 -14.295   2.554  1.00  0.00           H  
ATOM   1381  N   ILE A  92       0.659  -9.799   0.693  1.00  0.00           N  
ATOM   1382  CA  ILE A  92      -0.504  -8.929   0.706  1.00  0.00           C  
ATOM   1383  C   ILE A  92      -0.971  -8.649   2.125  1.00  0.00           C  
ATOM   1384  O   ILE A  92      -1.096  -9.554   2.953  1.00  0.00           O  
ATOM   1385  CB  ILE A  92      -1.677  -9.477  -0.163  1.00  0.00           C  
ATOM   1386  CG1 ILE A  92      -1.682  -8.802  -1.537  1.00  0.00           C  
ATOM   1387  CG2 ILE A  92      -3.027  -9.286   0.510  1.00  0.00           C  
ATOM   1388  CD1 ILE A  92      -1.469  -7.310  -1.473  1.00  0.00           C  
ATOM   1389  H   ILE A  92       0.573 -10.744   0.958  1.00  0.00           H  
ATOM   1390  HA  ILE A  92      -0.198  -7.991   0.281  1.00  0.00           H  
ATOM   1391  HB  ILE A  92      -1.523 -10.536  -0.300  1.00  0.00           H  
ATOM   1392 HG12 ILE A  92      -0.904  -9.227  -2.149  1.00  0.00           H  
ATOM   1393 HG13 ILE A  92      -2.643  -8.967  -2.012  1.00  0.00           H  
ATOM   1394 HG21 ILE A  92      -3.121  -8.259   0.833  1.00  0.00           H  
ATOM   1395 HG22 ILE A  92      -3.815  -9.517  -0.194  1.00  0.00           H  
ATOM   1396 HG23 ILE A  92      -3.099  -9.941   1.365  1.00  0.00           H  
ATOM   1397 HD11 ILE A  92      -0.542  -7.100  -0.961  1.00  0.00           H  
ATOM   1398 HD12 ILE A  92      -1.423  -6.909  -2.473  1.00  0.00           H  
ATOM   1399 HD13 ILE A  92      -2.285  -6.851  -0.942  1.00  0.00           H  
ATOM   1400  N   VAL A  93      -1.199  -7.375   2.398  1.00  0.00           N  
ATOM   1401  CA  VAL A  93      -1.799  -6.944   3.640  1.00  0.00           C  
ATOM   1402  C   VAL A  93      -3.129  -6.300   3.326  1.00  0.00           C  
ATOM   1403  O   VAL A  93      -3.199  -5.362   2.539  1.00  0.00           O  
ATOM   1404  CB  VAL A  93      -0.906  -5.942   4.400  1.00  0.00           C  
ATOM   1405  CG1 VAL A  93      -0.538  -4.747   3.539  1.00  0.00           C  
ATOM   1406  CG2 VAL A  93      -1.572  -5.479   5.683  1.00  0.00           C  
ATOM   1407  H   VAL A  93      -0.992  -6.691   1.726  1.00  0.00           H  
ATOM   1408  HA  VAL A  93      -1.959  -7.813   4.263  1.00  0.00           H  
ATOM   1409  HB  VAL A  93      -0.004  -6.449   4.657  1.00  0.00           H  
ATOM   1410 HG11 VAL A  93      -1.430  -4.347   3.080  1.00  0.00           H  
ATOM   1411 HG12 VAL A  93      -0.081  -3.987   4.159  1.00  0.00           H  
ATOM   1412 HG13 VAL A  93       0.157  -5.055   2.769  1.00  0.00           H  
ATOM   1413 HG21 VAL A  93      -2.564  -5.113   5.460  1.00  0.00           H  
ATOM   1414 HG22 VAL A  93      -1.637  -6.303   6.377  1.00  0.00           H  
ATOM   1415 HG23 VAL A  93      -0.988  -4.679   6.120  1.00  0.00           H  
ATOM   1416  N   LYS A  94      -4.185  -6.814   3.903  1.00  0.00           N  
ATOM   1417  CA  LYS A  94      -5.503  -6.313   3.598  1.00  0.00           C  
ATOM   1418  C   LYS A  94      -6.031  -5.517   4.778  1.00  0.00           C  
ATOM   1419  O   LYS A  94      -5.760  -5.847   5.935  1.00  0.00           O  
ATOM   1420  CB  LYS A  94      -6.436  -7.462   3.262  1.00  0.00           C  
ATOM   1421  CG  LYS A  94      -5.860  -8.417   2.238  1.00  0.00           C  
ATOM   1422  CD  LYS A  94      -6.459  -9.795   2.384  1.00  0.00           C  
ATOM   1423  CE  LYS A  94      -5.910 -10.473   3.624  1.00  0.00           C  
ATOM   1424  NZ  LYS A  94      -4.493 -10.881   3.454  1.00  0.00           N  
ATOM   1425  H   LYS A  94      -4.080  -7.528   4.572  1.00  0.00           H  
ATOM   1426  HA  LYS A  94      -5.415  -5.666   2.741  1.00  0.00           H  
ATOM   1427  HB2 LYS A  94      -6.647  -8.017   4.158  1.00  0.00           H  
ATOM   1428  HB3 LYS A  94      -7.355  -7.054   2.864  1.00  0.00           H  
ATOM   1429  HG2 LYS A  94      -6.057  -8.045   1.243  1.00  0.00           H  
ATOM   1430  HG3 LYS A  94      -4.797  -8.483   2.397  1.00  0.00           H  
ATOM   1431  HD2 LYS A  94      -7.532  -9.705   2.474  1.00  0.00           H  
ATOM   1432  HD3 LYS A  94      -6.209 -10.387   1.516  1.00  0.00           H  
ATOM   1433  HE2 LYS A  94      -5.969  -9.773   4.444  1.00  0.00           H  
ATOM   1434  HE3 LYS A  94      -6.506 -11.342   3.846  1.00  0.00           H  
ATOM   1435  HZ1 LYS A  94      -3.915 -10.064   3.184  1.00  0.00           H  
ATOM   1436  HZ2 LYS A  94      -4.119 -11.271   4.346  1.00  0.00           H  
ATOM   1437  HZ3 LYS A  94      -4.412 -11.608   2.708  1.00  0.00           H  
ATOM   1438  N   TRP A  95      -6.776  -4.475   4.476  1.00  0.00           N  
ATOM   1439  CA  TRP A  95      -7.246  -3.547   5.494  1.00  0.00           C  
ATOM   1440  C   TRP A  95      -8.519  -4.082   6.170  1.00  0.00           C  
ATOM   1441  O   TRP A  95      -9.479  -4.472   5.499  1.00  0.00           O  
ATOM   1442  CB  TRP A  95      -7.460  -2.158   4.861  1.00  0.00           C  
ATOM   1443  CG  TRP A  95      -7.994  -1.110   5.800  1.00  0.00           C  
ATOM   1444  CD1 TRP A  95      -7.495  -0.745   7.027  1.00  0.00           C  
ATOM   1445  CD2 TRP A  95      -9.128  -0.269   5.566  1.00  0.00           C  
ATOM   1446  NE1 TRP A  95      -8.272   0.234   7.576  1.00  0.00           N  
ATOM   1447  CE2 TRP A  95      -9.278   0.549   6.704  1.00  0.00           C  
ATOM   1448  CE3 TRP A  95     -10.042  -0.129   4.505  1.00  0.00           C  
ATOM   1449  CZ2 TRP A  95     -10.297   1.478   6.822  1.00  0.00           C  
ATOM   1450  CZ3 TRP A  95     -11.052   0.803   4.620  1.00  0.00           C  
ATOM   1451  CH2 TRP A  95     -11.180   1.594   5.769  1.00  0.00           C  
ATOM   1452  H   TRP A  95      -7.025  -4.333   3.534  1.00  0.00           H  
ATOM   1453  HA  TRP A  95      -6.471  -3.476   6.240  1.00  0.00           H  
ATOM   1454  HB2 TRP A  95      -6.519  -1.800   4.461  1.00  0.00           H  
ATOM   1455  HB3 TRP A  95      -8.164  -2.261   4.050  1.00  0.00           H  
ATOM   1456  HD1 TRP A  95      -6.627  -1.178   7.500  1.00  0.00           H  
ATOM   1457  HE1 TRP A  95      -8.103   0.660   8.441  1.00  0.00           H  
ATOM   1458  HE3 TRP A  95      -9.961  -0.721   3.599  1.00  0.00           H  
ATOM   1459  HZ2 TRP A  95     -10.402   2.081   7.719  1.00  0.00           H  
ATOM   1460  HZ3 TRP A  95     -11.765   0.923   3.812  1.00  0.00           H  
ATOM   1461  HH2 TRP A  95     -11.995   2.310   5.805  1.00  0.00           H  
ATOM   1462  N   ASP A  96      -8.503  -4.106   7.508  1.00  0.00           N  
ATOM   1463  CA  ASP A  96      -9.590  -4.681   8.312  1.00  0.00           C  
ATOM   1464  C   ASP A  96     -10.892  -3.906   8.145  1.00  0.00           C  
ATOM   1465  O   ASP A  96     -11.085  -2.868   8.776  1.00  0.00           O  
ATOM   1466  CB  ASP A  96      -9.220  -4.699   9.798  1.00  0.00           C  
ATOM   1467  CG  ASP A  96      -8.111  -5.678  10.125  1.00  0.00           C  
ATOM   1468  OD1 ASP A  96      -6.949  -5.239  10.293  1.00  0.00           O  
ATOM   1469  OD2 ASP A  96      -8.395  -6.891  10.225  1.00  0.00           O  
ATOM   1470  H   ASP A  96      -7.733  -3.714   7.972  1.00  0.00           H  
ATOM   1471  HA  ASP A  96      -9.747  -5.699   7.989  1.00  0.00           H  
ATOM   1472  HB2 ASP A  96      -8.899  -3.710  10.095  1.00  0.00           H  
ATOM   1473  HB3 ASP A  96     -10.094  -4.972  10.372  1.00  0.00           H  
ATOM   1474  N   ARG A  97     -11.782  -4.421   7.302  1.00  0.00           N  
ATOM   1475  CA  ARG A  97     -13.111  -3.833   7.122  1.00  0.00           C  
ATOM   1476  C   ARG A  97     -13.944  -4.684   6.174  1.00  0.00           C  
ATOM   1477  O   ARG A  97     -15.155  -4.520   6.077  1.00  0.00           O  
ATOM   1478  CB  ARG A  97     -12.976  -2.390   6.602  1.00  0.00           C  
ATOM   1479  CG  ARG A  97     -12.554  -2.256   5.135  1.00  0.00           C  
ATOM   1480  CD  ARG A  97     -13.756  -2.173   4.167  1.00  0.00           C  
ATOM   1481  NE  ARG A  97     -15.028  -1.917   4.842  1.00  0.00           N  
ATOM   1482  CZ  ARG A  97     -16.205  -2.326   4.365  1.00  0.00           C  
ATOM   1483  NH1 ARG A  97     -16.271  -2.952   3.195  1.00  0.00           N  
ATOM   1484  NH2 ARG A  97     -17.315  -2.101   5.056  1.00  0.00           N  
ATOM   1485  H   ARG A  97     -11.546  -5.227   6.805  1.00  0.00           H  
ATOM   1486  HA  ARG A  97     -13.603  -3.824   8.090  1.00  0.00           H  
ATOM   1487  HB2 ARG A  97     -13.919  -1.872   6.741  1.00  0.00           H  
ATOM   1488  HB3 ARG A  97     -12.216  -1.899   7.200  1.00  0.00           H  
ATOM   1489  HG2 ARG A  97     -11.960  -1.359   5.035  1.00  0.00           H  
ATOM   1490  HG3 ARG A  97     -11.937  -3.123   4.875  1.00  0.00           H  
ATOM   1491  HD2 ARG A  97     -13.594  -1.368   3.454  1.00  0.00           H  
ATOM   1492  HD3 ARG A  97     -13.830  -3.109   3.634  1.00  0.00           H  
ATOM   1493  HE  ARG A  97     -15.004  -1.436   5.704  1.00  0.00           H  
ATOM   1494 HH11 ARG A  97     -15.440  -3.115   2.661  1.00  0.00           H  
ATOM   1495 HH12 ARG A  97     -17.153  -3.286   2.847  1.00  0.00           H  
ATOM   1496 HH21 ARG A  97     -17.269  -1.619   5.939  1.00  0.00           H  
ATOM   1497 HH22 ARG A  97     -18.198  -2.424   4.712  1.00  0.00           H  
ATOM   1498  N   ASP A  98     -13.293  -5.643   5.545  1.00  0.00           N  
ATOM   1499  CA  ASP A  98     -13.912  -6.423   4.472  1.00  0.00           C  
ATOM   1500  C   ASP A  98     -13.098  -7.690   4.171  1.00  0.00           C  
ATOM   1501  O   ASP A  98     -13.465  -8.485   3.310  1.00  0.00           O  
ATOM   1502  CB  ASP A  98     -14.016  -5.564   3.215  1.00  0.00           C  
ATOM   1503  CG  ASP A  98     -14.863  -6.208   2.131  1.00  0.00           C  
ATOM   1504  OD1 ASP A  98     -14.298  -6.757   1.168  1.00  0.00           O  
ATOM   1505  OD2 ASP A  98     -16.106  -6.180   2.253  1.00  0.00           O  
ATOM   1506  H   ASP A  98     -12.412  -5.885   5.859  1.00  0.00           H  
ATOM   1507  HA  ASP A  98     -14.911  -6.705   4.789  1.00  0.00           H  
ATOM   1508  HB2 ASP A  98     -14.460  -4.608   3.479  1.00  0.00           H  
ATOM   1509  HB3 ASP A  98     -13.019  -5.403   2.829  1.00  0.00           H  
ATOM   1510  N   MET A  99     -12.002  -7.880   4.906  1.00  0.00           N  
ATOM   1511  CA  MET A  99     -11.112  -9.034   4.706  1.00  0.00           C  
ATOM   1512  C   MET A  99     -11.745 -10.332   5.218  1.00  0.00           C  
ATOM   1513  CB  MET A  99      -9.747  -8.817   5.403  1.00  0.00           C  
ATOM   1514  CG  MET A  99      -9.761  -7.805   6.571  1.00  0.00           C  
ATOM   1515  SD  MET A  99     -11.143  -8.010   7.714  1.00  0.00           S  
ATOM   1516  CE  MET A  99     -10.586  -9.431   8.652  1.00  0.00           C  
ATOM   1517  HA  MET A  99     -10.944  -9.136   3.643  1.00  0.00           H  
ATOM   1518  HB2 MET A  99      -9.399  -9.775   5.783  1.00  0.00           H  
ATOM   1519  HB3 MET A  99      -9.039  -8.471   4.658  1.00  0.00           H  
ATOM   1520  HG2 MET A  99      -8.856  -7.933   7.146  1.00  0.00           H  
ATOM   1521  HG3 MET A  99      -9.788  -6.793   6.170  1.00  0.00           H  
ATOM   1522  HE1 MET A  99     -10.434 -10.267   7.984  1.00  0.00           H  
ATOM   1523  HE2 MET A  99      -9.658  -9.194   9.150  1.00  0.00           H  
ATOM   1524  HE3 MET A  99     -11.333  -9.691   9.388  1.00  0.00           H  
TER    1525      MET A  99                                                                                                                    
MASTER      706    0    0    1    7    0    0    6 1524   30    2    8          
END                                                                             
