# Supplementary material for: HIVprotI: an integrated web based platform for prediction and design of HIV proteins inhibitors
Source: J Cheminform. 2018 Mar 9;10:12. doi: 10.1186/s13321-018-0266-y (PMC5845081; doi:10.1186/s13321-018-0266-y)
Supplement: Supplementary file 2 — Additional file 2. Source code of HIVProtI web server. [file 13321_2018_266_MOESM2_ESM.zip › HIVprotI_Source-code/hivprotI/cdw/data/molecules/2XYC.pdb]

HEADER    CELL ADHESION                           17-NOV-10   2XYC              
TITLE     CRYSTAL STRUCTURE OF NCAM2 IGIV-FN3I                                  
COMPND    MOL_ID: 1;                                                            
COMPND   2 MOLECULE: NEURAL CELL ADHESION MOLECULE 2;                           
COMPND   3 CHAIN: A;                                                            
COMPND   4 FRAGMENT: IGIV-F3I, RESIDUES 301-591;                                
COMPND   5 SYNONYM: NCAM2;                                                      
COMPND   6 ENGINEERED: YES                                                      
SOURCE    MOL_ID: 1;                                                            
SOURCE   2 ORGANISM_SCIENTIFIC: HOMO SAPIENS;                                   
SOURCE   3 ORGANISM_COMMON: HUMAN;                                              
SOURCE   4 ORGANISM_TAXID: 9606;                                                
SOURCE   5 EXPRESSION_SYSTEM: PICHIA PASTORIS;                                  
SOURCE   6 EXPRESSION_SYSTEM_TAXID: 4922                                        
KEYWDS    GLYCOPROTEIN, CELL ADHESION                                           
EXPDTA    X-RAY DIFFRACTION                                                     
AUTHOR    N.KULAHIN,K.K.RASMUSSEN,O.KRISTENSEN,V.BEREZIN,E.BOCK,P.S.WALMOD,     
AUTHOR   2 M.GAJHEDE                                                            
REVDAT   1   23-FEB-11 2XYC    0                                                
SPRSDE     23-FEB-11 2XYC      2JLK                                             
JRNL        AUTH   N.KULAHIN,O.KRISTENSEN,K.K.RASMUSSEN,L.OLSEN,P.RYDBERG,      
JRNL        AUTH 2 B.VESTERGAARD,J.S.KASTRUP,V.BEREZIN,E.BOCK,P.S.WALMOD,       
JRNL        AUTH 3 M.GAJHEDE                                                    
JRNL        TITL   STRUCTURAL MODEL AND TRANS-INTERACTION OF THE ENTIRE         
JRNL        TITL 2 ECTODOMAIN OF THE OLFACTORY CELL ADHESION MOLECULE.          
JRNL        REF    STRUCTURE                     V.  19   203 2011              
JRNL        REFN                   ISSN 0969-2126                               
JRNL        PMID   21300289                                                     
JRNL        DOI    10.1016/J.STR.2010.12.014                                    
REMARK   2                                                                      
REMARK   2 RESOLUTION.    2.51 ANGSTROMS.                                       
REMARK   3                                                                      
REMARK   3 REFINEMENT.                                                          
REMARK   3   PROGRAM     : PHENIX (PHENIX.REFINE)                               
REMARK   3   AUTHORS     : PAUL ADAMS,PAVEL AFONINE,VICENT CHEN,IAN             
REMARK   3               : DAVIS,KRESHNA GOPAL,RALF GROSSE-KUNSTLEVE,           
REMARK   3               : LI-WEI HUNG,ROBERT IMMORMINO,TOM IOERGER,            
REMARK   3               : AIRLIE MCCOY,ERIK MCKEE,NIGEL MORIARTY,              
REMARK   3               : REETAL PAI,RANDY READ,JANE RICHARDSON,               
REMARK   3               : DAVID RICHARDSON,TOD ROMO,JIM SACCHETTINI,           
REMARK   3               : NICHOLAS SAUTER,JACOB SMITH,LAURENT                  
REMARK   3               : STORONI,TOM TERWILLIGER,PETER ZWART                  
REMARK   3                                                                      
REMARK   3    REFINEMENT TARGET : ML                                            
REMARK   3                                                                      
REMARK   3  DATA USED IN REFINEMENT.                                            
REMARK   3   RESOLUTION RANGE HIGH (ANGSTROMS) : 2.51                           
REMARK   3   RESOLUTION RANGE LOW  (ANGSTROMS) : 62.458                         
REMARK   3   MIN(FOBS/SIGMA_FOBS)              : 1.35                           
REMARK   3   COMPLETENESS FOR RANGE        (%) : 99.78                          
REMARK   3   NUMBER OF REFLECTIONS             : 16707                          
REMARK   3                                                                      
REMARK   3  FIT TO DATA USED IN REFINEMENT.                                     
REMARK   3   R VALUE     (WORKING + TEST SET) : 0.1959                          
REMARK   3   R VALUE            (WORKING SET) : 0.1935                          
REMARK   3   FREE R VALUE                     : 0.2411                          
REMARK   3   FREE R VALUE TEST SET SIZE   (%) : 5.1                             
REMARK   3   FREE R VALUE TEST SET COUNT      : 845                             
REMARK   3                                                                      
REMARK   3  FIT TO DATA USED IN REFINEMENT (IN BINS).                           
REMARK   3   BIN  RESOLUTION RANGE  COMPL.    NWORK NFREE   RWORK  RFREE        
REMARK   3     1 62.4772 -  4.5593    0.99     2815   131  0.1846 0.1993        
REMARK   3     2  4.5593 -  3.6190    1.00     2671   128  0.1700 0.2160        
REMARK   3     3  3.6190 -  3.1615    1.00     2621   145  0.1806 0.2328        
REMARK   3     4  3.1615 -  2.8725    1.00     2618   138  0.1977 0.2791        
REMARK   3     5  2.8725 -  2.6666    1.00     2581   147  0.2554 0.3248        
REMARK   3     6  2.6666 -  2.5094    1.00     2556   156  0.2759 0.3352        
REMARK   3                                                                      
REMARK   3  BULK SOLVENT MODELLING.                                             
REMARK   3   METHOD USED        : FLAT BULK SOLVENT MODEL                       
REMARK   3   SOLVENT RADIUS     : 1.11                                          
REMARK   3   SHRINKAGE RADIUS   : 0.90                                          
REMARK   3   K_SOL              : 0.354                                         
REMARK   3   B_SOL              : 56.989                                        
REMARK   3                                                                      
REMARK   3  ERROR ESTIMATES.                                                    
REMARK   3   COORDINATE ERROR (MAXIMUM-LIKELIHOOD BASED)     : 0.33             
REMARK   3   PHASE ERROR (DEGREES, MAXIMUM-LIKELIHOOD BASED) : 21.64            
REMARK   3                                                                      
REMARK   3  B VALUES.                                                           
REMARK   3   FROM WILSON PLOT           (A**2) : 41.44                          
REMARK   3   MEAN B VALUE      (OVERALL, A**2) : NULL                           
REMARK   3   OVERALL ANISOTROPIC B VALUE.                                       
REMARK   3    B11 (A**2) : 2.5311                                               
REMARK   3    B22 (A**2) : 2.5311                                               
REMARK   3    B33 (A**2) : -5.0621                                              
REMARK   3    B12 (A**2) : 0.0000                                               
REMARK   3    B13 (A**2) : 0.0000                                               
REMARK   3    B23 (A**2) : 0.0000                                               
REMARK   3                                                                      
REMARK   3  TWINNING INFORMATION.                                               
REMARK   3   FRACTION: NULL                                                     
REMARK   3   OPERATOR: NULL                                                     
REMARK   3                                                                      
REMARK   3  DEVIATIONS FROM IDEAL VALUES.                                       
REMARK   3                 RMSD          COUNT                                  
REMARK   3   BOND      :  0.008           2471                                  
REMARK   3   ANGLE     :  1.157           3363                                  
REMARK   3   CHIRALITY :  0.076            371                                  
REMARK   3   PLANARITY :  0.004            429                                  
REMARK   3   DIHEDRAL  : 15.387            928                                  
REMARK   3                                                                      
REMARK   3  TLS DETAILS                                                         
REMARK   3   NUMBER OF TLS GROUPS  : NULL                                       
REMARK   3                                                                      
REMARK   3  NCS DETAILS                                                         
REMARK   3   NUMBER OF NCS GROUPS : NULL                                        
REMARK   3                                                                      
REMARK   3  OTHER REFINEMENT REMARKS: NULL                                      
REMARK   4                                                                      
REMARK   4 2XYC COMPLIES WITH FORMAT V. 3.20, 01-DEC-08                         
REMARK 100                                                                      
REMARK 100 THIS ENTRY HAS BEEN PROCESSED BY PDBE ON 17-NOV-10.                  
REMARK 100 THE PDBE ID CODE IS EBI-46257.                                       
REMARK 200                                                                      
REMARK 200 EXPERIMENTAL DETAILS                                                 
REMARK 200  EXPERIMENT TYPE                : X-RAY DIFFRACTION                  
REMARK 200  DATE OF DATA COLLECTION        : 08-DEC-07                          
REMARK 200  TEMPERATURE           (KELVIN) : 100                                
REMARK 200  PH                             : 7.5                                
REMARK 200  NUMBER OF CRYSTALS USED        : 1                                  
REMARK 200                                                                      
REMARK 200  SYNCHROTRON              (Y/N) : Y                                  
REMARK 200  RADIATION SOURCE               : MAX II                             
REMARK 200  BEAMLINE                       : I911-5                             
REMARK 200  X-RAY GENERATOR MODEL          : NULL                               
REMARK 200  MONOCHROMATIC OR LAUE    (M/L) : M                                  
REMARK 200  WAVELENGTH OR RANGE        (A) : 0.908                              
REMARK 200  MONOCHROMATOR                  : NULL                               
REMARK 200  OPTICS                         : NULL                               
REMARK 200                                                                      
REMARK 200  DETECTOR TYPE                  : CCD                                
REMARK 200  DETECTOR MANUFACTURER          : MARRESEARCH                        
REMARK 200  INTENSITY-INTEGRATION SOFTWARE : MOSFLM                             
REMARK 200  DATA SCALING SOFTWARE          : XIA                                
REMARK 200                                                                      
REMARK 200  NUMBER OF UNIQUE REFLECTIONS   : 16752                              
REMARK 200  RESOLUTION RANGE HIGH      (A) : 2.51                               
REMARK 200  RESOLUTION RANGE LOW       (A) : 62.46                              
REMARK 200  REJECTION CRITERIA  (SIGMA(I)) : 0.0                                
REMARK 200                                                                      
REMARK 200 OVERALL.                                                             
REMARK 200  COMPLETENESS FOR RANGE     (%) : 99.9                               
REMARK 200  DATA REDUNDANCY                : 7.1                                
REMARK 200  R MERGE                    (I) : 0.10                               
REMARK 200  R SYM                      (I) : NULL                               
REMARK 200  <I/SIGMA(I)> FOR THE DATA SET  : 14.60                              
REMARK 200                                                                      
REMARK 200 IN THE HIGHEST RESOLUTION SHELL.                                     
REMARK 200  HIGHEST RESOLUTION SHELL, RANGE HIGH (A) : 2.51                     
REMARK 200  HIGHEST RESOLUTION SHELL, RANGE LOW  (A) : 2.57                     
REMARK 200  COMPLETENESS FOR SHELL     (%) : 100.0                              
REMARK 200  DATA REDUNDANCY IN SHELL       : 7.2                                
REMARK 200  R MERGE FOR SHELL          (I) : 0.73                               
REMARK 200  R SYM FOR SHELL            (I) : NULL                               
REMARK 200  <I/SIGMA(I)> FOR SHELL         : 2.90                               
REMARK 200                                                                      
REMARK 200 DIFFRACTION PROTOCOL: SINGLE WAVELENGTH                              
REMARK 200 METHOD USED TO DETERMINE THE STRUCTURE: MOLECULAR REPLACEMENT        
REMARK 200 SOFTWARE USED: PHASER                                                
REMARK 200 STARTING MODEL: NULL                                                 
REMARK 200                                                                      
REMARK 200 REMARK: NONE                                                         
REMARK 280                                                                      
REMARK 280 CRYSTAL                                                              
REMARK 280 SOLVENT CONTENT, VS   (%): 65.68                                     
REMARK 280 MATTHEWS COEFFICIENT, VM (ANGSTROMS**3/DA): 3.58                     
REMARK 280                                                                      
REMARK 280 CRYSTALLIZATION CONDITIONS: 5MM HEPES PH 7.5, 10% PEG 3350,          
REMARK 280  0.1M AMMONIUM PHOSPHATE, 10MM TRIMETHYLAMINE HYDROCHLORIDE          
REMARK 290                                                                      
REMARK 290 CRYSTALLOGRAPHIC SYMMETRY                                            
REMARK 290 SYMMETRY OPERATORS FOR SPACE GROUP: P 43 21 2                        
REMARK 290                                                                      
REMARK 290      SYMOP   SYMMETRY                                                
REMARK 290     NNNMMM   OPERATOR                                                
REMARK 290       1555   X,Y,Z                                                   
REMARK 290       2555   -X,-Y,Z+1/2                                             
REMARK 290       3555   -Y+1/2,X+1/2,Z+3/4                                      
REMARK 290       4555   Y+1/2,-X+1/2,Z+1/4                                      
REMARK 290       5555   -X+1/2,Y+1/2,-Z+3/4                                     
REMARK 290       6555   X+1/2,-Y+1/2,-Z+1/4                                     
REMARK 290       7555   Y,X,-Z                                                  
REMARK 290       8555   -Y,-X,-Z+1/2                                            
REMARK 290                                                                      
REMARK 290     WHERE NNN -> OPERATOR NUMBER                                     
REMARK 290           MMM -> TRANSLATION VECTOR                                  
REMARK 290                                                                      
REMARK 290 CRYSTALLOGRAPHIC SYMMETRY TRANSFORMATIONS                            
REMARK 290 THE FOLLOWING TRANSFORMATIONS OPERATE ON THE ATOM/HETATM             
REMARK 290 RECORDS IN THIS ENTRY TO PRODUCE CRYSTALLOGRAPHICALLY                
REMARK 290 RELATED MOLECULES.                                                   
REMARK 290   SMTRY1   1  1.000000  0.000000  0.000000        0.00000            
REMARK 290   SMTRY2   1  0.000000  1.000000  0.000000        0.00000            
REMARK 290   SMTRY3   1  0.000000  0.000000  1.000000        0.00000            
REMARK 290   SMTRY1   2 -1.000000  0.000000  0.000000        0.00000            
REMARK 290   SMTRY2   2  0.000000 -1.000000  0.000000        0.00000            
REMARK 290   SMTRY3   2  0.000000  0.000000  1.000000       23.89500            
REMARK 290   SMTRY1   3  0.000000 -1.000000  0.000000       69.83000            
REMARK 290   SMTRY2   3  1.000000  0.000000  0.000000       69.83000            
REMARK 290   SMTRY3   3  0.000000  0.000000  1.000000       35.84250            
REMARK 290   SMTRY1   4  0.000000  1.000000  0.000000       69.83000            
REMARK 290   SMTRY2   4 -1.000000  0.000000  0.000000       69.83000            
REMARK 290   SMTRY3   4  0.000000  0.000000  1.000000       11.94750            
REMARK 290   SMTRY1   5 -1.000000  0.000000  0.000000       69.83000            
REMARK 290   SMTRY2   5  0.000000  1.000000  0.000000       69.83000            
REMARK 290   SMTRY3   5  0.000000  0.000000 -1.000000       35.84250            
REMARK 290   SMTRY1   6  1.000000  0.000000  0.000000       69.83000            
REMARK 290   SMTRY2   6  0.000000 -1.000000  0.000000       69.83000            
REMARK 290   SMTRY3   6  0.000000  0.000000 -1.000000       11.94750            
REMARK 290   SMTRY1   7  0.000000  1.000000  0.000000        0.00000            
REMARK 290   SMTRY2   7  1.000000  0.000000  0.000000        0.00000            
REMARK 290   SMTRY3   7  0.000000  0.000000 -1.000000        0.00000            
REMARK 290   SMTRY1   8  0.000000 -1.000000  0.000000        0.00000            
REMARK 290   SMTRY2   8 -1.000000  0.000000  0.000000        0.00000            
REMARK 290   SMTRY3   8  0.000000  0.000000 -1.000000       23.89500            
REMARK 290                                                                      
REMARK 290 REMARK: NULL                                                         
REMARK 300                                                                      
REMARK 300 BIOMOLECULE: 1                                                       
REMARK 300 SEE REMARK 350 FOR THE AUTHOR PROVIDED AND/OR PROGRAM                
REMARK 300 GENERATED ASSEMBLY INFORMATION FOR THE STRUCTURE IN                  
REMARK 300 THIS ENTRY. THE REMARK MAY ALSO PROVIDE INFORMATION ON               
REMARK 300 BURIED SURFACE AREA.                                                 
REMARK 350                                                                      
REMARK 350 COORDINATES FOR A COMPLETE MULTIMER REPRESENTING THE KNOWN           
REMARK 350 BIOLOGICALLY SIGNIFICANT OLIGOMERIZATION STATE OF THE                
REMARK 350 MOLECULE CAN BE GENERATED BY APPLYING BIOMT TRANSFORMATIONS          
REMARK 350 GIVEN BELOW.  BOTH NON-CRYSTALLOGRAPHIC AND                          
REMARK 350 CRYSTALLOGRAPHIC OPERATIONS ARE GIVEN.                               
REMARK 350                                                                      
REMARK 350 BIOMOLECULE: 1                                                       
REMARK 350 AUTHOR DETERMINED BIOLOGICAL UNIT: MONOMERIC                         
REMARK 350 SOFTWARE DETERMINED QUATERNARY STRUCTURE: MONOMERIC                  
REMARK 350 SOFTWARE USED: PISA                                                  
REMARK 350 APPLY THE FOLLOWING TO CHAINS: A                                     
REMARK 350   BIOMT1   1  1.000000  0.000000  0.000000        0.00000            
REMARK 350   BIOMT2   1  0.000000  1.000000  0.000000        0.00000            
REMARK 350   BIOMT3   1  0.000000  0.000000  1.000000        0.00000            
REMARK 375                                                                      
REMARK 375 SPECIAL POSITION                                                     
REMARK 375 THE FOLLOWING ATOMS ARE FOUND TO BE WITHIN 0.15 ANGSTROMS            
REMARK 375 OF A SYMMETRY RELATED ATOM AND ARE ASSUMED TO BE ON SPECIAL          
REMARK 375 POSITIONS.                                                           
REMARK 375                                                                      
REMARK 375 ATOM RES CSSEQI                                                      
REMARK 375      HOH A2013   LIES ON A SPECIAL POSITION.                         
REMARK 500                                                                      
REMARK 500 GEOMETRY AND STEREOCHEMISTRY                                         
REMARK 500 SUBTOPIC: CLOSE CONTACTS IN SAME ASYMMETRIC UNIT                     
REMARK 500                                                                      
REMARK 500 THE FOLLOWING ATOMS ARE IN CLOSE CONTACT.                            
REMARK 500                                                                      
REMARK 500  ATM1  RES C  SSEQI   ATM2  RES C  SSEQI           DISTANCE          
REMARK 500   ND2  ASN A   309     C2   NAG A  1500              2.18            
REMARK 500   ND2  ASN A   419     C2   NAG A  1501              2.13            
REMARK 500                                                                      
REMARK 500 REMARK: NULL                                                         
REMARK 500                                                                      
REMARK 500 GEOMETRY AND STEREOCHEMISTRY                                         
REMARK 500 SUBTOPIC: TORSION ANGLES                                             
REMARK 500                                                                      
REMARK 500 TORSION ANGLES OUTSIDE THE EXPECTED RAMACHANDRAN REGIONS:            
REMARK 500 (M=MODEL NUMBER; RES=RESIDUE NAME; C=CHAIN IDENTIFIER;               
REMARK 500 SSEQ=SEQUENCE NUMBER; I=INSERTION CODE).                             
REMARK 500                                                                      
REMARK 500 STANDARD TABLE:                                                      
REMARK 500 FORMAT:(10X,I3,1X,A3,1X,A1,I4,A1,4X,F7.2,3X,F7.2)                    
REMARK 500                                                                      
REMARK 500 EXPECTED VALUES: GJ KLEYWEGT AND TA JONES (1996). PHI/PSI-           
REMARK 500 CHOLOGY: RAMACHANDRAN REVISITED. STRUCTURE 4, 1395 - 1400            
REMARK 500                                                                      
REMARK 500  M RES CSSEQI        PSI       PHI                                   
REMARK 500    LEU A 307       79.80   -170.26                                   
REMARK 500    ASN A 315       -7.48     77.90                                   
REMARK 500    ASP A 347      104.95    -32.95                                   
REMARK 500    LYS A 348     -145.19    -60.26                                   
REMARK 500    SER A 384     -165.44   -107.90                                   
REMARK 500    ASP A 437     -117.28     63.01                                   
REMARK 500    ASP A 494      -84.10   -129.43                                   
REMARK 500    SER A 508     -150.79   -123.54                                   
REMARK 500                                                                      
REMARK 500 REMARK: NULL                                                         
REMARK 500                                                                      
REMARK 500 GEOMETRY AND STEREOCHEMISTRY                                         
REMARK 500 SUBTOPIC: CHIRAL CENTERS                                             
REMARK 500                                                                      
REMARK 500 UNEXPECTED CONFIGURATION OF THE FOLLOWING CHIRAL                     
REMARK 500 CENTER(S) USING IMPROPER CA--C--CB--N CHIRALITY                      
REMARK 500 FOR AMINO ACIDS AND C1'--O4'--N1(N9)--C2' FOR                        
REMARK 500 NUCLEIC ACIDS OR EQUIVALENT ANGLE                                    
REMARK 500 M=MODEL NUMBER; RES=RESIDUE NAME; C=CHAIN                            
REMARK 500 IDENTIFIER; SSEQ=SEQUENCE NUMBER; I=INSERTION CODE                   
REMARK 500                                                                      
REMARK 500 STANDARD TABLE:                                                      
REMARK 500 FORMAT: (10X,I3,1X,A3,1X,A1,I4,A1,6X,F5.1,6X,A1,10X,A1,3X,A16)       
REMARK 500                                                                      
REMARK 500  M RES CSSEQI    IMPROPER   EXPECTED   FOUND DETAILS                 
REMARK 500    ILE A 386        24.8      L          L   OUTSIDE RANGE           
REMARK 500                                                                      
REMARK 500 REMARK: NULL                                                         
REMARK 800                                                                      
REMARK 800 SITE                                                                 
REMARK 800 SITE_IDENTIFIER: AC1                                                 
REMARK 800 EVIDENCE_CODE: SOFTWARE                                              
REMARK 800 SITE_DESCRIPTION: BINDING SITE FOR RESIDUE NAG A1500                 
REMARK 800                                                                      
REMARK 800 SITE_IDENTIFIER: AC2                                                 
REMARK 800 EVIDENCE_CODE: SOFTWARE                                              
REMARK 800 SITE_DESCRIPTION: BINDING SITE FOR RESIDUE NAG A1501                 
REMARK 800                                                                      
REMARK 800 SITE_IDENTIFIER: AC3                                                 
REMARK 800 EVIDENCE_CODE: SOFTWARE                                              
REMARK 800 SITE_DESCRIPTION: BINDING SITE FOR RESIDUE NAG A1502                 
REMARK 800                                                                      
REMARK 800 SITE_IDENTIFIER: AC4                                                 
REMARK 800 EVIDENCE_CODE: SOFTWARE                                              
REMARK 800 SITE_DESCRIPTION: BINDING SITE FOR RESIDUE EPE A1503                 
REMARK 800                                                                      
REMARK 800 SITE_IDENTIFIER: AC5                                                 
REMARK 800 EVIDENCE_CODE: SOFTWARE                                              
REMARK 800 SITE_DESCRIPTION: BINDING SITE FOR RESIDUE PO4 A1504                 
REMARK 800                                                                      
REMARK 800 SITE_IDENTIFIER: AC6                                                 
REMARK 800 EVIDENCE_CODE: SOFTWARE                                              
REMARK 800 SITE_DESCRIPTION: BINDING SITE FOR RESIDUE PO4 A1505                 
REMARK 800                                                                      
REMARK 800 SITE_IDENTIFIER: AC7                                                 
REMARK 800 EVIDENCE_CODE: SOFTWARE                                              
REMARK 800 SITE_DESCRIPTION: BINDING SITE FOR RESIDUE PO4 A1506                 
REMARK 900                                                                      
REMARK 900 RELATED ENTRIES                                                      
REMARK 900 RELATED ID: 2V5T   RELATED DB: PDB                                   
REMARK 900  CRYSTAL STRUCTURE OF NCAM2 IG2-3                                    
REMARK 900 RELATED ID: 2XY2   RELATED DB: PDB                                   
REMARK 900  CRYSTAL STRUCTURE OF NCAM2 IG1-2                                    
REMARK 900 RELATED ID: 2JLL   RELATED DB: PDB                                   
REMARK 900  CRYSTAL STRUCTURE OF NCAM2 IGIV-FN3II                               
REMARK 900 RELATED ID: 2DOC   RELATED DB: PDB                                   
REMARK 900  SOLUTION STRUCTURE OF THE FIBRONECTIN TYPE-III DOMAIN               
REMARK 900  OFHUMAN NEURAL CELL ADHESION MOLECULE 2                             
REMARK 900 RELATED ID: 2VAJ   RELATED DB: PDB                                   
REMARK 900  CRYSTAL STRUCTURE OF NCAM2 IG1 (I4122 CELL UNIT)                    
REMARK 900 RELATED ID: 2WIM   RELATED DB: PDB                                   
REMARK 900  CRYSTAL STRUCTURE OF NCAM2 IG1-3                                    
REMARK 900 RELATED ID: 2XY1   RELATED DB: PDB                                   
REMARK 900  CRYSTAL STRUCTURE OF NCAM2 IG3-4                                    
DBREF  2XYC A  301   591  UNP    O15394   NCAM2_HUMAN    301    591             
SEQRES   1 A  291  GLN PRO HIS ILE ILE GLN LEU LYS ASN GLU THR THR TYR          
SEQRES   2 A  291  GLU ASN GLY GLN VAL THR LEU VAL CYS ASP ALA GLU GLY          
SEQRES   3 A  291  GLU PRO ILE PRO GLU ILE THR TRP LYS ARG ALA VAL ASP          
SEQRES   4 A  291  GLY PHE THR PHE THR GLU GLY ASP LYS SER LEU ASP GLY          
SEQRES   5 A  291  ARG ILE GLU VAL LYS GLY GLN HIS GLY SER SER SER LEU          
SEQRES   6 A  291  HIS ILE LYS ASP VAL LYS LEU SER ASP SER GLY ARG TYR          
SEQRES   7 A  291  ASP CYS GLU ALA ALA SER ARG ILE GLY GLY HIS GLN LYS          
SEQRES   8 A  291  SER MET TYR LEU ASP ILE GLU TYR ALA PRO LYS PHE ILE          
SEQRES   9 A  291  SER ASN GLN THR ILE TYR TYR SER TRP GLU GLY ASN PRO          
SEQRES  10 A  291  ILE ASN ILE SER CYS ASP VAL LYS SER ASN PRO PRO ALA          
SEQRES  11 A  291  SER ILE HIS TRP ARG ARG ASP LYS LEU VAL LEU PRO ALA          
SEQRES  12 A  291  LYS ASN THR THR ASN LEU LYS THR TYR SER THR GLY ARG          
SEQRES  13 A  291  LYS MET ILE LEU GLU ILE ALA PRO THR SER ASP ASN ASP          
SEQRES  14 A  291  PHE GLY ARG TYR ASN CYS THR ALA THR ASN HIS ILE GLY          
SEQRES  15 A  291  THR ARG PHE GLN GLU TYR ILE LEU ALA LEU ALA ASP VAL          
SEQRES  16 A  291  PRO SER SER PRO TYR GLY VAL LYS ILE ILE GLU LEU SER          
SEQRES  17 A  291  GLN THR THR ALA LYS VAL SER PHE ASN LYS PRO ASP SER          
SEQRES  18 A  291  HIS GLY GLY VAL PRO ILE HIS HIS TYR GLN VAL ASP VAL          
SEQRES  19 A  291  LYS GLU VAL ALA SER GLU ILE TRP LYS ILE VAL ARG SER          
SEQRES  20 A  291  HIS GLY VAL GLN THR MET VAL VAL LEU ASN ASN LEU GLU          
SEQRES  21 A  291  PRO ASN THR THR TYR GLU ILE ARG VAL ALA ALA VAL ASN          
SEQRES  22 A  291  GLY LYS GLY GLN GLY ASP TYR SER LYS ILE GLU ILE PHE          
SEQRES  23 A  291  GLN THR LEU PRO VAL                                          
HET    NAG  A1500      14                                                       
HET    NAG  A1501      14                                                       
HET    NAG  A1502      14                                                       
HET    EPE  A1503      15                                                       
HET    PO4  A1504       5                                                       
HET    PO4  A1505       5                                                       
HET    PO4  A1506       5                                                       
HETNAM     NAG N-ACETYL-D-GLUCOSAMINE                                           
HETNAM     EPE 4-(2-HYDROXYETHYL)-1-PIPERAZINE ETHANESULFONIC ACID              
HETNAM     PO4 PHOSPHATE ION                                                    
HETSYN     EPE HEPES                                                            
FORMUL   2  NAG    3(C8 H15 N O6)                                               
FORMUL   3  EPE    C8 H18 N2 O4 S                                               
FORMUL   4  PO4    3(O4 P 3-)                                                   
FORMUL   5  HOH   *183(H2 O)                                                    
HELIX    1   1 LYS A  371  SER A  375  5                                   5    
HELIX    2   2 SER A  466  PHE A  470  5                                   5    
SHEET    1  AA 4 HIS A 303  GLN A 306  0                                        
SHEET    2  AA 4 VAL A 318  GLU A 325 -1  O  ASP A 323   N  ILE A 305           
SHEET    3  AA 4 SER A 362  ILE A 367 -1  O  SER A 363   N  CYS A 322           
SHEET    4  AA 4 ILE A 354  LYS A 357 -1  O  GLU A 355   N  HIS A 366           
SHEET    1  AB 2 GLU A 310  TYR A 313  0                                        
SHEET    2  AB 2 HIS A 389  PHE A 403  1  O  TYR A 394   N  GLU A 310           
SHEET    1  AC 7 PHE A 341  PHE A 343  0                                        
SHEET    2  AC 7 GLU A 331  ARG A 336 -1  O  TRP A 334   N  PHE A 343           
SHEET    3  AC 7 GLY A 376  ALA A 383 -1  O  ASP A 379   N  LYS A 335           
SHEET    4  AC 7 HIS A 389  PHE A 403 -1  O  HIS A 389   N  ALA A 382           
SHEET    5  AC 7 ILE A 418  ASN A 427 -1  O  LYS A 425   N  LYS A 402           
SHEET    6  AC 7 LYS A 457  ILE A 462 -1  O  MET A 458   N  CYS A 422           
SHEET    7  AC 7 LEU A 449  SER A 453 -1  O  LYS A 450   N  GLU A 461           
SHEET    1  AD 5 PHE A 341  PHE A 343  0                                        
SHEET    2  AD 5 GLU A 331  ARG A 336 -1  O  TRP A 334   N  PHE A 343           
SHEET    3  AD 5 GLY A 376  ALA A 383 -1  O  ASP A 379   N  LYS A 335           
SHEET    4  AD 5 HIS A 389  PHE A 403 -1  O  HIS A 389   N  ALA A 382           
SHEET    5  AD 5 GLU A 310  TYR A 313  1  O  GLU A 310   N  ASP A 396           
SHEET    1  AE 5 ILE A 409  SER A 412  0                                        
SHEET    2  AE 5 GLY A 482  LEU A 492  1  O  ILE A 489   N  TYR A 410           
SHEET    3  AE 5 GLY A 471  ASN A 479 -1  O  GLY A 471   N  LEU A 490           
SHEET    4  AE 5 SER A 431  ARG A 436 -1  O  SER A 431   N  THR A 478           
SHEET    5  AE 5 LEU A 439  VAL A 440 -1  O  LEU A 439   N  ARG A 436           
SHEET    1  AF 3 TYR A 500  LEU A 507  0                                        
SHEET    2  AF 3 ALA A 512  ASN A 517 -1  O  LYS A 513   N  ILE A 505           
SHEET    3  AF 3 MET A 553  LEU A 556 -1  O  VAL A 554   N  VAL A 514           
SHEET    1  AG 4 LYS A 543  ARG A 546  0                                        
SHEET    2  AG 4 HIS A 529  GLU A 536 -1  O  VAL A 532   N  VAL A 545           
SHEET    3  AG 4 THR A 564  ASN A 573 -1  O  GLU A 566   N  LYS A 535           
SHEET    4  AG 4 GLY A 576  TYR A 580 -1  O  GLY A 576   N  ASN A 573           
SHEET    1  AH 4 LYS A 543  ARG A 546  0                                        
SHEET    2  AH 4 HIS A 529  GLU A 536 -1  O  VAL A 532   N  VAL A 545           
SHEET    3  AH 4 THR A 564  ASN A 573 -1  O  GLU A 566   N  LYS A 535           
SHEET    4  AH 4 GLU A 584  GLN A 587 -1  O  GLU A 584   N  ILE A 567           
SHEET    1  AI 2 GLY A 576  TYR A 580  0                                        
SHEET    2  AI 2 THR A 564  ASN A 573 -1  O  ALA A 571   N  GLY A 578           
SSBOND   1 CYS A  322    CYS A  380                          1555   1555  2.04  
SSBOND   2 CYS A  422    CYS A  475                          1555   1555  2.04  
LINK         ND2 ASN A 309                 C1  NAG A1500     1555   1555  1.44  
LINK         ND2 ASN A 419                 C1  NAG A1501     1555   1555  1.43  
LINK         ND2 ASN A 474                 C1  NAG A1502     1555   1555  1.45  
CISPEP   1 GLN A  301    PRO A  302          0         0.29                     
CISPEP   2 GLU A  327    PRO A  328          0        -2.29                     
CISPEP   3 ILE A  386    GLY A  387          0        -1.46                     
CISPEP   4 ASN A  427    PRO A  428          0         0.62                     
CISPEP   5 LEU A  441    PRO A  442          0         0.35                     
CISPEP   6 ALA A  463    PRO A  464          0        -6.97                     
SITE     1 AC1  3 ASN A 309  TYR A 394  HOH A2006                               
SITE     1 AC2  6 ILE A 418  ASN A 419  TYR A 452  GLU A 461                    
SITE     2 AC2  6 LYS A 518  HOH A2128                                          
SITE     1 AC3  8 ARG A 435  ASP A 437  ASN A 474  THR A 476                    
SITE     2 AC3  8 PHE A 485  GLU A 487  HOH A2177  HOH A2178                    
SITE     1 AC4 11 TYR A 411  ALA A 493  ASP A 494  VAL A 495                    
SITE     2 AC4 11 PRO A 496  SER A 497  TRP A 542  LYS A 582                    
SITE     3 AC4 11 ILE A 583  HOH A2157  HOH A2179                               
SITE     1 AC5  7 GLN A 306  LYS A 308  ASN A 448  SER A 466                    
SITE     2 AC5  7 ASN A 468  HOH A2148  HOH A2183                               
SITE     1 AC6  8 ARG A 436  GLY A 471  ARG A 472  THR A 564                    
SITE     2 AC6  8 HOH A2137  HOH A2175  HOH A2180  HOH A2181                    
SITE     1 AC7  5 ARG A 436  ASP A 469  TYR A 473  HOH A2182                    
SITE     2 AC7  5 HOH A2183                                                     
CRYST1  139.660  139.660   47.790  90.00  90.00  90.00 P 43 21 2     8          
ORIGX1      1.000000  0.000000  0.000000        0.00000                         
ORIGX2      0.000000  1.000000  0.000000        0.00000                         
ORIGX3      0.000000  0.000000  1.000000        0.00000                         
SCALE1      0.007160  0.000000  0.000000        0.00000                         
SCALE2      0.000000  0.007160  0.000000        0.00000                         
SCALE3      0.000000  0.000000  0.020925        0.00000                         
ATOM      1  N   GLN A 301      63.865  64.458  15.738  1.00 73.66           N  
ATOM      2  CA  GLN A 301      62.636  64.538  14.954  1.00 72.98           C  
ATOM      3  C   GLN A 301      62.624  63.424  13.924  1.00 70.75           C  
ATOM      4  O   GLN A 301      63.659  62.800  13.691  1.00 75.97           O  
ATOM      5  CB  GLN A 301      62.561  65.882  14.247  1.00 69.42           C  
ATOM      6  CG  GLN A 301      63.836  66.248  13.528  1.00 54.89           C  
ATOM      7  CD  GLN A 301      64.628  67.287  14.277  1.00 65.82           C  
ATOM      8  OE1 GLN A 301      64.279  67.656  15.403  1.00 61.84           O  
ATOM      9  NE2 GLN A 301      65.691  67.787  13.653  1.00 64.89           N  
ATOM     10  N   PRO A 302      61.462  63.172  13.289  1.00 64.10           N  
ATOM     11  CA  PRO A 302      60.155  63.826  13.430  1.00 61.12           C  
ATOM     12  C   PRO A 302      59.286  63.248  14.547  1.00 63.74           C  
ATOM     13  O   PRO A 302      59.598  62.200  15.114  1.00 64.30           O  
ATOM     14  CB  PRO A 302      59.493  63.513  12.100  1.00 52.52           C  
ATOM     15  CG  PRO A 302      59.995  62.174  11.773  1.00 56.54           C  
ATOM     16  CD  PRO A 302      61.436  62.178  12.202  1.00 63.92           C  
ATOM     17  N   HIS A 303      58.177  63.918  14.838  1.00 56.13           N  
ATOM     18  CA  HIS A 303      57.339  63.517  15.960  1.00 59.68           C  
ATOM     19  C   HIS A 303      55.837  63.725  15.722  1.00 57.26           C  
ATOM     20  O   HIS A 303      55.367  64.859  15.594  1.00 50.43           O  
ATOM     21  CB  HIS A 303      57.771  64.263  17.220  1.00 50.18           C  
ATOM     22  CG  HIS A 303      57.168  63.719  18.472  1.00 57.81           C  
ATOM     23  ND1 HIS A 303      57.325  62.405  18.861  1.00 66.07           N  
ATOM     24  CD2 HIS A 303      56.400  64.306  19.423  1.00 65.33           C  
ATOM     25  CE1 HIS A 303      56.681  62.205  19.998  1.00 75.10           C  
ATOM     26  NE2 HIS A 303      56.113  63.343  20.361  1.00 73.95           N  
ATOM     27  N   ILE A 304      55.084  62.631  15.683  1.00 46.73           N  
ATOM     28  CA  ILE A 304      53.641  62.727  15.527  1.00 44.94           C  
ATOM     29  C   ILE A 304      53.015  63.392  16.738  1.00 46.63           C  
ATOM     30  O   ILE A 304      53.116  62.871  17.841  1.00 49.40           O  
ATOM     31  CB  ILE A 304      53.000  61.356  15.336  1.00 46.89           C  
ATOM     32  CG1 ILE A 304      53.509  60.719  14.038  1.00 42.66           C  
ATOM     33  CG2 ILE A 304      51.481  61.492  15.336  1.00 42.35           C  
ATOM     34  CD1 ILE A 304      53.183  59.258  13.902  1.00 45.57           C  
ATOM     35  N   ILE A 305      52.361  64.534  16.526  1.00 45.95           N  
ATOM     36  CA  ILE A 305      51.786  65.316  17.623  1.00 45.06           C  
ATOM     37  C   ILE A 305      50.258  65.321  17.656  1.00 48.33           C  
ATOM     38  O   ILE A 305      49.659  65.877  18.574  1.00 55.33           O  
ATOM     39  CB  ILE A 305      52.281  66.782  17.599  1.00 54.02           C  
ATOM     40  CG1 ILE A 305      51.749  67.519  16.368  1.00 52.56           C  
ATOM     41  CG2 ILE A 305      53.800  66.836  17.646  1.00 55.12           C  
ATOM     42  CD1 ILE A 305      52.173  68.983  16.292  1.00 49.92           C  
ATOM     43  N   GLN A 306      49.636  64.732  16.636  1.00 54.95           N  
ATOM     44  CA  GLN A 306      48.182  64.568  16.596  1.00 51.31           C  
ATOM     45  C   GLN A 306      47.801  63.307  15.827  1.00 49.01           C  
ATOM     46  O   GLN A 306      48.267  63.074  14.712  1.00 51.41           O  
ATOM     47  CB  GLN A 306      47.465  65.787  15.987  1.00 52.27           C  
ATOM     48  CG  GLN A 306      45.972  65.877  16.381  1.00 53.78           C  
ATOM     49  CD  GLN A 306      45.130  66.808  15.492  1.00 60.80           C  
ATOM     50  OE1 GLN A 306      44.008  66.465  15.119  1.00 55.29           O  
ATOM     51  NE2 GLN A 306      45.656  67.990  15.178  1.00 54.92           N  
ATOM     52  N   LEU A 307      46.955  62.494  16.447  1.00 46.67           N  
ATOM     53  CA  LEU A 307      46.414  61.304  15.816  1.00 48.02           C  
ATOM     54  C   LEU A 307      45.309  60.768  16.725  1.00 42.86           C  
ATOM     55  O   LEU A 307      45.515  59.834  17.505  1.00 41.91           O  
ATOM     56  CB  LEU A 307      47.512  60.262  15.580  1.00 39.44           C  
ATOM     57  CG  LEU A 307      47.079  59.065  14.732  1.00 34.79           C  
ATOM     58  CD1 LEU A 307      46.889  59.464  13.257  1.00 32.23           C  
ATOM     59  CD2 LEU A 307      48.072  57.928  14.870  1.00 29.41           C  
ATOM     60  N   LYS A 308      44.141  61.394  16.625  1.00 42.85           N  
ATOM     61  CA  LYS A 308      43.017  61.116  17.516  1.00 48.43           C  
ATOM     62  C   LYS A 308      42.245  59.854  17.135  1.00 45.25           C  
ATOM     63  O   LYS A 308      42.067  59.555  15.953  1.00 39.18           O  
ATOM     64  CB  LYS A 308      42.051  62.309  17.526  1.00 42.76           C  
ATOM     65  CG  LYS A 308      42.727  63.649  17.791  1.00 54.94           C  
ATOM     66  CD  LYS A 308      41.749  64.819  17.716  1.00 64.89           C  
ATOM     67  CE  LYS A 308      42.474  66.155  17.898  1.00 70.73           C  
ATOM     68  NZ  LYS A 308      41.541  67.327  17.925  1.00 74.23           N  
ATOM     69  N   ASN A 309      41.787  59.113  18.141  1.00 42.62           N  
ATOM     70  CA  ASN A 309      40.785  58.093  17.895  1.00 47.34           C  
ATOM     71  C   ASN A 309      39.570  58.776  17.309  1.00 42.75           C  
ATOM     72  O   ASN A 309      39.356  59.965  17.529  1.00 43.58           O  
ATOM     73  CB  ASN A 309      40.398  57.367  19.176  1.00 44.55           C  
ATOM     74  CG  ASN A 309      41.538  56.566  19.750  1.00 52.15           C  
ATOM     75  OD1 ASN A 309      42.442  56.148  19.029  1.00 52.36           O  
ATOM     76  ND2 ASN A 309      41.503  56.342  21.056  1.00 70.24           N  
ATOM     77  N   GLU A 310      38.793  58.036  16.533  1.00 42.34           N  
ATOM     78  CA  GLU A 310      37.558  58.576  15.998  1.00 43.80           C  
ATOM     79  C   GLU A 310      36.454  57.553  16.151  1.00 39.59           C  
ATOM     80  O   GLU A 310      36.696  56.347  16.118  1.00 37.18           O  
ATOM     81  CB  GLU A 310      37.705  58.963  14.518  1.00 48.33           C  
ATOM     82  CG  GLU A 310      38.685  60.103  14.232  1.00 47.16           C  
ATOM     83  CD  GLU A 310      38.156  61.470  14.640  1.00 55.17           C  
ATOM     84  OE1 GLU A 310      36.990  61.562  15.091  1.00 64.52           O  
ATOM     85  OE2 GLU A 310      38.911  62.454  14.503  1.00 58.33           O  
ATOM     86  N   THR A 311      35.242  58.053  16.331  1.00 44.85           N  
ATOM     87  CA  THR A 311      34.058  57.223  16.293  1.00 40.58           C  
ATOM     88  C   THR A 311      33.146  57.719  15.194  1.00 40.31           C  
ATOM     89  O   THR A 311      32.807  58.899  15.146  1.00 45.05           O  
ATOM     90  CB  THR A 311      33.298  57.283  17.601  1.00 42.81           C  
ATOM     91  OG1 THR A 311      34.085  56.671  18.634  1.00 47.06           O  
ATOM     92  CG2 THR A 311      31.971  56.537  17.454  1.00 44.43           C  
ATOM     93  N   THR A 312      32.765  56.825  14.292  1.00 37.42           N  
ATOM     94  CA  THR A 312      31.838  57.196  13.235  1.00 39.62           C  
ATOM     95  C   THR A 312      30.656  56.219  13.224  1.00 43.08           C  
ATOM     96  O   THR A 312      30.548  55.352  14.092  1.00 45.07           O  
ATOM     97  CB  THR A 312      32.546  57.263  11.856  1.00 37.85           C  
ATOM     98  OG1 THR A 312      31.694  57.911  10.901  1.00 41.82           O  
ATOM     99  CG2 THR A 312      32.927  55.867  11.358  1.00 35.46           C  
ATOM    100  N   TYR A 313      29.765  56.364  12.254  1.00 41.09           N  
ATOM    101  C   TYR A 313      28.489  54.895  10.749  1.00 41.81           C  
ATOM    102  O   TYR A 313      28.877  55.526   9.761  1.00 45.75           O  
ATOM    103  CA ATYR A 313      28.613  55.483  12.155  0.52 40.82           C  
ATOM    104  CB ATYR A 313      27.358  56.252  12.565  0.52 38.85           C  
ATOM    105  CG ATYR A 313      27.575  57.045  13.838  0.52 39.48           C  
ATOM    106  CD1ATYR A 313      27.354  56.469  15.081  0.52 38.00           C  
ATOM    107  CD2ATYR A 313      28.033  58.356  13.797  0.52 41.93           C  
ATOM    108  CE1ATYR A 313      27.557  57.176  16.243  0.52 40.82           C  
ATOM    109  CE2ATYR A 313      28.244  59.077  14.963  0.52 42.48           C  
ATOM    110  CZ ATYR A 313      28.003  58.477  16.183  0.52 45.84           C  
ATOM    111  OH ATYR A 313      28.204  59.175  17.350  0.52 51.24           O  
ATOM    112  CA BTYR A 313      28.607  55.484  12.149  0.48 40.83           C  
ATOM    113  CB BTYR A 313      27.320  56.220  12.535  0.48 38.91           C  
ATOM    114  CG BTYR A 313      27.006  57.447  11.703  0.48 38.34           C  
ATOM    115  CD1BTYR A 313      26.292  57.343  10.516  0.48 37.17           C  
ATOM    116  CD2BTYR A 313      27.404  58.712  12.116  0.48 39.18           C  
ATOM    117  CE1BTYR A 313      25.992  58.459   9.760  0.48 33.98           C  
ATOM    118  CE2BTYR A 313      27.111  59.837  11.363  0.48 36.16           C  
ATOM    119  CZ BTYR A 313      26.405  59.703  10.187  0.48 34.32           C  
ATOM    120  OH BTYR A 313      26.106  60.817   9.435  0.48 34.55           O  
ATOM    121  N   GLU A 314      27.972  53.677  10.665  1.00 35.59           N  
ATOM    122  CA  GLU A 314      27.801  53.024   9.376  1.00 40.89           C  
ATOM    123  C   GLU A 314      27.090  53.941   8.364  1.00 43.91           C  
ATOM    124  O   GLU A 314      26.089  54.586   8.695  1.00 36.89           O  
ATOM    125  CB  GLU A 314      27.034  51.719   9.561  1.00 40.19           C  
ATOM    126  CG  GLU A 314      26.787  50.942   8.286  1.00 43.89           C  
ATOM    127  CD  GLU A 314      25.937  49.700   8.520  1.00 48.51           C  
ATOM    128  OE1 GLU A 314      25.276  49.613   9.584  1.00 42.03           O  
ATOM    129  OE2 GLU A 314      25.940  48.814   7.635  1.00 54.19           O  
ATOM    130  N   ASN A 315      27.629  54.004   7.145  1.00 37.11           N  
ATOM    131  CA  ASN A 315      27.097  54.862   6.077  1.00 39.36           C  
ATOM    132  C   ASN A 315      27.460  56.347   6.192  1.00 42.50           C  
ATOM    133  O   ASN A 315      27.184  57.131   5.286  1.00 42.93           O  
ATOM    134  CB  ASN A 315      25.579  54.712   5.951  1.00 44.41           C  
ATOM    135  CG  ASN A 315      25.161  53.304   5.582  1.00 48.72           C  
ATOM    136  OD1 ASN A 315      24.513  52.616   6.368  1.00 52.22           O  
ATOM    137  ND2 ASN A 315      25.529  52.868   4.380  1.00 42.74           N  
ATOM    138  N   GLY A 316      28.075  56.733   7.303  1.00 35.79           N  
ATOM    139  CA  GLY A 316      28.551  58.090   7.456  1.00 37.82           C  
ATOM    140  C   GLY A 316      29.922  58.332   6.834  1.00 41.13           C  
ATOM    141  O   GLY A 316      30.369  57.613   5.929  1.00 28.93           O  
ATOM    142  N   GLN A 317      30.586  59.369   7.336  1.00 42.29           N  
ATOM    143  CA  GLN A 317      31.881  59.804   6.832  1.00 43.69           C  
ATOM    144  C   GLN A 317      32.787  60.171   7.980  1.00 36.42           C  
ATOM    145  O   GLN A 317      32.354  60.740   8.981  1.00 40.01           O  
ATOM    146  CB  GLN A 317      31.734  61.016   5.913  1.00 39.84           C  
ATOM    147  CG  GLN A 317      30.995  60.714   4.635  1.00 47.68           C  
ATOM    148  CD  GLN A 317      31.199  61.785   3.583  1.00 66.57           C  
ATOM    149  OE1 GLN A 317      31.799  62.830   3.851  1.00 71.28           O  
ATOM    150  NE2 GLN A 317      30.702  61.530   2.374  1.00 68.97           N  
ATOM    151  N   VAL A 318      34.057  59.851   7.832  1.00 33.87           N  
ATOM    152  CA  VAL A 318      35.013  60.214   8.854  1.00 31.73           C  
ATOM    153  C   VAL A 318      36.287  60.700   8.181  1.00 28.17           C  
ATOM    154  O   VAL A 318      36.584  60.326   7.047  1.00 30.61           O  
ATOM    155  CB  VAL A 318      35.298  59.027   9.789  1.00 28.45           C  
ATOM    156  CG1 VAL A 318      36.277  58.068   9.148  1.00 27.72           C  
ATOM    157  CG2 VAL A 318      35.824  59.515  11.121  1.00 32.09           C  
ATOM    158  N   THR A 319      37.014  61.570   8.865  1.00 33.35           N  
ATOM    159  CA  THR A 319      38.306  62.027   8.376  1.00 31.67           C  
ATOM    160  C   THR A 319      39.339  61.766   9.453  1.00 32.51           C  
ATOM    161  O   THR A 319      39.207  62.240  10.580  1.00 38.87           O  
ATOM    162  CB  THR A 319      38.303  63.533   8.026  1.00 32.37           C  
ATOM    163  OG1 THR A 319      37.226  63.822   7.129  1.00 31.13           O  
ATOM    164  CG2 THR A 319      39.625  63.931   7.366  1.00 31.85           C  
ATOM    165  N   LEU A 320      40.358  60.988   9.118  1.00 30.66           N  
ATOM    166  CA  LEU A 320      41.434  60.756  10.062  1.00 31.69           C  
ATOM    167  C   LEU A 320      42.554  61.754   9.767  1.00 29.40           C  
ATOM    168  O   LEU A 320      42.974  61.903   8.621  1.00 32.04           O  
ATOM    169  CB  LEU A 320      41.932  59.312   9.966  1.00 29.53           C  
ATOM    170  CG  LEU A 320      40.854  58.228   9.893  1.00 33.08           C  
ATOM    171  CD1 LEU A 320      41.490  56.853   9.829  1.00 35.73           C  
ATOM    172  CD2 LEU A 320      39.903  58.310  11.067  1.00 37.54           C  
ATOM    173  N   VAL A 321      43.020  62.455  10.792  1.00 26.42           N  
ATOM    174  CA  VAL A 321      44.117  63.393  10.615  1.00 32.60           C  
ATOM    175  C   VAL A 321      45.377  62.992  11.375  1.00 35.02           C  
ATOM    176  O   VAL A 321      45.317  62.592  12.537  1.00 36.84           O  
ATOM    177  CB  VAL A 321      43.716  64.812  11.036  1.00 33.06           C  
ATOM    178  CG1 VAL A 321      44.815  65.796  10.657  1.00 26.27           C  
ATOM    179  CG2 VAL A 321      42.408  65.190  10.386  1.00 26.41           C  
ATOM    180  N   CYS A 322      46.522  63.101  10.709  1.00 39.03           N  
ATOM    181  CA  CYS A 322      47.809  62.921  11.372  1.00 31.09           C  
ATOM    182  C   CYS A 322      48.725  64.118  11.147  1.00 33.04           C  
ATOM    183  O   CYS A 322      49.013  64.474  10.002  1.00 34.32           O  
ATOM    184  CB  CYS A 322      48.496  61.661  10.871  1.00 33.58           C  
ATOM    185  SG  CYS A 322      50.121  61.412  11.619  1.00 40.71           S  
ATOM    186  N   ASP A 323      49.176  64.735  12.238  1.00 37.95           N  
ATOM    187  CA  ASP A 323      50.140  65.842  12.179  1.00 37.49           C  
ATOM    188  C   ASP A 323      51.484  65.464  12.808  1.00 41.21           C  
ATOM    189  O   ASP A 323      51.531  64.898  13.898  1.00 44.61           O  
ATOM    190  CB  ASP A 323      49.593  67.084  12.890  1.00 32.80           C  
ATOM    191  CG  ASP A 323      48.359  67.636  12.230  1.00 35.29           C  
ATOM    192  OD1 ASP A 323      48.042  67.204  11.110  1.00 41.79           O  
ATOM    193  OD2 ASP A 323      47.704  68.512  12.819  1.00 42.05           O  
ATOM    194  N   ALA A 324      52.576  65.794  12.125  1.00 51.09           N  
ATOM    195  CA  ALA A 324      53.918  65.549  12.653  1.00 47.25           C  
ATOM    196  C   ALA A 324      54.819  66.779  12.582  1.00 51.70           C  
ATOM    197  O   ALA A 324      54.896  67.449  11.551  1.00 51.18           O  
ATOM    198  CB  ALA A 324      54.566  64.388  11.934  1.00 42.40           C  
ATOM    199  N   GLU A 325      55.489  67.075  13.695  1.00 58.87           N  
ATOM    200  CA  GLU A 325      56.560  68.065  13.719  1.00 55.22           C  
ATOM    201  C   GLU A 325      57.846  67.393  13.253  1.00 52.51           C  
ATOM    202  O   GLU A 325      57.906  66.167  13.107  1.00 49.12           O  
ATOM    203  CB  GLU A 325      56.751  68.639  15.129  1.00 57.17           C  
ATOM    204  CG  GLU A 325      55.772  69.739  15.514  1.00 53.33           C  
ATOM    205  CD  GLU A 325      55.754  70.023  17.020  1.00 73.38           C  
ATOM    206  OE1 GLU A 325      56.441  69.289  17.775  1.00 64.64           O  
ATOM    207  OE2 GLU A 325      55.043  70.975  17.446  1.00 68.44           O  
ATOM    208  N   GLY A 326      58.870  68.199  13.003  1.00 59.45           N  
ATOM    209  CA  GLY A 326      60.158  67.665  12.614  1.00 65.15           C  
ATOM    210  C   GLY A 326      60.866  68.445  11.526  1.00 66.54           C  
ATOM    211  O   GLY A 326      60.247  69.209  10.780  1.00 59.56           O  
ATOM    212  N   GLU A 327      62.178  68.235  11.450  1.00 73.78           N  
ATOM    213  CA  GLU A 327      63.036  68.851  10.446  1.00 68.91           C  
ATOM    214  C   GLU A 327      64.000  67.817   9.875  1.00 63.01           C  
ATOM    215  O   GLU A 327      64.728  67.157  10.622  1.00 60.61           O  
ATOM    216  CB  GLU A 327      63.805  70.028  11.044  1.00 66.16           C  
ATOM    217  CG  GLU A 327      62.981  71.299  11.131  1.00 75.73           C  
ATOM    218  CD  GLU A 327      62.544  71.787   9.761  1.00 82.54           C  
ATOM    219  OE1 GLU A 327      63.233  71.451   8.772  1.00 81.60           O  
ATOM    220  OE2 GLU A 327      61.517  72.502   9.673  1.00 76.02           O  
ATOM    221  N   PRO A 328      63.982  67.653   8.544  1.00 63.34           N  
ATOM    222  CA  PRO A 328      63.059  68.378   7.661  1.00 66.28           C  
ATOM    223  C   PRO A 328      61.609  67.989   7.938  1.00 60.90           C  
ATOM    224  O   PRO A 328      61.374  66.947   8.549  1.00 57.20           O  
ATOM    225  CB  PRO A 328      63.452  67.885   6.263  1.00 59.90           C  
ATOM    226  CG  PRO A 328      64.795  67.265   6.420  1.00 68.27           C  
ATOM    227  CD  PRO A 328      64.824  66.706   7.798  1.00 57.93           C  
ATOM    228  N   ILE A 329      60.658  68.812   7.502  1.00 62.57           N  
ATOM    229  CA  ILE A 329      59.238  68.470   7.617  1.00 57.03           C  
ATOM    230  C   ILE A 329      58.970  67.097   6.993  1.00 48.78           C  
ATOM    231  O   ILE A 329      59.205  66.895   5.803  1.00 49.75           O  
ATOM    232  CB  ILE A 329      58.341  69.544   6.972  1.00 51.96           C  
ATOM    233  CG1 ILE A 329      58.296  70.799   7.852  1.00 55.31           C  
ATOM    234  CG2 ILE A 329      56.941  69.013   6.752  1.00 46.14           C  
ATOM    235  CD1 ILE A 329      57.715  72.029   7.156  1.00 48.80           C  
ATOM    236  N   PRO A 330      58.484  66.148   7.809  1.00 45.19           N  
ATOM    237  CA  PRO A 330      58.369  64.726   7.449  1.00 44.94           C  
ATOM    238  C   PRO A 330      57.215  64.397   6.503  1.00 42.76           C  
ATOM    239  O   PRO A 330      56.170  65.050   6.510  1.00 43.31           O  
ATOM    240  CB  PRO A 330      58.157  64.026   8.799  1.00 44.32           C  
ATOM    241  CG  PRO A 330      58.061  65.128   9.838  1.00 52.63           C  
ATOM    242  CD  PRO A 330      57.928  66.434   9.139  1.00 42.25           C  
ATOM    243  N   GLU A 331      57.429  63.380   5.679  1.00 39.23           N  
ATOM    244  CA  GLU A 331      56.386  62.844   4.823  1.00 48.25           C  
ATOM    245  C   GLU A 331      55.501  61.895   5.636  1.00 42.61           C  
ATOM    246  O   GLU A 331      55.995  61.110   6.447  1.00 40.55           O  
ATOM    247  CB  GLU A 331      57.002  62.130   3.603  1.00 48.74           C  
ATOM    248  CG  GLU A 331      56.155  60.983   3.022  1.00 54.43           C  
ATOM    249  CD  GLU A 331      55.265  61.397   1.850  1.00 66.83           C  
ATOM    250  OE1 GLU A 331      55.549  62.446   1.224  1.00 67.58           O  
ATOM    251  OE2 GLU A 331      54.286  60.660   1.554  1.00 63.16           O  
ATOM    252  N   ILE A 332      54.194  61.969   5.416  1.00 41.54           N  
ATOM    253  CA  ILE A 332      53.253  61.150   6.164  1.00 39.04           C  
ATOM    254  C   ILE A 332      52.594  60.111   5.297  1.00 31.34           C  
ATOM    255  O   ILE A 332      52.087  60.422   4.233  1.00 39.03           O  
ATOM    256  CB  ILE A 332      52.164  62.003   6.755  1.00 42.23           C  
ATOM    257  CG1 ILE A 332      52.786  63.065   7.651  1.00 31.05           C  
ATOM    258  CG2 ILE A 332      51.159  61.134   7.505  1.00 40.77           C  
ATOM    259  CD1 ILE A 332      51.800  64.075   8.086  1.00 44.08           C  
ATOM    260  N   THR A 333      52.615  58.871   5.766  1.00 41.31           N  
ATOM    261  CA  THR A 333      51.958  57.762   5.080  1.00 41.80           C  
ATOM    262  C   THR A 333      50.922  57.077   5.986  1.00 37.60           C  
ATOM    263  O   THR A 333      51.154  56.916   7.186  1.00 37.15           O  
ATOM    264  CB  THR A 333      52.987  56.740   4.612  1.00 34.21           C  
ATOM    265  OG1 THR A 333      53.816  57.345   3.620  1.00 61.95           O  
ATOM    266  CG2 THR A 333      52.310  55.532   4.003  1.00 36.05           C  
ATOM    267  N   TRP A 334      49.780  56.692   5.415  1.00 33.46           N  
ATOM    268  CA  TRP A 334      48.751  55.970   6.167  1.00 29.66           C  
ATOM    269  C   TRP A 334      48.786  54.461   5.889  1.00 35.43           C  
ATOM    270  O   TRP A 334      48.957  54.028   4.741  1.00 32.24           O  
ATOM    271  CB  TRP A 334      47.362  56.502   5.842  1.00 28.03           C  
ATOM    272  CG  TRP A 334      47.047  57.854   6.373  1.00 27.31           C  
ATOM    273  CD1 TRP A 334      47.140  59.039   5.706  1.00 25.31           C  
ATOM    274  CD2 TRP A 334      46.531  58.164   7.671  1.00 33.00           C  
ATOM    275  NE1 TRP A 334      46.731  60.075   6.514  1.00 26.78           N  
ATOM    276  CE2 TRP A 334      46.351  59.564   7.726  1.00 30.34           C  
ATOM    277  CE3 TRP A 334      46.205  57.398   8.793  1.00 26.50           C  
ATOM    278  CZ2 TRP A 334      45.869  60.205   8.859  1.00 28.15           C  
ATOM    279  CZ3 TRP A 334      45.736  58.042   9.919  1.00 30.38           C  
ATOM    280  CH2 TRP A 334      45.569  59.429   9.943  1.00 27.36           C  
ATOM    281  N   LYS A 335      48.624  53.662   6.943  1.00 33.44           N  
ATOM    282  CA  LYS A 335      48.562  52.220   6.781  1.00 29.27           C  
ATOM    283  C   LYS A 335      47.337  51.660   7.483  1.00 35.46           C  
ATOM    284  O   LYS A 335      47.107  51.947   8.658  1.00 39.65           O  
ATOM    285  CB  LYS A 335      49.827  51.554   7.328  1.00 43.65           C  
ATOM    286  CG  LYS A 335      50.272  50.338   6.507  1.00 50.77           C  
ATOM    287  CD  LYS A 335      51.085  49.349   7.334  1.00 66.85           C  
ATOM    288  CE  LYS A 335      52.582  49.618   7.240  1.00 79.69           C  
ATOM    289  NZ  LYS A 335      53.348  48.718   8.154  1.00 75.01           N  
ATOM    290  N   ARG A 336      46.543  50.869   6.767  1.00 30.44           N  
ATOM    291  CA  ARG A 336      45.429  50.181   7.405  1.00 35.20           C  
ATOM    292  C   ARG A 336      45.921  48.855   7.972  1.00 33.31           C  
ATOM    293  O   ARG A 336      46.336  47.974   7.227  1.00 37.11           O  
ATOM    294  CB  ARG A 336      44.258  49.971   6.440  1.00 33.47           C  
ATOM    295  CG  ARG A 336      43.016  49.386   7.105  1.00 32.06           C  
ATOM    296  CD  ARG A 336      41.864  49.264   6.133  1.00 31.52           C  
ATOM    297  NE  ARG A 336      42.262  48.533   4.936  1.00 34.76           N  
ATOM    298  CZ  ARG A 336      41.712  48.698   3.738  1.00 31.68           C  
ATOM    299  NH1 ARG A 336      40.734  49.568   3.575  1.00 32.73           N  
ATOM    300  NH2 ARG A 336      42.140  47.992   2.703  1.00 35.36           N  
ATOM    301  N   ALA A 337      45.872  48.728   9.296  1.00 35.98           N  
ATOM    302  CA  ALA A 337      46.522  47.620  10.006  1.00 38.29           C  
ATOM    303  C   ALA A 337      46.011  46.218   9.637  1.00 37.69           C  
ATOM    304  O   ALA A 337      46.803  45.292   9.469  1.00 38.13           O  
ATOM    305  CB  ALA A 337      46.457  47.843  11.525  1.00 28.32           C  
ATOM    306  N   VAL A 338      44.697  46.060   9.498  1.00 38.02           N  
ATOM    307  CA  VAL A 338      44.132  44.726   9.311  1.00 35.31           C  
ATOM    308  C   VAL A 338      44.703  44.008   8.092  1.00 41.29           C  
ATOM    309  O   VAL A 338      44.843  42.790   8.098  1.00 50.62           O  
ATOM    310  CB  VAL A 338      42.580  44.733   9.258  1.00 42.96           C  
ATOM    311  CG1 VAL A 338      42.067  45.333   7.951  1.00 34.59           C  
ATOM    312  CG2 VAL A 338      42.046  43.326   9.436  1.00 33.49           C  
ATOM    313  N   ASP A 339      45.050  44.755   7.052  1.00 36.21           N  
ATOM    314  CA  ASP A 339      45.574  44.126   5.847  1.00 35.57           C  
ATOM    315  C   ASP A 339      46.896  44.719   5.346  1.00 39.70           C  
ATOM    316  O   ASP A 339      47.364  44.346   4.276  1.00 42.05           O  
ATOM    317  CB  ASP A 339      44.520  44.135   4.735  1.00 37.04           C  
ATOM    318  CG  ASP A 339      44.128  45.543   4.299  1.00 43.40           C  
ATOM    319  OD1 ASP A 339      44.238  46.489   5.111  1.00 39.82           O  
ATOM    320  OD2 ASP A 339      43.701  45.699   3.136  1.00 41.77           O  
ATOM    321  N   GLY A 340      47.493  45.626   6.119  1.00 34.00           N  
ATOM    322  CA  GLY A 340      48.731  46.282   5.729  1.00 35.82           C  
ATOM    323  C   GLY A 340      48.653  47.203   4.514  1.00 37.27           C  
ATOM    324  O   GLY A 340      49.678  47.581   3.940  1.00 37.22           O  
ATOM    325  N   PHE A 341      47.438  47.574   4.125  1.00 36.54           N  
ATOM    326  CA  PHE A 341      47.227  48.377   2.923  1.00 38.11           C  
ATOM    327  C   PHE A 341      47.656  49.833   3.123  1.00 35.43           C  
ATOM    328  O   PHE A 341      47.402  50.429   4.168  1.00 37.35           O  
ATOM    329  CB  PHE A 341      45.764  48.304   2.502  1.00 36.83           C  
ATOM    330  CG  PHE A 341      45.499  48.850   1.135  1.00 41.91           C  
ATOM    331  CD1 PHE A 341      45.339  50.214   0.936  1.00 42.22           C  
ATOM    332  CD2 PHE A 341      45.397  47.998   0.045  1.00 42.37           C  
ATOM    333  CE1 PHE A 341      45.088  50.717  -0.328  1.00 44.73           C  
ATOM    334  CE2 PHE A 341      45.145  48.492  -1.221  1.00 42.77           C  
ATOM    335  CZ  PHE A 341      44.988  49.855  -1.411  1.00 37.72           C  
ATOM    336  N   THR A 342      48.303  50.401   2.113  1.00 34.16           N  
ATOM    337  CA  THR A 342      48.873  51.738   2.231  1.00 37.97           C  
ATOM    338  C   THR A 342      48.078  52.782   1.455  1.00 38.29           C  
ATOM    339  O   THR A 342      47.614  52.531   0.342  1.00 40.68           O  
ATOM    340  CB  THR A 342      50.316  51.771   1.717  1.00 41.92           C  
ATOM    341  OG1 THR A 342      51.073  50.749   2.368  1.00 46.86           O  
ATOM    342  CG2 THR A 342      50.949  53.130   1.986  1.00 29.69           C  
ATOM    343  N   PHE A 343      47.927  53.953   2.058  1.00 35.66           N  
ATOM    344  CA  PHE A 343      47.302  55.085   1.400  1.00 31.52           C  
ATOM    345  C   PHE A 343      48.268  56.260   1.304  1.00 42.46           C  
ATOM    346  O   PHE A 343      48.913  56.648   2.288  1.00 38.99           O  
ATOM    347  CB  PHE A 343      46.075  55.520   2.170  1.00 35.91           C  
ATOM    348  CG  PHE A 343      45.066  54.439   2.353  1.00 41.10           C  
ATOM    349  CD1 PHE A 343      44.182  54.119   1.334  1.00 35.16           C  
ATOM    350  CD2 PHE A 343      44.989  53.747   3.550  1.00 39.75           C  
ATOM    351  CE1 PHE A 343      43.243  53.123   1.501  1.00 43.81           C  
ATOM    352  CE2 PHE A 343      44.048  52.750   3.725  1.00 43.27           C  
ATOM    353  CZ  PHE A 343      43.172  52.433   2.698  1.00 40.33           C  
ATOM    354  N   THR A 344      48.368  56.822   0.107  1.00 50.26           N  
ATOM    355  CA  THR A 344      49.078  58.081  -0.087  1.00 57.36           C  
ATOM    356  C   THR A 344      48.296  59.002  -1.016  1.00 52.87           C  
ATOM    357  O   THR A 344      47.464  58.544  -1.812  1.00 53.29           O  
ATOM    358  CB  THR A 344      50.473  57.854  -0.654  1.00 62.03           C  
ATOM    359  OG1 THR A 344      50.423  56.760  -1.584  1.00 67.90           O  
ATOM    360  CG2 THR A 344      51.450  57.541   0.475  1.00 44.61           C  
ATOM    361  N   GLU A 345      48.564  60.299  -0.909  1.00 43.93           N  
ATOM    362  CA  GLU A 345      47.879  61.277  -1.735  1.00 37.17           C  
ATOM    363  C   GLU A 345      47.960  60.899  -3.212  1.00 46.07           C  
ATOM    364  O   GLU A 345      49.004  60.455  -3.692  1.00 50.28           O  
ATOM    365  CB  GLU A 345      48.463  62.661  -1.514  1.00 34.01           C  
ATOM    366  CG  GLU A 345      47.658  63.743  -2.183  1.00 40.76           C  
ATOM    367  CD  GLU A 345      48.354  65.086  -2.163  1.00 42.48           C  
ATOM    368  OE1 GLU A 345      48.498  65.666  -1.064  1.00 32.97           O  
ATOM    369  OE2 GLU A 345      48.749  65.558  -3.255  1.00 46.97           O  
ATOM    370  N   GLY A 346      46.850  61.062  -3.925  1.00 40.29           N  
ATOM    371  CA  GLY A 346      46.796  60.715  -5.334  1.00 67.86           C  
ATOM    372  C   GLY A 346      46.508  59.242  -5.575  1.00 85.58           C  
ATOM    373  O   GLY A 346      45.543  58.896  -6.264  1.00 83.82           O  
ATOM    374  N   ASP A 347      47.363  58.377  -5.032  1.00 75.36           N  
ATOM    375  CA  ASP A 347      47.085  56.951  -4.984  1.00 80.74           C  
ATOM    376  C   ASP A 347      45.571  56.795  -4.827  1.00 88.91           C  
ATOM    377  O   ASP A 347      45.030  57.033  -3.747  1.00 92.53           O  
ATOM    378  CB  ASP A 347      47.824  56.335  -3.790  1.00 75.73           C  
ATOM    379  CG  ASP A 347      47.713  54.826  -3.744  1.00 89.43           C  
ATOM    380  OD1 ASP A 347      48.028  54.177  -4.771  1.00 87.51           O  
ATOM    381  OD2 ASP A 347      47.310  54.293  -2.678  1.00 71.92           O  
ATOM    382  N   LYS A 348      44.893  56.413  -5.908  1.00 93.38           N  
ATOM    383  CA  LYS A 348      43.424  56.468  -5.986  1.00 98.28           C  
ATOM    384  C   LYS A 348      42.686  55.620  -4.940  1.00 99.74           C  
ATOM    385  O   LYS A 348      43.116  55.497  -3.790  1.00 96.74           O  
ATOM    386  CB  LYS A 348      42.963  56.051  -7.391  1.00100.80           C  
ATOM    387  CG  LYS A 348      41.699  56.747  -7.898  1.00 95.52           C  
ATOM    388  CD  LYS A 348      42.005  58.134  -8.456  1.00 88.17           C  
ATOM    389  CE  LYS A 348      42.212  59.156  -7.345  1.00 94.34           C  
ATOM    390  NZ  LYS A 348      42.613  60.499  -7.854  1.00 88.21           N  
ATOM    391  N   SER A 349      41.550  55.064  -5.347  1.00 91.03           N  
ATOM    392  CA  SER A 349      40.875  54.038  -4.565  1.00 87.68           C  
ATOM    393  C   SER A 349      40.141  53.133  -5.527  1.00 90.76           C  
ATOM    394  O   SER A 349      39.765  53.557  -6.627  1.00 90.34           O  
ATOM    395  CB  SER A 349      39.890  54.633  -3.554  1.00 77.89           C  
ATOM    396  OG  SER A 349      39.420  53.634  -2.650  1.00 66.82           O  
ATOM    397  N   LEU A 350      39.954  51.882  -5.116  1.00 85.80           N  
ATOM    398  CA  LEU A 350      39.228  50.922  -5.932  1.00 86.60           C  
ATOM    399  C   LEU A 350      37.719  51.157  -5.823  1.00 86.36           C  
ATOM    400  O   LEU A 350      37.059  51.453  -6.823  1.00 82.68           O  
ATOM    401  CB  LEU A 350      39.600  49.484  -5.556  1.00 84.75           C  
ATOM    402  CG  LEU A 350      40.303  48.684  -6.660  1.00 76.80           C  
ATOM    403  CD1 LEU A 350      41.575  49.392  -7.124  1.00 64.78           C  
ATOM    404  CD2 LEU A 350      40.599  47.250  -6.218  1.00 64.59           C  
ATOM    405  N   ASP A 351      37.173  51.041  -4.615  1.00 82.84           N  
ATOM    406  CA  ASP A 351      35.749  51.302  -4.419  1.00 73.58           C  
ATOM    407  C   ASP A 351      35.474  52.804  -4.335  1.00 69.01           C  
ATOM    408  O   ASP A 351      34.318  53.221  -4.265  1.00 70.35           O  
ATOM    409  CB  ASP A 351      35.179  50.541  -3.206  1.00 60.97           C  
ATOM    410  CG  ASP A 351      35.849  50.927  -1.889  1.00 70.41           C  
ATOM    411  OD1 ASP A 351      36.857  51.673  -1.906  1.00 70.52           O  
ATOM    412  OD2 ASP A 351      35.369  50.465  -0.830  1.00 61.09           O  
ATOM    413  N   GLY A 352      36.542  53.605  -4.357  1.00 68.80           N  
ATOM    414  CA  GLY A 352      36.435  55.058  -4.357  1.00 62.86           C  
ATOM    415  C   GLY A 352      36.161  55.696  -3.000  1.00 52.60           C  
ATOM    416  O   GLY A 352      36.316  56.902  -2.828  1.00 45.30           O  
ATOM    417  N   ARG A 353      35.760  54.886  -2.028  1.00 50.91           N  
ATOM    418  CA  ARG A 353      35.367  55.401  -0.723  1.00 48.76           C  
ATOM    419  C   ARG A 353      36.488  56.100   0.048  1.00 39.42           C  
ATOM    420  O   ARG A 353      36.222  56.931   0.912  1.00 36.15           O  
ATOM    421  CB  ARG A 353      34.790  54.281   0.143  1.00 41.12           C  
ATOM    422  CG  ARG A 353      33.427  53.815  -0.274  1.00 42.79           C  
ATOM    423  CD  ARG A 353      32.929  52.719   0.650  1.00 47.93           C  
ATOM    424  NE  ARG A 353      33.999  51.836   1.105  1.00 39.71           N  
ATOM    425  CZ  ARG A 353      34.458  51.819   2.352  1.00 36.57           C  
ATOM    426  NH1 ARG A 353      33.933  52.638   3.248  1.00 32.12           N  
ATOM    427  NH2 ARG A 353      35.435  50.992   2.704  1.00 32.78           N  
ATOM    428  N   ILE A 354      37.731  55.760  -0.260  1.00 34.39           N  
ATOM    429  CA  ILE A 354      38.839  56.173   0.577  1.00 33.74           C  
ATOM    430  C   ILE A 354      39.899  56.987  -0.156  1.00 39.09           C  
ATOM    431  O   ILE A 354      40.563  56.488  -1.061  1.00 39.56           O  
ATOM    432  CB  ILE A 354      39.513  54.941   1.190  1.00 37.43           C  
ATOM    433  CG1 ILE A 354      38.479  54.104   1.941  1.00 36.85           C  
ATOM    434  CG2 ILE A 354      40.640  55.354   2.115  1.00 33.95           C  
ATOM    435  CD1 ILE A 354      39.041  52.851   2.524  1.00 39.20           C  
ATOM    436  N   GLU A 355      40.069  58.241   0.242  1.00 38.40           N  
ATOM    437  CA  GLU A 355      41.202  59.013  -0.264  1.00 42.14           C  
ATOM    438  C   GLU A 355      42.028  59.720   0.807  1.00 35.87           C  
ATOM    439  O   GLU A 355      41.534  60.020   1.899  1.00 34.45           O  
ATOM    440  CB  GLU A 355      40.796  59.985  -1.374  1.00 39.56           C  
ATOM    441  CG  GLU A 355      39.569  60.829  -1.111  1.00 48.64           C  
ATOM    442  CD  GLU A 355      39.074  61.517  -2.385  1.00 58.17           C  
ATOM    443  OE1 GLU A 355      39.837  61.563  -3.375  1.00 64.91           O  
ATOM    444  OE2 GLU A 355      37.922  62.006  -2.405  1.00 60.38           O  
ATOM    445  N   VAL A 356      43.292  59.959   0.466  1.00 30.40           N  
ATOM    446  CA  VAL A 356      44.261  60.645   1.322  1.00 35.15           C  
ATOM    447  C   VAL A 356      44.630  62.015   0.754  1.00 30.53           C  
ATOM    448  O   VAL A 356      44.838  62.155  -0.451  1.00 32.01           O  
ATOM    449  CB  VAL A 356      45.557  59.820   1.445  1.00 37.99           C  
ATOM    450  CG1 VAL A 356      46.687  60.670   2.006  1.00 37.27           C  
ATOM    451  CG2 VAL A 356      45.316  58.610   2.295  1.00 32.60           C  
ATOM    452  N   LYS A 357      44.714  63.024   1.616  1.00 31.58           N  
ATOM    453  CA  LYS A 357      45.123  64.363   1.173  1.00 29.29           C  
ATOM    454  C   LYS A 357      46.215  64.945   2.051  1.00 31.60           C  
ATOM    455  O   LYS A 357      46.167  64.830   3.290  1.00 31.84           O  
ATOM    456  CB  LYS A 357      43.924  65.301   1.099  1.00 25.38           C  
ATOM    457  CG  LYS A 357      42.967  64.922  -0.006  1.00 26.94           C  
ATOM    458  CD  LYS A 357      41.710  65.767  -0.004  1.00 24.54           C  
ATOM    459  CE  LYS A 357      40.732  65.247  -1.060  1.00 28.80           C  
ATOM    460  NZ  LYS A 357      39.507  66.087  -1.178  1.00 35.15           N  
ATOM    461  N   GLY A 358      47.200  65.566   1.400  1.00 31.21           N  
ATOM    462  CA  GLY A 358      48.363  66.107   2.087  1.00 29.40           C  
ATOM    463  C   GLY A 358      49.430  65.059   2.278  1.00 24.02           C  
ATOM    464  O   GLY A 358      49.126  63.896   2.447  1.00 33.53           O  
ATOM    465  N   GLN A 359      50.690  65.465   2.242  1.00 39.69           N  
ATOM    466  CA  GLN A 359      51.791  64.506   2.328  1.00 44.94           C  
ATOM    467  C   GLN A 359      52.851  64.842   3.371  1.00 41.64           C  
ATOM    468  O   GLN A 359      53.502  63.948   3.897  1.00 43.29           O  
ATOM    469  CB  GLN A 359      52.472  64.349   0.975  1.00 37.13           C  
ATOM    470  CG  GLN A 359      51.640  63.634  -0.042  1.00 41.77           C  
ATOM    471  CD  GLN A 359      52.341  63.565  -1.384  1.00 61.49           C  
ATOM    472  OE1 GLN A 359      52.992  64.523  -1.808  1.00 60.18           O  
ATOM    473  NE2 GLN A 359      52.223  62.425  -2.056  1.00 64.32           N  
ATOM    474  N   HIS A 360      53.034  66.127   3.650  1.00 40.28           N  
ATOM    475  CA  HIS A 360      54.099  66.567   4.542  1.00 42.18           C  
ATOM    476  C   HIS A 360      53.522  67.362   5.687  1.00 38.53           C  
ATOM    477  O   HIS A 360      52.752  68.293   5.463  1.00 36.23           O  
ATOM    478  CB  HIS A 360      55.139  67.409   3.787  1.00 39.98           C  
ATOM    479  CG  HIS A 360      56.022  66.602   2.890  1.00 46.00           C  
ATOM    480  ND1 HIS A 360      55.712  66.350   1.572  1.00 47.83           N  
ATOM    481  CD2 HIS A 360      57.194  65.966   3.132  1.00 46.48           C  
ATOM    482  CE1 HIS A 360      56.659  65.594   1.038  1.00 53.75           C  
ATOM    483  NE2 HIS A 360      57.568  65.348   1.963  1.00 53.42           N  
ATOM    484  N   GLY A 361      53.897  66.983   6.907  1.00 34.70           N  
ATOM    485  CA  GLY A 361      53.449  67.672   8.100  1.00 31.84           C  
ATOM    486  C   GLY A 361      52.050  67.293   8.554  1.00 33.52           C  
ATOM    487  O   GLY A 361      51.819  67.044   9.736  1.00 34.55           O  
ATOM    488  N   SER A 362      51.106  67.273   7.621  1.00 29.65           N  
ATOM    489  CA  SER A 362      49.746  66.883   7.939  1.00 29.86           C  
ATOM    490  C   SER A 362      49.098  66.135   6.781  1.00 38.09           C  
ATOM    491  O   SER A 362      49.298  66.474   5.612  1.00 37.01           O  
ATOM    492  CB  SER A 362      48.910  68.096   8.312  1.00 30.52           C  
ATOM    493  OG  SER A 362      47.577  67.715   8.580  1.00 35.97           O  
ATOM    494  N   SER A 363      48.323  65.110   7.117  1.00 38.59           N  
ATOM    495  CA  SER A 363      47.660  64.289   6.115  1.00 33.15           C  
ATOM    496  C   SER A 363      46.289  63.868   6.638  1.00 32.61           C  
ATOM    497  O   SER A 363      46.124  63.592   7.833  1.00 28.94           O  
ATOM    498  CB  SER A 363      48.520  63.068   5.786  1.00 25.97           C  
ATOM    499  OG  SER A 363      47.918  62.266   4.796  1.00 29.11           O  
ATOM    500  N   SER A 364      45.315  63.839   5.735  1.00 29.90           N  
ATOM    501  CA  SER A 364      43.946  63.427   6.047  1.00 26.04           C  
ATOM    502  C   SER A 364      43.587  62.152   5.312  1.00 29.48           C  
ATOM    503  O   SER A 364      43.744  62.065   4.095  1.00 30.81           O  
ATOM    504  CB  SER A 364      42.954  64.500   5.602  1.00 26.01           C  
ATOM    505  OG  SER A 364      42.957  65.601   6.481  1.00 33.89           O  
ATOM    506  N   LEU A 365      43.103  61.158   6.044  1.00 30.13           N  
ATOM    507  CA  LEU A 365      42.494  60.003   5.408  1.00 25.08           C  
ATOM    508  C   LEU A 365      40.974  60.172   5.490  1.00 25.87           C  
ATOM    509  O   LEU A 365      40.400  60.241   6.577  1.00 24.49           O  
ATOM    510  CB  LEU A 365      42.954  58.702   6.075  1.00 28.04           C  
ATOM    511  CG  LEU A 365      42.378  57.411   5.477  1.00 31.10           C  
ATOM    512  CD1 LEU A 365      42.769  57.301   4.030  1.00 37.96           C  
ATOM    513  CD2 LEU A 365      42.887  56.205   6.204  1.00 38.64           C  
ATOM    514  N   HIS A 366      40.331  60.295   4.336  1.00 29.90           N  
ATOM    515  C   HIS A 366      38.232  59.138   3.853  1.00 30.72           C  
ATOM    516  O   HIS A 366      38.615  58.545   2.830  1.00 27.53           O  
ATOM    517  CA AHIS A 366      38.879  60.467   4.250  0.60 29.15           C  
ATOM    518  CB AHIS A 366      38.503  61.524   3.185  0.60 27.21           C  
ATOM    519  CG AHIS A 366      38.787  62.945   3.577  0.60 29.05           C  
ATOM    520  ND1AHIS A 366      40.009  63.551   3.366  0.60 28.04           N  
ATOM    521  CD2AHIS A 366      37.992  63.892   4.134  0.60 29.19           C  
ATOM    522  CE1AHIS A 366      39.958  64.802   3.789  0.60 24.91           C  
ATOM    523  NE2AHIS A 366      38.748  65.031   4.266  0.60 26.58           N  
ATOM    524  CA BHIS A 366      38.884  60.427   4.318  0.40 29.17           C  
ATOM    525  CB BHIS A 366      38.420  61.599   3.447  0.40 27.48           C  
ATOM    526  CG BHIS A 366      36.945  61.851   3.525  0.40 30.97           C  
ATOM    527  ND1BHIS A 366      36.063  61.419   2.556  0.40 30.83           N  
ATOM    528  CD2BHIS A 366      36.195  62.461   4.472  0.40 31.46           C  
ATOM    529  CE1BHIS A 366      34.836  61.772   2.896  0.40 33.84           C  
ATOM    530  NE2BHIS A 366      34.888  62.404   4.055  0.40 33.04           N  
ATOM    531  N   ILE A 367      37.257  58.692   4.636  1.00 30.54           N  
ATOM    532  CA  ILE A 367      36.447  57.535   4.271  1.00 35.82           C  
ATOM    533  C   ILE A 367      34.991  57.955   4.197  1.00 33.28           C  
ATOM    534  O   ILE A 367      34.415  58.414   5.192  1.00 31.81           O  
ATOM    535  CB  ILE A 367      36.545  56.393   5.294  1.00 35.43           C  
ATOM    536  CG1 ILE A 367      37.973  56.245   5.821  1.00 29.87           C  
ATOM    537  CG2 ILE A 367      36.047  55.098   4.668  1.00 33.42           C  
ATOM    538  CD1 ILE A 367      38.155  55.043   6.724  1.00 28.05           C  
ATOM    539  N   LYS A 368      34.397  57.810   3.020  1.00 32.34           N  
ATOM    540  CA  LYS A 368      32.964  58.044   2.877  1.00 38.29           C  
ATOM    541  C   LYS A 368      32.215  56.704   2.814  1.00 45.39           C  
ATOM    542  O   LYS A 368      32.825  55.660   2.555  1.00 40.84           O  
ATOM    543  CB  LYS A 368      32.677  58.900   1.640  1.00 45.67           C  
ATOM    544  CG  LYS A 368      32.947  58.192   0.331  1.00 50.26           C  
ATOM    545  CD  LYS A 368      32.600  59.067  -0.866  1.00 66.45           C  
ATOM    546  CE  LYS A 368      32.525  58.241  -2.150  1.00 63.76           C  
ATOM    547  NZ  LYS A 368      31.920  59.010  -3.278  1.00 67.05           N  
ATOM    548  N   ASP A 369      30.903  56.737   3.059  1.00 45.33           N  
ATOM    549  CA  ASP A 369      30.081  55.521   3.093  1.00 43.07           C  
ATOM    550  C   ASP A 369      30.713  54.447   3.970  1.00 38.53           C  
ATOM    551  O   ASP A 369      30.966  53.334   3.513  1.00 38.04           O  
ATOM    552  CB  ASP A 369      29.838  54.971   1.679  1.00 38.14           C  
ATOM    553  CG  ASP A 369      29.251  56.012   0.742  1.00 54.75           C  
ATOM    554  OD1 ASP A 369      28.376  56.790   1.187  1.00 64.42           O  
ATOM    555  OD2 ASP A 369      29.668  56.066  -0.438  1.00 61.03           O  
ATOM    556  N   VAL A 370      30.955  54.785   5.230  1.00 31.92           N  
ATOM    557  CA  VAL A 370      31.644  53.890   6.147  1.00 34.26           C  
ATOM    558  C   VAL A 370      31.016  52.492   6.231  1.00 37.88           C  
ATOM    559  O   VAL A 370      29.816  52.359   6.438  1.00 41.04           O  
ATOM    560  CB  VAL A 370      31.703  54.503   7.565  1.00 33.20           C  
ATOM    561  CG1 VAL A 370      32.347  53.534   8.539  1.00 32.05           C  
ATOM    562  CG2 VAL A 370      32.457  55.816   7.537  1.00 36.81           C  
ATOM    563  N   LYS A 371      31.839  51.458   6.081  1.00 30.67           N  
ATOM    564  CA  LYS A 371      31.406  50.081   6.266  1.00 32.96           C  
ATOM    565  C   LYS A 371      31.895  49.572   7.625  1.00 44.21           C  
ATOM    566  O   LYS A 371      32.849  50.116   8.198  1.00 38.98           O  
ATOM    567  CB  LYS A 371      31.994  49.179   5.175  1.00 39.94           C  
ATOM    568  CG  LYS A 371      31.619  49.541   3.753  1.00 37.72           C  
ATOM    569  CD  LYS A 371      32.432  48.698   2.761  1.00 49.04           C  
ATOM    570  CE  LYS A 371      32.034  48.985   1.304  1.00 57.73           C  
ATOM    571  NZ  LYS A 371      32.783  48.133   0.322  1.00 64.96           N  
ATOM    572  N   LEU A 372      31.262  48.519   8.135  1.00 40.51           N  
ATOM    573  CA  LEU A 372      31.701  47.951   9.399  1.00 36.70           C  
ATOM    574  C   LEU A 372      33.123  47.458   9.269  1.00 35.80           C  
ATOM    575  O   LEU A 372      33.912  47.573  10.202  1.00 35.00           O  
ATOM    576  CB  LEU A 372      30.793  46.814   9.854  1.00 39.57           C  
ATOM    577  CG  LEU A 372      29.678  47.241  10.808  1.00 42.02           C  
ATOM    578  CD1 LEU A 372      28.677  48.162  10.108  1.00 40.27           C  
ATOM    579  CD2 LEU A 372      28.988  46.016  11.407  1.00 33.48           C  
ATOM    580  N   SER A 373      33.446  46.921   8.097  1.00 34.53           N  
ATOM    581  CA  SER A 373      34.789  46.424   7.821  1.00 35.53           C  
ATOM    582  C   SER A 373      35.898  47.485   7.955  1.00 40.76           C  
ATOM    583  O   SER A 373      37.069  47.128   8.034  1.00 39.00           O  
ATOM    584  CB  SER A 373      34.851  45.768   6.436  1.00 31.99           C  
ATOM    585  OG  SER A 373      34.598  46.705   5.401  1.00 39.90           O  
ATOM    586  N   ASP A 374      35.533  48.772   7.972  1.00 35.69           N  
ATOM    587  CA  ASP A 374      36.515  49.855   8.095  1.00 32.99           C  
ATOM    588  C   ASP A 374      36.973  50.017   9.530  1.00 37.17           C  
ATOM    589  O   ASP A 374      37.805  50.880   9.845  1.00 34.01           O  
ATOM    590  CB  ASP A 374      35.939  51.196   7.628  1.00 31.11           C  
ATOM    591  CG  ASP A 374      35.704  51.258   6.129  1.00 34.24           C  
ATOM    592  OD1 ASP A 374      36.457  50.636   5.355  1.00 35.95           O  
ATOM    593  OD2 ASP A 374      34.753  51.951   5.721  1.00 37.43           O  
ATOM    594  N   SER A 375      36.409  49.191  10.401  1.00 39.70           N  
ATOM    595  CA  SER A 375      36.668  49.272  11.830  1.00 36.28           C  
ATOM    596  C   SER A 375      38.092  48.815  12.140  1.00 35.63           C  
ATOM    597  O   SER A 375      38.650  47.985  11.425  1.00 38.94           O  
ATOM    598  CB  SER A 375      35.642  48.410  12.572  1.00 34.40           C  
ATOM    599  OG  SER A 375      35.952  48.295  13.942  1.00 45.27           O  
ATOM    600  N   GLY A 376      38.690  49.371  13.188  1.00 34.46           N  
ATOM    601  CA  GLY A 376      39.967  48.875  13.664  1.00 31.35           C  
ATOM    602  C   GLY A 376      41.093  49.891  13.690  1.00 38.70           C  
ATOM    603  O   GLY A 376      40.861  51.102  13.730  1.00 35.76           O  
ATOM    604  N   ARG A 377      42.324  49.388  13.650  1.00 32.90           N  
ATOM    605  CA  ARG A 377      43.500  50.232  13.783  1.00 34.47           C  
ATOM    606  C   ARG A 377      44.003  50.816  12.451  1.00 34.19           C  
ATOM    607  O   ARG A 377      44.054  50.134  11.428  1.00 33.88           O  
ATOM    608  CB  ARG A 377      44.611  49.451  14.475  1.00 32.76           C  
ATOM    609  CG  ARG A 377      45.706  50.318  15.038  1.00 46.75           C  
ATOM    610  CD  ARG A 377      46.842  49.490  15.613  1.00 43.03           C  
ATOM    611  NE  ARG A 377      47.541  48.745  14.577  1.00 47.07           N  
ATOM    612  CZ  ARG A 377      48.826  48.407  14.628  1.00 52.75           C  
ATOM    613  NH1 ARG A 377      49.566  48.760  15.675  1.00 57.62           N  
ATOM    614  NH2 ARG A 377      49.377  47.727  13.622  1.00 44.64           N  
ATOM    615  N   TYR A 378      44.350  52.094  12.471  1.00 27.50           N  
ATOM    616  CA  TYR A 378      45.043  52.702  11.350  1.00 32.41           C  
ATOM    617  C   TYR A 378      46.341  53.310  11.846  1.00 35.98           C  
ATOM    618  O   TYR A 378      46.381  53.924  12.918  1.00 34.71           O  
ATOM    619  CB  TYR A 378      44.182  53.767  10.683  1.00 31.53           C  
ATOM    620  CG  TYR A 378      42.955  53.211  10.017  1.00 31.91           C  
ATOM    621  CD1 TYR A 378      41.868  52.773  10.774  1.00 32.77           C  
ATOM    622  CD2 TYR A 378      42.882  53.103   8.637  1.00 31.04           C  
ATOM    623  CE1 TYR A 378      40.742  52.252  10.177  1.00 31.88           C  
ATOM    624  CE2 TYR A 378      41.750  52.583   8.021  1.00 33.82           C  
ATOM    625  CZ  TYR A 378      40.683  52.163   8.796  1.00 35.34           C  
ATOM    626  OH  TYR A 378      39.559  51.649   8.199  1.00 31.06           O  
ATOM    627  N   ASP A 379      47.403  53.123  11.072  1.00 34.10           N  
ATOM    628  CA  ASP A 379      48.718  53.611  11.467  1.00 38.17           C  
ATOM    629  C   ASP A 379      49.145  54.844  10.683  1.00 36.28           C  
ATOM    630  O   ASP A 379      48.924  54.955   9.472  1.00 35.33           O  
ATOM    631  CB  ASP A 379      49.766  52.517  11.297  1.00 44.09           C  
ATOM    632  CG  ASP A 379      49.506  51.317  12.179  1.00 46.79           C  
ATOM    633  OD1 ASP A 379      48.971  51.498  13.294  1.00 40.69           O  
ATOM    634  OD2 ASP A 379      49.841  50.190  11.749  1.00 51.41           O  
ATOM    635  N   CYS A 380      49.762  55.771  11.390  1.00 29.50           N  
ATOM    636  CA  CYS A 380      50.370  56.916  10.752  1.00 38.22           C  
ATOM    637  C   CYS A 380      51.887  56.820  10.826  1.00 34.72           C  
ATOM    638  O   CYS A 380      52.460  56.655  11.896  1.00 36.75           O  
ATOM    639  CB  CYS A 380      49.890  58.211  11.406  1.00 39.64           C  
ATOM    640  SG  CYS A 380      50.710  59.664  10.753  1.00 34.38           S  
ATOM    641  N   GLU A 381      52.535  56.920   9.680  1.00 41.77           N  
ATOM    642  CA  GLU A 381      53.989  56.914   9.638  1.00 42.75           C  
ATOM    643  C   GLU A 381      54.557  58.261   9.210  1.00 39.50           C  
ATOM    644  O   GLU A 381      54.312  58.722   8.099  1.00 38.21           O  
ATOM    645  CB  GLU A 381      54.479  55.797   8.729  1.00 37.53           C  
ATOM    646  CG  GLU A 381      54.356  54.426   9.393  1.00 63.10           C  
ATOM    647  CD  GLU A 381      53.859  53.337   8.452  1.00 75.12           C  
ATOM    648  OE1 GLU A 381      53.086  53.661   7.521  1.00 73.60           O  
ATOM    649  OE2 GLU A 381      54.239  52.158   8.648  1.00 76.48           O  
ATOM    650  N   ALA A 382      55.289  58.895  10.120  1.00 37.42           N  
ATOM    651  CA  ALA A 382      55.984  60.143   9.835  1.00 43.86           C  
ATOM    652  C   ALA A 382      57.463  59.867   9.623  1.00 49.46           C  
ATOM    653  O   ALA A 382      58.126  59.278  10.475  1.00 50.95           O  
ATOM    654  CB  ALA A 382      55.791  61.140  10.962  1.00 40.95           C  
ATOM    655  N   ALA A 383      57.976  60.296   8.478  1.00 51.56           N  
ATOM    656  CA  ALA A 383      59.363  60.039   8.132  1.00 57.72           C  
ATOM    657  C   ALA A 383      60.014  61.239   7.465  1.00 60.26           C  
ATOM    658  O   ALA A 383      59.518  61.751   6.462  1.00 54.25           O  
ATOM    659  CB  ALA A 383      59.464  58.821   7.224  1.00 54.03           C  
ATOM    660  N   SER A 384      61.123  61.692   8.039  1.00 69.59           N  
ATOM    661  CA  SER A 384      62.035  62.578   7.330  1.00 66.34           C  
ATOM    662  C   SER A 384      63.277  61.758   6.996  1.00 66.43           C  
ATOM    663  O   SER A 384      63.255  60.527   7.078  1.00 68.37           O  
ATOM    664  CB  SER A 384      62.388  63.804   8.173  1.00 57.66           C  
ATOM    665  OG  SER A 384      63.066  63.435   9.356  1.00 59.88           O  
ATOM    666  N   ARG A 385      64.359  62.422   6.616  1.00 75.04           N  
ATOM    667  CA  ARG A 385      65.586  61.695   6.308  1.00 81.70           C  
ATOM    668  C   ARG A 385      66.279  61.215   7.584  1.00 73.78           C  
ATOM    669  O   ARG A 385      67.180  60.380   7.529  1.00 72.29           O  
ATOM    670  CB  ARG A 385      66.537  62.550   5.457  1.00 75.38           C  
ATOM    671  CG  ARG A 385      66.860  63.911   6.051  1.00 79.92           C  
ATOM    672  CD  ARG A 385      68.060  64.561   5.367  1.00 82.71           C  
ATOM    673  NE  ARG A 385      68.511  65.742   6.101  1.00 83.52           N  
ATOM    674  CZ  ARG A 385      68.449  66.987   5.638  1.00 86.13           C  
ATOM    675  NH1 ARG A 385      67.971  67.225   4.423  1.00 84.34           N  
ATOM    676  NH2 ARG A 385      68.876  67.994   6.390  1.00 87.36           N  
ATOM    677  N   ILE A 386      65.822  61.710   8.732  1.00 74.43           N  
ATOM    678  CA  ILE A 386      66.592  61.582   9.968  1.00 68.21           C  
ATOM    679  C   ILE A 386      66.210  60.534  11.043  1.00 71.09           C  
ATOM    680  O   ILE A 386      67.093  60.126  11.791  1.00 79.08           O  
ATOM    681  CB  ILE A 386      66.826  62.969  10.630  1.00 69.03           C  
ATOM    682  CG1 ILE A 386      65.733  63.307  11.634  1.00 66.65           C  
ATOM    683  CG2 ILE A 386      66.900  64.052   9.576  1.00 72.06           C  
ATOM    684  CD1 ILE A 386      65.994  64.600  12.339  1.00 66.48           C  
ATOM    685  N   GLY A 387      64.953  60.090  11.164  1.00 70.10           N  
ATOM    686  CA  GLY A 387      63.812  60.516  10.377  1.00 70.03           C  
ATOM    687  C   GLY A 387      62.710  59.460  10.357  1.00 69.09           C  
ATOM    688  O   GLY A 387      62.330  58.983   9.287  1.00 76.63           O  
ATOM    689  N   GLY A 388      62.190  59.083  11.524  1.00 61.24           N  
ATOM    690  CA  GLY A 388      61.166  58.046  11.581  1.00 66.39           C  
ATOM    691  C   GLY A 388      60.342  57.957  12.860  1.00 67.67           C  
ATOM    692  O   GLY A 388      60.885  58.036  13.964  1.00 69.87           O  
ATOM    693  N   HIS A 389      59.028  57.782  12.708  1.00 62.27           N  
ATOM    694  CA  HIS A 389      58.110  57.666  13.848  1.00 57.74           C  
ATOM    695  C   HIS A 389      56.721  57.200  13.408  1.00 52.49           C  
ATOM    696  O   HIS A 389      56.187  57.649  12.397  1.00 46.88           O  
ATOM    697  CB  HIS A 389      58.001  59.000  14.598  1.00 57.68           C  
ATOM    698  CG  HIS A 389      57.239  58.916  15.892  1.00 73.17           C  
ATOM    699  ND1 HIS A 389      56.715  60.032  16.519  1.00 67.60           N  
ATOM    700  CD2 HIS A 389      56.924  57.860  16.677  1.00 70.10           C  
ATOM    701  CE1 HIS A 389      56.107  59.662  17.633  1.00 60.10           C  
ATOM    702  NE2 HIS A 389      56.215  58.351  17.753  1.00 73.14           N  
ATOM    703  N   GLN A 390      56.136  56.300  14.182  1.00 48.60           N  
ATOM    704  CA  GLN A 390      54.824  55.770  13.862  1.00 46.28           C  
ATOM    705  C   GLN A 390      53.887  55.817  15.066  1.00 50.08           C  
ATOM    706  O   GLN A 390      54.325  55.728  16.210  1.00 51.27           O  
ATOM    707  CB  GLN A 390      54.953  54.347  13.332  1.00 42.88           C  
ATOM    708  CG  GLN A 390      53.680  53.548  13.428  1.00 57.54           C  
ATOM    709  CD  GLN A 390      53.710  52.310  12.556  1.00 66.27           C  
ATOM    710  OE1 GLN A 390      54.467  52.244  11.587  1.00 68.46           O  
ATOM    711  NE2 GLN A 390      52.887  51.317  12.898  1.00 58.63           N  
ATOM    712  N   LYS A 391      52.596  55.989  14.803  1.00 45.54           N  
ATOM    713  CA  LYS A 391      51.587  55.938  15.857  1.00 43.40           C  
ATOM    714  C   LYS A 391      50.256  55.409  15.343  1.00 40.46           C  
ATOM    715  O   LYS A 391      49.919  55.561  14.170  1.00 41.18           O  
ATOM    716  CB  LYS A 391      51.390  57.300  16.516  1.00 42.62           C  
ATOM    717  CG  LYS A 391      52.347  57.592  17.651  1.00 60.78           C  
ATOM    718  CD  LYS A 391      51.966  58.889  18.360  1.00 70.37           C  
ATOM    719  CE  LYS A 391      52.903  59.204  19.525  1.00 74.23           C  
ATOM    720  NZ  LYS A 391      52.562  60.510  20.165  1.00 72.83           N  
ATOM    721  N   SER A 392      49.503  54.790  16.239  1.00 41.28           N  
ATOM    722  CA  SER A 392      48.250  54.156  15.877  1.00 41.88           C  
ATOM    723  C   SER A 392      47.068  54.932  16.411  1.00 34.35           C  
ATOM    724  O   SER A 392      47.182  55.626  17.411  1.00 41.95           O  
ATOM    725  CB  SER A 392      48.202  52.742  16.451  1.00 38.21           C  
ATOM    726  OG  SER A 392      49.113  51.911  15.776  1.00 46.67           O  
ATOM    727  N   MET A 393      45.934  54.814  15.734  1.00 33.43           N  
ATOM    728  CA  MET A 393      44.664  55.208  16.320  1.00 34.12           C  
ATOM    729  C   MET A 393      43.635  54.136  15.978  1.00 36.75           C  
ATOM    730  O   MET A 393      43.900  53.246  15.164  1.00 35.42           O  
ATOM    731  CB  MET A 393      44.225  56.612  15.860  1.00 34.09           C  
ATOM    732  CG  MET A 393      44.100  56.814  14.341  1.00 26.88           C  
ATOM    733  SD  MET A 393      42.746  55.932  13.511  1.00 34.43           S  
ATOM    734  CE  MET A 393      41.298  56.795  14.090  1.00 33.00           C  
ATOM    735  N   TYR A 394      42.470  54.206  16.608  1.00 36.28           N  
ATOM    736  CA  TYR A 394      41.434  53.217  16.363  1.00 35.08           C  
ATOM    737  C   TYR A 394      40.174  53.886  15.878  1.00 39.49           C  
ATOM    738  O   TYR A 394      39.762  54.914  16.419  1.00 40.52           O  
ATOM    739  CB  TYR A 394      41.182  52.372  17.614  1.00 37.49           C  
ATOM    740  CG  TYR A 394      42.373  51.501  17.916  1.00 48.61           C  
ATOM    741  CD1 TYR A 394      43.505  52.026  18.551  1.00 48.90           C  
ATOM    742  CD2 TYR A 394      42.406  50.167  17.511  1.00 44.27           C  
ATOM    743  CE1 TYR A 394      44.623  51.235  18.802  1.00 37.95           C  
ATOM    744  CE2 TYR A 394      43.523  49.368  17.763  1.00 43.76           C  
ATOM    745  CZ  TYR A 394      44.624  49.909  18.408  1.00 44.91           C  
ATOM    746  OH  TYR A 394      45.726  49.121  18.655  1.00 54.31           O  
ATOM    747  N   LEU A 395      39.596  53.325  14.819  1.00 31.00           N  
ATOM    748  CA  LEU A 395      38.337  53.818  14.282  1.00 36.99           C  
ATOM    749  C   LEU A 395      37.202  52.964  14.828  1.00 40.48           C  
ATOM    750  O   LEU A 395      37.116  51.771  14.539  1.00 41.02           O  
ATOM    751  CB  LEU A 395      38.345  53.782  12.755  1.00 32.28           C  
ATOM    752  CG  LEU A 395      37.053  54.281  12.105  1.00 36.95           C  
ATOM    753  CD1 LEU A 395      36.674  55.679  12.611  1.00 31.29           C  
ATOM    754  CD2 LEU A 395      37.168  54.275  10.594  1.00 32.17           C  
ATOM    755  N   ASP A 396      36.351  53.578  15.640  1.00 37.69           N  
ATOM    756  CA  ASP A 396      35.236  52.885  16.259  1.00 37.49           C  
ATOM    757  C   ASP A 396      33.982  53.169  15.457  1.00 43.40           C  
ATOM    758  O   ASP A 396      33.563  54.327  15.341  1.00 41.51           O  
ATOM    759  CB  ASP A 396      35.051  53.352  17.709  1.00 43.14           C  
ATOM    760  CG  ASP A 396      33.752  52.843  18.328  1.00 48.25           C  
ATOM    761  OD1 ASP A 396      33.326  51.720  17.994  1.00 49.38           O  
ATOM    762  OD2 ASP A 396      33.145  53.569  19.141  1.00 56.49           O  
ATOM    763  N   ILE A 397      33.383  52.120  14.898  1.00 38.89           N  
ATOM    764  CA  ILE A 397      32.201  52.299  14.057  1.00 39.66           C  
ATOM    765  C   ILE A 397      30.912  51.836  14.722  1.00 40.85           C  
ATOM    766  O   ILE A 397      30.765  50.668  15.080  1.00 44.60           O  
ATOM    767  CB  ILE A 397      32.368  51.607  12.706  1.00 40.27           C  
ATOM    768  CG1 ILE A 397      33.699  52.038  12.079  1.00 38.98           C  
ATOM    769  CG2 ILE A 397      31.197  51.950  11.801  1.00 40.71           C  
ATOM    770  CD1 ILE A 397      33.974  51.442  10.738  1.00 35.04           C  
ATOM    771  N   GLU A 398      29.983  52.766  14.900  1.00 39.52           N  
ATOM    772  CA  GLU A 398      28.682  52.438  15.478  1.00 46.65           C  
ATOM    773  C   GLU A 398      27.605  52.234  14.414  1.00 47.85           C  
ATOM    774  O   GLU A 398      27.715  52.742  13.291  1.00 46.05           O  
ATOM    775  CB  GLU A 398      28.262  53.482  16.511  1.00 42.46           C  
ATOM    776  CG  GLU A 398      29.119  53.402  17.762  1.00 40.10           C  
ATOM    777  CD  GLU A 398      28.780  54.448  18.807  1.00 50.92           C  
ATOM    778  OE1 GLU A 398      27.880  55.294  18.564  1.00 44.68           O  
ATOM    779  OE2 GLU A 398      29.430  54.414  19.880  1.00 54.39           O  
ATOM    780  N   TYR A 399      26.578  51.469  14.770  1.00 44.80           N  
ATOM    781  CA  TYR A 399      25.560  51.070  13.808  1.00 41.59           C  
ATOM    782  C   TYR A 399      24.328  50.479  14.488  1.00 35.77           C  
ATOM    783  O   TYR A 399      24.410  49.920  15.579  1.00 37.25           O  
ATOM    784  CB  TYR A 399      26.143  50.053  12.825  1.00 39.25           C  
ATOM    785  CG  TYR A 399      26.752  48.850  13.507  1.00 42.83           C  
ATOM    786  CD1 TYR A 399      28.055  48.890  14.005  1.00 41.62           C  
ATOM    787  CD2 TYR A 399      26.026  47.669  13.661  1.00 40.28           C  
ATOM    788  CE1 TYR A 399      28.618  47.784  14.632  1.00 45.07           C  
ATOM    789  CE2 TYR A 399      26.583  46.557  14.284  1.00 38.84           C  
ATOM    790  CZ  TYR A 399      27.876  46.624  14.767  1.00 43.07           C  
ATOM    791  OH  TYR A 399      28.424  45.533  15.388  1.00 44.19           O  
ATOM    792  N   ALA A 400      23.185  50.615  13.827  1.00 37.34           N  
ATOM    793  CA  ALA A 400      21.954  49.987  14.271  1.00 39.71           C  
ATOM    794  C   ALA A 400      22.184  48.481  14.371  1.00 40.47           C  
ATOM    795  O   ALA A 400      22.946  47.909  13.583  1.00 35.81           O  
ATOM    796  CB  ALA A 400      20.834  50.298  13.297  1.00 33.29           C  
ATOM    797  N   PRO A 401      21.550  47.836  15.358  1.00 37.94           N  
ATOM    798  CA  PRO A 401      21.761  46.398  15.559  1.00 35.19           C  
ATOM    799  C   PRO A 401      21.515  45.621  14.284  1.00 34.03           C  
ATOM    800  O   PRO A 401      20.615  45.954  13.503  1.00 26.74           O  
ATOM    801  CB  PRO A 401      20.717  46.035  16.620  1.00 35.65           C  
ATOM    802  CG  PRO A 401      20.566  47.298  17.427  1.00 36.75           C  
ATOM    803  CD  PRO A 401      20.716  48.432  16.417  1.00 43.19           C  
ATOM    804  N   LYS A 402      22.340  44.604  14.074  1.00 33.60           N  
ATOM    805  CA  LYS A 402      22.197  43.704  12.938  1.00 40.11           C  
ATOM    806  C   LYS A 402      21.940  42.284  13.434  1.00 38.35           C  
ATOM    807  O   LYS A 402      22.526  41.840  14.424  1.00 38.37           O  
ATOM    808  CB  LYS A 402      23.461  43.715  12.078  1.00 36.73           C  
ATOM    809  CG  LYS A 402      23.709  44.995  11.310  1.00 37.22           C  
ATOM    810  CD  LYS A 402      25.208  45.146  11.022  1.00 42.83           C  
ATOM    811  CE  LYS A 402      25.493  45.615   9.602  1.00 45.01           C  
ATOM    812  NZ  LYS A 402      24.795  46.878   9.248  1.00 41.35           N  
ATOM    813  N   PHE A 403      21.069  41.569  12.736  1.00 36.30           N  
ATOM    814  CA  PHE A 403      20.710  40.214  13.136  1.00 32.64           C  
ATOM    815  C   PHE A 403      21.583  39.231  12.420  1.00 26.38           C  
ATOM    816  O   PHE A 403      21.731  39.290  11.204  1.00 46.30           O  
ATOM    817  CB  PHE A 403      19.209  39.952  12.916  1.00 32.85           C  
ATOM    818  CG  PHE A 403      18.335  40.821  13.781  1.00 34.88           C  
ATOM    819  CD1 PHE A 403      18.031  40.442  15.080  1.00 29.47           C  
ATOM    820  CD2 PHE A 403      17.882  42.052  13.321  1.00 31.12           C  
ATOM    821  CE1 PHE A 403      17.254  41.258  15.894  1.00 31.41           C  
ATOM    822  CE2 PHE A 403      17.109  42.868  14.126  1.00 33.11           C  
ATOM    823  CZ  PHE A 403      16.794  42.469  15.420  1.00 26.84           C  
ATOM    824  N   ILE A 404      22.191  38.333  13.178  1.00 32.82           N  
ATOM    825  CA  ILE A 404      23.205  37.463  12.609  1.00 39.48           C  
ATOM    826  C   ILE A 404      23.004  36.008  12.971  1.00 37.02           C  
ATOM    827  O   ILE A 404      23.968  35.277  13.120  1.00 43.07           O  
ATOM    828  CB  ILE A 404      24.626  37.882  13.053  1.00 42.22           C  
ATOM    829  CG1 ILE A 404      24.752  37.829  14.572  1.00 40.76           C  
ATOM    830  CG2 ILE A 404      24.952  39.277  12.571  1.00 38.48           C  
ATOM    831  CD1 ILE A 404      26.131  38.129  15.049  1.00 37.48           C  
ATOM    832  N   SER A 405      21.757  35.579  13.102  1.00 44.78           N  
ATOM    833  CA  SER A 405      21.492  34.168  13.351  1.00 44.75           C  
ATOM    834  C   SER A 405      21.658  33.356  12.069  1.00 40.15           C  
ATOM    835  O   SER A 405      21.319  33.830  10.987  1.00 42.14           O  
ATOM    836  CB  SER A 405      20.091  33.987  13.934  1.00 39.85           C  
ATOM    837  OG  SER A 405      20.055  34.439  15.274  1.00 40.00           O  
ATOM    838  N   ASN A 406      22.183  32.139  12.188  1.00 47.41           N  
ATOM    839  CA  ASN A 406      22.294  31.244  11.031  1.00 47.03           C  
ATOM    840  C   ASN A 406      20.926  30.743  10.587  1.00 48.14           C  
ATOM    841  O   ASN A 406      20.713  30.386   9.431  1.00 55.22           O  
ATOM    842  CB  ASN A 406      23.195  30.044  11.346  1.00 53.64           C  
ATOM    843  CG  ASN A 406      24.606  30.198  10.783  1.00 79.29           C  
ATOM    844  OD1 ASN A 406      24.818  30.095   9.571  1.00 87.18           O  
ATOM    845  ND2 ASN A 406      25.580  30.422  11.666  1.00 84.73           N  
ATOM    846  N   GLN A 407      19.992  30.730  11.523  1.00 45.04           N  
ATOM    847  CA  GLN A 407      18.696  30.128  11.290  1.00 42.85           C  
ATOM    848  C   GLN A 407      17.578  31.067  11.740  1.00 38.07           C  
ATOM    849  O   GLN A 407      17.626  31.611  12.840  1.00 37.68           O  
ATOM    850  CB  GLN A 407      18.631  28.823  12.077  1.00 32.28           C  
ATOM    851  CG  GLN A 407      17.344  28.094  11.960  1.00 35.36           C  
ATOM    852  CD  GLN A 407      17.360  26.791  12.727  1.00 37.97           C  
ATOM    853  OE1 GLN A 407      18.414  26.338  13.180  1.00 35.00           O  
ATOM    854  NE2 GLN A 407      16.188  26.174  12.874  1.00 32.00           N  
ATOM    855  N   THR A 408      16.578  31.269  10.894  1.00 27.56           N  
ATOM    856  CA  THR A 408      15.417  32.044  11.314  1.00 32.08           C  
ATOM    857  C   THR A 408      14.119  31.228  11.220  1.00 29.70           C  
ATOM    858  O   THR A 408      13.069  31.659  11.686  1.00 31.37           O  
ATOM    859  CB  THR A 408      15.274  33.388  10.541  1.00 31.93           C  
ATOM    860  OG1 THR A 408      15.242  33.144   9.129  1.00 30.51           O  
ATOM    861  CG2 THR A 408      16.418  34.321  10.874  1.00 28.73           C  
ATOM    862  N   ILE A 409      14.200  30.047  10.626  1.00 26.79           N  
ATOM    863  CA  ILE A 409      13.055  29.164  10.540  1.00 23.58           C  
ATOM    864  C   ILE A 409      13.323  27.943  11.387  1.00 32.65           C  
ATOM    865  O   ILE A 409      14.326  27.255  11.187  1.00 31.75           O  
ATOM    866  CB  ILE A 409      12.798  28.713   9.098  1.00 27.59           C  
ATOM    867  CG1 ILE A 409      12.606  29.925   8.190  1.00 29.17           C  
ATOM    868  CG2 ILE A 409      11.595  27.781   9.027  1.00 26.49           C  
ATOM    869  CD1 ILE A 409      12.702  29.575   6.730  1.00 41.69           C  
ATOM    870  N   TYR A 410      12.422  27.683  12.334  1.00 29.46           N  
ATOM    871  CA  TYR A 410      12.517  26.521  13.212  1.00 24.64           C  
ATOM    872  C   TYR A 410      11.369  25.534  13.006  1.00 23.86           C  
ATOM    873  O   TYR A 410      10.287  25.907  12.573  1.00 22.94           O  
ATOM    874  CB  TYR A 410      12.550  26.978  14.661  1.00 22.39           C  
ATOM    875  CG  TYR A 410      13.855  27.604  15.057  1.00 26.86           C  
ATOM    876  CD1 TYR A 410      14.224  28.865  14.582  1.00 22.98           C  
ATOM    877  CD2 TYR A 410      14.733  26.929  15.899  1.00 26.37           C  
ATOM    878  CE1 TYR A 410      15.436  29.440  14.952  1.00 25.40           C  
ATOM    879  CE2 TYR A 410      15.938  27.493  16.274  1.00 29.49           C  
ATOM    880  CZ  TYR A 410      16.285  28.745  15.804  1.00 32.67           C  
ATOM    881  OH  TYR A 410      17.488  29.279  16.190  1.00 34.66           O  
ATOM    882  N   TYR A 411      11.618  24.271  13.326  1.00 22.66           N  
ATOM    883  CA  TYR A 411      10.647  23.207  13.122  1.00 20.90           C  
ATOM    884  C   TYR A 411      10.476  22.428  14.413  1.00 23.29           C  
ATOM    885  O   TYR A 411      11.445  22.172  15.114  1.00 28.81           O  
ATOM    886  CB  TYR A 411      11.112  22.266  12.001  1.00 19.34           C  
ATOM    887  CG  TYR A 411      11.225  22.962  10.666  1.00 29.20           C  
ATOM    888  CD1 TYR A 411      10.118  23.087   9.832  1.00 20.20           C  
ATOM    889  CD2 TYR A 411      12.432  23.542  10.254  1.00 26.31           C  
ATOM    890  CE1 TYR A 411      10.215  23.732   8.616  1.00 24.79           C  
ATOM    891  CE2 TYR A 411      12.530  24.196   9.043  1.00 27.81           C  
ATOM    892  CZ  TYR A 411      11.414  24.285   8.223  1.00 28.13           C  
ATOM    893  OH  TYR A 411      11.490  24.928   7.005  1.00 30.44           O  
ATOM    894  N   SER A 412       9.242  22.063  14.738  1.00 22.86           N  
ATOM    895  CA  SER A 412       8.994  21.268  15.929  1.00 20.93           C  
ATOM    896  C   SER A 412       7.720  20.467  15.802  1.00 23.71           C  
ATOM    897  O   SER A 412       6.834  20.807  15.024  1.00 23.08           O  
ATOM    898  CB  SER A 412       8.941  22.152  17.182  1.00 23.99           C  
ATOM    899  OG  SER A 412       8.691  21.368  18.334  1.00 25.04           O  
ATOM    900  N   TRP A 413       7.650  19.373  16.549  1.00 30.25           N  
ATOM    901  CA  TRP A 413       6.394  18.675  16.727  1.00 26.65           C  
ATOM    902  C   TRP A 413       5.573  19.427  17.753  1.00 29.89           C  
ATOM    903  O   TRP A 413       6.089  20.248  18.521  1.00 24.97           O  
ATOM    904  CB  TRP A 413       6.619  17.267  17.264  1.00 28.58           C  
ATOM    905  CG  TRP A 413       6.900  16.235  16.240  1.00 33.30           C  
ATOM    906  CD1 TRP A 413       7.319  16.438  14.956  1.00 25.25           C  
ATOM    907  CD2 TRP A 413       6.781  14.818  16.403  1.00 30.82           C  
ATOM    908  NE1 TRP A 413       7.479  15.236  14.316  1.00 22.02           N  
ATOM    909  CE2 TRP A 413       7.152  14.223  15.176  1.00 27.61           C  
ATOM    910  CE3 TRP A 413       6.397  13.993  17.466  1.00 21.64           C  
ATOM    911  CZ2 TRP A 413       7.151  12.842  14.980  1.00 25.10           C  
ATOM    912  CZ3 TRP A 413       6.390  12.617  17.269  1.00 22.15           C  
ATOM    913  CH2 TRP A 413       6.771  12.057  16.033  1.00 27.06           C  
ATOM    914  N   GLU A 414       4.284  19.130  17.743  1.00 29.82           N  
ATOM    915  CA  GLU A 414       3.398  19.424  18.847  1.00 28.43           C  
ATOM    916  C   GLU A 414       3.975  18.761  20.092  1.00 27.66           C  
ATOM    917  O   GLU A 414       4.472  17.636  20.039  1.00 35.16           O  
ATOM    918  CB  GLU A 414       2.033  18.804  18.537  1.00 34.75           C  
ATOM    919  CG  GLU A 414       0.846  19.683  18.777  1.00 37.68           C  
ATOM    920  CD  GLU A 414       1.048  21.105  18.286  1.00 36.48           C  
ATOM    921  OE1 GLU A 414       1.885  21.808  18.900  1.00 38.94           O  
ATOM    922  OE2 GLU A 414       0.363  21.524  17.313  1.00 34.24           O  
ATOM    923  N   GLY A 415       3.931  19.450  21.216  1.00 26.03           N  
ATOM    924  CA  GLY A 415       4.270  18.816  22.472  1.00 23.14           C  
ATOM    925  C   GLY A 415       5.747  18.684  22.776  1.00 32.92           C  
ATOM    926  O   GLY A 415       6.119  17.961  23.698  1.00 31.43           O  
ATOM    927  N   ASN A 416       6.595  19.372  22.017  1.00 30.14           N  
ATOM    928  CA  ASN A 416       8.036  19.302  22.248  1.00 28.80           C  
ATOM    929  C   ASN A 416       8.543  20.672  22.614  1.00 32.02           C  
ATOM    930  O   ASN A 416       7.931  21.676  22.257  1.00 33.27           O  
ATOM    931  CB  ASN A 416       8.783  18.817  20.996  1.00 32.83           C  
ATOM    932  CG  ASN A 416       8.683  17.316  20.792  1.00 35.94           C  
ATOM    933  OD1 ASN A 416       7.735  16.672  21.236  1.00 38.43           O  
ATOM    934  ND2 ASN A 416       9.671  16.752  20.120  1.00 36.74           N  
ATOM    935  N   PRO A 417       9.662  20.726  23.335  1.00 30.45           N  
ATOM    936  CA  PRO A 417      10.262  22.014  23.671  1.00 33.98           C  
ATOM    937  C   PRO A 417      11.135  22.437  22.516  1.00 35.89           C  
ATOM    938  O   PRO A 417      11.453  21.598  21.677  1.00 36.23           O  
ATOM    939  CB  PRO A 417      11.141  21.700  24.884  1.00 26.07           C  
ATOM    940  CG  PRO A 417      10.891  20.261  25.205  1.00 30.13           C  
ATOM    941  CD  PRO A 417      10.361  19.614  23.982  1.00 29.25           C  
ATOM    942  N   ILE A 418      11.503  23.712  22.476  1.00 30.16           N  
ATOM    943  CA  ILE A 418      12.363  24.219  21.431  1.00 27.87           C  
ATOM    944  C   ILE A 418      12.877  25.601  21.810  1.00 31.23           C  
ATOM    945  O   ILE A 418      12.118  26.450  22.275  1.00 31.39           O  
ATOM    946  CB  ILE A 418      11.635  24.264  20.073  1.00 28.07           C  
ATOM    947  CG1 ILE A 418      12.599  24.726  18.977  1.00 28.97           C  
ATOM    948  CG2 ILE A 418      10.401  25.149  20.144  1.00 20.32           C  
ATOM    949  CD1 ILE A 418      12.509  23.910  17.715  1.00 33.82           C  
ATOM    950  N   ASN A 419      14.172  25.822  21.640  1.00 25.49           N  
ATOM    951  CA  ASN A 419      14.705  27.154  21.853  1.00 30.83           C  
ATOM    952  C   ASN A 419      14.916  27.857  20.525  1.00 31.47           C  
ATOM    953  O   ASN A 419      15.458  27.283  19.577  1.00 26.85           O  
ATOM    954  CB  ASN A 419      16.014  27.130  22.638  1.00 29.75           C  
ATOM    955  CG  ASN A 419      15.831  26.707  24.073  1.00 35.70           C  
ATOM    956  OD1 ASN A 419      14.728  26.766  24.625  1.00 30.85           O  
ATOM    957  ND2 ASN A 419      16.928  26.266  24.689  1.00 39.90           N  
ATOM    958  N   ILE A 420      14.478  29.104  20.465  1.00 27.77           N  
ATOM    959  CA  ILE A 420      14.698  29.925  19.300  1.00 27.57           C  
ATOM    960  C   ILE A 420      15.688  31.034  19.617  1.00 29.84           C  
ATOM    961  O   ILE A 420      15.470  31.870  20.504  1.00 31.17           O  
ATOM    962  CB  ILE A 420      13.402  30.506  18.803  1.00 28.44           C  
ATOM    963  CG1 ILE A 420      12.475  29.365  18.385  1.00 26.03           C  
ATOM    964  CG2 ILE A 420      13.683  31.443  17.647  1.00 28.53           C  
ATOM    965  CD1 ILE A 420      11.110  29.825  17.983  1.00 26.38           C  
ATOM    966  N   SER A 421      16.782  31.034  18.876  1.00 26.09           N  
ATOM    967  CA  SER A 421      17.913  31.875  19.206  1.00 32.19           C  
ATOM    968  C   SER A 421      17.969  33.147  18.367  1.00 29.50           C  
ATOM    969  O   SER A 421      18.113  33.085  17.150  1.00 36.68           O  
ATOM    970  CB  SER A 421      19.200  31.075  19.030  1.00 32.61           C  
ATOM    971  OG  SER A 421      20.306  31.940  19.147  1.00 46.39           O  
ATOM    972  N   CYS A 422      17.862  34.301  19.016  1.00 29.30           N  
ATOM    973  CA  CYS A 422      17.996  35.576  18.313  1.00 31.04           C  
ATOM    974  C   CYS A 422      19.373  36.184  18.582  1.00 37.93           C  
ATOM    975  O   CYS A 422      19.688  36.553  19.715  1.00 39.66           O  
ATOM    976  CB  CYS A 422      16.885  36.546  18.729  1.00 33.33           C  
ATOM    977  SG  CYS A 422      17.077  38.245  18.096  1.00 43.20           S  
ATOM    978  N   ASP A 423      20.199  36.275  17.545  1.00 41.48           N  
ATOM    979  CA  ASP A 423      21.593  36.687  17.720  1.00 36.76           C  
ATOM    980  C   ASP A 423      21.857  38.038  17.102  1.00 39.61           C  
ATOM    981  O   ASP A 423      21.637  38.238  15.910  1.00 39.20           O  
ATOM    982  CB  ASP A 423      22.528  35.656  17.122  1.00 37.23           C  
ATOM    983  CG  ASP A 423      22.409  34.330  17.802  1.00 45.68           C  
ATOM    984  OD1 ASP A 423      23.027  34.192  18.883  1.00 53.27           O  
ATOM    985  OD2 ASP A 423      21.696  33.443  17.265  1.00 43.04           O  
ATOM    986  N   VAL A 424      22.329  38.966  17.924  1.00 40.40           N  
ATOM    987  CA  VAL A 424      22.430  40.350  17.509  1.00 40.70           C  
ATOM    988  C   VAL A 424      23.834  40.883  17.693  1.00 45.01           C  
ATOM    989  O   VAL A 424      24.436  40.718  18.749  1.00 45.32           O  
ATOM    990  CB  VAL A 424      21.474  41.233  18.321  1.00 41.64           C  
ATOM    991  CG1 VAL A 424      21.570  42.680  17.864  1.00 39.99           C  
ATOM    992  CG2 VAL A 424      20.051  40.720  18.194  1.00 40.03           C  
ATOM    993  N   LYS A 425      24.361  41.512  16.654  1.00 39.17           N  
ATOM    994  CA  LYS A 425      25.565  42.301  16.824  1.00 46.13           C  
ATOM    995  C   LYS A 425      25.226  43.774  16.630  1.00 40.60           C  
ATOM    996  O   LYS A 425      24.567  44.155  15.665  1.00 40.48           O  
ATOM    997  CB  LYS A 425      26.709  41.829  15.917  1.00 43.79           C  
ATOM    998  CG  LYS A 425      26.700  42.346  14.501  1.00 43.35           C  
ATOM    999  CD  LYS A 425      28.057  42.099  13.869  1.00 44.61           C  
ATOM   1000  CE  LYS A 425      28.094  42.534  12.408  1.00 54.37           C  
ATOM   1001  NZ  LYS A 425      29.459  42.389  11.816  1.00 55.40           N  
ATOM   1002  N   SER A 426      25.645  44.585  17.590  1.00 36.84           N  
ATOM   1003  CA  SER A 426      25.375  46.004  17.558  1.00 42.28           C  
ATOM   1004  C   SER A 426      26.459  46.750  18.310  1.00 45.20           C  
ATOM   1005  O   SER A 426      27.081  46.222  19.227  1.00 44.32           O  
ATOM   1006  CB  SER A 426      24.012  46.314  18.188  1.00 40.46           C  
ATOM   1007  OG  SER A 426      24.044  46.086  19.586  1.00 43.15           O  
ATOM   1008  N   ASN A 427      26.680  47.989  17.906  1.00 50.16           N  
ATOM   1009  CA  ASN A 427      27.569  48.867  18.633  1.00 46.83           C  
ATOM   1010  C   ASN A 427      26.953  50.252  18.652  1.00 44.60           C  
ATOM   1011  O   ASN A 427      26.762  50.870  17.601  1.00 47.33           O  
ATOM   1012  CB  ASN A 427      28.959  48.884  17.995  1.00 45.92           C  
ATOM   1013  CG  ASN A 427      29.965  49.667  18.818  1.00 50.05           C  
ATOM   1014  OD1 ASN A 427      30.072  49.485  20.031  1.00 52.77           O  
ATOM   1015  ND2 ASN A 427      30.697  50.558  18.161  1.00 50.39           N  
ATOM   1016  N   PRO A 428      26.601  50.735  19.847  1.00 42.31           N  
ATOM   1017  CA  PRO A 428      26.758  50.073  21.149  1.00 48.13           C  
ATOM   1018  C   PRO A 428      25.798  48.903  21.323  1.00 49.66           C  
ATOM   1019  O   PRO A 428      24.857  48.790  20.539  1.00 49.12           O  
ATOM   1020  CB  PRO A 428      26.379  51.172  22.149  1.00 46.87           C  
ATOM   1021  CG  PRO A 428      26.358  52.453  21.363  1.00 47.99           C  
ATOM   1022  CD  PRO A 428      26.002  52.072  19.974  1.00 42.73           C  
ATOM   1023  N   PRO A 429      26.032  48.057  22.347  1.00 55.76           N  
ATOM   1024  CA  PRO A 429      25.189  46.929  22.771  1.00 55.05           C  
ATOM   1025  C   PRO A 429      23.700  47.264  22.786  1.00 48.21           C  
ATOM   1026  O   PRO A 429      23.299  48.292  23.341  1.00 42.70           O  
ATOM   1027  CB  PRO A 429      25.673  46.672  24.196  1.00 47.76           C  
ATOM   1028  CG  PRO A 429      27.121  46.986  24.125  1.00 50.68           C  
ATOM   1029  CD  PRO A 429      27.234  48.172  23.193  1.00 56.35           C  
ATOM   1030  N   ALA A 430      22.889  46.400  22.181  1.00 41.50           N  
ATOM   1031  CA  ALA A 430      21.462  46.683  22.055  1.00 45.74           C  
ATOM   1032  C   ALA A 430      20.655  46.063  23.184  1.00 36.69           C  
ATOM   1033  O   ALA A 430      21.123  45.160  23.876  1.00 33.08           O  
ATOM   1034  CB  ALA A 430      20.934  46.207  20.707  1.00 35.33           C  
ATOM   1035  N   SER A 431      19.444  46.567  23.379  1.00 33.56           N  
ATOM   1036  CA  SER A 431      18.477  45.826  24.172  1.00 42.17           C  
ATOM   1037  C   SER A 431      17.657  44.989  23.200  1.00 41.70           C  
ATOM   1038  O   SER A 431      17.144  45.502  22.198  1.00 34.92           O  
ATOM   1039  CB  SER A 431      17.588  46.734  25.034  1.00 35.84           C  
ATOM   1040  OG  SER A 431      16.621  47.421  24.260  1.00 50.91           O  
ATOM   1041  N   ILE A 432      17.579  43.696  23.503  1.00 35.89           N  
ATOM   1042  CA  ILE A 432      16.880  42.722  22.684  1.00 37.89           C  
ATOM   1043  C   ILE A 432      15.562  42.308  23.337  1.00 35.56           C  
ATOM   1044  O   ILE A 432      15.514  42.043  24.529  1.00 36.38           O  
ATOM   1045  CB  ILE A 432      17.753  41.470  22.532  1.00 38.42           C  
ATOM   1046  CG1 ILE A 432      19.169  41.868  22.122  1.00 31.99           C  
ATOM   1047  CG2 ILE A 432      17.143  40.487  21.551  1.00 35.24           C  
ATOM   1048  CD1 ILE A 432      20.030  40.688  21.777  1.00 39.45           C  
ATOM   1049  N   HIS A 433      14.489  42.256  22.563  1.00 30.06           N  
ATOM   1050  CA  HIS A 433      13.257  41.661  23.054  1.00 34.30           C  
ATOM   1051  C   HIS A 433      12.643  40.706  22.048  1.00 35.77           C  
ATOM   1052  O   HIS A 433      12.823  40.851  20.832  1.00 34.65           O  
ATOM   1053  CB  HIS A 433      12.214  42.720  23.405  1.00 34.48           C  
ATOM   1054  CG  HIS A 433      12.548  43.513  24.625  1.00 38.52           C  
ATOM   1055  ND1 HIS A 433      13.121  44.767  24.564  1.00 39.22           N  
ATOM   1056  CD2 HIS A 433      12.397  43.230  25.939  1.00 34.65           C  
ATOM   1057  CE1 HIS A 433      13.309  45.220  25.788  1.00 39.76           C  
ATOM   1058  NE2 HIS A 433      12.876  44.310  26.642  1.00 39.30           N  
ATOM   1059  N   TRP A 434      11.910  39.733  22.577  1.00 25.47           N  
ATOM   1060  CA  TRP A 434      11.044  38.898  21.774  1.00 26.57           C  
ATOM   1061  C   TRP A 434       9.611  39.429  21.867  1.00 30.65           C  
ATOM   1062  O   TRP A 434       9.186  39.896  22.921  1.00 32.36           O  
ATOM   1063  CB  TRP A 434      11.105  37.452  22.252  1.00 22.96           C  
ATOM   1064  CG  TRP A 434      12.254  36.663  21.718  1.00 25.55           C  
ATOM   1065  CD1 TRP A 434      13.363  36.259  22.403  1.00 25.52           C  
ATOM   1066  CD2 TRP A 434      12.398  36.154  20.387  1.00 25.64           C  
ATOM   1067  NE1 TRP A 434      14.191  35.541  21.582  1.00 28.12           N  
ATOM   1068  CE2 TRP A 434      13.624  35.461  20.337  1.00 29.42           C  
ATOM   1069  CE3 TRP A 434      11.619  36.234  19.227  1.00 28.33           C  
ATOM   1070  CZ2 TRP A 434      14.086  34.843  19.172  1.00 30.84           C  
ATOM   1071  CZ3 TRP A 434      12.078  35.613  18.073  1.00 28.45           C  
ATOM   1072  CH2 TRP A 434      13.299  34.924  18.057  1.00 24.91           C  
ATOM   1073  N   ARG A 435       8.882  39.370  20.757  1.00 25.52           N  
ATOM   1074  CA  ARG A 435       7.490  39.762  20.726  1.00 33.66           C  
ATOM   1075  C   ARG A 435       6.696  38.852  19.815  1.00 37.11           C  
ATOM   1076  O   ARG A 435       7.238  38.246  18.904  1.00 35.19           O  
ATOM   1077  CB  ARG A 435       7.354  41.188  20.198  1.00 36.14           C  
ATOM   1078  CG  ARG A 435       8.269  42.173  20.865  1.00 41.74           C  
ATOM   1079  CD  ARG A 435       8.284  43.486  20.113  1.00 49.22           C  
ATOM   1080  NE  ARG A 435       7.040  44.209  20.306  1.00 54.28           N  
ATOM   1081  CZ  ARG A 435       6.903  45.221  21.155  1.00 61.47           C  
ATOM   1082  NH1 ARG A 435       7.945  45.641  21.872  1.00 43.33           N  
ATOM   1083  NH2 ARG A 435       5.725  45.818  21.276  1.00 67.75           N  
ATOM   1084  N  AARG A 436       5.403  38.758  20.094  0.66 41.92           N  
ATOM   1085  CA AARG A 436       4.464  38.064  19.233  0.66 42.26           C  
ATOM   1086  C  AARG A 436       3.327  39.043  18.998  0.66 45.91           C  
ATOM   1087  O  AARG A 436       2.598  39.403  19.929  0.66 44.35           O  
ATOM   1088  CB AARG A 436       3.951  36.802  19.911  0.66 41.87           C  
ATOM   1089  CG AARG A 436       3.111  35.928  19.010  0.66 42.48           C  
ATOM   1090  CD AARG A 436       3.965  34.873  18.354  0.66 38.00           C  
ATOM   1091  NE AARG A 436       3.230  34.163  17.320  0.66 36.89           N  
ATOM   1092  CZ AARG A 436       2.502  33.074  17.536  0.66 36.92           C  
ATOM   1093  NH1AARG A 436       2.407  32.565  18.756  0.66 37.07           N  
ATOM   1094  NH2AARG A 436       1.868  32.497  16.527  0.66 36.79           N  
ATOM   1095  N  BARG A 436       5.397  38.747  20.060  0.34 41.88           N  
ATOM   1096  CA BARG A 436       4.496  38.237  19.038  0.34 42.48           C  
ATOM   1097  C  BARG A 436       3.878  39.488  18.446  0.34 46.70           C  
ATOM   1098  O  BARG A 436       2.659  39.663  18.452  0.34 48.11           O  
ATOM   1099  CB BARG A 436       3.421  37.340  19.635  0.34 43.71           C  
ATOM   1100  CG BARG A 436       2.600  36.609  18.592  0.34 41.94           C  
ATOM   1101  CD BARG A 436       2.990  35.147  18.515  0.34 40.50           C  
ATOM   1102  NE BARG A 436       2.367  34.487  17.375  0.34 38.26           N  
ATOM   1103  CZ BARG A 436       2.139  33.180  17.300  0.34 37.15           C  
ATOM   1104  NH1BARG A 436       2.474  32.386  18.307  0.34 36.51           N  
ATOM   1105  NH2BARG A 436       1.567  32.671  16.218  0.34 36.78           N  
ATOM   1106  N  AASP A 437       3.190  39.483  17.752  0.66 47.25           N  
ATOM   1107  CA AASP A 437       2.382  40.651  17.445  0.66 49.44           C  
ATOM   1108  C  AASP A 437       2.977  41.881  18.119  0.66 52.56           C  
ATOM   1109  O  AASP A 437       4.111  42.285  17.831  0.66 54.36           O  
ATOM   1110  CB AASP A 437       0.944  40.465  17.917  0.66 51.48           C  
ATOM   1111  CG AASP A 437       0.095  39.725  16.918  0.66 54.37           C  
ATOM   1112  OD1AASP A 437      -0.260  40.328  15.882  0.66 55.66           O  
ATOM   1113  OD2AASP A 437      -0.229  38.548  17.180  0.66 53.29           O  
ATOM   1114  N  BASP A 437       4.757  40.346  17.932  0.34 50.42           N  
ATOM   1115  CA BASP A 437       4.473  41.759  17.681  0.34 51.06           C  
ATOM   1116  C  BASP A 437       3.077  42.221  18.084  0.34 52.36           C  
ATOM   1117  O  BASP A 437       2.089  41.893  17.428  0.34 52.28           O  
ATOM   1118  CB BASP A 437       4.772  42.163  16.239  0.34 44.76           C  
ATOM   1119  CG BASP A 437       4.835  43.667  16.076  0.34 50.19           C  
ATOM   1120  OD1BASP A 437       5.445  44.324  16.950  0.34 50.21           O  
ATOM   1121  OD2BASP A 437       4.259  44.196  15.100  0.34 49.64           O  
ATOM   1122  N  ALYS A 438       2.205  42.469  19.025  0.66 49.68           N  
ATOM   1123  CA ALYS A 438       2.619  43.683  19.719  0.66 54.84           C  
ATOM   1124  C  ALYS A 438       2.983  43.367  21.165  0.66 51.46           C  
ATOM   1125  O  ALYS A 438       3.471  44.224  21.901  0.66 49.20           O  
ATOM   1126  CB ALYS A 438       1.501  44.731  19.671  0.66 52.06           C  
ATOM   1127  CG ALYS A 438       0.201  44.304  20.351  0.66 55.27           C  
ATOM   1128  CD ALYS A 438      -0.505  43.164  19.608  0.66 57.25           C  
ATOM   1129  CE ALYS A 438      -0.637  41.917  20.485  0.66 55.02           C  
ATOM   1130  NZ ALYS A 438      -1.389  40.810  19.814  0.66 55.10           N  
ATOM   1131  N  BLYS A 438       3.048  43.012  19.155  0.34 52.33           N  
ATOM   1132  CA BLYS A 438       1.855  43.548  19.819  0.34 53.83           C  
ATOM   1133  C  BLYS A 438       1.873  43.086  21.269  0.34 52.45           C  
ATOM   1134  O  BLYS A 438       1.133  43.597  22.111  0.34 52.18           O  
ATOM   1135  CB BLYS A 438       0.530  43.195  19.118  0.34 53.65           C  
ATOM   1136  CG BLYS A 438       0.174  41.712  19.021  0.34 52.31           C  
ATOM   1137  CD BLYS A 438      -0.257  41.096  20.333  0.34 53.95           C  
ATOM   1138  CE BLYS A 438      -0.671  39.648  20.116  0.34 53.38           C  
ATOM   1139  NZ BLYS A 438      -1.068  38.985  21.383  0.34 50.82           N  
ATOM   1140  N   LEU A 439       2.741  42.121  21.550  1.00 45.88           N  
ATOM   1141  CA  LEU A 439       2.939  41.662  22.907  1.00 42.17           C  
ATOM   1142  C   LEU A 439       4.378  41.220  23.173  1.00 43.56           C  
ATOM   1143  O   LEU A 439       4.900  40.314  22.514  1.00 41.83           O  
ATOM   1144  CB  LEU A 439       1.953  40.528  23.198  1.00 52.87           C  
ATOM   1145  CG  LEU A 439       2.303  39.455  24.236  1.00 58.23           C  
ATOM   1146  CD1 LEU A 439       2.487  40.039  25.635  1.00 47.96           C  
ATOM   1147  CD2 LEU A 439       1.226  38.372  24.240  1.00 52.54           C  
ATOM   1148  N   VAL A 440       5.015  41.866  24.145  1.00 37.88           N  
ATOM   1149  CA  VAL A 440       6.339  41.451  24.581  1.00 33.15           C  
ATOM   1150  C   VAL A 440       6.282  40.133  25.337  1.00 36.54           C  
ATOM   1151  O   VAL A 440       5.363  39.901  26.112  1.00 40.42           O  
ATOM   1152  CB  VAL A 440       6.993  42.498  25.472  1.00 32.47           C  
ATOM   1153  CG1 VAL A 440       8.277  41.939  26.078  1.00 33.15           C  
ATOM   1154  CG2 VAL A 440       7.284  43.744  24.673  1.00 38.44           C  
ATOM   1155  N   LEU A 441       7.267  39.271  25.117  1.00 32.96           N  
ATOM   1156  CA  LEU A 441       7.246  37.934  25.709  1.00 36.33           C  
ATOM   1157  C   LEU A 441       8.302  37.830  26.784  1.00 32.70           C  
ATOM   1158  O   LEU A 441       9.331  38.475  26.680  1.00 37.02           O  
ATOM   1159  CB  LEU A 441       7.506  36.874  24.637  1.00 33.89           C  
ATOM   1160  CG  LEU A 441       6.566  36.925  23.443  1.00 36.59           C  
ATOM   1161  CD1 LEU A 441       6.985  35.927  22.364  1.00 30.29           C  
ATOM   1162  CD2 LEU A 441       5.123  36.699  23.929  1.00 31.47           C  
ATOM   1163  N   PRO A 442       8.056  37.010  27.819  1.00 38.51           N  
ATOM   1164  CA  PRO A 442       6.836  36.203  27.974  1.00 35.16           C  
ATOM   1165  C   PRO A 442       5.649  37.041  28.427  1.00 34.88           C  
ATOM   1166  O   PRO A 442       5.824  37.994  29.175  1.00 33.13           O  
ATOM   1167  CB  PRO A 442       7.199  35.200  29.084  1.00 36.13           C  
ATOM   1168  CG  PRO A 442       8.685  35.377  29.354  1.00 42.73           C  
ATOM   1169  CD  PRO A 442       9.017  36.778  28.911  1.00 36.20           C  
ATOM   1170  N   ALA A 443       4.455  36.685  27.972  1.00 39.47           N  
ATOM   1171  CA  ALA A 443       3.245  37.339  28.445  1.00 41.69           C  
ATOM   1172  C   ALA A 443       2.895  36.861  29.851  1.00 44.24           C  
ATOM   1173  O   ALA A 443       3.352  35.802  30.297  1.00 48.15           O  
ATOM   1174  CB  ALA A 443       2.094  37.072  27.496  1.00 35.16           C  
ATOM   1175  N   LYS A 444       2.071  37.639  30.541  1.00 50.21           N  
ATOM   1176  CA  LYS A 444       1.656  37.295  31.896  1.00 57.15           C  
ATOM   1177  C   LYS A 444       0.745  36.081  31.932  1.00 44.04           C  
ATOM   1178  O   LYS A 444       0.767  35.335  32.901  1.00 49.27           O  
ATOM   1179  CB  LYS A 444       0.994  38.486  32.599  1.00 60.89           C  
ATOM   1180  CG  LYS A 444       1.959  39.627  32.909  1.00 70.71           C  
ATOM   1181  CD  LYS A 444       3.174  39.119  33.673  1.00 83.01           C  
ATOM   1182  CE  LYS A 444       4.198  40.221  33.916  1.00 88.48           C  
ATOM   1183  NZ  LYS A 444       5.376  39.712  34.676  1.00 79.86           N  
ATOM   1184  N   ASN A 445      -0.046  35.865  30.886  1.00 37.04           N  
ATOM   1185  CA  ASN A 445      -0.949  34.719  30.902  1.00 48.36           C  
ATOM   1186  C   ASN A 445      -0.423  33.428  30.250  1.00 49.00           C  
ATOM   1187  O   ASN A 445      -1.206  32.556  29.864  1.00 52.75           O  
ATOM   1188  CB  ASN A 445      -2.364  35.084  30.409  1.00 53.74           C  
ATOM   1189  CG  ASN A 445      -2.393  35.508  28.958  1.00 71.23           C  
ATOM   1190  OD1 ASN A 445      -1.368  35.491  28.273  1.00 65.18           O  
ATOM   1191  ND2 ASN A 445      -3.582  35.884  28.471  1.00 72.68           N  
ATOM   1192  N   THR A 446       0.899  33.287  30.166  1.00 43.62           N  
ATOM   1193  CA  THR A 446       1.494  32.043  29.677  1.00 41.42           C  
ATOM   1194  C   THR A 446       2.311  31.329  30.741  1.00 33.26           C  
ATOM   1195  O   THR A 446       2.835  31.948  31.663  1.00 36.63           O  
ATOM   1196  CB  THR A 446       2.417  32.264  28.460  1.00 47.96           C  
ATOM   1197  OG1 THR A 446       3.459  33.194  28.806  1.00 40.26           O  
ATOM   1198  CG2 THR A 446       1.617  32.760  27.249  1.00 46.09           C  
ATOM   1199  N   THR A 447       2.424  30.016  30.579  1.00 32.33           N  
ATOM   1200  CA  THR A 447       3.233  29.194  31.461  1.00 39.92           C  
ATOM   1201  C   THR A 447       4.253  28.339  30.701  1.00 33.38           C  
ATOM   1202  O   THR A 447       4.826  27.405  31.262  1.00 32.64           O  
ATOM   1203  CB  THR A 447       2.344  28.273  32.294  1.00 30.77           C  
ATOM   1204  OG1 THR A 447       1.251  27.844  31.490  1.00 33.40           O  
ATOM   1205  CG2 THR A 447       1.806  29.010  33.499  1.00 30.20           C  
ATOM   1206  N   ASN A 448       4.493  28.657  29.435  1.00 31.64           N  
ATOM   1207  CA  ASN A 448       5.360  27.805  28.621  1.00 34.20           C  
ATOM   1208  C   ASN A 448       6.449  28.579  27.887  1.00 27.92           C  
ATOM   1209  O   ASN A 448       7.170  28.028  27.071  1.00 32.99           O  
ATOM   1210  CB  ASN A 448       4.532  26.953  27.646  1.00 28.73           C  
ATOM   1211  CG  ASN A 448       3.960  27.770  26.484  1.00 35.01           C  
ATOM   1212  OD1 ASN A 448       3.768  28.982  26.590  1.00 33.63           O  
ATOM   1213  ND2 ASN A 448       3.698  27.102  25.366  1.00 30.89           N  
ATOM   1214  N   LEU A 449       6.572  29.859  28.192  1.00 27.67           N  
ATOM   1215  CA  LEU A 449       7.571  30.690  27.544  1.00 29.15           C  
ATOM   1216  C   LEU A 449       8.540  31.308  28.548  1.00 33.68           C  
ATOM   1217  O   LEU A 449       8.128  31.817  29.597  1.00 38.42           O  
ATOM   1218  CB  LEU A 449       6.893  31.794  26.739  1.00 29.23           C  
ATOM   1219  CG  LEU A 449       6.771  31.644  25.220  1.00 35.34           C  
ATOM   1220  CD1 LEU A 449       5.983  30.413  24.822  1.00 35.52           C  
ATOM   1221  CD2 LEU A 449       6.136  32.897  24.625  1.00 41.84           C  
ATOM   1222  N   LYS A 450       9.829  31.252  28.222  1.00 31.42           N  
ATOM   1223  CA  LYS A 450      10.869  31.939  28.987  1.00 33.20           C  
ATOM   1224  C   LYS A 450      11.919  32.526  28.050  1.00 40.30           C  
ATOM   1225  O   LYS A 450      12.139  32.015  26.948  1.00 36.10           O  
ATOM   1226  CB  LYS A 450      11.552  31.000  29.980  1.00 28.53           C  
ATOM   1227  CG  LYS A 450      10.639  30.435  31.048  1.00 32.55           C  
ATOM   1228  CD  LYS A 450      11.414  29.694  32.137  1.00 32.19           C  
ATOM   1229  CE  LYS A 450      10.552  29.545  33.395  1.00 31.97           C  
ATOM   1230  NZ  LYS A 450      11.116  28.585  34.385  1.00 32.60           N  
ATOM   1231  N   THR A 451      12.562  33.605  28.487  1.00 37.45           N  
ATOM   1232  CA  THR A 451      13.682  34.147  27.737  1.00 38.54           C  
ATOM   1233  C   THR A 451      14.986  34.013  28.515  1.00 40.17           C  
ATOM   1234  O   THR A 451      14.998  33.947  29.743  1.00 40.86           O  
ATOM   1235  CB  THR A 451      13.453  35.610  27.302  1.00 34.50           C  
ATOM   1236  OG1 THR A 451      13.424  36.471  28.447  1.00 39.77           O  
ATOM   1237  CG2 THR A 451      12.156  35.733  26.540  1.00 28.17           C  
ATOM   1238  N   TYR A 452      16.082  33.954  27.777  1.00 39.88           N  
ATOM   1239  CA  TYR A 452      17.400  33.825  28.361  1.00 37.95           C  
ATOM   1240  C   TYR A 452      18.333  34.742  27.592  1.00 39.74           C  
ATOM   1241  O   TYR A 452      18.542  34.558  26.394  1.00 42.68           O  
ATOM   1242  CB  TYR A 452      17.884  32.380  28.245  1.00 40.15           C  
ATOM   1243  CG  TYR A 452      17.005  31.365  28.931  1.00 41.90           C  
ATOM   1244  CD1 TYR A 452      15.880  30.845  28.296  1.00 46.40           C  
ATOM   1245  CD2 TYR A 452      17.300  30.914  30.212  1.00 45.81           C  
ATOM   1246  CE1 TYR A 452      15.071  29.899  28.919  1.00 41.18           C  
ATOM   1247  CE2 TYR A 452      16.497  29.970  30.846  1.00 43.72           C  
ATOM   1248  CZ  TYR A 452      15.388  29.467  30.194  1.00 44.36           C  
ATOM   1249  OH  TYR A 452      14.595  28.532  30.818  1.00 49.06           O  
ATOM   1250  N   SER A 453      18.902  35.720  28.283  1.00 44.63           N  
ATOM   1251  CA  SER A 453      19.702  36.754  27.638  1.00 46.48           C  
ATOM   1252  C   SER A 453      21.201  36.594  27.923  1.00 49.60           C  
ATOM   1253  O   SER A 453      21.592  36.321  29.052  1.00 52.29           O  
ATOM   1254  CB  SER A 453      19.208  38.131  28.091  1.00 47.37           C  
ATOM   1255  OG  SER A 453      19.814  39.168  27.344  1.00 66.85           O  
ATOM   1256  N   THR A 454      22.032  36.757  26.894  1.00 58.57           N  
ATOM   1257  CA  THR A 454      23.489  36.701  27.047  1.00 50.33           C  
ATOM   1258  C   THR A 454      24.227  37.629  26.069  1.00 65.96           C  
ATOM   1259  O   THR A 454      24.960  37.171  25.182  1.00 62.70           O  
ATOM   1260  CB  THR A 454      24.051  35.268  26.887  1.00 49.10           C  
ATOM   1261  OG1 THR A 454      23.939  34.853  25.520  1.00 63.08           O  
ATOM   1262  CG2 THR A 454      23.314  34.283  27.777  1.00 43.49           C  
ATOM   1263  N   GLY A 455      24.022  38.934  26.232  1.00 68.92           N  
ATOM   1264  CA  GLY A 455      24.828  39.930  25.543  1.00 70.29           C  
ATOM   1265  C   GLY A 455      24.529  40.141  24.070  1.00 73.98           C  
ATOM   1266  O   GLY A 455      24.011  41.197  23.679  1.00 70.31           O  
ATOM   1267  N   ARG A 456      24.875  39.151  23.247  1.00 62.45           N  
ATOM   1268  CA  ARG A 456      24.623  39.229  21.810  1.00 60.62           C  
ATOM   1269  C   ARG A 456      23.519  38.252  21.410  1.00 54.12           C  
ATOM   1270  O   ARG A 456      23.181  38.124  20.230  1.00 47.89           O  
ATOM   1271  CB  ARG A 456      25.907  38.963  21.003  1.00 60.96           C  
ATOM   1272  CG  ARG A 456      27.008  40.026  21.176  1.00 74.04           C  
ATOM   1273  CD  ARG A 456      27.282  40.844  19.891  1.00 71.99           C  
ATOM   1274  NE  ARG A 456      27.248  42.313  20.056  1.00 71.60           N  
ATOM   1275  CZ  ARG A 456      27.401  42.985  21.204  1.00 77.55           C  
ATOM   1276  NH1 ARG A 456      27.628  42.350  22.354  1.00 70.16           N  
ATOM   1277  NH2 ARG A 456      27.336  44.315  21.203  1.00 64.50           N  
ATOM   1278  N   LYS A 457      22.944  37.583  22.403  1.00 48.44           N  
ATOM   1279  CA  LYS A 457      22.022  36.489  22.142  1.00 45.68           C  
ATOM   1280  C   LYS A 457      20.838  36.501  23.106  1.00 48.39           C  
ATOM   1281  O   LYS A 457      21.023  36.584  24.319  1.00 44.49           O  
ATOM   1282  CB  LYS A 457      22.781  35.180  22.274  1.00 37.73           C  
ATOM   1283  CG  LYS A 457      21.981  33.942  22.035  1.00 40.76           C  
ATOM   1284  CD  LYS A 457      22.793  32.727  22.465  1.00 37.04           C  
ATOM   1285  CE  LYS A 457      22.546  31.527  21.558  1.00 53.07           C  
ATOM   1286  NZ  LYS A 457      23.103  31.733  20.177  1.00 48.77           N  
ATOM   1287  N   MET A 458      19.619  36.447  22.574  1.00 41.73           N  
ATOM   1288  CA  MET A 458      18.461  36.189  23.430  1.00 39.49           C  
ATOM   1289  C   MET A 458      17.653  34.973  22.986  1.00 30.76           C  
ATOM   1290  O   MET A 458      17.135  34.928  21.880  1.00 37.36           O  
ATOM   1291  CB  MET A 458      17.549  37.398  23.595  1.00 36.30           C  
ATOM   1292  CG  MET A 458      16.397  37.054  24.530  1.00 42.85           C  
ATOM   1293  SD  MET A 458      15.296  38.394  24.980  1.00 54.72           S  
ATOM   1294  CE  MET A 458      16.430  39.408  25.938  1.00 55.61           C  
ATOM   1295  N   ILE A 459      17.564  33.982  23.866  1.00 31.35           N  
ATOM   1296  CA  ILE A 459      16.888  32.738  23.552  1.00 33.56           C  
ATOM   1297  C   ILE A 459      15.456  32.796  24.003  1.00 33.07           C  
ATOM   1298  O   ILE A 459      15.165  33.250  25.104  1.00 39.45           O  
ATOM   1299  CB  ILE A 459      17.526  31.542  24.260  1.00 36.39           C  
ATOM   1300  CG1 ILE A 459      18.914  31.258  23.690  1.00 35.53           C  
ATOM   1301  CG2 ILE A 459      16.635  30.318  24.118  1.00 29.07           C  
ATOM   1302  CD1 ILE A 459      19.651  30.194  24.452  1.00 30.71           C  
ATOM   1303  N   LEU A 460      14.562  32.338  23.140  1.00 29.77           N  
ATOM   1304  CA  LEU A 460      13.164  32.225  23.489  1.00 30.21           C  
ATOM   1305  C   LEU A 460      12.856  30.754  23.676  1.00 25.36           C  
ATOM   1306  O   LEU A 460      12.896  29.998  22.736  1.00 25.36           O  
ATOM   1307  CB  LEU A 460      12.296  32.804  22.381  1.00 27.85           C  
ATOM   1308  CG  LEU A 460      10.799  32.593  22.573  1.00 31.36           C  
ATOM   1309  CD1 LEU A 460      10.353  33.336  23.818  1.00 33.50           C  
ATOM   1310  CD2 LEU A 460      10.008  33.040  21.341  1.00 29.67           C  
ATOM   1311  N   GLU A 461      12.565  30.339  24.899  1.00 32.31           N  
ATOM   1312  CA  GLU A 461      12.248  28.941  25.146  1.00 29.83           C  
ATOM   1313  C   GLU A 461      10.738  28.690  25.112  1.00 27.69           C  
ATOM   1314  O   GLU A 461       9.970  29.318  25.832  1.00 28.27           O  
ATOM   1315  CB  GLU A 461      12.836  28.489  26.485  1.00 33.04           C  
ATOM   1316  CG  GLU A 461      12.656  26.998  26.785  1.00 31.64           C  
ATOM   1317  CD  GLU A 461      13.109  26.631  28.198  1.00 44.18           C  
ATOM   1318  OE1 GLU A 461      12.726  27.358  29.147  1.00 34.34           O  
ATOM   1319  OE2 GLU A 461      13.847  25.624  28.352  1.00 41.71           O  
ATOM   1320  N   ILE A 462      10.317  27.756  24.275  1.00 30.37           N  
ATOM   1321  CA  ILE A 462       8.918  27.364  24.215  1.00 29.08           C  
ATOM   1322  C   ILE A 462       8.850  25.900  24.613  1.00 30.35           C  
ATOM   1323  O   ILE A 462       9.331  25.034  23.886  1.00 27.81           O  
ATOM   1324  CB  ILE A 462       8.346  27.567  22.801  1.00 22.01           C  
ATOM   1325  CG1 ILE A 462       8.581  29.011  22.353  1.00 27.51           C  
ATOM   1326  CG2 ILE A 462       6.872  27.216  22.755  1.00 22.13           C  
ATOM   1327  CD1 ILE A 462       8.120  29.300  20.946  1.00 28.72           C  
ATOM   1328  N   ALA A 463       8.250  25.633  25.770  1.00 27.57           N  
ATOM   1329  CA  ALA A 463       8.318  24.310  26.381  1.00 31.49           C  
ATOM   1330  C   ALA A 463       7.088  23.986  27.219  1.00 30.98           C  
ATOM   1331  O   ALA A 463       6.902  24.550  28.293  1.00 35.65           O  
ATOM   1332  CB  ALA A 463       9.586  24.202  27.246  1.00 30.62           C  
ATOM   1333  N   PRO A 464       6.227  23.094  26.718  1.00 34.11           N  
ATOM   1334  CA  PRO A 464       6.321  22.532  25.368  1.00 35.03           C  
ATOM   1335  C   PRO A 464       5.457  23.374  24.414  1.00 31.93           C  
ATOM   1336  O   PRO A 464       4.747  24.271  24.868  1.00 35.44           O  
ATOM   1337  CB  PRO A 464       5.696  21.156  25.551  1.00 25.55           C  
ATOM   1338  CG  PRO A 464       4.555  21.452  26.535  1.00 32.31           C  
ATOM   1339  CD  PRO A 464       5.053  22.573  27.441  1.00 25.52           C  
ATOM   1340  N   THR A 465       5.517  23.090  23.122  1.00 28.19           N  
ATOM   1341  CA  THR A 465       4.722  23.815  22.149  1.00 28.59           C  
ATOM   1342  C   THR A 465       3.291  23.302  22.173  1.00 31.18           C  
ATOM   1343  O   THR A 465       3.060  22.116  22.344  1.00 31.45           O  
ATOM   1344  CB  THR A 465       5.261  23.624  20.692  1.00 30.24           C  
ATOM   1345  OG1 THR A 465       5.089  22.261  20.279  1.00 34.26           O  
ATOM   1346  CG2 THR A 465       6.726  23.982  20.578  1.00 27.05           C  
ATOM   1347  N   SER A 466       2.339  24.213  22.003  1.00 37.84           N  
ATOM   1348  CA  SER A 466       0.974  23.879  21.607  1.00 31.31           C  
ATOM   1349  C   SER A 466       0.744  24.544  20.259  1.00 31.17           C  
ATOM   1350  O   SER A 466       1.574  25.341  19.821  1.00 28.71           O  
ATOM   1351  CB  SER A 466      -0.028  24.386  22.631  1.00 25.93           C  
ATOM   1352  OG  SER A 466       0.133  23.676  23.843  1.00 37.62           O  
ATOM   1353  N   ASP A 467      -0.370  24.239  19.604  1.00 28.81           N  
ATOM   1354  CA  ASP A 467      -0.553  24.673  18.227  1.00 25.79           C  
ATOM   1355  C   ASP A 467      -0.471  26.180  18.026  1.00 27.78           C  
ATOM   1356  O   ASP A 467       0.090  26.641  17.034  1.00 24.72           O  
ATOM   1357  CB  ASP A 467      -1.868  24.170  17.639  1.00 29.16           C  
ATOM   1358  CG  ASP A 467      -2.043  24.610  16.193  1.00 29.89           C  
ATOM   1359  OD1 ASP A 467      -1.447  23.956  15.318  1.00 27.68           O  
ATOM   1360  OD2 ASP A 467      -2.736  25.620  15.932  1.00 28.07           O  
ATOM   1361  N   ASN A 468      -1.055  26.942  18.946  1.00 26.05           N  
ATOM   1362  CA  ASN A 468      -1.046  28.401  18.841  1.00 31.77           C  
ATOM   1363  C   ASN A 468       0.363  29.014  18.992  1.00 30.20           C  
ATOM   1364  O   ASN A 468       0.561  30.204  18.731  1.00 28.41           O  
ATOM   1365  CB  ASN A 468      -1.994  29.010  19.873  1.00 24.72           C  
ATOM   1366  CG  ASN A 468      -1.499  28.796  21.290  1.00 37.47           C  
ATOM   1367  OD1 ASN A 468      -1.093  27.687  21.652  1.00 35.95           O  
ATOM   1368  ND2 ASN A 468      -1.489  29.861  22.086  1.00 37.11           N  
ATOM   1369  N   ASP A 469       1.332  28.201  19.413  1.00 22.69           N  
ATOM   1370  CA  ASP A 469       2.721  28.650  19.515  1.00 29.40           C  
ATOM   1371  C   ASP A 469       3.423  28.740  18.168  1.00 28.33           C  
ATOM   1372  O   ASP A 469       4.464  29.370  18.047  1.00 27.20           O  
ATOM   1373  CB  ASP A 469       3.517  27.753  20.462  1.00 26.40           C  
ATOM   1374  CG  ASP A 469       3.141  27.978  21.901  1.00 33.58           C  
ATOM   1375  OD1 ASP A 469       3.107  29.162  22.300  1.00 32.27           O  
ATOM   1376  OD2 ASP A 469       2.850  26.991  22.620  1.00 30.45           O  
ATOM   1377  N   PHE A 470       2.846  28.103  17.159  1.00 28.25           N  
ATOM   1378  CA  PHE A 470       3.402  28.153  15.819  1.00 31.19           C  
ATOM   1379  C   PHE A 470       2.973  29.425  15.110  1.00 33.48           C  
ATOM   1380  O   PHE A 470       1.902  29.970  15.383  1.00 27.19           O  
ATOM   1381  CB  PHE A 470       3.013  26.897  15.034  1.00 26.54           C  
ATOM   1382  CG  PHE A 470       3.617  25.640  15.598  1.00 29.96           C  
ATOM   1383  CD1 PHE A 470       4.913  25.272  15.268  1.00 27.48           C  
ATOM   1384  CD2 PHE A 470       2.913  24.857  16.501  1.00 29.54           C  
ATOM   1385  CE1 PHE A 470       5.484  24.131  15.799  1.00 27.49           C  
ATOM   1386  CE2 PHE A 470       3.475  23.705  17.032  1.00 26.41           C  
ATOM   1387  CZ  PHE A 470       4.765  23.343  16.685  1.00 30.16           C  
ATOM   1388  N   GLY A 471       3.829  29.907  14.217  1.00 25.14           N  
ATOM   1389  CA  GLY A 471       3.576  31.156  13.540  1.00 25.14           C  
ATOM   1390  C   GLY A 471       4.805  32.043  13.533  1.00 27.72           C  
ATOM   1391  O   GLY A 471       5.937  31.546  13.517  1.00 26.57           O  
ATOM   1392  N   ARG A 472       4.573  33.354  13.556  1.00 28.52           N  
ATOM   1393  CA  ARG A 472       5.637  34.342  13.433  1.00 29.15           C  
ATOM   1394  C   ARG A 472       6.017  34.934  14.789  1.00 31.87           C  
ATOM   1395  O   ARG A 472       5.160  35.248  15.609  1.00 30.86           O  
ATOM   1396  CB  ARG A 472       5.245  35.468  12.449  1.00 24.66           C  
ATOM   1397  CG  ARG A 472       4.401  35.012  11.258  1.00 32.67           C  
ATOM   1398  CD  ARG A 472       4.109  36.140  10.274  1.00 34.54           C  
ATOM   1399  NE  ARG A 472       5.349  36.711   9.746  1.00 36.11           N  
ATOM   1400  CZ  ARG A 472       5.912  36.354   8.597  1.00 35.54           C  
ATOM   1401  NH1 ARG A 472       5.333  35.430   7.837  1.00 31.86           N  
ATOM   1402  NH2 ARG A 472       7.052  36.922   8.208  1.00 32.36           N  
ATOM   1403  N   TYR A 473       7.319  35.079  15.001  1.00 31.28           N  
ATOM   1404  CA  TYR A 473       7.854  35.778  16.154  1.00 29.31           C  
ATOM   1405  C   TYR A 473       8.715  36.933  15.676  1.00 27.54           C  
ATOM   1406  O   TYR A 473       9.290  36.896  14.597  1.00 34.43           O  
ATOM   1407  CB  TYR A 473       8.681  34.826  17.025  1.00 28.55           C  
ATOM   1408  CG  TYR A 473       7.833  33.834  17.757  1.00 31.01           C  
ATOM   1409  CD1 TYR A 473       7.473  32.628  17.170  1.00 29.24           C  
ATOM   1410  CD2 TYR A 473       7.364  34.111  19.034  1.00 34.71           C  
ATOM   1411  CE1 TYR A 473       6.680  31.719  17.845  1.00 26.48           C  
ATOM   1412  CE2 TYR A 473       6.574  33.213  19.716  1.00 26.83           C  
ATOM   1413  CZ  TYR A 473       6.238  32.020  19.123  1.00 28.36           C  
ATOM   1414  OH  TYR A 473       5.446  31.133  19.812  1.00 26.73           O  
ATOM   1415  N   ASN A 474       8.822  37.952  16.506  1.00 31.10           N  
ATOM   1416  CA  ASN A 474       9.464  39.186  16.130  1.00 25.88           C  
ATOM   1417  C   ASN A 474      10.532  39.494  17.173  1.00 30.95           C  
ATOM   1418  O   ASN A 474      10.212  39.748  18.326  1.00 33.39           O  
ATOM   1419  CB  ASN A 474       8.391  40.270  16.102  1.00 36.59           C  
ATOM   1420  CG  ASN A 474       8.901  41.592  15.603  1.00 41.65           C  
ATOM   1421  OD1 ASN A 474      10.051  41.715  15.204  1.00 43.14           O  
ATOM   1422  ND2 ASN A 474       8.027  42.600  15.615  1.00 52.46           N  
ATOM   1423  N   CYS A 475      11.801  39.423  16.784  1.00 28.05           N  
ATOM   1424  CA  CYS A 475      12.889  39.805  17.681  1.00 30.74           C  
ATOM   1425  C   CYS A 475      13.335  41.239  17.412  1.00 31.82           C  
ATOM   1426  O   CYS A 475      13.757  41.555  16.305  1.00 26.64           O  
ATOM   1427  CB  CYS A 475      14.078  38.877  17.505  1.00 28.81           C  
ATOM   1428  SG  CYS A 475      15.408  39.281  18.633  1.00 40.27           S  
ATOM   1429  N   THR A 476      13.241  42.104  18.418  1.00 30.67           N  
ATOM   1430  CA  THR A 476      13.608  43.507  18.235  1.00 35.71           C  
ATOM   1431  C   THR A 476      14.885  43.861  18.981  1.00 33.58           C  
ATOM   1432  O   THR A 476      15.127  43.376  20.083  1.00 32.79           O  
ATOM   1433  CB  THR A 476      12.499  44.477  18.692  1.00 30.89           C  
ATOM   1434  OG1 THR A 476      12.205  44.236  20.070  1.00 43.87           O  
ATOM   1435  CG2 THR A 476      11.253  44.280  17.881  1.00 41.08           C  
ATOM   1436  N   ALA A 477      15.694  44.717  18.366  1.00 30.76           N  
ATOM   1437  CA  ALA A 477      16.945  45.161  18.965  1.00 36.24           C  
ATOM   1438  C   ALA A 477      17.067  46.651  18.777  1.00 36.24           C  
ATOM   1439  O   ALA A 477      16.782  47.190  17.694  1.00 31.74           O  
ATOM   1440  CB  ALA A 477      18.146  44.445  18.341  1.00 32.96           C  
ATOM   1441  N   THR A 478      17.507  47.320  19.830  1.00 31.58           N  
ATOM   1442  CA  THR A 478      17.551  48.767  19.801  1.00 38.69           C  
ATOM   1443  C   THR A 478      18.792  49.330  20.510  1.00 40.44           C  
ATOM   1444  O   THR A 478      19.162  48.893  21.606  1.00 37.39           O  
ATOM   1445  CB  THR A 478      16.229  49.346  20.368  1.00 38.61           C  
ATOM   1446  OG1 THR A 478      16.336  50.764  20.535  1.00 41.31           O  
ATOM   1447  CG2 THR A 478      15.915  48.710  21.694  1.00 48.46           C  
ATOM   1448  N   ASN A 479      19.463  50.262  19.837  1.00 44.13           N  
ATOM   1449  CA  ASN A 479      20.472  51.110  20.475  1.00 44.45           C  
ATOM   1450  C   ASN A 479      20.227  52.559  20.074  1.00 48.51           C  
ATOM   1451  O   ASN A 479      19.259  52.853  19.362  1.00 46.44           O  
ATOM   1452  CB  ASN A 479      21.901  50.668  20.145  1.00 42.10           C  
ATOM   1453  CG  ASN A 479      22.219  50.741  18.658  1.00 41.08           C  
ATOM   1454  OD1 ASN A 479      21.465  51.309  17.868  1.00 36.96           O  
ATOM   1455  ND2 ASN A 479      23.348  50.158  18.274  1.00 41.79           N  
ATOM   1456  N   HIS A 480      21.084  53.470  20.519  1.00 52.20           N  
ATOM   1457  CA  HIS A 480      20.834  54.882  20.237  1.00 52.33           C  
ATOM   1458  C   HIS A 480      20.875  55.205  18.734  1.00 45.26           C  
ATOM   1459  O   HIS A 480      20.366  56.234  18.313  1.00 55.92           O  
ATOM   1460  CB  HIS A 480      21.729  55.800  21.091  1.00 55.59           C  
ATOM   1461  CG  HIS A 480      22.853  56.441  20.340  1.00 67.83           C  
ATOM   1462  ND1 HIS A 480      24.125  55.902  20.296  1.00 66.42           N  
ATOM   1463  CD2 HIS A 480      22.907  57.590  19.624  1.00 67.25           C  
ATOM   1464  CE1 HIS A 480      24.904  56.682  19.570  1.00 69.52           C  
ATOM   1465  NE2 HIS A 480      24.190  57.714  19.149  1.00 76.91           N  
ATOM   1466  N   ILE A 481      21.436  54.311  17.923  1.00 46.16           N  
ATOM   1467  CA  ILE A 481      21.419  54.499  16.469  1.00 42.59           C  
ATOM   1468  C   ILE A 481      20.067  54.172  15.829  1.00 45.22           C  
ATOM   1469  O   ILE A 481      19.695  54.761  14.820  1.00 48.17           O  
ATOM   1470  CB  ILE A 481      22.483  53.652  15.746  1.00 40.43           C  
ATOM   1471  CG1 ILE A 481      23.870  53.890  16.330  1.00 47.23           C  
ATOM   1472  CG2 ILE A 481      22.494  53.992  14.264  1.00 35.30           C  
ATOM   1473  CD1 ILE A 481      24.403  55.279  16.062  1.00 51.14           C  
ATOM   1474  N   GLY A 482      19.342  53.213  16.391  1.00 45.25           N  
ATOM   1475  CA  GLY A 482      18.052  52.841  15.832  1.00 47.60           C  
ATOM   1476  C   GLY A 482      17.478  51.544  16.372  1.00 48.53           C  
ATOM   1477  O   GLY A 482      18.134  50.821  17.131  1.00 45.76           O  
ATOM   1478  N   THR A 483      16.238  51.257  15.990  1.00 43.27           N  
ATOM   1479  CA  THR A 483      15.616  49.983  16.317  1.00 39.89           C  
ATOM   1480  C   THR A 483      15.465  49.140  15.056  1.00 39.28           C  
ATOM   1481  O   THR A 483      15.031  49.620  14.008  1.00 33.44           O  
ATOM   1482  CB  THR A 483      14.241  50.167  16.970  1.00 41.72           C  
ATOM   1483  OG1 THR A 483      13.398  50.912  16.083  1.00 49.55           O  
ATOM   1484  CG2 THR A 483      14.379  50.932  18.261  1.00 45.90           C  
ATOM   1485  N   ARG A 484      15.837  47.875  15.166  1.00 36.50           N  
ATOM   1486  CA  ARG A 484      15.718  46.962  14.053  1.00 32.86           C  
ATOM   1487  C   ARG A 484      15.077  45.691  14.560  1.00 32.47           C  
ATOM   1488  O   ARG A 484      15.140  45.381  15.749  1.00 34.81           O  
ATOM   1489  CB  ARG A 484      17.096  46.667  13.459  1.00 38.34           C  
ATOM   1490  CG  ARG A 484      17.854  47.914  12.997  1.00 31.89           C  
ATOM   1491  CD  ARG A 484      17.146  48.574  11.836  1.00 34.62           C  
ATOM   1492  NE  ARG A 484      17.947  49.637  11.237  1.00 40.25           N  
ATOM   1493  CZ  ARG A 484      17.974  50.902  11.657  1.00 47.00           C  
ATOM   1494  NH1 ARG A 484      17.247  51.299  12.698  1.00 40.46           N  
ATOM   1495  NH2 ARG A 484      18.744  51.780  11.029  1.00 46.39           N  
ATOM   1496  N   PHE A 485      14.458  44.948  13.659  1.00 32.11           N  
ATOM   1497  CA  PHE A 485      13.802  43.719  14.049  1.00 30.40           C  
ATOM   1498  C   PHE A 485      14.037  42.665  12.992  1.00 31.88           C  
ATOM   1499  O   PHE A 485      14.422  42.965  11.860  1.00 32.17           O  
ATOM   1500  CB  PHE A 485      12.303  43.945  14.228  1.00 33.88           C  
ATOM   1501  CG  PHE A 485      11.592  44.225  12.948  1.00 37.15           C  
ATOM   1502  CD1 PHE A 485      11.477  45.526  12.475  1.00 40.31           C  
ATOM   1503  CD2 PHE A 485      11.065  43.189  12.197  1.00 36.59           C  
ATOM   1504  CE1 PHE A 485      10.836  45.789  11.292  1.00 30.03           C  
ATOM   1505  CE2 PHE A 485      10.422  43.443  11.013  1.00 33.39           C  
ATOM   1506  CZ  PHE A 485      10.308  44.745  10.557  1.00 33.80           C  
ATOM   1507  N   GLN A 486      13.791  41.423  13.386  1.00 31.74           N  
ATOM   1508  CA  GLN A 486      13.949  40.268  12.528  1.00 29.10           C  
ATOM   1509  C   GLN A 486      12.846  39.289  12.878  1.00 27.07           C  
ATOM   1510  O   GLN A 486      12.673  38.927  14.039  1.00 30.16           O  
ATOM   1511  CB  GLN A 486      15.310  39.614  12.770  1.00 25.21           C  
ATOM   1512  CG  GLN A 486      15.478  38.269  12.069  1.00 28.52           C  
ATOM   1513  CD  GLN A 486      15.383  38.407  10.559  1.00 41.01           C  
ATOM   1514  OE1 GLN A 486      16.020  39.282   9.970  1.00 49.55           O  
ATOM   1515  NE2 GLN A 486      14.567  37.564   9.927  1.00 40.97           N  
ATOM   1516  N   GLU A 487      12.093  38.847  11.887  1.00 27.24           N  
ATOM   1517  CA  GLU A 487      11.063  37.861  12.172  1.00 29.35           C  
ATOM   1518  C   GLU A 487      11.600  36.446  12.141  1.00 27.23           C  
ATOM   1519  O   GLU A 487      12.495  36.141  11.366  1.00 25.45           O  
ATOM   1520  CB  GLU A 487       9.894  38.018  11.227  1.00 29.70           C  
ATOM   1521  CG  GLU A 487       8.972  39.146  11.643  1.00 37.73           C  
ATOM   1522  CD  GLU A 487       7.699  39.145  10.840  1.00 43.16           C  
ATOM   1523  OE1 GLU A 487       7.773  39.474   9.637  1.00 40.51           O  
ATOM   1524  OE2 GLU A 487       6.638  38.796  11.409  1.00 46.57           O  
ATOM   1525  N   TYR A 488      11.081  35.603  13.030  1.00 28.97           N  
ATOM   1526  CA  TYR A 488      11.440  34.187  13.067  1.00 25.22           C  
ATOM   1527  C   TYR A 488      10.187  33.355  12.888  1.00 29.40           C  
ATOM   1528  O   TYR A 488       9.091  33.777  13.265  1.00 24.91           O  
ATOM   1529  CB  TYR A 488      12.114  33.822  14.388  1.00 23.01           C  
ATOM   1530  CG  TYR A 488      13.512  34.377  14.546  1.00 28.50           C  
ATOM   1531  CD1 TYR A 488      13.718  35.730  14.821  1.00 31.62           C  
ATOM   1532  CD2 TYR A 488      14.628  33.558  14.421  1.00 27.04           C  
ATOM   1533  CE1 TYR A 488      15.000  36.252  14.968  1.00 31.87           C  
ATOM   1534  CE2 TYR A 488      15.916  34.071  14.567  1.00 31.46           C  
ATOM   1535  CZ  TYR A 488      16.094  35.415  14.846  1.00 29.64           C  
ATOM   1536  OH  TYR A 488      17.357  35.935  14.998  1.00 34.62           O  
ATOM   1537  N   ILE A 489      10.353  32.172  12.309  1.00 29.56           N  
ATOM   1538  CA  ILE A 489       9.232  31.291  12.039  1.00 28.44           C  
ATOM   1539  C   ILE A 489       9.368  29.990  12.820  1.00 27.93           C  
ATOM   1540  O   ILE A 489      10.412  29.348  12.809  1.00 26.27           O  
ATOM   1541  CB  ILE A 489       9.115  30.957  10.531  1.00 30.87           C  
ATOM   1542  CG1 ILE A 489       9.041  32.235   9.684  1.00 34.75           C  
ATOM   1543  CG2 ILE A 489       7.904  30.083  10.274  1.00 24.73           C  
ATOM   1544  CD1 ILE A 489       7.864  33.126   9.983  1.00 31.40           C  
ATOM   1545  N   LEU A 490       8.305  29.614  13.510  1.00 26.21           N  
ATOM   1546  CA  LEU A 490       8.224  28.296  14.106  1.00 22.94           C  
ATOM   1547  C   LEU A 490       7.131  27.526  13.368  1.00 23.29           C  
ATOM   1548  O   LEU A 490       5.950  27.861  13.465  1.00 24.92           O  
ATOM   1549  CB  LEU A 490       7.892  28.402  15.598  1.00 22.51           C  
ATOM   1550  CG  LEU A 490       7.829  27.072  16.349  1.00 31.12           C  
ATOM   1551  CD1 LEU A 490       9.155  26.282  16.191  1.00 21.91           C  
ATOM   1552  CD2 LEU A 490       7.471  27.273  17.817  1.00 25.98           C  
ATOM   1553  N   ALA A 491       7.523  26.507  12.616  1.00 23.98           N  
ATOM   1554  CA  ALA A 491       6.567  25.733  11.826  1.00 22.16           C  
ATOM   1555  C   ALA A 491       6.345  24.335  12.400  1.00 21.83           C  
ATOM   1556  O   ALA A 491       7.270  23.715  12.925  1.00 24.05           O  
ATOM   1557  CB  ALA A 491       7.008  25.666  10.371  1.00 15.47           C  
ATOM   1558  N   LEU A 492       5.100  23.871  12.327  1.00 24.45           N  
ATOM   1559  CA  LEU A 492       4.709  22.545  12.800  1.00 24.97           C  
ATOM   1560  C   LEU A 492       5.218  21.498  11.824  1.00 25.45           C  
ATOM   1561  O   LEU A 492       4.834  21.494  10.660  1.00 26.39           O  
ATOM   1562  CB  LEU A 492       3.181  22.459  12.909  1.00 28.99           C  
ATOM   1563  CG  LEU A 492       2.523  21.120  13.269  1.00 26.40           C  
ATOM   1564  CD1 LEU A 492       3.001  20.607  14.624  1.00 28.64           C  
ATOM   1565  CD2 LEU A 492       1.016  21.255  13.260  1.00 28.06           C  
ATOM   1566  N   ALA A 493       6.077  20.607  12.303  1.00 25.57           N  
ATOM   1567  CA  ALA A 493       6.789  19.679  11.425  1.00 28.94           C  
ATOM   1568  C   ALA A 493       6.348  18.213  11.599  1.00 29.56           C  
ATOM   1569  O   ALA A 493       5.624  17.871  12.541  1.00 30.17           O  
ATOM   1570  CB  ALA A 493       8.281  19.819  11.651  1.00 26.00           C  
ATOM   1571  N   ASP A 494       6.779  17.348  10.692  1.00 27.35           N  
ATOM   1572  CA  ASP A 494       6.454  15.922  10.786  1.00 29.87           C  
ATOM   1573  C   ASP A 494       7.703  15.036  10.657  1.00 28.64           C  
ATOM   1574  O   ASP A 494       8.278  14.636  11.660  1.00 24.69           O  
ATOM   1575  CB  ASP A 494       5.382  15.522   9.766  1.00 26.33           C  
ATOM   1576  CG  ASP A 494       5.603  16.162   8.401  1.00 37.40           C  
ATOM   1577  OD1 ASP A 494       6.423  15.627   7.627  1.00 36.54           O  
ATOM   1578  OD2 ASP A 494       4.964  17.204   8.102  1.00 37.34           O  
ATOM   1579  N   VAL A 495       8.127  14.734   9.433  1.00 28.11           N  
ATOM   1580  CA  VAL A 495       9.296  13.871   9.246  1.00 27.83           C  
ATOM   1581  C   VAL A 495      10.568  14.649   9.567  1.00 26.28           C  
ATOM   1582  O   VAL A 495      10.558  15.870   9.602  1.00 24.98           O  
ATOM   1583  CB  VAL A 495       9.382  13.289   7.801  1.00 23.06           C  
ATOM   1584  CG1 VAL A 495       8.173  12.420   7.503  1.00 17.52           C  
ATOM   1585  CG2 VAL A 495       9.552  14.408   6.785  1.00 19.32           C  
ATOM   1586  N   PRO A 496      11.668  13.939   9.833  1.00 25.07           N  
ATOM   1587  CA  PRO A 496      12.932  14.634  10.081  1.00 21.25           C  
ATOM   1588  C   PRO A 496      13.439  15.367   8.848  1.00 28.19           C  
ATOM   1589  O   PRO A 496      13.052  15.080   7.719  1.00 30.30           O  
ATOM   1590  CB  PRO A 496      13.898  13.493  10.409  1.00 24.56           C  
ATOM   1591  CG  PRO A 496      13.052  12.384  10.881  1.00 19.99           C  
ATOM   1592  CD  PRO A 496      11.760  12.496  10.109  1.00 21.76           C  
ATOM   1593  N   SER A 497      14.315  16.328   9.074  1.00 29.84           N  
ATOM   1594  CA  SER A 497      15.026  16.956   7.990  1.00 32.02           C  
ATOM   1595  C   SER A 497      16.132  16.001   7.470  1.00 27.80           C  
ATOM   1596  O   SER A 497      16.370  14.950   8.045  1.00 23.39           O  
ATOM   1597  CB  SER A 497      15.624  18.272   8.477  1.00 26.20           C  
ATOM   1598  OG  SER A 497      16.489  18.801   7.488  1.00 42.87           O  
ATOM   1599  N  ASER A 498      16.789  16.379   6.378  0.49 27.41           N  
ATOM   1600  CA ASER A 498      17.872  15.574   5.818  0.49 28.97           C  
ATOM   1601  C  ASER A 498      19.132  15.575   6.683  0.49 26.72           C  
ATOM   1602  O  ASER A 498      19.561  16.620   7.158  0.49 29.98           O  
ATOM   1603  CB ASER A 498      18.210  16.030   4.392  0.49 25.56           C  
ATOM   1604  OG ASER A 498      17.810  17.371   4.161  0.49 28.68           O  
ATOM   1605  N  BSER A 498      16.795  16.393   6.391  0.51 27.60           N  
ATOM   1606  CA BSER A 498      17.888  15.613   5.828  0.51 28.89           C  
ATOM   1607  C  BSER A 498      19.132  15.581   6.718  0.51 26.74           C  
ATOM   1608  O  BSER A 498      19.550  16.607   7.238  0.51 29.91           O  
ATOM   1609  CB BSER A 498      18.259  16.166   4.452  0.51 25.56           C  
ATOM   1610  OG BSER A 498      19.639  16.010   4.209  0.51 25.54           O  
ATOM   1611  N   PRO A 499      19.721  14.389   6.899  1.00 25.80           N  
ATOM   1612  CA  PRO A 499      21.040  14.261   7.524  1.00 25.50           C  
ATOM   1613  C   PRO A 499      22.059  14.860   6.571  1.00 26.21           C  
ATOM   1614  O   PRO A 499      21.771  15.010   5.383  1.00 24.51           O  
ATOM   1615  CB  PRO A 499      21.275  12.745   7.563  1.00 23.05           C  
ATOM   1616  CG  PRO A 499      19.950  12.129   7.363  1.00 28.18           C  
ATOM   1617  CD  PRO A 499      19.163  13.081   6.516  1.00 26.63           C  
ATOM   1618  N   TYR A 500      23.248  15.173   7.056  1.00 24.52           N  
ATOM   1619  CA  TYR A 500      24.224  15.807   6.190  1.00 24.99           C  
ATOM   1620  C   TYR A 500      25.625  15.500   6.646  1.00 29.40           C  
ATOM   1621  O   TYR A 500      25.823  14.864   7.685  1.00 27.44           O  
ATOM   1622  CB  TYR A 500      24.006  17.325   6.141  1.00 25.70           C  
ATOM   1623  CG  TYR A 500      24.194  18.028   7.471  1.00 31.11           C  
ATOM   1624  CD1 TYR A 500      23.145  18.116   8.384  1.00 33.04           C  
ATOM   1625  CD2 TYR A 500      25.421  18.597   7.817  1.00 26.84           C  
ATOM   1626  CE1 TYR A 500      23.303  18.745   9.600  1.00 31.97           C  
ATOM   1627  CE2 TYR A 500      25.593  19.230   9.028  1.00 27.46           C  
ATOM   1628  CZ  TYR A 500      24.529  19.303   9.922  1.00 43.30           C  
ATOM   1629  OH  TYR A 500      24.681  19.933  11.142  1.00 46.52           O  
ATOM   1630  N   GLY A 501      26.590  15.961   5.854  1.00 29.92           N  
ATOM   1631  CA  GLY A 501      27.995  15.764   6.137  1.00 27.46           C  
ATOM   1632  C   GLY A 501      28.385  14.308   6.212  1.00 27.27           C  
ATOM   1633  O   GLY A 501      29.188  13.920   7.056  1.00 34.13           O  
ATOM   1634  N   VAL A 502      27.820  13.492   5.334  1.00 27.33           N  
ATOM   1635  CA  VAL A 502      28.150  12.074   5.362  1.00 32.62           C  
ATOM   1636  C   VAL A 502      29.524  11.783   4.749  1.00 34.61           C  
ATOM   1637  O   VAL A 502      29.866  12.272   3.675  1.00 39.13           O  
ATOM   1638  CB  VAL A 502      27.012  11.166   4.796  1.00 33.83           C  
ATOM   1639  CG1 VAL A 502      25.755  11.986   4.442  1.00 21.57           C  
ATOM   1640  CG2 VAL A 502      27.504  10.302   3.656  1.00 25.20           C  
ATOM   1641  N   LYS A 503      30.312  11.009   5.482  1.00 28.11           N  
ATOM   1642  CA  LYS A 503      31.667  10.683   5.110  1.00 31.67           C  
ATOM   1643  C   LYS A 503      31.900   9.187   5.313  1.00 37.48           C  
ATOM   1644  O   LYS A 503      31.237   8.556   6.134  1.00 36.64           O  
ATOM   1645  CB  LYS A 503      32.633  11.482   5.982  1.00 36.92           C  
ATOM   1646  CG  LYS A 503      32.644  12.963   5.659  1.00 44.57           C  
ATOM   1647  CD  LYS A 503      32.565  13.826   6.906  1.00 60.75           C  
ATOM   1648  CE  LYS A 503      32.154  15.264   6.555  1.00 64.01           C  
ATOM   1649  NZ  LYS A 503      31.532  15.980   7.717  1.00 63.30           N  
ATOM   1650  N   ILE A 504      32.829   8.615   4.555  1.00 36.98           N  
ATOM   1651  CA  ILE A 504      33.321   7.282   4.859  1.00 38.04           C  
ATOM   1652  C   ILE A 504      34.568   7.445   5.710  1.00 40.07           C  
ATOM   1653  O   ILE A 504      35.526   8.081   5.271  1.00 42.27           O  
ATOM   1654  CB  ILE A 504      33.663   6.519   3.590  1.00 40.61           C  
ATOM   1655  CG1 ILE A 504      32.401   6.339   2.751  1.00 35.55           C  
ATOM   1656  CG2 ILE A 504      34.279   5.162   3.935  1.00 41.84           C  
ATOM   1657  CD1 ILE A 504      31.361   5.469   3.409  1.00 27.22           C  
ATOM   1658  N   ILE A 505      34.556   6.898   6.925  1.00 29.30           N  
ATOM   1659  CA  ILE A 505      35.659   7.129   7.863  1.00 37.32           C  
ATOM   1660  C   ILE A 505      36.512   5.889   8.097  1.00 45.19           C  
ATOM   1661  O   ILE A 505      37.584   5.969   8.692  1.00 55.25           O  
ATOM   1662  CB  ILE A 505      35.170   7.652   9.226  1.00 33.42           C  
ATOM   1663  CG1 ILE A 505      34.188   6.660   9.849  1.00 38.75           C  
ATOM   1664  CG2 ILE A 505      34.529   9.018   9.072  1.00 34.73           C  
ATOM   1665  CD1 ILE A 505      33.839   6.960  11.288  1.00 42.16           C  
ATOM   1666  N   GLU A 506      36.022   4.745   7.644  1.00 39.95           N  
ATOM   1667  CA  GLU A 506      36.804   3.520   7.644  1.00 41.56           C  
ATOM   1668  C   GLU A 506      36.456   2.746   6.375  1.00 48.38           C  
ATOM   1669  O   GLU A 506      35.298   2.757   5.932  1.00 42.22           O  
ATOM   1670  CB  GLU A 506      36.556   2.704   8.917  1.00 46.55           C  
ATOM   1671  CG  GLU A 506      37.341   3.231  10.130  1.00 60.94           C  
ATOM   1672  CD  GLU A 506      36.725   2.826  11.465  1.00 75.65           C  
ATOM   1673  OE1 GLU A 506      36.164   1.710  11.538  1.00 72.09           O  
ATOM   1674  OE2 GLU A 506      36.787   3.627  12.434  1.00 72.56           O  
ATOM   1675  N   LEU A 507      37.455   2.108   5.770  1.00 42.79           N  
ATOM   1676  CA  LEU A 507      37.285   1.593   4.415  1.00 38.02           C  
ATOM   1677  C   LEU A 507      38.228   0.458   4.084  1.00 40.61           C  
ATOM   1678  O   LEU A 507      39.443   0.632   4.093  1.00 44.09           O  
ATOM   1679  CB  LEU A 507      37.477   2.722   3.399  1.00 35.78           C  
ATOM   1680  CG  LEU A 507      37.158   2.367   1.942  1.00 42.24           C  
ATOM   1681  CD1 LEU A 507      35.881   1.527   1.851  1.00 35.45           C  
ATOM   1682  CD2 LEU A 507      37.055   3.624   1.078  1.00 26.58           C  
ATOM   1683  N   SER A 508      37.664  -0.703   3.787  1.00 35.75           N  
ATOM   1684  CA  SER A 508      38.462  -1.841   3.369  1.00 35.77           C  
ATOM   1685  C   SER A 508      38.012  -2.381   1.997  1.00 41.83           C  
ATOM   1686  O   SER A 508      37.512  -1.634   1.157  1.00 40.04           O  
ATOM   1687  CB  SER A 508      38.395  -2.938   4.425  1.00 33.32           C  
ATOM   1688  OG  SER A 508      37.113  -3.535   4.447  1.00 41.12           O  
ATOM   1689  N   GLN A 509      38.204  -3.678   1.786  1.00 39.16           N  
ATOM   1690  CA  GLN A 509      37.843  -4.336   0.547  1.00 37.73           C  
ATOM   1691  C   GLN A 509      36.373  -4.678   0.555  1.00 41.86           C  
ATOM   1692  O   GLN A 509      35.718  -4.664  -0.495  1.00 40.24           O  
ATOM   1693  CB  GLN A 509      38.619  -5.654   0.382  1.00 44.71           C  
ATOM   1694  CG  GLN A 509      40.042  -5.524  -0.121  1.00 44.09           C  
ATOM   1695  CD  GLN A 509      41.002  -5.040   0.950  1.00 54.49           C  
ATOM   1696  OE1 GLN A 509      40.739  -5.167   2.157  1.00 52.74           O  
ATOM   1697  NE2 GLN A 509      42.129  -4.478   0.515  1.00 45.56           N  
ATOM   1698  N   THR A 510      35.860  -5.023   1.734  1.00 36.01           N  
ATOM   1699  CA  THR A 510      34.484  -5.504   1.833  1.00 38.76           C  
ATOM   1700  C   THR A 510      33.634  -4.741   2.832  1.00 31.41           C  
ATOM   1701  O   THR A 510      32.468  -5.063   3.038  1.00 36.68           O  
ATOM   1702  CB  THR A 510      34.436  -6.989   2.212  1.00 39.07           C  
ATOM   1703  OG1 THR A 510      34.941  -7.160   3.541  1.00 40.04           O  
ATOM   1704  CG2 THR A 510      35.277  -7.783   1.251  1.00 32.69           C  
ATOM   1705  N   THR A 511      34.211  -3.739   3.470  1.00 33.11           N  
ATOM   1706  CA  THR A 511      33.470  -3.032   4.500  1.00 38.26           C  
ATOM   1707  C   THR A 511      33.792  -1.558   4.468  1.00 40.10           C  
ATOM   1708  O   THR A 511      34.814  -1.135   3.906  1.00 34.95           O  
ATOM   1709  CB  THR A 511      33.764  -3.581   5.918  1.00 39.94           C  
ATOM   1710  OG1 THR A 511      35.115  -3.273   6.283  1.00 30.81           O  
ATOM   1711  CG2 THR A 511      33.539  -5.090   5.970  1.00 30.13           C  
ATOM   1712  N   ALA A 512      32.897  -0.777   5.059  1.00 32.84           N  
ATOM   1713  CA  ALA A 512      33.127   0.651   5.207  1.00 36.66           C  
ATOM   1714  C   ALA A 512      32.327   1.160   6.395  1.00 36.04           C  
ATOM   1715  O   ALA A 512      31.319   0.565   6.783  1.00 33.81           O  
ATOM   1716  CB  ALA A 512      32.748   1.399   3.931  1.00 27.62           C  
ATOM   1717  N   LYS A 513      32.785   2.250   6.990  1.00 32.19           N  
ATOM   1718  CA  LYS A 513      32.032   2.847   8.069  1.00 34.77           C  
ATOM   1719  C   LYS A 513      31.630   4.225   7.614  1.00 34.66           C  
ATOM   1720  O   LYS A 513      32.476   5.046   7.272  1.00 37.60           O  
ATOM   1721  CB  LYS A 513      32.855   2.917   9.355  1.00 46.05           C  
ATOM   1722  CG  LYS A 513      32.032   3.196  10.618  1.00 42.04           C  
ATOM   1723  CD  LYS A 513      32.926   3.681  11.753  1.00 46.53           C  
ATOM   1724  CE  LYS A 513      32.802   2.807  12.995  1.00 48.31           C  
ATOM   1725  NZ  LYS A 513      33.840   3.173  14.004  1.00 53.64           N  
ATOM   1726  N   VAL A 514      30.328   4.464   7.572  1.00 31.81           N  
ATOM   1727  CA  VAL A 514      29.842   5.767   7.177  1.00 29.07           C  
ATOM   1728  C   VAL A 514      29.440   6.540   8.424  1.00 33.31           C  
ATOM   1729  O   VAL A 514      28.913   5.970   9.390  1.00 29.12           O  
ATOM   1730  CB  VAL A 514      28.668   5.669   6.182  1.00 30.06           C  
ATOM   1731  CG1 VAL A 514      27.565   4.791   6.734  1.00 30.85           C  
ATOM   1732  CG2 VAL A 514      28.140   7.058   5.837  1.00 29.24           C  
ATOM   1733  N   SER A 515      29.711   7.837   8.394  1.00 25.96           N  
ATOM   1734  CA  SER A 515      29.432   8.709   9.509  1.00 28.54           C  
ATOM   1735  C   SER A 515      28.739   9.949   8.981  1.00 27.80           C  
ATOM   1736  O   SER A 515      29.051  10.418   7.897  1.00 30.29           O  
ATOM   1737  CB  SER A 515      30.741   9.066  10.221  1.00 31.84           C  
ATOM   1738  OG  SER A 515      30.538  10.019  11.237  1.00 32.52           O  
ATOM   1739  N   PHE A 516      27.786  10.476   9.737  1.00 28.34           N  
ATOM   1740  CA  PHE A 516      27.041  11.642   9.281  1.00 25.61           C  
ATOM   1741  C   PHE A 516      26.565  12.506  10.452  1.00 25.81           C  
ATOM   1742  O   PHE A 516      26.673  12.114  11.606  1.00 29.42           O  
ATOM   1743  CB  PHE A 516      25.862  11.205   8.399  1.00 22.67           C  
ATOM   1744  CG  PHE A 516      25.025  10.123   9.007  1.00 23.66           C  
ATOM   1745  CD1 PHE A 516      23.955  10.435   9.833  1.00 22.37           C  
ATOM   1746  CD2 PHE A 516      25.314   8.787   8.776  1.00 23.69           C  
ATOM   1747  CE1 PHE A 516      23.181   9.431  10.413  1.00 19.43           C  
ATOM   1748  CE2 PHE A 516      24.541   7.782   9.357  1.00 19.94           C  
ATOM   1749  CZ  PHE A 516      23.475   8.107  10.174  1.00 16.66           C  
ATOM   1750  N   ASN A 517      26.046  13.687  10.146  1.00 28.33           N  
ATOM   1751  CA  ASN A 517      25.475  14.558  11.161  1.00 25.22           C  
ATOM   1752  C   ASN A 517      23.962  14.472  11.173  1.00 28.86           C  
ATOM   1753  O   ASN A 517      23.327  14.453  10.116  1.00 34.42           O  
ATOM   1754  CB  ASN A 517      25.905  16.008  10.937  1.00 29.74           C  
ATOM   1755  CG  ASN A 517      27.402  16.160  10.901  1.00 32.48           C  
ATOM   1756  OD1 ASN A 517      28.111  15.575  11.713  1.00 45.75           O  
ATOM   1757  ND2 ASN A 517      27.897  16.916   9.941  1.00 31.47           N  
ATOM   1758  N   LYS A 518      23.390  14.409  12.372  1.00 27.71           N  
ATOM   1759  CA  LYS A 518      21.949  14.406  12.522  1.00 29.19           C  
ATOM   1760  C   LYS A 518      21.389  15.747  12.066  1.00 30.86           C  
ATOM   1761  O   LYS A 518      22.019  16.785  12.246  1.00 30.50           O  
ATOM   1762  CB  LYS A 518      21.587  14.153  13.984  1.00 32.53           C  
ATOM   1763  CG  LYS A 518      22.131  15.202  14.933  1.00 40.42           C  
ATOM   1764  CD  LYS A 518      22.372  14.633  16.330  1.00 45.85           C  
ATOM   1765  CE  LYS A 518      23.200  15.606  17.193  1.00 59.77           C  
ATOM   1766  NZ  LYS A 518      24.626  15.819  16.735  1.00 55.45           N  
ATOM   1767  N   PRO A 519      20.196  15.738  11.466  1.00 32.87           N  
ATOM   1768  CA  PRO A 519      19.597  17.046  11.199  1.00 35.28           C  
ATOM   1769  C   PRO A 519      19.263  17.672  12.533  1.00 43.57           C  
ATOM   1770  O   PRO A 519      18.699  16.986  13.388  1.00 45.96           O  
ATOM   1771  CB  PRO A 519      18.324  16.702  10.437  1.00 28.89           C  
ATOM   1772  CG  PRO A 519      18.021  15.302  10.810  1.00 25.82           C  
ATOM   1773  CD  PRO A 519      19.319  14.626  11.080  1.00 26.26           C  
ATOM   1774  N   ASP A 520      19.626  18.936  12.722  1.00 51.54           N  
ATOM   1775  CA  ASP A 520      19.396  19.602  14.001  1.00 55.08           C  
ATOM   1776  C   ASP A 520      18.079  20.390  13.986  1.00 54.40           C  
ATOM   1777  O   ASP A 520      17.991  21.506  13.459  1.00 58.45           O  
ATOM   1778  CB  ASP A 520      20.595  20.492  14.372  1.00 60.66           C  
ATOM   1779  CG  ASP A 520      20.541  21.001  15.814  1.00 65.22           C  
ATOM   1780  OD1 ASP A 520      19.773  20.453  16.637  1.00 65.54           O  
ATOM   1781  OD2 ASP A 520      21.285  21.956  16.125  1.00 69.16           O  
ATOM   1782  N   SER A 521      17.047  19.783  14.556  1.00 49.77           N  
ATOM   1783  CA  SER A 521      15.785  20.476  14.765  1.00 57.00           C  
ATOM   1784  C   SER A 521      15.808  21.235  16.103  1.00 55.28           C  
ATOM   1785  O   SER A 521      14.799  21.807  16.535  1.00 44.42           O  
ATOM   1786  CB  SER A 521      14.648  19.464  14.760  1.00 45.04           C  
ATOM   1787  OG  SER A 521      14.879  18.493  15.763  1.00 48.24           O  
ATOM   1788  N   HIS A 522      16.965  21.229  16.758  1.00 55.09           N  
ATOM   1789  CA  HIS A 522      17.096  21.876  18.051  1.00 55.98           C  
ATOM   1790  C   HIS A 522      16.168  21.222  19.066  1.00 63.08           C  
ATOM   1791  O   HIS A 522      15.814  21.825  20.083  1.00 61.60           O  
ATOM   1792  CB  HIS A 522      16.791  23.368  17.925  1.00 48.07           C  
ATOM   1793  CG  HIS A 522      17.712  24.075  16.986  1.00 55.24           C  
ATOM   1794  ND1 HIS A 522      19.045  24.283  17.272  1.00 57.87           N  
ATOM   1795  CD2 HIS A 522      17.506  24.588  15.751  1.00 45.83           C  
ATOM   1796  CE1 HIS A 522      19.616  24.910  16.260  1.00 58.27           C  
ATOM   1797  NE2 HIS A 522      18.704  25.105  15.324  1.00 52.86           N  
ATOM   1798  N   GLY A 523      15.770  19.986  18.776  1.00 55.36           N  
ATOM   1799  CA  GLY A 523      14.986  19.205  19.710  1.00 51.72           C  
ATOM   1800  C   GLY A 523      13.503  19.217  19.426  1.00 50.21           C  
ATOM   1801  O   GLY A 523      12.720  18.616  20.176  1.00 47.48           O  
ATOM   1802  N   GLY A 524      13.114  19.899  18.348  1.00 43.15           N  
ATOM   1803  CA  GLY A 524      11.712  20.013  17.989  1.00 31.17           C  
ATOM   1804  C   GLY A 524      11.174  18.748  17.350  1.00 30.47           C  
ATOM   1805  O   GLY A 524      10.007  18.372  17.550  1.00 25.82           O  
ATOM   1806  N   VAL A 525      12.045  18.089  16.583  1.00 34.95           N  
ATOM   1807  CA  VAL A 525      11.667  16.966  15.730  1.00 30.70           C  
ATOM   1808  C   VAL A 525      12.456  15.721  16.084  1.00 26.34           C  
ATOM   1809  O   VAL A 525      13.671  15.696  15.936  1.00 33.21           O  
ATOM   1810  CB  VAL A 525      11.914  17.309  14.248  1.00 27.27           C  
ATOM   1811  CG1 VAL A 525      11.417  16.181  13.339  1.00 22.03           C  
ATOM   1812  CG2 VAL A 525      11.237  18.616  13.917  1.00 22.55           C  
ATOM   1813  N   PRO A 526      11.769  14.673  16.546  1.00 26.12           N  
ATOM   1814  CA  PRO A 526      12.477  13.441  16.942  1.00 21.60           C  
ATOM   1815  C   PRO A 526      13.064  12.618  15.770  1.00 22.38           C  
ATOM   1816  O   PRO A 526      12.513  12.570  14.671  1.00 26.34           O  
ATOM   1817  CB  PRO A 526      11.393  12.637  17.667  1.00 21.05           C  
ATOM   1818  CG  PRO A 526      10.090  13.118  17.053  1.00 22.99           C  
ATOM   1819  CD  PRO A 526      10.306  14.570  16.703  1.00 22.77           C  
ATOM   1820  N   ILE A 527      14.193  11.973  16.019  1.00 24.18           N  
ATOM   1821  CA  ILE A 527      14.710  10.959  15.121  1.00 22.75           C  
ATOM   1822  C   ILE A 527      14.615   9.615  15.814  1.00 23.17           C  
ATOM   1823  O   ILE A 527      15.133   9.450  16.916  1.00 28.26           O  
ATOM   1824  CB  ILE A 527      16.207  11.163  14.844  1.00 28.20           C  
ATOM   1825  CG1 ILE A 527      16.519  12.622  14.520  1.00 22.22           C  
ATOM   1826  CG2 ILE A 527      16.683  10.196  13.741  1.00 22.44           C  
ATOM   1827  CD1 ILE A 527      16.089  13.046  13.139  1.00 24.41           C  
ATOM   1828  N   HIS A 528      13.985   8.640  15.178  1.00 26.66           N  
ATOM   1829  CA  HIS A 528      14.038   7.284  15.715  1.00 25.20           C  
ATOM   1830  C   HIS A 528      15.285   6.528  15.249  1.00 26.50           C  
ATOM   1831  O   HIS A 528      16.069   6.049  16.064  1.00 26.39           O  
ATOM   1832  CB  HIS A 528      12.795   6.488  15.357  1.00 21.47           C  
ATOM   1833  CG  HIS A 528      12.788   5.116  15.949  1.00 33.98           C  
ATOM   1834  ND1 HIS A 528      13.246   4.007  15.266  1.00 37.74           N  
ATOM   1835  CD2 HIS A 528      12.418   4.676  17.172  1.00 24.38           C  
ATOM   1836  CE1 HIS A 528      13.135   2.944  16.036  1.00 29.33           C  
ATOM   1837  NE2 HIS A 528      12.643   3.321  17.202  1.00 29.43           N  
ATOM   1838  N   HIS A 529      15.456   6.422  13.937  1.00 25.02           N  
ATOM   1839  CA  HIS A 529      16.631   5.771  13.364  1.00 24.56           C  
ATOM   1840  C   HIS A 529      16.996   6.377  12.000  1.00 24.01           C  
ATOM   1841  O   HIS A 529      16.291   7.238  11.468  1.00 21.32           O  
ATOM   1842  CB  HIS A 529      16.414   4.248  13.253  1.00 23.79           C  
ATOM   1843  CG  HIS A 529      15.375   3.849  12.251  1.00 26.11           C  
ATOM   1844  ND1 HIS A 529      14.033   3.747  12.566  1.00 23.47           N  
ATOM   1845  CD2 HIS A 529      15.476   3.521  10.938  1.00 27.68           C  
ATOM   1846  CE1 HIS A 529      13.358   3.377  11.492  1.00 28.30           C  
ATOM   1847  NE2 HIS A 529      14.212   3.233  10.488  1.00 27.46           N  
ATOM   1848  N   TYR A 530      18.105   5.920  11.439  1.00 24.47           N  
ATOM   1849  CA  TYR A 530      18.501   6.331  10.103  1.00 22.81           C  
ATOM   1850  C   TYR A 530      18.395   5.167   9.108  1.00 25.32           C  
ATOM   1851  O   TYR A 530      18.607   4.014   9.484  1.00 27.53           O  
ATOM   1852  CB  TYR A 530      19.919   6.902  10.148  1.00 18.97           C  
ATOM   1853  CG  TYR A 530      20.024   8.154  10.980  1.00 18.24           C  
ATOM   1854  CD1 TYR A 530      19.740   9.399  10.436  1.00 19.28           C  
ATOM   1855  CD2 TYR A 530      20.397   8.094  12.321  1.00 24.36           C  
ATOM   1856  CE1 TYR A 530      19.826  10.559  11.203  1.00 19.16           C  
ATOM   1857  CE2 TYR A 530      20.492   9.241  13.094  1.00 21.00           C  
ATOM   1858  CZ  TYR A 530      20.205  10.469  12.529  1.00 21.51           C  
ATOM   1859  OH  TYR A 530      20.293  11.602  13.288  1.00 20.63           O  
ATOM   1860  N   GLN A 531      18.029   5.464   7.857  1.00 22.27           N  
ATOM   1861  CA  GLN A 531      18.080   4.474   6.782  1.00 21.36           C  
ATOM   1862  C   GLN A 531      19.294   4.815   5.965  1.00 24.79           C  
ATOM   1863  O   GLN A 531      19.391   5.924   5.434  1.00 24.87           O  
ATOM   1864  CB  GLN A 531      16.878   4.578   5.848  1.00 28.98           C  
ATOM   1865  CG  GLN A 531      15.525   4.416   6.491  1.00 34.08           C  
ATOM   1866  CD  GLN A 531      15.094   2.971   6.567  1.00 45.36           C  
ATOM   1867  OE1 GLN A 531      14.866   2.431   7.657  1.00 36.57           O  
ATOM   1868  NE2 GLN A 531      14.988   2.326   5.402  1.00 48.10           N  
ATOM   1869  N   VAL A 532      20.227   3.881   5.863  1.00 25.68           N  
ATOM   1870  CA  VAL A 532      21.372   4.061   4.977  1.00 23.18           C  
ATOM   1871  C   VAL A 532      21.142   3.218   3.716  1.00 22.90           C  
ATOM   1872  O   VAL A 532      20.918   2.018   3.808  1.00 23.44           O  
ATOM   1873  CB  VAL A 532      22.671   3.675   5.694  1.00 30.81           C  
ATOM   1874  CG1 VAL A 532      23.901   3.945   4.814  1.00 19.17           C  
ATOM   1875  CG2 VAL A 532      22.761   4.430   7.014  1.00 25.46           C  
ATOM   1876  N   ASP A 533      21.124   3.878   2.561  1.00 20.63           N  
ATOM   1877  CA  ASP A 533      20.958   3.234   1.262  1.00 21.66           C  
ATOM   1878  C   ASP A 533      22.304   3.163   0.561  1.00 25.45           C  
ATOM   1879  O   ASP A 533      22.987   4.175   0.402  1.00 24.88           O  
ATOM   1880  CB  ASP A 533      20.005   4.038   0.372  1.00 22.73           C  
ATOM   1881  CG  ASP A 533      18.544   3.927   0.802  1.00 29.48           C  
ATOM   1882  OD1 ASP A 533      18.272   3.498   1.945  1.00 27.89           O  
ATOM   1883  OD2 ASP A 533      17.664   4.274  -0.019  1.00 34.16           O  
ATOM   1884  N   VAL A 534      22.704   1.969   0.149  1.00 31.11           N  
ATOM   1885  CA  VAL A 534      23.942   1.841  -0.609  1.00 27.74           C  
ATOM   1886  C   VAL A 534      23.704   1.116  -1.944  1.00 23.62           C  
ATOM   1887  O   VAL A 534      22.859   0.228  -2.037  1.00 24.70           O  
ATOM   1888  CB  VAL A 534      25.094   1.239   0.261  1.00 25.87           C  
ATOM   1889  CG1 VAL A 534      24.698  -0.075   0.859  1.00 34.92           C  
ATOM   1890  CG2 VAL A 534      26.370   1.099  -0.544  1.00 23.21           C  
ATOM   1891  N   LYS A 535      24.429   1.521  -2.983  1.00 25.26           N  
ATOM   1892  CA  LYS A 535      24.178   1.012  -4.339  1.00 24.64           C  
ATOM   1893  C   LYS A 535      25.433   1.089  -5.163  1.00 23.19           C  
ATOM   1894  O   LYS A 535      26.119   2.105  -5.164  1.00 22.69           O  
ATOM   1895  CB  LYS A 535      23.121   1.866  -5.052  1.00 21.85           C  
ATOM   1896  CG  LYS A 535      22.325   1.127  -6.103  1.00 26.79           C  
ATOM   1897  CD  LYS A 535      21.457   2.075  -6.921  1.00 24.73           C  
ATOM   1898  CE  LYS A 535      22.278   2.786  -7.972  1.00 23.29           C  
ATOM   1899  NZ  LYS A 535      21.546   3.967  -8.378  1.00 30.64           N  
ATOM   1900  N   GLU A 536      25.727   0.021  -5.887  1.00 26.66           N  
ATOM   1901  CA  GLU A 536      26.846   0.035  -6.817  1.00 22.35           C  
ATOM   1902  C   GLU A 536      26.410   0.874  -8.029  1.00 22.97           C  
ATOM   1903  O   GLU A 536      25.259   0.782  -8.467  1.00 23.02           O  
ATOM   1904  CB  GLU A 536      27.232  -1.403  -7.181  1.00 20.76           C  
ATOM   1905  CG  GLU A 536      28.569  -1.554  -7.889  1.00 28.81           C  
ATOM   1906  CD  GLU A 536      28.499  -1.322  -9.399  1.00 28.09           C  
ATOM   1907  OE1 GLU A 536      27.414  -1.480  -9.990  1.00 22.57           O  
ATOM   1908  OE2 GLU A 536      29.543  -0.979  -9.995  1.00 31.27           O  
ATOM   1909  N   VAL A 537      27.310   1.707  -8.550  1.00 23.58           N  
ATOM   1910  CA  VAL A 537      26.913   2.769  -9.483  1.00 22.88           C  
ATOM   1911  C   VAL A 537      26.292   2.318 -10.798  1.00 23.00           C  
ATOM   1912  O   VAL A 537      25.668   3.121 -11.491  1.00 23.44           O  
ATOM   1913  CB  VAL A 537      28.063   3.736  -9.829  1.00 25.53           C  
ATOM   1914  CG1 VAL A 537      28.423   4.588  -8.628  1.00 28.34           C  
ATOM   1915  CG2 VAL A 537      29.264   2.980 -10.385  1.00 24.99           C  
ATOM   1916  N   ALA A 538      26.474   1.061 -11.168  1.00 25.21           N  
ATOM   1917  CA  ALA A 538      25.866   0.575 -12.406  1.00 24.44           C  
ATOM   1918  C   ALA A 538      24.783  -0.428 -12.071  1.00 24.03           C  
ATOM   1919  O   ALA A 538      24.301  -1.141 -12.937  1.00 24.11           O  
ATOM   1920  CB  ALA A 538      26.902  -0.027 -13.330  1.00 18.89           C  
ATOM   1921  N   SER A 539      24.401  -0.465 -10.799  1.00 24.09           N  
ATOM   1922  CA  SER A 539      23.358  -1.376 -10.341  1.00 27.55           C  
ATOM   1923  C   SER A 539      22.087  -0.603 -10.030  1.00 26.08           C  
ATOM   1924  O   SER A 539      22.106   0.624  -9.922  1.00 31.57           O  
ATOM   1925  CB  SER A 539      23.825  -2.178  -9.129  1.00 28.41           C  
ATOM   1926  OG  SER A 539      25.011  -2.888  -9.450  1.00 30.07           O  
ATOM   1927  N   GLU A 540      20.980  -1.323  -9.911  1.00 30.63           N  
ATOM   1928  CA  GLU A 540      19.665  -0.700  -9.832  1.00 32.27           C  
ATOM   1929  C   GLU A 540      19.087  -0.773  -8.429  1.00 30.92           C  
ATOM   1930  O   GLU A 540      18.291   0.081  -8.026  1.00 26.33           O  
ATOM   1931  CB  GLU A 540      18.720  -1.398 -10.788  1.00 23.88           C  
ATOM   1932  CG  GLU A 540      18.341  -0.598 -11.996  1.00 39.81           C  
ATOM   1933  CD  GLU A 540      17.515  -1.427 -12.958  1.00 50.22           C  
ATOM   1934  OE1 GLU A 540      16.350  -1.739 -12.610  1.00 54.96           O  
ATOM   1935  OE2 GLU A 540      18.044  -1.793 -14.039  1.00 41.83           O  
ATOM   1936  N   ILE A 541      19.491  -1.799  -7.692  1.00 21.40           N  
ATOM   1937  CA  ILE A 541      18.908  -2.058  -6.395  1.00 33.81           C  
ATOM   1938  C   ILE A 541      19.657  -1.405  -5.248  1.00 31.10           C  
ATOM   1939  O   ILE A 541      20.825  -1.705  -5.010  1.00 31.60           O  
ATOM   1940  CB  ILE A 541      18.815  -3.553  -6.116  1.00 42.50           C  
ATOM   1941  CG1 ILE A 541      17.884  -4.202  -7.134  1.00 48.07           C  
ATOM   1942  CG2 ILE A 541      18.312  -3.782  -4.697  1.00 32.24           C  
ATOM   1943  CD1 ILE A 541      16.515  -3.510  -7.244  1.00 44.71           C  
ATOM   1944  N   TRP A 542      18.963  -0.515  -4.545  1.00 27.89           N  
ATOM   1945  CA  TRP A 542      19.469   0.059  -3.311  1.00 30.92           C  
ATOM   1946  C   TRP A 542      19.387  -0.978  -2.208  1.00 25.46           C  
ATOM   1947  O   TRP A 542      18.327  -1.543  -1.952  1.00 29.71           O  
ATOM   1948  CB  TRP A 542      18.655   1.293  -2.913  1.00 26.83           C  
ATOM   1949  CG  TRP A 542      18.872   2.475  -3.794  1.00 26.47           C  
ATOM   1950  CD1 TRP A 542      18.097   2.881  -4.839  1.00 27.65           C  
ATOM   1951  CD2 TRP A 542      19.942   3.410  -3.706  1.00 22.92           C  
ATOM   1952  NE1 TRP A 542      18.618   4.014  -5.408  1.00 18.55           N  
ATOM   1953  CE2 TRP A 542      19.758   4.359  -4.725  1.00 21.84           C  
ATOM   1954  CE3 TRP A 542      21.045   3.537  -2.862  1.00 21.24           C  
ATOM   1955  CZ2 TRP A 542      20.622   5.419  -4.917  1.00 21.94           C  
ATOM   1956  CZ3 TRP A 542      21.903   4.578  -3.059  1.00 23.04           C  
ATOM   1957  CH2 TRP A 542      21.686   5.515  -4.075  1.00 21.96           C  
ATOM   1958  N   LYS A 543      20.512  -1.245  -1.570  1.00 25.18           N  
ATOM   1959  CA  LYS A 543      20.520  -2.100  -0.396  1.00 30.49           C  
ATOM   1960  C   LYS A 543      20.364  -1.190   0.825  1.00 35.30           C  
ATOM   1961  O   LYS A 543      21.017  -0.140   0.925  1.00 28.58           O  
ATOM   1962  CB  LYS A 543      21.796  -2.945  -0.354  1.00 36.29           C  
ATOM   1963  CG  LYS A 543      22.011  -3.738  -1.676  1.00 56.90           C  
ATOM   1964  CD  LYS A 543      23.302  -4.596  -1.725  1.00 79.37           C  
ATOM   1965  CE  LYS A 543      24.610  -3.767  -1.774  1.00 75.40           C  
ATOM   1966  NZ  LYS A 543      24.758  -2.867  -2.970  1.00 48.37           N  
ATOM   1967  N   ILE A 544      19.453  -1.569   1.716  1.00 30.95           N  
ATOM   1968  CA  ILE A 544      19.113  -0.752   2.872  1.00 31.02           C  
ATOM   1969  C   ILE A 544      19.668  -1.323   4.160  1.00 29.53           C  
ATOM   1970  O   ILE A 544      19.486  -2.504   4.447  1.00 34.55           O  
ATOM   1971  CB  ILE A 544      17.598  -0.627   3.035  1.00 33.99           C  
ATOM   1972  CG1 ILE A 544      17.025   0.217   1.910  1.00 35.49           C  
ATOM   1973  CG2 ILE A 544      17.253  -0.004   4.379  1.00 31.37           C  
ATOM   1974  CD1 ILE A 544      15.522   0.302   1.968  1.00 45.50           C  
ATOM   1975  N   VAL A 545      20.337  -0.470   4.927  1.00 27.39           N  
ATOM   1976  CA  VAL A 545      20.829  -0.816   6.256  1.00 29.72           C  
ATOM   1977  C   VAL A 545      20.291   0.191   7.286  1.00 33.32           C  
ATOM   1978  O   VAL A 545      20.510   1.394   7.164  1.00 37.18           O  
ATOM   1979  CB  VAL A 545      22.368  -0.823   6.265  1.00 34.16           C  
ATOM   1980  CG1 VAL A 545      22.913  -1.034   7.667  1.00 32.85           C  
ATOM   1981  CG2 VAL A 545      22.885  -1.895   5.323  1.00 32.24           C  
ATOM   1982  N   ARG A 546      19.552  -0.293   8.276  1.00 37.64           N  
ATOM   1983  CA  ARG A 546      19.038   0.572   9.339  1.00 35.43           C  
ATOM   1984  C   ARG A 546      20.122   0.786  10.376  1.00 33.98           C  
ATOM   1985  O   ARG A 546      20.843  -0.148  10.713  1.00 31.94           O  
ATOM   1986  CB  ARG A 546      17.821  -0.071  10.020  1.00 35.11           C  
ATOM   1987  CG  ARG A 546      16.470   0.590   9.705  1.00 48.94           C  
ATOM   1988  CD  ARG A 546      15.278  -0.319  10.067  1.00 58.30           C  
ATOM   1989  NE  ARG A 546      14.658  -0.056  11.378  1.00 61.61           N  
ATOM   1990  CZ  ARG A 546      15.312   0.191  12.519  1.00 60.42           C  
ATOM   1991  NH1 ARG A 546      16.641   0.238  12.549  1.00 53.71           N  
ATOM   1992  NH2 ARG A 546      14.631   0.402  13.648  1.00 50.98           N  
ATOM   1993  N   SER A 547      20.242   2.007  10.886  1.00 29.73           N  
ATOM   1994  CA  SER A 547      21.112   2.258  12.032  1.00 28.25           C  
ATOM   1995  C   SER A 547      20.545   1.681  13.338  1.00 28.76           C  
ATOM   1996  O   SER A 547      19.338   1.417  13.475  1.00 24.64           O  
ATOM   1997  CB  SER A 547      21.337   3.760  12.217  1.00 31.38           C  
ATOM   1998  OG  SER A 547      20.201   4.378  12.810  1.00 25.64           O  
ATOM   1999  N   HIS A 548      21.433   1.494  14.304  1.00 34.13           N  
ATOM   2000  CA  HIS A 548      21.024   1.179  15.672  1.00 39.25           C  
ATOM   2001  C   HIS A 548      20.508   2.470  16.315  1.00 33.44           C  
ATOM   2002  O   HIS A 548      21.307   3.315  16.741  1.00 26.77           O  
ATOM   2003  CB  HIS A 548      22.219   0.613  16.460  1.00 43.45           C  
ATOM   2004  CG  HIS A 548      21.940   0.358  17.918  1.00 56.39           C  
ATOM   2005  ND1 HIS A 548      21.398   1.309  18.758  1.00 54.27           N  
ATOM   2006  CD2 HIS A 548      22.163  -0.736  18.687  1.00 53.32           C  
ATOM   2007  CE1 HIS A 548      21.277   0.805  19.974  1.00 49.20           C  
ATOM   2008  NE2 HIS A 548      21.734  -0.434  19.959  1.00 43.52           N  
ATOM   2009  N   GLY A 549      19.183   2.632  16.354  1.00 24.00           N  
ATOM   2010  CA  GLY A 549      18.589   3.824  16.930  1.00 19.25           C  
ATOM   2011  C   GLY A 549      19.182   5.102  16.371  1.00 23.48           C  
ATOM   2012  O   GLY A 549      19.390   5.214  15.171  1.00 25.79           O  
ATOM   2013  N   VAL A 550      19.471   6.066  17.238  1.00 22.17           N  
ATOM   2014  CA  VAL A 550      19.925   7.381  16.786  1.00 24.73           C  
ATOM   2015  C   VAL A 550      21.438   7.476  16.582  1.00 27.36           C  
ATOM   2016  O   VAL A 550      21.964   8.587  16.522  1.00 23.01           O  
ATOM   2017  CB  VAL A 550      19.547   8.491  17.789  1.00 25.66           C  
ATOM   2018  CG1 VAL A 550      18.047   8.550  17.996  1.00 18.92           C  
ATOM   2019  CG2 VAL A 550      20.269   8.274  19.108  1.00 18.72           C  
ATOM   2020  N   GLN A 551      22.129   6.331  16.505  1.00 22.23           N  
ATOM   2021  CA  GLN A 551      23.553   6.306  16.152  1.00 29.30           C  
ATOM   2022  C   GLN A 551      23.784   6.926  14.774  1.00 26.70           C  
ATOM   2023  O   GLN A 551      23.057   6.629  13.837  1.00 25.47           O  
ATOM   2024  CB  GLN A 551      24.107   4.875  16.151  1.00 25.04           C  
ATOM   2025  CG  GLN A 551      24.184   4.227  17.510  1.00 33.83           C  
ATOM   2026  CD  GLN A 551      24.719   2.805  17.472  1.00 38.23           C  
ATOM   2027  OE1 GLN A 551      25.307   2.376  16.480  1.00 39.21           O  
ATOM   2028  NE2 GLN A 551      24.515   2.065  18.560  1.00 33.85           N  
ATOM   2029  N   THR A 552      24.800   7.775  14.652  1.00 22.77           N  
ATOM   2030  CA  THR A 552      25.090   8.430  13.381  1.00 31.66           C  
ATOM   2031  C   THR A 552      26.350   7.872  12.706  1.00 31.20           C  
ATOM   2032  O   THR A 552      27.025   8.551  11.928  1.00 25.10           O  
ATOM   2033  CB  THR A 552      25.179   9.953  13.530  1.00 26.89           C  
ATOM   2034  OG1 THR A 552      26.187  10.281  14.494  1.00 27.31           O  
ATOM   2035  CG2 THR A 552      23.840  10.499  13.982  1.00 20.39           C  
ATOM   2036  N   MET A 553      26.655   6.628  13.044  1.00 28.29           N  
ATOM   2037  CA  MET A 553      27.629   5.845  12.322  1.00 33.84           C  
ATOM   2038  C   MET A 553      26.973   4.515  12.024  1.00 33.29           C  
ATOM   2039  O   MET A 553      26.207   3.997  12.840  1.00 32.01           O  
ATOM   2040  CB  MET A 553      28.881   5.621  13.158  1.00 35.04           C  
ATOM   2041  CG  MET A 553      29.699   6.866  13.396  1.00 35.78           C  
ATOM   2042  SD  MET A 553      31.071   6.464  14.483  1.00 43.70           S  
ATOM   2043  CE  MET A 553      31.847   8.074  14.644  1.00 48.61           C  
ATOM   2044  N   VAL A 554      27.271   3.973  10.851  1.00 28.85           N  
ATOM   2045  CA  VAL A 554      26.796   2.649  10.479  1.00 30.94           C  
ATOM   2046  C   VAL A 554      27.878   1.913   9.696  1.00 30.04           C  
ATOM   2047  O   VAL A 554      28.539   2.485   8.819  1.00 30.61           O  
ATOM   2048  CB  VAL A 554      25.485   2.727   9.659  1.00 30.60           C  
ATOM   2049  CG1 VAL A 554      25.099   1.369   9.127  1.00 29.63           C  
ATOM   2050  CG2 VAL A 554      24.371   3.298  10.515  1.00 27.63           C  
ATOM   2051  N   VAL A 555      28.080   0.651  10.045  1.00 33.09           N  
ATOM   2052  CA  VAL A 555      29.065  -0.165   9.368  1.00 31.21           C  
ATOM   2053  C   VAL A 555      28.419  -0.909   8.205  1.00 30.44           C  
ATOM   2054  O   VAL A 555      27.382  -1.547   8.363  1.00 37.55           O  
ATOM   2055  CB  VAL A 555      29.750  -1.151  10.334  1.00 38.40           C  
ATOM   2056  CG1 VAL A 555      30.521  -2.209   9.555  1.00 44.06           C  
ATOM   2057  CG2 VAL A 555      30.692  -0.400  11.254  1.00 29.85           C  
ATOM   2058  N   LEU A 556      29.031  -0.794   7.033  1.00 30.31           N  
ATOM   2059  CA  LEU A 556      28.555  -1.475   5.838  1.00 30.00           C  
ATOM   2060  C   LEU A 556      29.392  -2.716   5.557  1.00 33.24           C  
ATOM   2061  O   LEU A 556      30.623  -2.647   5.416  1.00 37.24           O  
ATOM   2062  CB  LEU A 556      28.593  -0.522   4.647  1.00 27.60           C  
ATOM   2063  CG  LEU A 556      27.660   0.673   4.839  1.00 33.48           C  
ATOM   2064  CD1 LEU A 556      27.804   1.656   3.708  1.00 37.04           C  
ATOM   2065  CD2 LEU A 556      26.218   0.185   4.953  1.00 32.50           C  
ATOM   2066  N   ASN A 557      28.711  -3.851   5.474  1.00 34.70           N  
ATOM   2067  CA  ASN A 557      29.361  -5.123   5.207  1.00 39.89           C  
ATOM   2068  C   ASN A 557      29.024  -5.727   3.865  1.00 36.17           C  
ATOM   2069  O   ASN A 557      28.089  -5.297   3.196  1.00 37.38           O  
ATOM   2070  CB  ASN A 557      29.036  -6.121   6.310  1.00 37.07           C  
ATOM   2071  CG  ASN A 557      29.750  -5.790   7.586  1.00 49.94           C  
ATOM   2072  OD1 ASN A 557      30.987  -5.831   7.646  1.00 48.60           O  
ATOM   2073  ND2 ASN A 557      28.989  -5.432   8.615  1.00 44.64           N  
ATOM   2074  N   ASN A 558      29.813  -6.731   3.491  1.00 45.56           N  
ATOM   2075  CA  ASN A 558      29.599  -7.516   2.275  1.00 45.39           C  
ATOM   2076  C   ASN A 558      29.679  -6.680   1.028  1.00 40.02           C  
ATOM   2077  O   ASN A 558      28.773  -6.705   0.205  1.00 44.58           O  
ATOM   2078  CB  ASN A 558      28.253  -8.239   2.318  1.00 40.84           C  
ATOM   2079  CG  ASN A 558      28.078  -9.044   3.579  1.00 51.73           C  
ATOM   2080  OD1 ASN A 558      29.020  -9.680   4.059  1.00 48.91           O  
ATOM   2081  ND2 ASN A 558      26.875  -9.008   4.141  1.00 56.35           N  
ATOM   2082  N   LEU A 559      30.763  -5.928   0.904  1.00 39.08           N  
ATOM   2083  CA  LEU A 559      30.998  -5.121  -0.278  1.00 39.11           C  
ATOM   2084  C   LEU A 559      32.014  -5.844  -1.167  1.00 39.70           C  
ATOM   2085  O   LEU A 559      32.800  -6.647  -0.681  1.00 41.74           O  
ATOM   2086  CB  LEU A 559      31.499  -3.724   0.124  1.00 36.67           C  
ATOM   2087  CG  LEU A 559      30.590  -2.885   1.037  1.00 35.44           C  
ATOM   2088  CD1 LEU A 559      31.306  -1.636   1.538  1.00 26.86           C  
ATOM   2089  CD2 LEU A 559      29.286  -2.499   0.326  1.00 30.17           C  
ATOM   2090  N   GLU A 560      31.967  -5.581  -2.468  1.00 37.63           N  
ATOM   2091  CA  GLU A 560      32.977  -6.071  -3.392  1.00 37.47           C  
ATOM   2092  C   GLU A 560      34.213  -5.198  -3.297  1.00 37.26           C  
ATOM   2093  O   GLU A 560      34.118  -3.982  -3.130  1.00 37.84           O  
ATOM   2094  CB  GLU A 560      32.476  -6.005  -4.843  1.00 45.79           C  
ATOM   2095  CG  GLU A 560      31.133  -6.663  -5.109  1.00 56.70           C  
ATOM   2096  CD  GLU A 560      31.170  -8.155  -4.907  1.00 71.67           C  
ATOM   2097  OE1 GLU A 560      32.167  -8.779  -5.330  1.00 82.71           O  
ATOM   2098  OE2 GLU A 560      30.211  -8.703  -4.319  1.00 84.01           O  
ATOM   2099  N   PRO A 561      35.385  -5.811  -3.440  1.00 38.02           N  
ATOM   2100  CA  PRO A 561      36.639  -5.057  -3.516  1.00 40.78           C  
ATOM   2101  C   PRO A 561      36.695  -4.216  -4.801  1.00 37.57           C  
ATOM   2102  O   PRO A 561      36.071  -4.575  -5.802  1.00 35.25           O  
ATOM   2103  CB  PRO A 561      37.704  -6.162  -3.567  1.00 34.04           C  
ATOM   2104  CG  PRO A 561      37.023  -7.381  -3.078  1.00 36.64           C  
ATOM   2105  CD  PRO A 561      35.604  -7.261  -3.496  1.00 37.87           C  
ATOM   2106  N   ASN A 562      37.452  -3.126  -4.774  1.00 34.78           N  
ATOM   2107  CA  ASN A 562      37.594  -2.239  -5.936  1.00 38.37           C  
ATOM   2108  C   ASN A 562      36.282  -1.882  -6.634  1.00 35.89           C  
ATOM   2109  O   ASN A 562      36.192  -1.911  -7.859  1.00 36.77           O  
ATOM   2110  CB  ASN A 562      38.581  -2.805  -6.969  1.00 34.74           C  
ATOM   2111  CG  ASN A 562      39.134  -1.727  -7.884  1.00 34.55           C  
ATOM   2112  OD1 ASN A 562      39.404  -0.609  -7.440  1.00 45.61           O  
ATOM   2113  ND2 ASN A 562      39.284  -2.043  -9.165  1.00 36.80           N  
ATOM   2114  N   THR A 563      35.275  -1.525  -5.852  1.00 36.25           N  
ATOM   2115  CA  THR A 563      33.958  -1.258  -6.395  1.00 24.66           C  
ATOM   2116  C   THR A 563      33.465   0.113  -5.942  1.00 30.11           C  
ATOM   2117  O   THR A 563      33.717   0.538  -4.809  1.00 29.70           O  
ATOM   2118  CB  THR A 563      33.009  -2.364  -5.998  1.00 31.39           C  
ATOM   2119  OG1 THR A 563      33.499  -3.582  -6.556  1.00 28.97           O  
ATOM   2120  CG2 THR A 563      31.585  -2.102  -6.504  1.00 26.69           C  
ATOM   2121  N   THR A 564      32.815   0.816  -6.865  1.00 25.13           N  
ATOM   2122  CA  THR A 564      32.319   2.164  -6.636  1.00 23.47           C  
ATOM   2123  C   THR A 564      30.843   2.160  -6.217  1.00 26.23           C  
ATOM   2124  O   THR A 564      29.973   1.675  -6.944  1.00 22.64           O  
ATOM   2125  CB  THR A 564      32.505   3.029  -7.882  1.00 29.27           C  
ATOM   2126  OG1 THR A 564      33.894   3.041  -8.235  1.00 37.44           O  
ATOM   2127  CG2 THR A 564      32.027   4.464  -7.633  1.00 22.79           C  
ATOM   2128  N   TYR A 565      30.588   2.717  -5.035  1.00 27.21           N  
ATOM   2129  CA  TYR A 565      29.265   2.730  -4.422  1.00 23.17           C  
ATOM   2130  C   TYR A 565      28.716   4.156  -4.194  1.00 22.86           C  
ATOM   2131  O   TYR A 565      29.466   5.106  -3.934  1.00 19.70           O  
ATOM   2132  CB  TYR A 565      29.325   2.001  -3.086  1.00 20.75           C  
ATOM   2133  CG  TYR A 565      29.589   0.513  -3.161  1.00 21.27           C  
ATOM   2134  CD1 TYR A 565      28.544  -0.376  -3.346  1.00 20.90           C  
ATOM   2135  CD2 TYR A 565      30.873  -0.003  -3.019  1.00 23.38           C  
ATOM   2136  CE1 TYR A 565      28.757  -1.731  -3.404  1.00 24.59           C  
ATOM   2137  CE2 TYR A 565      31.106  -1.371  -3.074  1.00 24.09           C  
ATOM   2138  CZ  TYR A 565      30.036  -2.233  -3.266  1.00 31.20           C  
ATOM   2139  OH  TYR A 565      30.213  -3.601  -3.325  1.00 30.18           O  
ATOM   2140  N   GLU A 566      27.399   4.286  -4.322  1.00 21.72           N  
ATOM   2141  CA  GLU A 566      26.690   5.497  -3.949  1.00 20.01           C  
ATOM   2142  C   GLU A 566      26.118   5.215  -2.599  1.00 21.12           C  
ATOM   2143  O   GLU A 566      25.635   4.113  -2.346  1.00 24.63           O  
ATOM   2144  CB  GLU A 566      25.496   5.754  -4.856  1.00 26.11           C  
ATOM   2145  CG  GLU A 566      25.787   5.782  -6.321  1.00 23.22           C  
ATOM   2146  CD  GLU A 566      24.509   5.793  -7.128  1.00 26.53           C  
ATOM   2147  OE1 GLU A 566      23.651   6.646  -6.810  1.00 22.88           O  
ATOM   2148  OE2 GLU A 566      24.373   4.967  -8.075  1.00 24.27           O  
ATOM   2149  N   ILE A 567      26.131   6.217  -1.736  1.00 22.89           N  
ATOM   2150  CA  ILE A 567      25.549   6.064  -0.414  1.00 26.84           C  
ATOM   2151  C   ILE A 567      24.700   7.306  -0.103  1.00 25.86           C  
ATOM   2152  O   ILE A 567      25.086   8.431  -0.433  1.00 22.59           O  
ATOM   2153  CB  ILE A 567      26.664   5.829   0.624  1.00 22.56           C  
ATOM   2154  CG1 ILE A 567      26.094   5.384   1.958  1.00 33.18           C  
ATOM   2155  CG2 ILE A 567      27.505   7.075   0.791  1.00 24.89           C  
ATOM   2156  CD1 ILE A 567      27.178   5.047   2.973  1.00 35.47           C  
ATOM   2157  N   ARG A 568      23.517   7.093   0.462  1.00 25.52           N  
ATOM   2158  CA  ARG A 568      22.669   8.198   0.918  1.00 24.42           C  
ATOM   2159  C   ARG A 568      21.997   7.820   2.233  1.00 23.69           C  
ATOM   2160  O   ARG A 568      21.751   6.637   2.502  1.00 24.66           O  
ATOM   2161  CB  ARG A 568      21.623   8.571  -0.137  1.00 22.13           C  
ATOM   2162  CG  ARG A 568      20.674   7.427  -0.479  1.00 22.92           C  
ATOM   2163  CD  ARG A 568      19.680   7.769  -1.581  1.00 16.84           C  
ATOM   2164  NE  ARG A 568      18.829   6.608  -1.787  1.00 24.62           N  
ATOM   2165  CZ  ARG A 568      17.879   6.506  -2.710  1.00 26.02           C  
ATOM   2166  NH1 ARG A 568      17.641   7.502  -3.555  1.00 23.96           N  
ATOM   2167  NH2 ARG A 568      17.173   5.391  -2.787  1.00 22.91           N  
ATOM   2168  N   VAL A 569      21.705   8.824   3.048  1.00 20.07           N  
ATOM   2169  CA  VAL A 569      21.117   8.603   4.368  1.00 20.50           C  
ATOM   2170  C   VAL A 569      19.848   9.429   4.566  1.00 20.79           C  
ATOM   2171  O   VAL A 569      19.796  10.600   4.200  1.00 23.70           O  
ATOM   2172  CB  VAL A 569      22.110   9.006   5.471  1.00 21.13           C  
ATOM   2173  CG1 VAL A 569      21.624   8.513   6.838  1.00 23.46           C  
ATOM   2174  CG2 VAL A 569      23.488   8.474   5.152  1.00 21.33           C  
ATOM   2175  N   ALA A 570      18.833   8.827   5.158  1.00 19.44           N  
ATOM   2176  CA  ALA A 570      17.648   9.572   5.566  1.00 18.84           C  
ATOM   2177  C   ALA A 570      17.292   9.256   7.016  1.00 20.82           C  
ATOM   2178  O   ALA A 570      17.503   8.138   7.493  1.00 20.93           O  
ATOM   2179  CB  ALA A 570      16.477   9.265   4.668  1.00 16.66           C  
ATOM   2180  N   ALA A 571      16.752  10.248   7.712  1.00 18.12           N  
ATOM   2181  CA  ALA A 571      16.254  10.036   9.058  1.00 19.35           C  
ATOM   2182  C   ALA A 571      14.768   9.650   9.058  1.00 17.01           C  
ATOM   2183  O   ALA A 571      14.003  10.035   8.182  1.00 17.20           O  
ATOM   2184  CB  ALA A 571      16.510  11.266   9.905  1.00 19.01           C  
ATOM   2185  N   VAL A 572      14.375   8.880  10.059  1.00 20.11           N  
ATOM   2186  CA  VAL A 572      13.035   8.339  10.149  1.00 20.06           C  
ATOM   2187  C   VAL A 572      12.504   8.567  11.547  1.00 24.22           C  
ATOM   2188  O   VAL A 572      13.210   8.313  12.513  1.00 26.11           O  
ATOM   2189  CB  VAL A 572      13.065   6.809   9.920  1.00 24.72           C  
ATOM   2190  CG1 VAL A 572      11.670   6.215   9.982  1.00 14.27           C  
ATOM   2191  CG2 VAL A 572      13.773   6.478   8.600  1.00 18.77           C  
ATOM   2192  N   ASN A 573      11.265   9.046  11.657  1.00 26.11           N  
ATOM   2193  CA  ASN A 573      10.557   9.034  12.932  1.00 23.72           C  
ATOM   2194  C   ASN A 573       9.147   8.506  12.761  1.00 25.99           C  
ATOM   2195  O   ASN A 573       8.812   7.943  11.714  1.00 27.95           O  
ATOM   2196  CB  ASN A 573      10.554  10.413  13.598  1.00 22.08           C  
ATOM   2197  CG  ASN A 573       9.750  11.444  12.827  1.00 25.77           C  
ATOM   2198  OD1 ASN A 573       8.792  11.116  12.109  1.00 23.24           O  
ATOM   2199  ND2 ASN A 573      10.138  12.713  12.975  1.00 20.45           N  
ATOM   2200  N   GLY A 574       8.322   8.695  13.788  1.00 29.43           N  
ATOM   2201  CA  GLY A 574       6.956   8.190  13.800  1.00 22.23           C  
ATOM   2202  C   GLY A 574       6.046   8.706  12.700  1.00 27.48           C  
ATOM   2203  O   GLY A 574       5.078   8.050  12.336  1.00 34.26           O  
ATOM   2204  N   LYS A 575       6.338   9.885  12.167  1.00 31.48           N  
ATOM   2205  CA  LYS A 575       5.512  10.440  11.104  1.00 32.14           C  
ATOM   2206  C   LYS A 575       6.016  10.003   9.735  1.00 27.88           C  
ATOM   2207  O   LYS A 575       5.351  10.237   8.734  1.00 32.40           O  
ATOM   2208  CB  LYS A 575       5.472  11.973  11.169  1.00 35.37           C  
ATOM   2209  CG  LYS A 575       5.136  12.564  12.534  1.00 37.33           C  
ATOM   2210  CD  LYS A 575       3.648  12.687  12.779  1.00 47.18           C  
ATOM   2211  CE  LYS A 575       3.376  13.248  14.189  1.00 53.47           C  
ATOM   2212  NZ  LYS A 575       1.911  13.402  14.516  1.00 65.87           N  
ATOM   2213  N   GLY A 576       7.194   9.386   9.685  1.00 24.91           N  
ATOM   2214  CA  GLY A 576       7.747   8.937   8.417  1.00 22.68           C  
ATOM   2215  C   GLY A 576       9.233   9.175   8.173  1.00 28.21           C  
ATOM   2216  O   GLY A 576      10.028   9.358   9.102  1.00 25.65           O  
ATOM   2217  N   GLN A 577       9.616   9.159   6.902  1.00 26.36           N  
ATOM   2218  CA  GLN A 577      11.012   9.343   6.528  1.00 21.35           C  
ATOM   2219  C   GLN A 577      11.210  10.679   5.805  1.00 26.13           C  
ATOM   2220  O   GLN A 577      10.412  11.038   4.938  1.00 25.30           O  
ATOM   2221  CB  GLN A 577      11.458   8.173   5.664  1.00 18.89           C  
ATOM   2222  CG  GLN A 577      12.787   8.330   4.940  1.00 25.52           C  
ATOM   2223  CD  GLN A 577      13.151   7.032   4.240  1.00 27.92           C  
ATOM   2224  OE1 GLN A 577      12.954   5.959   4.799  1.00 29.78           O  
ATOM   2225  NE2 GLN A 577      13.637   7.116   3.006  1.00 23.84           N  
ATOM   2226  N   GLY A 578      12.254  11.417   6.185  1.00 24.73           N  
ATOM   2227  CA  GLY A 578      12.574  12.692   5.562  1.00 23.02           C  
ATOM   2228  C   GLY A 578      13.408  12.514   4.305  1.00 26.51           C  
ATOM   2229  O   GLY A 578      13.625  11.390   3.844  1.00 26.28           O  
ATOM   2230  N   ASP A 579      13.873  13.626   3.751  1.00 23.06           N  
ATOM   2231  CA  ASP A 579      14.718  13.618   2.568  1.00 23.33           C  
ATOM   2232  C   ASP A 579      16.027  12.874   2.785  1.00 27.73           C  
ATOM   2233  O   ASP A 579      16.510  12.741   3.899  1.00 28.58           O  
ATOM   2234  CB  ASP A 579      15.069  15.044   2.124  1.00 23.67           C  
ATOM   2235  CG  ASP A 579      13.903  15.771   1.475  1.00 31.32           C  
ATOM   2236  OD1 ASP A 579      12.906  15.114   1.077  1.00 24.92           O  
ATOM   2237  OD2 ASP A 579      13.998  17.016   1.367  1.00 35.08           O  
ATOM   2238  N   TYR A 580      16.612  12.417   1.691  1.00 28.09           N  
ATOM   2239  CA  TYR A 580      17.926  11.823   1.741  1.00 24.48           C  
ATOM   2240  C   TYR A 580      18.967  12.923   1.722  1.00 23.90           C  
ATOM   2241  O   TYR A 580      18.742  14.010   1.190  1.00 25.58           O  
ATOM   2242  CB  TYR A 580      18.139  10.910   0.538  1.00 22.96           C  
ATOM   2243  CG  TYR A 580      17.369   9.609   0.559  1.00 26.70           C  
ATOM   2244  CD1 TYR A 580      17.796   8.536   1.351  1.00 24.80           C  
ATOM   2245  CD2 TYR A 580      16.246   9.430  -0.242  1.00 21.95           C  
ATOM   2246  CE1 TYR A 580      17.120   7.337   1.358  1.00 17.64           C  
ATOM   2247  CE2 TYR A 580      15.555   8.228  -0.236  1.00 26.36           C  
ATOM   2248  CZ  TYR A 580      15.999   7.182   0.566  1.00 27.20           C  
ATOM   2249  OH  TYR A 580      15.318   5.981   0.573  1.00 20.72           O  
ATOM   2250  N   SER A 581      20.110  12.631   2.313  1.00 21.47           N  
ATOM   2251  CA  SER A 581      21.274  13.473   2.179  1.00 21.42           C  
ATOM   2252  C   SER A 581      21.695  13.469   0.726  1.00 22.75           C  
ATOM   2253  O   SER A 581      21.358  12.561  -0.022  1.00 27.12           O  
ATOM   2254  CB  SER A 581      22.406  12.871   2.995  1.00 26.94           C  
ATOM   2255  OG  SER A 581      22.599  11.519   2.630  1.00 22.09           O  
ATOM   2256  N   LYS A 582      22.458  14.469   0.326  1.00 26.61           N  
ATOM   2257  CA  LYS A 582      23.098  14.436  -0.978  1.00 32.44           C  
ATOM   2258  C   LYS A 582      23.875  13.115  -1.093  1.00 30.32           C  
ATOM   2259  O   LYS A 582      24.552  12.704  -0.141  1.00 31.71           O  
ATOM   2260  CB  LYS A 582      24.011  15.655  -1.136  1.00 35.17           C  
ATOM   2261  CG  LYS A 582      24.782  15.736  -2.440  1.00 58.11           C  
ATOM   2262  CD  LYS A 582      25.828  16.856  -2.392  1.00 62.63           C  
ATOM   2263  CE  LYS A 582      26.767  16.826  -3.600  1.00 65.25           C  
ATOM   2264  NZ  LYS A 582      26.071  17.045  -4.903  1.00 57.95           N  
ATOM   2265  N   ILE A 583      23.740  12.441  -2.238  1.00 25.74           N  
ATOM   2266  CA  ILE A 583      24.475  11.209  -2.516  1.00 26.12           C  
ATOM   2267  C   ILE A 583      25.998  11.431  -2.496  1.00 23.16           C  
ATOM   2268  O   ILE A 583      26.491  12.410  -3.040  1.00 25.76           O  
ATOM   2269  CB  ILE A 583      24.051  10.580  -3.889  1.00 26.84           C  
ATOM   2270  CG1 ILE A 583      22.660   9.935  -3.794  1.00 28.26           C  
ATOM   2271  CG2 ILE A 583      25.073   9.536  -4.351  1.00 18.65           C  
ATOM   2272  CD1 ILE A 583      21.983   9.668  -5.147  1.00 25.25           C  
ATOM   2273  N   GLU A 584      26.722  10.521  -1.856  1.00 21.24           N  
ATOM   2274  CA  GLU A 584      28.188  10.537  -1.822  1.00 26.73           C  
ATOM   2275  C   GLU A 584      28.751   9.270  -2.480  1.00 25.21           C  
ATOM   2276  O   GLU A 584      28.123   8.204  -2.457  1.00 24.38           O  
ATOM   2277  CB  GLU A 584      28.727  10.647  -0.384  1.00 32.20           C  
ATOM   2278  CG  GLU A 584      28.345  11.935   0.380  1.00 36.10           C  
ATOM   2279  CD  GLU A 584      28.957  13.207  -0.207  1.00 44.40           C  
ATOM   2280  OE1 GLU A 584      30.092  13.167  -0.740  1.00 48.69           O  
ATOM   2281  OE2 GLU A 584      28.295  14.260  -0.128  1.00 55.39           O  
ATOM   2282  N   ILE A 585      29.934   9.392  -3.068  1.00 25.17           N  
ATOM   2283  CA  ILE A 585      30.543   8.281  -3.783  1.00 25.95           C  
ATOM   2284  C   ILE A 585      31.782   7.802  -3.068  1.00 25.07           C  
ATOM   2285  O   ILE A 585      32.651   8.603  -2.749  1.00 27.22           O  
ATOM   2286  CB  ILE A 585      30.986   8.698  -5.203  1.00 30.72           C  
ATOM   2287  CG1 ILE A 585      29.817   9.290  -6.002  1.00 28.61           C  
ATOM   2288  CG2 ILE A 585      31.583   7.526  -5.912  1.00 22.79           C  
ATOM   2289  CD1 ILE A 585      28.695   8.323  -6.275  1.00 25.02           C  
ATOM   2290  N   PHE A 586      31.874   6.500  -2.810  1.00 29.73           N  
ATOM   2291  CA  PHE A 586      33.135   5.936  -2.338  1.00 22.47           C  
ATOM   2292  C   PHE A 586      33.516   4.712  -3.139  1.00 26.87           C  
ATOM   2293  O   PHE A 586      32.709   4.176  -3.890  1.00 27.52           O  
ATOM   2294  CB  PHE A 586      33.104   5.619  -0.841  1.00 20.60           C  
ATOM   2295  CG  PHE A 586      32.212   4.472  -0.469  1.00 25.27           C  
ATOM   2296  CD1 PHE A 586      30.838   4.655  -0.320  1.00 23.63           C  
ATOM   2297  CD2 PHE A 586      32.745   3.212  -0.232  1.00 23.10           C  
ATOM   2298  CE1 PHE A 586      30.019   3.602   0.060  1.00 18.35           C  
ATOM   2299  CE2 PHE A 586      31.920   2.138   0.141  1.00 23.35           C  
ATOM   2300  CZ  PHE A 586      30.564   2.336   0.285  1.00 20.85           C  
ATOM   2301  N   GLN A 587      34.759   4.278  -2.972  1.00 32.05           N  
ATOM   2302  CA  GLN A 587      35.270   3.121  -3.682  1.00 29.33           C  
ATOM   2303  C   GLN A 587      36.059   2.244  -2.729  1.00 28.77           C  
ATOM   2304  O   GLN A 587      37.066   2.678  -2.170  1.00 32.40           O  
ATOM   2305  CB  GLN A 587      36.163   3.569  -4.833  1.00 27.16           C  
ATOM   2306  CG  GLN A 587      36.721   2.430  -5.665  1.00 31.17           C  
ATOM   2307  CD  GLN A 587      37.635   2.934  -6.776  1.00 41.80           C  
ATOM   2308  OE1 GLN A 587      38.330   3.947  -6.611  1.00 35.29           O  
ATOM   2309  NE2 GLN A 587      37.625   2.243  -7.919  1.00 31.52           N  
ATOM   2310  N   THR A 588      35.595   1.015  -2.533  1.00 23.10           N  
ATOM   2311  CA  THR A 588      36.325   0.072  -1.706  1.00 30.47           C  
ATOM   2312  C   THR A 588      37.761  -0.178  -2.203  1.00 34.26           C  
ATOM   2313  O   THR A 588      38.099   0.059  -3.367  1.00 35.32           O  
ATOM   2314  CB  THR A 588      35.575  -1.258  -1.553  1.00 23.78           C  
ATOM   2315  OG1 THR A 588      35.255  -1.786  -2.842  1.00 23.92           O  
ATOM   2316  CG2 THR A 588      34.306  -1.041  -0.792  1.00 29.43           C  
ATOM   2317  N   LEU A 589      38.605  -0.639  -1.289  1.00 37.35           N  
ATOM   2318  CA  LEU A 589      39.968  -1.025  -1.610  1.00 34.47           C  
ATOM   2319  C   LEU A 589      39.969  -2.222  -2.563  1.00 40.80           C  
ATOM   2320  O   LEU A 589      39.063  -3.065  -2.521  1.00 40.69           O  
ATOM   2321  CB  LEU A 589      40.720  -1.361  -0.319  1.00 39.02           C  
ATOM   2322  CG  LEU A 589      41.441  -0.194   0.383  1.00 46.47           C  
ATOM   2323  CD1 LEU A 589      40.995   1.167  -0.143  1.00 42.36           C  
ATOM   2324  CD2 LEU A 589      41.300  -0.241   1.892  1.00 32.22           C  
ATOM   2325  N   PRO A 590      40.986  -2.295  -3.434  1.00 36.29           N  
ATOM   2326  CA  PRO A 590      41.222  -3.479  -4.269  1.00 42.62           C  
ATOM   2327  C   PRO A 590      41.855  -4.585  -3.429  1.00 44.51           C  
ATOM   2328  O   PRO A 590      42.414  -4.292  -2.370  1.00 43.20           O  
ATOM   2329  CB  PRO A 590      42.232  -2.988  -5.308  1.00 35.48           C  
ATOM   2330  CG  PRO A 590      42.700  -1.618  -4.830  1.00 36.59           C  
ATOM   2331  CD  PRO A 590      42.104  -1.344  -3.493  1.00 36.53           C  
ATOM   2332  N   VAL A 591      41.757  -5.833  -3.872  1.00 38.08           N  
ATOM   2333  CA  VAL A 591      42.420  -6.934  -3.172  1.00 51.26           C  
ATOM   2334  C   VAL A 591      43.949  -6.763  -3.108  1.00 57.48           C  
ATOM   2335  O   VAL A 591      44.601  -7.263  -2.177  1.00 52.93           O  
ATOM   2336  CB  VAL A 591      42.105  -8.288  -3.829  1.00 52.83           C  
ATOM   2337  CG1 VAL A 591      40.613  -8.597  -3.727  1.00 40.83           C  
ATOM   2338  CG2 VAL A 591      42.573  -8.286  -5.281  1.00 48.01           C  
ATOM   2339  OXT VAL A 591      44.565  -6.128  -3.980  1.00 45.89           O  
TER    2340      VAL A 591                                                      
HETATM 2341  C1  NAG A1500      42.364  55.226  21.357  1.00 74.21           C  
HETATM 2342  C2  NAG A1500      42.795  55.777  22.719  1.00 79.19           C  
HETATM 2343  C3  NAG A1500      43.640  54.731  23.428  1.00 78.14           C  
HETATM 2344  C4  NAG A1500      42.849  53.433  23.531  1.00 79.50           C  
HETATM 2345  C5  NAG A1500      42.327  52.976  22.173  1.00 73.20           C  
HETATM 2346  C6  NAG A1500      41.393  51.788  22.376  1.00 74.46           C  
HETATM 2347  C7  NAG A1500      44.390  57.332  21.667  1.00 79.28           C  
HETATM 2348  C8  NAG A1500      44.413  58.751  21.171  1.00 56.93           C  
HETATM 2349  N2  NAG A1500      43.508  57.048  22.632  1.00 75.58           N  
HETATM 2350  O3  NAG A1500      43.970  55.202  24.711  1.00 81.83           O  
HETATM 2351  O4  NAG A1500      43.658  52.412  24.068  1.00 85.40           O  
HETATM 2352  O5  NAG A1500      41.643  54.011  21.494  1.00 70.19           O  
HETATM 2353  O6  NAG A1500      40.678  51.516  21.191  1.00 73.50           O  
HETATM 2354  O7  NAG A1500      45.165  56.495  21.193  1.00 80.66           O  
HETATM 2355  C1  NAG A1501      16.907  26.512  26.101  1.00 36.44           C  
HETATM 2356  C2  NAG A1501      17.211  25.056  26.417  1.00 32.96           C  
HETATM 2357  C3  NAG A1501      17.387  24.909  27.928  1.00 47.17           C  
HETATM 2358  C4  NAG A1501      18.411  25.899  28.452  1.00 44.62           C  
HETATM 2359  C5  NAG A1501      18.059  27.302  27.955  1.00 50.79           C  
HETATM 2360  C6  NAG A1501      19.009  28.387  28.476  1.00 46.30           C  
HETATM 2361  C7  NAG A1501      15.992  23.594  24.859  1.00 44.79           C  
HETATM 2362  C8  NAG A1501      14.613  23.521  24.269  1.00 45.23           C  
HETATM 2363  N2  NAG A1501      16.083  24.255  26.008  1.00 39.78           N  
HETATM 2364  O3  NAG A1501      17.733  23.592  28.324  1.00 47.69           O  
HETATM 2365  O4  NAG A1501      18.317  25.856  29.853  1.00 55.45           O  
HETATM 2366  O5  NAG A1501      17.976  27.317  26.540  1.00 41.24           O  
HETATM 2367  O6  NAG A1501      20.339  28.143  28.077  1.00 47.17           O  
HETATM 2368  O7  NAG A1501      16.941  23.057  24.290  1.00 46.98           O  
HETATM 2369  C1  NAG A1502       8.630  43.881  15.324  1.00 53.20           C  
HETATM 2370  C2  NAG A1502       7.673  44.375  14.241  1.00 46.53           C  
HETATM 2371  C3  NAG A1502       7.971  45.821  13.854  1.00 54.60           C  
HETATM 2372  C4  NAG A1502       7.971  46.682  15.112  1.00 53.03           C  
HETATM 2373  C5  NAG A1502       8.934  46.089  16.127  1.00 53.69           C  
HETATM 2374  C6  NAG A1502       8.914  46.914  17.405  1.00 50.59           C  
HETATM 2375  C7  NAG A1502       6.595  42.945  12.621  1.00 43.33           C  
HETATM 2376  C8  NAG A1502       6.530  42.628  11.158  1.00 41.39           C  
HETATM 2377  N2  NAG A1502       7.705  43.517  13.075  1.00 44.43           N  
HETATM 2378  O3  NAG A1502       7.015  46.276  12.914  1.00 53.25           O  
HETATM 2379  O4  NAG A1502       8.364  48.010  14.833  1.00 60.13           O  
HETATM 2380  O5  NAG A1502       8.559  44.762  16.428  1.00 46.77           O  
HETATM 2381  O6  NAG A1502       7.656  46.736  18.012  1.00 56.53           O  
HETATM 2382  O7  NAG A1502       5.655  42.660  13.350  1.00 52.72           O  
HETATM 2383  N1  EPE A1503      11.728  19.963   7.812  1.00 59.48           N  
HETATM 2384  C2  EPE A1503      12.241  19.374   9.075  1.00 48.33           C  
HETATM 2385  C3  EPE A1503      11.106  18.618   9.765  1.00 35.75           C  
HETATM 2386  N4  EPE A1503      10.142  18.194   8.748  1.00 57.99           N  
HETATM 2387  C5  EPE A1503      10.616  17.829   7.412  1.00 48.65           C  
HETATM 2388  C6  EPE A1503      11.411  18.956   6.769  1.00 40.38           C  
HETATM 2389  C7  EPE A1503       8.750  18.581   8.854  1.00 42.99           C  
HETATM 2390  C8  EPE A1503       8.048  18.403   7.516  1.00 39.57           C  
HETATM 2391  O8  EPE A1503       7.059  19.393   7.423  1.00 39.79           O  
HETATM 2392  C9  EPE A1503      12.646  20.972   7.251  1.00 58.94           C  
HETATM 2393  C10 EPE A1503      13.494  20.320   6.161  1.00 62.81           C  
HETATM 2394  S   EPE A1503      14.527  21.524   5.287  1.00101.47           S  
HETATM 2395  O1S EPE A1503      15.255  22.355   6.258  1.00 78.25           O  
HETATM 2396  O2S EPE A1503      15.490  20.786   4.457  1.00 89.49           O  
HETATM 2397  O3S EPE A1503      13.651  22.351   4.443  1.00 54.27           O  
HETATM 2398  P   PO4 A1504      -0.685  27.773  25.359  1.00 90.05           P  
HETATM 2399  O1  PO4 A1504      -0.049  29.144  25.210  1.00 60.54           O  
HETATM 2400  O2  PO4 A1504      -1.289  27.364  24.035  1.00 57.07           O  
HETATM 2401  O3  PO4 A1504       0.368  26.761  25.808  1.00 55.86           O  
HETATM 2402  O4  PO4 A1504      -1.828  27.859  26.355  1.00 78.55           O  
HETATM 2403  P   PO4 A1505       1.039  34.047  12.356  1.00 60.94           P  
HETATM 2404  O1  PO4 A1505       0.906  35.428  11.736  1.00 61.47           O  
HETATM 2405  O2  PO4 A1505      -0.321  33.441  12.637  1.00 55.22           O  
HETATM 2406  O3  PO4 A1505       1.717  33.123  11.379  1.00 45.32           O  
HETATM 2407  O4  PO4 A1505       1.841  34.167  13.647  1.00 44.21           O  
HETATM 2408  P   PO4 A1506       2.179  32.985  22.262  1.00100.06           P  
HETATM 2409  O1  PO4 A1506       3.260  32.503  21.305  1.00 40.85           O  
HETATM 2410  O2  PO4 A1506       0.801  32.763  21.642  1.00 64.04           O  
HETATM 2411  O3  PO4 A1506       2.295  32.223  23.565  1.00 80.92           O  
HETATM 2412  O4  PO4 A1506       2.364  34.453  22.612  1.00 68.66           O  
HETATM 2413  O   HOH A2001      64.476  60.504  14.396  1.00 45.85           O  
HETATM 2414  O   HOH A2002      67.189  70.592  13.028  1.00 48.86           O  
HETATM 2415  O   HOH A2003      49.885  62.778  19.837  1.00 53.81           O  
HETATM 2416  O   HOH A2004      48.685  67.694  21.335  1.00 49.17           O  
HETATM 2417  O   HOH A2005      39.477  57.322  23.209  1.00 63.57           O  
HETATM 2418  O   HOH A2006      41.805  60.147  20.684  1.00 51.25           O  
HETATM 2419  O   HOH A2007      36.764  56.770  19.506  1.00 39.52           O  
HETATM 2420  O   HOH A2008      24.841  54.415  11.008  1.00 38.15           O  
HETATM 2421  O   HOH A2009      28.955  59.119   3.131  1.00 47.18           O  
HETATM 2422  O   HOH A2010      35.728  62.949  11.069  1.00 39.32           O  
HETATM 2423  O   HOH A2011      43.696  63.616  14.475  1.00 39.15           O  
HETATM 2424  O   HOH A2012      41.808  61.780  13.509  1.00 46.28           O  
HETATM 2425  O   HOH A2013      64.399  75.261  11.947  0.50 52.95           O  
HETATM 2426  O   HOH A2014      55.866  58.552   5.541  1.00 40.92           O  
HETATM 2427  O   HOH A2015      39.984  45.819   4.440  1.00 53.05           O  
HETATM 2428  O   HOH A2016      47.621  41.835   3.186  1.00 50.49           O  
HETATM 2429  O   HOH A2017      50.176  48.411   1.064  1.00 40.69           O  
HETATM 2430  O   HOH A2018      37.019  59.541   0.352  1.00 35.53           O  
HETATM 2431  O   HOH A2019      37.590  65.326  -3.002  1.00 35.61           O  
HETATM 2432  O   HOH A2020      50.149  61.094   1.633  1.00 44.00           O  
HETATM 2433  O   HOH A2021      37.812  67.927   5.000  1.00 40.59           O  
HETATM 2434  O   HOH A2022      27.984  51.587   4.909  1.00 46.53           O  
HETATM 2435  O   HOH A2023      28.800  47.584   6.458  1.00 40.94           O  
HETATM 2436  O   HOH A2024      31.847  43.693   8.545  1.00 49.28           O  
HETATM 2437  O   HOH A2025      31.242  46.002   6.681  1.00 38.44           O  
HETATM 2438  O   HOH A2026      39.116  47.636   6.491  1.00 48.42           O  
HETATM 2439  O   HOH A2027      38.464  44.968   9.536  1.00 45.93           O  
HETATM 2440  O   HOH A2028      39.074  50.794   5.337  1.00 35.33           O  
HETATM 2441  O   HOH A2029      36.688  48.274   4.786  1.00 39.70           O  
HETATM 2442  O   HOH A2030      40.414  45.368  12.139  1.00 48.61           O  
HETATM 2443  O   HOH A2031      37.718  46.596  14.845  1.00 46.90           O  
HETATM 2444  O   HOH A2032      40.124  48.215   9.126  1.00 31.40           O  
HETATM 2445  O   HOH A2033      38.339  49.144  16.622  1.00 43.83           O  
HETATM 2446  O   HOH A2034      42.727  47.977  10.238  1.00 35.37           O  
HETATM 2447  O   HOH A2035      42.664  46.865  12.593  1.00 37.71           O  
HETATM 2448  O   HOH A2036      62.039  65.367  10.764  1.00 54.87           O  
HETATM 2449  O   HOH A2037      60.247  57.936  16.829  1.00 47.40           O  
HETATM 2450  O   HOH A2038      57.829  54.804  16.447  1.00 48.07           O  
HETATM 2451  O   HOH A2039      50.406  53.520  18.945  1.00 48.73           O  
HETATM 2452  O   HOH A2040      51.859  52.333  15.681  1.00 46.79           O  
HETATM 2453  O   HOH A2041      38.135  54.528  18.770  1.00 43.33           O  
HETATM 2454  O   HOH A2042      46.652  46.489  18.119  1.00 49.75           O  
HETATM 2455  O   HOH A2043      32.283  48.305  14.669  1.00 48.26           O  
HETATM 2456  O   HOH A2044      34.009  49.707  15.950  1.00 44.18           O  
HETATM 2457  O   HOH A2045      31.161  52.390  21.261  1.00 50.69           O  
HETATM 2458  O   HOH A2046      31.412  46.052  16.883  1.00 56.25           O  
HETATM 2459  O   HOH A2047      23.630  51.274  11.254  1.00 38.27           O  
HETATM 2460  O   HOH A2048      22.878  48.247  10.825  1.00 34.68           O  
HETATM 2461  O   HOH A2049      23.110  41.568   8.991  1.00 52.20           O  
HETATM 2462  O   HOH A2050      20.142  42.374  10.418  1.00 35.23           O  
HETATM 2463  O   HOH A2051      46.469  67.590  19.515  1.00 54.84           O  
HETATM 2464  O   HOH A2052      21.189  30.189  14.590  1.00 53.82           O  
HETATM 2465  O   HOH A2053      23.689  31.529  14.675  1.00 55.72           O  
HETATM 2466  O   HOH A2054      18.108  32.582   7.974  1.00 49.92           O  
HETATM 2467  O   HOH A2055      16.536  29.497   8.488  1.00 38.87           O  
HETATM 2468  O   HOH A2056      15.826  26.420   8.706  1.00 40.14           O  
HETATM 2469  O   HOH A2057      19.971  27.869  17.268  1.00 46.45           O  
HETATM 2470  O   HOH A2058      18.739  31.312  15.275  1.00 42.39           O  
HETATM 2471  O   HOH A2059      14.090  25.778   6.271  1.00 44.20           O  
HETATM 2472  O   HOH A2060      14.361  23.545  13.785  1.00 41.46           O  
HETATM 2473  O   HOH A2061      -1.221  20.251  15.933  1.00 37.64           O  
HETATM 2474  O   HOH A2062       3.303  17.118  16.340  1.00 31.47           O  
HETATM 2475  O   HOH A2063       7.536  17.913  26.250  1.00 30.76           O  
HETATM 2476  O   HOH A2064      18.074  27.092  19.506  1.00 40.28           O  
HETATM 2477  O   HOH A2065      19.227  26.811  23.158  1.00 37.66           O  
HETATM 2478  O   HOH A2066      29.930  47.118  21.353  1.00 52.82           O  
HETATM 2479  O   HOH A2067      21.774  48.151  26.417  1.00 54.58           O  
HETATM 2480  O   HOH A2068      14.202  45.835  21.992  1.00 42.08           O  
HETATM 2481  O   HOH A2069      13.646  48.676  23.649  1.00 45.11           O  
HETATM 2482  O   HOH A2070      11.345  39.782  25.234  1.00 28.74           O  
HETATM 2483  O   HOH A2071      24.688  43.881   7.149  1.00 46.08           O  
HETATM 2484  O   HOH A2072      25.950  41.269   9.234  1.00 60.49           O  
HETATM 2485  O   HOH A2073      18.599  27.215   8.516  1.00 55.57           O  
HETATM 2486  O   HOH A2074      -0.303  36.198  16.699  1.00 50.47           O  
HETATM 2487  O   HOH A2075       3.791  41.839  27.907  1.00 46.57           O  
HETATM 2488  O   HOH A2076       5.401  34.731  31.914  1.00 49.94           O  
HETATM 2489  O   HOH A2077      -5.101  38.015  27.206  0.55 36.63           O  
HETATM 2490  O   HOH A2078       5.306  31.909  29.935  1.00 38.51           O  
HETATM 2491  O   HOH A2079       0.891  28.843  28.331  1.00 36.83           O  
HETATM 2492  O   HOH A2080       6.925  36.170  33.100  1.00 50.36           O  
HETATM 2493  O   HOH A2081      13.761  31.616  34.128  1.00 52.39           O  
HETATM 2494  O   HOH A2082      13.788  28.299  34.038  1.00 37.47           O  
HETATM 2495  O   HOH A2083      13.874  33.474  32.349  1.00 53.81           O  
HETATM 2496  O   HOH A2084      11.708  34.558  31.261  1.00 40.68           O  
HETATM 2497  O   HOH A2085      15.651  49.984   8.391  1.00 46.47           O  
HETATM 2498  O   HOH A2086      23.817  43.062  21.711  1.00 58.23           O  
HETATM 2499  O   HOH A2087      10.304  34.990   6.943  1.00 48.04           O  
HETATM 2500  O   HOH A2088       9.917  27.770  28.788  1.00 30.30           O  
HETATM 2501  O   HOH A2089      11.669  25.359  30.885  1.00 35.75           O  
HETATM 2502  O   HOH A2090      13.767  48.721  10.407  1.00 39.45           O  
HETATM 2503  O   HOH A2091      17.054  45.119  10.016  1.00 45.85           O  
HETATM 2504  O   HOH A2092       2.327  23.933  25.895  1.00 35.86           O  
HETATM 2505  O   HOH A2093       0.809  20.368  23.181  1.00 41.89           O  
HETATM 2506  O   HOH A2094       7.632  13.692   3.569  1.00 30.24           O  
HETATM 2507  O   HOH A2095       3.754  14.135   5.612  1.00 49.96           O  
HETATM 2508  O   HOH A2096      -2.738  28.337  15.871  1.00 33.75           O  
HETATM 2509  O   HOH A2097      -0.621  29.663  15.482  1.00 28.31           O  
HETATM 2510  O   HOH A2098       7.375  35.281   5.387  1.00 41.26           O  
HETATM 2511  O   HOH A2099       9.144   6.390  16.748  1.00 44.35           O  
HETATM 2512  O   HOH A2100       9.900   2.332   9.762  1.00 46.95           O  
HETATM 2513  O   HOH A2101      15.252   0.858  -2.508  1.00 51.13           O  
HETATM 2514  O   HOH A2102      16.818  54.257  18.909  1.00 48.96           O  
HETATM 2515  O   HOH A2103      18.738  54.157  23.104  1.00 45.45           O  
HETATM 2516  O   HOH A2104      15.133  53.395  14.478  1.00 49.69           O  
HETATM 2517  O   HOH A2105      14.672  46.128  11.250  1.00 38.40           O  
HETATM 2518  O   HOH A2106      24.341  -5.066   2.850  1.00 53.50           O  
HETATM 2519  O   HOH A2107      17.258  42.271  10.221  1.00 42.53           O  
HETATM 2520  O   HOH A2108      12.345  40.091   9.386  1.00 31.29           O  
HETATM 2521  O   HOH A2109       8.852   5.218   7.253  1.00 30.50           O  
HETATM 2522  O   HOH A2110       2.347  17.082  12.139  1.00 30.64           O  
HETATM 2523  O   HOH A2111       3.986  16.102  14.069  1.00 33.42           O  
HETATM 2524  O   HOH A2112       6.124  15.489   5.092  1.00 30.20           O  
HETATM 2525  O   HOH A2113      14.770  17.669  11.735  1.00 33.40           O  
HETATM 2526  O   HOH A2114      19.510  19.104   7.636  1.00 43.10           O  
HETATM 2527  O   HOH A2115      16.637  18.835   1.924  1.00 50.51           O  
HETATM 2528  O   HOH A2116      26.263  15.220   2.766  1.00 41.96           O  
HETATM 2529  O   HOH A2117      30.503  13.162  10.003  1.00 43.75           O  
HETATM 2530  O   HOH A2118      29.735  15.488   3.150  1.00 41.89           O  
HETATM 2531  O   HOH A2119      33.800  10.563   2.624  1.00 42.11           O  
HETATM 2532  O   HOH A2120      38.468  -0.687   7.536  1.00 43.54           O  
HETATM 2533  O   HOH A2121      35.697  -0.505   7.142  1.00 37.39           O  
HETATM 2534  O   HOH A2122      33.003  10.645  13.000  1.00 52.57           O  
HETATM 2535  O   HOH A2123      24.442  17.938  13.721  1.00 39.27           O  
HETATM 2536  O   HOH A2124      25.561  14.002  14.517  1.00 31.45           O  
HETATM 2537  O   HOH A2125      20.036  20.278  10.331  1.00 48.82           O  
HETATM 2538  O   HOH A2126      16.575  22.932   9.846  1.00 56.91           O  
HETATM 2539  O   HOH A2127      19.715  23.797  19.814  1.00 53.63           O  
HETATM 2540  O   HOH A2128      16.379  24.050  21.438  1.00 42.69           O  
HETATM 2541  O   HOH A2129      12.428  15.750  19.629  1.00 37.85           O  
HETATM 2542  O   HOH A2130      15.649  16.273  14.075  1.00 33.30           O  
HETATM 2543  O   HOH A2131      10.039   4.698  14.080  1.00 41.36           O  
HETATM 2544  O   HOH A2132      15.723   4.941  18.607  1.00 25.39           O  
HETATM 2545  O   HOH A2133      20.702  11.269  15.893  1.00 25.29           O  
HETATM 2546  O   HOH A2134      12.258   2.687   8.425  1.00 37.63           O  
HETATM 2547  O   HOH A2135      15.325   2.647  -0.807  1.00 38.56           O  
HETATM 2548  O   HOH A2136      15.552   3.670   2.423  1.00 32.22           O  
HETATM 2549  O   HOH A2137      32.203  -0.227  -9.554  1.00 28.48           O  
HETATM 2550  O   HOH A2138      18.129   2.414  -9.389  1.00 33.13           O  
HETATM 2551  O   HOH A2139      16.886   0.778 -15.237  1.00 37.55           O  
HETATM 2552  O   HOH A2140      17.007  -4.262  -1.517  1.00 41.93           O  
HETATM 2553  O   HOH A2141      16.062  -0.015  -5.367  1.00 39.09           O  
HETATM 2554  O   HOH A2142      24.067  -2.233  -5.396  1.00 35.02           O  
HETATM 2555  O   HOH A2143      17.932  -4.179   1.415  1.00 34.16           O  
HETATM 2556  O   HOH A2144      23.465  -0.724  12.331  1.00 46.18           O  
HETATM 2557  O   HOH A2145      19.277  -3.025   8.752  1.00 38.19           O  
HETATM 2558  O   HOH A2146      16.973   0.786  15.531  1.00 45.61           O  
HETATM 2559  O   HOH A2147      18.314   5.529  19.910  1.00 26.62           O  
HETATM 2560  O   HOH A2148      26.429   0.106  19.044  0.45 38.38           O  
HETATM 2561  O   HOH A2149      26.463   8.347  17.325  1.00 41.21           O  
HETATM 2562  O   HOH A2150      24.320   2.194  13.765  1.00 28.16           O  
HETATM 2563  O   HOH A2151      26.485  -0.577  12.515  1.00 38.46           O  
HETATM 2564  O   HOH A2152      25.864  -4.101   5.229  1.00 36.12           O  
HETATM 2565  O   HOH A2153      32.297  -5.254   9.887  1.00 43.60           O  
HETATM 2566  O   HOH A2154      31.950  -9.453  -0.149  1.00 45.74           O  
HETATM 2567  O   HOH A2155      39.415   0.159 -11.734  1.00 65.03           O  
HETATM 2568  O   HOH A2156      27.808  -4.964  -4.062  1.00 46.97           O  
HETATM 2569  O   HOH A2157      21.782   6.779  -8.611  1.00 23.18           O  
HETATM 2570  O   HOH A2158      18.629  10.380  -3.615  1.00 31.34           O  
HETATM 2571  O   HOH A2159       9.135   9.073  16.596  1.00 27.20           O  
HETATM 2572  O   HOH A2160       4.148   9.374  16.126  1.00 45.23           O  
HETATM 2573  O   HOH A2161      10.215  13.093   3.139  1.00 23.60           O  
HETATM 2574  O   HOH A2162      11.443   4.357   6.399  1.00 27.82           O  
HETATM 2575  O   HOH A2163      13.353   9.623   1.893  1.00 30.24           O  
HETATM 2576  O   HOH A2164      15.757  12.631   6.580  1.00 17.51           O  
HETATM 2577  O   HOH A2165      11.430  13.196   0.621  1.00 25.92           O  
HETATM 2578  O   HOH A2166      13.274  16.082   5.018  1.00 25.56           O  
HETATM 2579  O   HOH A2167      10.953  15.722   3.528  1.00 24.68           O  
HETATM 2580  O   HOH A2168      13.551   5.664  -1.366  1.00 41.01           O  
HETATM 2581  O   HOH A2169      19.400  17.018   0.974  1.00 38.56           O  
HETATM 2582  O   HOH A2170      19.924  12.316  -2.468  1.00 23.72           O  
HETATM 2583  O   HOH A2171      23.593  16.298   2.439  1.00 36.17           O  
HETATM 2584  O   HOH A2172      28.474  14.353  -3.926  1.00 48.57           O  
HETATM 2585  O   HOH A2173      31.028  12.048  -3.471  1.00 33.02           O  
HETATM 2586  O   HOH A2174      38.696   6.877  -4.779  1.00 53.28           O  
HETATM 2587  O   HOH A2175      35.641   0.689  -8.892  1.00 35.46           O  
HETATM 2588  O   HOH A2176      39.826   2.885 -10.302  1.00 57.17           O  
HETATM 2589  O   HOH A2177       6.842  45.643  10.211  1.00 53.94           O  
HETATM 2590  O   HOH A2178       5.478  39.786  14.193  1.00 44.35           O  
HETATM 2591  O   HOH A2179      14.868  18.252   4.408  1.00 34.18           O  
HETATM 2592  O   HOH A2180      -0.722  30.548  12.797  1.00 28.07           O  
HETATM 2593  O   HOH A2181       2.055  36.454  14.695  1.00 47.62           O  
HETATM 2594  O   HOH A2182      -1.623  32.673  19.942  1.00 53.66           O  
HETATM 2595  O   HOH A2183       2.287  30.025  24.712  1.00 39.10           O  
CONECT   76 2341                                                                
CONECT  185  640                                                                
CONECT  640  185                                                                
CONECT  957 2355                                                                
CONECT  977 1428                                                                
CONECT 1422 2369                                                                
CONECT 1428  977                                                                
CONECT 2341   76 2342 2352                                                      
CONECT 2342 2341 2343 2349                                                      
CONECT 2343 2342 2344 2350                                                      
CONECT 2344 2343 2345 2351                                                      
CONECT 2345 2344 2346 2352                                                      
CONECT 2346 2345 2353                                                           
CONECT 2347 2348 2349 2354                                                      
CONECT 2348 2347                                                                
CONECT 2349 2342 2347                                                           
CONECT 2350 2343                                                                
CONECT 2351 2344                                                                
CONECT 2352 2341 2345                                                           
CONECT 2353 2346                                                                
CONECT 2354 2347                                                                
CONECT 2355  957 2356 2366                                                      
CONECT 2356 2355 2357 2363                                                      
CONECT 2357 2356 2358 2364                                                      
CONECT 2358 2357 2359 2365                                                      
CONECT 2359 2358 2360 2366                                                      
CONECT 2360 2359 2367                                                           
CONECT 2361 2362 2363 2368                                                      
CONECT 2362 2361                                                                
CONECT 2363 2356 2361                                                           
CONECT 2364 2357                                                                
CONECT 2365 2358                                                                
CONECT 2366 2355 2359                                                           
CONECT 2367 2360                                                                
CONECT 2368 2361                                                                
CONECT 2369 1422 2370 2380                                                      
CONECT 2370 2369 2371 2377                                                      
CONECT 2371 2370 2372 2378                                                      
CONECT 2372 2371 2373 2379                                                      
CONECT 2373 2372 2374 2380                                                      
CONECT 2374 2373 2381                                                           
CONECT 2375 2376 2377 2382                                                      
CONECT 2376 2375                                                                
CONECT 2377 2370 2375                                                           
CONECT 2378 2371                                                                
CONECT 2379 2372                                                                
CONECT 2380 2369 2373                                                           
CONECT 2381 2374                                                                
CONECT 2382 2375                                                                
CONECT 2383 2384 2388 2392                                                      
CONECT 2384 2383 2385                                                           
CONECT 2385 2384 2386                                                           
CONECT 2386 2385 2387 2389                                                      
CONECT 2387 2386 2388                                                           
CONECT 2388 2383 2387                                                           
CONECT 2389 2386 2390                                                           
CONECT 2390 2389 2391                                                           
CONECT 2391 2390                                                                
CONECT 2392 2383 2393                                                           
CONECT 2393 2392 2394                                                           
CONECT 2394 2393 2395 2396 2397                                                 
CONECT 2395 2394                                                                
CONECT 2396 2394                                                                
CONECT 2397 2394                                                                
CONECT 2398 2399 2400 2401 2402                                                 
CONECT 2399 2398                                                                
CONECT 2400 2398                                                                
CONECT 2401 2398                                                                
CONECT 2402 2398                                                                
CONECT 2403 2404 2405 2406 2407                                                 
CONECT 2404 2403                                                                
CONECT 2405 2403                                                                
CONECT 2406 2403                                                                
CONECT 2407 2403                                                                
CONECT 2408 2409 2410 2411 2412                                                 
CONECT 2409 2408                                                                
CONECT 2410 2408                                                                
CONECT 2411 2408                                                                
CONECT 2412 2408                                                                
MASTER      318    0    7    2   36    0   14    6 2594    1   79   23          
END                                                                             
