# Supplementary material for: HIVprotI: an integrated web based platform for prediction and design of HIV proteins inhibitors
Source: J Cheminform. 2018 Mar 9;10:12. doi: 10.1186/s13321-018-0266-y (PMC5845081; doi:10.1186/s13321-018-0266-y)
Supplement: Supplementary file 2 — Additional file 2. Source code of HIVProtI web server. [file 13321_2018_266_MOESM2_ESM.zip › HIVprotI_Source-code/hivprotI/cdw/data/molecules/3CC2.js]

var pdb_3CC2 = new ChemDoodle.io.JSONInterpreter().pdbFrom({"ribbons":{"cs":[[{"s":false,"z1":69.9120,"a":false,"y1":118.2230,"y2":118.2230,"z2":69.9120,"x2":89.7450,"h":false,"x1":89.7450},{"s":false,"z1":69.9120,"a":false,"y1":118.2230,"y2":118.2230,"z2":69.9120,"x2":89.7450,"h":false,"x1":89.7450},{"s":false,"z1":70.5810,"a":false,"y1":119.5120,"n":"Gly","y2":120.6790,"z2":68.5310,"x2":89.6100,"h":false,"x1":90.0400},{"s":false,"z1":69.1860,"a":false,"y1":122.8500,"n":"Arg","y2":122.1470,"z2":69.1210,"x2":93.4820,"h":false,"x1":91.1930},{"s":false,"z1":66.9710,"a":false,"y1":123.6500,"n":"Arg","y2":125.2060,"z2":68.7320,"x2":94.7480,"h":false,"x1":94.2000},{"s":false,"z1":69.1230,"a":false,"y1":124.2880,"n":"Ile","y2":125.8350,"z2":67.3650,"x2":97.7910,"h":true,"x1":97.2730},{"s":false,"z1":69.0050,"a":false,"y1":127.5900,"n":"Gln","y2":128.3030,"z2":66.9130,"x2":100.0690,"h":true,"x1":99.1600},{"s":false,"z1":66.7210,"a":false,"y1":126.2050,"n":"Gly","y2":126.2810,"z2":64.3280,"x2":101.7920,"h":true,"x1":101.8560},{"s":false,"z1":64.2110,"a":false,"y1":125.5200,"n":"Gln","y2":127.0930,"z2":62.5920,"x2":98.3330,"h":true,"x1":99.1020},{"s":false,"z1":64.4370,"a":false,"y1":129.0310,"n":"Arg","y2":130.6400,"z2":62.8320,"x2":98.4020,"h":true,"x1":97.6540},{"s":false,"z1":63.4680,"a":false,"y1":130.3130,"n":"Arg","y2":131.2720,"z2":61.2810,"x2":101.3150,"h":true,"x1":101.1520},{"s":false,"z1":60.0140,"a":true,"y1":128.7810,"n":"Gly","y2":129.7810,"z2":57.9560,"x2":100.6530,"h":true,"x1":101.2840},{"s":false,"z1":58.8140,"a":false,"y1":130.6310,"n":"Arg","y2":132.6240,"z2":57.4860,"x2":98.0880,"h":true,"x1":98.1890},{"s":false,"z1":58.6980,"a":false,"y1":133.7770,"n":"Gly","y2":135.9960,"z2":58.2680,"x2":99.5440,"h":true,"x1":100.3090},{"s":false,"z1":60.4090,"a":false,"y1":136.1060,"n":"Thr","y2":136.9750,"z2":61.4220,"x2":99.8550,"h":true,"x1":97.8530},{"s":false,"z1":61.7060,"a":false,"y1":139.5560,"n":"Ser","y2":139.625,"z2":63.0340,"x2":100.7920,"h":true,"x1":98.8070},{"s":false,"z1":65.2070,"a":false,"y1":138.3410,"n":"Thr","y2":137.8090,"z2":65.8950,"x2":101.8940,"h":true,"x1":99.6480},{"s":false,"z1":63.9290,"a":true,"y1":135.9320,"n":"Phe","y2":135.9980,"z2":62.8860,"x2":104.4590,"h":true,"x1":102.3040},{"s":false,"z1":61.0790,"a":false,"y1":138,"n":"Arg","y2":139.5880,"z2":62.6740,"x2":104.6440,"h":true,"x1":103.7940},{"s":false,"z1":61.2430,"a":false,"y1":140.0670,"n":"Ala","y2":141.4770,"z2":59.6730,"x2":105.8630,"h":false,"x1":106.9870},{"s":false,"z1":60.9200,"a":false,"y1":143.8520,"n":"Pro","y2":145.3090,"z2":59.7240,"x2":107.9540,"h":true,"x1":106.4530},{"s":false,"z1":57.4320,"a":false,"y1":143.6800,"n":"Ser","y2":145.5770,"z2":56.4250,"x2":109.0350,"h":true,"x1":107.9890},{"s":false,"z1":56.3710,"a":false,"y1":147.1000,"n":"His","y2":149.2250,"z2":56.7090,"x2":107.7750,"h":true,"x1":106.7160},{"s":false,"z1":59.1500,"a":true,"y1":148.4740,"n":"Arg","y2":148.8040,"z2":59.6120,"x2":111.2340,"h":true,"x1":108.9130},{"s":false,"z1":58.0340,"a":false,"y1":146.6890,"n":"Tyr","y2":148.1200,"z2":56.1050,"x2":112.1670,"h":true,"x1":112.0830},{"s":false,"z1":56.2220,"a":false,"y1":148.4590,"n":"Lys","y2":148.2960,"z2":53.8440,"x2":115.0680,"h":false,"x1":114.9330},{"s":false,"z1":53.8230,"a":false,"y1":146.1890,"n":"Ala","y2":144.1610,"z2":54.9730,"x2":117.3130,"h":false,"x1":116.7850},{"s":false,"z1":52.6090,"a":false,"y1":142.6200,"n":"Asp","y2":142.9550,"z2":51.2230,"x2":119.0940,"h":false,"x1":117.1590},{"s":false,"z1":53.2140,"a":false,"y1":142.2070,"n":"Leu","y2":140.1320,"z2":52.8330,"x2":122.0430,"h":false,"x1":120.9050},{"s":false,"z1":50.1120,"a":false,"y1":140.5350,"n":"Glu","y2":142.375,"z2":49.3270,"x2":123.6740,"h":false,"x1":122.3430},{"s":false,"z1":48.4500,"a":false,"y1":140.7470,"n":"His","y2":140.7730,"z2":46.3830,"x2":124.5510,"h":false,"x1":125.7620},{"s":false,"z1":45.3230,"a":false,"y1":142.8800,"n":"Arg","y2":140.9990,"z2":44.4660,"x2":127.2620,"h":false,"x1":126.0360},{"s":false,"z1":41.8870,"a":false,"y1":141.2870,"n":"Lys","y2":143.1880,"z2":40.6680,"x2":127.0910,"h":false,"x1":126.2580},{"s":false,"z1":39.8820,"a":false,"y1":141.9000,"n":"Val","y2":139.7660,"z2":38.8390,"x2":129.8160,"h":false,"x1":129.4470},{"s":false,"z1":36.2530,"a":false,"y1":140.8430,"n":"Glu","y2":138.7980,"z2":36.1820,"x2":131.2850,"h":false,"x1":130.0060},{"s":false,"z1":36.9620,"a":false,"y1":140.1070,"n":"Asp","y2":142.4280,"z2":37.1560,"x2":134.3110,"h":false,"x1":133.6910},{"s":false,"z1":37.3770,"a":false,"y1":141.9180,"n":"Gly","y2":142.5390,"z2":39.2040,"x2":138.3870,"h":false,"x1":137.0030},{"s":false,"z1":40.8730,"a":false,"y1":143.2690,"n":"Asp","y2":145.3440,"z2":42.0750,"x2":136.0470,"h":false,"x1":136.1750},{"s":false,"z1":39.8130,"a":false,"y1":146.9510,"n":"Val","y2":148.5060,"z2":39.8130,"x2":134.375,"h":false,"x1":136.2340},{"s":false,"z1":42.3150,"a":false,"y1":147.5670,"n":"Ile","y2":146.9660,"z2":44.5440,"x2":134.0960,"h":false,"x1":133.4140},{"s":false,"z1":45.3770,"a":false,"y1":149.6330,"n":"Ala","y2":151.3030,"z2":44.8350,"x2":132.5860,"h":false,"x1":134.2170},{"s":false,"z1":47.4520,"a":false,"y1":151.9610,"n":"Gly","y2":152.1410,"z2":49.3110,"x2":133.5590,"h":false,"x1":132.0790},{"s":false,"z1":50.3920,"a":false,"y1":154.3290,"n":"Thr","y2":154.5340,"z2":51.1020,"x2":129.9850,"h":false,"x1":132.2720},{"s":false,"z1":53.7440,"a":false,"y1":153.8850,"n":"Val","y2":156.1900,"z2":54.3280,"x2":130.8630,"h":false,"x1":130.5310},{"s":false,"z1":53.9910,"a":false,"y1":156.8450,"n":"Val","y2":158.1510,"z2":55.8640,"x2":127.4300,"h":false,"x1":128.1650},{"s":false,"z1":57.2730,"a":false,"y1":156.0030,"n":"Asp","y2":153.6010,"z2":57.2420,"x2":126.5040,"h":false,"x1":126.4160},{"s":false,"z1":59.9700,"a":false,"y1":153.3660,"n":"Ile","y2":154.4200,"z2":61.3210,"x2":124.1810,"h":false,"x1":125.8520},{"s":false,"z1":60.7620,"a":false,"y1":152.5620,"n":"Glu","y2":150.3130,"z2":61.5270,"x2":122.5420,"h":false,"x1":122.2110},{"s":false,"z1":63.1550,"a":false,"y1":150.3460,"n":"His","y2":150.0250,"z2":61.5380,"x2":118.5330,"h":false,"x1":120.2650},{"s":false,"z1":61.5590,"a":false,"y1":147.2780,"n":"Asp","y2":145.8690,"z2":63.3440,"x2":117.8500,"h":false,"x1":118.6440},{"s":false,"z1":63.0760,"a":false,"y1":146.7050,"n":"Pro","y2":144.6680,"z2":63.8920,"x2":114.1830,"h":false,"x1":115.1460},{"s":false,"z1":61.8400,"a":false,"y1":143.1070,"n":"Ala","y2":141.0470,"z2":62.7230,"x2":115.9260,"h":false,"x1":115.0920},{"s":false,"z1":63.5900,"a":false,"y1":142.0950,"n":"Arg","y2":142.0620,"z2":65.3900,"x2":119.8640,"h":false,"x1":118.3090},{"s":false,"z1":66.5540,"a":false,"y1":144.4050,"n":"Ser","y2":144.2450,"z2":67.4180,"x2":121.2090,"h":false,"x1":118.9720},{"s":false,"z1":65.0100,"a":false,"y1":144.9880,"n":"Ala","y2":146.4410,"z2":63.2440,"x2":121.6650,"h":false,"x1":122.4030},{"s":false,"z1":63.0080,"a":false,"y1":147.8050,"n":"Pro","y2":146.1760,"z2":61.2970,"x2":124.4870,"h":false,"x1":124.0410},{"s":false,"z1":59.2340,"a":false,"y1":147.9590,"n":"Val","y2":150.3090,"z2":59.0870,"x2":124.5260,"h":false,"x1":124.0660},{"s":false,"z1":56.8590,"a":false,"y1":150.1290,"n":"Ala","y2":149.7460,"z2":54.6030,"x2":125.3960,"h":false,"x1":126.1070},{"s":false,"z1":54.1000,"a":false,"y1":152.4600,"n":"Ala","y2":153.4020,"z2":53.6760,"x2":127.1310,"h":false,"x1":124.9610},{"s":false,"z1":51.1640,"a":false,"y1":152.2640,"n":"Val","y2":152.5790,"z2":49.3140,"x2":125.8830,"h":false,"x1":127.3740},{"s":false,"z1":47.9920,"a":false,"y1":154.3560,"n":"Glu","y2":154.1340,"z2":47.1870,"x2":129.8360,"h":false,"x1":127.5860},{"s":false,"z1":45.0980,"a":false,"y1":152.4180,"n":"Phe","y2":154.2060,"z2":43.5320,"x2":128.7700,"h":false,"x1":129.1430},{"s":false,"z1":42.1790,"a":false,"y1":153.7550,"n":"Glu","y2":155.1480,"z2":40.5810,"x2":130.1120,"h":false,"x1":131.2370},{"s":false,"z1":39.6270,"a":false,"y1":153.0750,"n":"Asp","y2":153.375,"z2":39.4930,"x2":126.1080,"h":false,"x1":128.4940},{"s":false,"z1":41.5850,"a":false,"y1":155.1980,"n":"Gly","y2":155.0200,"z2":42.8740,"x2":124.0080,"h":false,"x1":126.0060},{"s":false,"z1":43.5700,"a":false,"y1":152.3570,"n":"Asp","y2":152.4470,"z2":45.6600,"x2":125.5860,"h":false,"x1":124.3860},{"s":false,"z1":47.125,"a":false,"y1":153.2000,"n":"Arg","y2":151.9290,"z2":47.5660,"x2":121.2920,"h":false,"x1":123.2930},{"s":false,"z1":49.2680,"a":false,"y1":150.1110,"n":"Arg","y2":150.1950,"z2":51.0320,"x2":124.1700,"h":false,"x1":122.5430},{"s":false,"z1":52.8950,"a":false,"y1":148.8790,"n":"Leu","y2":146.6640,"z2":52.0690,"x2":122.9820,"h":false,"x1":122.5780},{"s":false,"z1":53.7170,"a":false,"y1":146.1790,"n":"Ile","y2":146.3070,"z2":56.1120,"x2":125.2920,"h":false,"x1":125.1360},{"s":false,"z1":56.4820,"a":false,"y1":143.5580,"n":"Leu","y2":143.3350,"z2":56.5360,"x2":127.8260,"h":false,"x1":125.4320},{"s":false,"z1":58.5140,"a":false,"y1":145.2960,"n":"Ala","y2":144.0440,"z2":60.5500,"x2":128.2700,"h":false,"x1":128.1060},{"s":false,"z1":60.2270,"a":false,"y1":143.4500,"n":"Pro","y2":145.6730,"z2":61.0780,"x2":131.2250,"h":false,"x1":130.9750},{"s":false,"z1":63.3100,"a":false,"y1":144.9560,"n":"Glu","y2":145.2800,"z2":61.8920,"x2":134.5140,"h":false,"x1":132.5950},{"s":false,"z1":62.7270,"a":false,"y1":147.8720,"n":"Gly","y2":149.0430,"z2":60.8410,"x2":135.8170,"h":false,"x1":134.9490},{"s":false,"z1":59.6600,"a":false,"y1":149.4840,"n":"Val","y2":150.9880,"z2":60.8290,"x2":131.9550,"h":false,"x1":133.3980},{"s":false,"z1":59.7460,"a":false,"y1":153.2520,"n":"Gly","y2":153.8380,"z2":57.4520,"x2":133.3480,"h":false,"x1":133.0520},{"s":false,"z1":57.6860,"a":false,"y1":156.2610,"n":"Val","y2":156.9510,"z2":57.7710,"x2":134.3070,"h":false,"x1":131.9970},{"s":false,"z1":55.0500,"a":false,"y1":157.1690,"n":"Gly","y2":156.0800,"z2":53.5280,"x2":136.0560,"h":false,"x1":134.5730},{"s":false,"z1":54.8450,"a":false,"y1":153.6270,"n":"Asp","y2":153.4040,"z2":52.9930,"x2":134.4300,"h":false,"x1":135.9620},{"s":false,"z1":51.3370,"a":false,"y1":152.1710,"n":"Glu","y2":149.9690,"z2":51.7070,"x2":137.1660,"h":false,"x1":136.2650},{"s":false,"z1":50.8620,"a":false,"y1":148.6730,"n":"Leu","y2":148.9630,"z2":48.5160,"x2":134.4760,"h":false,"x1":134.8410},{"s":false,"z1":47.8290,"a":false,"y1":146.4510,"n":"Gln","y2":144.2840,"z2":48.6400,"x2":134.7850,"h":false,"x1":135.4230},{"s":false,"z1":46.2950,"a":false,"y1":143.5530,"n":"Val","y2":143.5330,"z2":43.9000,"x2":133.6760,"h":false,"x1":133.4950},{"s":false,"z1":43.8110,"a":false,"y1":141.0590,"n":"Gly","y2":140.0500,"z2":45.1380,"x2":136.6090,"h":false,"x1":134.8980},{"s":false,"z1":43.0180,"a":false,"y1":138.4720,"n":"Val","y2":138.5620,"z2":44.3460,"x2":139.5760,"h":false,"x1":137.5730},{"s":false,"z1":43.2340,"a":false,"y1":140.9760,"n":"Ser","y2":142.7890,"z2":44.6050,"x2":141.2090,"h":false,"x1":140.4470},{"s":false,"z1":46.3770,"a":false,"y1":142.6680,"n":"Ala","y2":141.3810,"z2":47.5180,"x2":140.7810,"h":false,"x1":139.1090},{"s":false,"z1":49.0280,"a":false,"y1":143.4910,"n":"Glu","y2":142.5470,"z2":50.4690,"x2":140.0230,"h":false,"x1":141.6920},{"s":false,"z1":52.0330,"a":false,"y1":141.1430,"n":"Ile","y2":141.6690,"z2":54.2700,"x2":142.6010,"h":false,"x1":141.8400},{"s":false,"z1":54.6760,"a":false,"y1":143.6130,"n":"Ala","y2":143.0820,"z2":54.4300,"x2":138.3250,"h":false,"x1":140.6570},{"s":false,"z1":57.0790,"a":false,"y1":143.6240,"n":"Pro","y2":145.6190,"z2":56.0420,"x2":136.8420,"h":false,"x1":137.6680},{"s":false,"z1":55.4590,"a":false,"y1":144.5480,"n":"Gly","y2":144.7120,"z2":53.3650,"x2":133.2430,"h":false,"x1":134.3710},{"s":false,"z1":51.9270,"a":false,"y1":143.4550,"n":"Asn","y2":141.1910,"z2":52.4840,"x2":134.6930,"h":false,"x1":135.1930},{"s":false,"z1":50.0690,"a":false,"y1":140.6750,"n":"Thr","y2":140.7260,"z2":47.7840,"x2":134.1820,"h":false,"x1":133.4370},{"s":false,"z1":47.8580,"a":false,"y1":138.0770,"n":"Leu","y2":136.1350,"z2":49.1360,"x2":134.5130,"h":false,"x1":135.1040},{"s":false,"z1":47.0390,"a":false,"y1":134.3560,"n":"Pro","y2":134.0830,"z2":48.0920,"x2":136.8500,"h":false,"x1":134.7150},{"s":false,"z1":49.6430,"a":false,"y1":131.9110,"n":"Leu","y2":131.4950,"z2":49.9020,"x2":138.3630,"h":false,"x1":136.0180},{"s":false,"z1":47.2230,"a":false,"y1":130.8400,"n":"Ala","y2":131.6200,"z2":47.4720,"x2":141.0190,"h":true,"x1":138.7630},{"s":false,"z1":47.2990,"a":true,"y1":134.3170,"n":"Glu","y2":135.5520,"z2":48.9660,"x2":141.5580,"h":true,"x1":140.3570},{"s":false,"z1":51.1060,"a":false,"y1":134.4210,"n":"Ile","y2":132.3050,"z2":51.4040,"x2":141.2430,"h":true,"x1":140.1660},{"s":false,"z1":53.0540,"a":false,"y1":133.2180,"n":"Pro","y2":132.8340,"z2":54.9430,"x2":141.7820,"h":false,"x1":143.2260},{"s":false,"z1":55.3580,"a":false,"y1":130.2320,"n":"Glu","y2":131.6500,"z2":56.9080,"x2":143.8200,"h":false,"x1":142.6590},{"s":false,"z1":59.0590,"a":false,"y1":130.9520,"n":"Gly","y2":132.9400,"z2":60.3480,"x2":141.9870,"h":false,"x1":142.2610},{"s":false,"z1":58.5070,"a":false,"y1":134.2040,"n":"Val","y2":133.4370,"z2":58.1610,"x2":138.1320,"h":false,"x1":140.3820},{"s":false,"z1":60.3030,"a":false,"y1":134.9410,"n":"Pro","y2":136.5840,"z2":58.6040,"x2":136.6100,"h":false,"x1":137.0470},{"s":false,"z1":57.8540,"a":false,"y1":135.4630,"n":"Val","y2":134.7720,"z2":59.1930,"x2":132.3010,"h":false,"x1":134.1860},{"s":false,"z1":57.8710,"a":false,"y1":136.3910,"n":"Cys","y2":136.8800,"z2":55.5370,"x2":130.2420,"h":false,"x1":130.4890},{"s":false,"z1":55.5660,"a":false,"y1":136.4400,"n":"Asn","y2":135.9830,"z2":53.2960,"x2":128.1320,"h":false,"x1":127.4390},{"s":false,"z1":53.7840,"a":false,"y1":133.2790,"n":"Val","y2":132.4100,"z2":53.4230,"x2":126.3210,"h":false,"x1":128.5310},{"s":false,"z1":50.6850,"a":false,"y1":132.1350,"n":"Glu","y2":129.9350,"z2":51.0550,"x2":127.5490,"h":false,"x1":126.6490},{"s":false,"z1":50.5360,"a":false,"y1":128.6500,"n":"Ser","y2":127.1700,"z2":48.9630,"x2":126.2000,"h":false,"x1":125.1470},{"s":false,"z1":46.7460,"a":false,"y1":128.5610,"n":"Ser","y2":130.9420,"z2":46.4560,"x2":125.1600,"h":false,"x1":125.1680},{"s":false,"z1":44.7830,"a":false,"y1":131.0170,"n":"Pro","y2":131.6720,"z2":43.2100,"x2":125.6860,"h":false,"x1":127.3930},{"s":false,"z1":44.1580,"a":false,"y1":134.2670,"n":"Gly","y2":135.2680,"z2":44.4240,"x2":123.3940,"h":false,"x1":125.5410},{"s":false,"z1":46.6100,"a":false,"y1":133.7700,"n":"Asp","y2":135.1830,"z2":48.2020,"x2":121.5440,"h":false,"x1":122.6600},{"s":false,"z1":48.4740,"a":false,"y1":136.9000,"n":"Gly","y2":137.7100,"z2":50.6590,"x2":124.0970,"h":false,"x1":123.7030},{"s":false,"z1":51.7690,"a":false,"y1":135.2490,"n":"Gly","y2":135.1730,"z2":52.6300,"x2":122.4210,"h":false,"x1":124.6600},{"s":false,"z1":54.2220,"a":false,"y1":132.9150,"n":"Lys","y2":132.7750,"z2":56.6130,"x2":122.6520,"h":false,"x1":122.8960},{"s":false,"z1":57.0550,"a":false,"y1":131.8720,"n":"Phe","y2":133.8980,"z2":57.2090,"x2":126.5450,"h":false,"x1":125.2340},{"s":false,"z1":60.0320,"a":false,"y1":133.7580,"n":"Ala","y2":135.9340,"z2":59.1010,"x2":127.0940,"h":false,"x1":126.7020},{"s":false,"z1":59.9770,"a":false,"y1":136.9690,"n":"Arg","y2":138.8710,"z2":61.2140,"x2":123.9900,"h":false,"x1":124.6900},{"s":false,"z1":63.5530,"a":false,"y1":137.4990,"n":"Ala","y2":138.0470,"z2":64.0280,"x2":125.7990,"h":false,"x1":123.5080},{"s":false,"z1":66.1170,"a":false,"y1":139.8040,"n":"Ser","y2":138.0470,"z2":67.2540,"x2":126.3260,"h":false,"x1":125.1420},{"s":false,"z1":66.7510,"a":false,"y1":139.1980,"n":"Gly","y2":137.3830,"z2":66.8470,"x2":130.3230,"h":false,"x1":128.8230},{"s":false,"z1":65.0430,"a":false,"y1":135.8070,"n":"Val","y2":136.8520,"z2":63.2540,"x2":130.2180,"h":false,"x1":129.0090},{"s":false,"z1":62.4310,"a":false,"y1":134.4760,"n":"Asn","y2":132.1200,"z2":62.9120,"x2":131.3880,"h":false,"x1":131.4080},{"s":false,"z1":60.3530,"a":false,"y1":131.4550,"n":"Ala","y2":132.4750,"z2":60.1760,"x2":134.4780,"h":false,"x1":132.3110},{"s":false,"z1":60.1690,"a":false,"y1":130.1340,"n":"Gln","y2":128.1560,"z2":58.8300,"x2":135.8920,"h":false,"x1":135.8610},{"s":false,"z1":56.7560,"a":false,"y1":129.3620,"n":"Leu","y2":129.1550,"z2":57.5500,"x2":139.5890,"h":false,"x1":137.3440},{"s":false,"z1":57.3460,"a":false,"y1":126.3960,"n":"Leu","y2":125.9630,"z2":56.1300,"x2":141.6620,"h":false,"x1":139.6420},{"s":false,"z1":54.2060,"a":false,"y1":124.3910,"n":"Thr","y2":125.4410,"z2":52.6040,"x2":138.9300,"h":false,"x1":140.3940},{"s":false,"z1":50.5810,"a":false,"y1":125.4100,"n":"His","y2":123.1240,"z2":50.0940,"x2":141.4380,"h":false,"x1":140.9050},{"s":false,"z1":47.375,"a":false,"y1":123.375,"n":"Asp","y2":125.1390,"z2":45.9410,"x2":140.0890,"h":false,"x1":140.8860},{"s":false,"z1":43.6980,"a":false,"y1":123.4970,"n":"Arg","y2":123.5680,"z2":42.7910,"x2":137.7360,"h":false,"x1":139.9640},{"s":false,"z1":44.5900,"a":false,"y1":121.6460,"n":"Asn","y2":122.3650,"z2":45.5970,"x2":134.7050,"h":false,"x1":136.75},{"s":false,"z1":48.1560,"a":false,"y1":122.4830,"n":"Val","y2":123.1900,"z2":49.4910,"x2":137.5670,"h":false,"x1":135.6930},{"s":false,"z1":50.8010,"a":false,"y1":125.1900,"n":"Ala","y2":124.8970,"z2":52.1630,"x2":134.1430,"h":false,"x1":136.0990},{"s":false,"z1":54.3270,"a":false,"y1":123.8670,"n":"Val","y2":125.6670,"z2":55.625,"x2":136.4630,"h":false,"x1":135.5500},{"s":false,"z1":56.6260,"a":false,"y1":126.4220,"n":"Val","y2":125.0420,"z2":57.8620,"x2":132.4260,"h":false,"x1":133.9480},{"s":false,"z1":60.3250,"a":false,"y1":126.0600,"n":"Lys","y2":128.2790,"z2":60.9600,"x2":132.5250,"h":false,"x1":133.1620},{"s":false,"z1":61.0830,"a":false,"y1":127.6750,"n":"Leu","y2":127.2110,"z2":63.3780,"x2":130.3040,"h":false,"x1":129.7810},{"s":false,"z1":64.4180,"a":false,"y1":129.3760,"n":"Pro","y2":128.3420,"z2":66.5470,"x2":128.5160,"h":false,"x1":128.9140},{"s":false,"z1":65.5320,"a":false,"y1":126.2230,"n":"Ser","y2":124.2430,"z2":66.6000,"x2":127.8960,"h":false,"x1":127.0730},{"s":false,"z1":65.3570,"a":false,"y1":124.3490,"n":"Gly","y2":122.5600,"z2":64.1690,"x2":131.4140,"h":false,"x1":130.3660},{"s":false,"z1":62.2220,"a":false,"y1":122.4130,"n":"Glu","y2":123.8990,"z2":60.7510,"x2":130.6400,"h":false,"x1":129.4450},{"s":false,"z1":59.4520,"a":false,"y1":121.7980,"n":"Met","y2":120.6640,"z2":57.8110,"x2":130.6530,"h":false,"x1":131.9980},{"s":false,"z1":56.2090,"a":false,"y1":122.9100,"n":"Lys","y2":123.7650,"z2":54.7710,"x2":132.0610,"h":false,"x1":130.3420},{"s":false,"z1":52.7470,"a":false,"y1":121.9300,"n":"Arg","y2":122.7440,"z2":51.5120,"x2":129.6980,"h":false,"x1":131.5850},{"s":false,"z1":50.3120,"a":false,"y1":124.8060,"n":"Leu","y2":124.7760,"z2":49.0100,"x2":133.1020,"h":false,"x1":131.0830},{"s":false,"z1":46.7230,"a":false,"y1":125.7410,"n":"Asp","y2":127.9060,"z2":47.6230,"x2":132.3150,"h":false,"x1":131.8240},{"s":false,"z1":46.7690,"a":false,"y1":128,"n":"Pro","y2":130.3830,"z2":46.3940,"x2":134.9240,"h":false,"x1":134.9070},{"s":false,"z1":44.5280,"a":false,"y1":130.3180,"n":"Gln","y2":132.1960,"z2":44.9880,"x2":131.4300,"h":false,"x1":132.8700},{"s":false,"z1":47.4280,"a":false,"y1":131.1820,"n":"Cys","y2":132.3080,"z2":48.6500,"x2":132.2590,"h":false,"x1":130.5330},{"s":false,"z1":48.3030,"a":false,"y1":134.8230,"n":"Arg","y2":134.2930,"z2":50.3860,"x2":130.0700,"h":false,"x1":131.1370},{"s":false,"z1":51.8770,"a":false,"y1":136.0180,"n":"Ala","y2":137.8960,"z2":51.5080,"x2":133.0610,"h":false,"x1":131.6240},{"s":false,"z1":53.9570,"a":false,"y1":139.0880,"n":"Thr","y2":138.0930,"z2":56.0050,"x2":133.2550,"h":false,"x1":132.4950},{"s":false,"z1":55.9350,"a":false,"y1":139.3930,"n":"Ile","y2":141.2610,"z2":57.2470,"x2":134.9740,"h":false,"x1":135.7260},{"s":false,"z1":59.6610,"a":false,"y1":139.9310,"n":"Gly","y2":138.3240,"z2":59.8390,"x2":133.5560,"h":false,"x1":135.3090},{"s":false,"z1":62.4290,"a":false,"y1":139.0410,"n":"Val","y2":141.2170,"z2":62.0670,"x2":131.9640,"h":false,"x1":132.8720},{"s":false,"z1":62.3740,"a":false,"y1":140.4410,"n":"Val","y2":141.1070,"z2":64.6220,"x2":129.8190,"h":false,"x1":129.3250},{"s":false,"z1":64.2820,"a":false,"y1":143.7080,"n":"Ala","y2":142.5150,"z2":65.2690,"x2":127.0860,"h":false,"x1":128.9310},{"s":false,"z1":67.5400,"a":false,"y1":144.1150,"n":"Gly","y2":142.5210,"z2":69.1710,"x2":126.3630,"h":false,"x1":127.0360},{"s":false,"z1":69.3180,"a":false,"y1":141.2840,"n":"Gly","y2":142.6880,"z2":71.2430,"x2":128.6710,"h":false,"x1":128.8150},{"s":false,"z1":72.9310,"a":false,"y1":140.6240,"n":"Gly","y2":141.2990,"z2":74.5130,"x2":126.2470,"h":true,"x1":127.8890},{"s":false,"z1":72.6270,"a":false,"y1":141.6890,"n":"Arg","y2":141.3210,"z2":74.5100,"x2":122.7700,"h":true,"x1":124.2230},{"s":false,"z1":74.4820,"a":false,"y1":138.5340,"n":"Thr","y2":138.0790,"z2":76.8370,"x2":123.1620,"h":true,"x1":123.2440},{"s":false,"z1":77.4490,"a":true,"y1":139.3840,"n":"Asp","y2":139.8290,"z2":79.7010,"x2":124.8670,"h":true,"x1":125.5310},{"s":false,"z1":79.0210,"a":false,"y1":141.7070,"n":"Lys","y2":140.7980,"z2":78.2110,"x2":120.8960,"h":true,"x1":122.9630},{"s":false,"z1":80.6630,"a":false,"y1":140.3720,"n":"Pro","y2":142.6010,"z2":80.4520,"x2":118.9200,"h":false,"x1":119.7830},{"s":false,"z1":79.5960,"a":false,"y1":141.7750,"n":"Phe","y2":143.5200,"z2":80.8070,"x2":115.2520,"h":false,"x1":116.3910},{"s":false,"z1":83.3030,"a":false,"y1":142.3010,"n":"Val","y2":141.8950,"z2":84.5860,"x2":113.6950,"h":false,"x1":115.6790},{"s":false,"z1":82.8090,"a":false,"y1":143.125,"n":"Lys","y2":142.7230,"z2":80.4550,"x2":111.6810,"h":true,"x1":112.0070},{"s":false,"z1":80.7780,"a":false,"y1":141.9860,"n":"Ala","y2":142.6840,"z2":78.4790,"x2":108.9210,"h":true,"x1":108.9860},{"s":false,"z1":79.1450,"a":false,"y1":145.3920,"n":"Gly","y2":145.7650,"z2":76.9600,"x2":109.5660,"h":true,"x1":108.7190},{"s":false,"z1":77.5570,"a":false,"y1":145.1870,"n":"Asn","y2":144.3680,"z2":75.3100,"x2":112.2090,"h":true,"x1":112.1690},{"s":false,"z1":76.0110,"a":false,"y1":141.7860,"n":"Lys","y2":142.0090,"z2":73.8260,"x2":110.4410,"h":true,"x1":111.4180},{"s":false,"z1":74.8540,"a":false,"y1":143.1860,"n":"His","y2":143.7620,"z2":72.5180,"x2":108.0930,"h":true,"x1":108.0920},{"s":false,"z1":72.8510,"a":false,"y1":145.9970,"n":"His","y2":145.6170,"z2":70.5590,"x2":110.3310,"h":true,"x1":109.7380},{"s":false,"z1":71.1020,"a":false,"y1":143.6020,"n":"Lys","y2":142.6090,"z2":69.0740,"x2":111.2750,"h":true,"x1":112.1210},{"s":false,"z1":70.4330,"a":true,"y1":141.0800,"n":"Met","y2":141.1210,"z2":68.4020,"x2":108.1040,"h":true,"x1":109.3620},{"s":false,"z1":68.7040,"a":false,"y1":143.7530,"n":"Lys","y2":144.1620,"z2":66.3330,"x2":107.3160,"h":true,"x1":107.3070},{"s":false,"z1":66.0540,"a":false,"y1":143.9330,"n":"Ala","y2":142.5690,"z2":64.3770,"x2":111.0570,"h":false,"x1":110.0480},{"s":false,"z1":65.2460,"a":false,"y1":140.2170,"n":"Arg","y2":139.9600,"z2":65.2380,"x2":107.4790,"h":false,"x1":109.8680},{"s":false,"z1":63.7060,"a":false,"y1":137.6750,"n":"Gly","y2":135.4550,"z2":64.5770,"x2":107.6970,"h":false,"x1":107.5200},{"s":false,"z1":67.0690,"a":false,"y1":136.1190,"n":"Thr","y2":137.7140,"z2":68.0730,"x2":105.1900,"h":false,"x1":106.6520},{"s":false,"z1":69.4440,"a":false,"y1":135.7600,"n":"Lys","y2":134.6500,"z2":71.1280,"x2":105.0140,"h":false,"x1":103.7040},{"s":false,"z1":73.0210,"a":false,"y1":136.7040,"n":"Trp","y2":138.4680,"z2":73.3790,"x2":103.0930,"h":false,"x1":104.6760},{"s":false,"z1":75.9480,"a":false,"y1":136.1810,"n":"Pro","y2":134.4380,"z2":74.7190,"x2":103.0950,"h":false,"x1":104.2730},{"s":false,"z1":76.2150,"a":false,"y1":132.3790,"n":"Asn","y2":131.5910,"z2":78.4860,"x2":104.1180,"h":false,"x1":104.2220},{"s":false,"z1":78.1540,"a":false,"y1":130.4490,"n":"Val","y2":128.4530,"z2":76.9510,"x2":102.1270,"h":false,"x1":101.5870},{"s":false,"z1":79.2210,"a":false,"y1":127.0010,"n":"Arg","y2":126.3030,"z2":79.2310,"x2":100.5100,"h":true,"x1":102.8140},{"s":false,"z1":77.7170,"a":false,"y1":124.0520,"n":"Gly","y2":123.3630,"z2":78.9520,"x2":99,"h":true,"x1":100.9550},{"s":false,"z1":81.1350,"a":false,"y1":122.4780,"n":"Val","y2":122.9690,"z2":82.8060,"x2":98.8420,"h":true,"x1":100.5220},{"s":false,"z1":82.2440,"a":true,"y1":125.6560,"n":"Ala","y2":126.6240,"z2":81.8360,"x2":96.5320,"h":true,"x1":98.6980},{"s":false,"z1":79.5650,"a":false,"y1":125.1700,"n":"Met","y2":123.1310,"z2":80.6090,"x2":95.3280,"h":true,"x1":96.0390},{"s":false,"z1":79.2660,"a":false,"y1":123.0490,"n":"Asn","y2":122.1950,"z2":77.2840,"x2":93.9290,"h":true,"x1":92.9010},{"s":false,"z1":77.6650,"a":false,"y1":119.5960,"n":"Ala","y2":119.5350,"z2":75.3100,"x2":93.4400,"h":true,"x1":93.0490},{"s":false,"z1":74.6390,"a":false,"y1":120.8860,"n":"Val","y2":121.5350,"z2":72.6170,"x2":92.2670,"h":true,"x1":91.1330},{"s":false,"z1":73.8970,"a":true,"y1":123.4160,"n":"Asp","y2":123.4840,"z2":72.8850,"x2":96.0620,"h":true,"x1":93.9070},{"s":false,"z1":74.2350,"a":false,"y1":121.3320,"n":"His","y2":119.4980,"z2":75.7190,"x2":96.625,"h":true,"x1":97.0790},{"s":false,"z1":74.5900,"a":false,"y1":117.7660,"n":"Pro","y2":116.6310,"z2":76.6980,"x2":98.5880,"h":false,"x1":98.4160},{"s":false,"z1":78.0340,"a":false,"y1":118.7800,"n":"Phe","y2":119.5410,"z2":80.1450,"x2":98.9110,"h":false,"x1":99.7320},{"s":false,"z1":79.1460,"a":false,"y1":120.6390,"n":"Gly","y2":118.4970,"z2":79.8150,"x2":95.8290,"h":false,"x1":96.6110},{"s":false,"z1":81.8160,"a":false,"y1":119.4510,"n":"Gly","y2":119.5040,"z2":83.4900,"x2":95.8950,"h":false,"x1":94.1770},{"s":false,"z1":85.1880,"a":false,"y1":117.75,"n":"Gly","y2":119.7760,"z2":86.2810,"x2":93.8950,"h":false,"x1":94.5640},{"s":false,"z1":88.8150,"a":false,"y1":118.6300,"n":"Gly","y2":120.4230,"z2":90.0940,"x2":94.8580,"h":false,"x1":93.9010},{"s":false,"z1":89.0510,"a":false,"y1":119.9940,"n":"Arg","y2":119.3860,"z2":86.7630,"x2":97.7920,"h":false,"x1":97.4410},{"s":false,"z1":86.4480,"a":false,"y1":120.9960,"n":"Gln","y2":120.0310,"z2":86.9980,"x2":102.1230,"h":false,"x1":99.9900},{"s":false,"z1":84.8110,"a":false,"y1":118.2750,"n":"His","y2":117.8130,"z2":83.0340,"x2":100.5410,"h":false,"x1":102.0630},{"s":false,"z1":81.3340,"a":false,"y1":116.7840,"n":"Pro","y2":114.6820,"z2":82.4970,"x2":102.1440,"h":false,"x1":102.3490},{"s":false,"z1":81.0440,"a":false,"y1":113.7540,"n":"Gly","y2":111.4490,"z2":80.4640,"x2":100.2610,"h":false,"x1":100.0860},{"s":false,"z1":79.1490,"a":false,"y1":111.7580,"n":"Lys","y2":113.3060,"z2":79.5640,"x2":104.4870,"h":false,"x1":102.7220},{"s":false,"z1":78.3830,"a":false,"y1":111.8100,"n":"Pro","y2":112.9340,"z2":76.3360,"x2":105.8550,"h":false,"x1":106.4480},{"s":false,"z1":76.7210,"a":false,"y1":115.0410,"n":"Lys","y2":115.4460,"z2":74.4100,"x2":108.0830,"h":false,"x1":107.6200},{"s":false,"z1":74.1350,"a":false,"y1":113.3340,"n":"Ser","y2":111.6470,"z2":73.2440,"x2":108.3760,"h":false,"x1":109.8410},{"s":false,"z1":70.9710,"a":false,"y1":113.1460,"n":"Ile","y2":113.2200,"z2":69.3450,"x2":109.5170,"h":false,"x1":107.7520},{"s":false,"z1":67.8080,"a":false,"y1":111.1630,"n":"Ser","y2":113.1000,"z2":66.5910,"x2":107.7140,"h":false,"x1":108.4650},{"s":false,"z1":64.6040,"a":false,"y1":112.8290,"n":"Arg","y2":113.6780,"z2":63.0900,"x2":108.0170,"h":false,"x1":109.6710},{"s":false,"z1":62.9150,"a":false,"y1":111.2310,"n":"Asn","y2":111.6230,"z2":62.8050,"x2":104.3130,"h":false,"x1":106.6680},{"s":false,"z1":65.2290,"a":false,"y1":112.8540,"n":"Ala","y2":114.7540,"z2":63.7490,"x2":104.2370,"h":false,"x1":104.1260},{"s":false,"z1":63.3570,"a":false,"y1":114.9210,"n":"Pro","y2":116.4260,"z2":65.2370,"x2":101.5510,"h":false,"x1":101.4960},{"s":false,"z1":63.8030,"a":false,"y1":118.6890,"n":"Pro","y2":118.1810,"z2":64.2360,"x2":98.8820,"h":false,"x1":101.1910},{"s":false,"z1":66.7100,"a":false,"y1":119.3110,"n":"Gly","y2":118.4640,"z2":68.9440,"x2":98.6890,"h":false,"x1":98.8550},{"s":false,"z1":68.5720,"a":false,"y1":116.5590,"n":"Arg","y2":116.3650,"z2":69.8910,"x2":102.6410,"h":false,"x1":100.6540},{"s":false,"z1":67.9870,"a":false,"y1":117.3730,"n":"Lys","y2":119.7090,"z2":68.4300,"x2":104.5210,"h":false,"x1":104.3190},{"s":false,"z1":71.1880,"a":false,"y1":119.3380,"n":"Val","y2":117.5690,"z2":72.3220,"x2":106.1380,"h":false,"x1":105.0010},{"s":false,"z1":74.0700,"a":false,"y1":119.1990,"n":"Gly","y2":119.9040,"z2":72.7200,"x2":109.3120,"h":false,"x1":107.4650},{"s":false,"z1":73.3390,"a":false,"y1":117.7030,"n":"Asp","y2":115.6680,"z2":72.0400,"x2":110.7810,"h":false,"x1":110.8970},{"s":false,"z1":69.5960,"a":false,"y1":116.9910,"n":"Ile","y2":116.5280,"z2":69.1160,"x2":113.2450,"h":false,"x1":110.9280},{"s":false,"z1":68.6760,"a":false,"y1":113.7790,"n":"Ala","y2":113.8300,"z2":68.8680,"x2":115.1820,"h":false,"x1":112.7890},{"s":false,"z1":71.5950,"a":false,"y1":114.3560,"n":"Ser","y2":112.0250,"z2":71.9690,"x2":115.5460,"h":false,"x1":115.1440},{"s":false,"z1":71.3540,"a":false,"y1":112.1480,"n":"Lys","y2":110.7170,"z2":73.1640,"x2":118.9380,"h":false,"x1":118.2530},{"s":false,"z1":75.1120,"a":false,"y1":112.7030,"n":"Arg","y2":114.9150,"z2":75.0850,"x2":117.5830,"h":false,"x1":118.4890},{"s":false,"z1":77.8340,"a":false,"y1":115.0720,"n":"Thr","y2":114.3310,"z2":79.5030,"x2":118.8220,"h":false,"x1":117.2780},{"s":false,"z1":81.1220,"a":false,"y1":116.5360,"n":"Gly","y2":117.4610,"z2":79.9090,"x2":120.3070,"h":false,"x1":118.4600},{"s":false,"z1":82.0600,"a":false,"y1":117.3220,"n":"Arg","y2":116.2230,"z2":81.8990,"x2":124.1750,"h":false,"x1":122.0480},{"s":false,"z1":83.6740,"a":false,"y1":114.1980,"n":"Gly","y2":113.1910,"z2":81.4800,"x2":123.4050,"h":false,"x1":123.4640},{"s":false,"z1":82.1440,"a":false,"y1":111.2600,"n":"Gly","y2":111.4370,"z2":79.7860,"x2":125.1360,"h":false,"x1":125.2970},{"s":false,"z1":80.7830,"a":false,"y1":111.6610,"y2":111.4370,"z2":79.7860,"x2":125.1360,"h":false,"x1":125.8610},{"s":false,"z1":80.7830,"a":false,"y1":111.6610,"y2":111.4370,"z2":79.7860,"x2":125.1360,"h":false,"x1":125.8610},{"s":false,"z1":80.7830,"a":false,"y1":111.6610,"y2":111.4370,"z2":79.7860,"x2":125.1360,"h":false,"x1":125.8610},{"s":false,"z1":80.7830,"a":false,"y1":111.6610,"y2":111.4370,"z2":79.7860,"x2":125.1360,"h":false,"x1":125.8610}],[{"s":false,"z1":123.2010,"a":false,"y1":127.3950,"y2":127.3950,"z2":123.2010,"x2":73.3210,"h":false,"x1":73.3210},{"s":false,"z1":123.2010,"a":false,"y1":127.3950,"y2":127.3950,"z2":123.2010,"x2":73.3210,"h":false,"x1":73.3210},{"s":false,"z1":123.3820,"a":false,"y1":126.6490,"n":"Pro","y2":127.1710,"z2":123.8540,"x2":69.7440,"h":false,"x1":72.0430},{"s":false,"z1":123.2060,"a":false,"y1":129.9120,"n":"Gln","y2":129.5420,"z2":125.2390,"x2":68.8050,"h":false,"x1":70.0520},{"s":false,"z1":126.6520,"a":false,"y1":131.5770,"n":"Pro","y2":132.5320,"z2":125.9770,"x2":68.0110,"h":false,"x1":70.1080},{"s":false,"z1":128.4410,"a":false,"y1":132.1340,"n":"Ser","y2":134.2840,"z2":128.7560,"x2":67.7960,"h":false,"x1":66.7980},{"s":false,"z1":128.7420,"a":false,"y1":135.6270,"n":"Arg","y2":135.3310,"z2":128.1380,"x2":63.0480,"h":false,"x1":65.3510},{"s":false,"z1":130.0500,"a":false,"y1":137.1050,"n":"Pro","y2":138.4340,"z2":128.0570,"x2":62.2010,"h":false,"x1":62.0560},{"s":false,"z1":127.3640,"a":false,"y1":138.0900,"n":"Arg","y2":140.2370,"z2":128.4360,"x2":59.7440,"h":false,"x1":59.5560},{"s":false,"z1":126.1480,"a":false,"y1":141.6680,"n":"Lys","y2":142.3120,"z2":125.8800,"x2":57,"h":false,"x1":59.2980},{"s":false,"z1":128.2920,"a":false,"y1":143.6660,"n":"Gly","y2":141.5760,"z2":128.8010,"x2":55.8830,"h":false,"x1":56.8970},{"s":false,"z1":130.5110,"a":false,"y1":142.6690,"n":"Ser","y2":143.1870,"z2":128.8670,"x2":52.3360,"h":false,"x1":53.9930},{"s":false,"z1":129.2980,"a":false,"y1":140.8260,"n":"Leu","y2":140.8250,"z2":129.8080,"x2":48.5590,"h":false,"x1":50.9070},{"s":false,"z1":132.1690,"a":false,"y1":142.1990,"n":"Gly","y2":143.8580,"z2":132.8330,"x2":47.2480,"h":false,"x1":48.8160},{"s":false,"z1":130.9030,"a":false,"y1":145.7060,"n":"Phe","y2":146.9300,"z2":128.9750,"x2":47.2480,"h":false,"x1":47.9930},{"s":false,"z1":127.7020,"a":false,"y1":144.7830,"n":"Gly","y2":144.2610,"z2":128.6830,"x2":44.1070,"h":false,"x1":46.2120},{"s":false,"z1":125.2610,"a":false,"y1":145.0560,"n":"Pro","y2":147.3520,"z2":125.9270,"x2":44.6860,"h":false,"x1":44.8660},{"s":false,"z1":124.7040,"a":false,"y1":148.0730,"n":"Arg","y2":149.3360,"z2":122.6620,"x2":46.8930,"h":false,"x1":47.1060},{"s":false,"z1":123.2510,"a":false,"y1":150.2260,"n":"Lys","y2":151.8500,"z2":125.0040,"x2":44.4240,"h":false,"x1":44.3180},{"s":false,"z1":123.6320,"a":false,"y1":153.7750,"n":"Arg","y2":152.8330,"z2":124.5680,"x2":41.0050,"h":false,"x1":43.0050},{"s":false,"z1":126.9440,"a":false,"y1":154.2830,"n":"Ser","y2":155.8030,"z2":125.7750,"x2":39.7800,"h":false,"x1":41.2300},{"s":false,"z1":126.7880,"a":false,"y1":154.6410,"n":"Thr","y2":156.7610,"z2":126.9420,"x2":36.3320,"h":false,"x1":37.4380},{"s":false,"z1":129.4670,"a":false,"y1":157.3810,"n":"Ser","y2":157.3790,"z2":130.3440,"x2":39.5130,"h":false,"x1":37.3080},{"s":false,"z1":129.9960,"a":false,"y1":160.0860,"n":"Glu","y2":160.4110,"z2":132.1410,"x2":40.9850,"h":false,"x1":39.9240},{"s":false,"z1":133.5580,"a":false,"y1":160.1610,"n":"Thr","y2":157.8410,"z2":133.5660,"x2":37.9420,"h":false,"x1":38.5690},{"s":false,"z1":135.3610,"a":false,"y1":157.0650,"n":"Pro","y2":157.2120,"z2":136.6780,"x2":38.0100,"h":false,"x1":40.0070},{"s":false,"z1":136.8800,"a":false,"y1":154.4350,"n":"Arg","y2":152.3210,"z2":137.2400,"x2":38.7780,"h":false,"x1":37.7010},{"s":false,"z1":139.9980,"a":false,"y1":152.5970,"n":"Phe","y2":151.3960,"z2":139.9130,"x2":36.8560,"h":false,"x1":38.9160},{"s":false,"z1":139.8270,"a":false,"y1":148.9120,"n":"Asn","y2":147.0580,"z2":141.3160,"x2":37.6360,"h":false,"x1":38.0230},{"s":false,"z1":143.5330,"a":false,"y1":148.3680,"n":"Ser","y2":150.6040,"z2":144.3080,"x2":39.1310,"h":false,"x1":38.6840},{"s":false,"z1":146.8400,"a":false,"y1":150.1880,"n":"Trp","y2":148.4860,"z2":148.3730,"x2":38.7620,"h":false,"x1":38.0420},{"s":false,"z1":150.3620,"a":false,"y1":150.25,"n":"Pro","y2":149.4460,"z2":150.8910,"x2":37.3560,"h":false,"x1":39.5640},{"s":false,"z1":153.1360,"a":false,"y1":148.0320,"n":"Ser","y2":149.9980,"z2":154.5110,"x2":37.9830,"h":false,"x1":38.1770},{"s":false,"z1":155.6500,"a":false,"y1":149.1770,"n":"Asp","y2":147.8800,"z2":157.6210,"x2":36.0250,"h":false,"x1":35.5520},{"s":false,"z1":158.9640,"a":false,"y1":149.9600,"n":"Asp","y2":150.8670,"z2":160.6100,"x2":35.7630,"h":false,"x1":37.25},{"s":false,"z1":160.6700,"a":false,"y1":153.3310,"n":"Gly","y2":153.2850,"z2":159.9370,"x2":34.7680,"h":false,"x1":37.0560},{"s":false,"z1":160.6160,"a":false,"y1":155.9620,"n":"Gln","y2":156.0180,"z2":158.2750,"x2":34.8600,"h":false,"x1":34.3330},{"s":false,"z1":157.4440,"a":false,"y1":156.4270,"n":"Pro","y2":158.6060,"z2":157.4010,"x2":33.2330,"h":false,"x1":32.2210},{"s":false,"z1":154.7230,"a":false,"y1":158.4990,"n":"Gly","y2":157.0280,"z2":152.8480,"x2":33.9960,"h":false,"x1":33.8600},{"s":false,"z1":150.9950,"a":false,"y1":159.0980,"n":"Val","y2":158.9270,"z2":151.2740,"x2":36.6360,"h":false,"x1":34.2570},{"s":false,"z1":149.5950,"a":false,"y1":156.7430,"n":"Gln","y2":156.3610,"z2":147.6730,"x2":38.2740,"h":false,"x1":36.9050},{"s":false,"z1":147.0500,"a":false,"y1":159.0080,"n":"Gly","y2":161.1280,"z2":147.3660,"x2":37.5050,"h":false,"x1":38.5630},{"s":false,"z1":145.5310,"a":false,"y1":162.4460,"n":"Phe","y2":161.7140,"z2":143.6700,"x2":40.4500,"h":false,"x1":39.125},{"s":false,"z1":142.3720,"a":false,"y1":164.1150,"n":"Ala","y2":166.3690,"z2":143.0690,"x2":40.8300,"h":false,"x1":40.4470},{"s":false,"z1":141.0590,"a":false,"y1":166.8630,"n":"Gly","y2":166.0040,"z2":138.8610,"x2":43.1070,"h":false,"x1":42.6790},{"s":false,"z1":138.0430,"a":false,"y1":168.2230,"n":"Tyr","y2":169.1490,"z2":138.9110,"x2":46.5580,"h":false,"x1":44.5300},{"s":false,"z1":137.3450,"a":false,"y1":167.5460,"n":"Lys","y2":169.4210,"z2":135.8650,"x2":48.3670,"h":false,"x1":48.1990},{"s":false,"z1":137.3360,"a":false,"y1":170.6610,"n":"Ala","y2":171.1130,"z2":135.8510,"x2":52.2060,"h":false,"x1":50.3800},{"s":false,"z1":137.2410,"a":false,"y1":169.6060,"n":"Gly","y2":168.4560,"z2":139.3150,"x2":54.3070,"h":false,"x1":54.0190},{"s":false,"z1":139.3080,"a":false,"y1":168.6920,"n":"Met","y2":170.6150,"z2":139.1880,"x2":58.4950,"h":false,"x1":57.0510},{"s":false,"z1":141.8080,"a":false,"y1":170.0940,"n":"Thr","y2":167.9720,"z2":142.8860,"x2":59.6410,"h":false,"x1":59.5720},{"s":false,"z1":144.7210,"a":false,"y1":168.7280,"n":"His","y2":170.6580,"z2":146.1200,"x2":61.2580,"h":false,"x1":61.5220},{"s":false,"z1":148.4480,"a":false,"y1":169.1530,"n":"Val","y2":167.3540,"z2":149.1050,"x2":62.7490,"h":false,"x1":61.2990},{"s":false,"z1":151.2920,"a":false,"y1":168.7050,"n":"Val","y2":169.0530,"z2":153.0010,"x2":62.1450,"h":false,"x1":63.7860},{"s":false,"z1":153.9790,"a":false,"y1":166.4500,"n":"Leu","y2":165.6640,"z2":154.9090,"x2":64.3760,"h":false,"x1":62.3140},{"s":false,"z1":157.4220,"a":false,"y1":165.2290,"n":"Val","y2":163.3810,"z2":157.3370,"x2":61.7670,"h":false,"x1":63.2860},{"s":false,"z1":157.3130,"a":false,"y1":161.4590,"n":"Asn","y2":161.1190,"z2":159.5780,"x2":63.0290,"h":false,"x1":63.7760},{"s":false,"z1":158.7170,"a":false,"y1":160.0630,"n":"Asp","y2":158.2930,"z2":160.3140,"x2":60.2320,"h":false,"x1":60.5440},{"s":false,"z1":158.6240,"a":false,"y1":156.3420,"n":"Glu","y2":156.2890,"z2":160,"x2":63.3700,"h":false,"x1":61.3880},{"s":false,"z1":162.1580,"a":false,"y1":154.9820,"n":"Pro","y2":153.7940,"z2":162.9140,"x2":64.0540,"h":false,"x1":62.1030},{"s":false,"z1":160.6790,"a":false,"y1":152.1160,"n":"Asn","y2":151.7140,"z2":159.4090,"x2":66.1460,"h":false,"x1":64.1480},{"s":false,"z1":158.5620,"a":false,"y1":154.3260,"n":"Ser","y2":155.6140,"z2":160.3620,"x2":67.3380,"h":false,"x1":66.4090},{"s":false,"z1":159.6580,"a":false,"y1":155.1000,"n":"Pro","y2":157.3160,"z2":160.3650,"x2":70.6260,"h":false,"x1":69.9950},{"s":false,"z1":158.2490,"a":false,"y1":158.5480,"n":"Arg","y2":160.4200,"z2":158.6630,"x2":67.8440,"h":false,"x1":69.2640},{"s":false,"z1":160.5490,"a":false,"y1":159.1340,"n":"Glu","y2":160.6270,"z2":161.9700,"x2":67.5100,"h":false,"x1":66.2670},{"s":false,"z1":161.2770,"a":false,"y1":162.8550,"n":"Gly","y2":164.9620,"z2":160.6550,"x2":66.9530,"h":false,"x1":66.0170},{"s":false,"z1":158.4670,"a":false,"y1":163.9610,"n":"Met","y2":164.1440,"z2":156.8910,"x2":66.5470,"h":false,"x1":68.3560},{"s":false,"z1":155.4530,"a":false,"y1":166.2390,"n":"Glu","y2":164.4560,"z2":154.1030,"x2":68.6570,"h":false,"x1":67.7680},{"s":false,"z1":152.3550,"a":false,"y1":164.4040,"n":"Glu","y2":165.6150,"z2":151.4140,"x2":64.7050,"h":false,"x1":66.5430},{"s":false,"z1":148.8190,"a":false,"y1":165.5550,"n":"Thr","y2":163.4010,"z2":147.9340,"x2":65.1090,"h":false,"x1":65.7140},{"s":false,"z1":147.4030,"a":false,"y1":164.1390,"n":"Val","y2":165.9100,"z2":146.3080,"x2":61.2580,"h":false,"x1":62.4790},{"s":false,"z1":143.9450,"a":false,"y1":164.4650,"n":"Pro","y2":163.6750,"z2":144.9990,"x2":58.8370,"h":false,"x1":60.8410},{"s":false,"z1":144.0480,"a":false,"y1":165.7340,"n":"Val","y2":166.9870,"z2":142.0120,"x2":57.0240,"h":false,"x1":57.2740},{"s":false,"z1":141.5380,"a":false,"y1":166.0820,"n":"Thr","y2":166.4580,"z2":143.0540,"x2":52.6350,"h":false,"x1":54.4570},{"s":false,"z1":142.2250,"a":false,"y1":169.0680,"n":"Val","y2":168.9070,"z2":140.3040,"x2":50.7960,"h":false,"x1":52.2190},{"s":false,"z1":141.7820,"a":false,"y1":168.3960,"n":"Ile","y2":169.4100,"z2":143.6560,"x2":47.4180,"h":false,"x1":48.5030},{"s":false,"z1":142.1500,"a":false,"y1":171.1070,"n":"Glu","y2":169.6840,"z2":141.7040,"x2":44,"h":false,"x1":45.8690},{"s":false,"z1":144.3770,"a":false,"y1":169.6040,"n":"Thr","y2":170.3310,"z2":146.2600,"x2":41.8900,"h":false,"x1":43.1900},{"s":false,"z1":144.8360,"a":false,"y1":172.1560,"n":"Pro","y2":170.0890,"z2":145.1010,"x2":39.1580,"h":false,"x1":40.3480},{"s":false,"z1":146.5190,"a":false,"y1":171.1520,"n":"Pro","y2":171.2080,"z2":144.3160,"x2":36.1100,"h":false,"x1":37.0610},{"s":false,"z1":144.6170,"a":false,"y1":168.7550,"n":"Met","y2":169.3020,"z2":146.2990,"x2":33.1770,"h":false,"x1":34.7920},{"s":false,"z1":144.9800,"a":false,"y1":168.1700,"n":"Arg","y2":166.3780,"z2":143.6370,"x2":30.2130,"h":false,"x1":31.0610},{"s":false,"z1":145.8480,"a":false,"y1":164.9600,"n":"Ala","y2":165.7570,"z2":146.5,"x2":27.0670,"h":false,"x1":29.2380},{"s":false,"z1":143.9250,"a":false,"y1":165.7100,"n":"Val","y2":164.9420,"z2":143.7800,"x2":23.7720,"h":false,"x1":26.0510},{"s":false,"z1":144.5760,"a":false,"y1":162.3770,"n":"Ala","y2":160.8490,"z2":145.3610,"x2":25.9630,"h":false,"x1":24.2840},{"s":false,"z1":146.5580,"a":false,"y1":159.1540,"n":"Leu","y2":157.9480,"z2":145.7370,"x2":22.2040,"h":false,"x1":24.1000},{"s":false,"z1":144.4370,"a":false,"y1":156.0310,"n":"Arg","y2":154.5930,"z2":146.0790,"x2":24.7050,"h":false,"x1":23.7340},{"s":false,"z1":146.0370,"a":false,"y1":152.7980,"n":"Ala","y2":151.5160,"z2":144.1180,"x2":21.9450,"h":false,"x1":22.5630},{"s":false,"z1":144.8950,"a":false,"y1":149.2770,"n":"Tyr","y2":148.2170,"z2":146.9040,"x2":22.6810,"h":false,"x1":23.4360},{"s":false,"z1":145.5870,"a":false,"y1":146.0860,"n":"Glu","y2":144.6560,"z2":144,"x2":22.6040,"h":false,"x1":21.5170},{"s":false,"z1":145.7800,"a":false,"y1":142.5600,"n":"Asp","y2":141.4940,"z2":145.5420,"x2":20.8050,"h":false,"x1":22.9330},{"s":false,"z1":143.1100,"a":false,"y1":140.2960,"n":"Thr","y2":139.0540,"z2":142.7610,"x2":23.4600,"h":false,"x1":21.4450},{"s":false,"z1":141.6930,"a":false,"y1":136.8240,"n":"Pro","y2":136.2050,"z2":140.1530,"x2":23.9640,"h":false,"x1":22.2210},{"s":false,"z1":138.8270,"a":false,"y1":138.6280,"n":"Tyr","y2":140.4140,"z2":138.3290,"x2":25.5100,"h":false,"x1":23.9850},{"s":false,"z1":140.9550,"a":false,"y1":140.8100,"n":"Gly","y2":142.0110,"z2":141.8020,"x2":24.3590,"h":false,"x1":26.2400},{"s":false,"z1":142.0260,"a":false,"y1":144.4060,"n":"Gln","y2":145.4580,"z2":139.8730,"x2":25.6460,"h":false,"x1":25.6970},{"s":false,"z1":140.2960,"a":false,"y1":146.6490,"n":"Arg","y2":147.8970,"z2":142.1650,"x2":22.3160,"h":false,"x1":23.1670},{"s":false,"z1":140.8530,"a":false,"y1":150.3170,"n":"Pro","y2":149.8490,"z2":140.2530,"x2":19.9620,"h":false,"x1":22.2470},{"s":false,"z1":142.7440,"a":false,"y1":150.6400,"n":"Leu","y2":152.0780,"z2":141.5890,"x2":17.4050,"h":false,"x1":18.9470},{"s":false,"z1":142.8880,"a":false,"y1":154.3990,"n":"Thr","y2":155.0570,"z2":143.7580,"x2":20.4190,"h":false,"x1":18.2860},{"s":false,"z1":143.5120,"a":false,"y1":157.7770,"n":"Glu","y2":159.2930,"z2":143.8550,"x2":18.0650,"h":false,"x1":19.8950},{"s":false,"z1":145.8830,"a":false,"y1":160.6740,"n":"Val","y2":161.9940,"z2":145.7090,"x2":21.3470,"h":false,"x1":19.3540},{"s":false,"z1":144.2310,"a":false,"y1":164.0180,"n":"Trp","y2":165.1730,"z2":146.0250,"x2":19.0390,"h":false,"x1":20.1340},{"s":false,"z1":145.4480,"a":false,"y1":167.6170,"n":"Thr","y2":168.4450,"z2":143.5580,"x2":19.0050,"h":false,"x1":20.2320},{"s":false,"z1":144.4950,"a":false,"y1":171.1130,"n":"Asp","y2":172.6410,"z2":143.0340,"x2":20.1910,"h":false,"x1":19.0600},{"s":false,"z1":144.8120,"a":false,"y1":173.0970,"n":"Glu","y2":171.4810,"z2":144.0730,"x2":23.9100,"h":false,"x1":22.2940},{"s":false,"z1":141.5430,"a":false,"y1":172.6270,"n":"Phe","y2":174.8900,"z2":141.1830,"x2":24.8670,"h":false,"x1":24.1730},{"s":false,"z1":140.2700,"a":false,"y1":174.2220,"n":"His","y2":174.1260,"z2":138.1040,"x2":26.3660,"h":false,"x1":27.3920},{"s":false,"z1":137.6230,"a":false,"y1":176.8800,"n":"Ser","y2":176.4700,"z2":135.3210,"x2":26.1850,"h":false,"x1":26.6950},{"s":false,"z1":134.8890,"a":false,"y1":174.8000,"n":"Glu","y2":172.7050,"z2":133.8970,"x2":28.9200,"h":true,"x1":28.3180},{"s":false,"z1":135.6460,"a":false,"y1":171.1970,"n":"Leu","y2":169.6860,"z2":133.8990,"x2":26.7580,"h":true,"x1":27.4230},{"s":false,"z1":132.7250,"a":false,"y1":171.4810,"n":"Asp","y2":171.1550,"z2":130.3500,"x2":25.1710,"h":true,"x1":24.9710},{"s":false,"z1":130.3340,"a":true,"y1":171.3880,"n":"Arg","y2":169.5510,"z2":128.9910,"x2":28.7000,"h":true,"x1":27.9360},{"s":false,"z1":130.9050,"a":false,"y1":167.6270,"n":"Thr","y2":165.8790,"z2":130.3740,"x2":26.5060,"h":true,"x1":28.0530},{"s":false,"z1":132.3990,"a":false,"y1":166.5140,"n":"Leu","y2":168.5020,"z2":131.8470,"x2":23.5020,"h":false,"x1":24.7310},{"s":false,"z1":131.9230,"a":false,"y1":167.1660,"n":"Asp","y2":166.2630,"z2":133.9440,"x2":20.1190,"h":false,"x1":21.0360},{"s":false,"z1":135.4370,"a":false,"y1":168.5620,"n":"Val","y2":168.7810,"z2":135.0570,"x2":18.3040,"h":false,"x1":20.6620},{"s":false,"z1":137.3760,"a":false,"y1":167.3530,"n":"Pro","y2":169.4680,"z2":138.4820,"x2":17.2700,"h":false,"x1":17.5700},{"s":false,"z1":137.5440,"a":false,"y1":169.8100,"n":"Glu","y2":170.0880,"z2":139.3330,"x2":13.0900,"h":false,"x1":14.6660},{"s":false,"z1":139.2270,"a":false,"y1":167.4250,"n":"Asp","y2":165.1720,"z2":138.8520,"x2":12.9650,"h":false,"x1":12.2200},{"s":false,"z1":141.6010,"a":false,"y1":164.6620,"n":"His","y2":165.5310,"z2":143.6640,"x2":12.4570,"h":false,"x1":13.3330},{"s":false,"z1":144.7670,"a":false,"y1":163.0230,"n":"Asp","y2":161.0810,"z2":145.5690,"x2":13.1650,"h":true,"x1":11.9990},{"s":false,"z1":147.1460,"a":false,"y1":162.5460,"n":"Pro","y2":160.4800,"z2":148.3770,"x2":15.0950,"h":true,"x1":14.9870},{"s":false,"z1":149.8970,"a":false,"y1":161.0640,"n":"Asp","y2":158.7210,"z2":150.1200,"x2":12.4150,"h":true,"x1":12.8260},{"s":false,"z1":147.6240,"a":false,"y1":158.4350,"n":"Ala","y2":156.3060,"z2":147.6740,"x2":12.3900,"h":true,"x1":11.2560},{"s":false,"z1":146.5250,"a":false,"y1":157.3250,"n":"Ala","y2":155.6940,"z2":147.9900,"x2":15.6940,"h":true,"x1":14.7170},{"s":false,"z1":150.1220,"a":false,"y1":157.4640,"n":"Glu","y2":155.4070,"z2":151.3220,"x2":15.6740,"h":true,"x1":15.9050},{"s":false,"z1":151.2430,"a":false,"y1":155.4190,"n":"Glu","y2":153.0730,"z2":151.3480,"x2":13.3960,"h":true,"x1":12.8990},{"s":false,"z1":148.5800,"a":false,"y1":152.7900,"n":"Gln","y2":150.9140,"z2":149.1280,"x2":14.9530,"h":true,"x1":13.5510},{"s":false,"z1":149.8670,"a":false,"y1":152.5050,"n":"Ile","y2":150.8840,"z2":151.5840,"x2":17.5910,"h":true,"x1":17.1240},{"s":false,"z1":153.5130,"a":false,"y1":152.1830,"n":"Arg","y2":150.0020,"z2":154.3850,"x2":15.6080,"h":true,"x1":16.0740},{"s":false,"z1":152.6120,"a":false,"y1":149.4730,"n":"Asp","y2":147.1810,"z2":152.5600,"x2":14.2490,"h":true,"x1":13.5280},{"s":false,"z1":150.6830,"a":false,"y1":147.6640,"n":"Ala","y2":145.9900,"z2":151.8990,"x2":17.4610,"h":true,"x1":16.2540},{"s":false,"z1":153.7450,"a":false,"y1":147.7960,"n":"His","y2":145.9830,"z2":155.3210,"x2":18.4270,"h":true,"x1":18.5030},{"s":false,"z1":155.9300,"a":false,"y1":146.3360,"n":"Glu","y2":143.9590,"z2":156.1880,"x2":15.7460,"h":true,"x1":15.7230},{"s":false,"z1":153.4380,"a":true,"y1":143.4830,"n":"Ala","y2":141.5840,"z2":153.1220,"x2":16.8280,"h":true,"x1":15.3890},{"s":false,"z1":153.5840,"a":false,"y1":143.0160,"n":"Gly","y2":141.8020,"z2":151.9660,"x2":20.4530,"h":true,"x1":19.1690},{"s":false,"z1":149.8300,"a":false,"y1":143.4250,"n":"Asp","y2":144.6570,"z2":148.2170,"x2":20.9250,"h":false,"x1":19.6510},{"s":false,"z1":149.9890,"a":false,"y1":146.6500,"n":"Leu","y2":145.9170,"z2":150.7590,"x2":23.8300,"h":false,"x1":21.6700},{"s":false,"z1":148.3380,"a":false,"y1":146.4370,"n":"Gly","y2":148.5040,"z2":149.5050,"x2":25.2150,"h":false,"x1":25.0970},{"s":false,"z1":148.8660,"a":false,"y1":149.0770,"n":"Asp","y2":150.3890,"z2":147.875,"x2":26.0650,"h":false,"x1":27.8130},{"s":false,"z1":148.8410,"a":false,"y1":152.8450,"n":"Leu","y2":153.9950,"z2":148.8130,"x2":29.1970,"h":false,"x1":27.0900},{"s":false,"z1":146.5,"a":false,"y1":155.3970,"n":"Arg","y2":156.9010,"z2":146.0330,"x2":26.8820,"h":false,"x1":28.6960},{"s":false,"z1":145.6660,"a":false,"y1":159.1060,"n":"Leu","y2":159.4350,"z2":143.8540,"x2":30.1070,"h":false,"x1":28.5690},{"s":false,"z1":142.2040,"a":false,"y1":160.6680,"n":"Ile","y2":162.8830,"z2":143.0970,"x2":28.375,"h":false,"x1":28.25},{"s":false,"z1":142.2780,"a":false,"y1":163.2670,"n":"Thr","y2":163.2530,"z2":140.0260,"x2":31.8260,"h":false,"x1":31.0150},{"s":false,"z1":139.9380,"a":false,"y1":165.9720,"n":"His","y2":167.5030,"z2":141.5470,"x2":33.2310,"h":false,"x1":32.3060},{"s":false,"z1":139.8050,"a":false,"y1":168.4440,"n":"Thr","y2":169.9970,"z2":138.7110,"x2":33.7380,"h":false,"x1":35.2020},{"s":false,"z1":139.4520,"a":false,"y1":172.2330,"n":"Val","y2":173.5920,"z2":139.3270,"x2":37.2150,"h":true,"x1":35.2250},{"s":false,"z1":136.6030,"a":false,"y1":172.9590,"n":"Pro","y2":175.0400,"z2":136.2730,"x2":38.8550,"h":true,"x1":37.7200},{"s":false,"z1":136.7450,"a":false,"y1":176.5790,"n":"Asp","y2":178.2950,"z2":137.7290,"x2":37.9480,"h":true,"x1":36.5820},{"s":false,"z1":140.0670,"a":true,"y1":176.8280,"n":"Ala","y2":177.2860,"z2":140.4890,"x2":40.7470,"h":true,"x1":38.4290},{"s":false,"z1":138.2760,"a":false,"y1":175.8640,"n":"Val","y2":176.1040,"z2":135.8890,"x2":41.7100,"h":true,"x1":41.6580},{"s":false,"z1":135.9560,"a":false,"y1":178.7450,"n":"Pro","y2":178.2980,"z2":133.6850,"x2":43.3850,"h":false,"x1":42.7360},{"s":false,"z1":134.3870,"a":false,"y1":176.7210,"n":"Ser","y2":175.3100,"z2":132.4450,"x2":45.5860,"h":false,"x1":45.5780},{"s":false,"z1":133.0260,"a":false,"y1":174.1450,"n":"Val","y2":175.4550,"z2":132.7600,"x2":41.1010,"h":false,"x1":43.0980},{"s":false,"z1":129.9130,"a":false,"y1":175.3130,"n":"Pro","y2":175.7580,"z2":129.8270,"x2":38.8000,"h":false,"x1":41.1430},{"s":false,"z1":130.6570,"a":false,"y1":173.2370,"n":"Lys","y2":174.2730,"z2":132.8160,"x2":37.8080,"h":false,"x1":38.0660},{"s":false,"z1":132.5500,"a":false,"y1":174.4050,"n":"Lys","y2":173.0880,"z2":133.8300,"x2":33.4530,"h":false,"x1":34.9880},{"s":false,"z1":131.7320,"a":false,"y1":171.2090,"n":"Lys","y2":169.8710,"z2":132.7310,"x2":34.8070,"h":false,"x1":33.0860},{"s":false,"z1":134.9920,"a":false,"y1":169.2030,"n":"Pro","y2":167.2450,"z2":133.6810,"x2":32.8620,"h":false,"x1":33.3180},{"s":false,"z1":135.1480,"a":false,"y1":165.6430,"n":"Asp","y2":165.2340,"z2":137.4160,"x2":33.9480,"h":false,"x1":34.6270},{"s":false,"z1":136.7420,"a":false,"y1":163.2200,"n":"Val","y2":161.0580,"z2":136.0560,"x2":32.9610,"h":false,"x1":32.1620},{"s":false,"z1":138.6420,"a":false,"y1":160.0530,"n":"Met","y2":160.4510,"z2":140.7580,"x2":32.0010,"h":false,"x1":33.0750},{"s":false,"z1":141.1990,"a":false,"y1":157.7430,"n":"Glu","y2":156.5780,"z2":141.8220,"x2":33.5420,"h":false,"x1":31.5280},{"s":false,"z1":144.5060,"a":false,"y1":157.2030,"n":"Thr","y2":157.0740,"z2":146.1900,"x2":31.6440,"h":false,"x1":33.3390},{"s":false,"z1":147.0940,"a":false,"y1":154.5760,"n":"Arg","y2":155.9700,"z2":148.7180,"x2":33.5500,"h":false,"x1":32.4530},{"s":false,"z1":150.7170,"a":false,"y1":155.4100,"n":"Val","y2":153.3190,"z2":151.5830,"x2":30.9050,"h":false,"x1":31.6890},{"s":false,"z1":153.2880,"a":false,"y1":152.9990,"n":"Gly","y2":154.7340,"z2":154.8990,"x2":33.3400,"h":false,"x1":33.0680},{"s":false,"z1":157.0390,"a":false,"y1":153.2140,"n":"Gly","y2":151.0130,"z2":157.9460,"x2":32.5120,"h":false,"x1":32.6560},{"s":false,"z1":160.1840,"a":false,"y1":151.7980,"n":"Gly","y2":150.1820,"z2":158.7110,"x2":30.1600,"h":false,"x1":31.1200},{"s":false,"z1":159.9600,"a":false,"y1":150.1710,"n":"Ser","y2":151.9040,"z2":158.3040,"x2":27.5320,"h":true,"x1":27.7110},{"s":false,"z1":156.6950,"a":false,"y1":150.4840,"n":"Val","y2":152.5960,"z2":156.2520,"x2":24.7610,"h":true,"x1":25.8090},{"s":false,"z1":158.5050,"a":false,"y1":152.5040,"n":"Ser","y2":154.8650,"z2":158.2190,"x2":23.4200,"h":true,"x1":23.1260},{"s":false,"z1":159.8280,"a":false,"y1":155.0040,"n":"Asp","y2":156.8510,"z2":158.4230,"x2":26.2130,"h":true,"x1":25.6630},{"s":false,"z1":156.5020,"a":false,"y1":155.3620,"n":"Arg","y2":156.6720,"z2":154.6320,"x2":26.7690,"h":true,"x1":27.4920},{"s":false,"z1":154.6730,"a":false,"y1":155.6830,"n":"Leu","y2":157.9950,"z2":154.2310,"x2":23.6990,"h":true,"x1":24.1640},{"s":false,"z1":156.9440,"a":false,"y1":158.6160,"n":"Asp","y2":160.7260,"z2":156.1870,"x2":24.1370,"h":true,"x1":23.3070},{"s":false,"z1":156.5010,"a":false,"y1":159.9980,"n":"His","y2":161.6310,"z2":154.7560,"x2":27.0430,"h":true,"x1":26.8170},{"s":false,"z1":152.7290,"a":false,"y1":159.8370,"n":"Ala","y2":161.9250,"z2":151.8320,"x2":25.6050,"h":true,"x1":26.3810},{"s":false,"z1":152.7730,"a":false,"y1":161.5760,"n":"Leu","y2":163.9550,"z2":152.6000,"x2":23.0570,"h":true,"x1":23.0050},{"s":false,"z1":155.0290,"a":false,"y1":164.3480,"n":"Asp","y2":166.3000,"z2":153.7510,"x2":24.8330,"h":true,"x1":24.3320},{"s":false,"z1":152.6460,"a":false,"y1":165.2160,"n":"Ile","y2":166.9130,"z2":151.0780,"x2":26.5370,"h":true,"x1":27.1790},{"s":false,"z1":149.5820,"a":false,"y1":165.1790,"n":"Val","y2":167.3700,"z2":149.1510,"x2":24.0690,"h":true,"x1":24.9350},{"s":false,"z1":151.0730,"a":false,"y1":167.1730,"n":"Glu","y2":169.5180,"z2":150.5680,"x2":21.9860,"h":true,"x1":22.0260},{"s":false,"z1":152.0070,"a":true,"y1":170.1020,"n":"Asp","y2":171.7810,"z2":150.3330,"x2":23.8290,"h":true,"x1":24.2990},{"s":false,"z1":148.5360,"a":false,"y1":170.7120,"n":"Gly","y2":169.9920,"z2":146.8360,"x2":27.2290,"h":true,"x1":25.6930},{"s":false,"z1":148.3910,"a":false,"y1":167.8600,"n":"Gly","y2":167.6790,"z2":148.0930,"x2":30.5310,"h":false,"x1":28.1750},{"s":false,"z1":148.8930,"a":false,"y1":170.25,"n":"Glu","y2":169.6090,"z2":151.1150,"x2":31.7100,"h":false,"x1":31.0690},{"s":false,"z1":150.2580,"a":false,"y1":168.4380,"n":"His","y2":169.0470,"z2":148.5470,"x2":35.7020,"h":false,"x1":34.1270},{"s":false,"z1":150.1860,"a":false,"y1":168.7780,"n":"Ala","y2":166.6880,"z2":151.1870,"x2":38.5700,"h":true,"x1":37.9210},{"s":false,"z1":150.1150,"a":false,"y1":166.7850,"n":"Met","y2":165.3850,"z2":152.0080,"x2":41.6530,"h":true,"x1":41.1660},{"s":false,"z1":153.8710,"a":false,"y1":167.5040,"n":"Asn","y2":165.7180,"z2":155.3800,"x2":40.9990,"h":true,"x1":41.5300},{"s":false,"z1":154.6160,"a":false,"y1":165.6880,"n":"Asp","y2":163.4200,"z2":155.2840,"x2":38.0160,"h":true,"x1":38.2830},{"s":false,"z1":153.2110,"a":true,"y1":162.4050,"n":"Ile","y2":160.9080,"z2":154.0630,"x2":41.2310,"h":true,"x1":39.5630},{"s":false,"z1":153.25,"a":false,"y1":162.4720,"n":"Phe","y2":164.4980,"z2":154.4930,"x2":43.7090,"h":true,"x1":43.3600},{"s":false,"z1":155.7140,"a":false,"y1":163.5330,"n":"Arg","y2":162.2730,"z2":154.7200,"x2":47.8250,"h":false,"x1":46.0520},{"s":false,"z1":154.6870,"a":false,"y1":164.3820,"n":"Ala","y2":163.1010,"z2":156.6190,"x2":50.2590,"h":false,"x1":49.625},{"s":false,"z1":155.2050,"a":false,"y1":161.3540,"n":"Gly","y2":158.9880,"z2":155.0210,"x2":51.9020,"h":false,"x1":51.8400},{"s":false,"z1":154.2170,"a":false,"y1":158.7190,"n":"Glu","y2":159.0440,"z2":151.9740,"x2":50.0840,"h":false,"x1":49.2690},{"s":false,"z1":151.2080,"a":false,"y1":156.4330,"n":"Tyr","y2":155.9740,"z2":150.9280,"x2":47.2930,"h":false,"x1":49.6270},{"s":false,"z1":148.2980,"a":false,"y1":156.8540,"n":"Ala","y2":156.0520,"z2":146.5950,"x2":48.7320,"h":false,"x1":47.2390},{"s":false,"z1":145.0320,"a":false,"y1":155.0150,"n":"Asp","y2":156.4910,"z2":144.0750,"x2":45.0460,"h":false,"x1":46.6880},{"s":false,"z1":142.1200,"a":false,"y1":157.4650,"n":"Val","y2":156.0710,"z2":140.2610,"x2":47.3410,"h":false,"x1":46.7420},{"s":false,"z1":138.9200,"a":false,"y1":156.4870,"n":"Ala","y2":158.7680,"z2":138.2320,"x2":44.7680,"h":false,"x1":44.9380},{"s":false,"z1":135.5820,"a":false,"y1":158.2330,"n":"Gly","y2":156.5550,"z2":134.0580,"x2":46.0560,"h":false,"x1":45.2720},{"s":false,"z1":131.7960,"a":false,"y1":157.9660,"n":"Val","y2":159.7420,"z2":131.2730,"x2":46.7650,"h":false,"x1":45.2450},{"s":false,"z1":130.6480,"a":false,"y1":158.0600,"n":"Thr","y2":159.1550,"z2":128.6840,"x2":48.0130,"h":false,"x1":48.8600},{"s":false,"z1":128.2170,"a":false,"y1":160.5060,"n":"Lys","y2":158.6160,"z2":126.8230,"x2":50.9380,"h":false,"x1":50.4190},{"s":false,"z1":124.6910,"a":false,"y1":159.5030,"n":"Gly","y2":160.7310,"z2":123.7840,"x2":51.2650,"h":false,"x1":49.4340},{"s":false,"z1":122.1560,"a":false,"y1":158.6860,"n":"Lys","y2":158.0750,"z2":119.8810,"x2":52.6100,"h":false,"x1":52.125},{"s":false,"z1":119.2580,"a":false,"y1":157.5700,"n":"Gly","y2":155.3770,"z2":119.8140,"x2":50.7450,"h":false,"x1":49.9550},{"s":false,"z1":117.2010,"a":false,"y1":154.6650,"n":"Thr","y2":155.5570,"z2":117.0360,"x2":53.4680,"h":false,"x1":51.2530},{"s":false,"z1":118.2010,"a":false,"y1":153.3230,"n":"Gln","y2":150.9910,"z2":117.8560,"x2":54.1960,"h":false,"x1":54.6750},{"s":false,"z1":117.2190,"a":false,"y1":150.3450,"n":"Gly","y2":149.9130,"z2":119.5350,"x2":57.1940,"h":true,"x1":56.8150},{"s":false,"z1":119.2100,"a":false,"y1":147.1780,"n":"Pro","y2":147.2530,"z2":121.3240,"x2":58.7960,"h":true,"x1":57.6680},{"s":false,"z1":120.4050,"a":false,"y1":148.6270,"n":"Val","y2":149.2970,"z2":122.7030,"x2":60.8890,"h":true,"x1":60.9930},{"s":false,"z1":122.2340,"a":false,"y1":151.5060,"n":"Lys","y2":151.0230,"z2":124.2580,"x2":58.1160,"h":true,"x1":59.3100},{"s":false,"z1":122.9230,"a":false,"y1":149.8540,"n":"Arg","y2":148.5360,"z2":124.8770,"x2":55.4860,"h":true,"x1":55.9410},{"s":false,"z1":124.1860,"a":true,"y1":146.5110,"n":"Trp","y2":145.3570,"z2":125.5070,"x2":58.8650,"h":true,"x1":57.2430},{"s":false,"z1":124.8520,"a":false,"y1":146.9810,"n":"Gly","y2":145.3430,"z2":124.7640,"x2":62.6540,"h":true,"x1":60.9310},{"s":false,"z1":122.1540,"a":false,"y1":144.5480,"n":"Val","y2":146.4080,"z2":121.6080,"x2":63.6180,"h":false,"x1":62.1880},{"s":false,"z1":120.9560,"a":false,"y1":144.9140,"n":"Gln","y2":145.2940,"z2":118.8400,"x2":64.7420,"h":false,"x1":65.8080},{"s":false,"z1":117.8460,"a":false,"y1":146.8330,"n":"Lys","y2":144.9680,"z2":117.8340,"x2":68.3210,"h":false,"x1":66.8180},{"s":false,"z1":115.1120,"a":false,"y1":144.7930,"n":"Arg","y2":146.3510,"z2":115.6710,"x2":70.2350,"h":false,"x1":68.4940},{"s":false,"z1":116.1070,"a":false,"y1":144.4270,"n":"Lys","y2":143.3440,"z2":114.1940,"x2":73.1150,"h":true,"x1":72.1540},{"s":false,"z1":114.3020,"a":false,"y1":144.8130,"n":"Gly","y2":145.7530,"z2":112.3540,"x2":74.4390,"h":true,"x1":75.4630},{"s":false,"z1":110.6450,"a":false,"y1":143.8040,"n":"Lys","y2":144.3780,"z2":109.2490,"x2":73.5880,"h":true,"x1":75.4430},{"s":false,"z1":110.8550,"a":false,"y1":143.0460,"n":"His","y2":144.5900,"z2":109.9740,"x2":70.1410,"h":true,"x1":71.7270},{"s":false,"z1":111.5790,"a":false,"y1":146.7210,"n":"Ala","y2":148.5960,"z2":110.1570,"x2":70.5480,"h":true,"x1":71.0110},{"s":false,"z1":108.1480,"a":true,"y1":147.7470,"n":"Arg","y2":147.6090,"z2":105.8000,"x2":71.8370,"h":true,"x1":72.3130},{"s":false,"z1":105.9890,"a":false,"y1":145.1630,"n":"Gln","y2":145.2830,"z2":104.2780,"x2":68.8330,"h":true,"x1":70.5050},{"s":false,"z1":105.6700,"a":false,"y1":146.9830,"n":"Gly","y2":147.3160,"z2":106.6510,"x2":65.0290,"h":false,"x1":67.1830},{"s":false,"z1":109.0560,"a":false,"y1":146.0410,"n":"Trp","y2":146.2520,"z2":110.6140,"x2":67.5450,"h":false,"x1":65.7080},{"s":false,"z1":112.1100,"a":false,"y1":148.2730,"n":"Arg","y2":147.875,"z2":114.4580,"x2":66.1510,"h":false,"x1":66.3600},{"s":false,"z1":114.4930,"a":false,"y1":148.2310,"n":"Arg","y2":147.6010,"z2":114.6920,"x2":61.1010,"h":false,"x1":63.4050},{"s":false,"z1":113.4320,"a":false,"y1":145.1320,"n":"Arg","y2":143.4910,"z2":114.0160,"x2":63.1060,"h":false,"x1":61.4590},{"s":false,"z1":115.3470,"a":false,"y1":141.8310,"n":"Ile","y2":140.8900,"z2":113.1330,"x2":61.4220,"h":false,"x1":61.3380},{"s":false,"z1":113.9390,"a":false,"y1":138.6460,"n":"Gly","y2":137.8420,"z2":111.9530,"x2":61.7630,"h":false,"x1":62.8230},{"s":false,"z1":113.2750,"a":false,"y1":136.7840,"n":"Asn","y2":137.1740,"z2":115.2890,"x2":58.3610,"h":false,"x1":59.6090},{"s":false,"z1":114.0380,"a":false,"y1":136.7030,"n":"Leu","y2":135.2060,"z2":115.1680,"x2":54.3820,"h":false,"x1":55.8970},{"s":false,"z1":115.3230,"a":false,"y1":133.1460,"n":"Gly","y2":132.1180,"z2":113.4380,"x2":57.2810,"h":false,"x1":56.2010},{"s":false,"z1":114.4680,"a":false,"y1":129.5140,"n":"Pro","y2":129.7820,"z2":113.0690,"x2":55.1560,"h":false,"x1":57.0930},{"s":false,"z1":111.3720,"a":false,"y1":127.6280,"n":"Trp","y2":127.6140,"z2":111.3400,"x2":53.4450,"h":false,"x1":55.8410},{"s":false,"z1":113.6280,"a":false,"y1":125.9890,"n":"Asn","y2":126.2630,"z2":115.7310,"x2":54.4180,"h":false,"x1":53.2760},{"s":false,"z1":115.0270,"a":false,"y1":127.1120,"n":"Pro","y2":129.1970,"z2":113.9810,"x2":51.5720,"h":false,"x1":50.9600},{"s":false,"z1":111.5850,"a":false,"y1":128.5730,"n":"Ser","y2":129.9940,"z2":111.0530,"x2":48.2930,"h":false,"x1":50.1580},{"s":false,"z1":112.9720,"a":false,"y1":131.8910,"n":"Arg","y2":132.2740,"z2":114.4990,"x2":50.7350,"h":false,"x1":48.9370},{"s":false,"z1":114.6850,"a":false,"y1":134.9850,"n":"Val","y2":135.4520,"z2":116.1220,"x2":48.4140,"h":false,"x1":50.2830},{"s":false,"z1":118.4360,"a":false,"y1":134.7650,"n":"Arg","y2":136.9740,"z2":118.7030,"x2":50.6960,"h":false,"x1":49.7910},{"s":false,"z1":120.2080,"a":false,"y1":137.8990,"n":"Ser","y2":139.4340,"z2":121.5450,"x2":49.8010,"h":false,"x1":48.5420},{"s":false,"z1":122.5750,"a":false,"y1":137.5130,"n":"Thr","y2":138.5340,"z2":122.6430,"x2":53.6510,"h":false,"x1":51.4930},{"s":false,"z1":119.9570,"a":false,"y1":138.5660,"n":"Val","y2":140.6540,"z2":119.6800,"x2":52.9140,"h":false,"x1":54.0620},{"s":false,"z1":120.3770,"a":false,"y1":142.2160,"n":"Pro","y2":142.7300,"z2":118.1370,"x2":55.8360,"h":false,"x1":55.1680},{"s":false,"z1":117.6480,"a":false,"y1":144.3290,"n":"Gln","y2":146.2610,"z2":118.9600,"x2":53.0870,"h":false,"x1":53.6590},{"s":false,"z1":116.6640,"a":false,"y1":147.9490,"n":"Gln","y2":147.3740,"z2":117.1360,"x2":50.8520,"h":false,"x1":53.1410},{"s":false,"z1":117.8590,"a":false,"y1":149.8880,"n":"Gly","y2":151.8150,"z2":118.9390,"x2":51.0350,"h":false,"x1":50.0990},{"s":false,"z1":120.2320,"a":false,"y1":152.4740,"n":"Gln","y2":151.2360,"z2":122.1060,"x2":49.4660,"h":false,"x1":48.6290},{"s":false,"z1":123.0280,"a":false,"y1":153.3140,"n":"Thr","y2":155.6950,"z2":123.1200,"x2":50.6870,"h":false,"x1":51.0100},{"s":false,"z1":125.7970,"a":false,"y1":155.7040,"n":"Gly","y2":155.0820,"z2":125.0940,"x2":47.9140,"h":false,"x1":50.1150},{"s":false,"z1":126.6680,"a":false,"y1":157.0730,"n":"Tyr","y2":155.4370,"z2":126.5960,"x2":44.9120,"h":false,"x1":46.6760},{"s":false,"z1":128.8390,"a":false,"y1":154.0480,"n":"His","y2":155.2470,"z2":130.8700,"x2":46.3500,"h":false,"x1":45.8950},{"s":false,"z1":132.3620,"a":false,"y1":153.9030,"n":"Gln","y2":151.9290,"z2":132.8180,"x2":45.7800,"h":false,"x1":44.4790},{"s":false,"z1":135.1160,"a":false,"y1":153.0150,"n":"Arg","y2":154.5290,"z2":136.7830,"x2":46.1000,"h":false,"x1":46.9430},{"s":false,"z1":138.8850,"a":false,"y1":152.7870,"n":"Thr","y2":151.4040,"z2":139.9310,"x2":48.1850,"h":false,"x1":46.5380},{"s":false,"z1":140.5480,"a":false,"y1":153.5170,"n":"Glu","y2":154.2010,"z2":142.6560,"x2":48.9450,"h":false,"x1":49.8660},{"s":false,"z1":144.0390,"a":false,"y1":152.0230,"n":"Leu","y2":153.1000,"z2":144.5890,"x2":52.0610,"h":false,"x1":49.9740},{"s":false,"z1":147.3380,"a":false,"y1":153.375,"n":"Asn","y2":154.6920,"z2":147.1920,"x2":53.3050,"h":false,"x1":51.2900},{"s":false,"z1":146.5460,"a":false,"y1":157.0380,"n":"Lys","y2":158.0090,"z2":148.3490,"x2":50.7230,"h":false,"x1":51.9740},{"s":false,"z1":149.6780,"a":false,"y1":158.9530,"n":"Arg","y2":161.0950,"z2":148.6160,"x2":53.0850,"h":false,"x1":52.9270},{"s":false,"z1":150.1660,"a":false,"y1":162.2540,"n":"Leu","y2":163.0050,"z2":152.2870,"x2":51.9270,"h":false,"x1":51.1050},{"s":false,"z1":151.1750,"a":false,"y1":164.6140,"n":"Ile","y2":166.1530,"z2":153.0130,"x2":53.7330,"h":false,"x1":53.9180},{"s":false,"z1":151.8680,"a":false,"y1":167.6410,"n":"Asp","y2":167.8540,"z2":149.9460,"x2":50.3010,"h":false,"x1":51.7230},{"s":false,"z1":151.4120,"a":false,"y1":169.0030,"n":"Ile","y2":170.6410,"z2":153.1520,"x2":47.9050,"h":false,"x1":48.2030},{"s":false,"z1":151.4700,"a":false,"y1":172.7790,"n":"Gly","y2":173.0900,"z2":149.8210,"x2":46.3410,"h":false,"x1":48.0570},{"s":false,"z1":149.7700,"a":false,"y1":175.8540,"n":"Glu","y2":177.4480,"z2":150.4890,"x2":48.3240,"h":false,"x1":46.6880},{"s":false,"z1":148.1220,"a":false,"y1":178.8610,"n":"Gly","y2":177.9060,"z2":146.0460,"x2":48.9730,"h":false,"x1":48.2810},{"s":false,"z1":145.9530,"a":false,"y1":179.3280,"n":"Asp","y2":178.9830,"z2":145.6220,"x2":53.7220,"h":false,"x1":51.3670},{"s":false,"z1":148.0770,"a":false,"y1":177.7400,"n":"Glu","y2":176.9110,"z2":146.9610,"x2":56.0690,"h":false,"x1":54.1170},{"s":false,"z1":145.4720,"a":false,"y1":174.9980,"n":"Pro","y2":174.8850,"z2":143.3390,"x2":55.8290,"h":false,"x1":54.7810},{"s":false,"z1":142.2790,"a":false,"y1":177.1170,"n":"Thr","y2":177.9980,"z2":142.7350,"x2":56.8300,"h":false,"x1":54.6350},{"s":false,"z1":140.1290,"a":false,"y1":177.3930,"n":"Val","y2":179.2830,"z2":138.9080,"x2":56.8920,"h":false,"x1":57.7480},{"s":false,"z1":138.8250,"a":false,"y1":180.6210,"n":"Asp","y2":179.5150,"z2":136.7040,"x2":59.5740,"h":false,"x1":59.3460},{"s":false,"z1":135.3010,"a":false,"y1":181.4390,"n":"Gly","y2":180.7400,"z2":133.9540,"x2":56.3190,"h":false,"x1":58.1770},{"s":false,"z1":135.8850,"a":false,"y1":179.0180,"n":"Gly","y2":177.3570,"z2":134.8400,"x2":56.6860,"h":false,"x1":55.3120},{"s":false,"z1":135.3770,"a":false,"y1":175.2690,"n":"Phe","y2":175.7000,"z2":133.3070,"x2":53.8410,"h":false,"x1":54.9410},{"s":false,"z1":131.7690,"a":false,"y1":174.6620,"n":"Val","y2":172.8360,"z2":131.6260,"x2":54.3830,"h":false,"x1":55.9240},{"s":false,"z1":129.6070,"a":false,"y1":174.0810,"n":"Asn","y2":173.3070,"z2":130.1650,"x2":50.6500,"h":false,"x1":52.8460},{"s":false,"z1":132.6550,"a":false,"y1":174.4820,"n":"Tyr","y2":176.4170,"z2":132.6310,"x2":49.1850,"h":false,"x1":50.6050},{"s":false,"z1":134.5250,"a":false,"y1":177.7720,"n":"Gly","y2":177.3230,"z2":136.4410,"x2":52.0250,"h":false,"x1":50.6630},{"s":false,"z1":138.0720,"a":false,"y1":179.1450,"n":"Glu","y2":178.5340,"z2":138.8460,"x2":48.4500,"h":false,"x1":50.6400},{"s":false,"z1":141.1660,"a":false,"y1":177.3350,"n":"Val","y2":178.8870,"z2":142.7980,"x2":50.2350,"h":false,"x1":49.4000},{"s":false,"z1":143.8150,"a":false,"y1":179.4700,"n":"Asp","y2":179.6980,"z2":143.9690,"x2":45.2930,"h":false,"x1":47.6910},{"s":false,"z1":145.6210,"a":false,"y1":177.5030,"n":"Gly","y2":175.7600,"z2":146.4620,"x2":46.4190,"h":false,"x1":45.0270},{"s":false,"z1":147.0900,"a":false,"y1":174.0380,"n":"Pro","y2":172.8570,"z2":145.0920,"x2":44.9250,"h":false,"x1":44.3120},{"s":false,"z1":146.2330,"a":false,"y1":171.5860,"n":"Tyr","y2":170.3520,"z2":148.2940,"x2":47.2570,"h":false,"x1":47.0850},{"s":false,"z1":147.0410,"a":false,"y1":168.2020,"n":"Thr","y2":168.0230,"z2":145.2110,"x2":50.1170,"h":false,"x1":48.5830},{"s":false,"z1":146.8010,"a":false,"y1":167.1810,"n":"Leu","y2":165.1200,"z2":147.9850,"x2":52.4160,"h":false,"x1":52.2200},{"s":false,"z1":145.7210,"a":false,"y1":163.5420,"n":"Val","y2":163.7230,"z2":144.6980,"x2":54.6700,"h":false,"x1":52.5080},{"s":false,"z1":146.2160,"a":false,"y1":161.7370,"n":"Lys","y2":160.2140,"z2":144.4440,"x2":55.2360,"h":false,"x1":55.8060},{"s":false,"z1":142.9220,"a":false,"y1":160.8410,"n":"Gly","y2":162.4460,"z2":141.6680,"x2":56.1640,"h":false,"x1":57.4340},{"s":false,"z1":139.6050,"a":false,"y1":160.6400,"n":"Ser","y2":159.3440,"z2":140.4530,"x2":53.7770,"h":false,"x1":55.6160},{"s":false,"z1":138.5840,"a":false,"y1":160.4190,"n":"Val","y2":161.0390,"z2":136.2640,"x2":52.0880,"h":false,"x1":51.9680},{"s":false,"z1":135.3450,"a":false,"y1":158.9290,"n":"Pro","y2":160.6910,"z2":135.3830,"x2":48.9460,"h":false,"x1":50.5590},{"s":false,"z1":132.7260,"a":false,"y1":161.375,"n":"Gly","y2":162.8420,"z2":133.1640,"x2":51.1520,"h":false,"x1":49.3270},{"s":false,"z1":131.2850,"a":false,"y1":164.7920,"n":"Pro","y2":165.7280,"z2":132.8250,"x2":48.7480,"h":false,"x1":50.3360},{"s":false,"z1":132.8510,"a":false,"y1":168.2200,"n":"Asp","y2":168.5040,"z2":131.1330,"x2":48.3100,"h":false,"x1":49.9670},{"s":false,"z1":133.0420,"a":false,"y1":169.3160,"n":"Lys","y2":168.3310,"z2":133.3170,"x2":44.1540,"h":false,"x1":46.3090},{"s":false,"z1":133.1410,"a":false,"y1":165.7550,"n":"Arg","y2":165.7550,"z2":135.5520,"x2":45.0710,"h":false,"x1":44.9930},{"s":false,"z1":135.7780,"a":false,"y1":164.6520,"n":"Leu","y2":162.4020,"z2":135.6840,"x2":43.3160,"h":false,"x1":42.5300},{"s":false,"z1":138.3410,"a":false,"y1":162.3010,"n":"Val","y2":162.9090,"z2":140.1170,"x2":42.5950,"h":false,"x1":44.0710},{"s":false,"z1":140.9950,"a":false,"y1":160.2930,"n":"Arg","y2":159.0620,"z2":141.9930,"x2":44.0600,"h":false,"x1":42.2480},{"s":false,"z1":144.6100,"a":false,"y1":159.5770,"n":"Phe","y2":158.7110,"z2":145.2540,"x2":41.0210,"h":false,"x1":43.1640},{"s":false,"z1":146.7640,"a":false,"y1":156.6430,"n":"Arg","y2":156.0270,"z2":147.6610,"x2":44.2520,"h":false,"x1":42.1210},{"s":false,"z1":150.1640,"a":false,"y1":155.4290,"n":"Pro","y2":153.2340,"z2":149.2070,"x2":43.2510,"h":false,"x1":43.3650},{"s":false,"z1":149.4060,"a":false,"y1":152.7660,"n":"Ala","y2":151.3450,"z2":151.0120,"x2":44.9140,"h":false,"x1":45.9870},{"s":false,"z1":149.1870,"a":false,"y1":149.3550,"n":"Val","y2":147.2610,"z2":150.2580,"x2":44.7810,"h":false,"x1":44.2780},{"s":false,"z1":149.7890,"a":false,"y1":147.4660,"n":"Arg","y2":148.0700,"z2":149.3810,"x2":49.8330,"h":false,"x1":47.5350},{"s":false,"z1":151.6960,"a":false,"y1":149.6010,"n":"Pro","y2":147.5390,"z2":152.7290,"x2":50.7480,"h":false,"x1":50.0780},{"s":false,"z1":152.5960,"a":false,"y1":148.1050,"n":"Asn","y2":147.8290,"z2":154.8680,"x2":54.1970,"h":false,"x1":53.4510},{"s":false,"z1":155.3300,"a":false,"y1":150.5800,"n":"Asp","y2":151.5350,"z2":155.6020,"x2":52.1830,"h":false,"x1":54.3870},{"s":false,"z1":158.3310,"a":false,"y1":152.1030,"n":"Gln","y2":154.1420,"z2":157.7120,"x2":53.7400,"h":false,"x1":52.625},{"s":false,"z1":158.0540,"a":false,"y1":155.7640,"n":"Pro","y2":156.2640,"z2":160.2420,"x2":52.4510,"h":false,"x1":51.5590},{"s":false,"z1":159.2610,"a":false,"y1":158.3920,"n":"Arg","y2":160.3710,"z2":157.8820,"x2":53.9570,"h":false,"x1":54.0190},{"s":false,"z1":159.3970,"a":false,"y1":161.4940,"n":"Leu","y2":162.8730,"z2":160.0710,"x2":53.7040,"h":false,"x1":51.8420},{"s":false,"z1":158.5900,"a":false,"y1":165.1130,"n":"Asp","y2":165.6840,"z2":159.6150,"x2":54.7760,"h":false,"x1":52.6740},{"s":false,"z1":157.3810,"a":false,"y1":164.8790,"n":"Pro","y2":167.2220,"z2":156.9100,"x2":56.1420,"h":false,"x1":56.3030},{"s":false,"z1":158.1800,"a":false,"y1":167.8810,"n":"Glu","y2":167.7560,"z2":156.3700,"x2":60.0550,"h":false,"x1":58.4750},{"s":false,"z1":154.9720,"a":false,"y1":169.8640,"n":"Val","y2":172.1470,"z2":155.5900,"x2":59.2630,"h":false,"x1":58.9100},{"s":false,"z1":155.4010,"a":false,"y1":172.0170,"n":"Arg","y2":174.1360,"z2":154.4090,"x2":62.4820,"h":false,"x1":61.9980},{"s":false,"z1":151.8280,"a":false,"y1":173.2890,"n":"Tyr","y2":171.5780,"z2":150.3060,"x2":61.5140,"h":false,"x1":62.2040},{"s":false,"z1":148.6330,"a":false,"y1":173.3590,"n":"Val","y2":175.4730,"z2":147.6930,"x2":60.7590,"h":false,"x1":60.1430},{"s":false,"z1":145.4590,"a":false,"y1":174.3770,"n":"Ser","y2":174.5730,"z2":144.1290,"x2":59.9790,"h":false,"x1":61.9670},{"s":false,"z1":143.4770,"a":false,"y1":177.2450,"n":"Asn","y2":178.5220,"z2":141.4880,"x2":60.8740,"h":false,"x1":60.4640},{"s":false,"z1":140.9910,"a":false,"y1":177.3480,"n":"Glu","y2":176.0430,"z2":139.5370,"x2":61.9620,"h":false,"x1":63.3370},{"s":false,"z1":137.3900,"a":false,"y1":177.8260,"n":"Ser","y2":175.8570,"z2":137.0370,"x2":63.6150,"h":false,"x1":62.2840},{"s":false,"z1":135.4930,"a":false,"y1":174.5830,"n":"Asn","y2":173.7900,"z2":133.3330,"x2":62.3990,"h":false,"x1":61.7080},{"s":false,"z1":132.4450,"a":false,"y1":176.375,"n":"Gln","y2":177.7750,"z2":133.3730,"x2":64.8490,"h":false,"x1":63.1570},{"s":false,"z1":132.4160,"a":false,"y1":176.3030,"n":"Gly","y2":173.9510,"z2":132.5490,"x2":67.3740,"h":false,"x1":66.9480},{"s":false,"z1":132.6580,"a":false,"y1":175.1050,"y2":173.9510,"z2":132.5490,"x2":67.3740,"h":false,"x1":67.8510},{"s":false,"z1":132.6580,"a":false,"y1":175.1050,"y2":173.9510,"z2":132.5490,"x2":67.3740,"h":false,"x1":67.8510},{"s":false,"z1":132.6580,"a":false,"y1":175.1050,"y2":173.9510,"z2":132.5490,"x2":67.3740,"h":false,"x1":67.8510},{"s":false,"z1":132.6580,"a":false,"y1":175.1050,"y2":173.9510,"z2":132.5490,"x2":67.3740,"h":false,"x1":67.8510}],[{"s":false,"z1":25.5270,"a":false,"y1":90.9800,"y2":90.9800,"z2":25.5270,"x2":6.4840,"h":false,"x1":6.4840},{"s":false,"z1":25.5270,"a":false,"y1":90.9800,"y2":90.9800,"z2":25.5270,"x2":6.4840,"h":false,"x1":6.4840},{"s":false,"z1":25.5370,"a":false,"y1":91.8070,"n":"Met","y2":92.7010,"z2":23.4730,"x2":6.0940,"h":false,"x1":5.2410},{"s":false,"z1":23.0990,"a":false,"y1":94.4290,"n":"Gln","y2":96.2450,"z2":24.6310,"x2":3.6310,"h":false,"x1":3.9430},{"s":false,"z1":22.8600,"a":false,"y1":98.1500,"n":"Ala","y2":98.8050,"z2":20.5700,"x2":4.3540,"h":false,"x1":4.6420},{"s":false,"z1":21.1360,"a":false,"y1":100.6420,"n":"Thr","y2":102.7700,"z2":21.3660,"x2":3.4260,"h":false,"x1":2.3240},{"s":false,"z1":18.6590,"a":false,"y1":102.9140,"n":"Ile","y2":103.8880,"z2":18.0640,"x2":2.0160,"h":false,"x1":4.1220},{"s":false,"z1":18.3450,"a":false,"y1":106.4990,"n":"Tyr","y2":107.5370,"z2":17.2550,"x2":4.7450,"h":false,"x1":2.8950},{"s":false,"z1":15.3520,"a":false,"y1":108.8290,"n":"Asp","y2":110.4690,"z2":17.0930,"x2":2.9280,"h":false,"x1":3.1660},{"s":false,"z1":15.6150,"a":false,"y1":112.5420,"n":"Leu","y2":114.5110,"z2":16.2880,"x2":2.8010,"h":false,"x1":3.9820},{"s":false,"z1":16.1890,"a":false,"y1":113.3330,"n":"Asp","y2":113.2780,"z2":18.0370,"x2":-1.2310,"h":false,"x1":0.3030},{"s":false,"z1":19.2390,"a":false,"y1":111.1040,"n":"Gly","y2":109.4710,"z2":20.0390,"x2":-1.5630,"h":false,"x1":-0.0140},{"s":false,"z1":17.5150,"a":false,"y1":108.4680,"n":"Asn","y2":107.1260,"z2":16.8920,"x2":-0.2570,"h":false,"x1":-2.1400},{"s":false,"z1":17.6280,"a":false,"y1":104.7340,"n":"Thr","y2":104.9070,"z2":15.2560,"x2":-1.7990,"h":false,"x1":-1.4790},{"s":false,"z1":14.6280,"a":false,"y1":103.4870,"n":"Asp","y2":101.9780,"z2":14.2460,"x2":2.3500,"h":false,"x1":0.5020},{"s":false,"z1":15.0850,"a":false,"y1":99.7590,"n":"Gly","y2":100.1210,"z2":17.4330,"x2":1.2650,"h":false,"x1":0.9610},{"s":false,"z1":17.7150,"a":false,"y1":98.0610,"n":"Glu","y2":96.2430,"z2":16.5460,"x2":4.1200,"h":false,"x1":3.1010},{"s":false,"z1":18.2240,"a":false,"y1":96.1190,"n":"Val","y2":95.7630,"z2":20.5740,"x2":5.9730,"h":false,"x1":6.3200},{"s":false,"z1":20.6540,"a":false,"y1":93.5150,"n":"Asp","y2":94.8080,"z2":21.0970,"x2":9.5660,"h":false,"x1":7.5960},{"s":false,"z1":23.8240,"a":false,"y1":95.0460,"n":"Leu","y2":92.9060,"z2":24.5210,"x2":9.8270,"h":false,"x1":9.0060},{"s":false,"z1":23.9740,"a":false,"y1":93.4590,"n":"Pro","y2":93.4270,"z2":26.3600,"x2":12.1660,"h":true,"x1":12.4970},{"s":false,"z1":26.6620,"a":false,"y1":90.9110,"n":"Asp","y2":91.3660,"z2":28.9970,"x2":13.6630,"h":true,"x1":13.3990},{"s":false,"z1":28.6720,"a":false,"y1":93.2620,"n":"Val","y2":94.1990,"z2":30.7720,"x2":15.0210,"h":true,"x1":15.6680},{"s":false,"z1":29.8940,"a":false,"y1":95.0960,"n":"Phe","y2":94.5630,"z2":31.6920,"x2":11.0570,"h":true,"x1":12.5800},{"s":false,"z1":31.7630,"a":true,"y1":91.8710,"n":"Glu","y2":90.6550,"z2":33.6400,"x2":12.6740,"h":true,"x1":11.8070},{"s":false,"z1":33.6690,"a":false,"y1":92,"n":"Thr","y2":93.5410,"z2":35.2020,"x2":14.0880,"h":true,"x1":15.1030},{"s":false,"z1":37.3920,"a":false,"y1":91.8720,"n":"Pro","y2":93.3000,"z2":37.9370,"x2":16.0390,"h":false,"x1":14.1870},{"s":false,"z1":38.9080,"a":false,"y1":95.3640,"n":"Val","y2":94.7570,"z2":41.2050,"x2":14.7950,"h":false,"x1":14.4290},{"s":false,"z1":41.1490,"a":false,"y1":95.5670,"n":"Arg","y2":97.3950,"z2":41.1620,"x2":19.0200,"h":true,"x1":17.4610},{"s":false,"z1":43.0040,"a":false,"y1":98.8900,"n":"Ser","y2":100.0700,"z2":43.7740,"x2":19.5270,"h":true,"x1":17.5940},{"s":false,"z1":45.0030,"a":false,"y1":97.9530,"n":"Asp","y2":98.75,"z2":44.1850,"x2":22.7800,"h":true,"x1":20.6910},{"s":false,"z1":41.8250,"a":false,"y1":97.3410,"n":"Leu","y2":99.1630,"z2":40.6370,"x2":23.6770,"h":true,"x1":22.6870},{"s":false,"z1":40.1510,"a":false,"y1":100.4350,"n":"Ile","y2":102.3460,"z2":40.4190,"x2":22.7110,"h":true,"x1":21.2770},{"s":false,"z1":43.1500,"a":false,"y1":102.5480,"n":"Gly","y2":103.5550,"z2":43.2510,"x2":24.4420,"h":true,"x1":22.2680},{"s":false,"z1":43.0860,"a":false,"y1":101.1450,"n":"Lys","y2":102.3340,"z2":41.8240,"x2":27.4710,"h":true,"x1":25.8030},{"s":false,"z1":39.3930,"a":false,"y1":102.0030,"n":"Ala","y2":104.1470,"z2":38.8190,"x2":27.1020,"h":true,"x1":26.1900},{"s":false,"z1":39.9340,"a":false,"y1":105.5710,"n":"Val","y2":107.2130,"z2":40.5630,"x2":26.6660,"h":true,"x1":25.0100},{"s":false,"z1":43.0540,"a":false,"y1":106.0200,"n":"Arg","y2":107.0640,"z2":42.6730,"x2":29.2820,"h":true,"x1":27.1620},{"s":false,"z1":41.0260,"a":false,"y1":105.0380,"n":"Ala","y2":106.8050,"z2":39.9120,"x2":31.4350,"h":true,"x1":30.2350},{"s":false,"z1":38.0340,"a":false,"y1":107.2810,"n":"Ala","y2":109.5160,"z2":38.1490,"x2":30.3300,"h":true,"x1":29.4560},{"s":false,"z1":40.4580,"a":false,"y1":110.1720,"n":"Gln","y2":111.5270,"z2":41.0170,"x2":30.8490,"h":true,"x1":28.9550},{"s":false,"z1":42.3390,"a":false,"y1":109.5190,"n":"Ala","y2":110.6070,"z2":41.4730,"x2":34.1590,"h":true,"x1":32.1990},{"s":false,"z1":39.1380,"a":true,"y1":109.0780,"n":"Asn","y2":110.6190,"z2":37.7400,"x2":35.3870,"h":true,"x1":34.2100},{"s":false,"z1":37.9640,"a":false,"y1":112.6580,"n":"Arg","y2":114.9150,"z2":38.6450,"x2":34.1230,"h":true,"x1":33.5980},{"s":false,"z1":41.2860,"a":false,"y1":114.2280,"n":"Lys","y2":113.7400,"z2":40.7670,"x2":36.9690,"h":false,"x1":34.6710},{"s":false,"z1":41.1880,"a":false,"y1":116.3210,"n":"Gln","y2":116.3950,"z2":43.5570,"x2":38.2020,"h":false,"x1":37.8480},{"s":false,"z1":43.3630,"a":false,"y1":115.7300,"n":"Asp","y2":118.1160,"z2":43.2120,"x2":41.1420,"h":false,"x1":40.9000},{"s":false,"z1":45.9270,"a":false,"y1":118.4370,"n":"Tyr","y2":117.0430,"z2":47.4910,"x2":42.7680,"h":false,"x1":41.6160},{"s":false,"z1":49.0290,"a":false,"y1":119.1570,"n":"Gly","y2":121.2240,"z2":48.3560,"x2":44.6230,"h":false,"x1":43.6350},{"s":false,"z1":50.9730,"a":false,"y1":121.9370,"n":"Ser","y2":120.8460,"z2":50.2230,"x2":47.3030,"h":false,"x1":45.2930},{"s":false,"z1":50.1840,"a":false,"y1":123.2130,"n":"Asp","y2":122.5080,"z2":52.3710,"x2":49.4740,"h":false,"x1":48.7900},{"s":false,"z1":51.4640,"a":false,"y1":120.6720,"n":"Glu","y2":120.8760,"z2":53.5400,"x2":52.4890,"h":false,"x1":51.3220},{"s":false,"z1":53.0780,"a":false,"y1":123.4800,"n":"Tyr","y2":125.3470,"z2":54.5540,"x2":53.2090,"h":false,"x1":53.3480},{"s":false,"z1":54.4630,"a":false,"y1":125.5590,"n":"Ala","y2":124.4110,"z2":56.5860,"x2":50.4910,"h":false,"x1":50.4740},{"s":false,"z1":57.9850,"a":false,"y1":126.5680,"n":"Gly","y2":126.2900,"z2":59.5080,"x2":53.2780,"h":false,"x1":51.4550},{"s":false,"z1":57.6560,"a":false,"y1":125.1470,"n":"Leu","y2":125.9020,"z2":57.4930,"x2":57.2530,"h":false,"x1":54.9790},{"s":false,"z1":56.1090,"a":false,"y1":128.2250,"n":"Arg","y2":130.3540,"z2":57.2230,"x2":56.7420,"h":false,"x1":56.6470},{"s":false,"z1":59.3490,"a":false,"y1":129.4010,"n":"Thr","y2":127.4360,"z2":60.0820,"x2":59.3720,"h":false,"x1":58.2300},{"s":false,"z1":61.4100,"a":false,"y1":128.7860,"n":"Pro","y2":128.5270,"z2":63.7210,"x2":61.9370,"h":false,"x1":61.3640},{"s":false,"z1":64.6410,"a":false,"y1":128.9830,"n":"Ala","y2":126.7050,"z2":64.9970,"x2":60.0330,"h":false,"x1":59.3450},{"s":false,"z1":67.5920,"a":false,"y1":127.2120,"n":"Glu","y2":128.4390,"z2":69.3280,"x2":59.8570,"h":false,"x1":60.9590},{"s":false,"z1":71.0690,"a":false,"y1":126.2780,"n":"Ser","y2":126.3190,"z2":71.7440,"x2":62.1160,"h":false,"x1":59.8160},{"s":false,"z1":73.9720,"a":false,"y1":127.9300,"n":"Phe","y2":126.8810,"z2":75.7030,"x2":63.0290,"h":false,"x1":61.7130},{"s":false,"z1":76.0650,"a":false,"y1":124.7890,"n":"Gly","y2":126.3530,"z2":77.5140,"x2":60.1880,"h":false,"x1":61.2690},{"s":false,"z1":79.8650,"a":false,"y1":125.0450,"n":"Ser","y2":126.6850,"z2":79.6360,"x2":62.7160,"h":false,"x1":60.9780},{"s":false,"z1":81.7770,"a":false,"y1":128.1960,"n":"Gly","y2":130.2860,"z2":82.8280,"x2":61.4340,"h":false,"x1":61.8960},{"s":false,"z1":80.9990,"a":false,"y1":131.0720,"n":"Arg","y2":131.9230,"z2":81.1210,"x2":57.3180,"h":false,"x1":59.5570},{"s":false,"z1":82.4140,"a":false,"y1":129.6960,"n":"Gly","y2":129.9310,"z2":81.3270,"x2":54.1920,"h":false,"x1":56.3140},{"s":false,"z1":78.9060,"a":false,"y1":128.9590,"n":"Gln","y2":126.7310,"z2":78.6550,"x2":55.9680,"h":false,"x1":55.1120},{"s":false,"z1":77.1210,"a":false,"y1":125.8740,"n":"Ala","y2":126.7030,"z2":75.3680,"x2":55.2180,"h":false,"x1":53.8030},{"s":false,"z1":74.8320,"a":false,"y1":124.2050,"n":"His","y2":123.2230,"z2":72.8060,"x2":55.5280,"h":false,"x1":56.3700},{"s":false,"z1":71.625,"a":false,"y1":125.6290,"n":"Val","y2":127.5160,"z2":71.1330,"x2":56.2860,"h":false,"x1":54.8930},{"s":false,"z1":68.5560,"a":false,"y1":126.7510,"n":"Pro","y2":128.4160,"z2":68.1280,"x2":55.1970,"h":false,"x1":56.8830},{"s":false,"z1":68.4020,"a":false,"y1":130.5380,"n":"Lys","y2":130.8870,"z2":67.3690,"x2":59.0640,"h":false,"x1":56.9330},{"s":false,"z1":65.9780,"a":false,"y1":133.1530,"n":"Gln","y2":134.8330,"z2":66.2020,"x2":56.5330,"h":false,"x1":58.2020},{"s":false,"z1":66.9300,"a":false,"y1":136.8190,"n":"Asp","y2":137.6360,"z2":67.8320,"x2":56.2680,"h":false,"x1":58.3530},{"s":false,"z1":70.0940,"a":false,"y1":135.9920,"n":"Gly","y2":135.8290,"z2":70.4480,"x2":54.0660,"h":false,"x1":56.4220},{"s":false,"z1":68.1180,"a":false,"y1":134.3740,"n":"Arg","y2":132.4080,"z2":67.1410,"x2":54.6410,"h":false,"x1":53.6330},{"s":false,"z1":68.0850,"a":false,"y1":130.6510,"n":"Ala","y2":130.9690,"z2":65.8960,"x2":51.8120,"h":false,"x1":52.7430},{"s":false,"z1":64.8090,"a":false,"y1":128.8020,"n":"Arg","y2":126.5800,"z2":65.4270,"x2":53.7150,"h":false,"x1":53.0800},{"s":false,"z1":62.7680,"a":false,"y1":125.6050,"n":"Arg","y2":123.8170,"z2":62.4760,"x2":51.6300,"h":false,"x1":53.2070},{"s":false,"z1":65.1840,"a":false,"y1":123.1370,"n":"Val","y2":124.3790,"z2":64.9090,"x2":49.5020,"h":false,"x1":51.5430},{"s":false,"z1":64.5710,"a":false,"y1":122.1490,"n":"Pro","y2":123.4050,"z2":65.1480,"x2":45.9430,"h":false,"x1":47.8820},{"s":false,"z1":67.7850,"a":false,"y1":123.7090,"n":"Gln","y2":125.9820,"z2":68.3910,"x2":46.125,"h":false,"x1":46.5600},{"s":false,"z1":66.7740,"a":false,"y1":127.0430,"n":"Ala","y2":127.0940,"z2":64.5520,"x2":47.1750,"h":false,"x1":48.0660},{"s":false,"z1":64.8830,"a":false,"y1":129.6740,"n":"Val","y2":130.2900,"z2":64.2220,"x2":48.3420,"h":false,"x1":46.1260},{"s":false,"z1":61.4510,"a":false,"y1":129.8130,"n":"Lys","y2":128.4790,"z2":60.4250,"x2":49.5850,"h":false,"x1":47.8780},{"s":false,"z1":62.1750,"a":false,"y1":126.3740,"n":"Gly","y2":125.7080,"z2":60.5190,"x2":47.7390,"h":false,"x1":49.3400},{"s":false,"z1":59.7660,"a":false,"y1":123.4070,"n":"Arg","y2":122.6650,"z2":61.2820,"x2":47.4500,"h":false,"x1":49.1600},{"s":false,"z1":59.2610,"a":false,"y1":121.2950,"n":"Ser","y2":119.3540,"z2":58.6840,"x2":47.3820,"h":false,"x1":46.0500},{"s":false,"z1":61.0530,"a":false,"y1":117.9880,"n":"Ala","y2":116.1260,"z2":59.7030,"x2":47.5380,"h":false,"x1":46.8010},{"s":false,"z1":58.6800,"a":false,"y1":115.5710,"n":"His","y2":115.8930,"z2":57.6230,"x2":42.8560,"h":false,"x1":44.9960},{"s":false,"z1":55.6640,"a":false,"y1":117.6640,"n":"Pro","y2":115.7120,"z2":54.2640,"x2":44.0100,"h":false,"x1":43.8270},{"s":false,"z1":52.3300,"a":false,"y1":116.6690,"n":"Pro","y2":117.3580,"z2":51.6760,"x2":44.4360,"h":false,"x1":42.2390},{"s":false,"z1":50.0660,"a":false,"y1":115.2140,"n":"Lys","y2":114.0270,"z2":48.2780,"x2":43.8490,"h":false,"x1":44.9100},{"s":false,"z1":46.3460,"a":false,"y1":115.3190,"n":"Thr","y2":113.3300,"z2":45.0480,"x2":44.9650,"h":false,"x1":45.4060},{"s":false,"z1":46.3770,"a":false,"y1":111.7920,"n":"Glu","y2":109.6680,"z2":46.0480,"x2":45.8470,"h":false,"x1":46.9190},{"s":false,"z1":47.5690,"a":false,"y1":110.2540,"n":"Lys","y2":110.6370,"z2":45.4950,"x2":42.5190,"h":false,"x1":43.6580},{"s":false,"z1":45.1300,"a":false,"y1":107.9370,"n":"Asp","y2":107.4740,"z2":46.3260,"x2":39.8670,"h":false,"x1":41.9080},{"s":false,"z1":44.8930,"a":false,"y1":109.3200,"n":"Arg","y2":108.9110,"z2":43.8040,"x2":36.2780,"h":false,"x1":38.3760},{"s":false,"z1":42.2340,"a":false,"y1":106.8450,"n":"Ser","y2":104.9800,"z2":43.7680,"x2":37.3010,"h":false,"x1":37.2540},{"s":false,"z1":42.6070,"a":false,"y1":103.7560,"n":"Leu","y2":103.2160,"z2":40.3510,"x2":34.5310,"h":false,"x1":35.0800},{"s":false,"z1":40.4700,"a":false,"y1":100.6780,"n":"Asp","y2":100.0780,"z2":41.4530,"x2":33.4910,"h":false,"x1":35.6030},{"s":false,"z1":39.3210,"a":false,"y1":98.4790,"n":"Leu","y2":97.8880,"z2":37.0960,"x2":33.3360,"h":false,"x1":32.7240},{"s":false,"z1":37.4430,"a":false,"y1":95.1800,"n":"Asn","y2":95.9250,"z2":36.4590,"x2":30.7640,"h":true,"x1":32.8190},{"s":false,"z1":33.8540,"a":false,"y1":95.4810,"n":"Asp","y2":95.2850,"z2":33.5640,"x2":29.2080,"h":true,"x1":31.5840},{"s":false,"z1":34.3780,"a":false,"y1":92.6220,"n":"Lys","y2":93.3570,"z2":35.0050,"x2":26.9140,"h":true,"x1":29.1070},{"s":false,"z1":37.5520,"a":false,"y1":94.1510,"n":"Glu","y2":95.7490,"z2":37.3470,"x2":25.9540,"h":true,"x1":27.7280},{"s":false,"z1":35.8230,"a":false,"y1":97.5400,"n":"Arg","y2":97.9380,"z2":34.6470,"x2":25.3560,"h":true,"x1":27.4190},{"s":false,"z1":32.6330,"a":false,"y1":96.1100,"n":"Gln","y2":95.8480,"z2":32.5110,"x2":23.5090,"h":true,"x1":25.8890},{"s":false,"z1":34.7490,"a":false,"y1":94.2330,"n":"Leu","y2":95.3800,"z2":35.0710,"x2":21.2770,"h":true,"x1":23.3590},{"s":false,"z1":36.4610,"a":false,"y1":97.5,"n":"Ala","y2":98.8440,"z2":35.4740,"x2":20.6590,"h":true,"x1":22.3910},{"s":false,"z1":33.0280,"a":false,"y1":99.1020,"n":"Val","y2":99.0600,"z2":32.4240,"x2":19.5780,"h":true,"x1":21.9110},{"s":false,"z1":31.9850,"a":false,"y1":96.2900,"n":"Arg","y2":96.5400,"z2":32.6040,"x2":17.2400,"h":true,"x1":19.5510},{"s":false,"z1":35.3260,"a":false,"y1":96.4350,"n":"Ser","y2":97.8910,"z2":35.5110,"x2":15.8580,"h":true,"x1":17.7620},{"s":false,"z1":35.1410,"a":false,"y1":100.2220,"n":"Ala","y2":101.0940,"z2":33.9490,"x2":15.3920,"h":true,"x1":17.2850},{"s":false,"z1":31.5820,"a":false,"y1":99.7530,"n":"Leu","y2":99.7140,"z2":31.4490,"x2":13.6350,"h":true,"x1":16.0400},{"s":false,"z1":32.8250,"a":false,"y1":97.2590,"n":"Ala","y2":97.8640,"z2":33.6990,"x2":11.2980,"h":true,"x1":13.4400},{"s":false,"z1":35.6330,"a":true,"y1":99.5500,"n":"Ala","y2":101.0490,"z2":35.3880,"x2":10.4070,"h":true,"x1":12.2700},{"s":false,"z1":32.8280,"a":false,"y1":101.9340,"n":"Thr","y2":102.2110,"z2":31.9040,"x2":9.0360,"h":true,"x1":11.2370},{"s":false,"z1":31.6790,"a":false,"y1":99.4740,"n":"Ala","y2":98.6110,"z2":32.4100,"x2":6.4330,"h":false,"x1":8.5410},{"s":false,"z1":35.0210,"a":false,"y1":99.5080,"n":"Asp","y2":101.6050,"z2":36.1830,"x2":6.5690,"h":true,"x1":6.7040},{"s":false,"z1":35.2550,"a":false,"y1":102.2080,"n":"Ala","y2":103.7470,"z2":37.0870,"x2":3.9800,"h":true,"x1":4.0180},{"s":false,"z1":39.0360,"a":false,"y1":101.7940,"n":"Asp","y2":103.2940,"z2":40.3870,"x2":5.0220,"h":true,"x1":3.7300},{"s":false,"z1":39.6280,"a":false,"y1":102.1900,"n":"Leu","y2":104.4670,"z2":39.9700,"x2":8.1500,"h":true,"x1":7.4830},{"s":false,"z1":37.3330,"a":false,"y1":105.2130,"n":"Val","y2":107.3810,"z2":38.2640,"x2":7.1740,"h":true,"x1":7.5800},{"s":false,"z1":39.3580,"a":false,"y1":106.7050,"n":"Ala","y2":108.0070,"z2":41.3120,"x2":5.1630,"h":true,"x1":4.7310},{"s":false,"z1":42.6660,"a":false,"y1":105.9330,"n":"Asp","y2":107.4400,"z2":43.6900,"x2":7.9840,"h":true,"x1":6.4370},{"s":false,"z1":41.4620,"a":true,"y1":107.6120,"n":"Arg","y2":109.8870,"z2":42.0640,"x2":10.0790,"h":true,"x1":9.6120},{"s":false,"z1":41.2960,"a":false,"y1":110.8300,"n":"Gly","y2":112.4690,"z2":40.1410,"x2":6.2920,"h":true,"x1":7.5970},{"s":false,"z1":37.6180,"a":false,"y1":111.3860,"n":"His","y2":110.7350,"z2":37.9720,"x2":4.5030,"h":false,"x1":6.8010},{"s":false,"z1":36.6300,"a":false,"y1":112.9760,"n":"Glu","y2":113.1040,"z2":34.2550,"x2":3.7740,"h":false,"x1":3.4820},{"s":false,"z1":33.6950,"a":false,"y1":111.5080,"n":"Phe","y2":110.1950,"z2":34.8490,"x2":-0.1210,"h":false,"x1":1.5400},{"s":false,"z1":32.6480,"a":false,"y1":110.0630,"n":"Asp","y2":109.2590,"z2":30.4120,"x2":-2.1890,"h":false,"x1":-1.8400},{"s":false,"z1":30.8590,"a":false,"y1":106.8840,"n":"Arg","y2":105.4640,"z2":32.75,"x2":-0.4520,"h":false,"x1":-0.8580},{"s":false,"z1":31.3860,"a":false,"y1":103.1140,"n":"Asp","y2":101.5640,"z2":31.5140,"x2":0.8190,"h":false,"x1":-1.0070},{"s":false,"z1":28.8800,"a":false,"y1":101.9630,"n":"Glu","y2":104.0300,"z2":29.1340,"x2":2.7790,"h":false,"x1":1.5850},{"s":false,"z1":29.5810,"a":false,"y1":102.7860,"n":"Val","y2":100.5520,"z2":29.6580,"x2":6.1040,"h":false,"x1":5.2300},{"s":false,"z1":28.2510,"a":false,"y1":103.4450,"n":"Pro","y2":103.0940,"z2":26.4150,"x2":6.3230,"h":false,"x1":7.8230},{"s":false,"z1":25.5690,"a":false,"y1":105.7340,"n":"Val","y2":106.0110,"z2":24.2490,"x2":8.4090,"h":false,"x1":6.4350},{"s":false,"z1":22.1510,"a":false,"y1":104.4290,"n":"Val","y2":105.4870,"z2":20.9500,"x2":5.6820,"h":false,"x1":7.4730},{"s":false,"z1":19.1740,"a":false,"y1":106.8090,"n":"Val","y2":105.8170,"z2":17.9020,"x2":9.1750,"h":false,"x1":7.3810},{"s":false,"z1":15.4440,"a":false,"y1":106.6510,"n":"Ser","y2":108.4600,"z2":15.8760,"x2":9.6900,"h":false,"x1":8.1880},{"s":false,"z1":14.2560,"a":false,"y1":107.3960,"n":"Asp","y2":109.5130,"z2":13.6990,"x2":12.6890,"h":true,"x1":11.7240},{"s":false,"z1":12.6930,"a":false,"y1":110.5940,"n":"Asp","y2":112.8560,"z2":13.4600,"x2":10.7060,"h":true,"x1":10.3670},{"s":false,"z1":16.1610,"a":false,"y1":112.1260,"n":"Phe","y2":113.9030,"z2":16.4560,"x2":12.3050,"h":true,"x1":10.7250},{"s":false,"z1":15.3900,"a":false,"y1":112.4910,"n":"Glu","y2":114.3780,"z2":14.4430,"x2":15.5530,"h":true,"x1":14.4320},{"s":false,"z1":12.5700,"a":true,"y1":114.9220,"n":"Asp","y2":117.2270,"z2":12.3880,"x2":13.0090,"h":true,"x1":13.6090},{"s":false,"z1":14.8560,"a":false,"y1":117.3370,"n":"Leu","y2":117.9940,"z2":15.4610,"x2":14.0080,"h":true,"x1":11.7790},{"s":false,"z1":15.2670,"a":false,"y1":120.7020,"n":"Val","y2":121.9930,"z2":17.2470,"x2":13.8990,"h":false,"x1":13.5030},{"s":false,"z1":17.3880,"a":false,"y1":122.9810,"n":"Lys","y2":121.2350,"z2":18.6900,"x2":10.3140,"h":true,"x1":11.3240},{"s":false,"z1":21.1280,"a":false,"y1":122.4610,"n":"Thr","y2":121.4680,"z2":21.8590,"x2":8.9060,"h":true,"x1":10.9600},{"s":false,"z1":20.9810,"a":false,"y1":123.5730,"n":"Gln","y2":121.9570,"z2":20.8030,"x2":5.5720,"h":true,"x1":7.3240},{"s":false,"z1":18.5550,"a":false,"y1":120.7530,"n":"Glu","y2":118.7050,"z2":19.4270,"x2":5.6920,"h":true,"x1":6.5610},{"s":false,"z1":21.0860,"a":false,"y1":118.2410,"n":"Val","y2":117.3960,"z2":22.7740,"x2":6.4000,"h":true,"x1":7.8820},{"s":false,"z1":23.6240,"a":false,"y1":119.9290,"n":"Val","y2":118.6110,"z2":23.9440,"x2":3.6340,"h":true,"x1":5.6060},{"s":false,"z1":21.5020,"a":false,"y1":119.3890,"n":"Ser","y2":117.3420,"z2":21.9950,"x2":1.3390,"h":true,"x1":2.4880},{"s":false,"z1":21.0200,"a":false,"y1":115.7230,"n":"Leu","y2":114.1990,"z2":22.6570,"x2":2.4830,"h":true,"x1":3.3740},{"s":false,"z1":24.7770,"a":false,"y1":115.2760,"n":"Leu","y2":114.7020,"z2":26.2210,"x2":2.1310,"h":true,"x1":3.9410},{"s":false,"z1":25.5720,"a":false,"y1":116.9370,"n":"Glu","y2":115.5310,"z2":25.6350,"x2":-1.3380,"h":true,"x1":0.6130},{"s":false,"z1":23.0020,"a":true,"y1":114.6470,"n":"Ala","y2":112.3960,"z2":23.4570,"x2":-1.7040,"h":true,"x1":-1.0040},{"s":false,"z1":24.8600,"a":false,"y1":111.7470,"n":"Leu","y2":110.7370,"z2":27.0330,"x2":0.6230,"h":true,"x1":0.6130},{"s":false,"z1":28.2790,"a":false,"y1":112.8180,"n":"Asp","y2":111.9850,"z2":30.2640,"x2":0.3510,"h":false,"x1":-0.7510},{"s":false,"z1":29.5080,"a":false,"y1":112.9210,"n":"Val","y2":114.2700,"z2":30.4890,"x2":4.5960,"h":false,"x1":2.8520},{"s":false,"z1":29.5310,"a":false,"y1":116.6750,"n":"His","y2":118.0850,"z2":31.3290,"x2":4.3090,"h":true,"x1":3.5650},{"s":false,"z1":33.1860,"a":false,"y1":117.0770,"n":"Ala","y2":117.6080,"z2":34.9390,"x2":4.1080,"h":true,"x1":2.5390},{"s":false,"z1":34.0990,"a":false,"y1":115.7400,"n":"Asp","y2":117.2610,"z2":34.8090,"x2":7.7300,"h":true,"x1":5.9960},{"s":false,"z1":32.4670,"a":false,"y1":118.7330,"n":"Ile","y2":120.7670,"z2":33.7000,"x2":7.9200,"h":true,"x1":7.6590},{"s":false,"z1":34.4570,"a":false,"y1":120.9190,"n":"Asp","y2":121.7700,"z2":36.5820,"x2":6.0180,"h":true,"x1":5.2590},{"s":false,"z1":37.5640,"a":false,"y1":119.2300,"n":"Arg","y2":120.4430,"z2":38.6340,"x2":8.4230,"h":true,"x1":6.6550},{"s":false,"z1":36.6000,"a":true,"y1":119.9250,"n":"Ala","y2":121.9250,"z2":36.3250,"x2":11.5650,"h":true,"x1":10.2730},{"s":false,"z1":35.7080,"a":false,"y1":123.5170,"n":"Asp","y2":125.2490,"z2":37.1240,"x2":8.5430,"h":true,"x1":9.4050},{"s":false,"z1":39.1840,"a":false,"y1":124.7230,"n":"Glu","y2":123.3450,"z2":40.0430,"x2":12.1510,"h":false,"x1":10.3910},{"s":false,"z1":40.2590,"a":false,"y1":125.3710,"n":"Thr","y2":126.1450,"z2":42.2980,"x2":12.9730,"h":false,"x1":13.9590},{"s":false,"z1":43.8800,"a":false,"y1":125.1200,"n":"Lys","y2":125.4870,"z2":43.6310,"x2":17.3730,"h":false,"x1":15.0200},{"s":false,"z1":45.3730,"a":false,"y1":127.6300,"n":"Ile","y2":127.1380,"z2":47.7350,"x2":17.3050,"h":false,"x1":17.4220},{"s":false,"z1":47.5610,"a":false,"y1":125.2550,"n":"Lys","y2":127.1100,"z2":48.8170,"x2":20.3330,"h":false,"x1":19.4250},{"s":false,"z1":51.2350,"a":false,"y1":125.7540,"n":"Ala","y2":124.4040,"z2":50.7270,"x2":22.1420,"h":false,"x1":20.2200},{"s":false,"z1":51.9500,"a":false,"y1":126.0650,"n":"Gly","y2":127.5780,"z2":50.1380,"x2":24.4060,"h":true,"x1":23.9350},{"s":false,"z1":50.5390,"a":false,"y1":127.4300,"n":"Gln","y2":127.4800,"z2":48.5330,"x2":28.4290,"h":true,"x1":27.1760},{"s":false,"z1":47.3070,"a":false,"y1":125.4460,"n":"Gly","y2":126.7550,"z2":45.3120,"x2":27.4710,"h":true,"x1":27.0690},{"s":false,"z1":46.1090,"a":false,"y1":128.7000,"n":"Ser","y2":130.1720,"z2":44.7120,"x2":26.9300,"h":true,"x1":25.6050},{"s":false,"z1":46.4900,"a":false,"y1":130.3860,"n":"Ala","y2":130.4180,"z2":44.9750,"x2":30.8930,"h":true,"x1":29.0250},{"s":false,"z1":44.1980,"a":true,"y1":127.7630,"n":"Arg","y2":126.6430,"z2":42.0780,"x2":30.3560,"h":true,"x1":30.5760},{"s":false,"z1":41.3860,"a":false,"y1":127.9380,"n":"Gly","y2":126.4970,"z2":40.3480,"x2":26.4340,"h":true,"x1":28.0280},{"s":false,"z1":42.7310,"a":false,"y1":125.4090,"n":"Arg","y2":125.3970,"z2":44.4670,"x2":23.8710,"h":false,"x1":25.5190},{"s":false,"z1":43.5990,"a":false,"y1":127.7430,"n":"Lys","y2":126.6840,"z2":44.2880,"x2":20.6170,"h":false,"x1":22.6740},{"s":false,"z1":41.7000,"a":false,"y1":125.8830,"n":"Tyr","y2":123.8000,"z2":41.2820,"x2":21.0860,"h":false,"x1":19.9500},{"s":false,"z1":41.2660,"a":false,"y1":122.3630,"n":"Arg","y2":123.0270,"z2":41.2670,"x2":16.3320,"h":false,"x1":18.6480},{"s":false,"z1":39.7470,"a":false,"y1":120.9240,"n":"Arg","y2":118.6320,"z2":39.3080,"x2":16.0720,"h":false,"x1":15.4690},{"s":false,"z1":39.4190,"a":false,"y1":117.6780,"n":"Pro","y2":117.9020,"z2":37.1270,"x2":14.0900,"h":false,"x1":13.4560},{"s":false,"z1":36.7240,"a":false,"y1":115.1940,"n":"Ala","y2":114.1360,"z2":36.7310,"x2":12.2470,"h":false,"x1":14.4000},{"s":false,"z1":34.1420,"a":false,"y1":114.7060,"n":"Ser","y2":112.5210,"z2":33.4550,"x2":12.3660,"h":false,"x1":11.6420},{"s":false,"z1":30.8350,"a":false,"y1":112.8440,"n":"Ile","y2":113.5850,"z2":29.8600,"x2":13.5410,"h":false,"x1":11.4820},{"s":false,"z1":29.3040,"a":false,"y1":110.9850,"n":"Leu","y2":109.8480,"z2":27.6800,"x2":13.0720,"h":false,"x1":14.4100},{"s":false,"z1":25.4980,"a":false,"y1":110.9500,"n":"Phe","y2":110.6100,"z2":24.8240,"x2":16.6200,"h":false,"x1":14.3450},{"s":false,"z1":23.9440,"a":false,"y1":108.0290,"n":"Val","y2":107.4000,"z2":22.0150,"x2":14.9420,"h":false,"x1":16.2200},{"s":false,"z1":20.2120,"a":false,"y1":108.3600,"n":"Thr","y2":106.6340,"z2":20.4780,"x2":18.4700,"h":false,"x1":16.8330},{"s":false,"z1":17.7930,"a":false,"y1":106.4680,"n":"Ser","y2":106.7170,"z2":17.3760,"x2":21.4190,"h":false,"x1":19.0780},{"s":false,"z1":15.4870,"a":false,"y1":108.7280,"n":"Asp","y2":109.8630,"z2":16.2980,"x2":23.0860,"h":false,"x1":21.1310},{"s":false,"z1":17.7180,"a":false,"y1":111.7710,"n":"Glu","y2":112.0470,"z2":18.6170,"x2":19.4390,"h":false,"x1":21.6430},{"s":false,"z1":21.0200,"a":false,"y1":113.1050,"n":"Pro","y2":114.9490,"z2":19.6030,"x2":19.7070,"h":false,"x1":20.2810},{"s":false,"z1":20.5220,"a":false,"y1":115.1740,"n":"Ser","y2":117.0700,"z2":22.0090,"x2":17.1970,"h":true,"x1":17.1170},{"s":false,"z1":20.0500,"a":false,"y1":118.7900,"n":"Thr","y2":120.5210,"z2":21.0980,"x2":16.8720,"h":true,"x1":18.1690},{"s":false,"z1":19.9950,"a":false,"y1":119.6440,"n":"Ala","y2":120.2800,"z2":21.8740,"x2":13.0940,"h":true,"x1":14.4490},{"s":false,"z1":23.3350,"a":false,"y1":118.0310,"n":"Ala","y2":118.5710,"z2":25.6290,"x2":14.1000,"h":true,"x1":13.6360},{"s":false,"z1":25.2800,"a":true,"y1":118.8480,"n":"Arg","y2":119.8400,"z2":27.4430,"x2":16.7480,"h":true,"x1":16.8230},{"s":false,"z1":26.6190,"a":false,"y1":122.2810,"n":"Asn","y2":123.0900,"z2":28.2490,"x2":14.3170,"h":true,"x1":15.8880},{"s":false,"z1":28.0990,"a":false,"y1":120.9710,"n":"Leu","y2":120.1320,"z2":29.9420,"x2":13.9270,"h":false,"x1":12.6290},{"s":false,"z1":31.8820,"a":false,"y1":121.4580,"n":"Ala","y2":119.1550,"z2":32.2840,"x2":11.8070,"h":false,"x1":12.4260},{"s":false,"z1":33.625,"a":false,"y1":118.5620,"n":"Gly","y2":116.2960,"z2":33.1000,"x2":14.7420,"h":false,"x1":14.1860},{"s":false,"z1":30.3900,"a":false,"y1":116.6340,"n":"Ala","y2":117.1710,"z2":30.2920,"x2":16.8770,"h":false,"x1":14.5490},{"s":false,"z1":29.4660,"a":false,"y1":114.6130,"n":"Asp","y2":113.1850,"z2":27.8960,"x2":16.4730,"h":false,"x1":17.5950},{"s":false,"z1":25.9820,"a":false,"y1":113.3820,"n":"Val","y2":112.6460,"z2":26.6000,"x2":20.6000,"h":false,"x1":18.4260},{"s":false,"z1":25.2150,"a":false,"y1":110.2460,"n":"Ala","y2":109.5690,"z2":23.2460,"x2":19.2120,"h":false,"x1":20.3970},{"s":false,"z1":22.5300,"a":false,"y1":107.6860,"n":"Thr","y2":105.9390,"z2":24.0370,"x2":21.8090,"h":false,"x1":21.1500},{"s":false,"z1":22.6320,"a":false,"y1":103.9400,"n":"Ala","y2":102.3600,"z2":23.7140,"x2":21.8940,"h":false,"x1":20.4550},{"s":false,"z1":22.1420,"a":false,"y1":102.8650,"n":"Ser","y2":102.4050,"z2":23.9130,"x2":25.6460,"h":false,"x1":24.0760},{"s":false,"z1":25.1550,"a":false,"y1":104.7990,"n":"Glu","y2":105.7530,"z2":27.3350,"x2":25.1090,"h":false,"x1":25.3280},{"s":false,"z1":27.4710,"a":false,"y1":105.4730,"n":"Val","y2":103.4840,"z2":28.5940,"x2":23.1330,"h":false,"x1":22.3550},{"s":false,"z1":31.0400,"a":false,"y1":104.7040,"n":"Asn","y2":105.0370,"z2":32.1650,"x2":21.3960,"h":true,"x1":23.4940},{"s":false,"z1":34.5200,"a":false,"y1":103.8650,"n":"Thr","y2":105.2820,"z2":35.5110,"x2":20.5940,"h":true,"x1":22.2470},{"s":false,"z1":35.5140,"a":false,"y1":107.5380,"n":"Glu","y2":108.6350,"z2":35.4550,"x2":20.0760,"h":true,"x1":22.2010},{"s":false,"z1":32.7750,"a":false,"y1":108.7680,"n":"Asp","y2":108.4200,"z2":32.9350,"x2":17.4980,"h":true,"x1":19.8660},{"s":false,"z1":33.2220,"a":true,"y1":105.6480,"n":"Leu","y2":105.4610,"z2":34.8800,"x2":15.9820,"h":true,"x1":17.7160},{"s":false,"z1":37.0060,"a":false,"y1":106.0590,"n":"Ala","y2":106.8630,"z2":38.6030,"x2":19.2690,"h":true,"x1":17.6580},{"s":false,"z1":38.1400,"a":false,"y1":109.5530,"n":"Pro","y2":109.1240,"z2":40.2980,"x2":17.7820,"h":true,"x1":18.7690},{"s":false,"z1":41.6730,"a":false,"y1":109.5500,"n":"Gly","y2":107.9420,"z2":43.3990,"x2":19.7780,"h":true,"x1":20.1500},{"s":false,"z1":41.7460,"a":true,"y1":105.7620,"n":"Gly","y2":104.1420,"z2":42.3220,"x2":18.3390,"h":true,"x1":19.9870},{"s":false,"z1":41.7900,"a":false,"y1":105.7790,"n":"Ala","y2":105.9650,"z2":39.4690,"x2":15.5320,"h":true,"x1":16.1580},{"s":false,"z1":39.2510,"a":false,"y1":103.2900,"n":"Pro","y2":104.3880,"z2":39.5770,"x2":12.5460,"h":false,"x1":14.6580},{"s":false,"z1":36.9610,"a":false,"y1":103.9770,"n":"Gly","y2":106.0940,"z2":36.8370,"x2":10.6160,"h":false,"x1":11.7020},{"s":false,"z1":35.0050,"a":false,"y1":107.1740,"n":"Arg","y2":106.2380,"z2":32.9860,"x2":11.4020,"h":false,"x1":12.3010},{"s":false,"z1":32.6360,"a":false,"y1":108.2710,"n":"Leu","y2":109.6360,"z2":31.2290,"x2":10.9240,"h":false,"x1":9.5350},{"s":false,"z1":29.3030,"a":false,"y1":107.6290,"n":"Thr","y2":107.1830,"z2":28.0990,"x2":9.1860,"h":false,"x1":11.2280},{"s":false,"z1":25.6200,"a":false,"y1":107.8860,"n":"Val","y2":108.1330,"z2":24.4230,"x2":12.3710,"h":false,"x1":10.3170},{"s":false,"z1":23.2650,"a":false,"y1":105.6190,"n":"Phe","y2":106.4150,"z2":21.6330,"x2":10.6590,"h":false,"x1":12.2330},{"s":false,"z1":19.4940,"a":false,"y1":105.8840,"n":"Thr","y2":103.5450,"z2":19.5490,"x2":12.8890,"h":false,"x1":12.3650},{"s":false,"z1":17.3540,"a":false,"y1":102.9100,"n":"Glu","y2":101.0760,"z2":17.8400,"x2":12.7410,"h":true,"x1":11.2680},{"s":false,"z1":16.4950,"a":false,"y1":102.1920,"n":"Ser","y2":101.1840,"z2":18.0810,"x2":16.3880,"h":true,"x1":14.9020},{"s":false,"z1":19.9740,"a":false,"y1":103.1650,"n":"Ala","y2":101.25,"z2":21.3620,"x2":16.5310,"h":true,"x1":16.1200},{"s":false,"z1":21.4920,"a":false,"y1":100.5240,"n":"Leu","y2":98.4150,"z2":21.8600,"x2":14.9160,"h":true,"x1":13.8390},{"s":false,"z1":19.1370,"a":false,"y1":97.9620,"n":"Ala","y2":96.7580,"z2":19.7390,"x2":17.3340,"h":true,"x1":15.3600},{"s":false,"z1":19.7400,"a":false,"y1":99.0180,"n":"Glu","y2":97.9240,"z2":21.5080,"x2":20.1970,"h":true,"x1":18.9820},{"s":false,"z1":23.5190,"a":true,"y1":99.0430,"n":"Val","y2":97.0940,"z2":24.8440,"x2":19.1190,"h":true,"x1":18.5980},{"s":false,"z1":23.2700,"a":false,"y1":95.3620,"n":"Ala","y2":93.5840,"z2":24.2930,"x2":18.8400,"h":true,"x1":17.5980},{"s":false,"z1":22.9510,"a":false,"y1":94.1030,"n":"Glu","y2":94.1930,"z2":23.9810,"x2":23.3620,"h":false,"x1":21.1910},{"s":false,"z1":25.6410,"a":false,"y1":96.3170,"n":"Arg","y2":95.2140,"z2":27.0660,"x2":24.3180,"h":false,"x1":22.7590},{"s":false,"z1":26.7870,"a":false,"y1":95.3730,"y2":95.2140,"z2":27.0660,"x2":24.3180,"h":false,"x1":23.1120},{"s":false,"z1":26.7870,"a":false,"y1":95.3730,"y2":95.2140,"z2":27.0660,"x2":24.3180,"h":false,"x1":23.1120},{"s":false,"z1":26.7870,"a":false,"y1":95.3730,"y2":95.2140,"z2":27.0660,"x2":24.3180,"h":false,"x1":23.1120},{"s":false,"z1":26.7870,"a":false,"y1":95.3730,"y2":95.2140,"z2":27.0660,"x2":24.3180,"h":false,"x1":23.1120}],[{"s":false,"z1":115.5060,"a":false,"y1":7.6650,"y2":7.6650,"z2":115.5060,"x2":71.1620,"h":false,"x1":71.1620},{"s":false,"z1":115.5060,"a":false,"y1":7.6650,"y2":7.6650,"z2":115.5060,"x2":71.1620,"h":false,"x1":71.1620},{"s":false,"z1":116.1260,"a":false,"y1":9.0110,"n":"Phe","y2":10.6000,"z2":115.7590,"x2":73.0830,"h":false,"x1":71.3230},{"s":false,"z1":116.6210,"a":false,"y1":8.8530,"n":"His","y2":9.7910,"z2":115.0970,"x2":76.7040,"h":false,"x1":75.1090},{"s":false,"z1":113.1380,"a":false,"y1":7.8360,"n":"Glu","y2":9.4850,"z2":111.6680,"x2":77.25,"h":false,"x1":76.2970},{"s":false,"z1":111.6380,"a":false,"y1":11.0720,"n":"Met","y2":13.3680,"z2":112.2810,"x2":74.6730,"h":false,"x1":74.9590},{"s":false,"z1":114.4920,"a":false,"y1":13.1670,"n":"Arg","y2":14.1910,"z2":115.2950,"x2":78.3810,"h":false,"x1":76.3730},{"s":false,"z1":114.8560,"a":false,"y1":11.9660,"n":"Glu","y2":12.6350,"z2":112.6520,"x2":80.6480,"h":false,"x1":79.9580},{"s":false,"z1":113.6760,"a":false,"y1":14.6360,"n":"Pro","y2":12.8190,"z2":112.5440,"x2":83.5780,"h":false,"x1":82.4770},{"s":false,"z1":110.6050,"a":false,"y1":14.5370,"n":"Arg","y2":16.8930,"z2":110.6440,"x2":85.1960,"h":false,"x1":84.6980},{"s":false,"z1":108.8910,"a":false,"y1":16.6820,"n":"Ile","y2":16.3000,"z2":106.5590,"x2":86.9250,"h":false,"x1":87.3260},{"s":false,"z1":106.0900,"a":false,"y1":18.8310,"n":"Glu","y2":19.0020,"z2":104.0710,"x2":87.2160,"h":false,"x1":85.9340},{"s":false,"z1":105.1650,"a":false,"y1":20.6360,"n":"Lys","y2":21.4340,"z2":107.2340,"x2":90.0690,"h":false,"x1":89.1450},{"s":false,"z1":106.2740,"a":false,"y1":21.3510,"n":"Val","y2":22.0910,"z2":104.3180,"x2":93.8740,"h":false,"x1":92.6950},{"s":false,"z1":105.0790,"a":false,"y1":24.7430,"n":"Val","y2":25.8130,"z2":106.5630,"x2":95.4530,"h":false,"x1":93.8960},{"s":false,"z1":105.0650,"a":false,"y1":25.0490,"n":"Val","y2":26.3350,"z2":103.0360,"x2":97.8510,"h":false,"x1":97.6820},{"s":false,"z1":104.2770,"a":false,"y1":28.5750,"n":"His","y2":29.2830,"z2":106.1350,"x2":100.1910,"h":false,"x1":98.8370},{"s":false,"z1":104.5240,"a":false,"y1":30.8310,"n":"Met","y2":32.5960,"z2":102.9060,"x2":101.9740,"h":false,"x1":101.8910},{"s":false,"z1":104.6650,"a":false,"y1":34.5390,"n":"Gly","y2":35.8900,"z2":105.7300,"x2":102.7630,"h":false,"x1":101.1030},{"s":false,"z1":103.4700,"a":false,"y1":35.9980,"n":"Ile","y2":38.1760,"z2":104.4520,"x2":104.1890,"h":false,"x1":104.4020},{"s":false,"z1":102.0600,"a":false,"y1":39.5110,"n":"Gly","y2":41.2890,"z2":100.5420,"x2":104.5310,"h":false,"x1":104.0140},{"s":false,"z1":98.5790,"a":false,"y1":39.5870,"n":"His","y2":38.5600,"z2":96.4380,"x2":105.8870,"h":false,"x1":105.5540},{"s":false,"z1":96.3360,"a":false,"y1":33.3310,"n":"Ala","y2":31.0520,"z2":95.6670,"x2":106.2220,"h":false,"x1":105.9140},{"s":false,"z1":96.1900,"a":false,"y1":31.0520,"n":"Asn","y2":28.7910,"z2":97.0210,"x2":109.0520,"h":false,"x1":108.9660},{"s":false,"z1":99.1420,"a":false,"y1":29.3480,"n":"Ala","y2":27.4020,"z2":99.4000,"x2":105.8880,"h":true,"x1":107.2630},{"s":false,"z1":97,"a":false,"y1":27.7040,"n":"Glu","y2":25.3240,"z2":97.2820,"x2":104.3460,"h":true,"x1":104.5550},{"s":false,"z1":96.3280,"a":false,"y1":24.8190,"n":"Asp","y2":22.7020,"z2":97.3880,"x2":106.6000,"h":true,"x1":106.9680},{"s":false,"z1":99.9400,"a":false,"y1":23.5930,"n":"Ile","y2":22.0040,"z2":100.8030,"x2":105.6420,"h":true,"x1":107.2130},{"s":false,"z1":100.4730,"a":false,"y1":23.6530,"n":"Leu","y2":21.6010,"z2":99.9980,"x2":102.2870,"h":true,"x1":103.4370},{"s":false,"z1":97.3390,"a":false,"y1":21.5570,"n":"Gly","y2":19.1840,"z2":97.5620,"x2":102.8680,"h":true,"x1":103.0470},{"s":false,"z1":98.5780,"a":false,"y1":18.8860,"n":"Glu","y2":17.1030,"z2":100.0690,"x2":104.8670,"h":true,"x1":105.4450},{"s":false,"z1":102.1810,"a":false,"y1":18.7660,"n":"Ile","y2":17.5090,"z2":102.9810,"x2":102.3060,"h":true,"x1":104.1980},{"s":false,"z1":101.1500,"a":true,"y1":18.5850,"n":"Thr","y2":16.5730,"z2":100.4460,"x2":99.4100,"h":true,"x1":100.5100},{"s":false,"z1":97.8930,"a":false,"y1":16.6450,"n":"Gly","y2":16.4750,"z2":95.7150,"x2":99.4860,"h":true,"x1":100.4470},{"s":false,"z1":95.6390,"a":false,"y1":19.0940,"n":"Gln","y2":21.1670,"z2":96.2760,"x2":99.6150,"h":false,"x1":98.5850},{"s":false,"z1":93.9140,"a":false,"y1":22.4900,"n":"Met","y2":23.4550,"z2":95.5620,"x2":97.3280,"h":false,"x1":98.7890},{"s":false,"z1":95.9360,"a":false,"y1":25.7610,"n":"Pro","y2":26.7840,"z2":94.0090,"x2":97.9160,"h":false,"x1":98.9310},{"s":false,"z1":95.4070,"a":false,"y1":28.9750,"n":"Val","y2":30.5330,"z2":97.0650,"x2":97.6550,"h":false,"x1":96.9370},{"s":false,"z1":95.2420,"a":false,"y1":32.5540,"n":"Arg","y2":32.9390,"z2":96.1440,"x2":96.0320,"h":false,"x1":98.2240},{"s":false,"z1":97.7950,"a":false,"y1":35.0020,"n":"Thr","y2":37.0600,"z2":97.9920,"x2":98.0410,"h":false,"x1":96.8210},{"s":false,"z1":96.8930,"a":false,"y1":38.6020,"n":"Lys","y2":38.6480,"z2":99.1670,"x2":95.2150,"h":false,"x1":95.9770},{"s":false,"z1":99.4180,"a":false,"y1":41.3660,"n":"Ala","y2":42.9540,"z2":97.9900,"x2":94.2350,"h":false,"x1":95.3290},{"s":false,"z1":100.1060,"a":false,"y1":44.2330,"n":"Lys","y2":45.1560,"z2":101.9870,"x2":94.1080,"h":false,"x1":92.9330},{"s":false,"z1":101.2250,"a":false,"y1":47.8410,"n":"Arg","y2":47.2100,"z2":101.5080,"x2":95.8790,"h":false,"x1":93.5680},{"s":false,"z1":100.7970,"a":false,"y1":49.7640,"n":"Thr","y2":50.4290,"z2":103.1080,"x2":96.7900,"h":false,"x1":96.8420},{"s":false,"z1":103.6150,"a":false,"y1":49.6340,"n":"Val","y2":50.1330,"z2":102.4120,"x2":101.4300,"h":false,"x1":99.4040},{"s":false,"z1":104.4120,"a":false,"y1":51.7920,"n":"Gly","y2":51.3130,"z2":103.8030,"x2":104.6880,"h":false,"x1":102.4340},{"s":false,"z1":104.8720,"a":false,"y1":48.7190,"n":"Glu","y2":46.9740,"z2":103.2120,"x2":104.8620,"h":false,"x1":104.6530},{"s":false,"z1":101.1050,"a":false,"y1":48.8370,"n":"Phe","y2":46.7950,"z2":99.9170,"x2":104.8900,"h":false,"x1":105.4030},{"s":false,"z1":100.5070,"a":false,"y1":46.9840,"n":"Asp","y2":47.7470,"z2":100.3990,"x2":99.8840,"h":false,"x1":102.1610},{"s":false,"z1":98.2770,"a":false,"y1":49.5030,"n":"Ile","y2":49.0470,"z2":97.0040,"x2":98.3980,"h":false,"x1":100.3880},{"s":false,"z1":95.3970,"a":false,"y1":47.1230,"n":"Arg","y2":45.4500,"z2":96.8180,"x2":98.6530,"h":false,"x1":99.6420},{"s":false,"z1":95.8410,"a":false,"y1":45.8820,"n":"Glu","y2":43.5710,"z2":96.3560,"x2":96.4470,"h":false,"x1":96.0480},{"s":false,"z1":93.8360,"a":false,"y1":42.6770,"n":"Gly","y2":42.6950,"z2":92.4570,"x2":97.7330,"h":false,"x1":95.7840},{"s":false,"z1":94.0880,"a":false,"y1":40.9330,"n":"Asp","y2":39.8580,"z2":96.2320,"x2":99.0680,"h":false,"x1":99.1450},{"s":false,"z1":95.4840,"a":false,"y1":37.7640,"n":"Pro","y2":39.1190,"z2":96.8620,"x2":102.2390,"h":false,"x1":100.8000},{"s":false,"z1":99.2530,"a":false,"y1":37.9160,"n":"Ile","y2":36.5150,"z2":100.9450,"x2":102.3700,"h":false,"x1":101.3820},{"s":false,"z1":100.4620,"a":false,"y1":34.3960,"n":"Gly","y2":33.5260,"z2":98.3940,"x2":99.8580,"h":false,"x1":100.6750},{"s":false,"z1":99.3570,"a":false,"y1":30.9500,"n":"Ala","y2":30.0070,"z2":101.5180,"x2":99.1750,"h":false,"x1":99.5600},{"s":false,"z1":100.6430,"a":false,"y1":28.2630,"n":"Lys","y2":26.9750,"z2":98.6420,"x2":96.9260,"h":false,"x1":97.2080},{"s":false,"z1":100.0410,"a":false,"y1":24.6990,"n":"Val","y2":24.0770,"z2":102.1280,"x2":95.0620,"h":false,"x1":96.0630},{"s":false,"z1":100.9840,"a":false,"y1":23.2370,"n":"Thr","y2":21.2690,"z2":99.6070,"x2":92.5150,"h":false,"x1":92.6870},{"s":false,"z1":101.7140,"a":false,"y1":19.5180,"n":"Leu","y2":19.3340,"z2":103.1400,"x2":91.0330,"h":false,"x1":92.9490},{"s":false,"z1":101.7100,"a":false,"y1":17.1790,"n":"Arg","y2":15.1690,"z2":100.7290,"x2":90.8410,"h":false,"x1":89.9530},{"s":false,"z1":102.5370,"a":false,"y1":13.4760,"n":"Asp","y2":13.3350,"z2":103.9240,"x2":91.4510,"h":true,"x1":89.4990},{"s":false,"z1":102.3640,"a":false,"y1":11.3780,"n":"Glu","y2":12.3360,"z2":103.2570,"x2":94.6870,"h":true,"x1":92.6880},{"s":false,"z1":101.3270,"a":false,"y1":14.3430,"n":"Met","y2":15.6190,"z2":102.9620,"x2":96.0780,"h":true,"x1":94.8550},{"s":false,"z1":104.6500,"a":false,"y1":15.9360,"n":"Ala","y2":15.4820,"z2":106.5770,"x2":95.2180,"h":true,"x1":93.8620},{"s":false,"z1":106.9160,"a":false,"y1":12.8870,"n":"Glu","y2":12.6230,"z2":107.7160,"x2":96.5,"h":true,"x1":94.2560},{"s":false,"z1":105.2350,"a":false,"y1":11.8030,"n":"Glu","y2":12.7600,"z2":105.5030,"x2":99.6760,"h":true,"x1":97.4940},{"s":false,"z1":105.9690,"a":false,"y1":15.3160,"n":"Phe","y2":15.5660,"z2":108.0550,"x2":99.8800,"h":true,"x1":98.7260},{"s":false,"z1":109.5680,"a":false,"y1":15.5460,"n":"Leu","y2":14.7180,"z2":111.4700,"x2":98.7060,"h":true,"x1":97.5190},{"s":false,"z1":110.4280,"a":false,"y1":12.1660,"n":"Gln","y2":12.0730,"z2":111.7610,"x2":101.0460,"h":true,"x1":99.0540},{"s":false,"z1":110.1420,"a":false,"y1":13.8370,"n":"Thr","y2":15.8440,"z2":110.8010,"x2":103.5950,"h":true,"x1":102.4610},{"s":false,"z1":110.8260,"a":true,"y1":17.3990,"n":"Ala","y2":18.4540,"z2":112.9540,"x2":101.5910,"h":true,"x1":101.2770},{"s":false,"z1":114.1960,"a":false,"y1":17.0340,"n":"Leu","y2":17.4930,"z2":116.1570,"x2":100.8360,"h":true,"x1":99.5330},{"s":false,"z1":115.8190,"a":false,"y1":15.3690,"n":"Pro","y2":16.3810,"z2":116.7400,"x2":104.5830,"h":true,"x1":102.6060},{"s":false,"z1":115.1340,"a":true,"y1":18.6390,"n":"Leu","y2":20.8010,"z2":116.1400,"x2":104.6810,"h":true,"x1":104.4530},{"s":false,"z1":117.4690,"a":false,"y1":20.7120,"n":"Ala","y2":19.0510,"z2":119.0140,"x2":101.4660,"h":true,"x1":102.2680},{"s":false,"z1":121.0920,"a":false,"y1":20.9050,"n":"Glu","y2":22.7510,"z2":121.7040,"x2":99.7050,"h":false,"x1":101.1260},{"s":false,"z1":120.8420,"a":false,"y1":21.4420,"n":"Leu","y2":21.2250,"z2":123.2190,"x2":97.0960,"h":false,"x1":97.3630},{"s":false,"z1":123.4900,"a":false,"y1":23.6690,"n":"Ala","y2":23.9320,"z2":122.3930,"x2":93.6620,"h":false,"x1":95.7830},{"s":false,"z1":124.8100,"a":false,"y1":24.3310,"n":"Thr","y2":25.7900,"z2":123.4730,"x2":90.8730,"h":false,"x1":92.2560},{"s":false,"z1":123.9670,"a":false,"y1":28.0450,"n":"Ser","y2":28.8450,"z2":121.7580,"x2":91.9590,"h":false,"x1":92.4450},{"s":false,"z1":120.4980,"a":false,"y1":27.1050,"n":"Gln","y2":26.1520,"z2":118.5680,"x2":92.6950,"h":false,"x1":93.7590},{"s":false,"z1":119.7520,"a":false,"y1":26.0080,"n":"Phe","y2":28.0050,"z2":120.2590,"x2":88.9370,"h":false,"x1":90.1920},{"s":false,"z1":117.9060,"a":false,"y1":27.7110,"n":"Asp","y2":26.5880,"z2":119.5650,"x2":86.0120,"h":false,"x1":87.3450},{"s":false,"z1":119.0880,"a":false,"y1":28.1620,"n":"Asp","y2":26.6270,"z2":118.8370,"x2":81.9210,"h":false,"x1":83.7560},{"s":false,"z1":116.1260,"a":false,"y1":26.1680,"n":"Thr","y2":23.8530,"z2":115.4970,"x2":82.5760,"h":false,"x1":82.4340},{"s":false,"z1":116.9580,"a":false,"y1":23.3670,"n":"Gly","y2":22.1120,"z2":115.5290,"x2":86.3000,"h":false,"x1":84.8550},{"s":false,"z1":114.8960,"a":false,"y1":24.2670,"n":"Asn","y2":24.9490,"z2":116.8720,"x2":89.0820,"h":false,"x1":87.9110},{"s":false,"z1":115.6930,"a":false,"y1":24.8330,"n":"Phe","y2":24.3960,"z2":113.6130,"x2":92.7140,"h":false,"x1":91.5850},{"s":false,"z1":114.0330,"a":false,"y1":26.3760,"n":"Ser","y2":26.9780,"z2":115.8420,"x2":96.0990,"h":false,"x1":94.6300},{"s":false,"z1":114.8630,"a":false,"y1":25.5210,"n":"Phe","y2":26.0070,"z2":112.6890,"x2":99.1670,"h":false,"x1":98.25},{"s":false,"z1":113.5970,"a":false,"y1":26.1240,"n":"Gly","y2":28.3620,"z2":114.4560,"x2":101.6580,"h":false,"x1":101.7810},{"s":false,"z1":108.3070,"a":false,"y1":28.3470,"n":"Leu","y2":27.3980,"z2":110.2770,"x2":102.2700,"h":false,"x1":103.2610},{"s":false,"z1":109.4760,"a":false,"y1":27.9630,"n":"Asp","y2":26.4430,"z2":107.7470,"x2":98.9690,"h":false,"x1":99.6460},{"s":false,"z1":109.4850,"a":false,"y1":24.7640,"n":"Val","y2":24.5600,"z2":111.4480,"x2":96.2130,"h":false,"x1":97.5760},{"s":false,"z1":110.1090,"a":false,"y1":25.0910,"n":"Thr","y2":23.3190,"z2":108.6470,"x2":93.1480,"h":false,"x1":93.8380},{"s":false,"z1":110.5340,"a":false,"y1":22.1550,"n":"Val","y2":22.7900,"z2":111.9310,"x2":89.6010,"h":false,"x1":91.4610},{"s":false,"z1":109.8380,"a":false,"y1":22.6660,"n":"Asn","y2":20.4730,"z2":109.2730,"x2":86.9190,"h":false,"x1":87.7550},{"s":false,"z1":111.7160,"a":false,"y1":20.1470,"n":"Leu","y2":21.4680,"z2":112.1410,"x2":83.6460,"h":false,"x1":85.6010},{"s":false,"z1":111.3300,"a":false,"y1":19.4930,"n":"Val","y2":17.0850,"z2":111.2560,"x2":81.8400,"h":false,"x1":81.8760},{"s":false,"z1":111.3710,"a":false,"y1":16.9220,"n":"Arg","y2":17.4310,"z2":109.0480,"x2":78.6390,"h":false,"x1":79.0370},{"s":false,"z1":108.4190,"a":false,"y1":14.7930,"n":"Pro","y2":15.6820,"z2":106.2700,"x2":77.0870,"h":false,"x1":77.6610},{"s":false,"z1":107.0780,"a":false,"y1":17.1210,"n":"Gly","y2":19.4410,"z2":106.7920,"x2":74.4580,"h":false,"x1":74.9400},{"s":false,"z1":106.5030,"a":false,"y1":20.2210,"n":"Tyr","y2":21.9710,"z2":104.9090,"x2":76.6700,"h":true,"x1":77.0850},{"s":false,"z1":102.7590,"a":false,"y1":20.2350,"n":"Arg","y2":21.9210,"z2":101.7240,"x2":74.9370,"h":true,"x1":76.3000},{"s":false,"z1":103.6620,"a":false,"y1":21.7970,"n":"Val","y2":24.0870,"z2":103.1380,"x2":72.3960,"h":true,"x1":72.9300},{"s":false,"z1":104.1800,"a":false,"y1":25.1150,"n":"Ala","y2":26.6860,"z2":102.9190,"x2":76.0570,"h":true,"x1":74.7470},{"s":false,"z1":101.2830,"a":true,"y1":24.7580,"n":"Lys","y2":25.0420,"z2":98.9020,"x2":77.3440,"h":true,"x1":77.2170},{"s":false,"z1":98.3880,"a":false,"y1":23.8050,"n":"Arg","y2":25.9960,"z2":98.6350,"x2":73.9190,"h":true,"x1":74.9020},{"s":false,"z1":95.9680,"a":false,"y1":26.2190,"n":"Asp","y2":27.1950,"z2":96.7860,"x2":71.1650,"h":false,"x1":73.2030},{"s":false,"z1":96.0670,"a":false,"y1":25.0180,"n":"Lys","y2":24.0470,"z2":98.2480,"x2":69.8060,"h":false,"x1":69.5870},{"s":false,"z1":99.25,"a":false,"y1":25.3950,"n":"Ala","y2":24.6220,"z2":101.3830,"x2":68.3200,"h":false,"x1":67.5220},{"s":false,"z1":101.3340,"a":false,"y1":26.1310,"n":"Ser","y2":27.2770,"z2":102.6440,"x2":68.9490,"h":false,"x1":70.6150},{"s":false,"z1":105.0670,"a":false,"y1":26.6520,"n":"Arg","y2":25.9830,"z2":105.8020,"x2":72.3140,"h":false,"x1":70.1350},{"s":false,"z1":108.0040,"a":false,"y1":27.5700,"n":"Ser","y2":26.2450,"z2":109.5480,"x2":71.0500,"h":false,"x1":72.3400},{"s":false,"z1":110.3540,"a":false,"y1":24.6980,"n":"Ile","y2":26.0330,"z2":112.3330,"x2":73.4770,"h":false,"x1":73.25},{"s":false,"z1":113.6410,"a":false,"y1":24.9090,"n":"Pro","y2":23.9000,"z2":114.5560,"x2":73.2160,"h":true,"x1":71.2480},{"s":false,"z1":116.8090,"a":false,"y1":25.5360,"n":"Thr","y2":23.7450,"z2":117.7720,"x2":74.5670,"h":true,"x1":73.2850},{"s":false,"z1":118.1890,"a":false,"y1":22.0890,"n":"Lys","y2":20.2990,"z2":117.9140,"x2":73.9120,"h":true,"x1":72.3360},{"s":false,"z1":115.1230,"a":true,"y1":20.4340,"n":"His","y2":20.4190,"z2":113.9880,"x2":75.9740,"h":true,"x1":73.8450},{"s":false,"z1":115.2700,"a":false,"y1":22.6990,"n":"Arg","y2":21.5650,"z2":117.3020,"x2":77.5030,"h":true,"x1":76.9160},{"s":false,"z1":116.6040,"a":false,"y1":21.2230,"n":"Leu","y2":23.3790,"z2":117.6230,"x2":80.4930,"h":false,"x1":80.1530},{"s":false,"z1":120.0300,"a":false,"y1":22.3240,"n":"Asn","y2":21.1440,"z2":119.7730,"x2":83.4670,"h":true,"x1":81.4030},{"s":false,"z1":121.3110,"a":false,"y1":22.9010,"n":"Pro","y2":20.7920,"z2":121.5650,"x2":86.0930,"h":true,"x1":84.9660},{"s":false,"z1":123.7320,"a":false,"y1":20.0080,"n":"Ala","y2":17.9480,"z2":122.7430,"x2":85.2340,"h":true,"x1":84.5120},{"s":false,"z1":121.1110,"a":false,"y1":17.6880,"n":"Asp","y2":16.4430,"z2":119.5540,"x2":84.3130,"h":true,"x1":82.9710},{"s":false,"z1":118.8130,"a":false,"y1":18.6580,"n":"Ala","y2":17.1830,"z2":118.875,"x2":87.7450,"h":true,"x1":85.8490},{"s":false,"z1":121.4310,"a":false,"y1":18.0460,"n":"Val","y2":15.8550,"z2":121.2730,"x2":89.5270,"h":true,"x1":88.5650},{"s":false,"z1":122.0720,"a":false,"y1":14.5650,"n":"Ala","y2":12.9040,"z2":120.8150,"x2":88.3290,"h":true,"x1":87.1560},{"s":false,"z1":118.4040,"a":false,"y1":13.4920,"n":"Phe","y2":12.3430,"z2":117.6010,"x2":88.9770,"h":true,"x1":87.0250},{"s":false,"z1":117.6130,"a":false,"y1":14.6130,"n":"Ile","y2":13.0970,"z2":118.2180,"x2":92.3240,"h":true,"x1":90.5770},{"s":false,"z1":120.9520,"a":true,"y1":13.5600,"n":"Glu","y2":11.2870,"z2":121.1220,"x2":92.8250,"h":true,"x1":92.0600},{"s":false,"z1":120.2320,"a":false,"y1":10.2230,"n":"Ser","y2":8.7030,"z2":118.3850,"x2":90.5760,"h":true,"x1":90.3780},{"s":false,"z1":117.3120,"a":false,"y1":9.9350,"n":"Thr","y2":11.3400,"z2":116.6870,"x2":94.6760,"h":false,"x1":92.8150},{"s":false,"z1":118.0170,"a":false,"y1":9.6850,"n":"Tyr","y2":11.5740,"z2":117.9710,"x2":98.0760,"h":false,"x1":96.5880},{"s":false,"z1":120.5240,"a":false,"y1":12.5080,"n":"Asp","y2":11.9640,"z2":122.4680,"x2":96.1410,"h":false,"x1":97.4410},{"s":false,"z1":123.6910,"a":false,"y1":14.4570,"n":"Val","y2":16.6630,"z2":122.7490,"x2":96.3300,"h":false,"x1":96.5230},{"s":false,"z1":124.6590,"a":false,"y1":17.5010,"n":"Glu","y2":18.7530,"z2":125.125,"x2":96.4120,"h":false,"x1":94.4050},{"s":false,"z1":127.0930,"a":false,"y1":20.4270,"n":"Val","y2":21.0980,"z2":126.0680,"x2":97.0100,"h":false,"x1":94.9950},{"s":false,"z1":126.5360,"a":false,"y1":21.4670,"y2":21.0980,"z2":126.0680,"x2":97.0100,"h":false,"x1":95.9240},{"s":false,"z1":126.5360,"a":false,"y1":21.4670,"y2":21.0980,"z2":126.0680,"x2":97.0100,"h":false,"x1":95.9240},{"s":false,"z1":126.5360,"a":false,"y1":21.4670,"y2":21.0980,"z2":126.0680,"x2":97.0100,"h":false,"x1":95.9240},{"s":false,"z1":126.5360,"a":false,"y1":21.4670,"y2":21.0980,"z2":126.0680,"x2":97.0100,"h":false,"x1":95.9240}],[{"s":false,"z1":158.8940,"a":false,"y1":94.5580,"y2":94.5580,"z2":158.8940,"x2":22.7230,"h":false,"x1":22.7230},{"s":false,"z1":158.8940,"a":false,"y1":94.5580,"y2":94.5580,"z2":158.8940,"x2":22.7230,"h":false,"x1":22.7230},{"s":false,"z1":160.3380,"a":false,"y1":94.4440,"n":"Pro","y2":96.5640,"z2":160.6450,"x2":21.9190,"h":false,"x1":23.0250},{"s":false,"z1":163.4450,"a":false,"y1":96.3200,"n":"Arg","y2":95.1510,"z2":165.2530,"x2":22.9490,"h":false,"x1":21.8790},{"s":false,"z1":166.5760,"a":false,"y1":97.4630,"n":"Val","y2":99.5200,"z2":167.0370,"x2":22.5320,"h":false,"x1":23.6990},{"s":false,"z1":169.6740,"a":false,"y1":98.8410,"n":"Glu","y2":98.5410,"z2":171.3730,"x2":23.6750,"h":false,"x1":22.0090},{"s":false,"z1":172.0390,"a":false,"y1":101.2490,"n":"Leu","y2":102.8550,"z2":172.9180,"x2":22.1870,"h":false,"x1":23.7270},{"s":false,"z1":175.4120,"a":false,"y1":101.6940,"n":"Glu","y2":102.8770,"z2":176.4740,"x2":23.8450,"h":false,"x1":22.0560},{"s":false,"z1":176.3970,"a":false,"y1":105.3190,"n":"Ile","y2":104.8530,"z2":178.5580,"x2":21.5910,"h":false,"x1":22.5560},{"s":false,"z1":180.0140,"a":false,"y1":105.9650,"n":"Pro","y2":107.7970,"z2":180.0330,"x2":22.2010,"h":false,"x1":23.7520},{"s":false,"z1":182.6510,"a":false,"y1":107.2780,"n":"Glu","y2":109.6180,"z2":182.8000,"x2":20.7870,"h":false,"x1":21.3230},{"s":false,"z1":183.0360,"a":false,"y1":110.3980,"n":"Asp","y2":112.4240,"z2":181.8160,"x2":22.9800,"h":false,"x1":23.4670},{"s":false,"z1":179.3170,"a":false,"y1":111.1280,"n":"Val","y2":110.1440,"z2":178.9350,"x2":20.7140,"h":false,"x1":22.8940},{"s":false,"z1":176.8890,"a":false,"y1":112.0300,"n":"Asp","y2":113.4160,"z2":175.3450,"x2":21.3150,"h":false,"x1":20.0950},{"s":false,"z1":173.1210,"a":false,"y1":111.8800,"n":"Ala","y2":111.2890,"z2":171.9210,"x2":18.6910,"h":false,"x1":20.6880},{"s":false,"z1":170.5270,"a":false,"y1":113.7110,"n":"Glu","y2":113.6560,"z2":168.9610,"x2":20.4320,"h":false,"x1":18.6040},{"s":false,"z1":166.7350,"a":false,"y1":113.3110,"n":"Gln","y2":113.2790,"z2":165.6430,"x2":16.6970,"h":false,"x1":18.8410},{"s":false,"z1":163.5910,"a":false,"y1":114.9920,"n":"Asp","y2":115.4190,"z2":162.2570,"x2":19.4670,"h":false,"x1":17.4990},{"s":false,"z1":160.0290,"a":false,"y1":114.0270,"n":"His","y2":112.0450,"z2":160.7440,"x2":19.6390,"h":false,"x1":18.4860},{"s":false,"z1":159.8830,"a":false,"y1":112.9260,"n":"Leu","y2":113.0110,"z2":161.2560,"x2":24.1030,"h":false,"x1":22.1350},{"s":false,"z1":163.0380,"a":false,"y1":114.8370,"n":"Asp","y2":114.0210,"z2":164.5450,"x2":21.3600,"h":false,"x1":23.0360},{"s":false,"z1":166.5270,"a":false,"y1":113.3500,"n":"Ile","y2":114.6720,"z2":167.4120,"x2":25.0090,"h":false,"x1":23.2240},{"s":false,"z1":169.6700,"a":false,"y1":115.4170,"n":"Thr","y2":113.8860,"z2":171.1830,"x2":22.5360,"h":false,"x1":23.5900},{"s":false,"z1":173.0200,"a":false,"y1":113.9720,"n":"Val","y2":115.6870,"z2":174.0760,"x2":25.9290,"h":false,"x1":24.6300},{"s":false,"z1":176.2120,"a":false,"y1":116.0060,"n":"Glu","y2":114.3250,"z2":177.8260,"x2":23.5850,"h":false,"x1":24.1690},{"s":false,"z1":179.6600,"a":false,"y1":115.1820,"n":"Gly","y2":117.4480,"z2":180.2820,"x2":25.9000,"h":false,"x1":25.4940},{"s":false,"z1":182.8840,"a":false,"y1":116.8550,"n":"Asp","y2":118.6950,"z2":182.9820,"x2":28.1340,"h":false,"x1":26.5950},{"s":false,"z1":181.2160,"a":false,"y1":117.5250,"n":"Asn","y2":118.8520,"z2":179.4350,"x2":30.8770,"h":false,"x1":29.9600},{"s":false,"z1":178.0920,"a":false,"y1":119.1520,"n":"Gly","y2":117.5440,"z2":177.2630,"x2":26.9550,"h":false,"x1":28.5310},{"s":false,"z1":174.6330,"a":false,"y1":118.4170,"n":"Ser","y2":119.1640,"z2":173.1200,"x2":28.8680,"h":false,"x1":27.1510},{"s":false,"z1":171.3980,"a":false,"y1":116.9930,"n":"Val","y2":115.6920,"z2":170.4420,"x2":26.7660,"h":false,"x1":28.5460},{"s":false,"z1":168.0110,"a":false,"y1":117.0700,"n":"Thr","y2":117.1500,"z2":166.6430,"x2":28.8010,"h":false,"x1":26.8310},{"s":false,"z1":165.0760,"a":false,"y1":114.9860,"n":"Arg","y2":114.2010,"z2":164.0350,"x2":26.0520,"h":false,"x1":28.0600},{"s":false,"z1":161.4890,"a":false,"y1":114.1850,"n":"Arg","y2":112.5290,"z2":161.1400,"x2":28.8670,"h":false,"x1":27.1710},{"s":false,"z1":160.7420,"a":false,"y1":110.4550,"n":"Leu","y2":109.6180,"z2":159.4030,"x2":25.2630,"h":false,"x1":27.0790},{"s":false,"z1":157.0040,"a":false,"y1":110.2410,"n":"Trp","y2":109.3630,"z2":155.9310,"x2":28.5190,"h":false,"x1":26.5570},{"s":false,"z1":154.9580,"a":false,"y1":107.1020,"n":"Tyr","y2":106.3040,"z2":154.7180,"x2":24.9400,"h":false,"x1":27.1930},{"s":false,"z1":152.1740,"a":false,"y1":105.2560,"n":"Pro","y2":103.1330,"z2":153.3030,"x2":25.2430,"h":false,"x1":25.3210},{"s":false,"z1":153.5510,"a":false,"y1":103.2450,"n":"Asp","y2":101.7860,"z2":155.4320,"x2":22.1390,"h":false,"x1":22.4050},{"s":false,"z1":157.2350,"a":false,"y1":103.4750,"n":"Ile","y2":105.6740,"z2":157.8480,"x2":22.5810,"h":false,"x1":23.3280},{"s":false,"z1":159.4100,"a":false,"y1":104.7530,"n":"Asp","y2":103.7070,"z2":161.5050,"x2":20.9870,"h":false,"x1":20.4910},{"s":false,"z1":162.8580,"a":false,"y1":106.1310,"n":"Val","y2":107.7980,"z2":162.9130,"x2":19.5150,"h":false,"x1":21.2300},{"s":false,"z1":165.1370,"a":false,"y1":106.75,"n":"Ser","y2":105.6790,"z2":167.1840,"x2":18.9110,"h":false,"x1":18.2470},{"s":false,"z1":168.7820,"a":false,"y1":107.2820,"n":"Val","y2":107.1890,"z2":168.9140,"x2":14.9020,"h":false,"x1":17.3000},{"s":false,"z1":169.9000,"a":false,"y1":104.5740,"n":"Asp","y2":103.6410,"z2":172.1240,"x2":14.9940,"h":false,"x1":14.8650},{"s":false,"z1":173.3200,"a":false,"y1":105.8360,"n":"Gly","y2":106.9480,"z2":174.3590,"x2":15.6600,"h":false,"x1":13.8070},{"s":false,"z1":175.5460,"a":false,"y1":104.5950,"n":"Asp","y2":103.7530,"z2":175.5260,"x2":18.8920,"h":false,"x1":16.6340},{"s":false,"z1":172.8200,"a":false,"y1":103.2710,"n":"Thr","y2":104.3300,"z2":170.8050,"x2":18.2150,"h":false,"x1":18.9680},{"s":false,"z1":169.7380,"a":false,"y1":104.5620,"n":"Val","y2":102.3730,"z2":169.2050,"x2":21.6110,"h":false,"x1":20.7820},{"s":false,"z1":166.7140,"a":false,"y1":102.2840,"n":"Val","y2":103.6300,"z2":164.7690,"x2":20.7870,"h":false,"x1":20.3740},{"s":false,"z1":163.8440,"a":false,"y1":101.9570,"n":"Ile","y2":99.6210,"z2":163.3800,"x2":22.9440,"h":false,"x1":22.8530},{"s":false,"z1":161.0610,"a":false,"y1":99.7740,"n":"Glu","y2":101.1560,"z2":159.0910,"x2":21.6440,"h":false,"x1":21.4750},{"s":false,"z1":157.3670,"a":false,"y1":98.9750,"n":"Ser","y2":96.5930,"z2":157.3220,"x2":21.5340,"h":false,"x1":21.7920},{"s":false,"z1":154.8100,"a":false,"y1":96.5580,"n":"Asp","y2":94.7190,"z2":153.6850,"x2":21.4170,"h":false,"x1":20.3570},{"s":false,"z1":153.3060,"a":false,"y1":96.0610,"n":"Glu","y2":96.0860,"z2":155.4530,"x2":24.8860,"h":false,"x1":23.8350},{"s":false,"z1":154.9100,"a":false,"y1":93.9370,"n":"Asp","y2":92.9160,"z2":154.7880,"x2":28.7130,"h":false,"x1":26.5400},{"s":false,"z1":152.6410,"a":false,"y1":94.4170,"n":"Asn","y2":95.8380,"z2":154.3960,"x2":30.4210,"h":true,"x1":29.5720},{"s":false,"z1":154.0190,"a":false,"y1":95.0710,"n":"Ala","y2":96.9870,"z2":155.4260,"x2":33.3940,"h":true,"x1":33.0830},{"s":false,"z1":153.4540,"a":false,"y1":98.8250,"n":"Lys","y2":100.2960,"z2":155.1440,"x2":31.9690,"h":true,"x1":32.8140},{"s":false,"z1":155.2170,"a":false,"y1":99.1040,"n":"Thr","y2":99.5550,"z2":157.5750,"x2":29.5220,"h":true,"x1":29.4480},{"s":false,"z1":158.2270,"a":false,"y1":97.0630,"n":"Met","y2":98.1890,"z2":160.0690,"x2":31.6030,"h":true,"x1":30.5700},{"s":false,"z1":158.5140,"a":false,"y1":99.3030,"n":"Ser","y2":100.9620,"z2":160.2400,"x2":33.4670,"h":true,"x1":33.6170},{"s":false,"z1":158.9350,"a":false,"y1":102.4560,"n":"Thr","y2":103.0610,"z2":161.0270,"x2":30.5360,"h":true,"x1":31.5380},{"s":false,"z1":161.2170,"a":false,"y1":100.7630,"n":"Ile","y2":101.2920,"z2":163.5180,"x2":29.4650,"h":true,"x1":28.9920},{"s":false,"z1":163.6090,"a":false,"y1":99.8250,"n":"Gly","y2":101.4440,"z2":165.1960,"x2":32.5880,"h":true,"x1":31.7970},{"s":false,"z1":163.2360,"a":false,"y1":103.3480,"n":"Thr","y2":104.9910,"z2":164.8420,"x2":32.5040,"h":true,"x1":33.1870},{"s":false,"z1":164.0460,"a":false,"y1":104.9810,"n":"Phe","y2":105.4830,"z2":166.3480,"x2":29.4100,"h":true,"x1":29.8550},{"s":false,"z1":167.1640,"a":false,"y1":102.8370,"n":"Gln","y2":104.2640,"z2":169.0010,"x2":30.1260,"h":true,"x1":29.5610},{"s":false,"z1":168.6430,"a":false,"y1":104.0240,"n":"Ser","y2":106.1320,"z2":169.7400,"x2":33.1160,"h":true,"x1":32.8690},{"s":false,"z1":167.6540,"a":false,"y1":107.5960,"n":"His","y2":108.9380,"z2":169.4440,"x2":31.1750,"h":true,"x1":32.0270},{"s":false,"z1":169.6600,"a":false,"y1":107.4970,"n":"Ile","y2":107.9420,"z2":172.0130,"x2":29.0190,"h":true,"x1":28.8100},{"s":false,"z1":172.5670,"a":false,"y1":105.5610,"n":"Glu","y2":106.9130,"z2":174.3090,"x2":31.2140,"h":true,"x1":30.2970},{"s":false,"z1":172.6700,"a":false,"y1":108.1680,"n":"Asn","y2":110.1470,"z2":174.0130,"x2":32.8280,"h":true,"x1":33.0620},{"s":false,"z1":172.8320,"a":false,"y1":110.9010,"n":"Met","y2":111.6490,"z2":174.9710,"x2":29.5960,"h":true,"x1":30.4070},{"s":false,"z1":175.7510,"a":false,"y1":109.1070,"n":"Phe","y2":110.0750,"z2":177.8300,"x2":29.4680,"h":true,"x1":28.7330},{"s":false,"z1":177.5820,"a":false,"y1":109.0850,"n":"His","y2":110.9850,"z2":178.8550,"x2":32.8000,"h":true,"x1":32.0690},{"s":false,"z1":176.6940,"a":false,"y1":112.7140,"n":"Gly","y2":114.5920,"z2":178.0760,"x2":32.2540,"h":true,"x1":32.75},{"s":false,"z1":178.1120,"a":true,"y1":114.1370,"n":"Val","y2":114.4430,"z2":180.3430,"x2":28.6600,"h":true,"x1":29.5190},{"s":false,"z1":181.3890,"a":false,"y1":112.2470,"n":"Thr","y2":113.4200,"z2":182.6700,"x2":31.6360,"h":true,"x1":29.9810},{"s":false,"z1":182.3790,"a":false,"y1":111.4290,"n":"Glu","y2":112.8310,"z2":182.2760,"x2":35.5220,"h":false,"x1":33.5740},{"s":false,"z1":179.6870,"a":false,"y1":113.6710,"n":"Gly","y2":111.8990,"z2":179.4960,"x2":36.6600,"h":false,"x1":35.0620},{"s":false,"z1":177.7660,"a":false,"y1":113.2990,"n":"Trp","y2":115.4040,"z2":178.1870,"x2":39.3780,"h":false,"x1":38.3110},{"s":false,"z1":179.1000,"a":false,"y1":114.2880,"n":"Glu","y2":112.5730,"z2":178.7360,"x2":43.3630,"h":false,"x1":41.7250},{"s":false,"z1":177.4480,"a":false,"y1":114.3190,"n":"Tyr","y2":116.2150,"z2":178.6600,"x2":45.9870,"h":false,"x1":45.1390},{"s":false,"z1":179.5630,"a":false,"y1":114.9380,"n":"Gly","y2":114.4210,"z2":177.9290,"x2":49.8720,"h":false,"x1":48.2250},{"s":false,"z1":178.2970,"a":false,"y1":116.7590,"n":"Met","y2":118.0400,"z2":180.1710,"x2":52.1110,"h":false,"x1":51.3070},{"s":false,"z1":179.5570,"a":false,"y1":117.5980,"n":"Glu","y2":118.0180,"z2":177.5760,"x2":56.0650,"h":false,"x1":54.7930},{"s":false,"z1":178.3360,"a":false,"y1":120.5620,"n":"Val","y2":120.6000,"z2":179.9130,"x2":58.6320,"h":false,"x1":56.8130},{"s":false,"z1":178.1030,"a":false,"y1":119.5460,"n":"Phe","y2":120.7380,"z2":176.1080,"x2":61.0970,"h":false,"x1":60.4780},{"s":false,"z1":177.2170,"a":false,"y1":121.7970,"n":"Tyr","y2":121.0730,"z2":178.9250,"x2":64.9340,"h":false,"x1":63.4230},{"s":false,"z1":177.4530,"a":false,"y1":121.5780,"n":"Ser","y2":122.9760,"z2":178.9370,"x2":68.4790,"h":false,"x1":67.2110},{"s":false,"z1":177.0400,"a":false,"y1":124.9540,"n":"His","y2":127.0060,"z2":178.1050,"x2":68.3070,"h":false,"x1":68.9570},{"s":false,"z1":176.3570,"a":false,"y1":127.4950,"n":"Phe","y2":126.3760,"z2":176.7040,"x2":64.1110,"h":false,"x1":66.2060},{"s":false,"z1":178.9490,"a":false,"y1":127.8840,"n":"Pro","y2":129.3720,"z2":177.6360,"x2":62.0630,"h":false,"x1":63.4240},{"s":false,"z1":177.0140,"a":false,"y1":127.3720,"n":"Met","y2":127.3670,"z2":178.9030,"x2":58.7050,"h":false,"x1":60.1980},{"s":false,"z1":178.0500,"a":false,"y1":129.5670,"n":"Gln","y2":129.6380,"z2":176.2310,"x2":55.7130,"h":false,"x1":57.2610},{"s":false,"z1":177.4020,"a":false,"y1":127.9480,"n":"Val","y2":128.4290,"z2":179.3890,"x2":52.6480,"h":false,"x1":53.8870},{"s":false,"z1":178.1020,"a":false,"y1":130.0690,"n":"Asn","y2":129.7100,"z2":176.0560,"x2":49.6180,"h":false,"x1":50.8140},{"s":false,"z1":177.2540,"a":false,"y1":129.9980,"n":"Val","y2":132.0710,"z2":178.1960,"x2":46.3800,"h":false,"x1":47.1190},{"s":false,"z1":175.7700,"a":false,"y1":133.3600,"n":"Glu","y2":133.3920,"z2":173.6100,"x2":45.0830,"h":false,"x1":46.1150},{"s":false,"z1":174.5960,"a":false,"y1":133.7870,"n":"Gly","y2":131.7010,"z2":175.2100,"x2":41.5500,"h":false,"x1":42.5330},{"s":false,"z1":172.6220,"a":false,"y1":130.7280,"n":"Asp","y2":129.1710,"z2":171.0050,"x2":42.3010,"h":false,"x1":41.4460},{"s":false,"z1":171.6850,"a":false,"y1":129.6470,"n":"Glu","y2":130.4550,"z2":173.4480,"x2":46.3650,"h":false,"x1":44.9580},{"s":false,"z1":173.4260,"a":false,"y1":128.2430,"n":"Val","y2":128.4920,"z2":171.5320,"x2":49.4920,"h":false,"x1":48.0300},{"s":false,"z1":172.8160,"a":false,"y1":130.2980,"n":"Val","y2":129.5930,"z2":174.6690,"x2":52.5360,"h":false,"x1":51.1790},{"s":false,"z1":173.1090,"a":false,"y1":129.1000,"n":"Ile","y2":130.3140,"z2":171.5290,"x2":56.1130,"h":false,"x1":54.7850},{"s":false,"z1":173.4800,"a":false,"y1":131.6450,"n":"Glu","y2":130.1110,"z2":174.5290,"x2":59.0940,"h":false,"x1":57.5780},{"s":false,"z1":173.3580,"a":false,"y1":131.3210,"n":"Asn","y2":129.2340,"z2":173.6850,"x2":62.5090,"h":true,"x1":61.3660},{"s":false,"z1":171.6570,"a":false,"y1":127.9160,"n":"Phe","y2":128.5090,"z2":169.9300,"x2":62.7730,"h":true,"x1":61.2330},{"s":false,"z1":170.9370,"a":false,"y1":126.9800,"n":"Leu","y2":128.6020,"z2":169.8880,"x2":66.2910,"h":true,"x1":64.8520},{"s":false,"z1":171.6160,"a":true,"y1":130.6450,"n":"Gly","y2":132.6680,"z2":170.3720,"x2":65.3930,"h":true,"x1":65.5710},{"s":false,"z1":168.9000,"a":false,"y1":131.8470,"n":"Glu","y2":133.0960,"z2":170.4630,"x2":61.8730,"h":true,"x1":63.1920},{"s":false,"z1":169.0740,"a":false,"y1":135.5030,"n":"Lys","y2":136.1180,"z2":169.5330,"x2":59.8970,"h":false,"x1":62.1690},{"s":false,"z1":167.2820,"a":false,"y1":134.8180,"n":"Ala","y2":132.5500,"z2":167.9520,"x2":58.5010,"h":false,"x1":58.8800},{"s":false,"z1":169.375,"a":false,"y1":133.1490,"n":"Pro","y2":132.5950,"z2":167.4320,"x2":54.8350,"h":false,"x1":56.1340},{"s":false,"z1":168.0360,"a":false,"y1":129.8810,"n":"Arg","y2":129.7390,"z2":169.9270,"x2":53.2470,"h":false,"x1":54.6980},{"s":false,"z1":168.4590,"a":false,"y1":129.5,"n":"Arg","y2":128.3770,"z2":166.4690,"x2":50.2330,"h":false,"x1":50.9530},{"s":false,"z1":167.6570,"a":false,"y1":127.4190,"n":"Thr","y2":127.8690,"z2":169.5680,"x2":46.5230,"h":false,"x1":47.8850},{"s":false,"z1":168.1280,"a":false,"y1":127.9020,"n":"Thr","y2":125.5440,"z2":168.0340,"x2":43.6680,"h":false,"x1":44.1480},{"s":false,"z1":170.4590,"a":false,"y1":125.6010,"n":"Ile","y2":126.1820,"z2":169.3990,"x2":40.1090,"h":false,"x1":42.1860},{"s":false,"z1":168.9240,"a":false,"y1":123.5100,"n":"His","y2":122.5840,"z2":170.8300,"x2":38.2690,"h":false,"x1":39.3850},{"s":false,"z1":170.2930,"a":false,"y1":123.8880,"n":"Gly","y2":125.2610,"z2":172.1230,"x2":36.5940,"h":false,"x1":35.8650},{"s":false,"z1":174.0130,"a":false,"y1":123.8280,"n":"Asp","y2":122.6110,"z2":175.9110,"x2":35.9190,"h":false,"x1":35.0710},{"s":false,"z1":174.8050,"a":false,"y1":122.2330,"n":"Thr","y2":124.3410,"z2":175.4510,"x2":39.3700,"h":false,"x1":38.4200},{"s":false,"z1":177.9890,"a":false,"y1":123.4640,"n":"Asp","y2":121.8230,"z2":178.2490,"x2":41.8270,"h":false,"x1":40.0970},{"s":false,"z1":178.3610,"a":false,"y1":123.6980,"n":"Val","y2":125.5750,"z2":179.8080,"x2":44.2700,"h":false,"x1":43.8710},{"s":false,"z1":181.8980,"a":false,"y1":124.0380,"n":"Glu","y2":122.5830,"z2":181.8040,"x2":47.1150,"h":false,"x1":45.2180},{"s":false,"z1":182.7110,"a":false,"y1":124.5130,"n":"Ile","y2":125.6480,"z2":184.8420,"x2":48.8940,"h":false,"x1":48.8790},{"s":false,"z1":186.0340,"a":false,"y1":123.7280,"n":"Asp","y2":122.2480,"z2":186.0300,"x2":52.4710,"h":false,"x1":50.5670},{"s":false,"z1":185.7170,"a":false,"y1":124.2920,"n":"Gly","y2":124.1760,"z2":183.3290,"x2":54.4130,"h":false,"x1":54.2980},{"s":false,"z1":183.3070,"a":false,"y1":121.7560,"n":"Glu","y2":119.8070,"z2":182.0920,"x2":55.0760,"h":false,"x1":55.7680},{"s":false,"z1":183.0450,"a":false,"y1":119.8600,"n":"Glu","y2":121.6090,"z2":182.8770,"x2":50.8440,"h":false,"x1":52.4770},{"s":false,"z1":180.6890,"a":false,"y1":120.4230,"n":"Leu","y2":118.1750,"z2":180.4970,"x2":48.7580,"h":false,"x1":49.5590},{"s":false,"z1":180.6350,"a":false,"y1":118.9000,"n":"Thr","y2":120.5560,"z2":179.8530,"x2":44.5350,"h":false,"x1":46.0950},{"s":false,"z1":177.5520,"a":false,"y1":119.1180,"n":"Val","y2":117.0850,"z2":177.8470,"x2":42.6570,"h":false,"x1":43.8830},{"s":false,"z1":178.2420,"a":false,"y1":118.3090,"n":"Ser","y2":120.0740,"z2":177.2260,"x2":38.9690,"h":false,"x1":40.2380},{"s":false,"z1":176.8810,"a":false,"y1":118.4620,"n":"Gly","y2":116.125,"z2":176.8400,"x2":36.2640,"h":false,"x1":36.7070},{"s":false,"z1":175.8720,"a":false,"y1":116.4080,"n":"Pro","y2":114.7120,"z2":174.2130,"x2":33.1990,"h":false,"x1":33.5860},{"s":false,"z1":172.1400,"a":false,"y1":116.1820,"n":"Asp","y2":116.3670,"z2":171.8620,"x2":36.8330,"h":true,"x1":34.4620},{"s":false,"z1":171.6600,"a":false,"y1":113.6620,"n":"Ile","y2":114.3390,"z2":170.4350,"x2":39.2250,"h":true,"x1":37.2750},{"s":false,"z1":168.1190,"a":false,"y1":114.9840,"n":"Glu","y2":116.4200,"z2":168.1050,"x2":39.7680,"h":true,"x1":37.8350},{"s":false,"z1":169.2950,"a":false,"y1":118.5650,"n":"Ala","y2":119.1310,"z2":170.0650,"x2":40.6350,"h":true,"x1":38.4310},{"s":false,"z1":172.3780,"a":false,"y1":117.6050,"n":"Val","y2":117.4100,"z2":171.9780,"x2":42.8070,"h":true,"x1":40.4500},{"s":false,"z1":170.5100,"a":false,"y1":115.0840,"n":"Gly","y2":115.9100,"z2":169.6490,"x2":44.6510,"h":true,"x1":42.5780},{"s":false,"z1":167.8370,"a":false,"y1":117.6460,"n":"Gln","y2":118.9600,"z2":168.2630,"x2":45.3930,"h":true,"x1":43.4560},{"s":false,"z1":170.3020,"a":false,"y1":120.4440,"n":"Thr","y2":120.5860,"z2":170.8900,"x2":46.5060,"h":true,"x1":44.1850},{"s":false,"z1":172.0960,"a":false,"y1":118.1050,"n":"Ala","y2":118.3710,"z2":171.1590,"x2":48.7840,"h":true,"x1":46.5800},{"s":false,"z1":168.8200,"a":false,"y1":116.9660,"n":"Ala","y2":118.3080,"z2":168.0520,"x2":49.9750,"h":true,"x1":48.1430},{"s":false,"z1":167.5200,"a":false,"y1":120.5260,"n":"Asp","y2":121.7150,"z2":167.9170,"x2":50.4590,"h":true,"x1":48.4190},{"s":false,"z1":170.6390,"a":false,"y1":121.4900,"n":"Ile","y2":121.4370,"z2":170.3260,"x2":52.6920,"h":true,"x1":50.3250},{"s":false,"z1":170.0880,"a":false,"y1":118.6970,"n":"Glu","y2":119.1380,"z2":168.5590,"x2":54.6770,"h":true,"x1":52.8630},{"s":false,"z1":166.3510,"a":false,"y1":119.4710,"n":"Gln","y2":121.1750,"z2":165.3570,"x2":54.3650,"h":true,"x1":53.0090},{"s":false,"z1":167.1970,"a":true,"y1":123.1340,"n":"Leu","y2":124.2410,"z2":166.9540,"x2":55.7340,"h":true,"x1":53.6160},{"s":false,"z1":168.3810,"a":false,"y1":122.3430,"n":"Thr","y2":121.0280,"z2":167.7180,"x2":59.0720,"h":true,"x1":57.1620},{"s":false,"z1":165.2710,"a":false,"y1":120.2790,"n":"Arg","y2":122.1530,"z2":164.4630,"x2":59.2160,"h":false,"x1":57.9430},{"s":false,"z1":163.9070,"a":false,"y1":120.6100,"n":"Ile","y2":118.4460,"z2":163.0220,"x2":62.0830,"h":false,"x1":61.4760},{"s":false,"z1":160.4470,"a":false,"y1":119.3730,"n":"Asn","y2":118.7750,"z2":159.5450,"x2":64.7140,"h":false,"x1":62.5650},{"s":false,"z1":159.9030,"a":false,"y1":121.3990,"n":"Asp","y2":120.4370,"z2":159.8910,"x2":67.9300,"h":false,"x1":65.7310},{"s":false,"z1":162.5330,"a":false,"y1":119.6220,"n":"Lys","y2":117.8490,"z2":163.1640,"x2":66.3650,"h":false,"x1":67.8720},{"s":false,"z1":164.2180,"a":false,"y1":116.2490,"n":"Asp","y2":116.8060,"z2":166.5140,"x2":68.0350,"h":false,"x1":68.4540},{"s":false,"z1":166.5670,"a":false,"y1":115.6130,"n":"Val","y2":115.2590,"z2":168.9260,"x2":65.7510,"h":false,"x1":65.5170},{"s":false,"z1":168.6730,"a":false,"y1":113.1820,"n":"Arg","y2":113.7940,"z2":170.7620,"x2":68.5980,"h":false,"x1":67.5750},{"s":false,"z1":169.7360,"a":false,"y1":116.1320,"n":"Val","y2":117.7350,"z2":171.3560,"x2":68.9830,"h":false,"x1":69.7600},{"s":false,"z1":169.6330,"a":false,"y1":118.8770,"n":"Phe","y2":118.2260,"z2":169.1200,"x2":64.8580,"h":false,"x1":67.1120},{"s":false,"z1":171.6890,"a":false,"y1":117.2220,"n":"Gln","y2":117.6720,"z2":172.8240,"x2":62.3210,"h":false,"x1":64.3720},{"s":false,"z1":173.0210,"a":false,"y1":120.3980,"n":"Asp","y2":120.0770,"z2":171.2640,"x2":61.1160,"h":false,"x1":62.7150},{"s":false,"z1":172.8630,"a":false,"y1":120.6040,"n":"Gly","y2":119.6270,"z2":174.9710,"x2":58.3970,"h":false,"x1":58.9360},{"s":false,"z1":174.5110,"a":false,"y1":119.6530,"n":"Val","y2":118.2330,"z2":172.7460,"x2":54.8910,"h":false,"x1":55.6380},{"s":false,"z1":174.2900,"a":false,"y1":115.9730,"n":"Tyr","y2":115.7460,"z2":176.1660,"x2":53.2380,"h":false,"x1":54.7090},{"s":false,"z1":174.9320,"a":false,"y1":113.8170,"n":"Ile","y2":111.9000,"z2":175.5500,"x2":52.9540,"h":false,"x1":51.6450},{"s":false,"z1":178.2740,"a":false,"y1":112.0890,"n":"Thr","y2":109.7930,"z2":178.5990,"x2":51.6530,"h":false,"x1":52.2760},{"s":false,"z1":178.9110,"a":false,"y1":110.3440,"n":"Arg","y2":111.6340,"z2":177.5990,"x2":47.4120,"h":false,"x1":48.9460},{"s":false,"z1":176.3590,"a":false,"y1":109.3680,"n":"Lys","y2":107.4270,"z2":177.4150,"x2":45.3430,"h":false,"x1":46.2740},{"s":false,"z1":177.3690,"a":false,"y1":108.4350,"n":"Pro","y2":106.3570,"z2":177.0330,"x2":41.5320,"h":false,"x1":42.6860},{"s":false,"z1":176.4940,"a":false,"y1":107.2830,"y2":106.3570,"z2":177.0330,"x2":41.5320,"h":false,"x1":42.1730},{"s":false,"z1":176.4940,"a":false,"y1":107.2830,"y2":106.3570,"z2":177.0330,"x2":41.5320,"h":false,"x1":42.1730},{"s":false,"z1":176.4940,"a":false,"y1":107.2830,"y2":106.3570,"z2":177.0330,"x2":41.5320,"h":false,"x1":42.1730},{"s":false,"z1":176.4940,"a":false,"y1":107.2830,"y2":106.3570,"z2":177.0330,"x2":41.5320,"h":false,"x1":42.1730}],[{"s":false,"z1":11.4980,"a":false,"y1":117.0750,"y2":117.0750,"z2":11.4980,"x2":113.8590,"h":false,"x1":113.8590},{"s":false,"z1":11.4980,"a":false,"y1":117.0750,"y2":117.0750,"z2":11.4980,"x2":113.8590,"h":false,"x1":113.8590},{"s":false,"z1":12.4050,"a":false,"y1":116.8950,"n":"Pro","y2":114.9460,"z2":12.8790,"x2":116.3080,"h":false,"x1":115.0060},{"s":false,"z1":13.9070,"a":false,"y1":113.4710,"n":"Val","y2":111.4240,"z2":12.7890,"x2":114.8350,"h":false,"x1":114.2450},{"s":false,"z1":10.3810,"a":false,"y1":112.1770,"n":"Tyr","y2":111.9750,"z2":8.3440,"x2":114.8980,"h":false,"x1":113.6220},{"s":false,"z1":8.9200,"a":false,"y1":114.1760,"n":"Val","y2":113.8760,"z2":10.5520,"x2":118.2700,"h":false,"x1":116.5360},{"s":false,"z1":8.9380,"a":false,"y1":112.2250,"n":"Asp","y2":112.2930,"z2":8.3580,"x2":122.1320,"h":false,"x1":119.8150},{"s":false,"z1":6.5700,"a":false,"y1":114.3960,"n":"Phe","y2":116.1100,"z2":5.9020,"x2":120.3310,"h":false,"x1":121.8730},{"s":false,"z1":5.5390,"a":false,"y1":118.0290,"n":"Asp","y2":117.9140,"z2":3.5590,"x2":123.6340,"h":false,"x1":122.2700},{"s":false,"z1":1.9380,"a":false,"y1":119.0460,"n":"Val","y2":121.4250,"z2":2.2610,"x2":121.5130,"h":false,"x1":121.6470},{"s":false,"z1":0.8550,"a":false,"y1":121.9950,"n":"Pro","y2":122.3440,"z2":-0.8030,"x2":122.1770,"h":true,"x1":123.8700},{"s":false,"z1":-0.3570,"a":false,"y1":125.1130,"n":"Ala","y2":124.9660,"z2":-2.4900,"x2":120.9560,"h":true,"x1":122.0430},{"s":false,"z1":-3.9150,"a":false,"y1":124.6950,"n":"Asp","y2":123.5230,"z2":-5.5710,"x2":122.0770,"h":true,"x1":123.3510},{"s":false,"z1":-4.1780,"a":false,"y1":121.1120,"n":"Leu","y2":120.8520,"z2":-5.0520,"x2":119.8390,"h":true,"x1":122.0670},{"s":false,"z1":-2.9220,"a":false,"y1":122.1990,"n":"Glu","y2":122.8720,"z2":-4.5360,"x2":117.0150,"h":true,"x1":118.6530},{"s":false,"z1":-5.5490,"a":false,"y1":124.9540,"n":"Asp","y2":124.3300,"z2":-7.5270,"x2":117.3640,"h":true,"x1":118.5680},{"s":false,"z1":-8.3310,"a":false,"y1":122.4320,"n":"Asp","y2":121.4200,"z2":-9.2930,"x2":117.3200,"h":true,"x1":119.2760},{"s":false,"z1":-6.8950,"a":false,"y1":120.0900,"n":"Ala","y2":120.2420,"z2":-7.8470,"x2":114.4480,"h":true,"x1":116.6410},{"s":false,"z1":-6.7380,"a":false,"y1":122.6980,"n":"Leu","y2":123.1140,"z2":-8.6880,"x2":112.5370,"h":true,"x1":113.8720},{"s":false,"z1":-10.2440,"a":false,"y1":123.9750,"n":"Glu","y2":122.9750,"z2":-12.0120,"x2":113.3960,"h":true,"x1":114.6740},{"s":false,"z1":-11.4980,"a":false,"y1":120.3920,"n":"Ala","y2":119.5560,"z2":-12.2000,"x2":112.2170,"h":true,"x1":114.3520},{"s":false,"z1":-9.7720,"a":false,"y1":120.1390,"n":"Leu","y2":120.6110,"z2":-11.0410,"x2":108.9870,"h":true,"x1":110.9740},{"s":false,"z1":-11.5780,"a":false,"y1":123.2410,"n":"Glu","y2":122.8510,"z2":-13.5870,"x2":108.4640,"h":true,"x1":109.7060},{"s":false,"z1":-15.0280,"a":false,"y1":121.8880,"n":"Val","y2":120.0730,"z2":-16.1740,"x2":109.5150,"h":true,"x1":110.5880},{"s":false,"z1":-13.8480,"a":false,"y1":118.625,"n":"Ala","y2":117.9770,"z2":-14.5310,"x2":106.8410,"h":true,"x1":109.0400},{"s":false,"z1":-13.3810,"a":false,"y1":120.1270,"n":"Arg","y2":120.3340,"z2":-15.2050,"x2":104.0200,"h":true,"x1":105.5660},{"s":false,"z1":-16.7720,"a":true,"y1":121.8610,"n":"Asp","y2":120.8540,"z2":-18.8840,"x2":105.2160,"h":true,"x1":105.75},{"s":false,"z1":-18.6790,"a":false,"y1":118.8710,"n":"Thr","y2":117.1430,"z2":-18.9590,"x2":105.5050,"h":true,"x1":107.1460},{"s":false,"z1":-16.8390,"a":false,"y1":115.6400,"n":"Gly","y2":116.6630,"z2":-16.0150,"x2":104.4340,"h":false,"x1":106.4410},{"s":false,"z1":-13.7690,"a":false,"y1":115.0500,"n":"Ala","y2":114.5240,"z2":-12.0830,"x2":105.9440,"h":false,"x1":104.3060},{"s":false,"z1":-10.0410,"a":false,"y1":115.8110,"n":"Val","y2":116.0920,"z2":-9.4680,"x2":102.2000,"h":false,"x1":104.5230},{"s":false,"z1":-6.9530,"a":false,"y1":114.9130,"n":"Lys","y2":116.0480,"z2":-5.3880,"x2":103.9200,"h":false,"x1":102.4970},{"s":false,"z1":-4.3520,"a":false,"y1":117.6260,"n":"Lys","y2":116.6840,"z2":-3.2210,"x2":99.9380,"h":false,"x1":101.8420},{"s":false,"z1":-0.7080,"a":false,"y1":116.8560,"n":"Gly","y2":114.6130,"z2":-0.9860,"x2":101.8350,"h":true,"x1":101.0350},{"s":false,"z1":1.7640,"a":false,"y1":114.1790,"n":"Thr","y2":111.8290,"z2":1.3340,"x2":101.9320,"h":true,"x1":102.1570},{"s":false,"z1":1.1510,"a":false,"y1":111.8190,"n":"Asn","y2":110.1360,"z2":-0.4680,"x2":99.7770,"h":true,"x1":99.2350},{"s":false,"z1":-2.6360,"a":false,"y1":111.8800,"n":"Glu","y2":110.5610,"z2":-3.7120,"x2":101.4360,"h":true,"x1":99.7520},{"s":false,"z1":-2.2040,"a":false,"y1":111.5510,"n":"Thr","y2":109.2900,"z2":-2.3100,"x2":104.3150,"h":true,"x1":103.5300},{"s":false,"z1":0.1350,"a":false,"y1":108.5710,"n":"Thr","y2":106.4420,"z2":-0.9450,"x2":103.3650,"h":true,"x1":103.1770},{"s":false,"z1":-2.4300,"a":false,"y1":106.7270,"n":"Lys","y2":105.3250,"z2":-4.1190,"x2":102.0360,"h":true,"x1":101.0830},{"s":false,"z1":-5.1830,"a":false,"y1":107.2910,"n":"Ser","y2":105.3710,"z2":-5.5830,"x2":105.0590,"h":true,"x1":103.6890},{"s":false,"z1":-3.1040,"a":false,"y1":105.5580,"n":"Ile","y2":103.1730,"z2":-3.3420,"x2":106.5200,"h":true,"x1":106.3520},{"s":false,"z1":-2.3310,"a":false,"y1":102.6980,"n":"Glu","y2":100.8220,"z2":-3.8020,"x2":103.6860,"h":true,"x1":103.9560},{"s":false,"z1":-5.9570,"a":true,"y1":102.3720,"n":"Arg","y2":101.6840,"z2":-7.9690,"x2":103.9360,"h":true,"x1":102.8220},{"s":false,"z1":-7.1760,"a":false,"y1":102.7090,"n":"Gly","y2":103.7580,"z2":-8.9520,"x2":107.6080,"h":true,"x1":106.4100},{"s":false,"z1":-9.5760,"a":false,"y1":105.5600,"n":"Ser","y2":107.8450,"z2":-9.8380,"x2":106.2620,"h":false,"x1":105.5790},{"s":false,"z1":-7.6990,"a":false,"y1":107.8240,"n":"Ala","y2":106.6320,"z2":-7.9750,"x2":110.0620,"h":false,"x1":107.9920},{"s":false,"z1":-9.1200,"a":false,"y1":108.8220,"n":"Glu","y2":109.3260,"z2":-7.9370,"x2":113.3960,"h":false,"x1":111.3770},{"s":false,"z1":-6.6560,"a":false,"y1":111.5540,"n":"Leu","y2":112.9470,"z2":-6.25,"x2":110.4210,"h":false,"x1":112.3340},{"s":false,"z1":-3.4950,"a":false,"y1":112.6660,"n":"Val","y2":113.5980,"z2":-2.2860,"x2":112.3800,"h":false,"x1":110.5210},{"s":false,"z1":-1.7250,"a":false,"y1":115.9920,"n":"Phe","y2":115.8850,"z2":-0.2700,"x2":109.0970,"h":false,"x1":111.0090},{"s":false,"z1":2.0290,"a":false,"y1":116.5030,"n":"Val","y2":117.9860,"z2":2.8590,"x2":112.2560,"h":false,"x1":110.5620},{"s":false,"z1":3.8770,"a":false,"y1":119.8290,"n":"Ala","y2":118.5010,"z2":5.8610,"x2":110.7040,"h":false,"x1":110.4300},{"s":false,"z1":7.0910,"a":false,"y1":120.2790,"n":"Glu","y2":120.8620,"z2":9.3880,"x2":112.1080,"h":false,"x1":112.4310},{"s":false,"z1":8.8710,"a":false,"y1":122.7720,"n":"Asp","y2":123.1160,"z2":9.4280,"x2":107.8430,"h":false,"x1":110.1670},{"s":false,"z1":9.1800,"a":false,"y1":120.4200,"n":"Val","y2":119.7870,"z2":11.4530,"x2":107.6830,"h":false,"x1":107.1740},{"s":false,"z1":12.4700,"a":false,"y1":120.7700,"n":"Gln","y2":121.2520,"z2":11.8930,"x2":102.9870,"h":false,"x1":105.2780},{"s":false,"z1":13.7090,"a":false,"y1":118.3210,"n":"Pro","y2":117.3660,"z2":11.5460,"x2":104.5940,"h":true,"x1":104.1650},{"s":false,"z1":12.3940,"a":false,"y1":115.9860,"n":"Glu","y2":114.0660,"z2":10.9720,"x2":106.6610,"h":true,"x1":106.8740},{"s":false,"z1":12.3700,"a":false,"y1":113.0070,"n":"Glu","y2":111.8290,"z2":10.3600,"x2":103.9580,"h":true,"x1":104.4790},{"s":false,"z1":8.9920,"a":true,"y1":114.1220,"n":"Ile","y2":112.9240,"z2":6.9930,"x2":103.7700,"h":true,"x1":103.2060},{"s":false,"z1":7.2880,"a":false,"y1":113.2730,"n":"Val","y2":111.5990,"z2":7.0510,"x2":108.1990,"h":true,"x1":106.4950},{"s":false,"z1":9.7510,"a":false,"y1":110.9490,"n":"Met","y2":109.1080,"z2":8.9680,"x2":109.6480,"h":false,"x1":108.3260},{"s":false,"z1":7.6140,"a":false,"y1":107.9030,"n":"His","y2":106.8810,"z2":5.7440,"x2":108.6020,"h":true,"x1":107.5320},{"s":false,"z1":4.2850,"a":false,"y1":109.2250,"n":"Ile","y2":107.7650,"z2":3.1990,"x2":110.4010,"h":true,"x1":108.8520},{"s":false,"z1":4.7970,"a":false,"y1":108.3310,"n":"Pro","y2":106.2480,"z2":3.6920,"x2":112.9570,"h":true,"x1":112.5570},{"s":false,"z1":5.8340,"a":false,"y1":104.6630,"n":"Glu","y2":102.9630,"z2":4.2160,"x2":111.8010,"h":true,"x1":112.2820},{"s":false,"z1":3.4480,"a":false,"y1":104.0470,"n":"Leu","y2":103.1370,"z2":1.3260,"x2":110.0470,"h":true,"x1":109.3790},{"s":false,"z1":0.5810,"a":false,"y1":105.4210,"n":"Ala","y2":103.8290,"z2":-0.6100,"x2":112.7990,"h":true,"x1":111.4640},{"s":false,"z1":1.5710,"a":true,"y1":103.2520,"n":"Asp","y2":101.1690,"z2":0.4280,"x2":114.7580,"h":true,"x1":114.4380},{"s":false,"z1":1.3770,"a":false,"y1":100.0100,"n":"Glu","y2":99.0470,"z2":-0.1690,"x2":110.8840,"h":true,"x1":112.4570},{"s":false,"z1":-2.0810,"a":false,"y1":101.0610,"n":"Lys","y2":101.6960,"z2":-4.3300,"x2":111.8030,"h":false,"x1":111.2390},{"s":false,"z1":-3.7440,"a":false,"y1":102.1930,"n":"Gly","y2":104.1690,"z2":-4.8860,"x2":115.1810,"h":false,"x1":114.4690},{"s":false,"z1":-4.2090,"a":false,"y1":105.6300,"n":"Val","y2":106.6730,"z2":-2.2940,"x2":113.8700,"h":false,"x1":112.8840},{"s":false,"z1":-3.7780,"a":false,"y1":108.4770,"n":"Pro","y2":110.0650,"z2":-3.6880,"x2":113.6160,"h":false,"x1":115.4240},{"s":false,"z1":-1.5160,"a":false,"y1":111.4290,"n":"Phe","y2":112.2350,"z2":-0.7570,"x2":116.7430,"h":false,"x1":114.6090},{"s":false,"z1":-0.7880,"a":false,"y1":114.9060,"n":"Ile","y2":116.0370,"z2":0.0330,"x2":113.9700,"h":false,"x1":115.9420},{"s":false,"z1":1.9700,"a":false,"y1":117.4800,"n":"Phe","y2":119.3530,"z2":0.8740,"x2":116.4160,"h":false,"x1":115.3840},{"s":false,"z1":1.4100,"a":false,"y1":121.0690,"n":"Val","y2":121.3440,"z2":3.5740,"x2":113.2460,"h":false,"x1":114.2390},{"s":false,"z1":4.2570,"a":false,"y1":123.5840,"n":"Glu","y2":123.9510,"z2":5.6390,"x2":112.7720,"h":false,"x1":114.6940},{"s":false,"z1":3.7590,"a":false,"y1":125.4540,"n":"Gln","y2":124.6280,"z2":1.7920,"x2":110.2960,"h":true,"x1":111.4130},{"s":false,"z1":3.3010,"a":false,"y1":124.1710,"n":"Gln","y2":124.4200,"z2":1.2250,"x2":106.6630,"h":true,"x1":107.8670},{"s":false,"z1":1.2800,"a":false,"y1":127.1830,"n":"Asp","y2":127.4940,"z2":-1.0900,"x2":106.8710,"h":true,"x1":106.6980},{"s":false,"z1":-1.2140,"a":false,"y1":126.8730,"n":"Asp","y2":125.7020,"z2":-3.2650,"x2":109.1410,"h":true,"x1":109.5550},{"s":false,"z1":-1.9870,"a":false,"y1":123.2710,"n":"Leu","y2":122.9320,"z2":-3.7540,"x2":107.0270,"h":true,"x1":108.6230},{"s":false,"z1":-2.4650,"a":false,"y1":124.2560,"n":"Gly","y2":124.9240,"z2":-4.6300,"x2":104.2440,"h":true,"x1":104.9930},{"s":false,"z1":-4.7710,"a":false,"y1":127.125,"n":"His","y2":126.5650,"z2":-7.0980,"x2":106.0290,"h":true,"x1":105.9420},{"s":false,"z1":-6.8080,"a":true,"y1":124.8740,"n":"Ala","y2":123.5510,"z2":-8.6240,"x2":107.4020,"h":true,"x1":108.2420},{"s":false,"z1":-7.1150,"a":false,"y1":122.3140,"n":"Ala","y2":122.4030,"z2":-8.5090,"x2":103.4870,"h":true,"x1":105.4370},{"s":false,"z1":-8.4770,"a":false,"y1":125.1540,"n":"Gly","y2":126.0020,"z2":-8.1740,"x2":101.1290,"h":false,"x1":103.3380},{"s":false,"z1":-5.4210,"a":false,"y1":125.8130,"n":"Leu","y2":127.7970,"z2":-4.7520,"x2":102.3830,"h":false,"x1":101.1900},{"s":false,"z1":-3.8580,"a":false,"y1":129.0710,"n":"Glu","y2":129.8720,"z2":-1.6550,"x2":100.6650,"h":false,"x1":100.0500},{"s":false,"z1":-0.4610,"a":false,"y1":127.3340,"n":"Val","y2":126.1750,"z2":-1.3870,"x2":102.2460,"h":false,"x1":100.3620},{"s":false,"z1":1.0490,"a":false,"y1":125.3100,"n":"Gly","y2":123.4100,"z2":0.6850,"x2":101.7920,"h":false,"x1":103.2070},{"s":false,"z1":0.8460,"a":false,"y1":121.5840,"n":"Ser","y2":121.1150,"z2":1.5200,"x2":106.0870,"h":false,"x1":103.8440},{"s":false,"z1":3.4400,"a":false,"y1":119.2540,"n":"Ala","y2":117.9470,"z2":2.9800,"x2":107.3030,"h":false,"x1":105.3340},{"s":false,"z1":0.7360,"a":false,"y1":116.7470,"n":"Ala","y2":117.0670,"z2":-0.9600,"x2":104.5900,"h":false,"x1":106.2630},{"s":false,"z1":-3.0440,"a":false,"y1":116.3880,"n":"Ala","y2":114.6760,"z2":-3.1480,"x2":107.9800,"h":false,"x1":106.3180},{"s":false,"z1":-5.5160,"a":false,"y1":113.6300,"n":"Ala","y2":114.1810,"z2":-7.5990,"x2":106.0230,"h":false,"x1":107.0710},{"s":false,"z1":-9.0730,"a":false,"y1":113.8560,"n":"Val","y2":111.5520,"z2":-9.625,"x2":108.7050,"h":false,"x1":108.3310},{"s":false,"z1":-10.7130,"a":false,"y1":111.1780,"n":"Thr","y2":111.8020,"z2":-12.9920,"x2":105.7640,"h":false,"x1":106.1970},{"s":false,"z1":-13.9430,"a":false,"y1":110.6900,"n":"Asp","y2":112.8910,"z2":-14.7180,"x2":107.5630,"h":false,"x1":108.1560},{"s":false,"z1":-14.7370,"a":false,"y1":113.7970,"n":"Ala","y2":113.6650,"z2":-16.7630,"x2":108.9240,"h":false,"x1":110.2160},{"s":false,"z1":-18.2570,"a":false,"y1":115.1220,"n":"Gly","y2":117.3830,"z2":-18.0800,"x2":111.4140,"h":false,"x1":110.6970},{"s":false,"z1":-19.8360,"a":false,"y1":117.0530,"n":"Glu","y2":118.7470,"z2":-18.4350,"x2":114.5510,"h":false,"x1":113.5580},{"s":false,"z1":-16.2880,"a":false,"y1":116.9040,"n":"Ala","y2":115.5410,"z2":-14.7260,"x2":116.0930,"h":true,"x1":114.8910},{"s":false,"z1":-16.0760,"a":false,"y1":113.1340,"n":"Asp","y2":112.2280,"z2":-15.1670,"x2":117.5360,"h":true,"x1":115.5050},{"s":false,"z1":-16.6400,"a":false,"y1":113.9050,"n":"Ala","y2":113.8850,"z2":-14.5560,"x2":120.3680,"h":true,"x1":119.1830},{"s":false,"z1":-13.7310,"a":false,"y1":116.3680,"n":"Asp","y2":115.4610,"z2":-11.5310,"x2":119.6230,"h":true,"x1":119.3340},{"s":false,"z1":-11.4230,"a":false,"y1":114.3350,"n":"Val","y2":112.9460,"z2":-9.9300,"x2":118.3250,"h":true,"x1":117.0650},{"s":false,"z1":-11.9690,"a":false,"y1":111.2720,"n":"Glu","y2":110.9500,"z2":-10.3940,"x2":121.0340,"h":true,"x1":119.2540},{"s":false,"z1":-11.0120,"a":false,"y1":113.3570,"n":"Asp","y2":113.3240,"z2":-8.6850,"x2":122.8730,"h":true,"x1":122.3070},{"s":false,"z1":-7.9140,"a":false,"y1":114.7530,"n":"Ile","y2":113.5130,"z2":-5.8980,"x2":120.9540,"h":true,"x1":120.5930},{"s":false,"z1":-6.8500,"a":false,"y1":111.2030,"n":"Ala","y2":110.1580,"z2":-5.4520,"x2":121.3900,"h":true,"x1":119.7410},{"s":false,"z1":-7.4030,"a":false,"y1":110.2510,"n":"Asp","y2":110.6080,"z2":-5.6550,"x2":124.9760,"h":true,"x1":123.3820},{"s":false,"z1":-5.5810,"a":false,"y1":113.3710,"n":"Lys","y2":113.4100,"z2":-3.2150,"x2":125.0220,"h":true,"x1":124.6060},{"s":false,"z1":-2.5490,"a":false,"y1":112.4210,"n":"Val","y2":110.9980,"z2":-0.8310,"x2":123.3700,"h":true,"x1":122.4880},{"s":false,"z1":-2.4290,"a":false,"y1":108.7290,"n":"Glu","y2":108.2090,"z2":-0.9750,"x2":125.3170,"h":true,"x1":123.4830},{"s":false,"z1":-2.2920,"a":true,"y1":109.9690,"n":"Glu","y2":110.4970,"z2":-0.1390,"x2":128.0030,"h":true,"x1":127.0840},{"s":false,"z1":0.3700,"a":false,"y1":112.5250,"n":"Leu","y2":112.1100,"z2":2.6800,"x2":125.6060,"h":true,"x1":126.1390},{"s":false,"z1":2.1830,"a":false,"y1":109.4000,"n":"Arg","y2":108.875,"z2":2.3930,"x2":122.5590,"h":false,"x1":124.875},{"s":false,"z1":2.6660,"a":false,"y1":109.7020,"y2":108.875,"z2":2.3930,"x2":122.5590,"h":false,"x1":123.4550},{"s":false,"z1":2.6660,"a":false,"y1":109.7020,"y2":108.875,"z2":2.3930,"x2":122.5590,"h":false,"x1":123.4550},{"s":false,"z1":2.6660,"a":false,"y1":109.7020,"y2":108.875,"z2":2.3930,"x2":122.5590,"h":false,"x1":123.4550},{"s":false,"z1":2.6660,"a":false,"y1":109.7020,"y2":108.875,"z2":2.3930,"x2":122.5590,"h":false,"x1":123.4550}],[{"s":false,"z1":171.7450,"a":false,"y1":67.9150,"y2":67.9150,"z2":171.7450,"x2":36.5160,"h":false,"x1":36.5160},{"s":false,"z1":171.7450,"a":false,"y1":67.9150,"y2":67.9150,"z2":171.7450,"x2":36.5160,"h":false,"x1":36.5160},{"s":false,"z1":172.875,"a":false,"y1":66.9410,"n":"Ile","y2":65.2920,"z2":173.1660,"x2":38.2590,"h":false,"x1":36.5280},{"s":false,"z1":173.7220,"a":false,"y1":67.0920,"n":"Pro","y2":66.3330,"z2":175.9040,"x2":39.6300,"h":true,"x1":40.2670},{"s":false,"z1":175.8810,"a":false,"y1":64.1820,"n":"Glu","y2":64.3310,"z2":178.2650,"x2":41.4560,"h":true,"x1":41.4080},{"s":false,"z1":178.3450,"a":false,"y1":66.3330,"n":"Trp","y2":67.0490,"z2":180.4140,"x2":42.3810,"h":true,"x1":43.3530},{"s":false,"z1":179.2380,"a":false,"y1":68.0560,"n":"Lys","y2":67.1980,"z2":181.0800,"x2":38.8050,"h":true,"x1":40.0760},{"s":false,"z1":179.9100,"a":false,"y1":64.6950,"n":"Gln","y2":63.8100,"z2":182.1220,"x2":38.6460,"h":true,"x1":38.4110},{"s":false,"z1":181.9060,"a":false,"y1":63.4870,"n":"Glu","y2":63.9730,"z2":184.2460,"x2":41.6810,"h":true,"x1":41.4190},{"s":false,"z1":183.9270,"a":false,"y1":66.7110,"n":"Glu","y2":66.7270,"z2":185.9430,"x2":40.1420,"h":true,"x1":41.4170},{"s":false,"z1":184.6800,"a":false,"y1":66.3570,"n":"Val","y2":65.2350,"z2":186.7130,"x2":37.1010,"h":true,"x1":37.7010},{"s":false,"z1":186.0620,"a":false,"y1":62.8850,"n":"Asp","y2":62.7450,"z2":188.3990,"x2":38.9700,"h":true,"x1":38.4570},{"s":false,"z1":188.1440,"a":false,"y1":64.0150,"n":"Ala","y2":64.8030,"z2":190.3840,"x2":41.0730,"h":true,"x1":41.4350},{"s":false,"z1":189.6220,"a":false,"y1":66.8270,"n":"Ile","y2":66.2960,"z2":191.6480,"x2":38.1610,"h":true,"x1":39.3230},{"s":false,"z1":190.4280,"a":false,"y1":64.5130,"n":"Val","y2":63.3110,"z2":192.5140,"x2":36.4070,"h":true,"x1":36.3970},{"s":false,"z1":192.1070,"a":false,"y1":62.2560,"n":"Glu","y2":62.3530,"z2":194.4960,"x2":39.2070,"h":true,"x1":38.9710},{"s":false,"z1":194.5350,"a":false,"y1":64.9160,"n":"Met","y2":65.6900,"z2":196.4850,"x2":39.0890,"h":true,"x1":40.2410},{"s":false,"z1":195.1550,"a":false,"y1":66.1040,"n":"Ile","y2":65.1190,"z2":196.9360,"x2":35.3890,"h":true,"x1":36.6770},{"s":false,"z1":195.9790,"a":true,"y1":62.5030,"n":"Glu","y2":61.6780,"z2":198.2360,"x2":35.8300,"h":true,"x1":35.7720},{"s":false,"z1":198.6060,"a":false,"y1":62.2740,"n":"Ser","y2":63.9380,"z2":200.2790,"x2":38.0410,"h":true,"x1":38.5420},{"s":false,"z1":184.6180,"a":false,"y1":76.0130,"n":"Arg","y2":74.8490,"z2":185.8140,"x2":38.0160,"h":true,"x1":39.7210},{"s":false,"z1":186.3030,"a":false,"y1":77.1570,"n":"Asn","y2":75.7000,"z2":186.4130,"x2":34.6210,"h":true,"x1":36.5240},{"s":false,"z1":183.6670,"a":false,"y1":75.2290,"n":"Thr","y2":72.9490,"z2":183.8870,"x2":33.8660,"h":true,"x1":34.5510},{"s":false,"z1":184.4840,"a":false,"y1":72.0140,"n":"Leu","y2":70.5570,"z2":186.3420,"x2":35.9620,"h":true,"x1":36.3980},{"s":false,"z1":188.1830,"a":false,"y1":72.5990,"n":"Leu","y2":71.4740,"z2":188.8400,"x2":33.7030,"h":true,"x1":35.7080},{"s":false,"z1":187.5580,"a":false,"y1":73.3450,"n":"Glu","y2":71.3620,"z2":187.5480,"x2":30.6850,"h":true,"x1":32.0160},{"s":false,"z1":185.3480,"a":true,"y1":70.2730,"n":"Arg","y2":68.2620,"z2":186.5110,"x2":31.2050,"h":true,"x1":32.0180},{"s":false,"z1":188.0430,"a":false,"y1":68.1010,"n":"Ala","y2":67.6900,"z2":190.3570,"x2":33.1510,"h":true,"x1":33.6000},{"s":false,"z1":190.4140,"a":false,"y1":69.2090,"n":"Leu","y2":68.5070,"z2":190.9020,"x2":28.6850,"h":false,"x1":30.8760},{"s":false,"z1":188.3240,"a":false,"y1":68.2360,"n":"Asp","y2":66.3000,"z2":187.7050,"x2":26.5710,"h":false,"x1":27.8720},{"s":false,"z1":188.1180,"a":false,"y1":64.4890,"n":"Asp","y2":64.1870,"z2":190.3230,"x2":28.0940,"h":false,"x1":28.7640},{"s":false,"z1":189.4830,"a":false,"y1":63.8060,"y2":64.1870,"z2":190.3230,"x2":28.0940,"h":false,"x1":28.9440},{"s":false,"z1":189.4830,"a":false,"y1":63.8060,"y2":64.1870,"z2":190.3230,"x2":28.0940,"h":false,"x1":28.9440},{"s":false,"z1":189.4830,"a":false,"y1":63.8060,"y2":64.1870,"z2":190.3230,"x2":28.0940,"h":false,"x1":28.9440},{"s":false,"z1":189.4830,"a":false,"y1":63.8060,"y2":64.1870,"z2":190.3230,"x2":28.0940,"h":false,"x1":28.9440}],[{"s":false,"z1":124.5740,"a":false,"y1":93.0360,"y2":93.0360,"z2":124.5740,"x2":71.5710,"h":false,"x1":71.5710},{"s":false,"z1":124.5740,"a":false,"y1":93.0360,"y2":93.0360,"z2":124.5740,"x2":71.5710,"h":false,"x1":71.5710},{"s":false,"z1":123.6690,"a":false,"y1":92.9200,"n":"Lys","y2":91.5850,"z2":125.2580,"x2":69.1830,"h":false,"x1":70.3840},{"s":false,"z1":124.9900,"a":false,"y1":92.9860,"n":"Pro","y2":91.2000,"z2":123.4540,"x2":66.3870,"h":true,"x1":66.7770},{"s":false,"z1":125.2020,"a":false,"y1":89.7460,"n":"Ala","y2":88.9790,"z2":123.5700,"x2":63.2010,"h":true,"x1":64.7860},{"s":false,"z1":123.2010,"a":false,"y1":91.4860,"n":"Ser","y2":90.6510,"z2":121.0080,"x2":61.5410,"h":true,"x1":62.0410},{"s":false,"z1":120.2140,"a":true,"y1":90.6320,"n":"Met","y2":88.6850,"z2":118.8160,"x2":64.1110,"h":true,"x1":64.2350},{"s":false,"z1":120.8420,"a":false,"y1":86.8730,"n":"Tyr","y2":84.8290,"z2":121.2860,"x2":62.9550,"h":true,"x1":64.0880},{"s":false,"z1":123.2780,"a":false,"y1":85.8460,"n":"Arg","y2":84.0290,"z2":122.9890,"x2":59.7810,"h":false,"x1":61.3210},{"s":false,"z1":120.6170,"a":false,"y1":84.9690,"n":"Asp","y2":83.5990,"z2":119.4540,"x2":60.2900,"h":false,"x1":58.7050},{"s":false,"z1":118.6670,"a":false,"y1":81.7340,"n":"Ile","y2":81.4840,"z2":117.0060,"x2":56.6280,"h":false,"x1":58.3490},{"s":false,"z1":115.2880,"a":false,"y1":83.3550,"n":"Asp","y2":83.3440,"z2":113.0120,"x2":58.5160,"h":false,"x1":57.7480},{"s":false,"z1":113.4610,"a":false,"y1":81.5380,"n":"Lys","y2":79.3610,"z2":114.4150,"x2":60.2790,"h":false,"x1":60.5440},{"s":false,"z1":112.1780,"a":false,"y1":78.0020,"n":"Pro","y2":78.2760,"z2":113.7580,"x2":62.9460,"h":false,"x1":61.1600},{"s":false,"z1":114.4910,"a":false,"y1":75.6380,"n":"Ala","y2":75.2470,"z2":112.5930,"x2":64.4220,"h":false,"x1":63.0010},{"s":false,"z1":113.8360,"a":false,"y1":76.3130,"n":"Tyr","y2":76.3700,"z2":115.5790,"x2":68.3600,"h":false,"x1":66.6920},{"s":false,"z1":115.6140,"a":false,"y1":73.6480,"n":"Thr","y2":72.2080,"z2":115.6950,"x2":70.6770,"h":false,"x1":68.7700},{"s":false,"z1":113,"a":false,"y1":71.5690,"n":"Arg","y2":72.7510,"z2":111.9660,"x2":72.4370,"h":false,"x1":70.6070},{"s":false,"z1":113.9140,"a":false,"y1":71.9830,"n":"Arg","y2":71.9920,"z2":112.5910,"x2":76.2820,"h":false,"x1":74.2810},{"s":false,"z1":110.7510,"a":false,"y1":70.1630,"n":"Glu","y2":71.1330,"z2":108.6630,"x2":76.0610,"h":false,"x1":75.3430},{"s":false,"z1":108.7980,"a":false,"y1":73.2710,"n":"Tyr","y2":75.6670,"z2":108.7560,"x2":74.3160,"h":false,"x1":74.2570},{"s":false,"z1":111.4370,"a":false,"y1":75.9200,"n":"Ile","y2":75.0590,"z2":113.0840,"x2":76.5740,"h":false,"x1":75.0490},{"s":false,"z1":112.5550,"a":false,"y1":76.9070,"n":"Thr","y2":79.0970,"z2":113.2890,"x2":77.8920,"h":false,"x1":78.5660},{"s":false,"z1":115.1000,"a":false,"y1":79.3680,"n":"Gly","y2":80.8160,"z2":116.5450,"x2":78.7340,"h":false,"x1":79.9730},{"s":false,"z1":117.7820,"a":false,"y1":78.7530,"n":"Ile","y2":78.1380,"z2":119.5690,"x2":78.8190,"h":false,"x1":77.3430},{"s":false,"z1":121.1120,"a":false,"y1":80.4290,"n":"Pro","y2":78.6810,"z2":122.1210,"x2":76.9840,"h":false,"x1":78.2960},{"s":false,"z1":124.1340,"a":false,"y1":78.1900,"n":"Gly","y2":79.8260,"z2":125.1550,"x2":77.3470,"h":false,"x1":78.7660},{"s":false,"z1":126.7270,"a":false,"y1":77.9630,"n":"Ser","y2":78.0250,"z2":128.5320,"x2":77.5820,"h":false,"x1":75.9950},{"s":false,"z1":129.875,"a":false,"y1":80.0940,"n":"Lys","y2":79.5230,"z2":132.2090,"x2":76.2280,"h":false,"x1":76.3300},{"s":false,"z1":131.8670,"a":false,"y1":77.5250,"n":"Ile","y2":75.7080,"z2":131.6950,"x2":75.8860,"h":false,"x1":74.3230},{"s":false,"z1":134.3070,"a":false,"y1":75.9960,"n":"Ala","y2":73.6450,"z2":134.4730,"x2":77.2120,"h":false,"x1":76.8240},{"s":false,"z1":135.6400,"a":false,"y1":73.0820,"n":"Gln","y2":73.9030,"z2":135.3280,"x2":72.5240,"h":false,"x1":74.7510},{"s":false,"z1":135.0680,"a":false,"y1":71.3530,"n":"His","y2":70.5020,"z2":136.5860,"x2":69.7650,"h":false,"x1":71.4250},{"s":false,"z1":138.0850,"a":false,"y1":69.0370,"n":"Lys","y2":69.9410,"z2":139.2800,"x2":73.5170,"h":false,"x1":71.6350},{"s":false,"z1":141.4400,"a":false,"y1":70.7960,"n":"Met","y2":69.1800,"z2":142.7840,"x2":70.8440,"h":false,"x1":72.0050},{"s":false,"z1":145.1320,"a":false,"y1":69.9430,"n":"Gly","y2":68.5460,"z2":145.0530,"x2":74.0720,"h":false,"x1":72.1260},{"s":false,"z1":145.8870,"a":false,"y1":66.2640,"n":"Arg","y2":64.7040,"z2":144.7740,"x2":71.2610,"h":false,"x1":72.7130},{"s":false,"z1":142.4500,"a":false,"y1":64.6510,"n":"Lys","y2":62.3940,"z2":141.6400,"x2":72.6840,"h":false,"x1":72.7730},{"s":false,"z1":143.9160,"a":false,"y1":61.2820,"n":"Gln","y2":59.3790,"z2":144.4890,"x2":72.4490,"h":false,"x1":73.8050},{"s":false,"z1":145.5920,"a":false,"y1":60.9430,"n":"Lys","y2":61.6500,"z2":143.5460,"x2":69.3540,"h":false,"x1":70.3920},{"s":false,"z1":143.9290,"a":false,"y1":60.1450,"n":"Asp","y2":61.5670,"z2":145.4620,"x2":65.8580,"h":true,"x1":67.0390},{"s":false,"z1":143.5500,"a":false,"y1":62.4220,"n":"Ala","y2":62.4650,"z2":145.1580,"x2":62.2410,"h":true,"x1":64.0260},{"s":false,"z1":145.0920,"a":false,"y1":59.6640,"n":"Asp","y2":59.2450,"z2":147.3960,"x2":61.3720,"h":true,"x1":61.8980},{"s":false,"z1":148.3230,"a":true,"y1":60.0080,"n":"Asp","y2":61.4880,"z2":150.2180,"x2":63.7560,"h":true,"x1":63.8780},{"s":false,"z1":149.0040,"a":false,"y1":63.2730,"n":"Tyr","y2":62.7740,"z2":148.1540,"x2":59.8270,"h":true,"x1":62.0160},{"s":false,"z1":150.3840,"a":false,"y1":63.9160,"n":"Pro","y2":65.0170,"z2":149.2860,"x2":56.6550,"h":false,"x1":58.4820},{"s":false,"z1":148.6810,"a":false,"y1":67.3120,"n":"Val","y2":67.4790,"z2":147.2220,"x2":60.0750,"h":false,"x1":58.1580},{"s":false,"z1":144.9510,"a":false,"y1":68.0780,"n":"Gln","y2":69.2310,"z2":144.0470,"x2":56.6040,"h":false,"x1":58.5010},{"s":false,"z1":143.7460,"a":false,"y1":71.6370,"n":"Ile","y2":72.0550,"z2":142.2640,"x2":59.7890,"h":false,"x1":57.9350},{"s":false,"z1":140.125,"a":false,"y1":72.7990,"n":"Ser","y2":74.7400,"z2":140.2610,"x2":56.6930,"h":false,"x1":58.1120},{"s":false,"z1":138.5250,"a":false,"y1":76.2430,"n":"Leu","y2":75.5220,"z2":136.2340,"x2":58.3820,"h":false,"x1":58.2780},{"s":false,"z1":135.6590,"a":false,"y1":76.2700,"n":"Ile","y2":78.5860,"z2":135.3890,"x2":55.1740,"h":false,"x1":55.7850},{"s":false,"z1":132.6670,"a":false,"y1":78.6030,"n":"Val","y2":77.7310,"z2":131.7550,"x2":53.8630,"h":false,"x1":55.8990},{"s":false,"z1":131.9240,"a":false,"y1":80.1270,"n":"Glu","y2":80.4550,"z2":129.9970,"x2":51.1150,"h":false,"x1":52.4890},{"s":false,"z1":128.3780,"a":false,"y1":81.4070,"n":"Glu","y2":80.5250,"z2":127.9910,"x2":55.3440,"h":false,"x1":53.1500},{"s":false,"z1":125.3970,"a":false,"y1":79.7790,"n":"Thr","y2":81.9170,"z2":124.5460,"x2":55.5050,"h":false,"x1":54.8470},{"s":false,"z1":124.9340,"a":false,"y1":81.4930,"n":"Val","y2":79.6590,"z2":124.7870,"x2":59.7770,"h":false,"x1":58.2260},{"s":false,"z1":124.1620,"a":false,"y1":81.3660,"n":"Gln","y2":83.2140,"z2":125.5700,"x2":62.5150,"h":false,"x1":61.9190},{"s":false,"z1":127.0720,"a":false,"y1":81.7930,"n":"Leu","y2":80.5150,"z2":126.4700,"x2":66.2590,"h":false,"x1":64.3240},{"s":false,"z1":126.0960,"a":false,"y1":82.7460,"n":"Arg","y2":82.2310,"z2":128.3820,"x2":68.3970,"h":false,"x1":67.8890},{"s":false,"z1":127.7490,"a":false,"y1":80.7580,"n":"His","y2":81.1830,"z2":129.9660,"x2":71.5260,"h":true,"x1":70.6990},{"s":false,"z1":129.5710,"a":false,"y1":83.9240,"n":"Gly","y2":84.3110,"z2":131.8250,"x2":71.0460,"h":true,"x1":71.7290},{"s":false,"z1":131.2820,"a":false,"y1":84.0220,"n":"Ser","y2":82.8430,"z2":133.3210,"x2":67.9380,"h":true,"x1":68.3220},{"s":false,"z1":132.2280,"a":false,"y1":80.3540,"n":"Leu","y2":80.0420,"z2":134.4670,"x2":69.1760,"h":true,"x1":68.3740},{"s":false,"z1":133.9150,"a":false,"y1":80.9130,"n":"Glu","y2":81.5100,"z2":136.2300,"x2":71.5850,"h":true,"x1":71.7380},{"s":false,"z1":135.7550,"a":false,"y1":84.0860,"n":"Ala","y2":83.8440,"z2":137.9350,"x2":69.7000,"h":true,"x1":70.6680},{"s":false,"z1":137.0410,"a":false,"y1":82.5460,"n":"Ser","y2":81.2010,"z2":139.0230,"x2":67.4610,"h":true,"x1":67.4270},{"s":false,"z1":137.8780,"a":false,"y1":79.1870,"n":"Arg","y2":79.1410,"z2":140.1270,"x2":69.8070,"h":true,"x1":68.9830},{"s":false,"z1":139.6080,"a":false,"y1":80.9750,"n":"Leu","y2":81.1280,"z2":141.9430,"x2":71.3690,"h":true,"x1":71.8370},{"s":false,"z1":141.6880,"a":false,"y1":83.2360,"n":"Ser","y2":82.6620,"z2":143.6480,"x2":68.3320,"h":true,"x1":69.5970},{"s":false,"z1":142.6720,"a":false,"y1":80.2040,"n":"Ala","y2":79.0930,"z2":144.7010,"x2":68.1020,"h":true,"x1":67.4950},{"s":false,"z1":143.5660,"a":false,"y1":77.6900,"n":"Asn","y2":77.8640,"z2":145.6760,"x2":71.3450,"h":true,"x1":70.2100},{"s":false,"z1":145.1770,"a":false,"y1":80.4530,"n":"Arg","y2":80.7640,"z2":147.5610,"x2":72.1600,"h":true,"x1":72.2920},{"s":false,"z1":147.5900,"a":false,"y1":80.9410,"n":"His","y2":79.6450,"z2":149.5900,"x2":69.5080,"h":true,"x1":69.3850},{"s":false,"z1":148.3180,"a":false,"y1":77.2330,"n":"Leu","y2":76.3210,"z2":150.1330,"x2":70.2830,"h":true,"x1":68.9980},{"s":false,"z1":149.0970,"a":false,"y1":77.1690,"n":"Ile","y2":77.5050,"z2":151.4210,"x2":73.1950,"h":true,"x1":72.7200},{"s":false,"z1":151.4220,"a":false,"y1":80.1640,"n":"Lys","y2":79.9660,"z2":153.7410,"x2":71.8170,"h":true,"x1":72.4090},{"s":false,"z1":153.2800,"a":false,"y1":78.6700,"n":"Glu","y2":76.9150,"z2":154.8820,"x2":69.1750,"h":true,"x1":69.4230},{"s":false,"z1":153.2900,"a":true,"y1":74.9570,"n":"Leu","y2":73.4140,"z2":153.8760,"x2":71.9810,"h":true,"x1":70.2550},{"s":false,"z1":153.0600,"a":false,"y1":75.0390,"n":"Gly","y2":74.0530,"z2":150.9010,"x2":73.7200,"h":true,"x1":74.0310},{"s":false,"z1":150.3010,"a":false,"y1":74.0470,"n":"Glu","y2":72.0530,"z2":148.9610,"x2":76.5130,"h":false,"x1":76.4490},{"s":false,"z1":150.9290,"a":false,"y1":70.4500,"n":"Glu","y2":68.9840,"z2":152.0290,"x2":73.8020,"h":false,"x1":75.3420},{"s":false,"z1":152.0450,"a":false,"y1":70.8240,"n":"Gly","y2":69.2310,"z2":150.2990,"x2":71.3480,"h":false,"x1":71.7350},{"s":false,"z1":151.6860,"a":false,"y1":67.8770,"n":"Asp","y2":68.3100,"z2":151.0820,"x2":67.0950,"h":false,"x1":69.3800},{"s":false,"z1":148.3990,"a":false,"y1":68.8830,"n":"Tyr","y2":68.4360,"z2":147.0030,"x2":69.6440,"h":false,"x1":67.7390},{"s":false,"z1":144.6380,"a":false,"y1":68.5690,"n":"Lys","y2":69.1410,"z2":143.7340,"x2":66.0340,"h":false,"x1":68.1760},{"s":false,"z1":141.8970,"a":false,"y1":70.9470,"n":"Met","y2":70.4520,"z2":140.1820,"x2":68.6840,"h":false,"x1":67.0750},{"s":false,"z1":138.1580,"a":false,"y1":70.3510,"n":"Thr","y2":71.8930,"z2":137.3670,"x2":65.1260,"h":false,"x1":66.7930},{"s":false,"z1":135.1420,"a":false,"y1":72.6700,"n":"Leu","y2":71.1470,"z2":133.4980,"x2":67.5060,"h":false,"x1":66.6620},{"s":false,"z1":132.6360,"a":false,"y1":70.3230,"n":"Arg","y2":69.8370,"z2":130.3070,"x2":65.3530,"h":false,"x1":65.0550},{"s":false,"z1":129.4770,"a":false,"y1":72.4480,"n":"Lys","y2":73.3140,"z2":129.8220,"x2":67.4790,"h":false,"x1":65.2630},{"s":false,"z1":127.1760,"a":false,"y1":72.8950,"n":"Phe","y2":73.6560,"z2":125.2270,"x2":67.0780,"h":false,"x1":68.2630},{"s":false,"z1":124.7900,"a":false,"y1":75.8920,"n":"Pro","y2":75.5470,"z2":122.9550,"x2":70.2960,"h":false,"x1":68.7670},{"s":false,"z1":121.4510,"a":false,"y1":74.0830,"n":"His","y2":74.9600,"z2":119.3060,"x2":69.1000,"h":false,"x1":68.4740},{"s":false,"z1":119.3010,"a":false,"y1":76.9580,"n":"Gln","y2":78.6870,"z2":120.0980,"x2":68.6440,"h":false,"x1":67.1770},{"s":false,"z1":117.6400,"a":false,"y1":78.9570,"n":"Val","y2":80.3630,"z2":116.5740,"x2":68.3520,"h":false,"x1":69.9700},{"s":false,"z1":117.4360,"a":false,"y1":82.7570,"n":"Leu","y2":83.4530,"z2":116.6380,"x2":71.6690,"h":false,"x1":69.5250},{"s":false,"z1":114.7600,"a":false,"y1":85.2490,"n":"Arg","y2":87.1320,"z2":115.7640,"x2":69.4890,"h":false,"x1":70.6020},{"s":false,"z1":114.3910,"a":false,"y1":88.9860,"n":"Glu","y2":89.2110,"z2":112.6960,"x2":72.7490,"h":false,"x1":71.0810},{"s":false,"z1":111.2460,"a":false,"y1":91.0710,"n":"Asn","y2":93.4340,"z2":111.6280,"x2":71.6610,"h":false,"x1":71.3430},{"s":false,"z1":112.5130,"a":false,"y1":93.1590,"n":"Lys","y2":92.6730,"z2":110.9820,"x2":76.0630,"h":false,"x1":74.2730},{"s":false,"z1":103.8810,"a":false,"y1":96.5940,"n":"Asp","y2":98.1470,"z2":105.5430,"x2":73.4740,"h":false,"x1":74.2640},{"s":false,"z1":105.4450,"a":false,"y1":97.1460,"n":"Gly","y2":95.0140,"z2":106.3020,"x2":70.2200,"h":false,"x1":70.8480},{"s":false,"z1":104.6020,"a":false,"y1":94.6740,"n":"Met","y2":92.6830,"z2":103.2490,"x2":67.9830,"h":false,"x1":68.0980},{"s":false,"z1":101.7120,"a":false,"y1":93.3510,"n":"Arg","y2":92.4910,"z2":103.3330,"x2":71.7590,"h":false,"x1":70.2280},{"s":false,"z1":102.4630,"a":false,"y1":89.8380,"n":"Ala","y2":89.7970,"z2":104.7690,"x2":72.3030,"h":false,"x1":71.5480},{"s":false,"z1":105.7560,"a":false,"y1":90.1000,"n":"Ala","y2":89.1290,"z2":107.9060,"x2":69.9200,"h":false,"x1":69.6660},{"s":false,"z1":107.0310,"a":false,"y1":86.5140,"n":"Phe","y2":86.9560,"z2":107.8060,"x2":72.3340,"h":false,"x1":70.0860},{"s":false,"z1":110.4620,"a":false,"y1":87.1230,"n":"Gly","y2":85.0200,"z2":110.4330,"x2":72.7320,"h":false,"x1":71.5820},{"s":false,"z1":111.8510,"a":false,"y1":85.9420,"n":"Lys","y2":85.8290,"z2":113.8640,"x2":73.5640,"h":false,"x1":74.8810},{"s":false,"z1":114.8070,"a":false,"y1":83.5430,"n":"Ile","y2":84.5710,"z2":116.2060,"x2":76.4740,"h":false,"x1":74.8210},{"s":false,"z1":118.1850,"a":false,"y1":85.2760,"n":"Val","y2":84.9790,"z2":120.5440,"x2":74.8510,"h":false,"x1":74.6280},{"s":false,"z1":120.7260,"a":false,"y1":82.8240,"n":"Gly","y2":81.0490,"z2":119.5600,"x2":72.0930,"h":false,"x1":73.2050},{"s":false,"z1":121.9060,"a":false,"y1":80.0510,"n":"Thr","y2":81.0210,"z2":123.8950,"x2":69.9310,"h":false,"x1":70.8690},{"s":false,"z1":123.5860,"a":false,"y1":79.8020,"n":"Ala","y2":77.6310,"z2":122.8210,"x2":66.7810,"h":false,"x1":67.4710},{"s":false,"z1":125.0270,"a":false,"y1":77.1760,"n":"Ala","y2":78.5210,"z2":125.2830,"x2":63.2030,"h":false,"x1":65.1630},{"s":false,"z1":123.6820,"a":false,"y1":76.8940,"n":"Arg","y2":74.9540,"z2":124.8990,"x2":60.9100,"h":false,"x1":61.6260},{"s":false,"z1":126.5150,"a":false,"y1":76.3460,"n":"Val","y2":77.7520,"z2":126.0370,"x2":57.3010,"h":false,"x1":59.1720},{"s":false,"z1":125.9670,"a":false,"y1":75.6860,"n":"Gln","y2":75.6230,"z2":128.3580,"x2":55.3170,"h":false,"x1":55.4720},{"s":false,"z1":128.4440,"a":false,"y1":77.1310,"n":"Ala","y2":74.8810,"z2":128.5420,"x2":52.1500,"h":false,"x1":52.9770},{"s":false,"z1":131.2770,"a":false,"y1":74.7390,"n":"Gly","y2":72.7650,"z2":132.2690,"x2":53.0910,"h":false,"x1":52.1980},{"s":false,"z1":131.2690,"a":false,"y1":73.1150,"n":"Glu","y2":74.5630,"z2":133.0080,"x2":56.4670,"h":false,"x1":55.6370},{"s":false,"z1":134.1550,"a":false,"y1":72.5610,"n":"Gln","y2":72.2810,"z2":132.9220,"x2":60.0690,"h":false,"x1":58.0400},{"s":false,"z1":133.7280,"a":false,"y1":74.6660,"n":"Leu","y2":73.5220,"z2":134.4390,"x2":63.1590,"h":false,"x1":61.1710},{"s":false,"z1":137.1680,"a":false,"y1":73.8700,"n":"Phe","y2":73.1330,"z2":138.2060,"x2":60.5310,"h":false,"x1":62.5650},{"s":false,"z1":139.5350,"a":false,"y1":71.0290,"n":"Thr","y2":70.2080,"z2":140.4040,"x2":63.8380,"h":false,"x1":61.75},{"s":false,"z1":143.0300,"a":false,"y1":70.8730,"n":"Ala","y2":69.6600,"z2":143.9570,"x2":61.3440,"h":false,"x1":63.1990},{"s":false,"z1":145.5850,"a":false,"y1":68.0710,"n":"Tyr","y2":68.5210,"z2":147.0940,"x2":64.7650,"h":false,"x1":62.9590},{"s":false,"z1":149.3090,"a":false,"y1":68.7900,"n":"Cys","y2":67.4560,"z2":150.1200,"x2":61.3040,"h":false,"x1":63.1390},{"s":false,"z1":152.8200,"a":false,"y1":67.8420,"n":"Asn","y2":70.0550,"z2":152.8400,"x2":61.0770,"h":true,"x1":62.0020},{"s":false,"z1":154.4100,"a":true,"y1":69.3480,"n":"Val","y2":71.6970,"z2":154.8880,"x2":58.6880,"h":true,"x1":58.8770},{"s":false,"z1":156.4680,"a":false,"y1":71.7830,"n":"Glu","y2":74.0360,"z2":155.6440,"x2":61.0770,"h":true,"x1":60.9840},{"s":false,"z1":153.4770,"a":false,"y1":73.3640,"n":"Asp","y2":74.2570,"z2":151.3070,"x2":62.2520,"h":true,"x1":62.7270},{"s":false,"z1":151.4150,"a":false,"y1":73.7440,"n":"Ala","y2":75.6110,"z2":149.9380,"x2":59.2590,"h":true,"x1":59.5280},{"s":false,"z1":151.9300,"a":false,"y1":77.5180,"n":"Glu","y2":79.2770,"z2":150.8690,"x2":60.4990,"h":true,"x1":59.2600},{"s":false,"z1":150.9810,"a":false,"y1":77.9180,"n":"His","y2":78.5910,"z2":148.7680,"x2":63.5650,"h":true,"x1":62.9230},{"s":false,"z1":147.5510,"a":false,"y1":76.3520,"n":"Val","y2":77.6040,"z2":145.6900,"x2":61.5980,"h":true,"x1":62.4690},{"s":false,"z1":147.0260,"a":false,"y1":78.4570,"n":"Lys","y2":80.5940,"z2":145.9590,"x2":59.5020,"h":true,"x1":59.3250},{"s":false,"z1":147.6370,"a":false,"y1":81.4910,"n":"Glu","y2":82.6030,"z2":145.9030,"x2":62.7350,"h":true,"x1":61.5040},{"s":false,"z1":145.2640,"a":false,"y1":80.3520,"n":"Ala","y2":81.2670,"z2":143.0450,"x2":64.0860,"h":true,"x1":64.2460},{"s":false,"z1":142.5420,"a":false,"y1":80.0190,"n":"Phe","y2":81.8630,"z2":141.1670,"x2":60.9770,"h":true,"x1":61.6150},{"s":false,"z1":143.2860,"a":false,"y1":83.4460,"n":"Arg","y2":85.0740,"z2":141.7290,"x2":60.9510,"h":true,"x1":60.1300},{"s":false,"z1":142.6140,"a":false,"y1":84.9030,"n":"Arg","y2":85.2660,"z2":140.3630,"x2":64.3340,"h":true,"x1":63.5720},{"s":false,"z1":139.5690,"a":false,"y1":82.6480,"n":"Ala","y2":83.4570,"z2":137.3780,"x2":63.3790,"h":true,"x1":63.9110},{"s":false,"z1":137.8340,"a":true,"y1":83.7700,"n":"Tyr","y2":85.7620,"z2":136.6050,"x2":60.1720,"h":true,"x1":60.7060},{"s":false,"z1":138.1200,"a":false,"y1":87.4070,"n":"Asn","y2":88.7610,"z2":136.6030,"x2":63.0830,"h":true,"x1":61.7980},{"s":false,"z1":135.6680,"a":false,"y1":86.6500,"n":"Lys","y2":85.9390,"z2":133.4470,"x2":65.1840,"h":false,"x1":64.6090},{"s":false,"z1":132.8610,"a":false,"y1":84.9540,"n":"Ile","y2":86.2650,"z2":133.2040,"x2":60.6990,"h":false,"x1":62.6830},{"s":false,"z1":130.4650,"a":false,"y1":86.5450,"n":"Thr","y2":87.2770,"z2":131.3410,"x2":58.0630,"h":false,"x1":60.1830},{"s":false,"z1":131.3650,"a":false,"y1":84.8110,"n":"Pro","y2":84.8400,"z2":133.7240,"x2":57.3760,"h":false,"x1":56.8760},{"s":false,"z1":134.3990,"a":false,"y1":84.8080,"n":"Ser","y2":82.4990,"z2":133.7640,"x2":54.5980,"h":false,"x1":54.6380},{"s":false,"z1":136.3070,"a":false,"y1":81.5450,"n":"Cys","y2":81.9910,"z2":138.1910,"x2":53.5080,"h":false,"x1":54.9510},{"s":false,"z1":138.7980,"a":false,"y1":79.2520,"n":"Arg","y2":77.6270,"z2":138.9690,"x2":54.9590,"h":false,"x1":53.2250},{"s":false,"z1":141.7210,"a":false,"y1":77.6840,"n":"Ile","y2":76.8500,"z2":142.9260,"x2":53.1420,"h":false,"x1":55.0480},{"s":false,"z1":141.9280,"a":false,"y1":74.2740,"n":"Lys","y2":72.5850,"z2":142.3500,"x2":55.0460,"h":false,"x1":53.3870},{"s":false,"z1":144.7070,"a":false,"y1":71.7160,"n":"Val","y2":70.3040,"z2":144.2220,"x2":51.8620,"h":false,"x1":53.7350},{"s":false,"z1":143.0920,"a":false,"y1":68.2760,"n":"Glu","y2":67.1010,"z2":144.7810,"x2":52.1460,"h":false,"x1":53.3760},{"s":false,"z1":145.6860,"a":false,"y1":65.6110,"n":"Arg","y2":66.7340,"z2":147.3520,"x2":55.6030,"h":false,"x1":54.2830},{"s":false,"z1":148.9760,"a":false,"y1":67.3740,"n":"Gly","y2":68.8100,"z2":149.0680,"x2":51.5250,"h":false,"x1":53.4990},{"s":false,"z1":151.3120,"a":false,"y1":67.4710,"n":"Glu","y2":67.3970,"z2":153.5610,"x2":49.5980,"h":false,"x1":50.5060},{"s":false,"z1":154.6670,"a":false,"y1":68.6400,"n":"Glu","y2":71.0280,"z2":155.0310,"x2":52.1670,"h":false,"x1":51.8920},{"s":false,"z1":153.9030,"a":false,"y1":71.5520,"n":"Leu","y2":71.8020,"z2":155.5840,"x2":47.8270,"h":false,"x1":49.4950},{"s":false,"z1":154.3890,"a":false,"y1":71.5090,"y2":71.8020,"z2":155.5840,"x2":47.8270,"h":false,"x1":48.0270},{"s":false,"z1":154.3890,"a":false,"y1":71.5090,"y2":71.8020,"z2":155.5840,"x2":47.8270,"h":false,"x1":48.0270},{"s":false,"z1":154.3890,"a":false,"y1":71.5090,"y2":71.8020,"z2":155.5840,"x2":47.8270,"h":false,"x1":48.0270},{"s":false,"z1":154.3890,"a":false,"y1":71.5090,"y2":71.8020,"z2":155.5840,"x2":47.8270,"h":false,"x1":48.0270}],[{"s":false,"z1":201.9870,"a":false,"y1":79.3890,"y2":79.3890,"z2":201.9870,"x2":70.6840,"h":false,"x1":70.6840},{"s":false,"z1":201.9870,"a":false,"y1":79.3890,"y2":79.3890,"z2":201.9870,"x2":70.6840,"h":false,"x1":70.6840},{"s":false,"z1":203.1790,"a":false,"y1":79.2260,"n":"Gly","y2":78.6240,"z2":202.5650,"x2":73.7990,"h":false,"x1":71.5680},{"s":false,"z1":202.9000,"a":false,"y1":75.8540,"n":"Val","y2":76.2630,"z2":200.5310,"x2":73.2280,"h":false,"x1":73.3300},{"s":false,"z1":200.0690,"a":false,"y1":75.8110,"n":"Pro","y2":74.0970,"z2":199.1510,"x2":74.5520,"h":false,"x1":75.9660},{"s":false,"z1":196.4720,"a":false,"y1":74.9700,"n":"Pro","y2":72.9000,"z2":196.7690,"x2":76.0610,"h":true,"x1":74.8520},{"s":false,"z1":194.8720,"a":false,"y1":71.5260,"n":"Thr","y2":70.2660,"z2":194.6090,"x2":76.5130,"h":true,"x1":74.4960},{"s":false,"z1":192.4860,"a":false,"y1":71.8490,"n":"Ala","y2":71.0160,"z2":193.0170,"x2":79.6390,"h":true,"x1":77.4510},{"s":false,"z1":195.5610,"a":false,"y1":72.1180,"n":"Glu","y2":70.1400,"z2":196.5970,"x2":80.5450,"h":true,"x1":79.6800},{"s":false,"z1":197.8610,"a":false,"y1":69.4740,"n":"Leu","y2":67.1240,"z2":197.8700,"x2":78.6540,"h":true,"x1":78.1440},{"s":false,"z1":195.0810,"a":false,"y1":66.9520,"n":"Ile","y2":65.6880,"z2":195.2620,"x2":80.8350,"h":true,"x1":78.8030},{"s":false,"z1":194.4340,"a":false,"y1":67.8210,"n":"Lys","y2":67.0710,"z2":195.5990,"x2":84.4350,"h":true,"x1":82.4680},{"s":false,"z1":198.0830,"a":false,"y1":66.9370,"n":"Asp","y2":64.7750,"z2":198.1460,"x2":84.2140,"h":true,"x1":83.1700},{"s":false,"z1":198.4790,"a":false,"y1":63.4070,"n":"Glu","y2":61.4400,"z2":197.1010,"x2":81.7660,"h":true,"x1":81.7940},{"s":false,"z1":194.8780,"a":true,"y1":62.7300,"n":"Ala","y2":61.6110,"z2":194.1750,"x2":84.8550,"h":true,"x1":82.8480},{"s":false,"z1":195.3480,"a":false,"y1":63.4750,"n":"Gly","y2":64.4980,"z2":194.1470,"x2":88.3330,"h":true,"x1":86.5370},{"s":false,"z1":192.0910,"a":false,"y1":65.4410,"n":"Phe","y2":67.2610,"z2":193.0250,"x2":85.4270,"h":false,"x1":86.6900},{"s":false,"z1":191.6200,"a":false,"y1":69.2310,"n":"Glu","y2":70.5520,"z2":190.6090,"x2":85.0740,"h":false,"x1":86.8010},{"s":false,"z1":187.9990,"a":false,"y1":70.0070,"n":"Thr","y2":67.7360,"z2":187.5650,"x2":85.1930,"h":false,"x1":85.8570},{"s":false,"z1":186.0590,"a":false,"y1":68.4260,"n":"Gly","y2":67.6370,"z2":184.6550,"x2":84.7580,"h":false,"x1":82.9890},{"s":false,"z1":182.4470,"a":false,"y1":67.2140,"n":"Ser","y2":68.7120,"z2":181.3960,"x2":81.5660,"h":false,"x1":83.1160},{"s":false,"z1":179.1460,"a":false,"y1":69.0890,"n":"Gly","y2":69.3980,"z2":177.8840,"x2":81.1040,"h":false,"x1":83.1140},{"s":false,"z1":177.9560,"a":false,"y1":66.6690,"n":"Glu","y2":64.4880,"z2":178.9750,"x2":80.4790,"h":false,"x1":80.4240},{"s":false,"z1":180.5860,"a":false,"y1":65.0170,"n":"Pro","y2":63.6700,"z2":178.8700,"x2":77.0950,"h":false,"x1":78.1030},{"s":false,"z1":180.6300,"a":false,"y1":61.4670,"n":"Gln","y2":59.5450,"z2":179.3060,"x2":77.3310,"h":false,"x1":76.7120},{"s":false,"z1":178.0660,"a":false,"y1":60.9050,"n":"Glu","y2":59.9460,"z2":178.3210,"x2":81.6680,"h":false,"x1":79.4780},{"s":false,"z1":180.4390,"a":false,"y1":61.6480,"n":"Asp","y2":62.4690,"z2":182.6670,"x2":82.0040,"h":false,"x1":82.3640},{"s":false,"z1":183.7380,"a":false,"y1":59.9250,"n":"Phe","y2":59.3740,"z2":184.8680,"x2":83.6260,"h":false,"x1":81.5710},{"s":false,"z1":186.0500,"a":false,"y1":61.9050,"n":"Val","y2":60.6420,"z2":187.8210,"x2":84.8720,"h":false,"x1":83.8610},{"s":false,"z1":189.4280,"a":false,"y1":60.6390,"n":"Ala","y2":59.3930,"z2":188.6360,"x2":80.7170,"h":false,"x1":82.6170},{"s":false,"z1":191.1750,"a":false,"y1":58.2450,"n":"Asp","y2":59.4320,"z2":193.2580,"x2":80.3110,"h":false,"x1":80.2200},{"s":false,"z1":194.1340,"a":false,"y1":58.5210,"n":"Leu","y2":56.9390,"z2":193.7750,"x2":76.0680,"h":false,"x1":77.8260},{"s":false,"z1":196.2720,"a":false,"y1":55.8200,"n":"Ser","y2":57.6260,"z2":196.4960,"x2":74.6540,"h":true,"x1":76.2160},{"s":false,"z1":196.9360,"a":false,"y1":55.9760,"n":"Val","y2":57.8190,"z2":198.3060,"x2":71.7710,"h":true,"x1":72.4750},{"s":false,"z1":200.5380,"a":false,"y1":56.9750,"n":"Asp","y2":59.2520,"z2":201.1920,"x2":73.6160,"h":true,"x1":73.2390},{"s":false,"z1":199.3250,"a":false,"y1":59.6700,"n":"Gln","y2":61.9470,"z2":199.0980,"x2":74.9300,"h":true,"x1":75.6620},{"s":false,"z1":197.5900,"a":false,"y1":61.2810,"n":"Val","y2":62.5500,"z2":198.6520,"x2":70.9450,"h":true,"x1":72.6890},{"s":false,"z1":200.6020,"a":false,"y1":60.6350,"n":"Lys","y2":62.3270,"z2":202.2600,"x2":70.0570,"h":true,"x1":70.4290},{"s":false,"z1":202.7120,"a":false,"y1":62.7650,"n":"Gln","y2":65.1400,"z2":202.8960,"x2":72.4860,"h":true,"x1":72.7870},{"s":false,"z1":200.1650,"a":false,"y1":65.6090,"n":"Ile","y2":67.2810,"z2":199.8660,"x2":71.1690,"h":true,"x1":72.8840},{"s":false,"z1":200.3480,"a":false,"y1":65.5,"n":"Ala","y2":66.3640,"z2":201.9500,"x2":67.5030,"h":true,"x1":69.0740},{"s":false,"z1":204.1330,"a":false,"y1":65.9950,"n":"Glu","y2":67.9700,"z2":205.5020,"x2":69.2830,"h":true,"x1":69.2230},{"s":false,"z1":203.8860,"a":true,"y1":69.2880,"n":"Gln","y2":71.3870,"z2":203.7940,"x2":69.9500,"h":true,"x1":71.1110},{"s":false,"z1":201.2130,"a":false,"y1":71.0020,"n":"Lys","y2":71.0740,"z2":200.5580,"x2":66.7060,"h":true,"x1":69.0070},{"s":false,"z1":203.0940,"a":false,"y1":70.5760,"n":"His","y2":71.8670,"z2":202.3080,"x2":63.8530,"h":false,"x1":65.7190},{"s":false,"z1":202.8830,"a":false,"y1":74.3420,"n":"Pro","y2":75.3340,"z2":200.9030,"x2":64.0070,"h":false,"x1":64.9440},{"s":false,"z1":199.3910,"a":false,"y1":75.0630,"n":"Asp","y2":74.9380,"z2":197.3240,"x2":65.1300,"h":false,"x1":66.3500},{"s":false,"z1":197.8820,"a":false,"y1":72.4480,"n":"Leu","y2":72.8900,"z2":199.3790,"x2":62.1790,"h":false,"x1":64.0130},{"s":false,"z1":197.3720,"a":false,"y1":72.6580,"n":"Leu","y2":71.4060,"z2":198.2070,"x2":58.3680,"h":false,"x1":60.2410},{"s":false,"z1":197.6230,"a":false,"y1":68.9080,"n":"Ser","y2":69.1670,"z2":200.0180,"x2":59.5780,"h":false,"x1":59.5100},{"s":false,"z1":200.4490,"a":false,"y1":67.4510,"n":"Tyr","y2":66.1920,"z2":202.3050,"x2":58.2730,"h":false,"x1":57.4050},{"s":false,"z1":200.75,"a":false,"y1":64.0050,"n":"Asp","y2":64.7020,"z2":199.5430,"x2":60.9610,"h":true,"x1":59.0060},{"s":false,"z1":200.9760,"a":false,"y1":63.0130,"n":"Leu","y2":62.4850,"z2":199.0560,"x2":64.0300,"h":true,"x1":62.6710},{"s":false,"z1":197.8680,"a":false,"y1":60.8980,"n":"Thr","y2":61.7150,"z2":195.8890,"x2":63.1130,"h":true,"x1":62.0190},{"s":false,"z1":195.6290,"a":false,"y1":63.9120,"n":"Asn","y2":65.2660,"z2":194.7730,"x2":63.1770,"h":true,"x1":61.3880},{"s":false,"z1":197.3060,"a":false,"y1":65.9090,"n":"Ala","y2":66.0640,"z2":196.1110,"x2":66.2570,"h":true,"x1":64.1730},{"s":false,"z1":195.9590,"a":false,"y1":63.2940,"n":"Ala","y2":63.9490,"z2":193.8820,"x2":67.5670,"h":true,"x1":66.5750},{"s":false,"z1":192.3920,"a":false,"y1":63.5060,"n":"Lys","y2":64.8130,"z2":190.8010,"x2":66.4490,"h":true,"x1":65.2090},{"s":false,"z1":192.2480,"a":false,"y1":67.1930,"n":"Glu","y2":67.5560,"z2":191.2670,"x2":68.3260,"h":true,"x1":66.1670},{"s":false,"z1":193.4600,"a":true,"y1":66.5330,"n":"Val","y2":65.8890,"z2":191.7760,"x2":71.3130,"h":true,"x1":69.7190},{"s":false,"z1":191.1610,"a":false,"y1":63.4880,"n":"Val","y2":63.2350,"z2":188.7760,"x2":69.7700,"h":true,"x1":69.9700},{"s":false,"z1":188.2940,"a":false,"y1":65.9050,"n":"Gly","y2":67.4090,"z2":186.8270,"x2":70.4920,"h":false,"x1":69.3490},{"s":false,"z1":188.6180,"a":false,"y1":67.8940,"n":"Thr","y2":67.5990,"z2":188.7460,"x2":74.9620,"h":false,"x1":72.5760},{"s":false,"z1":188.5170,"a":false,"y1":64.8350,"n":"Cys","y2":64.2250,"z2":186.6580,"x2":76.2290,"h":false,"x1":74.8440},{"s":false,"z1":185.3100,"a":false,"y1":62.8490,"n":"Thr","y2":63.5070,"z2":183.0920,"x2":74.8860,"h":false,"x1":74.1930},{"s":false,"z1":183.6120,"a":false,"y1":66.2400,"n":"Ser","y2":67.9560,"z2":183.6120,"x2":76.3040,"h":false,"x1":74.6190},{"s":false,"z1":184.8420,"a":false,"y1":66.2900,"n":"Leu","y2":65.1240,"z2":184.7210,"x2":80.3340,"h":false,"x1":78.2340},{"s":false,"z1":184.5970,"a":false,"y1":62.6200,"n":"Gly","y2":61.4610,"z2":186.2930,"x2":80.3810,"h":false,"x1":79.1570},{"s":false,"z1":188.1300,"a":false,"y1":61.5220,"n":"Val","y2":60.3970,"z2":188.7750,"x2":76.2760,"h":false,"x1":78.3120},{"s":false,"z1":187.6330,"a":false,"y1":57.9470,"n":"Thr","y2":57.9260,"z2":190.0440,"x2":77.1530,"h":false,"x1":77.1060},{"s":false,"z1":190.2710,"a":false,"y1":56.0470,"n":"Ile","y2":53.7540,"z2":189.4780,"x2":75.1850,"h":false,"x1":75.1030},{"s":false,"z1":192.1460,"a":false,"y1":52.7310,"n":"Glu","y2":51.5470,"z2":194.1580,"x2":74.8440,"h":false,"x1":75.3710},{"s":false,"z1":193.6620,"a":false,"y1":52.5320,"y2":51.5470,"z2":194.1580,"x2":74.8440,"h":false,"x1":75.4560},{"s":false,"z1":193.6620,"a":false,"y1":52.5320,"y2":51.5470,"z2":194.1580,"x2":74.8440,"h":false,"x1":75.4560},{"s":false,"z1":193.6620,"a":false,"y1":52.5320,"y2":51.5470,"z2":194.1580,"x2":74.8440,"h":false,"x1":75.4560},{"s":false,"z1":193.6620,"a":false,"y1":52.5320,"y2":51.5470,"z2":194.1580,"x2":74.8440,"h":false,"x1":75.4560}],[{"s":false,"z1":133.8090,"a":false,"y1":138.6030,"y2":138.6030,"z2":133.8090,"x2":14.3920,"h":false,"x1":14.3920},{"s":false,"z1":133.8090,"a":false,"y1":138.6030,"y2":138.6030,"z2":133.8090,"x2":14.3920,"h":false,"x1":14.3920},{"s":false,"z1":133.6470,"a":false,"y1":139.5220,"n":"Ala","y2":139.0150,"z2":131.6820,"x2":11.9360,"h":false,"x1":13.2310},{"s":false,"z1":133.1030,"a":false,"y1":137.3970,"n":"Glu","y2":136.8400,"z2":130.8860,"x2":10.8560,"h":false,"x1":10.0830},{"s":false,"z1":131.1440,"a":false,"y1":134.1420,"n":"Phe","y2":132.5180,"z2":132.2200,"x2":8.6880,"h":false,"x1":10.1100},{"s":false,"z1":130.1600,"a":false,"y1":132.4690,"n":"Asp","y2":130.4590,"z2":128.8380,"x2":6.8520,"h":false,"x1":6.8220},{"s":false,"z1":130.8200,"a":false,"y1":128.9340,"n":"Ala","y2":128.1320,"z2":131.8710,"x2":6.0470,"h":false,"x1":8.0510},{"s":false,"z1":129.9840,"a":false,"y1":126.1210,"n":"Asp","y2":124.3920,"z2":131.5570,"x2":5.0310,"h":false,"x1":5.6230},{"s":false,"z1":132.3510,"a":false,"y1":123.9660,"n":"Val","y2":125.2780,"z2":132.7060,"x2":9.6560,"h":false,"x1":7.6750},{"s":false,"z1":135.4570,"a":false,"y1":124.8660,"n":"Ile","y2":122.9760,"z2":136.9280,"x2":9.5450,"h":false,"x1":9.6700},{"s":false,"z1":136.4580,"a":false,"y1":122.1800,"n":"Val","y2":123.5280,"z2":137.6610,"x2":13.7560,"h":false,"x1":12.1770},{"s":false,"z1":139.9550,"a":false,"y1":121.9290,"n":"Asp","y2":119.7830,"z2":139.8900,"x2":14.7440,"h":false,"x1":13.6600},{"s":false,"z1":139.7390,"a":false,"y1":120.8420,"n":"Ala","y2":119.7030,"z2":141.0910,"x2":18.9160,"h":false,"x1":17.2970},{"s":false,"z1":143.5050,"a":false,"y1":120.5400,"n":"Arg","y2":118.3040,"z2":143.5290,"x2":16.9840,"h":false,"x1":17.8770},{"s":false,"z1":144.2400,"a":false,"y1":117.1400,"n":"Asp","y2":115.0680,"z2":143.1520,"x2":18.9220,"h":false,"x1":19.4580},{"s":false,"z1":140.6090,"a":false,"y1":116.1140,"n":"Cys","y2":116.9050,"z2":139.7550,"x2":21.1830,"h":false,"x1":19.0850},{"s":false,"z1":138.2110,"a":false,"y1":114.6180,"n":"Ile","y2":115.2600,"z2":136.0570,"x2":20.7070,"h":true,"x1":21.6010},{"s":false,"z1":135.8530,"a":false,"y1":117.4650,"n":"Met","y2":117.3730,"z2":133.6700,"x2":21.4970,"h":true,"x1":22.4910},{"s":false,"z1":132.7940,"a":false,"y1":115.2720,"n":"Gly","y2":114.8130,"z2":131.2960,"x2":21.2360,"h":true,"x1":23.0400},{"s":false,"z1":133.1600,"a":false,"y1":113.3920,"n":"Arg","y2":114.1980,"z2":132.2740,"x2":17.6900,"h":true,"x1":19.7650},{"s":false,"z1":133.6160,"a":false,"y1":116.6380,"n":"Val","y2":117.3950,"z2":131.4680,"x2":17.0870,"h":true,"x1":17.8440},{"s":false,"z1":130.6990,"a":false,"y1":118.3010,"n":"Ala","y2":118.0850,"z2":128.5840,"x2":18.5380,"h":true,"x1":19.6450},{"s":false,"z1":128.4540,"a":false,"y1":115.3200,"n":"Ser","y2":115.4210,"z2":127.0870,"x2":16.9040,"h":true,"x1":18.875},{"s":false,"z1":129.1920,"a":false,"y1":115.6950,"n":"Gln","y2":117.2870,"z2":128.0080,"x2":13.8250,"h":true,"x1":15.1600},{"s":false,"z1":129.0070,"a":false,"y1":119.4920,"n":"Val","y2":120.5550,"z2":126.8820,"x2":14.8120,"h":true,"x1":15.1720},{"s":false,"z1":125.5990,"a":false,"y1":119.2300,"n":"Ala","y2":119.3760,"z2":123.8250,"x2":15.2560,"h":true,"x1":16.8760},{"s":false,"z1":124.3030,"a":false,"y1":116.7760,"n":"Glu","y2":117.8140,"z2":123.1970,"x2":12.4100,"h":true,"x1":14.2770},{"s":false,"z1":125.4930,"a":false,"y1":118.9480,"n":"Gln","y2":120.6640,"z2":124.0690,"x2":10.4990,"h":true,"x1":11.375},{"s":false,"z1":124.1130,"a":true,"y1":122.2040,"n":"Ala","y2":122.8700,"z2":121.8680,"x2":12.2730,"h":true,"x1":12.7990},{"s":false,"z1":120.7310,"a":false,"y1":120.4830,"n":"Leu","y2":120.0690,"z2":119.1060,"x2":11.3990,"h":true,"x1":13.1080},{"s":false,"z1":121.0260,"a":false,"y1":119.5970,"n":"Asp","y2":120.7840,"z2":120.9830,"x2":7.3330,"h":false,"x1":9.4130},{"s":false,"z1":121.3660,"a":false,"y1":123.2630,"n":"Gly","y2":124.9940,"z2":122.8370,"x2":7.7830,"h":false,"x1":8.4940},{"s":false,"z1":125.1500,"a":false,"y1":123.6340,"n":"Glu","y2":124.5890,"z2":125.2840,"x2":10.6660,"h":false,"x1":8.4620},{"s":false,"z1":126.8830,"a":false,"y1":126.7220,"n":"Thr","y2":126.1410,"z2":129.1410,"x2":9.2490,"h":false,"x1":9.8430},{"s":false,"z1":129.8550,"a":false,"y1":125.4200,"n":"Val","y2":127.1080,"z2":130.1930,"x2":13.4910,"h":false,"x1":11.8190},{"s":false,"z1":132.9720,"a":false,"y1":127.0430,"n":"Ala","y2":125.3850,"z2":134.6890,"x2":13.0140,"h":false,"x1":13.2310},{"s":false,"z1":135.1160,"a":false,"y1":125.1590,"n":"Val","y2":127.1000,"z2":136.2220,"x2":16.6170,"h":false,"x1":15.7230},{"s":false,"z1":138.7240,"a":false,"y1":126.3210,"n":"Val","y2":124.4210,"z2":139.7650,"x2":16.6270,"h":false,"x1":15.5700},{"s":false,"z1":141.6600,"a":false,"y1":125.9970,"n":"Asn","y2":124.1690,"z2":141.5770,"x2":19.5740,"h":true,"x1":18.0010},{"s":false,"z1":139.4190,"a":false,"y1":125.2000,"n":"Ala","y2":123.9590,"z2":140.3040,"x2":22.8110,"h":true,"x1":20.9800},{"s":false,"z1":142.2510,"a":true,"y1":125.8250,"n":"Glu","y2":124.0360,"z2":143.5750,"x2":24.3270,"h":true,"x1":23.4490},{"s":false,"z1":144.0080,"a":false,"y1":122.8550,"n":"Arg","y2":120.5280,"z2":143.7070,"x2":21.4660,"h":true,"x1":21.8790},{"s":false,"z1":140.9910,"a":false,"y1":120.5460,"n":"Ala","y2":120.1560,"z2":141.9530,"x2":24.2410,"h":false,"x1":22.0800},{"s":false,"z1":141.3990,"a":false,"y1":117.5070,"n":"Val","y2":116.2270,"z2":139.3560,"x2":24.1620,"h":false,"x1":24.3000},{"s":false,"z1":139.5540,"a":false,"y1":115.2920,"n":"Ile","y2":114.5830,"z2":141.2750,"x2":28.3270,"h":false,"x1":26.7970},{"s":false,"z1":140.7200,"a":false,"y1":111.8510,"n":"Thr","y2":112.0020,"z2":139.3520,"x2":29.9280,"h":false,"x1":27.9570},{"s":false,"z1":141.2210,"a":false,"y1":110.7850,"n":"Gly","y2":111.8880,"z2":143.2980,"x2":32.0590,"h":false,"x1":31.5600},{"s":false,"z1":142.9420,"a":false,"y1":111.5950,"n":"Arg","y2":113.4140,"z2":141.5970,"x2":35.6280,"h":true,"x1":34.8330},{"s":false,"z1":143.4930,"a":false,"y1":115.3660,"n":"Glu","y2":116.7450,"z2":142.0590,"x2":36.2650,"h":true,"x1":34.9350},{"s":false,"z1":142.8200,"a":false,"y1":115.5750,"n":"Glu","y2":116.3230,"z2":140.6480,"x2":39.3480,"h":true,"x1":38.6690},{"s":false,"z1":139.3040,"a":false,"y1":114.1120,"n":"Gln","y2":115.5330,"z2":137.4930,"x2":37.7580,"h":true,"x1":38.4300},{"s":false,"z1":138.5320,"a":false,"y1":116,"n":"Ile","y2":118.0280,"z2":137.3240,"x2":35.625,"h":true,"x1":35.2150},{"s":false,"z1":139.4780,"a":false,"y1":119.2880,"n":"Val","y2":120.4870,"z2":137.7940,"x2":38.0470,"h":true,"x1":36.8420},{"s":false,"z1":137.4130,"a":false,"y1":118.5420,"n":"Glu","y2":119.5470,"z2":135.2370,"x2":39.9630,"h":true,"x1":39.9550},{"s":false,"z1":134.2920,"a":false,"y1":118.0660,"n":"Lys","y2":120.0540,"z2":132.9510,"x2":37.7080,"h":true,"x1":37.8450},{"s":false,"z1":134.7200,"a":false,"y1":121.4030,"n":"Tyr","y2":123.4800,"z2":134.0860,"x2":37.0390,"h":true,"x1":36.0590},{"s":false,"z1":135.7230,"a":false,"y1":123.2330,"n":"Glu","y2":124.2880,"z2":133.9510,"x2":40.4780,"h":true,"x1":39.2520},{"s":false,"z1":132.5440,"a":false,"y1":121.9200,"n":"Lys","y2":123.4460,"z2":130.6930,"x2":40.7850,"h":true,"x1":40.8710},{"s":false,"z1":130.4720,"a":false,"y1":123.3850,"n":"Arg","y2":125.6360,"z2":129.6490,"x2":38.0320,"h":true,"x1":38.0110},{"s":false,"z1":132.1000,"a":false,"y1":126.7620,"n":"Val","y2":128.1280,"z2":130.7840,"x2":40.0700,"h":true,"x1":38.6020},{"s":false,"z1":131.3770,"a":true,"y1":126.6370,"n":"Asp","y2":127.3050,"z2":129.3160,"x2":43.3630,"h":true,"x1":42.3410},{"s":false,"z1":127.7580,"a":false,"y1":125.5400,"n":"Ile","y2":127.5680,"z2":127.5130,"x2":40.5680,"h":true,"x1":41.8340},{"s":false,"z1":125.1380,"a":false,"y1":128.2710,"n":"Gly","y2":128.2980,"z2":124.4440,"x2":44.0440,"h":false,"x1":41.7460},{"s":false,"z1":122.8510,"a":false,"y1":130.6060,"n":"Asn","y2":132.2480,"z2":122.7580,"x2":41.9550,"h":false,"x1":43.6840},{"s":false,"z1":120.6590,"a":false,"y1":133.6670,"n":"Asp","y2":134.3250,"z2":120.2390,"x2":40.8410,"h":false,"x1":43.1010},{"s":false,"z1":118.8570,"a":false,"y1":132.0280,"n":"Asn","y2":132.4120,"z2":119.9680,"x2":38.0800,"h":false,"x1":40.1710},{"s":false,"z1":122.3350,"a":false,"y1":131.2340,"n":"Gly","y2":129.3470,"z2":121.7270,"x2":37.5500,"h":false,"x1":38.8940},{"s":false,"z1":124.4410,"a":false,"y1":128.6170,"n":"Tyr","y2":128.8220,"z2":126.8350,"x2":37.0050,"h":false,"x1":37.1380},{"s":false,"z1":126.7750,"a":false,"y1":130.5040,"n":"Phe","y2":129.0010,"z2":127.0600,"x2":32.9490,"h":false,"x1":34.7910},{"s":false,"z1":129.4530,"a":false,"y1":128.0120,"n":"Tyr","y2":129.3000,"z2":131.4480,"x2":34.1240,"h":false,"x1":33.7980},{"s":false,"z1":132.1940,"a":false,"y1":129.2130,"n":"Pro","y2":127.4570,"z2":133.6440,"x2":32.1320,"h":false,"x1":31.3770},{"s":false,"z1":135.8760,"a":false,"y1":129.0950,"n":"Lys","y2":128.1340,"z2":137.7200,"x2":31.1420,"h":false,"x1":32.3190},{"s":false,"z1":137.5140,"a":false,"y1":129.8780,"n":"Arg","y2":128.1870,"z2":136.0800,"x2":28.0310,"h":true,"x1":28.9470},{"s":false,"z1":138.0350,"a":false,"y1":126.9890,"n":"Pro","y2":126.4450,"z2":136.4030,"x2":24.7830,"h":true,"x1":26.4600},{"s":false,"z1":135.8780,"a":false,"y1":129.2120,"n":"Asp","y2":127.9100,"z2":133.8680,"x2":23.8770,"h":true,"x1":24.2570},{"s":false,"z1":132.7060,"a":false,"y1":128.7320,"n":"Gly","y2":126.7050,"z2":131.4820,"x2":26.3540,"h":true,"x1":26.2840},{"s":false,"z1":133.4320,"a":false,"y1":125.2510,"n":"Ile","y2":123.6740,"z2":131.9560,"x2":26.6190,"h":true,"x1":27.6890},{"s":false,"z1":133.2880,"a":false,"y1":123.8500,"n":"Phe","y2":123.3510,"z2":131.0980,"x2":23.2960,"h":true,"x1":24.1570},{"s":false,"z1":130.2960,"a":false,"y1":126.0070,"n":"Lys","y2":124.8990,"z2":128.1760,"x2":23.4850,"h":true,"x1":23.2080},{"s":false,"z1":128.3930,"a":false,"y1":124.8040,"n":"Arg","y2":122.7510,"z2":127.1580,"x2":26.1470,"h":true,"x1":26.2820},{"s":false,"z1":129.4070,"a":false,"y1":121.1890,"n":"Thr","y2":119.8240,"z2":127.8410,"x2":24.3400,"h":true,"x1":25.5540},{"s":false,"z1":127.7370,"a":false,"y1":121.5460,"n":"Ile","y2":121.0230,"z2":125.3820,"x2":22.0690,"h":true,"x1":22.1650},{"s":false,"z1":124.6270,"a":true,"y1":123.2100,"n":"Arg","y2":121.8620,"z2":122.7050,"x2":24.1900,"h":true,"x1":23.6480},{"s":false,"z1":124.1120,"a":false,"y1":120.1050,"n":"Gly","y2":118.0310,"z2":123.0240,"x2":25.2750,"h":true,"x1":25.7910},{"s":false,"z1":123.7540,"a":false,"y1":118.0560,"n":"Met","y2":118.0350,"z2":122.4240,"x2":20.5990,"h":false,"x1":22.6140},{"s":false,"z1":121.0700,"a":false,"y1":120.3670,"n":"Leu","y2":121.1360,"z2":120.0430,"x2":23.2960,"h":false,"x1":21.2580},{"s":false,"z1":117.4670,"a":false,"y1":121.0960,"n":"Pro","y2":123.1350,"z2":116.5200,"x2":21.4150,"h":false,"x1":22.2860},{"s":false,"z1":118.5490,"a":false,"y1":124.7660,"n":"His","y2":126.8670,"z2":117.4330,"x2":22.8680,"h":false,"x1":22.5690},{"s":false,"z1":115.2140,"a":false,"y1":125.8140,"n":"Lys","y2":126.5620,"z2":113.1130,"x2":23.1910,"h":false,"x1":24.0980},{"s":false,"z1":113.2270,"a":false,"y1":124.8410,"n":"Lys","y2":125.9900,"z2":114.9410,"x2":19.7980,"h":true,"x1":21.0190},{"s":false,"z1":113.1570,"a":false,"y1":127.0120,"n":"Gln","y2":127.0690,"z2":115.2930,"x2":16.7840,"h":true,"x1":17.8820},{"s":false,"z1":115.0740,"a":false,"y1":124.4740,"n":"Arg","y2":124.4900,"z2":117.4760,"x2":15.8960,"h":true,"x1":15.7560},{"s":false,"z1":117.5210,"a":false,"y1":123.8400,"n":"Gly","y2":125.1380,"z2":119.5170,"x2":18.6030,"h":true,"x1":18.5800},{"s":false,"z1":118.2570,"a":false,"y1":127.5080,"n":"Arg","y2":128.5750,"z2":119.9790,"x2":17.9120,"h":true,"x1":19.1820},{"s":false,"z1":118.7380,"a":false,"y1":128.2120,"n":"Glu","y2":128.0900,"z2":121.0240,"x2":14.7330,"h":true,"x1":15.4530},{"s":false,"z1":121.2300,"a":false,"y1":125.3500,"n":"Ala","y2":126.0910,"z2":123.5010,"x2":15.5110,"h":true,"x1":15.1500},{"s":false,"z1":123.1410,"a":false,"y1":126.4640,"n":"Phe","y2":128.0290,"z2":124.9390,"x2":17.9830,"h":true,"x1":18.25},{"s":false,"z1":123.3370,"a":true,"y1":130.0530,"n":"Glu","y2":131.0850,"z2":124.7150,"x2":15.3490,"h":true,"x1":17.0180},{"s":false,"z1":124.7250,"a":false,"y1":128.9220,"n":"Ser","y2":127.6610,"z2":126.6710,"x2":12.9840,"h":true,"x1":13.6830},{"s":false,"z1":127.6590,"a":false,"y1":127.3770,"n":"Val","y2":128.9870,"z2":127.8870,"x2":17.3470,"h":false,"x1":15.5930},{"s":false,"z1":130.6180,"a":false,"y1":129.3570,"n":"Arg","y2":128.1380,"z2":132.5600,"x2":16.2720,"h":false,"x1":16.9750},{"s":false,"z1":133.7990,"a":false,"y1":128.2860,"n":"Val","y2":130.5330,"z2":134.5040,"x2":19.2120,"h":false,"x1":18.7310},{"s":false,"z1":137.1110,"a":false,"y1":130.125,"n":"Tyr","y2":128.5020,"z2":138.7670,"x2":19.0830,"h":false,"x1":18.4350},{"s":false,"z1":140.4150,"a":false,"y1":130.4260,"n":"Leu","y2":131.7230,"z2":141.3360,"x2":18.4750,"h":false,"x1":20.2690},{"s":false,"z1":143.0220,"a":false,"y1":129.7790,"n":"Gly","y2":129.3300,"z2":141.0210,"x2":16.375,"h":false,"x1":17.5940},{"s":false,"z1":142.0230,"a":false,"y1":130.2110,"n":"Asn","y2":132.0310,"z2":143.0210,"x2":12.7610,"h":false,"x1":13.9490},{"s":false,"z1":140.7010,"a":false,"y1":133.6060,"n":"Pro","y2":134.6040,"z2":140.2980,"x2":10.5940,"h":false,"x1":12.7490},{"s":false,"z1":140.2110,"a":false,"y1":132.1600,"n":"Tyr","y2":131.8400,"z2":142.5940,"x2":9.1200,"h":false,"x1":9.2460},{"s":false,"z1":142.6310,"a":false,"y1":131.8280,"n":"Asp","y2":129.8210,"z2":143.9220,"x2":6.0790,"h":false,"x1":6.3240},{"s":false,"z1":141.6700,"a":false,"y1":128.2160,"n":"Glu","y2":127.9950,"z2":141.6980,"x2":8.0380,"h":false,"x1":5.6520},{"s":false,"z1":142.9310,"a":false,"y1":125.5060,"n":"Asp","y2":124.2750,"z2":141.0740,"x2":7.1010,"h":false,"x1":7.9760},{"s":false,"z1":140.0840,"a":false,"y1":123.5530,"n":"Gly","y2":121.6710,"z2":141.4010,"x2":8.8490,"h":false,"x1":9.5170},{"s":false,"z1":139.2360,"a":false,"y1":119.9800,"n":"Glu","y2":119.5650,"z2":138.4910,"x2":10.8390,"h":false,"x1":8.5940},{"s":false,"z1":139.7180,"a":false,"y1":117.0940,"n":"Val","y2":115.3550,"z2":138.6380,"x2":9.7670,"h":false,"x1":11.0170},{"s":false,"z1":136.5,"a":false,"y1":115.1460,"n":"Leu","y2":113.5170,"z2":137.7920,"x2":12.7390,"h":false,"x1":11.5510},{"s":false,"z1":136.6890,"a":false,"y1":111.3500,"n":"Asp","y2":111.1020,"z2":135.2910,"x2":13.3530,"h":false,"x1":11.4120},{"s":false,"z1":137.1120,"a":false,"y1":109.4570,"n":"Gly","y2":110.0070,"z2":136.8020,"x2":16.9500,"h":false,"x1":14.6660},{"s":false,"z1":137.8220,"a":false,"y1":112.5660,"n":"Thr","y2":113.3190,"z2":139.5120,"x2":18.2800,"h":false,"x1":16.7540},{"s":false,"z1":141.6220,"a":false,"y1":112.7260,"n":"Ser","y2":110.6140,"z2":141.9280,"x2":17.6360,"h":false,"x1":16.5400},{"s":false,"z1":143.7420,"a":false,"y1":111.6150,"n":"Leu","y2":112.5200,"z2":145.9020,"x2":18.9620,"h":false,"x1":19.5},{"s":false,"z1":147.1830,"a":false,"y1":110.0610,"n":"Asp","y2":109.4700,"z2":147.8890,"x2":21.1800,"h":false,"x1":18.9610},{"s":false,"z1":149.5900,"a":false,"y1":111.6490,"n":"Arg","y2":110.4150,"z2":151.0140,"x2":22.9170,"h":false,"x1":21.4400},{"s":false,"z1":152.0940,"a":false,"y1":108.8240,"n":"Leu","y2":106.7570,"z2":152.2680,"x2":22.1410,"h":false,"x1":20.9330},{"s":false,"z1":149.5390,"a":false,"y1":106.3130,"n":"Ser","y2":105.8380,"z2":148.2040,"x2":24.1430,"h":false,"x1":22.2200},{"s":false,"z1":148.0680,"a":false,"y1":108.4630,"n":"Asn","y2":110.4360,"z2":149.3610,"x2":25.4040,"h":false,"x1":24.9930},{"s":false,"z1":149.3180,"a":false,"y1":110.0930,"n":"Ile","y2":111.7240,"z2":148.5400,"x2":29.7490,"h":false,"x1":28.1530},{"s":false,"z1":146.1340,"a":false,"y1":110.3900,"n":"Lys","y2":110.5770,"z2":144.0910,"x2":29,"h":false,"x1":30.2450},{"s":false,"z1":144.3120,"a":false,"y1":113.3910,"n":"Phe","y2":115.0270,"z2":145.7990,"x2":29.6940,"h":false,"x1":28.7780},{"s":false,"z1":144.0800,"a":false,"y1":117.1570,"n":"Val","y2":117.7690,"z2":142.7790,"x2":27.2970,"h":false,"x1":29.2200},{"s":false,"z1":144.0510,"a":false,"y1":120.2590,"n":"Thr","y2":121.4750,"z2":142.9930,"x2":28.8380,"h":false,"x1":27.0560},{"s":false,"z1":141.0050,"a":false,"y1":122.5660,"n":"Leu","y2":124.3510,"z2":141.1620,"x2":28.8380,"h":true,"x1":27.2470},{"s":false,"z1":143.4270,"a":false,"y1":125.4520,"n":"Gly","y2":126.1190,"z2":143.9130,"x2":29.9320,"h":true,"x1":27.6870},{"s":false,"z1":145.0230,"a":false,"y1":123.6830,"n":"Glu","y2":124.2460,"z2":144.1390,"x2":32.7910,"h":true,"x1":30.6410},{"s":false,"z1":141.5910,"a":false,"y1":123.2920,"n":"Ile","y2":125.0430,"z2":141.0710,"x2":33.7870,"h":true,"x1":32.2310},{"s":false,"z1":140.8090,"a":false,"y1":127.0010,"n":"Ser","y2":128.5420,"z2":141.4690,"x2":33.5340,"h":true,"x1":31.8280},{"s":false,"z1":144.1650,"a":false,"y1":127.9970,"n":"Glu","y2":128.4430,"z2":144.0860,"x2":35.6790,"h":true,"x1":33.3160},{"s":false,"z1":143.4050,"a":false,"y1":125.8270,"n":"Thr","y2":126.8080,"z2":142.1300,"x2":38.1190,"h":true,"x1":36.3410},{"s":false,"z1":139.9160,"a":true,"y1":127.3470,"n":"Leu","y2":129.3960,"z2":139.2000,"x2":37.5580,"h":true,"x1":36.5380},{"s":false,"z1":141.4130,"a":false,"y1":130.8290,"n":"Gly","y2":132.9970,"z2":141.3780,"x2":35.7790,"h":true,"x1":36.7950},{"s":false,"z1":140.8490,"a":false,"y1":132.0450,"n":"Ala","y2":132.3390,"z2":143.2400,"x2":33.2640,"h":false,"x1":33.2390},{"s":false,"z1":143.1400,"a":false,"y1":134.7010,"n":"Asn","y2":134.1500,"z2":142.8820,"x2":29.4690,"h":false,"x1":31.7810},{"s":false,"z1":145.3380,"a":false,"y1":132.9450,"n":"Lys","y2":134.6370,"z2":146.5840,"x2":28.0280,"h":false,"x1":29.1960},{"s":false,"z1":144.4370,"a":false,"y1":135.2080,"n":"Thr","y2":135.2980,"z2":144.8660,"x2":23.9220,"h":false,"x1":26.2960},{"s":false,"z1":145.4280,"a":false,"y1":132.5840,"n":"Trp","y2":131.3610,"z2":147.4090,"x2":23.1130,"h":false,"x1":23.7130},{"s":false,"z1":146.9370,"a":false,"y1":132.3260,"y2":131.3610,"z2":147.4090,"x2":23.1130,"h":false,"x1":23.7550},{"s":false,"z1":146.9370,"a":false,"y1":132.3260,"y2":131.3610,"z2":147.4090,"x2":23.1130,"h":false,"x1":23.7550},{"s":false,"z1":146.9370,"a":false,"y1":132.3260,"y2":131.3610,"z2":147.4090,"x2":23.1130,"h":false,"x1":23.7550},{"s":false,"z1":146.9370,"a":false,"y1":132.3260,"y2":131.3610,"z2":147.4090,"x2":23.1130,"h":false,"x1":23.7550}],[{"s":false,"z1":150.6430,"a":false,"y1":142.9690,"y2":142.9690,"z2":150.6430,"x2":74.5060,"h":false,"x1":74.5060},{"s":false,"z1":150.6430,"a":false,"y1":142.9690,"y2":142.9690,"z2":150.6430,"x2":74.5060,"h":false,"x1":74.5060},{"s":false,"z1":151.4800,"a":false,"y1":143.7600,"n":"Met","y2":145.1940,"z2":151.9280,"x2":73.5840,"h":false,"x1":75.4490},{"s":false,"z1":153.6480,"a":false,"y1":146.8520,"n":"Glu","y2":148.1350,"z2":151.6640,"x2":75.4640,"h":false,"x1":75.0110},{"s":false,"z1":151.9950,"a":false,"y1":149.8180,"n":"Ala","y2":151.1540,"z2":152.8340,"x2":75.0980,"h":false,"x1":73.2840},{"s":false,"z1":150.375,"a":false,"y1":152.2850,"n":"Leu","y2":154.4180,"z2":151.3560,"x2":76.1620,"h":false,"x1":75.6760},{"s":false,"z1":151.2430,"a":false,"y1":155.3090,"n":"Gly","y2":157.4430,"z2":150.2940,"x2":74.1190,"h":false,"x1":73.5580},{"s":false,"z1":147.6450,"a":false,"y1":156.4970,"n":"Ala","y2":154.4350,"z2":146.4240,"x2":73.7980,"h":false,"x1":73.8900},{"s":false,"z1":144.2560,"a":false,"y1":155.5250,"n":"Asp","y2":156.6500,"z2":142.9720,"x2":74.1730,"h":false,"x1":72.4890},{"s":false,"z1":141.7780,"a":false,"y1":154.3200,"n":"Val","y2":152.8870,"z2":140.2060,"x2":73.9250,"h":false,"x1":75.0780},{"s":false,"z1":137.9920,"a":false,"y1":154.2000,"n":"Thr","y2":154.1890,"z2":137.6730,"x2":77.3810,"h":false,"x1":75.0200},{"s":false,"z1":137.3310,"a":false,"y1":151.4550,"n":"Gln","y2":152.1990,"z2":135.0590,"x2":77.6720,"h":false,"x1":77.5930},{"s":false,"z1":135.1820,"a":false,"y1":153.0250,"n":"Gly","y2":152.4330,"z2":133.625,"x2":81.9840,"h":false,"x1":80.2780},{"s":false,"z1":134.6040,"a":false,"y1":149.8570,"n":"Leu","y2":148.2620,"z2":134.4440,"x2":80.4860,"h":false,"x1":82.2850},{"s":false,"z1":132.7570,"a":false,"y1":146.5590,"n":"Glu","y2":145.8280,"z2":133.2110,"x2":84.1460,"h":false,"x1":81.9150},{"s":false,"z1":132.5370,"a":false,"y1":143.1690,"n":"Lys","y2":143.8320,"z2":130.2940,"x2":84.0860,"h":false,"x1":83.5600},{"s":false,"z1":130.6760,"a":false,"y1":143.9050,"n":"Gly","y2":145.6080,"z2":130.0880,"x2":88.3360,"h":false,"x1":86.7850},{"s":false,"z1":131.7410,"a":false,"y1":147.5450,"n":"Ser","y2":146.7610,"z2":133.2680,"x2":88.9190,"h":false,"x1":87.2270},{"s":false,"z1":132.6050,"a":false,"y1":148.7640,"n":"Leu","y2":151.0350,"z2":133.1850,"x2":90.2330,"h":false,"x1":90.7340},{"s":false,"z1":135.8640,"a":false,"y1":150.7260,"n":"Ile","y2":149.9070,"z2":136.6940,"x2":93.0690,"h":false,"x1":90.9490},{"s":false,"z1":138.2050,"a":false,"y1":152.2590,"n":"Thr","y2":151.3970,"z2":140.1690,"x2":92.4420,"h":false,"x1":93.5180},{"s":false,"z1":141.2270,"a":false,"y1":150.3350,"n":"Cys","y2":151.6930,"z2":142.2720,"x2":96.4910,"h":false,"x1":94.7850},{"s":false,"z1":143.9950,"a":false,"y1":152.9720,"n":"Ala","y2":152.6980,"z2":146.3890,"x2":94.7960,"h":false,"x1":94.6700},{"s":false,"z1":146.3260,"a":false,"y1":151.3560,"n":"Asp","y2":151.4830,"z2":144.8640,"x2":99.1260,"h":false,"x1":97.2270},{"s":false,"z1":146.7090,"a":false,"y1":150.3990,"n":"Asn","y2":148.5170,"z2":147.0790,"x2":102.3420,"h":false,"x1":100.8960},{"s":false,"z1":146.0460,"a":false,"y1":146.6480,"n":"Thr","y2":145.1620,"z2":144.9340,"x2":102.0950,"h":false,"x1":100.5530},{"s":false,"z1":142.9450,"a":false,"y1":146.9040,"n":"Gly","y2":146.5010,"z2":140.5860,"x2":102.5410,"h":false,"x1":102.7230},{"s":false,"z1":140.6200,"a":false,"y1":146.5190,"n":"Ala","y2":148.7100,"z2":141.0950,"x2":98.9080,"h":false,"x1":99.7460},{"s":false,"z1":138.5180,"a":false,"y1":149.6460,"n":"Arg","y2":150.5670,"z2":138.0450,"x2":97.0110,"h":false,"x1":99.1830},{"s":false,"z1":136.1810,"a":false,"y1":148.6230,"n":"Glu","y2":146.2430,"z2":136.4760,"x2":96.2620,"h":false,"x1":96.3590},{"s":false,"z1":136.8200,"a":false,"y1":146.2630,"n":"Leu","y2":147.1020,"z2":135.2280,"x2":91.8570,"h":false,"x1":93.4640},{"s":false,"z1":134.3700,"a":false,"y1":144.5520,"n":"Lys","y2":142.8070,"z2":135.7010,"x2":90.1570,"h":false,"x1":91.0910},{"s":false,"z1":135.6510,"a":false,"y1":143.8000,"n":"Val","y2":142.3910,"z2":133.7380,"x2":87.1730,"h":false,"x1":87.5800},{"s":false,"z1":135.2400,"a":false,"y1":140.1470,"n":"Ile","y2":139.3000,"z2":134.8590,"x2":84.3660,"h":false,"x1":86.5750},{"s":false,"z1":137.4420,"a":false,"y1":139.7490,"n":"Ser","y2":141.2310,"z2":139.2660,"x2":83.9730,"h":false,"x1":83.4890},{"s":false,"z1":139.9670,"a":false,"y1":141.5070,"n":"Val","y2":139.7830,"z2":140.6220,"x2":79.7410,"h":false,"x1":81.2650},{"s":false,"z1":143.2860,"a":false,"y1":139.7840,"n":"His","y2":140.9890,"z2":143.4940,"x2":78.5010,"h":false,"x1":80.5670},{"s":false,"z1":143.7900,"a":false,"y1":138.7110,"n":"Gly","y2":139.1530,"z2":142.7360,"x2":74.8760,"h":false,"x1":76.9600},{"s":false,"z1":140.3390,"a":false,"y1":139.9680,"n":"Tyr","y2":137.9720,"z2":138.9950,"x2":76.2140,"h":false,"x1":75.9590},{"s":false,"z1":137.8570,"a":false,"y1":138.2560,"n":"Ser","y2":139.9820,"z2":137.3590,"x2":72.1110,"h":false,"x1":73.6770},{"s":false,"z1":134.6530,"a":false,"y1":140.0570,"n":"Gly","y2":139.2070,"z2":134.5490,"x2":70.4800,"h":false,"x1":72.7260},{"s":false,"z1":131.7130,"a":false,"y1":139.1880,"n":"Thr","y2":139.5460,"z2":130.0290,"x2":72.1470,"h":false,"x1":70.4870},{"s":false,"z1":128.1210,"a":false,"y1":137.9690,"n":"Lys","y2":140.2270,"z2":127.2800,"x2":70.6940,"h":false,"x1":70.8290},{"s":false,"z1":126.1320,"a":false,"y1":140.0890,"n":"Asn","y2":141.9810,"z2":126.4810,"x2":74.7270,"h":false,"x1":73.3080},{"s":false,"z1":129.0840,"a":false,"y1":142.4360,"n":"Arg","y2":141.1650,"z2":130.1320,"x2":75.6600,"h":false,"x1":73.9160},{"s":false,"z1":129.8880,"a":false,"y1":143.1290,"n":"His","y2":144.2210,"z2":131.9140,"x2":76.9170,"h":false,"x1":77.5710},{"s":false,"z1":133.6200,"a":false,"y1":142.4680,"n":"Pro","y2":144.1560,"z2":133.5750,"x2":79.8060,"h":false,"x1":78.0820},{"s":false,"z1":135.2530,"a":false,"y1":145.8930,"n":"Lys","y2":145.4060,"z2":137.6130,"x2":78.3020,"h":false,"x1":78.3870},{"s":false,"z1":138.2260,"a":false,"y1":147.1920,"n":"Ala","y2":149.4310,"z2":137.5340,"x2":80.8870,"h":false,"x1":80.3660},{"s":false,"z1":140.0220,"a":false,"y1":150.5120,"n":"Gly","y2":149.7370,"z2":142.1110,"x2":81.3080,"h":false,"x1":80.4060},{"s":false,"z1":143.1570,"a":false,"y1":152.3260,"n":"Leu","y2":151.3920,"z2":144.3380,"x2":79.6160,"h":false,"x1":81.4950},{"s":false,"z1":146.2560,"a":false,"y1":150.1490,"n":"Gly","y2":147.8900,"z2":146.9590,"x2":80.8160,"h":false,"x1":81.1620},{"s":false,"z1":144.4790,"a":false,"y1":146.7950,"n":"Asp","y2":146.6650,"z2":144.5930,"x2":83.5490,"h":false,"x1":81.1580},{"s":false,"z1":145.2460,"a":false,"y1":143.9850,"n":"Lys","y2":142.6100,"z2":143.5030,"x2":82.6520,"h":false,"x1":83.5550},{"s":false,"z1":141.8890,"a":false,"y1":142.8160,"n":"Ile","y2":142.1040,"z2":142.5900,"x2":87.0570,"h":false,"x1":84.8790},{"s":false,"z1":140.7520,"a":false,"y1":140.0380,"n":"Thr","y2":141.3070,"z2":138.7240,"x2":87.4020,"h":false,"x1":87.2230},{"s":false,"z1":138.7470,"a":false,"y1":141.3970,"n":"Val","y2":139.7650,"z2":139.1570,"x2":91.8510,"h":false,"x1":90.1410},{"s":false,"z1":136.8800,"a":false,"y1":140.4510,"n":"Ser","y2":142.7540,"z2":136.3710,"x2":93.7580,"h":false,"x1":93.2970},{"s":false,"z1":136.9010,"a":false,"y1":142.5930,"n":"Val","y2":141.7730,"z2":135.0620,"x2":97.7460,"h":false,"x1":96.4410},{"s":false,"z1":133.5050,"a":false,"y1":144.0460,"n":"Thr","y2":144.4370,"z2":132.7010,"x2":99.5650,"h":false,"x1":97.3360},{"s":false,"z1":134.5440,"a":false,"y1":146.4340,"n":"Lys","y2":146.5580,"z2":136.9320,"x2":99.8160,"h":false,"x1":100.0980},{"s":false,"z1":137.4240,"a":false,"y1":146.3980,"n":"Gly","y2":145.2220,"z2":136.4150,"x2":104.375,"h":false,"x1":102.5410},{"s":false,"z1":138.8510,"a":false,"y1":144.3700,"n":"Thr","y2":142.4440,"z2":138.3710,"x2":104.0590,"h":false,"x1":105.3990},{"s":false,"z1":137.1970,"a":false,"y1":140.9870,"n":"Pro","y2":139.2600,"z2":137.5800,"x2":104.5810,"h":false,"x1":106.1960},{"s":false,"z1":140.3400,"a":false,"y1":139.1550,"n":"Glu","y2":138.4140,"z2":140.5930,"x2":102.8020,"h":false,"x1":105.0790},{"s":false,"z1":140.4820,"a":false,"y1":140.9650,"n":"Met","y2":140.3660,"z2":139.1760,"x2":99.7820,"h":false,"x1":101.7090},{"s":false,"z1":136.7290,"a":false,"y1":140.7840,"n":"Arg","y2":138.4050,"z2":137.0100,"x2":101.0170,"h":false,"x1":101.0440},{"s":false,"z1":135.5120,"a":false,"y1":138.1190,"n":"Arg","y2":136.4600,"z2":136.4170,"x2":97.1510,"h":false,"x1":98.6170},{"s":false,"z1":139.0270,"a":false,"y1":137.3810,"n":"Gln","y2":138.8260,"z2":138.5900,"x2":95.4790,"h":false,"x1":97.3470},{"s":false,"z1":139.6410,"a":false,"y1":137.0280,"n":"Val","y2":136.3520,"z2":141.9350,"x2":93.3220,"h":false,"x1":93.5950},{"s":false,"z1":142.8000,"a":false,"y1":138.9050,"n":"Leu","y2":139.7890,"z2":141.9220,"x2":90.5950,"h":false,"x1":92.6330},{"s":false,"z1":144.4540,"a":false,"y1":140.5840,"n":"Glu","y2":142.3490,"z2":145.1390,"x2":91.1120,"h":false,"x1":89.6460},{"s":false,"z1":144.7260,"a":false,"y1":144.3480,"n":"Ala","y2":144.4150,"z2":144.9420,"x2":86.8350,"h":false,"x1":89.2220},{"s":false,"z1":145.7670,"a":false,"y1":147.0750,"n":"Val","y2":149.0550,"z2":145.0080,"x2":87.9000,"h":false,"x1":86.7970},{"s":false,"z1":143.4910,"a":false,"y1":149.9200,"n":"Val","y2":151.3240,"z2":145.0890,"x2":84.5770,"h":false,"x1":85.7300},{"s":false,"z1":145.2410,"a":false,"y1":153.1380,"n":"Val","y2":155.3290,"z2":145.2740,"x2":85.7550,"h":false,"x1":86.7280},{"s":false,"z1":142.5440,"a":false,"y1":155.8210,"n":"Arg","y2":154.4760,"z2":140.5390,"x2":86.0980,"h":false,"x1":86.1900},{"s":false,"z1":139.2340,"a":false,"y1":156.0870,"n":"Gln","y2":158.3420,"z2":139.3080,"x2":83.5270,"h":false,"x1":84.3040},{"s":false,"z1":136.5800,"a":false,"y1":158.7700,"n":"Arg","y2":160.1720,"z2":136.5480,"x2":81.9040,"h":false,"x1":83.8380},{"s":false,"z1":136.1330,"a":false,"y1":158.1100,"n":"Lys","y2":158.1220,"z2":138.5220,"x2":80.0190,"h":false,"x1":80.1140},{"s":false,"z1":138.6840,"a":false,"y1":160.1370,"n":"Pro","y2":158.0910,"z2":139.1180,"x2":76.8920,"h":false,"x1":78.0770},{"s":false,"z1":141.8260,"a":false,"y1":158.7710,"n":"Ile","y2":160.9670,"z2":142.6410,"x2":75.9270,"h":false,"x1":76.4100},{"s":false,"z1":143.7160,"a":false,"y1":160.3330,"n":"Arg","y2":159.0550,"z2":145.7510,"x2":73.3510,"h":false,"x1":73.4990},{"s":false,"z1":147.3910,"a":false,"y1":161.2570,"n":"Arg","y2":162.3250,"z2":147.1230,"x2":71.5270,"h":false,"x1":73.6530},{"s":false,"z1":149.6790,"a":false,"y1":161.4810,"n":"Pro","y2":163.1050,"z2":149.4710,"x2":68.8140,"h":false,"x1":70.5550},{"s":false,"z1":149.3700,"a":false,"y1":165.2670,"n":"Asp","y2":166.8460,"z2":147.6300,"x2":70.0170,"h":false,"x1":70.5190},{"s":false,"z1":145.5890,"a":false,"y1":164.9780,"n":"Gly","y2":165.1580,"z2":143.5330,"x2":71.3360,"h":false,"x1":70.1330},{"s":false,"z1":144.7160,"a":false,"y1":166.1380,"n":"Thr","y2":163.8150,"z2":144.5800,"x2":74.2550,"h":false,"x1":73.6580},{"s":false,"z1":142.2520,"a":false,"y1":164.0530,"n":"Arg","y2":165.3000,"z2":142.7940,"x2":77.6500,"h":false,"x1":75.6740},{"s":false,"z1":142.8850,"a":false,"y1":163.0820,"n":"Val","y2":161.0950,"z2":141.5830,"x2":79.6060,"h":false,"x1":79.2910},{"s":false,"z1":140.2360,"a":false,"y1":162.0430,"n":"Lys","y2":163.3320,"z2":140.8180,"x2":83.7670,"h":false,"x1":81.8170},{"s":false,"z1":140.1770,"a":false,"y1":161.3190,"n":"Phe","y2":161.3890,"z2":137.7880,"x2":85.8000,"h":false,"x1":85.5490},{"s":false,"z1":137.9300,"a":false,"y1":162.1210,"n":"Glu","y2":160.8810,"z2":135.9790,"x2":89.1710,"h":false,"x1":88.5190},{"s":false,"z1":137.2240,"a":false,"y1":158.4320,"n":"Asp","y2":157.4780,"z2":138.6030,"x2":87.4230,"h":false,"x1":89.1400},{"s":false,"z1":137.8610,"a":false,"y1":154.8580,"n":"Asn","y2":153.9020,"z2":138.0930,"x2":90.1760,"h":false,"x1":87.9890},{"s":false,"z1":140.7000,"a":false,"y1":153.1560,"n":"Ala","y2":152.2020,"z2":142.1700,"x2":88.1900,"h":false,"x1":89.8260},{"s":false,"z1":142.7840,"a":false,"y1":150.0060,"n":"Ala","y2":150.0030,"z2":143.2470,"x2":92.2180,"h":false,"x1":89.8500},{"s":false,"z1":145.7330,"a":false,"y1":148.7310,"n":"Val","y2":146.6570,"z2":146.3620,"x2":90.8480,"h":false,"x1":91.8980},{"s":false,"z1":145.9990,"a":false,"y1":145.1280,"n":"Ile","y2":145.3460,"z2":148.3960,"x2":93.2790,"h":false,"x1":93.125},{"s":false,"z1":148.8520,"a":false,"y1":143.2010,"n":"Val","y2":140.9620,"z2":147.9680,"x2":91.6590,"h":false,"x1":91.5330},{"s":false,"z1":150.4700,"a":false,"y1":139.7380,"n":"Asp","y2":139.6790,"z2":150.6840,"x2":89.5260,"h":false,"x1":91.9170},{"s":false,"z1":151.8660,"a":false,"y1":137.1770,"n":"Glu","y2":137.8980,"z2":152.8810,"x2":87.4080,"h":false,"x1":89.4610},{"s":false,"z1":154.9330,"a":false,"y1":139.2970,"n":"Asn","y2":141.5280,"z2":155.4670,"x2":87.9800,"h":false,"x1":88.6850},{"s":false,"z1":152.8280,"a":false,"y1":142.4500,"n":"Glu","y2":144.6960,"z2":153.2850,"x2":89.0080,"h":false,"x1":88.3010},{"s":false,"z1":154.2310,"a":false,"y1":143.9460,"n":"Asp","y2":143.4390,"z2":152.2150,"x2":92.6890,"h":false,"x1":91.4990},{"s":false,"z1":151.7180,"a":false,"y1":145.9600,"n":"Pro","y2":145.0830,"z2":152.7800,"x2":95.4910,"h":false,"x1":93.5260},{"s":false,"z1":150.4510,"a":false,"y1":143.8960,"n":"Arg","y2":144.3240,"z2":151.1270,"x2":98.7270,"h":false,"x1":96.4560},{"s":false,"z1":150.4150,"a":false,"y1":147.0020,"n":"Gly","y2":147.5670,"z2":152.5930,"x2":97.8050,"h":false,"x1":98.6540},{"s":false,"z1":153.1120,"a":false,"y1":149.4000,"n":"Thr","y2":151.2850,"z2":153.9860,"x2":98.6380,"h":false,"x1":99.8330},{"s":false,"z1":151.6270,"a":false,"y1":152.7690,"n":"Glu","y2":152.2320,"z2":149.3960,"x2":98.0860,"h":false,"x1":98.8070},{"s":false,"z1":149.4430,"a":false,"y1":154.0410,"n":"Leu","y2":156.3610,"z2":149.3920,"x2":96.5460,"h":false,"x1":95.9460},{"s":false,"z1":146.6180,"a":false,"y1":156.5220,"n":"Lys","y2":156.5950,"z2":145.5880,"x2":94.3640,"h":false,"x1":96.5300},{"s":false,"z1":145.9350,"a":false,"y1":159.3040,"n":"Gly","y2":158.3810,"z2":147.7780,"x2":92.8390,"h":false,"x1":94.0330},{"s":false,"z1":147.4590,"a":false,"y1":160.0480,"n":"Pro","y2":158.0790,"z2":146.3560,"x2":89.7560,"h":false,"x1":90.5860},{"s":false,"z1":148.3400,"a":false,"y1":157.5390,"n":"Ile","y2":159.2130,"z2":149.2020,"x2":86.3720,"h":false,"x1":87.8620},{"s":false,"z1":148.4520,"a":false,"y1":157.9030,"n":"Ala","y2":156.3460,"z2":150.2640,"x2":83.9660,"h":false,"x1":84.0780},{"s":false,"z1":151.9380,"a":false,"y1":158.0820,"n":"Arg","y2":156.1600,"z2":153.0690,"x2":81.6320,"h":true,"x1":82.5320},{"s":false,"z1":150.9360,"a":false,"y1":155.3790,"n":"Glu","y2":153.0790,"z2":151.5760,"x2":80.2890,"h":true,"x1":80.0410},{"s":false,"z1":150.4520,"a":false,"y1":152.8150,"n":"Val","y2":151.3470,"z2":152.2840,"x2":83.3560,"h":true,"x1":82.8190},{"s":false,"z1":154.0440,"a":false,"y1":153.4880,"n":"Ala","y2":151.8940,"z2":155.7230,"x2":83.2930,"h":true,"x1":83.9200},{"s":false,"z1":155.3690,"a":false,"y1":152.2550,"n":"Gln","y2":150,"z2":156.1510,"x2":80.7610,"h":true,"x1":80.5780},{"s":false,"z1":153.6060,"a":true,"y1":148.8910,"n":"Arg","y2":147.1350,"z2":154.5810,"x2":82.2240,"h":true,"x1":80.9320},{"s":false,"z1":153.9640,"a":false,"y1":148.3080,"n":"Phe","y2":150.125,"z2":154.4950,"x2":86.1580,"h":true,"x1":84.6720},{"s":false,"z1":157.2460,"a":false,"y1":149.6980,"n":"Gly","y2":150.8680,"z2":157.1570,"x2":88.0230,"h":true,"x1":85.9540},{"s":false,"z1":157.0170,"a":false,"y1":148.5700,"n":"Ser","y2":149.6590,"z2":155.7450,"x2":91.2830,"h":true,"x1":89.5730},{"s":false,"z1":153.4640,"a":false,"y1":149.9330,"n":"Val","y2":152.1720,"z2":153.3990,"x2":90.6210,"h":true,"x1":89.7430},{"s":false,"z1":154.8040,"a":true,"y1":153.2720,"n":"Ala","y2":154.8300,"z2":155.5900,"x2":90.1190,"h":true,"x1":88.4710},{"s":false,"z1":157.7900,"a":false,"y1":153.2850,"n":"Ser","y2":153.0650,"z2":158.0090,"x2":93.2310,"h":true,"x1":90.8390},{"s":false,"z1":155.2550,"a":false,"y1":153.3150,"n":"Ala","y2":154.7970,"z2":153.6500,"x2":94.7100,"h":false,"x1":93.6860},{"s":false,"z1":153.1800,"a":false,"y1":156.1940,"n":"Ala","y2":157.7930,"z2":154.9070,"x2":92.7740,"h":false,"x1":92.3200},{"s":false,"z1":153.2170,"a":false,"y1":159.4690,"n":"Thr","y2":161.4410,"z2":154.0020,"x2":93.1220,"h":false,"x1":94.2480},{"s":false,"z1":151.8800,"a":false,"y1":161.4150,"n":"Met","y2":159.6750,"z2":150.9360,"x2":89.9160,"h":false,"x1":91.2710},{"s":false,"z1":152.1350,"a":false,"y1":160.5940,"n":"Ile","y2":162.5550,"z2":152.6290,"x2":86.2720,"h":false,"x1":87.5610},{"s":false,"z1":150.0710,"a":false,"y1":162.7020,"n":"Val","y2":160.9310,"z2":149.5560,"x2":83.6350,"h":false,"x1":85.1600},{"s":false,"z1":149.8690,"a":false,"y1":162.1330,"y2":160.9310,"z2":149.5560,"x2":83.6350,"h":false,"x1":83.7540},{"s":false,"z1":149.8690,"a":false,"y1":162.1330,"y2":160.9310,"z2":149.5560,"x2":83.6350,"h":false,"x1":83.7540},{"s":false,"z1":149.8690,"a":false,"y1":162.1330,"y2":160.9310,"z2":149.5560,"x2":83.6350,"h":false,"x1":83.7540},{"s":false,"z1":149.8690,"a":false,"y1":162.1330,"y2":160.9310,"z2":149.5560,"x2":83.6350,"h":false,"x1":83.7540}],[{"s":false,"z1":62.0910,"a":false,"y1":102.6400,"y2":102.6400,"z2":62.0910,"x2":26.9290,"h":false,"x1":26.9290},{"s":false,"z1":62.0910,"a":false,"y1":102.6400,"y2":102.6400,"z2":62.0910,"x2":26.9290,"h":false,"x1":26.9290},{"s":false,"z1":62.7910,"a":false,"y1":103.3730,"n":"Thr","y2":101.3270,"z2":63.3160,"x2":29.1590,"h":false,"x1":28.0190},{"s":false,"z1":62.5800,"a":false,"y1":102.2290,"n":"Ser","y2":103.3700,"z2":64.6590,"x2":32.0710,"h":false,"x1":31.6400},{"s":false,"z1":65.3690,"a":false,"y1":101.6600,"n":"Lys","y2":103.7400,"z2":66.4460,"x2":34.6520,"h":true,"x1":34.1520},{"s":false,"z1":64.2580,"a":false,"y1":104.7700,"n":"Lys","y2":106.7740,"z2":65.4310,"x2":35.4750,"h":true,"x1":36.0480},{"s":false,"z1":64.3600,"a":false,"y1":106.8540,"n":"Lys","y2":108.0290,"z2":66.2390,"x2":31.9910,"h":true,"x1":32.8960},{"s":false,"z1":68.0390,"a":true,"y1":106.0190,"n":"Arg","y2":106.5380,"z2":70.1980,"x2":33.3000,"h":true,"x1":32.3920},{"s":false,"z1":69.2800,"a":false,"y1":107.0870,"n":"Gln","y2":108.6350,"z2":70.9970,"x2":36.4990,"h":true,"x1":35.8580},{"s":false,"z1":70.0030,"a":false,"y1":110.7710,"n":"Arg","y2":110.3420,"z2":71.6100,"x2":33.3740,"h":false,"x1":35.1150},{"s":false,"z1":73.7860,"a":false,"y1":111.1110,"n":"Gly","y2":110.1380,"z2":75.8470,"x2":35.6490,"h":false,"x1":34.9170},{"s":false,"z1":74.6050,"a":false,"y1":107.9550,"n":"Ser","y2":107.4940,"z2":75.8070,"x2":38.9140,"h":false,"x1":36.8900},{"s":false,"z1":75.0010,"a":false,"y1":109.8690,"n":"Arg","y2":109.5010,"z2":73.5250,"x2":42.0390,"h":false,"x1":40.1810},{"s":false,"z1":74.2030,"a":false,"y1":106.8380,"n":"Thr","y2":105.2830,"z2":72.4850,"x2":43.0190,"h":false,"x1":42.3870},{"s":false,"z1":71.0880,"a":false,"y1":105.4870,"n":"His","y2":103.4930,"z2":70.1310,"x2":41.5440,"h":false,"x1":40.6380},{"s":false,"z1":72.3280,"a":false,"y1":101.9200,"n":"Gly","y2":100.2840,"z2":72.7140,"x2":42.7220,"h":false,"x1":41.0530},{"s":false,"z1":72.9580,"a":false,"y1":102.0700,"n":"Gly","y2":101.4820,"z2":74.6750,"x2":46.3620,"h":false,"x1":44.8020},{"s":false,"z1":76.7010,"a":false,"y1":101.5360,"n":"Gly","y2":103.875,"z2":77.0230,"x2":44.5520,"h":false,"x1":44.5200},{"s":false,"z1":78.8570,"a":false,"y1":103.8470,"n":"Ser","y2":104.4580,"z2":76.7520,"x2":47.6590,"h":false,"x1":46.6590},{"s":false,"z1":77.1520,"a":false,"y1":107.1780,"n":"His","y2":107.9020,"z2":76.0750,"x2":49.4960,"h":false,"x1":47.4770},{"s":false,"z1":77.6040,"a":false,"y1":106.2720,"n":"Lys","y2":105.1260,"z2":76.2220,"x2":52.7230,"h":false,"x1":51.1480},{"s":false,"z1":74.9900,"a":false,"y1":103.5140,"n":"Asn","y2":103.7260,"z2":73.1360,"x2":52.3590,"h":false,"x1":50.8250},{"s":false,"z1":71.4080,"a":false,"y1":104.8330,"n":"Arg","y2":107.1310,"z2":70.9050,"x2":50.9970,"h":false,"x1":50.4640},{"s":false,"z1":71.0020,"a":false,"y1":106.6830,"n":"Arg","y2":106.1610,"z2":68.6670,"x2":53.9010,"h":false,"x1":53.7420},{"s":false,"z1":68.6420,"a":false,"y1":105.8640,"n":"Gly","y2":103.5680,"z2":68.9950,"x2":56.0090,"h":true,"x1":56.6130},{"s":false,"z1":67.3810,"a":false,"y1":102.6100,"n":"Ala","y2":100.4630,"z2":68.3880,"x2":58.5090,"h":true,"x1":58.1160},{"s":false,"z1":70.9190,"a":false,"y1":101.4700,"n":"Gly","y2":99.4860,"z2":71.7340,"x2":57.8510,"h":true,"x1":58.9060},{"s":false,"z1":71.1730,"a":false,"y1":100.4050,"n":"His","y2":98.3620,"z2":70.4140,"x2":54.2320,"h":true,"x1":55.2590},{"s":false,"z1":68.2560,"a":true,"y1":98.0260,"n":"Arg","y2":96.3230,"z2":67.5240,"x2":57.4980,"h":true,"x1":55.9920},{"s":false,"z1":69.4690,"a":false,"y1":96.7830,"n":"Gly","y2":96.2210,"z2":68.0490,"x2":61.2000,"h":true,"x1":59.3610},{"s":false,"z1":66.7530,"a":false,"y1":98.6210,"n":"Gly","y2":98.0150,"z2":65.2660,"x2":59.4600,"h":false,"x1":61.2250},{"s":false,"z1":63.1570,"a":false,"y1":99.5300,"n":"Arg","y2":97.5900,"z2":62.2660,"x2":61.5690,"h":false,"x1":60.4530},{"s":false,"z1":60.6080,"a":false,"y1":96.8950,"n":"Gly","y2":95.2920,"z2":62.3590,"x2":59.1400,"h":false,"x1":59.4630},{"s":false,"z1":61.3610,"a":false,"y1":93.4740,"n":"Asp","y2":92.5430,"z2":62.6660,"x2":62.7610,"h":false,"x1":60.9870},{"s":false,"z1":64.1750,"a":false,"y1":94.7710,"n":"Ala","y2":93.5140,"z2":65.6670,"x2":61.7670,"h":false,"x1":63.1870},{"s":false,"z1":66.7470,"a":false,"y1":92.0410,"n":"Gly","y2":89.8020,"z2":67.1570,"x2":63.1480,"h":false,"x1":63.8410},{"s":false,"z1":64.4810,"a":false,"y1":89.1450,"n":"Arg","y2":86.8170,"z2":64.6120,"x2":63.4160,"h":false,"x1":62.8400},{"s":false,"z1":66.1480,"a":false,"y1":87.2800,"n":"Asp","y2":86.6890,"z2":68.2610,"x2":66.7000,"h":false,"x1":65.7290},{"s":false,"z1":69.6650,"a":false,"y1":88.7330,"n":"Lys","y2":87.5630,"z2":70.6320,"x2":63.6020,"h":false,"x1":65.4540},{"s":false,"z1":71.5490,"a":false,"y1":89.8850,"n":"His","y2":89.0530,"z2":71.3660,"x2":60.1150,"h":false,"x1":62.3520},{"s":false,"z1":68.5970,"a":false,"y1":89.0170,"n":"Glu","y2":87.9090,"z2":66.5010,"x2":59.9090,"h":false,"x1":60.1040},{"s":false,"z1":67.1310,"a":false,"y1":85.8360,"n":"Phe","y2":84.3570,"z2":65.7070,"x2":60.3340,"h":false,"x1":61.5920},{"s":false,"z1":67.5380,"a":false,"y1":84.1640,"n":"His","y2":85.3420,"z2":65.6640,"x2":57.2570,"h":false,"x1":58.1930},{"s":false,"z1":64.2900,"a":false,"y1":83,"n":"Asn","y2":83.8340,"z2":62.0310,"x2":56.6380,"h":false,"x1":56.5890},{"s":false,"z1":62.0370,"a":false,"y1":84.3350,"n":"His","y2":82.1800,"z2":62.3160,"x2":60.3220,"h":false,"x1":59.3540},{"s":false,"z1":59.7030,"a":false,"y1":81.8490,"n":"Glu","y2":83.0930,"z2":60.4140,"x2":62.9230,"h":false,"x1":61.0030},{"s":false,"z1":61.1080,"a":false,"y1":80.9380,"n":"Pro","y2":81.6630,"z2":58.9320,"x2":65.1590,"h":false,"x1":64.4360},{"s":false,"z1":59.9010,"a":false,"y1":82.8310,"n":"Leu","y2":80.6220,"z2":59.4740,"x2":68.3450,"h":false,"x1":67.5100},{"s":false,"z1":57.2260,"a":false,"y1":81.3160,"n":"Gly","y2":81.7380,"z2":55.1640,"x2":68.5590,"h":false,"x1":69.7320},{"s":false,"z1":53.6400,"a":false,"y1":80.3570,"n":"Lys","y2":78.0320,"z2":54.2100,"x2":70.3800,"h":false,"x1":70.4870},{"s":false,"z1":51.9330,"a":false,"y1":77.3230,"n":"Ser","y2":77.9100,"z2":49.7110,"x2":68.3080,"h":false,"x1":69.0100},{"s":false,"z1":48.5360,"a":false,"y1":75.7450,"n":"Gly","y2":77.5830,"z2":47.9070,"x2":71.0360,"h":false,"x1":69.6240},{"s":false,"z1":45.2090,"a":false,"y1":77.3490,"n":"Phe","y2":76.7960,"z2":44.1340,"x2":68.3400,"h":false,"x1":70.4070},{"s":false,"z1":42.0980,"a":false,"y1":78.6330,"n":"Lys","y2":78.8600,"z2":40.6860,"x2":70.6220,"h":false,"x1":68.6880},{"s":false,"z1":38.5270,"a":false,"y1":77.6160,"n":"Arg","y2":79.4530,"z2":37.9850,"x2":67.9990,"h":false,"x1":69.4300},{"s":false,"z1":35.9710,"a":false,"y1":80.4550,"n":"Pro","y2":79.2670,"z2":34.7140,"x2":67.8730,"h":true,"x1":69.5660},{"s":false,"z1":34.6840,"a":false,"y1":81.4830,"n":"Gln","y2":80.4710,"z2":32.8630,"x2":64.9560,"h":true,"x1":66.1300},{"s":false,"z1":31.0270,"a":false,"y1":80.8110,"n":"Lys","y2":78.9570,"z2":29.5960,"x2":67.4640,"h":true,"x1":66.9570},{"s":false,"z1":31.6890,"a":true,"y1":77.2040,"n":"Val","y2":75.1400,"z2":32.2730,"x2":66.8320,"h":true,"x1":67.9410},{"s":false,"z1":33.3140,"a":false,"y1":76.4380,"n":"Gln","y2":77.0750,"z2":31.4310,"x2":63.2230,"h":true,"x1":64.5760},{"s":false,"z1":31.4190,"a":false,"y1":74.7100,"n":"Glu","y2":74.4000,"z2":33.3220,"x2":60.3140,"h":false,"x1":61.7410},{"s":false,"z1":32.0840,"a":false,"y1":75.4210,"n":"Glu","y2":74.8840,"z2":30.2210,"x2":56.6350,"h":false,"x1":58.0490},{"s":false,"z1":31.3630,"a":false,"y1":72.5510,"n":"Ala","y2":73.4100,"z2":32.5990,"x2":53.7940,"h":false,"x1":55.6550},{"s":false,"z1":30.4250,"a":false,"y1":73.2290,"n":"Ala","y2":71.0360,"z2":29.8070,"x2":51.2950,"h":false,"x1":52.0460},{"s":false,"z1":32.2410,"a":false,"y1":70.5,"n":"Thr","y2":71.5560,"z2":32.1340,"x2":47.9460,"h":false,"x1":50.1170},{"s":false,"z1":32.1990,"a":false,"y1":69.0660,"n":"Ile","y2":66.7120,"z2":32.2050,"x2":47.0670,"h":false,"x1":46.5930},{"s":false,"z1":33.9580,"a":false,"y1":66.0670,"n":"Asp","y2":66.1400,"z2":32.4070,"x2":43.1990,"h":false,"x1":45.0230},{"s":false,"z1":32.0030,"a":false,"y1":63.3940,"n":"Val","y2":63.7720,"z2":31.4420,"x2":40.8370,"h":true,"x1":43.1400},{"s":false,"z1":34.0680,"a":false,"y1":64.2680,"n":"Arg","y2":65.3940,"z2":32.9260,"x2":38.2840,"h":true,"x1":40.0550},{"s":false,"z1":32.4000,"a":false,"y1":67.6780,"n":"Glu","y2":67.8540,"z2":30.4160,"x2":38.4140,"h":true,"x1":39.7410},{"s":false,"z1":28.8890,"a":false,"y1":66.2830,"n":"Ile","y2":65.8060,"z2":28.0510,"x2":37.9350,"h":true,"x1":40.1330},{"s":false,"z1":29.5620,"a":false,"y1":63.4200,"n":"Asp","y2":63.6160,"z2":29.3150,"x2":35.3360,"h":true,"x1":37.7130},{"s":false,"z1":31.2810,"a":true,"y1":65.5070,"n":"Glu","y2":66.7200,"z2":30.2600,"x2":33.2270,"h":true,"x1":35.0280},{"s":false,"z1":28.1500,"a":false,"y1":67.6400,"n":"Asn","y2":67.8470,"z2":25.7800,"x2":34.9660,"h":true,"x1":34.7280},{"s":false,"z1":25.2790,"a":false,"y1":65.1310,"n":"Val","y2":65.8760,"z2":23.1630,"x2":34.2170,"h":false,"x1":35.0730},{"s":false,"z1":23.8930,"a":false,"y1":65.6070,"n":"Thr","y2":67.4940,"z2":22.4500,"x2":31.1710,"h":false,"x1":31.5420},{"s":false,"z1":24.4670,"a":false,"y1":69.3590,"n":"Leu","y2":70.9010,"z2":22.8600,"x2":32.6940,"h":false,"x1":31.7910},{"s":false,"z1":22.4030,"a":false,"y1":69.4050,"n":"Leu","y2":68.0330,"z2":20.4780,"x2":35.4800,"h":false,"x1":35.0120},{"s":false,"z1":19.2860,"a":false,"y1":68.5270,"n":"Ala","y2":68.2450,"z2":17.0880,"x2":33.9240,"h":false,"x1":32.9850},{"s":false,"z1":17.2520,"a":false,"y1":70.5770,"n":"Ala","y2":70.5110,"z2":17.0200,"x2":37.8980,"h":false,"x1":35.4970},{"s":false,"z1":17.8290,"a":false,"y1":67.8230,"n":"Asp","y2":65.6970,"z2":18.3050,"x2":37.0680,"h":false,"x1":38.0940},{"s":false,"z1":16.0540,"a":false,"y1":64.4130,"n":"Asp","y2":63.1600,"z2":18.0120,"x2":37.7450,"h":false,"x1":38.3790},{"s":false,"z1":16.6320,"a":false,"y1":61.6150,"n":"Val","y2":60.0330,"z2":14.8870,"x2":35.3440,"h":false,"x1":35.8450},{"s":false,"z1":15.5590,"a":false,"y1":58.2990,"n":"Ala","y2":57.3280,"z2":16.5620,"x2":35.4420,"h":false,"x1":37.4060},{"s":false,"z1":16.2860,"a":false,"y1":54.6770,"n":"Glu","y2":53.8580,"z2":18.1330,"x2":35.0910,"h":false,"x1":36.3930},{"s":false,"z1":20.3520,"a":false,"y1":60.3770,"n":"Phe","y2":59.7950,"z2":20.9140,"x2":40.1560,"h":false,"x1":37.8950},{"s":false,"z1":19.1400,"a":false,"y1":61.6280,"n":"Arg","y2":63.9500,"z2":18.6240,"x2":41.0140,"h":false,"x1":41.2620},{"s":false,"z1":20.7580,"a":false,"y1":64.8220,"n":"Val","y2":64.4530,"z2":21.6570,"x2":44.7310,"h":false,"x1":42.5180},{"s":false,"z1":20.3720,"a":false,"y1":66.7150,"n":"Asp","y2":68.7510,"z2":21.4770,"x2":45.1490,"h":false,"x1":45.7810},{"s":false,"z1":23.8830,"a":false,"y1":68.0400,"n":"Val","y2":70.3930,"z2":24.3890,"x2":46.4120,"h":false,"x1":46.3890},{"s":false,"z1":22.4980,"a":false,"y1":71.0040,"n":"Arg","y2":73.2050,"z2":22.3900,"x2":47.4210,"h":true,"x1":48.3670},{"s":false,"z1":21.0600,"a":true,"y1":72.3940,"n":"Asp","y2":73.3030,"z2":21.9620,"x2":43.1010,"h":true,"x1":45.1310},{"s":false,"z1":24.4390,"a":false,"y1":72.0820,"n":"Val","y2":73.9000,"z2":25.9890,"x2":43.1590,"h":true,"x1":43.3890},{"s":false,"z1":27.1420,"a":false,"y1":73.4730,"n":"Val","y2":75.3150,"z2":25.8300,"x2":46.5020,"h":false,"x1":45.6960},{"s":false,"z1":27.6650,"a":false,"y1":77.2450,"n":"Glu","y2":76.6370,"z2":28.8360,"x2":47.6710,"h":false,"x1":45.6730},{"s":false,"z1":28.1460,"a":false,"y1":78.9440,"n":"Glu","y2":77.8140,"z2":27.9730,"x2":51.1860,"h":false,"x1":49.0640},{"s":false,"z1":25.8190,"a":false,"y1":76.2050,"n":"Ala","y2":75.9860,"z2":24.0960,"x2":52.0530,"h":false,"x1":50.4000},{"s":false,"z1":23.7280,"a":false,"y1":78.7210,"n":"Asp","y2":78.6730,"z2":23.9800,"x2":54.7390,"h":false,"x1":52.3490},{"s":false,"z1":26.2700,"a":false,"y1":80.2930,"n":"Asp","y2":79.4430,"z2":28.2360,"x2":55.8030,"h":false,"x1":54.7020},{"s":false,"z1":27.5520,"a":false,"y1":76.7730,"n":"Ala","y2":75.9700,"z2":25.5050,"x2":56.3260,"h":false,"x1":55.3710},{"s":false,"z1":26.7410,"a":false,"y1":74.5680,"n":"Asp","y2":72.7420,"z2":25.1730,"x2":58.3600,"h":false,"x1":58.3640},{"s":false,"z1":26.2920,"a":false,"y1":71.5350,"n":"Tyr","y2":71.8790,"z2":28.0720,"x2":54.5250,"h":false,"x1":56.0980},{"s":false,"z1":27.0210,"a":false,"y1":70.0660,"n":"Val","y2":67.7080,"z2":26.8830,"x2":53.0910,"h":false,"x1":52.6740},{"s":false,"z1":29.5340,"a":false,"y1":67.2330,"n":"Lys","y2":67.6970,"z2":30.5950,"x2":50.2760,"h":false,"x1":52.3860},{"s":false,"z1":30.3400,"a":false,"y1":65.0780,"n":"Val","y2":63.4570,"z2":31.6930,"x2":50.5050,"h":false,"x1":49.3690},{"s":false,"z1":33.9750,"a":false,"y1":64.0650,"n":"Leu","y2":63.4070,"z2":33.5450,"x2":46.7540,"h":false,"x1":49.0180},{"s":false,"z1":35.2460,"a":false,"y1":61.2440,"n":"Gly","y2":60.3580,"z2":37.1710,"x2":45.7480,"h":false,"x1":46.8180},{"s":false,"z1":37.8720,"a":false,"y1":62.6720,"n":"Ala","y2":63.1640,"z2":36.4140,"x2":42.6420,"h":false,"x1":44.4850},{"s":false,"z1":37.7220,"a":false,"y1":61.4620,"n":"Gly","y2":59.3800,"z2":36.7790,"x2":41.6270,"h":false,"x1":40.9070},{"s":false,"z1":35.6290,"a":false,"y1":58.8350,"n":"Gln","y2":60.2960,"z2":33.7410,"x2":39.0710,"h":false,"x1":39.1580},{"s":false,"z1":31.8980,"a":false,"y1":58.2110,"n":"Val","y2":56.0230,"z2":31.6070,"x2":37.9370,"h":false,"x1":38.8910},{"s":false,"z1":30.9020,"a":false,"y1":57.0050,"n":"Arg","y2":56.4260,"z2":28.9870,"x2":34.1020,"h":false,"x1":35.4290},{"s":false,"z1":27.1560,"a":false,"y1":57.0180,"n":"His","y2":56.4910,"z2":27.2160,"x2":38.4280,"h":false,"x1":36.0910},{"s":false,"z1":24.6380,"a":false,"y1":55.4660,"n":"Glu","y2":57.3490,"z2":23.1500,"x2":38.3500,"h":false,"x1":38.4460},{"s":false,"z1":23.9410,"a":false,"y1":58.3350,"n":"Leu","y2":57.2320,"z2":23.7700,"x2":42.9680,"h":false,"x1":40.8420},{"s":false,"z1":21.5760,"a":false,"y1":58.7820,"n":"Thr","y2":61.1430,"z2":21.1610,"x2":43.9630,"h":false,"x1":43.7720},{"s":false,"z1":23.125,"a":false,"y1":61.5050,"n":"Leu","y2":60.8860,"z2":22.5110,"x2":48.1670,"h":false,"x1":45.9310},{"s":false,"z1":21.4380,"a":false,"y1":63.4040,"n":"Ile","y2":65.6320,"z2":22.3530,"x2":48.7050,"h":false,"x1":48.7510},{"s":false,"z1":23.6940,"a":false,"y1":65.3270,"n":"Ala","y2":64.0970,"z2":23.1570,"x2":53.1350,"h":false,"x1":51.1410},{"s":false,"z1":24.2860,"a":false,"y1":65.9800,"n":"Asp","y2":64.6430,"z2":25.3840,"x2":56.4970,"h":false,"x1":54.8380},{"s":false,"z1":27.4850,"a":false,"y1":63.9010,"n":"Asp","y2":64.0930,"z2":28.2280,"x2":52.5600,"h":false,"x1":54.8450},{"s":false,"z1":29.7590,"a":false,"y1":61.7320,"n":"Phe","y2":60.7330,"z2":31.0330,"x2":54.4650,"h":false,"x1":52.6980},{"s":false,"z1":33.3110,"a":false,"y1":60.4170,"n":"Ser","y2":58.5480,"z2":32.4410,"x2":51.7000,"h":true,"x1":52.9330},{"s":false,"z1":33.8820,"a":false,"y1":56.6530,"n":"Glu","y2":55.5640,"z2":33.5070,"x2":51.0090,"h":true,"x1":53.1160},{"s":false,"z1":35.4950,"a":false,"y1":56.9760,"n":"Gly","y2":56.8600,"z2":34.3170,"x2":47.6220,"h":true,"x1":49.6920},{"s":false,"z1":32.5780,"a":false,"y1":58.9290,"n":"Ala","y2":57.7240,"z2":30.8690,"x2":47.0560,"h":true,"x1":48.2330},{"s":false,"z1":30.2190,"a":false,"y1":56.0940,"n":"Arg","y2":54.5620,"z2":29.9900,"x2":47.3770,"h":true,"x1":49.2050},{"s":false,"z1":32.4240,"a":false,"y1":53.2870,"n":"Glu","y2":52.6460,"z2":31.9890,"x2":45.5650,"h":true,"x1":47.8340},{"s":false,"z1":32.5550,"a":false,"y1":55.1380,"n":"Lys","y2":54.6890,"z2":30.8820,"x2":42.8790,"h":true,"x1":44.5180},{"s":false,"z1":28.8370,"a":false,"y1":55.9690,"n":"Val","y2":54.4140,"z2":27.2470,"x2":43.3440,"h":true,"x1":44.2380},{"s":false,"z1":27.7660,"a":false,"y1":52.4320,"n":"Glu","y2":50.5810,"z2":27.8020,"x2":43.6570,"h":true,"x1":45.1930},{"s":false,"z1":30.4770,"a":true,"y1":50.9030,"n":"Gly","y2":50.0930,"z2":30.0680,"x2":40.7900,"h":true,"x1":43.0010},{"s":false,"z1":28.9780,"a":false,"y1":52.4610,"n":"Ala","y2":52.8130,"z2":26.7440,"x2":39.0480,"h":true,"x1":39.8840},{"s":false,"z1":25.5940,"a":false,"y1":51.0480,"n":"Gly","y2":52.3260,"z2":23.5830,"x2":40.7300,"h":false,"x1":40.8650},{"s":false,"z1":24.2890,"a":false,"y1":54.0570,"n":"Gly","y2":52.9590,"z2":24.3620,"x2":44.8600,"h":false,"x1":42.7370},{"s":false,"z1":23.0480,"a":false,"y1":55.0180,"n":"Ser","y2":57.3860,"z2":23.4810,"x2":46.1080,"h":false,"x1":46.1830},{"s":false,"z1":23.7910,"a":false,"y1":57.5960,"n":"Val","y2":56.9710,"z2":22.5370,"x2":50.8270,"h":false,"x1":48.8700},{"s":false,"z1":20.9290,"a":false,"y1":59.2240,"n":"Glu","y2":61.4750,"z2":21.5580,"x2":51.3250,"h":false,"x1":50.7690},{"s":false,"z1":21.7240,"a":false,"y1":60.9220,"n":"Leu","y2":61.2060,"z2":19.4860,"x2":54.8820,"h":false,"x1":54.0640},{"s":false,"z1":19.5880,"a":false,"y1":64.0230,"n":"Thr","y2":63.1460,"z2":19.8180,"x2":56.9440,"h":false,"x1":54.7120},{"s":false,"z1":17.6680,"a":false,"y1":64.5810,"n":"Asp","y2":64.8550,"z2":18.8730,"x2":60.0270,"h":false,"x1":57.9670},{"s":false,"z1":20.3990,"a":false,"y1":66.9780,"n":"Leu","y2":65.8480,"z2":22.1690,"x2":60.2680,"h":false,"x1":59.1120},{"s":false,"z1":22.7390,"a":false,"y1":64.1550,"n":"Gly","y2":62.3160,"z2":23.5060,"x2":59.4510,"h":false,"x1":58.1310},{"s":false,"z1":21.1970,"a":false,"y1":62.1600,"n":"Glu","y2":62.8730,"z2":21.1750,"x2":63.2850,"h":false,"x1":60.9800},{"s":false,"z1":23.9530,"a":false,"y1":63.2910,"n":"Glu","y2":62.8100,"z2":26.1890,"x2":64.1030,"h":false,"x1":63.3500},{"s":false,"z1":26.1440,"a":false,"y1":60.2260,"n":"Arg","y2":58.0940,"z2":25.1050,"x2":63.3140,"h":false,"x1":63.0550},{"s":false,"z1":25.7880,"a":false,"y1":57.8340,"n":"Gln","y2":59.1340,"z2":26.2860,"x2":68.0120,"h":false,"x1":66.0590},{"s":false,"z1":26.4140,"a":false,"y1":58.0380,"y2":59.1340,"z2":26.2860,"x2":68.0120,"h":false,"x1":67.4590},{"s":false,"z1":26.4140,"a":false,"y1":58.0380,"y2":59.1340,"z2":26.2860,"x2":68.0120,"h":false,"x1":67.4590},{"s":false,"z1":26.4140,"a":false,"y1":58.0380,"y2":59.1340,"z2":26.2860,"x2":68.0120,"h":false,"x1":67.4590},{"s":false,"z1":26.4140,"a":false,"y1":58.0380,"y2":59.1340,"z2":26.2860,"x2":68.0120,"h":false,"x1":67.4590}],[{"s":false,"z1":-1.4950,"a":false,"y1":101.7610,"y2":101.7610,"z2":-1.4950,"x2":95.9050,"h":false,"x1":95.9050},{"s":false,"z1":-1.4950,"a":false,"y1":101.7610,"y2":101.7610,"z2":-1.4950,"x2":95.9050,"h":false,"x1":95.9050},{"s":false,"z1":-0.6950,"a":false,"y1":101.7170,"n":"Ala","y2":103.25,"z2":0.7970,"x2":96.0680,"h":false,"x1":97.1670},{"s":false,"z1":2.8350,"a":false,"y1":102.9370,"n":"Arg","y2":104.9910,"z2":1.8070,"x2":98.6340,"h":false,"x1":97.9350},{"s":false,"z1":3.4560,"a":false,"y1":106.5880,"n":"Ser","y2":106.2850,"z2":5.0290,"x2":98.8870,"h":false,"x1":97.1080},{"s":false,"z1":4.7980,"a":false,"y1":108.8560,"n":"Ala","y2":108.6410,"z2":7.1640,"x2":100.2200,"h":true,"x1":99.8330},{"s":false,"z1":7.8140,"a":false,"y1":109.2830,"n":"Tyr","y2":108.0750,"z2":9.8370,"x2":97.9530,"h":true,"x1":97.5330},{"s":false,"z1":8.6390,"a":false,"y1":105.5770,"n":"Ser","y2":104.7530,"z2":10.3220,"x2":99.2380,"h":true,"x1":97.7440},{"s":false,"z1":9.4180,"a":false,"y1":106.1880,"n":"Tyr","y2":106.6470,"z2":11.6170,"x2":102.2760,"h":true,"x1":101.4240},{"s":false,"z1":12.0150,"a":false,"y1":108.8670,"n":"Ile","y2":107.9820,"z2":14.2420,"x2":100.4440,"h":true,"x1":100.6880},{"s":false,"z1":13.5680,"a":false,"y1":106.5190,"n":"Arg","y2":105.1900,"z2":15.3460,"x2":99.0300,"h":true,"x1":98.1350},{"s":false,"z1":13.6300,"a":false,"y1":103.5710,"n":"Asp","y2":103.1940,"z2":15.4650,"x2":102.0230,"h":true,"x1":100.5060},{"s":false,"z1":15.2760,"a":false,"y1":105.6980,"n":"Ala","y2":105.5520,"z2":17.6680,"x2":103.3020,"h":true,"x1":103.1870},{"s":false,"z1":18.0620,"a":false,"y1":106.6980,"n":"Trp","y2":105.6260,"z2":19.9810,"x2":99.8950,"h":true,"x1":100.8280},{"s":false,"z1":18.8840,"a":true,"y1":103.1000,"n":"Lys","y2":102.2920,"z2":21.0550,"x2":100.5590,"h":true,"x1":99.9110},{"s":false,"z1":20.7330,"a":false,"y1":102.9580,"n":"Asn","y2":104.3250,"z2":20.4010,"x2":105.1920,"h":true,"x1":103.2530},{"s":false,"z1":21.8910,"a":false,"y1":106.4870,"n":"Pro","y2":107.4450,"z2":22.8450,"x2":106.2200,"h":false,"x1":104.2370},{"s":false,"z1":23.8100,"a":false,"y1":105.0820,"n":"Gly","y2":104.1870,"z2":23.5010,"x2":109.3910,"h":false,"x1":107.2040},{"s":false,"z1":20.8050,"a":false,"y1":103.4820,"n":"Asp","y2":105.2900,"z2":19.2670,"x2":108.4840,"h":true,"x1":108.9540},{"s":false,"z1":17.6690,"a":false,"y1":104.7450,"n":"Gly","y2":106.8130,"z2":18.7520,"x2":111.2960,"h":true,"x1":110.7070},{"s":false,"z1":16.3980,"a":false,"y1":108.3150,"n":"Gln","y2":110.1090,"z2":17.8850,"x2":110.3730,"h":true,"x1":110.9140},{"s":false,"z1":18.2430,"a":false,"y1":109.3070,"n":"Leu","y2":110.4980,"z2":20.2990,"x2":107.9710,"h":true,"x1":107.7390},{"s":false,"z1":21.5440,"a":false,"y1":108.4950,"n":"Ala","y2":110.4410,"z2":22.6770,"x2":110.2470,"h":true,"x1":109.4130},{"s":false,"z1":20.8030,"a":false,"y1":110.9270,"n":"Glu","y2":113.2660,"z2":21.2630,"x2":111.9230,"h":true,"x1":112.2390},{"s":false,"z1":19.5790,"a":false,"y1":113.5060,"n":"Leu","y2":115.1610,"z2":21.2100,"x2":109.1160,"h":true,"x1":109.7060},{"s":false,"z1":22.8060,"a":false,"y1":113.3670,"n":"Gln","y2":114.8170,"z2":24.6010,"x2":108.3270,"h":true,"x1":107.6840},{"s":false,"z1":25.0260,"a":false,"y1":113.5700,"n":"Trp","y2":115.6840,"z2":25.7670,"x2":111.6230,"h":true,"x1":110.7610},{"s":false,"z1":23.1940,"a":false,"y1":116.7890,"n":"Gln","y2":118.8310,"z2":24.0350,"x2":110.7870,"h":true,"x1":111.7230},{"s":false,"z1":22.9260,"a":false,"y1":118.3270,"n":"Arg","y2":119.8320,"z2":24.6320,"x2":107.5190,"h":true,"x1":108.2410},{"s":false,"z1":26.5110,"a":false,"y1":117.8310,"n":"Gln","y2":119.4970,"z2":28.1900,"x2":107.4110,"h":true,"x1":107.1400},{"s":false,"z1":27.5750,"a":false,"y1":120.0090,"n":"Gln","y2":122.2320,"z2":28.2160,"x2":109.4400,"h":true,"x1":110.0580},{"s":false,"z1":25.7170,"a":false,"y1":122.8900,"n":"Glu","y2":124.0690,"z2":26.7560,"x2":106.6330,"h":true,"x1":108.4430},{"s":false,"z1":26.7560,"a":true,"y1":121.8490,"n":"Trp","y2":122.9750,"z2":28.6310,"x2":103.9740,"h":true,"x1":104.9230},{"s":false,"z1":30.4690,"a":false,"y1":121.8900,"n":"Arg","y2":123.7920,"z2":31.9110,"x2":105.8210,"h":true,"x1":105.7620},{"s":false,"z1":29.9620,"a":false,"y1":125.5400,"n":"Asn","y2":127.5890,"z2":29.5590,"x2":105.5830,"h":false,"x1":106.7520},{"s":false,"z1":28.1860,"a":false,"y1":126.3860,"n":"Glu","y2":125.9030,"z2":30.3280,"x2":102.5420,"h":false,"x1":103.5070},{"s":false,"z1":29.9190,"a":false,"y1":127.3940,"n":"Gly","y2":125.1770,"z2":29.4400,"x2":99.4990,"h":false,"x1":100.2770},{"s":false,"z1":30.8410,"a":false,"y1":125.4910,"n":"Ala","y2":123.9830,"z2":29.2070,"x2":96.2210,"h":false,"x1":97.1210},{"s":false,"z1":27.4360,"a":false,"y1":126.0150,"n":"Val","y2":127.9930,"z2":26.3710,"x2":96.3110,"h":false,"x1":95.4590},{"s":false,"z1":24.3200,"a":false,"y1":126.6590,"n":"Glu","y2":125.2260,"z2":22.5490,"x2":96.8570,"h":false,"x1":97.5610},{"s":false,"z1":20.9080,"a":false,"y1":127.2550,"n":"Arg","y2":127.5410,"z2":20.0550,"x2":98.2550,"h":false,"x1":96.0300},{"s":false,"z1":18.2810,"a":false,"y1":125.4080,"n":"Ile","y2":125.0640,"z2":16.625,"x2":96.3600,"h":false,"x1":98.0570},{"s":false,"z1":14.5190,"a":false,"y1":126.0100,"n":"Glu","y2":124.6580,"z2":13.0640,"x2":96.5940,"h":false,"x1":97.9150},{"s":false,"z1":13.5490,"a":false,"y1":122.3350,"n":"Arg","y2":121.2860,"z2":15.5890,"x2":98.7430,"h":false,"x1":98.0270},{"s":false,"z1":15.3800,"a":false,"y1":119.1180,"n":"Pro","y2":118.0600,"z2":14.3560,"x2":98.8510,"h":false,"x1":96.9760},{"s":false,"z1":16.6680,"a":false,"y1":116.8970,"n":"Thr","y2":114.875,"z2":15.5340,"x2":100.4430,"h":false,"x1":99.7920},{"s":false,"z1":15.5190,"a":false,"y1":113.7960,"n":"Arg","y2":113.9110,"z2":14.7140,"x2":95.5980,"h":true,"x1":97.8600},{"s":false,"z1":12.1400,"a":false,"y1":114.7610,"n":"Leu","y2":114.0690,"z2":11.6230,"x2":94.1350,"h":true,"x1":96.3760},{"s":false,"z1":11.5270,"a":false,"y1":111.3480,"n":"Asp","y2":111.1610,"z2":12.1240,"x2":92.4820,"h":true,"x1":94.7860},{"s":false,"z1":14.8840,"a":false,"y1":111.3320,"n":"Lys","y2":112.3720,"z2":14.9450,"x2":90.8420,"h":true,"x1":92.9960},{"s":false,"z1":14.4470,"a":false,"y1":114.9210,"n":"Ala","y2":115.1170,"z2":13.4950,"x2":89.6330,"h":true,"x1":91.8280},{"s":false,"z1":10.9590,"a":false,"y1":114.3230,"n":"Arg","y2":113.3960,"z2":10.8110,"x2":88.1930,"h":true,"x1":90.4080},{"s":false,"z1":12.1950,"a":true,"y1":111.0730,"n":"Ser","y2":111.0050,"z2":13.0620,"x2":86.6510,"h":true,"x1":88.8850},{"s":false,"z1":14.9050,"a":false,"y1":113.0520,"n":"Gln","y2":114.6960,"z2":15.1070,"x2":85.4000,"h":true,"x1":87.1010},{"s":false,"z1":12.6310,"a":false,"y1":115.7930,"n":"Gly","y2":117.9350,"z2":11.6040,"x2":85.9890,"h":false,"x1":85.7830},{"s":false,"z1":12.1840,"a":false,"y1":118.2260,"n":"Tyr","y2":117.5060,"z2":9.8850,"x2":88.7300,"h":false,"x1":88.6770},{"s":false,"z1":8.9020,"a":false,"y1":120.1580,"n":"Lys","y2":122.2460,"z2":9.7480,"x2":89.7490,"h":false,"x1":88.9690},{"s":false,"z1":7.7020,"a":false,"y1":122.6320,"n":"Ala","y2":123.9030,"z2":5.8550,"x2":90.7380,"h":false,"x1":91.6280},{"s":false,"z1":7.4760,"a":false,"y1":125.3590,"n":"Lys","y2":126.3560,"z2":9.6580,"x2":89.2160,"h":false,"x1":88.9920},{"s":false,"z1":8.9340,"a":false,"y1":128.7270,"n":"Gln","y2":127.9080,"z2":9.7340,"x2":85.8580,"h":false,"x1":87.9720},{"s":false,"z1":12.3640,"a":false,"y1":128.4760,"n":"Gly","y2":126.8390,"z2":14.0260,"x2":85.9030,"h":false,"x1":86.3820},{"s":false,"z1":13.2820,"a":false,"y1":125.1680,"n":"Val","y2":126.0540,"z2":13.5550,"x2":90.2270,"h":false,"x1":88.0190},{"s":false,"z1":16.3060,"a":false,"y1":125.5790,"n":"Ile","y2":123.4230,"z2":17.3480,"x2":89.9770,"h":false,"x1":90.2790},{"s":false,"z1":18.0980,"a":false,"y1":123.2160,"n":"Val","y2":124.8380,"z2":19.0580,"x2":94.1600,"h":false,"x1":92.6700},{"s":false,"z1":21.5930,"a":false,"y1":123.6730,"n":"Ala","y2":121.6090,"z2":22.7700,"x2":93.8040,"h":false,"x1":94.1430},{"s":false,"z1":23.8590,"a":false,"y1":121.5750,"n":"Arg","y2":123.1290,"z2":25.6680,"x2":96.5740,"h":false,"x1":96.375},{"s":false,"z1":27.5430,"a":false,"y1":121.4150,"n":"Val","y2":119.2270,"z2":28.1840,"x2":96.1120,"h":false,"x1":95.4110},{"s":false,"z1":30.4290,"a":false,"y1":120.0490,"n":"Ser","y2":121.0290,"z2":32.2030,"x2":96.1310,"h":false,"x1":97.4290},{"s":false,"z1":33.4910,"a":false,"y1":118.5820,"n":"Val","y2":116.6930,"z2":33.8350,"x2":97.1500,"h":false,"x1":95.7120},{"s":false,"z1":36.5960,"a":false,"y1":117.0860,"n":"Arg","y2":115.3550,"z2":36.4170,"x2":95.6590,"h":false,"x1":97.3260},{"s":false,"z1":36.9430,"a":false,"y1":113.2900,"n":"Lys","y2":113.7160,"z2":39.3000,"x2":97.1870,"h":false,"x1":97.4350},{"s":false,"z1":39.7930,"a":false,"y1":111.3520,"n":"Gly","y2":111.9300,"z2":39.4590,"x2":93.5250,"h":false,"x1":95.8530},{"s":false,"z1":42.1490,"a":false,"y1":111.2480,"n":"Ser","y2":113.6510,"z2":42.1600,"x2":93.0130,"h":false,"x1":92.8890},{"s":false,"z1":43.6460,"a":false,"y1":113.9230,"n":"Ala","y2":114.1530,"z2":45.4770,"x2":92.1740,"h":false,"x1":90.6650},{"s":false,"z1":45.2140,"a":false,"y1":116.8930,"n":"Arg","y2":118.2280,"z2":46.0710,"x2":90.5780,"h":false,"x1":92.3840},{"s":false,"z1":48.2370,"a":false,"y1":116.5600,"n":"Lys","y2":116.5060,"z2":50.2250,"x2":91.4420,"h":false,"x1":90.0960},{"s":false,"z1":51.5900,"a":false,"y1":118.2990,"n":"Arg","y2":116.7660,"z2":52.2390,"x2":88.0210,"h":false,"x1":89.7620},{"s":false,"z1":54.6810,"a":false,"y1":116.1340,"n":"Arg","y2":117.9990,"z2":55.4850,"x2":87.9200,"h":false,"x1":89.2150},{"s":false,"z1":56.5260,"a":false,"y1":116.3500,"n":"His","y2":117.0980,"z2":58.4520,"x2":87.1480,"h":false,"x1":85.8870},{"s":false,"z1":58.9750,"a":false,"y1":119.2240,"n":"Lys","y2":120.0820,"z2":60.7670,"x2":84.1260,"h":false,"x1":85.4730},{"s":false,"z1":60.7670,"a":false,"y1":117.8820,"n":"Ala","y2":115.5950,"z2":60.4310,"x2":83.0120,"h":false,"x1":82.3960},{"s":false,"z1":61.8210,"a":false,"y1":114.5660,"n":"Gly","y2":114.2000,"z2":59.6510,"x2":79.9260,"h":false,"x1":80.8670},{"s":false,"z1":59.3240,"a":false,"y1":111.7150,"n":"Arg","y2":109.9820,"z2":60.5960,"x2":82.2130,"h":false,"x1":81.1650},{"s":false,"z1":59.5520,"a":false,"y1":107.9500,"n":"Arg","y2":108.0870,"z2":57.7970,"x2":82.3890,"h":true,"x1":80.7410},{"s":false,"z1":58.7720,"a":false,"y1":105.9630,"n":"Ser","y2":106.2930,"z2":56.6210,"x2":84.9490,"h":true,"x1":83.9300},{"s":false,"z1":55.2330,"a":false,"y1":105.2080,"n":"Lys","y2":106.4720,"z2":53.3490,"x2":83.5030,"h":true,"x1":82.7290},{"s":false,"z1":54.3950,"a":true,"y1":108.9110,"n":"Arg","y2":110.9430,"z2":54.5670,"x2":83.9180,"h":true,"x1":82.6740},{"s":false,"z1":56.1310,"a":false,"y1":109.8860,"n":"Gln","y2":110.5300,"z2":55.5190,"x2":88.1680,"h":true,"x1":85.9400},{"s":false,"z1":53.1700,"a":false,"y1":109.0890,"n":"Gly","y2":111.2960,"z2":52.2930,"x2":87.8440,"h":false,"x1":88.1780},{"s":false,"z1":51.3390,"a":false,"y1":111.4890,"n":"Val","y2":111.2790,"z2":49.0450,"x2":91.1370,"h":false,"x1":90.4420},{"s":false,"z1":49.7120,"a":false,"y1":109.6380,"n":"Thr","y2":109.0240,"z2":47.3900,"x2":93.3210,"h":false,"x1":93.3350},{"s":false,"z1":47.6870,"a":false,"y1":106.9860,"n":"Arg","y2":106.7510,"z2":45.8920,"x2":89.9170,"h":false,"x1":91.4930},{"s":false,"z1":46.4210,"a":false,"y1":109.1000,"n":"Ile","y2":110.3840,"z2":44.9930,"x2":90.0660,"h":false,"x1":88.6160},{"s":false,"z1":42.6770,"a":false,"y1":109.7610,"n":"Thr","y2":110.0050,"z2":42.4570,"x2":86.3200,"h":false,"x1":88.6860},{"s":false,"z1":40.6600,"a":false,"y1":112.1040,"n":"Arg","y2":110.2650,"z2":39.1160,"x2":86.3720,"h":false,"x1":86.4730},{"s":false,"z1":38.4330,"a":false,"y1":110.7050,"n":"Arg","y2":110.4150,"z2":36.0690,"x2":83.4170,"h":false,"x1":83.7120},{"s":false,"z1":35.3960,"a":false,"y1":112.7630,"n":"Lys","y2":112.7580,"z2":35.9320,"x2":87.0760,"h":false,"x1":84.7490},{"s":false,"z1":33.5930,"a":false,"y1":111.5460,"n":"Asp","y2":113.8560,"z2":32.8890,"x2":88.0920,"h":true,"x1":87.8610},{"s":false,"z1":33.0190,"a":false,"y1":113.8280,"n":"Ile","y2":115.6980,"z2":31.5220,"x2":90.7350,"h":true,"x1":90.8800},{"s":false,"z1":29.3200,"a":false,"y1":114.1510,"n":"Gln","y2":116.1190,"z2":28.6060,"x2":88.9480,"h":true,"x1":90.1010},{"s":false,"z1":30.1530,"a":false,"y1":115.6430,"n":"Arg","y2":118.0120,"z2":30.4550,"x2":86.5120,"h":true,"x1":86.7320},{"s":false,"z1":32.5830,"a":false,"y1":118.1160,"n":"Val","y2":120.2420,"z2":31.5410,"x2":88.7420,"h":true,"x1":88.3010},{"s":false,"z1":29.7740,"a":false,"y1":119.1540,"n":"Ala","y2":121.0160,"z2":28.4370,"x2":89.9680,"h":true,"x1":90.6600},{"s":false,"z1":27.4190,"a":false,"y1":119.6980,"n":"Glu","y2":121.8840,"z2":27.2470,"x2":86.7930,"h":true,"x1":87.7300},{"s":false,"z1":29.8570,"a":false,"y1":121.9820,"n":"Glu","y2":124.3090,"z2":29.6680,"x2":86.4490,"h":true,"x1":85.9230},{"s":false,"z1":30.5490,"a":false,"y1":124.0290,"n":"Arg","y2":125.9720,"z2":29.2040,"x2":89.4840,"h":true,"x1":89.0680},{"s":false,"z1":26.8150,"a":false,"y1":124.5770,"n":"Ala","y2":126.5830,"z2":26.0550,"x2":88.4130,"h":true,"x1":89.4950},{"s":false,"z1":26.2080,"a":false,"y1":125.5490,"n":"Ser","y2":127.8510,"z2":26.4510,"x2":85.2170,"h":true,"x1":85.8560},{"s":false,"z1":29.0670,"a":false,"y1":128.0780,"n":"Arg","y2":130.3190,"z2":28.4070,"x2":86.6020,"h":true,"x1":86.0500},{"s":false,"z1":27.4190,"a":true,"y1":129.6270,"n":"Thr","y2":131.4630,"z2":25.8830,"x2":88.8310,"h":true,"x1":89.1040},{"s":false,"z1":24.1640,"a":false,"y1":130.0910,"n":"Phe","y2":129.2810,"z2":23.7330,"x2":84.9250,"h":true,"x1":87.1450},{"s":false,"z1":25.4160,"a":false,"y1":131.1180,"n":"Pro","y2":130.5130,"z2":24.3880,"x2":81.5910,"h":false,"x1":83.6620},{"s":false,"z1":21.9190,"a":false,"y1":131.6140,"n":"Asn","y2":130.0730,"z2":20.2950,"x2":81.3620,"h":false,"x1":82.2280},{"s":false,"z1":20.6460,"a":false,"y1":128.2320,"n":"Leu","y2":127.1290,"z2":22.5690,"x2":82.4530,"h":false,"x1":83.4120},{"s":false,"z1":21.1540,"a":false,"y1":124.7590,"n":"Arg","y2":123.4640,"z2":19.8540,"x2":83.4740,"h":false,"x1":81.9390},{"s":false,"z1":21.7890,"a":false,"y1":121.4970,"n":"Val","y2":120.0220,"z2":20.9520,"x2":82.0860,"h":false,"x1":83.7850},{"s":false,"z1":18.8770,"a":false,"y1":119.0590,"n":"Leu","y2":116.7050,"z2":19.2490,"x2":83.3760,"h":false,"x1":83.6540},{"s":false,"z1":20.2430,"a":false,"y1":116.3340,"n":"Asn","y2":117.7210,"z2":20.8070,"x2":87.7890,"h":false,"x1":85.9320},{"s":false,"z1":21.7380,"a":false,"y1":115.6780,"n":"Ser","y2":113.2880,"z2":21.6500,"x2":89.4290,"h":false,"x1":89.3650},{"s":false,"z1":22.0510,"a":false,"y1":113.1530,"n":"Tyr","y2":114.5130,"z2":23.0770,"x2":93.8630,"h":false,"x1":92.1720},{"s":false,"z1":24.0820,"a":false,"y1":112.3170,"n":"Ser","y2":111.9610,"z2":22.1570,"x2":96.6450,"h":false,"x1":95.2570},{"s":false,"z1":23.1850,"a":false,"y1":113.4420,"n":"Val","y2":113.7610,"z2":24.1400,"x2":100.9490,"h":false,"x1":98.7740},{"s":false,"z1":26.0350,"a":false,"y1":111.7930,"n":"Gly","y2":113.1160,"z2":27.8000,"x2":99.6550,"h":false,"x1":100.6270},{"s":false,"z1":29.5910,"a":false,"y1":112.4690,"n":"Gln","y2":111.4430,"z2":29.5350,"x2":103.8640,"h":false,"x1":101.7030},{"s":false,"z1":31.8150,"a":false,"y1":112.7140,"n":"Asp","y2":111.4760,"z2":33.2820,"x2":103.3160,"h":false,"x1":104.7510},{"s":false,"z1":35.4720,"a":false,"y1":111.6960,"n":"Gly","y2":111.7480,"z2":37.1010,"x2":103.1340,"h":false,"x1":104.8700},{"s":false,"z1":36.8580,"a":false,"y1":114.4220,"n":"Arg","y2":115.7550,"z2":36.8040,"x2":100.6370,"h":false,"x1":102.6170},{"s":false,"z1":34.1110,"a":false,"y1":115.6050,"n":"Gln","y2":114.1970,"z2":32.2550,"x2":100.8220,"h":false,"x1":100.2640},{"s":false,"z1":30.9760,"a":false,"y1":114.6200,"n":"Lys","y2":116.8310,"z2":30.4990,"x2":97.6000,"h":false,"x1":98.3790},{"s":false,"z1":27.7430,"a":false,"y1":116.5630,"n":"Trp","y2":114.8420,"z2":26.3830,"x2":96.9560,"h":false,"x1":97.9150},{"s":false,"z1":25.4380,"a":false,"y1":116.4450,"n":"His","y2":118.7730,"z2":24.8640,"x2":94.8390,"h":false,"x1":94.9020},{"s":false,"z1":22.2610,"a":false,"y1":118.3680,"n":"Glu","y2":117.3100,"z2":21.6600,"x2":92.1440,"h":false,"x1":94.2030},{"s":false,"z1":21.9400,"a":false,"y1":119.6750,"n":"Val","y2":121.4140,"z2":20.3280,"x2":91.0310,"h":false,"x1":90.6740},{"s":false,"z1":18.6670,"a":false,"y1":120.5200,"n":"Ile","y2":120.7470,"z2":19.3950,"x2":86.7090,"h":false,"x1":88.9750},{"s":false,"z1":19.0440,"a":false,"y1":123.5060,"n":"Leu","y2":124.2020,"z2":16.7760,"x2":86.9630,"h":false,"x1":86.6580},{"s":false,"z1":16.4510,"a":false,"y1":125.0450,"n":"Ile","y2":126.5310,"z2":17.7000,"x2":82.9410,"h":false,"x1":84.3410},{"s":false,"z1":15.8120,"a":false,"y1":128.5840,"n":"Asp","y2":128.4870,"z2":13.9310,"x2":81.5840,"h":false,"x1":83.0710},{"s":false,"z1":15.4620,"a":false,"y1":128.1500,"n":"Pro","y2":129.3850,"z2":14.2900,"x2":77.5830,"h":false,"x1":79.2660},{"s":false,"z1":14.2550,"a":false,"y1":131.7480,"n":"Asn","y2":133.0170,"z2":12.2390,"x2":79.2640,"h":false,"x1":79.0030},{"s":false,"z1":11.3710,"a":false,"y1":131.6600,"n":"His","y2":129.8610,"z2":10.2210,"x2":80.3870,"h":true,"x1":81.4680},{"s":false,"z1":7.9590,"a":false,"y1":131.3120,"n":"Pro","y2":129.4390,"z2":6.4860,"x2":79.8040,"h":true,"x1":79.7630},{"s":false,"z1":6.7410,"a":false,"y1":128.9180,"n":"Ala","y2":126.5280,"z2":6.7180,"x2":82.1010,"h":true,"x1":82.4660},{"s":false,"z1":9.3150,"a":false,"y1":126.5130,"n":"Ile","y2":125.2590,"z2":9.0730,"x2":78.9580,"h":true,"x1":80.9960},{"s":false,"z1":9.0780,"a":true,"y1":127.4780,"n":"Gln","y2":126.4710,"z2":7.5900,"x2":75.7480,"h":true,"x1":77.3200},{"s":false,"z1":5.4380,"a":false,"y1":126.3740,"n":"Asn","y2":124.4670,"z2":4.0820,"x2":78.0210,"h":true,"x1":77.5350},{"s":false,"z1":6.0370,"a":false,"y1":123.1550,"n":"Asp","y2":122.1150,"z2":7.4560,"x2":77.8270,"h":false,"x1":79.4630},{"s":false,"z1":5.6140,"a":false,"y1":120.1400,"n":"Asp","y2":118.5270,"z2":7.3000,"x2":76.6430,"h":false,"x1":77.1430},{"s":false,"z1":7.9010,"a":false,"y1":118.0120,"n":"Asp","y2":117.8640,"z2":10.2920,"x2":79.4230,"h":false,"x1":79.2970},{"s":false,"z1":10.7200,"a":false,"y1":120.5630,"n":"Leu","y2":121.7620,"z2":12.3840,"x2":78.4310,"h":true,"x1":79.6320},{"s":false,"z1":10.6350,"a":false,"y1":122.9890,"n":"Ser","y2":123.4370,"z2":12.4210,"x2":75.1300,"h":true,"x1":76.6730},{"s":false,"z1":13.1310,"a":false,"y1":120.7770,"n":"Trp","y2":121.6440,"z2":15.3210,"x2":74.3330,"h":true,"x1":74.8010},{"s":false,"z1":15.8960,"a":false,"y1":122.2170,"n":"Ile","y2":124.2180,"z2":17.1930,"x2":76.8130,"h":true,"x1":77.0040},{"s":false,"z1":15.2090,"a":false,"y1":125.6840,"n":"Cys","y2":126.9620,"z2":16.3740,"x2":73.9170,"h":true,"x1":75.5650},{"s":false,"z1":16.6290,"a":false,"y1":124.8640,"n":"Ala","y2":125.0040,"z2":18.8080,"x2":73.1010,"h":true,"x1":72.1000},{"s":false,"z1":19.8850,"a":false,"y1":126.5210,"n":"Asp","y2":125.6240,"z2":21.9510,"x2":71.8160,"h":true,"x1":71.0270},{"s":false,"z1":21.6670,"a":false,"y1":123.1940,"n":"Asp","y2":121.6460,"z2":22.6520,"x2":72.1310,"h":true,"x1":70.5860},{"s":false,"z1":21.1550,"a":true,"y1":122.5460,"n":"Gln","y2":123.3370,"z2":21.9990,"x2":76.4120,"h":true,"x1":74.3100},{"s":false,"z1":23.2930,"a":false,"y1":125.5360,"n":"Ala","y2":124.2220,"z2":25.2750,"x2":75.0620,"h":true,"x1":75.3380},{"s":false,"z1":26.0890,"a":false,"y1":124.5330,"n":"Asp","y2":122.4600,"z2":27.2490,"x2":77.4480,"h":true,"x1":77.7330},{"s":false,"z1":24.9240,"a":false,"y1":120.9360,"n":"Arg","y2":119.1650,"z2":26.4320,"x2":78.1330,"h":true,"x1":77.5390},{"s":false,"z1":26.8060,"a":false,"y1":120.0140,"n":"Val","y2":119.0100,"z2":28.9780,"x2":80.5880,"h":true,"x1":80.7180},{"s":false,"z1":30.1400,"a":false,"y1":121.1920,"n":"Phe","y2":120.1230,"z2":31.6780,"x2":77.8220,"h":true,"x1":79.2970},{"s":false,"z1":29.7400,"a":true,"y1":118.9720,"n":"Arg","y2":116.6920,"z2":29.2700,"x2":75.6280,"h":true,"x1":76.2590},{"s":false,"z1":28.7910,"a":false,"y1":115.8630,"n":"Gly","y2":114.1330,"z2":27.2320,"x2":77.7840,"h":true,"x1":78.2400},{"s":false,"z1":25.1040,"a":false,"y1":115.8470,"n":"Leu","y2":115.2260,"z2":23,"x2":78.1600,"h":false,"x1":77.1680},{"s":false,"z1":24.0180,"a":false,"y1":115.2820,"n":"Thr","y2":113.0190,"z2":24.7070,"x2":80.3490,"h":true,"x1":80.7550},{"s":false,"z1":22.9290,"a":false,"y1":111.875,"n":"Gly","y2":110.2640,"z2":24.6970,"x2":82.2760,"h":true,"x1":82.0720},{"s":false,"z1":26.0390,"a":false,"y1":111.6570,"n":"Ala","y2":111.0430,"z2":28.1060,"x2":83.1610,"h":true,"x1":84.2230},{"s":false,"z1":27.9350,"a":false,"y1":112.9520,"n":"Gly","y2":111.2030,"z2":29.0300,"x2":79.9770,"h":true,"x1":81.1990},{"s":false,"z1":26.6390,"a":false,"y1":110.2150,"n":"Arg","y2":108.0890,"z2":27.7170,"x2":78.7470,"h":true,"x1":78.9000},{"s":false,"z1":27.2070,"a":false,"y1":107.3570,"n":"Arg","y2":106.3720,"z2":29.3860,"x2":81.1400,"h":true,"x1":81.3580},{"s":false,"z1":30.7170,"a":true,"y1":108.6130,"n":"Asn","y2":108.2430,"z2":32.6720,"x2":80.7900,"h":true,"x1":82.1530},{"s":false,"z1":31.3690,"a":false,"y1":108.6790,"n":"Arg","y2":106.9860,"z2":31.7130,"x2":76.7060,"h":true,"x1":78.3830},{"s":false,"z1":30.6170,"a":false,"y1":104.9470,"n":"Gly","y2":103.6450,"z2":29.5990,"x2":76.4980,"h":false,"x1":78.2190},{"s":false,"z1":27.3790,"a":false,"y1":105.3090,"n":"Leu","y2":104.2820,"z2":25.2370,"x2":76.0470,"h":false,"x1":76.2580},{"s":false,"z1":25.2540,"a":false,"y1":103.1390,"n":"Ser","y2":101.7320,"z2":23.7290,"x2":77.4050,"h":false,"x1":78.5890},{"s":false,"z1":25.6770,"a":false,"y1":99.9310,"n":"Gly","y2":101.0980,"z2":26.1670,"x2":74.5820,"h":false,"x1":76.6070},{"s":false,"z1":24.3080,"a":false,"y1":99.6520,"n":"Lys","y2":98.6450,"z2":25.0160,"x2":71.0170,"h":false,"x1":73.0700},{"s":false,"z1":26.2300,"a":false,"y1":96.4930,"n":"Gly","y2":97.3180,"z2":28.4770,"x2":72.3210,"h":false,"x1":72.1970},{"s":false,"z1":29.5130,"a":false,"y1":94.8930,"n":"Lys","y2":96.2270,"z2":29.4490,"x2":75.2400,"h":false,"x1":73.2420},{"s":false,"z1":32.0030,"a":false,"y1":97.2450,"n":"Gly","y2":99.5120,"z2":32.6580,"x2":75.0280,"h":false,"x1":74.8720},{"s":false,"z1":30.7830,"a":false,"y1":100.4480,"n":"Ser","y2":101.7600,"z2":30.8920,"x2":71.1930,"h":false,"x1":73.2170},{"s":false,"z1":32.8600,"a":false,"y1":100.2090,"n":"Glu","y2":102.2420,"z2":33.4860,"x2":68.9000,"h":false,"x1":70.0340},{"s":false,"z1":35.0090,"a":false,"y1":103.2050,"n":"Lys","y2":105.4160,"z2":34.9660,"x2":71.9310,"h":false,"x1":71.0110},{"s":false,"z1":32.3890,"a":false,"y1":105.2570,"n":"Thr","y2":107.1420,"z2":31.2340,"x2":71.9470,"h":false,"x1":72.8600},{"s":false,"z1":29.4740,"a":false,"y1":105.6660,"n":"Arg","y2":105.0110,"z2":30.8160,"x2":68.5200,"h":false,"x1":70.4240},{"s":false,"z1":28.7890,"a":false,"y1":108.0090,"n":"Pro","y2":109.8770,"z2":28.7770,"x2":70.2890,"h":false,"x1":68.7820},{"s":false,"z1":31.5310,"a":false,"y1":110.0240,"n":"Ser","y2":108.6810,"z2":33.4480,"x2":70.0400,"h":false,"x1":70.5400},{"s":false,"z1":34.8540,"a":false,"y1":109.5280,"n":"Leu","y2":109.4410,"z2":36.7650,"x2":70.8260,"h":false,"x1":72.2790},{"s":false,"z1":36.5030,"a":false,"y1":112.0430,"n":"Arg","y2":111.1780,"z2":37.5930,"x2":68.0180,"h":false,"x1":69.9760},{"s":false,"z1":35.3310,"a":false,"y1":110.4330,"n":"Ser","y2":108.5720,"z2":36.4380,"x2":65.6770,"h":false,"x1":66.7090},{"s":false,"z1":36.6770,"a":false,"y1":107.1300,"n":"Asn","y2":106.2030,"z2":38.7800,"x2":68.7610,"h":false,"x1":68.0430},{"s":false,"z1":40.1710,"a":false,"y1":108.5820,"n":"Gly","y2":108.6830,"z2":41.7980,"x2":70.1830,"h":false,"x1":68.4660},{"s":false,"z1":39.9850,"a":false,"y1":109.0600,"n":"Gly","y2":107.8890,"z2":41.4030,"x2":73.7320,"h":false,"x1":72.2340},{"s":false,"z1":40.3160,"a":false,"y1":105.3790,"n":"Lys","y2":103.6210,"z2":39.4210,"x2":74.5180,"h":false,"x1":73.1350},{"s":false,"z1":37.0080,"a":false,"y1":104.9450,"n":"Gly","y2":105.5900,"z2":38.0100,"x2":77.1050,"h":false,"x1":74.9800},{"s":false,"z1":37.2050,"a":false,"y1":104.8230,"y2":105.5900,"z2":38.0100,"x2":77.1050,"h":false,"x1":76.4860},{"s":false,"z1":37.2050,"a":false,"y1":104.8230,"y2":105.5900,"z2":38.0100,"x2":77.1050,"h":false,"x1":76.4860},{"s":false,"z1":37.2050,"a":false,"y1":104.8230,"y2":105.5900,"z2":38.0100,"x2":77.1050,"h":false,"x1":76.4860},{"s":false,"z1":37.2050,"a":false,"y1":104.8230,"y2":105.5900,"z2":38.0100,"x2":77.1050,"h":false,"x1":76.4860}],[{"s":false,"z1":111.5840,"a":false,"y1":41.3370,"y2":41.3370,"z2":111.5840,"x2":63.0870,"h":false,"x1":63.0870},{"s":false,"z1":111.5840,"a":false,"y1":41.3370,"y2":41.3370,"z2":111.5840,"x2":63.0870,"h":false,"x1":63.0870},{"s":false,"z1":112.7100,"a":false,"y1":40.5060,"n":"Ala","y2":41.1800,"z2":114.9940,"x2":63.8510,"h":false,"x1":63.5890},{"s":false,"z1":114.4570,"a":false,"y1":43.1190,"n":"Thr","y2":44.8150,"z2":116.0130,"x2":65.0760,"h":false,"x1":65.7850},{"s":false,"z1":114.2740,"a":false,"y1":46.0160,"n":"Gly","y2":45.6680,"z2":112.1470,"x2":62.3040,"h":false,"x1":63.3220},{"s":false,"z1":112.2990,"a":false,"y1":48.0110,"n":"Pro","y2":48.2290,"z2":109.9120,"x2":60.5710,"h":false,"x1":60.6690},{"s":false,"z1":109.7040,"a":false,"y1":49.0730,"n":"Arg","y2":47.9980,"z2":107.7960,"x2":64.2530,"h":false,"x1":63.2360},{"s":false,"z1":109.0700,"a":false,"y1":45.5200,"n":"Tyr","y2":44.9280,"z2":107.8140,"x2":62.5540,"h":false,"x1":64.5210},{"s":false,"z1":105.5790,"a":false,"y1":44.0820,"n":"Lys","y2":42.0290,"z2":105.3570,"x2":65.2730,"h":false,"x1":64.0320},{"s":false,"z1":105.3370,"a":false,"y1":40.4340,"n":"Val","y2":40.6290,"z2":103.2630,"x2":61.7830,"h":false,"x1":62.9660},{"s":false,"z1":101.8560,"a":false,"y1":38.8630,"n":"Pro","y2":37.8040,"z2":102.4620,"x2":61.3810,"h":false,"x1":63.4430},{"s":false,"z1":99.8930,"a":false,"y1":37.4780,"n":"Met","y2":35.5040,"z2":100.3630,"x2":61.7760,"h":true,"x1":60.5030},{"s":false,"z1":101.1080,"a":false,"y1":33.9810,"n":"Arg","y2":32.4000,"z2":100.7760,"x2":61.3570,"h":true,"x1":59.5950},{"s":false,"z1":98.0990,"a":false,"y1":32.1100,"n":"Arg","y2":31.7650,"z2":97.3480,"x2":63.2020,"h":true,"x1":60.9530},{"s":false,"z1":98.4480,"a":false,"y1":34.0800,"n":"Arg","y2":33.0910,"z2":99.6890,"x2":65.9500,"h":true,"x1":64.1650},{"s":false,"z1":102.1110,"a":true,"y1":33.0610,"n":"Arg","y2":31.0770,"z2":102.1850,"x2":65.9420,"h":true,"x1":64.5970},{"s":false,"z1":101.1360,"a":false,"y1":29.4540,"n":"Glu","y2":27.8640,"z2":99.9600,"x2":65.2590,"h":true,"x1":63.9040},{"s":false,"z1":98.4410,"a":false,"y1":29.8150,"n":"Ala","y2":27.8910,"z2":97.0160,"x2":66.7360,"h":false,"x1":66.5630},{"s":false,"z1":95.7670,"a":false,"y1":28.3100,"n":"Arg","y2":28.4380,"z2":93.3980,"x2":64.0170,"h":false,"x1":64.3020},{"s":false,"z1":93.3780,"a":false,"y1":31.1760,"n":"Thr","y2":33.2010,"z2":93.9690,"x2":64.6390,"h":false,"x1":63.4860},{"s":false,"z1":91.5300,"a":false,"y1":33.4400,"n":"Asp","y2":34.2620,"z2":89.6690,"x2":64.6130,"h":true,"x1":65.9060},{"s":false,"z1":91.0590,"a":false,"y1":36.4620,"n":"Tyr","y2":37.7760,"z2":89.0860,"x2":63.3430,"h":true,"x1":63.6350},{"s":false,"z1":88.7250,"a":false,"y1":38.3090,"n":"His","y2":37.9680,"z2":86.3990,"x2":65.5260,"h":true,"x1":66},{"s":false,"z1":86.4270,"a":false,"y1":35.2800,"n":"Gln","y2":34.9950,"z2":84.8340,"x2":64.3710,"h":true,"x1":66.1430},{"s":false,"z1":86.7790,"a":false,"y1":34.7250,"n":"Arg","y2":35.5310,"z2":84.9840,"x2":61.0450,"h":true,"x1":62.4040},{"s":false,"z1":85.4970,"a":false,"y1":38.2100,"n":"Leu","y2":38.2050,"z2":83.1390,"x2":61.1170,"h":true,"x1":61.5720},{"s":false,"z1":82.4290,"a":false,"y1":37.7400,"n":"Arg","y2":36.6760,"z2":80.4790,"x2":62.8520,"h":true,"x1":63.7820},{"s":false,"z1":81.8590,"a":false,"y1":34.3690,"n":"Leu","y2":34.4840,"z2":80.3090,"x2":60.2690,"h":true,"x1":62.1020},{"s":false,"z1":82.0710,"a":true,"y1":35.8810,"n":"Leu","y2":37.1480,"z2":80.4650,"x2":57.3570,"h":true,"x1":58.6180},{"s":false,"z1":79.5420,"a":false,"y1":38.5800,"n":"Lys","y2":38.7610,"z2":77.3160,"x2":58.6270,"h":true,"x1":59.5060},{"s":false,"z1":76.6850,"a":false,"y1":36.0990,"n":"Ser","y2":35.8680,"z2":75.2590,"x2":57.1990,"h":false,"x1":59.1070},{"s":false,"z1":77.3010,"a":false,"y1":35.9040,"n":"Gly","y2":34.1480,"z2":76.9280,"x2":53.7790,"h":false,"x1":55.3670},{"s":false,"z1":76.5970,"a":false,"y1":32.1740,"n":"Lys","y2":31.8180,"z2":78.9260,"x2":56.2150,"h":false,"x1":55.7440},{"s":false,"z1":79.0550,"a":false,"y1":29.3150,"n":"Pro","y2":28.7470,"z2":78.4920,"x2":57.3330,"h":false,"x1":55.0700},{"s":false,"z1":81.0710,"a":false,"y1":28.0590,"n":"Arg","y2":25.8900,"z2":81.6670,"x2":57.2090,"h":false,"x1":58.0390},{"s":false,"z1":80.7570,"a":false,"y1":24.5550,"n":"Leu","y2":24.6700,"z2":81.9440,"x2":61.5690,"h":false,"x1":59.4770},{"s":false,"z1":84.4240,"a":false,"y1":24.0580,"n":"Val","y2":21.7110,"z2":84.9120,"x2":60.4940,"h":false,"x1":60.3990},{"s":false,"z1":84.6420,"a":false,"y1":21.5820,"n":"Ala","y2":22.4330,"z2":86.4290,"x2":64.6370,"h":false,"x1":63.2840},{"s":false,"z1":88.1880,"a":false,"y1":20.4000,"n":"Arg","y2":18.0150,"z2":87.8940,"x2":63.9190,"h":false,"x1":63.9650},{"s":false,"z1":89.5900,"a":false,"y1":17.5550,"n":"Lys","y2":18.1440,"z2":91.8990,"x2":65.7440,"h":false,"x1":66.0610},{"s":false,"z1":92.7420,"a":false,"y1":15.4580,"n":"Ser","y2":14.0510,"z2":91.6900,"x2":67.7390,"h":false,"x1":66.1070},{"s":false,"z1":94.0210,"a":false,"y1":12.9520,"n":"Asn","y2":11.0290,"z2":92.6590,"x2":69.1450,"h":false,"x1":68.6760},{"s":false,"z1":92.6230,"a":false,"y1":10.1390,"n":"Lys","y2":9.4750,"z2":90.6090,"x2":65.4260,"h":false,"x1":66.5210},{"s":false,"z1":90.2120,"a":false,"y1":11.8430,"n":"His","y2":13.9730,"z2":89.7910,"x2":65.1920,"h":false,"x1":64.1370},{"s":false,"z1":87.4350,"a":false,"y1":14.3970,"n":"Val","y2":13.9720,"z2":86.5630,"x2":61.4970,"h":false,"x1":63.6940},{"s":false,"z1":86.9690,"a":false,"y1":16.5930,"n":"Arg","y2":18.5380,"z2":85.8460,"x2":61.5060,"h":false,"x1":60.6170},{"s":false,"z1":83.9910,"a":false,"y1":18.6460,"n":"Ala","y2":18.3620,"z2":84.0130,"x2":57.0380,"h":false,"x1":59.4220},{"s":false,"z1":84.0910,"a":false,"y1":21.0930,"n":"Gln","y2":23.0020,"z2":82.8990,"x2":57.3030,"h":false,"x1":56.4990},{"s":false,"z1":81.5700,"a":false,"y1":23.4490,"n":"Leu","y2":24.1780,"z2":82.5420,"x2":52.8200,"h":false,"x1":54.8870},{"s":false,"z1":83.7020,"a":false,"y1":26.4250,"n":"Val","y2":28.4070,"z2":82.4430,"x2":54.5120,"h":false,"x1":53.9480},{"s":false,"z1":82.7580,"a":false,"y1":29.5190,"n":"Thr","y2":30.0250,"z2":85.0840,"x2":51.5980,"h":false,"x1":51.9670},{"s":false,"z1":84.6860,"a":false,"y1":32.7670,"n":"Leu","y2":32.7450,"z2":84.2530,"x2":49.0270,"h":false,"x1":51.3960},{"s":false,"z1":86.8560,"a":false,"y1":33.1350,"n":"Gly","y2":34.7320,"z2":88.4890,"x2":49.0040,"h":false,"x1":48.3060},{"s":false,"z1":88.9600,"a":false,"y1":35.7000,"n":"Pro","y2":36.4180,"z2":91.1680,"x2":46.9120,"h":false,"x1":46.3330},{"s":false,"z1":92.2390,"a":false,"y1":33.8590,"n":"Asn","y2":32.5350,"z2":93.4640,"x2":48.5650,"h":false,"x1":46.9910},{"s":false,"z1":91.2650,"a":false,"y1":31.9400,"n":"Gly","y2":31.2170,"z2":89.1360,"x2":49.3140,"h":false,"x1":50.0980},{"s":false,"z1":88.5440,"a":false,"y1":29.7860,"n":"Asp","y2":28.1270,"z2":89.1750,"x2":49.9850,"h":false,"x1":51.6130},{"s":false,"z1":86.5500,"a":false,"y1":27.3050,"n":"Asp","y2":26.5940,"z2":84.8100,"x2":50.9780,"h":false,"x1":49.5300},{"s":false,"z1":85.5260,"a":false,"y1":23.9380,"n":"Thr","y2":22.7350,"z2":85.0630,"x2":48.9160,"h":false,"x1":50.9440},{"s":false,"z1":82.3020,"a":false,"y1":22.9040,"n":"Leu","y2":20.7310,"z2":81.4340,"x2":48.6140,"h":false,"x1":49.1750},{"s":false,"z1":81.8770,"a":false,"y1":19.7060,"n":"Ala","y2":20.3870,"z2":82.8810,"x2":53.2460,"h":false,"x1":51.1770},{"s":false,"z1":83.6920,"a":false,"y1":17.8500,"n":"Ser","y2":15.5940,"z2":83.1080,"x2":53.3660,"h":false,"x1":53.9280},{"s":false,"z1":83.9080,"a":false,"y1":14.6090,"n":"Ala","y2":15.2950,"z2":85.1280,"x2":57.8200,"h":false,"x1":55.8730},{"s":false,"z1":86.7250,"a":false,"y1":13.0060,"n":"His","y2":10.8620,"z2":85.6570,"x2":57.8990,"h":false,"x1":57.8510},{"s":false,"z1":86.1870,"a":false,"y1":10.3680,"n":"Ser","y2":7.9920,"z2":86.3120,"x2":60.2580,"h":false,"x1":60.5570},{"s":false,"z1":88.4860,"a":false,"y1":8.0700,"n":"Ser","y2":6.2780,"z2":87.3800,"x2":57.4580,"h":true,"x1":58.5770},{"s":false,"z1":86.1600,"a":false,"y1":7.8340,"n":"Asp","y2":7.2360,"z2":83.8460,"x2":55.2920,"h":true,"x1":55.5640},{"s":false,"z1":83.4650,"a":false,"y1":6.7640,"n":"Leu","y2":4.7380,"z2":82.2570,"x2":57.5130,"h":true,"x1":58.0080},{"s":false,"z1":84.5760,"a":false,"y1":3.1100,"n":"Ala","y2":1.5280,"z2":83.5610,"x2":56.1550,"h":true,"x1":57.6500},{"s":false,"z1":83.6780,"a":false,"y1":3.2770,"n":"Glu","y2":2.3110,"z2":81.6850,"x2":52.9980,"h":true,"x1":53.9510},{"s":false,"z1":80.0890,"a":true,"y1":2.9000,"n":"Tyr","y2":1.3950,"z2":78.6400,"x2":56.3850,"h":true,"x1":55.1980},{"s":false,"z1":80.6960,"a":false,"y1":0.1700,"n":"Gly","y2":0.1220,"z2":80.2790,"x2":60.1160,"h":true,"x1":57.7690},{"s":false,"z1":82.5230,"a":false,"y1":1.6200,"n":"Trp","y2":0.8480,"z2":84.7670,"x2":60.4390,"h":false,"x1":60.7680},{"s":false,"z1":84.7480,"a":false,"y1":-0.7920,"n":"Glu","y2":-0.9540,"z2":86.2430,"x2":64.5650,"h":false,"x1":62.6810},{"s":false,"z1":85.2080,"a":false,"y1":1.3010,"n":"Ala","y2":2.8770,"z2":86.5580,"x2":64.6220,"h":false,"x1":65.8430},{"s":false,"z1":87.7570,"a":false,"y1":3.9890,"n":"Pro","y2":5.3390,"z2":85.9390,"x2":66.1140,"h":false,"x1":66.9000},{"s":false,"z1":87.5030,"a":false,"y1":7.4650,"n":"Thr","y2":9.8630,"z2":87.6330,"x2":65.4990,"h":false,"x1":65.3690},{"s":false,"z1":88.1550,"a":false,"y1":9.9560,"n":"Gly","y2":10.4210,"z2":87.6570,"x2":70.4700,"h":false,"x1":68.1770},{"s":false,"z1":84.9660,"a":false,"y1":9.7860,"n":"Asn","y2":10.9680,"z2":83.5520,"x2":68.6780,"h":true,"x1":70.2170},{"s":false,"z1":81.4500,"a":false,"y1":11.2010,"n":"Met","y2":11.4380,"z2":80.2410,"x2":68.4430,"h":true,"x1":70.4960},{"s":false,"z1":79.6620,"a":false,"y1":8.7600,"n":"Pro","y2":9.2890,"z2":79.6690,"x2":65.7960,"h":true,"x1":68.1320},{"s":false,"z1":82.4570,"a":false,"y1":9.2710,"n":"Ser","y2":10.9250,"z2":81.9940,"x2":63.9470,"h":true,"x1":65.6220},{"s":false,"z1":82.0520,"a":false,"y1":13.0550,"n":"Ala","y2":14.0200,"z2":80.5990,"x2":64.1450,"h":true,"x1":65.7860},{"s":false,"z1":78.2700,"a":false,"y1":13.0650,"n":"Tyr","y2":13.2920,"z2":77.6160,"x2":63.0130,"h":true,"x1":65.3140},{"s":false,"z1":78.4610,"a":false,"y1":10.7060,"n":"Leu","y2":11.4820,"z2":78.8560,"x2":60.1030,"h":true,"x1":62.3360},{"s":false,"z1":81.2520,"a":false,"y1":12.7130,"n":"Thr","y2":14.4850,"z2":80.6590,"x2":59.1750,"h":true,"x1":60.7020},{"s":false,"z1":79.1180,"a":false,"y1":15.8430,"n":"Gly","y2":16.3660,"z2":77.6760,"x2":59.1920,"h":true,"x1":61.0330},{"s":false,"z1":76.0870,"a":false,"y1":14.0670,"n":"Leu","y2":14.1740,"z2":75.8460,"x2":57.1910,"h":true,"x1":59.5820},{"s":false,"z1":78.1680,"a":false,"y1":12.7280,"n":"Leu","y2":14.1580,"z2":78.1510,"x2":54.7700,"h":true,"x1":56.6990},{"s":false,"z1":79.5730,"a":false,"y1":16.2030,"n":"Ala","y2":17.5450,"z2":78.2090,"x2":54.5410,"h":true,"x1":55.9900},{"s":false,"z1":76.1100,"a":false,"y1":17.7230,"n":"Gly","y2":17.9670,"z2":74.8140,"x2":54.3360,"h":true,"x1":56.3330},{"s":false,"z1":74.6240,"a":false,"y1":15.2260,"n":"Leu","y2":15.7850,"z2":74.5860,"x2":51.5440,"h":true,"x1":53.8770},{"s":false,"z1":77.3530,"a":false,"y1":15.9860,"n":"Arg","y2":17.8730,"z2":77.1470,"x2":49.8860,"h":true,"x1":51.3470},{"s":false,"z1":76.6660,"a":false,"y1":19.6690,"n":"Ala","y2":20.7130,"z2":75.2020,"x2":50.3860,"h":true,"x1":51.9730},{"s":false,"z1":72.9740,"a":false,"y1":19.2080,"n":"Gln","y2":19.6240,"z2":72.3860,"x2":48.8710,"h":true,"x1":51.1660},{"s":false,"z1":73.9710,"a":true,"y1":17.5570,"n":"Glu","y2":18.7680,"z2":74.2800,"x2":45.8440,"h":true,"x1":47.8860},{"s":false,"z1":76.1420,"a":false,"y1":20.5430,"n":"Ala","y2":22.8350,"z2":75.7910,"x2":46.3320,"h":true,"x1":46.9570},{"s":false,"z1":73.2440,"a":false,"y1":22.9760,"n":"Gly","y2":24.9550,"z2":72.7700,"x2":48.6410,"h":false,"x1":47.3930},{"s":false,"z1":74.2650,"a":false,"y1":24.1700,"n":"Val","y2":22.8060,"z2":72.7550,"x2":52.1300,"h":false,"x1":50.8660},{"s":false,"z1":71.2700,"a":false,"y1":24.9610,"n":"Glu","y2":24.8730,"z2":70.9160,"x2":55.4650,"h":false,"x1":53.0890},{"s":false,"z1":72.6780,"a":false,"y1":26.9220,"n":"Glu","y2":27.3880,"z2":74.9520,"x2":55.4420,"h":false,"x1":56.0500},{"s":false,"z1":75.8760,"a":false,"y1":27.3500,"n":"Ala","y2":27.6260,"z2":75.0460,"x2":60.2820,"h":false,"x1":58.0490},{"s":false,"z1":77.4110,"a":false,"y1":28.8000,"n":"Val","y2":27.7460,"z2":79.5610,"x2":61.0430,"h":false,"x1":61.2200},{"s":false,"z1":79.4820,"a":false,"y1":26.6210,"n":"Leu","y2":28.2840,"z2":80.7520,"x2":64.7620,"h":false,"x1":63.5660},{"s":false,"z1":83.1910,"a":false,"y1":27.5110,"n":"Asp","y2":25.3040,"z2":84.0820,"x2":63.7630,"h":false,"x1":63.5860},{"s":false,"z1":85.0440,"a":false,"y1":25.6440,"n":"Ile","y2":25.3770,"z2":87.2170,"x2":67.3300,"h":false,"x1":66.3460},{"s":false,"z1":88.3920,"a":false,"y1":27.3530,"n":"Gly","y2":28.4990,"z2":88.2430,"x2":67.9110,"h":false,"x1":65.8110},{"s":false,"z1":90.5330,"a":false,"y1":27.3010,"n":"Leu","y2":26.2800,"z2":90.6060,"x2":71.1190,"h":false,"x1":68.9490},{"s":false,"z1":88.4200,"a":false,"y1":24.6480,"n":"Asn","y2":26.5420,"z2":87.1380,"x2":71.3970,"h":false,"x1":70.6640},{"s":false,"z1":86.4060,"a":false,"y1":25.4070,"n":"Ser","y2":23.8070,"z2":84.6470,"x2":73.4650,"h":false,"x1":73.8270},{"s":false,"z1":82.5460,"a":false,"y1":25.7460,"n":"Pro","y2":25.3590,"z2":80.9890,"x2":75.6320,"h":false,"x1":73.8480},{"s":false,"z1":82.2780,"a":false,"y1":23.0630,"n":"Thr","y2":21.6130,"z2":80.8980,"x2":75.2050,"h":false,"x1":76.5290},{"s":false,"z1":78.7510,"a":false,"y1":21.6030,"n":"Pro","y2":19.4800,"z2":79.7620,"x2":77.4770,"h":false,"x1":76.9610},{"s":false,"z1":78.4250,"a":false,"y1":18.1330,"n":"Gly","y2":16.5260,"z2":79.9820,"x2":74.6420,"h":false,"x1":75.4630},{"s":false,"z1":81.7670,"a":false,"y1":18.3720,"n":"Ser","y2":17.6950,"z2":80.4180,"x2":71.7350,"h":true,"x1":73.6180},{"s":false,"z1":82.5990,"a":false,"y1":16.7790,"n":"Lys","y2":17.3330,"z2":81.6740,"x2":68.125,"h":true,"x1":70.2610},{"s":false,"z1":82.3520,"a":false,"y1":19.9830,"n":"Val","y2":20.4390,"z2":80.3170,"x2":67.0220,"h":true,"x1":68.2160},{"s":false,"z1":78.6900,"a":false,"y1":20.3380,"n":"Phe","y2":19.1070,"z2":76.9460,"x2":68.1620,"h":true,"x1":69.2540},{"s":false,"z1":78.2430,"a":false,"y1":16.6600,"n":"Ala","y2":16.3160,"z2":77.3690,"x2":66.1980,"h":true,"x1":68.4110},{"s":false,"z1":79.5690,"a":false,"y1":17.4950,"n":"Ile","y2":18.1960,"z2":77.8660,"x2":63.4080,"h":true,"x1":64.9440},{"s":false,"z1":77.0960,"a":false,"y1":20.3620,"n":"Gln","y2":19.8180,"z2":75.0120,"x2":63.9260,"h":true,"x1":64.9560},{"s":false,"z1":74.1640,"a":false,"y1":18.1410,"n":"Glu","y2":17.2110,"z2":72.9910,"x2":64.0530,"h":true,"x1":65.9230},{"s":false,"z1":75.1650,"a":false,"y1":15.7410,"n":"Gly","y2":16.0480,"z2":73.8950,"x2":61.1620,"h":true,"x1":63.1660},{"s":false,"z1":75.1660,"a":false,"y1":18.4380,"n":"Ala","y2":18.9840,"z2":73.1060,"x2":59.3870,"h":true,"x1":60.4940},{"s":false,"z1":71.8120,"a":false,"y1":19.7960,"n":"Ile","y2":18.9530,"z2":69.8510,"x2":60.5990,"h":true,"x1":61.7040},{"s":false,"z1":70.2310,"a":true,"y1":16.3360,"n":"Asp","y2":15.3820,"z2":69.3480,"x2":59.4640,"h":true,"x1":61.4860},{"s":false,"z1":71.5750,"a":false,"y1":16.0260,"n":"Ala","y2":16.6430,"z2":70.4380,"x2":55.9320,"h":true,"x1":57.9520},{"s":false,"z1":69.3200,"a":false,"y1":18.9390,"n":"Gly","y2":21.2600,"z2":69.0170,"x2":56.4810,"h":false,"x1":56.9880},{"s":false,"z1":71.4810,"a":false,"y1":22.0100,"n":"Leu","y2":22.3970,"z2":70.7980,"x2":59.8250,"h":false,"x1":57.5630},{"s":false,"z1":69.9890,"a":false,"y1":25.0260,"n":"Asp","y2":26.4690,"z2":71.8990,"x2":59.1870,"h":false,"x1":59.3350},{"s":false,"z1":72.6050,"a":false,"y1":26.1110,"n":"Ile","y2":25.9800,"z2":71.5430,"x2":63.9860,"h":false,"x1":61.8430},{"s":false,"z1":72.1750,"a":false,"y1":28.5590,"n":"Pro","y2":27.4770,"z2":73.9870,"x2":65.8880,"h":false,"x1":64.7580},{"s":false,"z1":72.4040,"a":false,"y1":26.3460,"n":"His","y2":27.3460,"z2":70.7370,"x2":69.2590,"h":false,"x1":67.8380},{"s":false,"z1":71.3490,"a":false,"y1":25.6800,"n":"Asn","y2":23.7270,"z2":72.3530,"x2":72.3930,"h":true,"x1":71.4190},{"s":false,"z1":69.9540,"a":false,"y1":22.2730,"n":"Asp","y2":20.7930,"z2":71.1040,"x2":73.9090,"h":true,"x1":72.4210},{"s":false,"z1":70.9650,"a":false,"y1":22.3940,"n":"Asp","y2":22.5580,"z2":72.9880,"x2":77.3820,"h":true,"x1":76.0930},{"s":false,"z1":74.6380,"a":true,"y1":22.7450,"n":"Val","y2":21.2120,"z2":76.3790,"x2":74.4930,"h":true,"x1":75.1650},{"s":false,"z1":74.5920,"a":false,"y1":19.5020,"n":"Leu","y2":18.4740,"z2":73.7060,"x2":75.1440,"h":true,"x1":73.1630},{"s":false,"z1":75.2470,"a":false,"y1":16.1790,"n":"Ala","y2":15.4570,"z2":73.3280,"x2":73.6810,"h":false,"x1":74.9170},{"s":false,"z1":72.1920,"a":false,"y1":14.0640,"n":"Asp","y2":12.2630,"z2":73.4930,"x2":74.8290,"h":true,"x1":75.7460},{"s":false,"z1":71.4310,"a":false,"y1":11.4590,"n":"Trp","y2":9.7490,"z2":73.0050,"x2":72.5070,"h":true,"x1":73.0730},{"s":false,"z1":72.8660,"a":false,"y1":8.4590,"n":"Gln","y2":7.6930,"z2":75.0450,"x2":74.3480,"h":true,"x1":74.9510},{"s":false,"z1":76.3490,"a":false,"y1":9.9420,"n":"Arg","y2":9.6120,"z2":77.9290,"x2":73.4830,"h":true,"x1":75.2560},{"s":false,"z1":76.3390,"a":false,"y1":10.7530,"n":"Thr","y2":9.0850,"z2":77.2640,"x2":70.0570,"h":true,"x1":71.5250},{"s":false,"z1":75.4830,"a":true,"y1":7.0860,"n":"Arg","y2":5.4050,"z2":77.1750,"x2":70.6600,"h":true,"x1":70.8980},{"s":false,"z1":78.5360,"a":false,"y1":6.1730,"n":"Gly","y2":4.5120,"z2":79.0770,"x2":74.5730,"h":true,"x1":72.9460},{"s":false,"z1":76.7410,"a":false,"y1":4.8710,"n":"Ala","y2":4.1220,"z2":78.0120,"x2":77.9210,"h":true,"x1":76.0370},{"s":false,"z1":79.2930,"a":false,"y1":6.5460,"n":"His","y2":5.3620,"z2":81.1670,"x2":79.2220,"h":true,"x1":78.3140},{"s":false,"z1":81.9600,"a":false,"y1":4.3060,"n":"Ile","y2":2.1230,"z2":82.5220,"x2":77.5860,"h":true,"x1":76.7800},{"s":false,"z1":80.0080,"a":false,"y1":1.0430,"n":"Ala","y2":-0.1400,"z2":80.5250,"x2":79.1090,"h":true,"x1":77.0870},{"s":false,"z1":79.2660,"a":false,"y1":1.7210,"n":"Glu","y2":1.3630,"z2":80.8680,"x2":82.5260,"h":true,"x1":80.7680},{"s":false,"z1":82.9850,"a":false,"y1":2.4420,"n":"Tyr","y2":0.6590,"z2":84.4160,"x2":81.8480,"h":true,"x1":81.0990},{"s":false,"z1":83.8480,"a":true,"y1":-0.9680,"n":"Asp","y2":-3.0730,"z2":83.6660,"x2":80.7730,"h":true,"x1":79.6550},{"s":false,"z1":81.3360,"a":false,"y1":-2.4260,"n":"Glu","y2":-3.6960,"z2":82.2000,"x2":83.9650,"h":true,"x1":82.1180},{"s":false,"z1":84.0650,"a":false,"y1":-1.6980,"n":"Gln","y2":-1.8610,"z2":86.4050,"x2":84.0890,"h":false,"x1":84.6840},{"s":false,"z1":85.9540,"a":false,"y1":-4.2950,"n":"Leu","y2":-3.8980,"z2":88.0790,"x2":83.6860,"h":false,"x1":82.6240},{"s":false,"z1":88.5830,"a":false,"y1":-6.6840,"n":"Glu","y2":-7.6380,"z2":90.5040,"x2":82.9470,"h":false,"x1":84.0610},{"s":false,"z1":90.5400,"a":false,"y1":-5.6020,"n":"Glu","y2":-3.6970,"z2":89.3420,"x2":80.1310,"h":false,"x1":80.9590},{"s":false,"z1":89.0270,"a":false,"y1":-4.7230,"n":"Pro","y2":-3.0330,"z2":90.7010,"x2":77.1770,"h":false,"x1":77.5350},{"s":false,"z1":88.8130,"a":false,"y1":-0.9720,"n":"Leu","y2":-0.0830,"z2":90.5570,"x2":75.5250,"h":false,"x1":76.9060},{"s":false,"z1":89.7260,"a":false,"y1":-1.4850,"n":"Tyr","y2":-3.7140,"z2":90.5950,"x2":73.5130,"h":false,"x1":73.2580},{"s":false,"z1":93.0930,"a":false,"y1":-3.0840,"n":"Ser","y2":-5.3010,"z2":92.6030,"x2":71.6570,"h":false,"x1":72.4370},{"s":false,"z1":92.1930,"a":false,"y1":-4.5150,"n":"Gly","y2":-4.4580,"z2":90.0640,"x2":70.0930,"h":false,"x1":69.0300},{"s":false,"z1":89.0440,"a":false,"y1":-6.6030,"n":"Asp","y2":-6.5590,"z2":87.7050,"x2":66.8310,"h":false,"x1":68.8240},{"s":false,"z1":86.0910,"a":false,"y1":-4.4790,"n":"Phe","y2":-5.6700,"z2":83.9910,"x2":67.8550,"h":false,"x1":67.7720},{"s":false,"z1":84.2210,"a":false,"y1":-6.0840,"n":"Asp","y2":-4.9680,"z2":85.4750,"x2":72.3960,"h":false,"x1":70.6810},{"s":false,"z1":84.4430,"a":false,"y1":-6.5440,"n":"Ala","y2":-4.3500,"z2":84.2680,"x2":75.4040,"h":false,"x1":74.4510},{"s":false,"z1":81.4860,"a":false,"y1":-4.5680,"n":"Ala","y2":-2.4970,"z2":80.3520,"x2":75.3930,"h":false,"x1":75.8440},{"s":false,"z1":81.4510,"a":false,"y1":-2.2070,"n":"Asp","y2":-2.7160,"z2":79.1120,"x2":72.9800,"h":false,"x1":72.8360},{"s":false,"z1":78.4190,"a":false,"y1":-1.2890,"n":"Leu","y2":0.5850,"z2":78.3040,"x2":69.2340,"h":true,"x1":70.7530},{"s":false,"z1":76.3870,"a":false,"y1":1.9660,"n":"Pro","y2":2.4920,"z2":74.7340,"x2":69.0190,"h":true,"x1":70.6950},{"s":false,"z1":74.1470,"a":false,"y1":-0.2290,"n":"Glu","y2":0.0520,"z2":74.0480,"x2":66.1430,"h":true,"x1":68.5230},{"s":false,"z1":76.8150,"a":false,"y1":0.0170,"n":"His","y2":1.7040,"z2":76.5630,"x2":64.1410,"h":true,"x1":65.8340},{"s":false,"z1":76.2890,"a":false,"y1":3.7750,"n":"Phe","y2":4.5980,"z2":74.8480,"x2":64.2790,"h":true,"x1":66.0080},{"s":false,"z1":72.5940,"a":false,"y1":3.2730,"n":"Asp","y2":3.3320,"z2":71.9920,"x2":62.9280,"h":true,"x1":65.2430},{"s":false,"z1":73.3960,"a":false,"y1":0.9980,"n":"Glu","y2":2.1010,"z2":73.4430,"x2":60.1770,"h":true,"x1":62.3010},{"s":false,"z1":75.6720,"a":false,"y1":3.6300,"n":"Leu","y2":5.2680,"z2":74.6500,"x2":59.3590,"h":true,"x1":60.7770},{"s":false,"z1":73.3440,"a":false,"y1":6.5840,"n":"Arg","y2":6.8440,"z2":71.9890,"x2":59.4340,"h":true,"x1":61.3940},{"s":false,"z1":70.5090,"a":false,"y1":4.4970,"n":"Glu","y2":4.6170,"z2":70.1260,"x2":57.5680,"h":true,"x1":59.9400},{"s":false,"z1":72.7190,"a":false,"y1":3.7960,"n":"Thr","y2":5.2250,"z2":72.5750,"x2":54.9810,"h":true,"x1":56.9060},{"s":false,"z1":73.4390,"a":false,"y1":7.4950,"n":"Leu","y2":8.8500,"z2":71.9740,"x2":55.0230,"h":true,"x1":56.3490},{"s":false,"z1":69.8710,"a":true,"y1":8.7590,"n":"Leu","y2":8.7580,"z2":68.1290,"x2":55.1860,"h":true,"x1":56.8430},{"s":false,"z1":68.9350,"a":false,"y1":6.2840,"n":"Asp","y2":7.6280,"z2":70.2630,"x2":52.6170,"h":true,"x1":54.1090},{"s":false,"z1":68.2670,"a":false,"y1":7.8680,"n":"Gly","y2":8.2940,"z2":70.0230,"x2":49.1440,"h":false,"x1":50.7070},{"s":false,"z1":70.4620,"a":false,"y1":5.5670,"n":"Asp","y2":6.9560,"z2":72.3480,"x2":48.0620,"h":false,"x1":48.5780},{"s":false,"z1":73.9540,"a":false,"y1":5.8110,"n":"Ile","y2":7.6970,"z2":74.5360,"x2":48.7710,"h":false,"x1":50.1670},{"s":false,"z1":76.9700,"a":false,"y1":6.6190,"n":"Glu","y2":7.3940,"z2":78.8130,"x2":49.3030,"h":false,"x1":47.9680},{"s":false,"z1":78.0480,"a":false,"y1":10.0700,"n":"Leu","y2":10.3050,"z2":80.4190,"x2":49.1840,"h":false,"x1":49.2150},{"s":false,"z1":79.3630,"a":false,"y1":10.4270,"y2":10.3050,"z2":80.4190,"x2":49.1840,"h":false,"x1":48.5280},{"s":false,"z1":79.3630,"a":false,"y1":10.4270,"y2":10.3050,"z2":80.4190,"x2":49.1840,"h":false,"x1":48.5280},{"s":false,"z1":79.3630,"a":false,"y1":10.4270,"y2":10.3050,"z2":80.4190,"x2":49.1840,"h":false,"x1":48.5280},{"s":false,"z1":79.3630,"a":false,"y1":10.4270,"y2":10.3050,"z2":80.4190,"x2":49.1840,"h":false,"x1":48.5280}],[{"s":false,"z1":57.4640,"a":false,"y1":91.9890,"y2":91.9890,"z2":57.4640,"x2":21.7090,"h":false,"x1":21.7090},{"s":false,"z1":57.4640,"a":false,"y1":91.9890,"y2":91.9890,"z2":57.4640,"x2":21.7090,"h":false,"x1":21.7090},{"s":false,"z1":56.5510,"a":false,"y1":93.1600,"n":"Ser","y2":93.0310,"z2":54.5400,"x2":23.1910,"h":false,"x1":21.8690},{"s":false,"z1":53.1580,"a":false,"y1":91.5380,"n":"Lys","y2":93.7200,"z2":52.7980,"x2":20.3900,"h":false,"x1":21.3170},{"s":false,"z1":50.3040,"a":false,"y1":94.0230,"n":"Thr","y2":94.7460,"z2":48.6340,"x2":19.8450,"h":false,"x1":21.4380},{"s":false,"z1":47.4360,"a":false,"y1":92.1920,"n":"Asn","y2":91.1860,"z2":48.7590,"x2":17.9880,"h":true,"x1":19.7200},{"s":false,"z1":47.7070,"a":false,"y1":92.7280,"n":"Pro","y2":90.9740,"z2":47.9700,"x2":14.3010,"h":true,"x1":15.9120},{"s":false,"z1":45.8120,"a":false,"y1":89.4900,"n":"Arg","y2":87.5330,"z2":47.1130,"x2":14.7710,"h":true,"x1":15.25},{"s":false,"z1":48.1440,"a":false,"y1":87.3170,"n":"Leu","y2":86.5340,"z2":50.1000,"x2":16.1950,"h":true,"x1":17.3390},{"s":false,"z1":50.9420,"a":false,"y1":89.0950,"n":"Ser","y2":88.1320,"z2":51.8760,"x2":13.5400,"h":true,"x1":15.5330},{"s":false,"z1":49.5080,"a":false,"y1":88.2140,"n":"Ser","y2":86.1150,"z2":50.0900,"x2":11.1240,"h":true,"x1":12.1040},{"s":false,"z1":48.8670,"a":false,"y1":84.6170,"n":"Leu","y2":83.2390,"z2":50.6400,"x2":12.3090,"h":true,"x1":13.1260},{"s":false,"z1":52.4990,"a":false,"y1":84.2240,"n":"Ile","y2":83.4190,"z2":53.9960,"x2":12.4840,"h":true,"x1":14.1710},{"s":false,"z1":53.6820,"a":false,"y1":85.6180,"n":"Ala","y2":84.1160,"z2":53.9240,"x2":8.9640,"h":true,"x1":10.8310},{"s":false,"z1":51.2790,"a":false,"y1":83.3340,"n":"Asp","y2":81.1520,"z2":52.0060,"x2":8.3090,"h":true,"x1":8.9470},{"s":false,"z1":52.4880,"a":false,"y1":80.3310,"n":"Leu","y2":79.0300,"z2":54.2580,"x2":9.9610,"h":true,"x1":10.9360},{"s":false,"z1":56.0690,"a":false,"y1":81.1170,"n":"Lys","y2":80.0030,"z2":56.7760,"x2":7.9040,"h":true,"x1":9.8950},{"s":false,"z1":55.2270,"a":false,"y1":81.6170,"n":"Ser","y2":79.7360,"z2":55.3980,"x2":4.7410,"h":true,"x1":6.2170},{"s":false,"z1":53.5960,"a":false,"y1":78.1820,"n":"Ala","y2":76.1880,"z2":54.8480,"x2":5.7820,"h":true,"x1":6.2160},{"s":false,"z1":56.4860,"a":false,"y1":76.4530,"n":"Ala","y2":75.5520,"z2":58.4050,"x2":6.8720,"h":true,"x1":8.0040},{"s":false,"z1":58.8950,"a":false,"y1":77.8910,"n":"Arg","y2":76.5430,"z2":59.1890,"x2":3.4960,"h":true,"x1":5.4580},{"s":false,"z1":56.9610,"a":true,"y1":77.5870,"n":"Ser","y2":75.3610,"z2":57.25,"x2":1.3270,"h":true,"x1":2.1830},{"s":false,"z1":55.3090,"a":false,"y1":74.2490,"n":"Ser","y2":74.0050,"z2":57.3100,"x2":4.2400,"h":true,"x1":2.9400},{"s":false,"z1":56.9710,"a":false,"y1":71.3430,"n":"Gly","y2":70.9060,"z2":57.6780,"x2":6.9570,"h":false,"x1":4.7110},{"s":false,"z1":55.4720,"a":false,"y1":72.1790,"n":"Gly","y2":73.3920,"z2":57.4500,"x2":8.7330,"h":false,"x1":8.0930},{"s":false,"z1":57.6900,"a":false,"y1":72.0450,"n":"Ala","y2":73.0320,"z2":57.4750,"x2":13.3410,"h":true,"x1":11.1680},{"s":false,"z1":54.8210,"a":false,"y1":72.2330,"n":"Val","y2":74.3060,"z2":54.5290,"x2":14.8110,"h":true,"x1":13.6750},{"s":false,"z1":53.6520,"a":false,"y1":75.6780,"n":"Trp","y2":77.5290,"z2":54.4960,"x2":13.8310,"h":true,"x1":12.5620},{"s":false,"z1":57.1380,"a":false,"y1":77.1540,"n":"Gly","y2":77.8550,"z2":57.8470,"x2":15.2430,"h":true,"x1":13.0550},{"s":false,"z1":57.2750,"a":false,"y1":75.3570,"n":"Asp","y2":76.6200,"z2":56.5140,"x2":18.3120,"h":true,"x1":16.3990},{"s":false,"z1":53.8790,"a":false,"y1":76.8180,"n":"Val","y2":79.0210,"z2":53.7520,"x2":18.3030,"h":true,"x1":17.3690},{"s":false,"z1":55.0830,"a":false,"y1":80.2320,"n":"Ala","y2":81.7620,"z2":55.9470,"x2":17.8180,"h":true,"x1":16.1810},{"s":false,"z1":58.1070,"a":false,"y1":80.1480,"n":"Glu","y2":81.0260,"z2":57.9160,"x2":20.7010,"h":true,"x1":18.4830},{"s":false,"z1":55.9530,"a":false,"y1":79.2670,"n":"Arg","y2":81.0070,"z2":54.9360,"x2":22.7970,"h":true,"x1":21.4960},{"s":false,"z1":53.5240,"a":false,"y1":82.0860,"n":"Leu","y2":84.3200,"z2":53.8560,"x2":21.4980,"h":true,"x1":20.6980},{"s":false,"z1":56.4330,"a":true,"y1":84.5310,"n":"Glu","y2":85.7600,"z2":57.1970,"x2":22.3850,"h":true,"x1":20.4680},{"s":false,"z1":57.3930,"a":false,"y1":83.4940,"n":"Lys","y2":84.3040,"z2":55.1650,"x2":24.4060,"h":true,"x1":23.9940},{"s":false,"z1":55.6990,"a":false,"y1":85.1490,"n":"Pro","y2":83.1830,"z2":54.3420,"x2":27.2620,"h":true,"x1":27.0460},{"s":false,"z1":51.9680,"a":false,"y1":84.6810,"n":"Arg","y2":82.7100,"z2":51.0780,"x2":28.5880,"h":true,"x1":27.5830},{"s":false,"z1":52.5550,"a":false,"y1":82.9170,"n":"Arg","y2":80.5420,"z2":52.6040,"x2":31.1460,"h":true,"x1":30.8880},{"s":false,"z1":54.2470,"a":true,"y1":80.1060,"n":"Thr","y2":78.2480,"z2":53.4150,"x2":27.7390,"h":true,"x1":28.9830},{"s":false,"z1":51.4540,"a":false,"y1":79.6300,"n":"His","y2":78.5570,"z2":50.3560,"x2":28.3040,"h":true,"x1":26.4410},{"s":false,"z1":49.3420,"a":false,"y1":76.4950,"n":"Ala","y2":77.8150,"z2":47.3400,"x2":26.5620,"h":false,"x1":26.7360},{"s":false,"z1":46.1120,"a":false,"y1":76.4910,"n":"Glu","y2":74.5140,"z2":45.8910,"x2":30.1290,"h":false,"x1":28.7780},{"s":false,"z1":44.5650,"a":false,"y1":73.0880,"n":"Val","y2":73.4830,"z2":42.2680,"x2":27.6480,"h":false,"x1":28.1460},{"s":false,"z1":41.3460,"a":false,"y1":71.6920,"n":"Asn","y2":69.8110,"z2":41.9110,"x2":28.1280,"h":false,"x1":29.5140},{"s":false,"z1":39.2710,"a":false,"y1":69.0460,"n":"Leu","y2":66.7590,"z2":39.8980,"x2":27.3900,"h":true,"x1":27.6940},{"s":false,"z1":40.2930,"a":false,"y1":66.2570,"n":"Gly","y2":64.5640,"z2":41.8340,"x2":29.3430,"h":true,"x1":30.0460},{"s":false,"z1":43.8300,"a":false,"y1":66.3710,"n":"Arg","y2":65.1150,"z2":44.4830,"x2":26.7540,"h":true,"x1":28.6910},{"s":false,"z1":42.7330,"a":false,"y1":66.4260,"n":"Ile","y2":64.2430,"z2":42.5860,"x2":24.0370,"h":true,"x1":25.0360},{"s":false,"z1":40.4920,"a":false,"y1":63.4200,"n":"Glu","y2":61.2090,"z2":41.3590,"x2":25.3270,"h":true,"x1":25.6810},{"s":false,"z1":43.3740,"a":false,"y1":61.4680,"n":"Arg","y2":59.9970,"z2":44.8680,"x2":26.0610,"h":true,"x1":27.2180},{"s":false,"z1":46.0150,"a":true,"y1":61.9540,"n":"Tyr","y2":62.0120,"z2":46.6190,"x2":22.2120,"h":true,"x1":24.5270},{"s":false,"z1":44.1260,"a":false,"y1":62.6210,"n":"Ala","y2":60.3720,"z2":43.2770,"x2":21.3570,"h":true,"x1":21.2960},{"s":false,"z1":43.3000,"a":false,"y1":60.0760,"n":"Gln","y2":61.5690,"z2":43.0880,"x2":16.7210,"h":false,"x1":18.5890},{"s":false,"z1":40.8380,"a":false,"y1":60.2770,"n":"Glu","y2":59.6490,"z2":42.6890,"x2":14.3050,"h":false,"x1":15.6980},{"s":false,"z1":42.0130,"a":false,"y1":61.5190,"n":"Asp","y2":61.9450,"z2":44.2800,"x2":11.5740,"h":false,"x1":12.3000},{"s":false,"z1":44.9840,"a":false,"y1":63.2010,"n":"Glu","y2":64.4910,"z2":44.0340,"x2":15.7590,"h":false,"x1":13.9780},{"s":false,"z1":44.4980,"a":false,"y1":66.9380,"n":"Thr","y2":67.3900,"z2":46.5180,"x2":15.7330,"h":false,"x1":14.4990},{"s":false,"z1":45.1540,"a":false,"y1":68.1500,"n":"Val","y2":70.4340,"z2":44.7010,"x2":17.4820,"h":false,"x1":18.0490},{"s":false,"z1":47.2430,"a":false,"y1":71.3360,"n":"Val","y2":71.4190,"z2":48.6520,"x2":19.9850,"h":false,"x1":18.0330},{"s":false,"z1":47.2670,"a":false,"y1":73.5790,"n":"Val","y2":75.8490,"z2":47.2960,"x2":20.3120,"h":false,"x1":21.0980},{"s":false,"z1":49.9340,"a":false,"y1":76.3370,"n":"Pro","y2":77.8440,"z2":50.3510,"x2":22.9180,"h":false,"x1":21.0770},{"s":false,"z1":47.6690,"a":false,"y1":78.3900,"n":"Gly","y2":78.6000,"z2":45.5920,"x2":22.1630,"h":false,"x1":23.3220},{"s":false,"z1":44.0560,"a":false,"y1":78.3000,"n":"Lys","y2":76.5180,"z2":44.0300,"x2":26.1180,"h":false,"x1":24.4880},{"s":false,"z1":41.6320,"a":false,"y1":75.4230,"n":"Val","y2":76.6320,"z2":39.6500,"x2":25.7530,"h":false,"x1":25.1560},{"s":false,"z1":39.5400,"a":false,"y1":75.6090,"n":"Leu","y2":73.3300,"z2":38.8010,"x2":28.1600,"h":false,"x1":28.3190},{"s":false,"z1":36.2910,"a":false,"y1":73.8590,"n":"Gly","y2":72.3480,"z2":35.0300,"x2":30.5220,"h":false,"x1":29.2120},{"s":false,"z1":36.9670,"a":false,"y1":71.6610,"n":"Ser","y2":69.9960,"z2":37.9200,"x2":30.8140,"h":false,"x1":32.2480},{"s":false,"z1":36.4440,"a":false,"y1":67.9210,"n":"Gly","y2":68.3500,"z2":34.7210,"x2":30.2740,"h":false,"x1":31.8890},{"s":false,"z1":34.7320,"a":false,"y1":65.7340,"n":"Val","y2":64.4990,"z2":36.4980,"x2":28.1990,"h":false,"x1":29.2870},{"s":false,"z1":35.6030,"a":false,"y1":65.0960,"n":"Leu","y2":64.6450,"z2":33.4050,"x2":24.7800,"h":false,"x1":25.625},{"s":false,"z1":34.0550,"a":false,"y1":62.0850,"n":"Gln","y2":61.4780,"z2":33.7740,"x2":21.5430,"h":false,"x1":23.8550},{"s":false,"z1":36.5250,"a":false,"y1":61.5110,"n":"Lys","y2":63.6960,"z2":36.0360,"x2":20.1550,"h":false,"x1":21.0120},{"s":false,"z1":35.6040,"a":false,"y1":62.7950,"n":"Asp","y2":62.9340,"z2":37.3320,"x2":15.8710,"h":false,"x1":17.5540},{"s":false,"z1":38.7240,"a":false,"y1":64.9410,"n":"Val","y2":67.1070,"z2":37.6840,"x2":17.1150,"h":false,"x1":17.1620},{"s":false,"z1":39.5790,"a":false,"y1":68.1730,"n":"Thr","y2":68.4490,"z2":41.8430,"x2":16.1720,"h":false,"x1":15.3740},{"s":false,"z1":41.2000,"a":false,"y1":70.5810,"n":"Val","y2":72.6850,"z2":40.5470,"x2":16.8970,"h":false,"x1":17.8400},{"s":false,"z1":43.1670,"a":false,"y1":73.5850,"n":"Ala","y2":73.9140,"z2":44.9830,"x2":18.1370,"h":false,"x1":16.5690},{"s":false,"z1":44.0660,"a":false,"y1":76.3950,"n":"Ala","y2":78.2520,"z2":43.3880,"x2":17.6410,"h":false,"x1":19.0030},{"s":false,"z1":44.7780,"a":false,"y1":80.1330,"n":"Val","y2":81.6470,"z2":42.9270,"x2":18.8970,"h":false,"x1":19.1670},{"s":false,"z1":41.4440,"a":false,"y1":80.4700,"n":"Asp","y2":78.5770,"z2":41.6010,"x2":22.4370,"h":false,"x1":20.9610},{"s":false,"z1":38.8460,"a":false,"y1":78.4830,"n":"Phe","y2":80.3720,"z2":37.4470,"x2":23.2920,"h":false,"x1":22.8820},{"s":false,"z1":36.6850,"a":false,"y1":79.5450,"n":"Ser","y2":78.2020,"z2":35.2130,"x2":24.4510,"h":true,"x1":25.7780},{"s":false,"z1":32.9750,"a":false,"y1":79.7420,"n":"Gly","y2":77.6780,"z2":31.9060,"x2":24.3480,"h":true,"x1":24.9360},{"s":false,"z1":32.2830,"a":false,"y1":76.5240,"n":"Thr","y2":74.4260,"z2":32.5610,"x2":25.6920,"h":true,"x1":26.8340},{"s":false,"z1":35.2800,"a":false,"y1":74.6630,"n":"Ala","y2":73.2590,"z2":34.6490,"x2":23.5410,"h":true,"x1":25.3720},{"s":false,"z1":34.1980,"a":false,"y1":75.3960,"n":"Glu","y2":74.0760,"z2":32.5600,"x2":20.6660,"h":true,"x1":21.8100},{"s":false,"z1":30.6690,"a":false,"y1":74.2680,"n":"Thr","y2":71.9910,"z2":30.1240,"x2":22.1490,"h":true,"x1":22.6520},{"s":false,"z1":31.7050,"a":false,"y1":70.9390,"n":"Lys","y2":69.0800,"z2":31.9790,"x2":22.6660,"h":true,"x1":24.1770},{"s":false,"z1":34.1850,"a":false,"y1":70.1740,"n":"Ile","y2":68.9330,"z2":33.4220,"x2":19.4990,"h":true,"x1":21.3950},{"s":false,"z1":31.6670,"a":false,"y1":70.8630,"n":"Asp","y2":69.4640,"z2":29.9330,"x2":17.7310,"h":true,"x1":18.6090},{"s":false,"z1":29.2280,"a":false,"y1":68.3900,"n":"Gln","y2":66.1760,"z2":28.9000,"x2":19.3110,"h":true,"x1":20.1960},{"s":false,"z1":31.5660,"a":true,"y1":65.4460,"n":"Val","y2":64.4650,"z2":32.9980,"x2":17.9330,"h":true,"x1":19.5720},{"s":false,"z1":34.1530,"a":false,"y1":66.8290,"n":"Gly","y2":68.6400,"z2":33.0340,"x2":16.0850,"h":true,"x1":17.1650},{"s":false,"z1":35.3080,"a":false,"y1":70.1470,"n":"Glu","y2":70.6930,"z2":37.5830,"x2":16.3310,"h":false,"x1":15.7540},{"s":false,"z1":36.9340,"a":false,"y1":73.2840,"n":"Ala","y2":74.6520,"z2":36.4250,"x2":15.2880,"h":false,"x1":17.1890},{"s":false,"z1":39.0900,"a":false,"y1":75.0460,"n":"Val","y2":75.7580,"z2":40.9920,"x2":15.8780,"h":false,"x1":14.5860},{"s":false,"z1":41.3130,"a":false,"y1":78.1220,"n":"Ser","y2":77.0410,"z2":42.5860,"x2":12.8010,"h":false,"x1":14.5270},{"s":false,"z1":45.0350,"a":false,"y1":77.8840,"n":"Leu","y2":77.9340,"z2":45.8220,"x2":11.5510,"h":true,"x1":13.8030},{"s":false,"z1":44.2990,"a":false,"y1":80.1660,"n":"Glu","y2":79.2050,"z2":44.1630,"x2":8.6670,"h":true,"x1":10.8620},{"s":false,"z1":42.0710,"a":false,"y1":77.4760,"n":"Gln","y2":75.7220,"z2":43.1120,"x2":8.0240,"h":true,"x1":9.2900},{"s":false,"z1":44.4840,"a":false,"y1":74.6950,"n":"Ala","y2":74.0460,"z2":45.8780,"x2":8.375,"h":true,"x1":10.2120},{"s":false,"z1":47.3070,"a":false,"y1":76.4310,"n":"Ile","y2":75.9620,"z2":47.6070,"x2":5.9970,"h":true,"x1":8.3320},{"s":false,"z1":45.0970,"a":false,"y1":76.7900,"n":"Glu","y2":75.0550,"z2":45.0720,"x2":3.5950,"h":true,"x1":5.2460},{"s":false,"z1":43.6900,"a":true,"y1":73.2380,"n":"Asn","y2":71.1450,"z2":44.7230,"x2":4.6400,"h":true,"x1":5.1870},{"s":false,"z1":47.0190,"a":false,"y1":71.6340,"n":"Asn","y2":72.3850,"z2":48.9160,"x2":7.3810,"h":true,"x1":6.1140},{"s":false,"z1":49.9970,"a":false,"y1":73.9100,"n":"Pro","y2":73.6120,"z2":52.2510,"x2":6.1120,"h":false,"x1":5.3410},{"s":false,"z1":52.3550,"a":false,"y1":70.9140,"n":"Glu","y2":69.8380,"z2":53.3830,"x2":7.3740,"h":false,"x1":5.4960},{"s":false,"z1":51.2820,"a":false,"y1":70.3570,"n":"Gly","y2":68.5010,"z2":52.4420,"x2":10.0380,"h":false,"x1":9.0840},{"s":false,"z1":50.9130,"a":false,"y1":66.5960,"n":"Ser","y2":66.5290,"z2":48.7130,"x2":9.6510,"h":false,"x1":8.7100},{"s":false,"z1":49.1270,"a":false,"y1":64.1370,"n":"His","y2":65.2330,"z2":47.3210,"x2":12.1980,"h":false,"x1":11.0240},{"s":false,"z1":49.0870,"a":false,"y1":66.5920,"n":"Val","y2":65.6020,"z2":50.8540,"x2":15.2290,"h":false,"x1":13.9260},{"s":false,"z1":49.5860,"a":false,"y1":66.1140,"n":"Arg","y2":67.9620,"z2":48.5230,"x2":18.7970,"h":false,"x1":17.6700},{"s":false,"z1":50.8610,"a":false,"y1":68.9620,"n":"Val","y2":67.7060,"z2":51.0540,"x2":21.9090,"h":false,"x1":19.875},{"s":false,"z1":49.0650,"a":false,"y1":69.1340,"n":"Ile","y2":71.4430,"z2":48.5310,"x2":23.6720,"h":false,"x1":23.2340},{"s":false,"z1":49.8160,"a":false,"y1":71.5050,"n":"Arg","y2":69.8470,"z2":49.5960,"x2":27.8170,"h":false,"x1":26.1180},{"s":false,"z1":49.4820,"a":false,"y1":71.0580,"y2":69.8470,"z2":49.5960,"x2":27.8170,"h":false,"x1":27.5390},{"s":false,"z1":49.4820,"a":false,"y1":71.0580,"y2":69.8470,"z2":49.5960,"x2":27.8170,"h":false,"x1":27.5390},{"s":false,"z1":49.4820,"a":false,"y1":71.0580,"y2":69.8470,"z2":49.5960,"x2":27.8170,"h":false,"x1":27.5390},{"s":false,"z1":49.4820,"a":false,"y1":71.0580,"y2":69.8470,"z2":49.5960,"x2":27.8170,"h":false,"x1":27.5390}],[{"s":false,"z1":75.9050,"a":false,"y1":186.2860,"y2":186.2860,"z2":75.9050,"x2":51.2630,"h":false,"x1":51.2630},{"s":false,"z1":75.9050,"a":false,"y1":186.2860,"y2":186.2860,"z2":75.9050,"x2":51.2630,"h":false,"x1":51.2630},{"s":false,"z1":75.0970,"a":false,"y1":186.6450,"n":"Thr","y2":185.2650,"z2":76.4900,"x2":53.8550,"h":false,"x1":52.4610},{"s":false,"z1":74.4200,"a":false,"y1":184.6440,"n":"Asp","y2":185.5600,"z2":72.5330,"x2":56.7860,"h":false,"x1":55.6240},{"s":false,"z1":74.0560,"a":false,"y1":186.6360,"n":"Leu","y2":186.5500,"z2":73.7660,"x2":61.2080,"h":true,"x1":58.8310},{"s":false,"z1":74.0110,"a":false,"y1":183.8170,"n":"Ser","y2":183.9010,"z2":72.6990,"x2":63.4040,"h":true,"x1":61.3970},{"s":false,"z1":70.2830,"a":false,"y1":184.2580,"n":"Ala","y2":185.7230,"z2":69.8880,"x2":63.9990,"h":true,"x1":62.1270},{"s":false,"z1":70.8560,"a":false,"y1":187.9690,"n":"Gln","y2":188.6430,"z2":71.4300,"x2":64.9180,"h":true,"x1":62.6920},{"s":false,"z1":73.7860,"a":false,"y1":187.1390,"n":"Lys","y2":187.1910,"z2":73.2620,"x2":67.3540,"h":true,"x1":65.0160},{"s":false,"z1":71.3790,"a":false,"y1":185.1520,"n":"Arg","y2":186.3250,"z2":70.2160,"x2":68.9310,"h":true,"x1":67.1890},{"s":false,"z1":68.7270,"a":false,"y1":187.9000,"n":"Leu","y2":189.5400,"z2":69.0070,"x2":68.9720,"h":true,"x1":67.2430},{"s":false,"z1":71.3140,"a":false,"y1":190.6280,"n":"Ala","y2":191.1850,"z2":71.8110,"x2":70.1180,"h":true,"x1":67.8450},{"s":false,"z1":72.7510,"a":false,"y1":188.6770,"n":"Ala","y2":189.2960,"z2":71.9430,"x2":72.9460,"h":true,"x1":70.7760},{"s":false,"z1":69.3370,"a":false,"y1":188.4960,"n":"Asp","y2":190.2970,"z2":68.4850,"x2":73.7570,"h":true,"x1":72.4260},{"s":false,"z1":68.3740,"a":true,"y1":192.1090,"n":"Val","y2":193.6720,"z2":68.9660,"x2":73.4250,"h":true,"x1":71.6960},{"s":false,"z1":71.7150,"a":false,"y1":193.4380,"n":"Leu","y2":193.3160,"z2":72.6400,"x2":75.2130,"h":true,"x1":73.0060},{"s":false,"z1":71.4970,"a":false,"y1":190.8150,"n":"Asp","y2":191.0760,"z2":73.5,"x2":77.0800,"h":false,"x1":75.7700},{"s":false,"z1":75.0740,"a":false,"y1":189.6580,"n":"Val","y2":187.8300,"z2":74.5450,"x2":73.7630,"h":false,"x1":75.2250},{"s":false,"z1":76.8520,"a":false,"y1":186.4360,"n":"Gly","y2":187.6970,"z2":77.5200,"x2":72.3340,"h":true,"x1":74.2380},{"s":false,"z1":76.6930,"a":true,"y1":185.8080,"n":"Lys","y2":186.8940,"z2":78.2880,"x2":69.0550,"h":true,"x1":70.4770},{"s":false,"z1":80.4860,"a":false,"y1":185.8500,"n":"Asn","y2":187.7050,"z2":81.9770,"x2":69.9390,"h":true,"x1":70.3160},{"s":false,"z1":80.5150,"a":false,"y1":189.4660,"n":"Arg","y2":191.6380,"z2":80.1200,"x2":70.5670,"h":false,"x1":71.4920},{"s":false,"z1":78.2310,"a":false,"y1":190.8830,"n":"Val","y2":190.2030,"z2":79.7090,"x2":67.0200,"h":false,"x1":68.7990},{"s":false,"z1":79.9830,"a":false,"y1":192.8310,"n":"Trp","y2":194.1760,"z2":78.1640,"x2":65.2530,"h":false,"x1":66.0600},{"s":false,"z1":78.5280,"a":false,"y1":193.3690,"n":"Phe","y2":193.5470,"z2":80.5030,"x2":61.2630,"h":false,"x1":62.5820},{"s":false,"z1":80.0320,"a":false,"y1":196.1720,"n":"Asn","y2":195.2110,"z2":79.2860,"x2":58.4090,"h":false,"x1":60.4800},{"s":false,"z1":81.8740,"a":false,"y1":194.5260,"n":"Pro","y2":194.6280,"z2":81.1910,"x2":55.2290,"h":false,"x1":57.5230},{"s":false,"z1":80.6910,"a":false,"y1":197.3620,"n":"Glu","y2":197.8660,"z2":78.6590,"x2":54.1000,"h":false,"x1":55.2660},{"s":false,"z1":77.0030,"a":false,"y1":196.8060,"n":"Arg","y2":195.2940,"z2":75.1890,"x2":56.4700,"h":true,"x1":56.0210},{"s":false,"z1":76.5220,"a":false,"y1":193.0720,"n":"Gln","y2":192.3120,"z2":74.2830,"x2":55.1020,"h":true,"x1":55.4540},{"s":false,"z1":73.9320,"a":false,"y1":193.7810,"n":"Gly","y2":193.7980,"z2":71.6270,"x2":53.4220,"h":true,"x1":52.7800},{"s":false,"z1":71.8910,"a":false,"y1":195.9710,"n":"Asp","y2":194.9200,"z2":70.2740,"x2":56.5310,"h":true,"x1":55.1020},{"s":false,"z1":72.1730,"a":false,"y1":193.5030,"n":"Ile","y2":191.6310,"z2":70.6770,"x2":58.1220,"h":true,"x1":57.9820},{"s":false,"z1":71.2770,"a":true,"y1":190.7020,"n":"Ala","y2":189.9420,"z2":69.0050,"x2":55.5680,"h":true,"x1":55.5620},{"s":false,"z1":67.9580,"a":false,"y1":192.4720,"n":"Asp","y2":192.6720,"z2":65.9780,"x2":56.2890,"h":true,"x1":54.9640},{"s":false,"z1":67.3170,"a":false,"y1":192.6380,"n":"Ala","y2":190.2620,"z2":67.3420,"x2":59.1200,"h":false,"x1":58.7170},{"s":false,"z1":64.5540,"a":false,"y1":190.0900,"n":"Ile","y2":189.0080,"z2":63.9500,"x2":61.3060,"h":false,"x1":59.2610},{"s":false,"z1":62.8540,"a":false,"y1":191.2660,"n":"Thr","y2":192.3780,"z2":64.8170,"x2":63.2730,"h":true,"x1":62.4540},{"s":false,"z1":64.0380,"a":false,"y1":192.1220,"n":"Arg","y2":194.2660,"z2":65.0470,"x2":66.3250,"h":true,"x1":65.9430},{"s":false,"z1":62.9120,"a":false,"y1":195.6930,"n":"Glu","y2":197.1940,"z2":64.5930,"x2":64.4340,"h":true,"x1":65.2640},{"s":false,"z1":65.1040,"a":false,"y1":195.7330,"n":"Asp","y2":196.5100,"z2":67.3770,"x2":62.3610,"h":true,"x1":62.1210},{"s":false,"z1":67.9790,"a":false,"y1":194.6910,"n":"Val","y2":196.4780,"z2":69.3110,"x2":65.2730,"h":true,"x1":64.3800},{"s":false,"z1":67.3540,"a":false,"y1":197.3870,"n":"Arg","y2":199.5450,"z2":68.3630,"x2":66.8070,"h":true,"x1":67.0190},{"s":false,"z1":67.3690,"a":false,"y1":199.9690,"n":"Glu","y2":201.1200,"z2":69.4540,"x2":63.9300,"h":true,"x1":64.2350},{"s":false,"z1":70.7800,"a":false,"y1":198.8610,"n":"Leu","y2":199.5820,"z2":72.8090,"x2":64.0360,"h":true,"x1":62.9780},{"s":false,"z1":71.9750,"a":false,"y1":198.8580,"n":"Val","y2":200.8900,"z2":73.1640,"x2":67.0700,"h":true,"x1":66.5780},{"s":false,"z1":70.8890,"a":true,"y1":202.4970,"n":"Asp","y2":204.2420,"z2":72.3490,"x2":66.1070,"h":true,"x1":66.8250},{"s":false,"z1":72.7530,"a":false,"y1":203.2090,"n":"Glu","y2":203.3570,"z2":75.1160,"x2":63.1710,"h":true,"x1":63.5900},{"s":false,"z1":75.8090,"a":false,"y1":201.6270,"n":"Gly","y2":200.1530,"z2":77.5470,"x2":64.4940,"h":false,"x1":65.2160},{"s":false,"z1":75.9940,"a":false,"y1":198.9680,"n":"Ala","y2":196.7890,"z2":76.9640,"x2":62.8100,"h":false,"x1":62.4710},{"s":false,"z1":75.4810,"a":false,"y1":196.3150,"n":"Ile","y2":197.6370,"z2":75.2340,"x2":67.1390,"h":false,"x1":65.1460},{"s":false,"z1":77.4620,"a":false,"y1":196.5780,"n":"Gln","y2":194.2480,"z2":77.9110,"x2":68.7040,"h":false,"x1":68.3740},{"s":false,"z1":78.5620,"a":false,"y1":194.6100,"n":"Ala","y2":196.0020,"z2":80.2360,"x2":72.4330,"h":false,"x1":71.4180},{"s":false,"z1":82.2310,"a":false,"y1":194.0750,"n":"Lys","y2":193.5010,"z2":81.2560,"x2":74.3540,"h":false,"x1":72.2350},{"s":false,"z1":83.2380,"a":false,"y1":194.6240,"n":"Asp","y2":192.7820,"z2":84.7750,"x2":75.9120,"h":false,"x1":75.8640},{"s":false,"z1":83.7350,"a":false,"y1":191.6880,"n":"Lys","y2":193.1070,"z2":84.8900,"x2":79.7680,"h":false,"x1":78.2150},{"s":false,"z1":87.0900,"a":false,"y1":191.4820,"n":"Lys","y2":190.1650,"z2":85.9720,"x2":81.6480,"h":false,"x1":79.9770},{"s":false,"z1":87.7970,"a":false,"y1":190.875,"n":"Gly","y2":191.5720,"z2":90.0690,"x2":83.5440,"h":false,"x1":83.6280},{"s":false,"z1":91.0320,"a":false,"y1":189.4720,"n":"Asn","y2":190.9670,"z2":90.8230,"x2":86.8490,"h":false,"x1":84.9940},{"s":false,"z1":93.2540,"a":false,"y1":192.2240,"n":"Ser","y2":190.5030,"z2":94.1200,"x2":87.7890,"h":false,"x1":86.375},{"s":false,"z1":93.7950,"a":false,"y1":191.9550,"n":"Arg","y2":192.7310,"z2":95.2250,"x2":91.8850,"h":true,"x1":90.1160},{"s":false,"z1":96.7470,"a":false,"y1":194.3490,"n":"Gly","y2":193.8360,"z2":98.2690,"x2":92.0030,"h":true,"x1":90.2300},{"s":false,"z1":99.4410,"a":false,"y1":191.6900,"n":"Arg","y2":190.6570,"z2":99.8120,"x2":92.7860,"h":true,"x1":90.6560},{"s":false,"z1":97.1620,"a":false,"y1":189.9030,"n":"Ala","y2":190.4120,"z2":97.6070,"x2":95.4000,"h":true,"x1":93.1040},{"s":false,"z1":96.8030,"a":false,"y1":193.0630,"n":"Arg","y2":193.3880,"z2":98.3040,"x2":96.9960,"h":true,"x1":95.1700},{"s":false,"z1":100.5590,"a":false,"y1":193.6080,"n":"Glu","y2":192.6260,"z2":101.5670,"x2":97.3840,"h":true,"x1":95.4460},{"s":false,"z1":101.0020,"a":false,"y1":189.9950,"n":"Arg","y2":189.6820,"z2":100.8900,"x2":98.9600,"h":true,"x1":96.5740},{"s":false,"z1":98.1810,"a":false,"y1":190.3790,"n":"Gln","y2":191.0930,"z2":98.6710,"x2":101.3370,"h":true,"x1":99.1050},{"s":false,"z1":99.9910,"a":false,"y1":193.4030,"n":"Lys","y2":193.0190,"z2":101.4600,"x2":102.4050,"h":true,"x1":100.5560},{"s":false,"z1":103.2690,"a":false,"y1":191.5130,"n":"Lys","y2":190.5310,"z2":103.4460,"x2":103.1280,"h":true,"x1":100.9360},{"s":false,"z1":101.5210,"a":false,"y1":188.5790,"n":"Arg","y2":188.5070,"z2":100.8840,"x2":104.9140,"h":true,"x1":102.6140},{"s":false,"z1":99.3900,"a":true,"y1":190.8080,"n":"Ala","y2":191.4930,"z2":100.25,"x2":106.9680,"h":true,"x1":104.8220},{"s":false,"z1":102.7070,"a":false,"y1":192.3300,"n":"Tyr","y2":191.4980,"z2":104.6040,"x2":107.1260,"h":true,"x1":105.9150},{"s":false,"z1":104.0220,"a":false,"y1":188.8460,"n":"Gly","y2":187.3060,"z2":105.7620,"x2":106.1280,"h":false,"x1":106.6770},{"s":false,"z1":106.1450,"a":false,"y1":188.2710,"n":"His","y2":187.0760,"z2":104.3410,"x2":102.4960,"h":false,"x1":103.5660},{"s":false,"z1":106.1030,"a":false,"y1":185.5620,"n":"Gln","y2":183.8470,"z2":104.4160,"x2":100.8080,"h":false,"x1":100.8600},{"s":false,"z1":105.0680,"a":false,"y1":182.8270,"n":"Lys","y2":181.3000,"z2":105.75,"x2":105.0410,"h":false,"x1":103.3060},{"s":false,"z1":108.3080,"a":false,"y1":181.0350,"n":"Gly","y2":179.2690,"z2":107.1180,"x2":103.0160,"h":true,"x1":104.0920},{"s":false,"z1":108.6940,"a":false,"y1":177.25,"n":"Ala","y2":175.8920,"z2":107.9000,"x2":102.3150,"h":true,"x1":104.125},{"s":false,"z1":109.2460,"a":false,"y1":177.2740,"n":"Gly","y2":177.3800,"z2":107.7850,"x2":98.4750,"h":true,"x1":100.3630},{"s":false,"z1":105.8910,"a":true,"y1":178.9510,"n":"Ser","y2":178.3830,"z2":103.5660,"x2":99.6760,"h":true,"x1":99.7310},{"s":false,"z1":103.6890,"a":false,"y1":176.6290,"n":"Arg","y2":174.5960,"z2":104.4360,"x2":100.7330,"h":true,"x1":101.7890},{"s":false,"z1":101.8720,"a":false,"y1":173.7370,"n":"Lys","y2":171.5820,"z2":101.1890,"x2":100.9360,"h":false,"x1":100.1370},{"s":false,"z1":99.2930,"a":false,"y1":172.6140,"n":"Gly","y2":173.0140,"z2":100.8890,"x2":104.4150,"h":false,"x1":102.6660},{"s":false,"z1":99.9110,"a":false,"y1":170.9500,"n":"Lys","y2":172.8640,"z2":98.6460,"x2":106.7880,"h":true,"x1":106.0210},{"s":false,"z1":100.1100,"a":false,"y1":173.2360,"n":"Ala","y2":174.4560,"z2":98.1230,"x2":109.6960,"h":true,"x1":109.1080},{"s":false,"z1":96.6330,"a":false,"y1":172.2080,"n":"Gly","y2":173.0590,"z2":94.5760,"x2":109.3960,"h":true,"x1":110.2690},{"s":false,"z1":95.3920,"a":false,"y1":172.9790,"n":"Ala","y2":175.1170,"z2":94.4390,"x2":106.2480,"h":true,"x1":106.7480},{"s":false,"z1":96.8010,"a":true,"y1":176.5300,"n":"Arg","y2":178.3870,"z2":95.6100,"x2":107.7470,"h":true,"x1":106.7820},{"s":false,"z1":95.2340,"a":false,"y1":177.1650,"n":"Gln","y2":175.1670,"z2":95.2590,"x2":111.5290,"h":true,"x1":110.2010},{"s":false,"z1":92.4820,"a":false,"y1":175.0110,"n":"Asn","y2":176.1210,"z2":92.1510,"x2":113.7730,"h":true,"x1":111.6770},{"s":false,"z1":93.5310,"a":false,"y1":174.1880,"n":"Ser","y2":175.0170,"z2":92.3590,"x2":117.1450,"h":true,"x1":115.2400},{"s":false,"z1":89.9970,"a":false,"y1":173.7560,"n":"Lys","y2":175.8120,"z2":89.1630,"x2":117.5200,"h":true,"x1":116.6020},{"s":false,"z1":89.1120,"a":false,"y1":177.1200,"n":"Glu","y2":179.1200,"z2":89.4860,"x2":116.3310,"h":true,"x1":115.0590},{"s":false,"z1":92.2140,"a":false,"y1":178.6560,"n":"Asp","y2":179.6910,"z2":91.9180,"x2":118.7770,"h":true,"x1":116.6330},{"s":false,"z1":91.2600,"a":false,"y1":177.3160,"n":"Trp","y2":178.6970,"z2":89.8640,"x2":121.4750,"h":true,"x1":120.0760},{"s":false,"z1":87.7780,"a":false,"y1":178.7970,"n":"Glu","y2":180.9620,"z2":87.5130,"x2":120.6520,"h":true,"x1":119.6630},{"s":false,"z1":89.3040,"a":false,"y1":182.1960,"n":"Ser","y2":183.4770,"z2":89.4920,"x2":120.9570,"h":true,"x1":118.9250},{"s":false,"z1":91.7010,"a":false,"y1":182.0350,"n":"Arg","y2":182.7710,"z2":90.9820,"x2":124.0400,"h":true,"x1":121.875},{"s":false,"z1":89.3160,"a":false,"y1":180.6340,"n":"Ile","y2":181.9370,"z2":87.7490,"x2":125.7490,"h":true,"x1":124.4890},{"s":false,"z1":86.6160,"a":false,"y1":183.1510,"n":"Arg","y2":185.1600,"z2":86.6470,"x2":124.8880,"h":true,"x1":123.5950},{"s":false,"z1":89.0850,"a":false,"y1":186.0230,"n":"Ala","y2":187.0160,"z2":89.2780,"x2":126.0510,"h":true,"x1":123.8790},{"s":false,"z1":90.2340,"a":false,"y1":184.7480,"n":"Gln","y2":185.4960,"z2":89.0230,"x2":129.2050,"h":true,"x1":127.2830},{"s":false,"z1":86.6560,"a":false,"y1":184.2900,"n":"Arg","y2":186.0850,"z2":85.4120,"x2":129.4620,"h":true,"x1":128.4920},{"s":false,"z1":85.6630,"a":false,"y1":187.7510,"n":"Thr","y2":189.5050,"z2":85.8920,"x2":128.9040,"h":true,"x1":127.2750},{"s":false,"z1":88.6690,"a":false,"y1":189.2310,"n":"Lys","y2":190.0740,"z2":88.0710,"x2":131.2610,"h":true,"x1":129.1020},{"s":false,"z1":87.8050,"a":false,"y1":187.5290,"n":"Leu","y2":188.4670,"z2":86.2030,"x2":133.9040,"h":true,"x1":132.3960},{"s":false,"z1":84.1900,"a":false,"y1":188.6180,"n":"Arg","y2":190.6040,"z2":83.4760,"x2":133.1160,"h":true,"x1":131.9990},{"s":false,"z1":85.1440,"a":false,"y1":192.2740,"n":"Glu","y2":193.5480,"z2":85.2240,"x2":133.6490,"h":true,"x1":131.6300},{"s":false,"z1":87.3830,"a":false,"y1":192.1510,"n":"Leu","y2":192.4470,"z2":86.6490,"x2":136.9620,"h":true,"x1":134.7070},{"s":false,"z1":84.5320,"a":false,"y1":190.7160,"n":"Arg","y2":192.2280,"z2":83.1900,"x2":138.0490,"h":true,"x1":136.7540},{"s":false,"z1":81.9210,"a":true,"y1":193.3390,"n":"Asp","y2":195.6020,"z2":81.8690,"x2":136.6530,"h":true,"x1":135.8430},{"s":false,"z1":84.6660,"a":false,"y1":195.9380,"n":"Glu","y2":197.0930,"z2":85.2410,"x2":138.3440,"h":true,"x1":136.3070},{"s":false,"z1":85.2530,"a":false,"y1":194.8040,"n":"Gly","y2":194.0560,"z2":86.9590,"x2":141.4040,"h":false,"x1":139.8970},{"s":false,"z1":88.8970,"a":false,"y1":193.8040,"n":"Thr","y2":192.0820,"z2":89.8470,"x2":140.8380,"h":false,"x1":139.4540},{"s":false,"z1":88.0160,"a":false,"y1":190.1450,"n":"Leu","y2":190.1010,"z2":85.6360,"x2":140.2990,"h":false,"x1":140.0520},{"s":false,"z1":85.7160,"a":false,"y1":188.6500,"n":"Ser","y2":186.7130,"z2":85.9990,"x2":141.2640,"h":true,"x1":142.6520},{"s":false,"z1":83.3600,"a":false,"y1":185.9190,"n":"Ser","y2":183.8340,"z2":84.3150,"x2":140.7740,"h":true,"x1":141.4570},{"s":false,"z1":85.6220,"a":false,"y1":183.3460,"n":"Ser","y2":182.3030,"z2":87.3940,"x2":141.9100,"h":true,"x1":143.1650},{"s":false,"z1":88.8480,"a":false,"y1":184.6330,"n":"Gln","y2":183.5910,"z2":89.3090,"x2":139.4850,"h":true,"x1":141.5860},{"s":false,"z1":87.1020,"a":false,"y1":184.7980,"n":"Tyr","y2":182.8190,"z2":87.3300,"x2":136.8860,"h":true,"x1":138.2160},{"s":false,"z1":85.8120,"a":false,"y1":181.2350,"n":"Arg","y2":179.5220,"z2":87.1610,"x2":137.6530,"h":true,"x1":138.6430},{"s":false,"z1":89.3110,"a":false,"y1":179.9450,"n":"Asp","y2":179.1600,"z2":90.5680,"x2":137.5150,"h":true,"x1":139.3960},{"s":false,"z1":90.7780,"a":false,"y1":181.6590,"n":"Leu","y2":180.6310,"z2":90.6600,"x2":134.1730,"h":true,"x1":136.3380},{"s":false,"z1":87.8720,"a":false,"y1":180.6880,"n":"Tyr","y2":178.7160,"z2":88.2260,"x2":132.7620,"h":true,"x1":134.0620},{"s":false,"z1":88.2070,"a":false,"y1":177.0110,"n":"Asp","y2":175.7400,"z2":89.7210,"x2":133.6070,"h":true,"x1":134.9520},{"s":false,"z1":91.9850,"a":false,"y1":177.1630,"n":"Lys","y2":176.7010,"z2":92.8600,"x2":132.2360,"h":true,"x1":134.4100},{"s":false,"z1":91.5290,"a":false,"y1":178.8060,"n":"Ala","y2":177.2280,"z2":91.4230,"x2":129.2010,"h":true,"x1":131.0200},{"s":false,"z1":89.0210,"a":true,"y1":176.1120,"n":"Gly","y2":174.0220,"z2":89.7490,"x2":129.1280,"h":true,"x1":130.0440},{"s":false,"z1":91.6960,"a":false,"y1":173.6360,"n":"Gly","y2":173.1070,"z2":93.9150,"x2":130.3550,"h":true,"x1":131.0740},{"s":false,"z1":94.1200,"a":false,"y1":175.3280,"n":"Gly","y2":175.4190,"z2":96.4870,"x2":128.9980,"h":false,"x1":128.6930},{"s":false,"z1":96.3760,"a":false,"y1":177.0710,"n":"Glu","y2":178.5470,"z2":98.2310,"x2":130.8830,"h":false,"x1":131.2280},{"s":false,"z1":96.8260,"a":false,"y1":180.3160,"n":"Phe","y2":180.0290,"z2":95.9900,"x2":127.0480,"h":false,"x1":129.2770},{"s":false,"z1":98.4420,"a":false,"y1":180.6470,"n":"Asp","y2":181.6090,"z2":97.3680,"x2":123.9410,"h":false,"x1":125.8540},{"s":false,"z1":96.7670,"a":false,"y1":183.9920,"n":"Ser","y2":184.6760,"z2":96.4310,"x2":127.4640,"h":true,"x1":125.2090},{"s":false,"z1":95.0440,"a":false,"y1":186.9850,"n":"Val","y2":187.6930,"z2":96.1240,"x2":128.7910,"h":true,"x1":126.7720},{"s":false,"z1":98.4250,"a":false,"y1":188.6100,"n":"Ala","y2":188.1130,"z2":99.2690,"x2":129.6710,"h":true,"x1":127.4800},{"s":false,"z1":99.6080,"a":false,"y1":185.3740,"n":"Asp","y2":184.9610,"z2":99.2160,"x2":131.4310,"h":true,"x1":129.1030},{"s":false,"z1":96.4800,"a":false,"y1":185.4540,"n":"Leu","y2":186.5100,"z2":96.7830,"x2":133.4030,"h":true,"x1":131.2620},{"s":false,"z1":96.9680,"a":false,"y1":189.0700,"n":"Glu","y2":189.4600,"z2":98.2860,"x2":134.2750,"h":true,"x1":132.3170},{"s":false,"z1":100.5940,"a":false,"y1":188.2940,"n":"Arg","y2":187.7900,"z2":100.9620,"x2":135.5610,"h":true,"x1":133.2440},{"s":false,"z1":99.4940,"a":false,"y1":185.4230,"n":"Tyr","y2":185.8730,"z2":98.8350,"x2":137.7530,"h":true,"x1":135.4750},{"s":false,"z1":96.8490,"a":true,"y1":187.6630,"n":"Ile","y2":188.7040,"z2":97.3710,"x2":139.1530,"h":true,"x1":137.0560},{"s":false,"z1":99.4660,"a":false,"y1":190.2140,"n":"Asp","y2":189.7160,"z2":101.6650,"x2":139.0160,"h":true,"x1":138.1270},{"s":false,"z1":100.7610,"a":false,"y1":187.4810,"n":"Ala","y2":187.2720,"z2":102.6050,"x2":138.9150,"h":false,"x1":140.4850},{"s":false,"z1":101.7820,"a":false,"y1":186.6790,"y2":187.2720,"z2":102.6050,"x2":138.9150,"h":false,"x1":139.6750},{"s":false,"z1":101.7820,"a":false,"y1":186.6790,"y2":187.2720,"z2":102.6050,"x2":138.9150,"h":false,"x1":139.6750},{"s":false,"z1":101.7820,"a":false,"y1":186.6790,"y2":187.2720,"z2":102.6050,"x2":138.9150,"h":false,"x1":139.6750},{"s":false,"z1":101.7820,"a":false,"y1":186.6790,"y2":187.2720,"z2":102.6050,"x2":138.9150,"h":false,"x1":139.6750}],[{"s":false,"z1":93.4420,"a":false,"y1":76.5850,"y2":76.5850,"z2":93.4420,"x2":61.8430,"h":false,"x1":61.8430},{"s":false,"z1":93.4420,"a":false,"y1":76.5850,"y2":76.5850,"z2":93.4420,"x2":61.8430,"h":false,"x1":61.8430},{"s":false,"z1":93.4750,"a":false,"y1":75.5510,"n":"Pro","y2":77.1900,"z2":92.4290,"x2":64.2730,"h":false,"x1":62.8990},{"s":false,"z1":93.4560,"a":false,"y1":76.1680,"n":"Ser","y2":76.1220,"z2":91.6370,"x2":68.2010,"h":false,"x1":66.6410},{"s":false,"z1":90.4240,"a":false,"y1":73.8690,"n":"Ser","y2":73.3660,"z2":90.3510,"x2":64.6900,"h":false,"x1":67.0190},{"s":false,"z1":87.7180,"a":false,"y1":72.6950,"n":"Asn","y2":71.1090,"z2":86.0340,"x2":63.9640,"h":false,"x1":64.6210},{"s":false,"z1":86.9660,"a":false,"y1":69.0970,"n":"Gly","y2":68.6590,"z2":88.0260,"x2":63.4900,"h":false,"x1":65.6000},{"s":false,"z1":86.7720,"a":false,"y1":66.1990,"n":"Pro","y2":65.5340,"z2":88.6870,"x2":61.7800,"h":false,"x1":63.0750},{"s":false,"z1":90.2630,"a":false,"y1":64.8950,"n":"Leu","y2":65.6010,"z2":92.5490,"x2":64.0580,"h":false,"x1":63.9650},{"s":false,"z1":92.0410,"a":false,"y1":68.2340,"n":"Glu","y2":67.7290,"z2":92.3970,"x2":61.2400,"h":false,"x1":63.5630},{"s":false,"z1":95.1560,"a":false,"y1":67.8140,"n":"Gly","y2":66.3000,"z2":95.4350,"x2":59.5970,"h":false,"x1":61.4250},{"s":false,"z1":94.6510,"a":false,"y1":64.0820,"n":"Thr","y2":61.9600,"z2":95.7050,"x2":61.2860,"h":false,"x1":60.9950},{"s":false,"z1":97.8590,"a":false,"y1":62.9580,"n":"Arg","y2":60.7900,"z2":98.5980,"x2":62.0490,"h":false,"x1":62.7440},{"s":false,"z1":99.2950,"a":false,"y1":61.5900,"n":"Gly","y2":59.3840,"z2":98.5050,"x2":59.0720,"h":false,"x1":59.5160},{"s":false,"z1":96.2650,"a":false,"y1":60.2240,"n":"Lys","y2":58.1690,"z2":95.0900,"x2":57.9610,"h":false,"x1":57.6670},{"s":false,"z1":94.8510,"a":false,"y1":58.3370,"n":"Leu","y2":56.8920,"z2":95.4260,"x2":62.5120,"h":false,"x1":60.6810},{"s":false,"z1":98.1030,"a":false,"y1":56.7340,"n":"Lys","y2":55.9460,"z2":98.9960,"x2":59.7070,"h":false,"x1":61.8040},{"s":false,"z1":99.4900,"a":false,"y1":53.3960,"n":"Asn","y2":54.0140,"z2":101.6030,"x2":61.6010,"h":false,"x1":60.6530},{"s":false,"z1":103.0820,"a":false,"y1":52.8890,"n":"Lys","y2":50.7760,"z2":102.4780,"x2":60.5560,"h":true,"x1":59.5740},{"s":false,"z1":104.5120,"a":false,"y1":50.8150,"n":"Pro","y2":48.5380,"z2":103.9030,"x2":62.9590,"h":true,"x1":62.5030},{"s":false,"z1":104.4630,"a":false,"y1":47.5940,"n":"Arg","y2":45.9770,"z2":102.7140,"x2":60.1720,"h":true,"x1":60.4350},{"s":false,"z1":100.7980,"a":true,"y1":47.8720,"n":"Asp","y2":47.8700,"z2":98.7250,"x2":60.6800,"h":true,"x1":59.4460},{"s":false,"z1":100.0440,"a":false,"y1":48.2560,"n":"Arg","y2":45.8790,"z2":99.7350,"x2":63.0940,"h":true,"x1":63.1560},{"s":false,"z1":97.6180,"a":false,"y1":45.8640,"n":"Gly","y2":45.9800,"z2":96.2190,"x2":62.9100,"h":false,"x1":64.8470},{"s":false,"z1":94.2950,"a":false,"y1":44.2170,"n":"Thr","y2":43.0970,"z2":95.3270,"x2":62.1080,"h":false,"x1":63.9800},{"s":false,"z1":93.6720,"a":false,"y1":44.2970,"n":"Ser","y2":42.4470,"z2":92.1800,"x2":60.5650,"h":false,"x1":60.2180},{"s":false,"z1":92.7980,"a":false,"y1":41.1600,"n":"Pro","y2":42.3570,"z2":90.9320,"x2":57.2610,"h":true,"x1":58.1560},{"s":false,"z1":88.9980,"a":false,"y1":40.3990,"n":"Pro","y2":40.7940,"z2":87.3600,"x2":56.3770,"h":true,"x1":58.0810},{"s":false,"z1":88.8890,"a":false,"y1":39.7150,"n":"Gln","y2":40.9570,"z2":87.1710,"x2":53.2120,"h":true,"x1":54.3410},{"s":false,"z1":88.4620,"a":false,"y1":43.3820,"n":"Arg","y2":44.9250,"z2":86.6450,"x2":53.6180,"h":true,"x1":53.3480},{"s":false,"z1":86.0260,"a":true,"y1":44.1260,"n":"Ala","y2":43.9680,"z2":83.6320,"x2":56.1300,"h":true,"x1":56.1690},{"s":false,"z1":83.5940,"a":false,"y1":41.5890,"n":"Val","y2":40.9930,"z2":82.4040,"x2":52.7240,"h":true,"x1":54.7240},{"s":false,"z1":84.0210,"a":false,"y1":42.4880,"n":"Glu","y2":43.7550,"z2":82.0050,"x2":51.4440,"h":false,"x1":51.0520},{"s":false,"z1":80.7570,"a":false,"y1":42.9480,"n":"Glu","y2":43.3740,"z2":81.5250,"x2":46.8840,"h":false,"x1":49.1130},{"s":false,"z1":80.1660,"a":false,"y1":45.7700,"n":"Phe","y2":45.7960,"z2":77.7700,"x2":46.7450,"h":false,"x1":46.6100},{"s":false,"z1":77.4240,"a":false,"y1":46.3150,"n":"Asp","y2":48.5870,"z2":78.0700,"x2":43.5820,"h":false,"x1":44.0420},{"s":false,"z1":75.4660,"a":false,"y1":49.4820,"n":"Asp","y2":49.0570,"z2":76.0340,"x2":40.9830,"h":false,"x1":43.2680},{"s":false,"z1":77.3530,"a":false,"y1":51.4270,"n":"Gly","y2":51.9020,"z2":79.5600,"x2":39.8570,"h":false,"x1":40.625},{"s":false,"z1":80.8010,"a":false,"y1":50.1740,"n":"Glu","y2":52.0250,"z2":81.0830,"x2":43.1340,"h":false,"x1":41.6280},{"s":false,"z1":83.5130,"a":false,"y1":52.7900,"n":"Lys","y2":51.2720,"z2":85.1060,"x2":43.0080,"h":false,"x1":42.0610},{"s":false,"z1":85.2330,"a":false,"y1":52.5810,"n":"Val","y2":54.8820,"z2":85.6590,"x2":45.9630,"h":false,"x1":45.4410},{"s":false,"z1":88.2070,"a":false,"y1":54.4110,"n":"His","y2":53.4180,"z2":87.8210,"x2":49.0930,"h":false,"x1":46.9460},{"s":false,"z1":87.6790,"a":false,"y1":55.8350,"n":"Leu","y2":56.9420,"z2":89.7870,"x2":50.7200,"h":false,"x1":50.4290},{"s":false,"z1":90.5020,"a":false,"y1":55.4500,"n":"Lys","y2":53.5510,"z2":90.1860,"x2":54.3310,"h":false,"x1":52.9280},{"s":false,"z1":90.1520,"a":false,"y1":55.0330,"n":"Ile","y2":54.4470,"z2":92.4760,"x2":56.6810,"h":false,"x1":56.6630},{"s":false,"z1":92.0380,"a":false,"y1":52.0700,"n":"Asp","y2":52.2120,"z2":91.2920,"x2":60.3430,"h":false,"x1":58.0700},{"s":false,"z1":93.6960,"a":false,"y1":53.3390,"n":"Pro","y2":52.6600,"z2":92.9480,"x2":63.4720,"h":false,"x1":61.3010},{"s":false,"z1":93.2560,"a":false,"y1":49.9340,"n":"Ser","y2":48.9800,"z2":91.4610,"x2":64.2470,"h":false,"x1":62.9860},{"s":false,"z1":89.4760,"a":false,"y1":49.7270,"n":"Val","y2":51.9290,"z2":88.5350,"x2":62.1560,"h":false,"x1":62.4310},{"s":false,"z1":87.5310,"a":false,"y1":52.0420,"n":"Pro","y2":53.5850,"z2":85.9940,"x2":63.8420,"h":false,"x1":64.8260},{"s":false,"z1":84.0240,"a":false,"y1":51.6380,"n":"Asn","y2":51.3510,"z2":84.7950,"x2":61.1600,"h":false,"x1":63.4310},{"s":false,"z1":82.3870,"a":false,"y1":52.2350,"n":"Gly","y2":53.3550,"z2":83.0700,"x2":58.0700,"h":false,"x1":60.0590},{"s":false,"z1":84.3990,"a":false,"y1":55.4040,"n":"Arg","y2":56.5920,"z2":82.3290,"x2":59.0710,"h":false,"x1":59.4220},{"s":false,"z1":83.6300,"a":false,"y1":58.6750,"n":"Phe","y2":59.6820,"z2":85.5350,"x2":58.7040,"h":false,"x1":57.6410},{"s":false,"z1":84.7780,"a":false,"y1":62.2660,"n":"His","y2":62.2370,"z2":86.1240,"x2":56.2050,"h":true,"x1":58.1790},{"s":false,"z1":88.5910,"a":false,"y1":62.3040,"n":"Pro","y2":63.0280,"z2":89.7710,"x2":55.6840,"h":true,"x1":57.6400},{"s":false,"z1":88.1650,"a":false,"y1":65.2000,"n":"Arg","y2":64.9810,"z2":88.5110,"x2":52.8660,"h":true,"x1":55.2400},{"s":false,"z1":86.9440,"a":true,"y1":62.6620,"n":"Phe","y2":60.8030,"z2":87.6510,"x2":51.3080,"h":true,"x1":52.6490},{"s":false,"z1":90.0330,"a":false,"y1":60.3760,"n":"Asp","y2":61.8090,"z2":90.9230,"x2":50.9830,"h":true,"x1":52.6750},{"s":false,"z1":91.1610,"a":false,"y1":59.8720,"n":"Gly","y2":60.0880,"z2":90.4070,"x2":46.8470,"h":false,"x1":49.0940},{"s":false,"z1":87.7380,"a":false,"y1":60.3810,"n":"Gln","y2":57.9850,"z2":87.8670,"x2":47.3570,"h":false,"x1":47.5200},{"s":false,"z1":86.5470,"a":false,"y1":57.8640,"n":"Thr","y2":58.9060,"z2":84.7390,"x2":43.7700,"h":false,"x1":44.9240},{"s":false,"z1":82.7960,"a":false,"y1":57.4410,"n":"Gly","y2":55.2540,"z2":82.7550,"x2":44.0710,"h":false,"x1":45.0460},{"s":false,"z1":79.9850,"a":false,"y1":55.3080,"n":"Thr","y2":55.3990,"z2":78.2320,"x2":45.3160,"h":false,"x1":43.6820},{"s":false,"z1":78.2620,"a":false,"y1":52.6710,"n":"Val","y2":52.4800,"z2":76.6150,"x2":44.1070,"h":false,"x1":45.8260},{"s":false,"z1":74.5410,"a":false,"y1":53.4290,"n":"Glu","y2":53.5990,"z2":72.6380,"x2":47.0970,"h":false,"x1":45.6490},{"s":false,"z1":72.9330,"a":false,"y1":51.0630,"n":"Gly","y2":51.2780,"z2":74.8350,"x2":49.5450,"h":false,"x1":48.1130},{"s":false,"z1":73.5410,"a":false,"y1":50.3050,"n":"Lys","y2":50.5,"z2":71.3400,"x2":52.7050,"h":false,"x1":51.7590},{"s":false,"z1":72.3260,"a":false,"y1":50.9800,"n":"Gln","y2":50.2720,"z2":73.9280,"x2":56.9440,"h":false,"x1":55.2930},{"s":false,"z1":72.6000,"a":false,"y1":47.9500,"n":"Gly","y2":46.8800,"z2":73.6540,"x2":55.6880,"h":false,"x1":57.5490},{"s":false,"z1":76.0370,"a":false,"y1":46.4190,"n":"Asp","y2":47.0660,"z2":77.7590,"x2":55.4530,"h":false,"x1":56.9950},{"s":false,"z1":77.5350,"a":false,"y1":49.7720,"n":"Ala","y2":49.7710,"z2":75.8740,"x2":54.2950,"h":false,"x1":56.0140},{"s":false,"z1":77.4990,"a":false,"y1":51.1150,"n":"Tyr","y2":53.3950,"z2":77.6130,"x2":53.2210,"h":false,"x1":52.4650},{"s":false,"z1":76.0690,"a":false,"y1":54.3560,"n":"Lys","y2":54.2300,"z2":76.4210,"x2":48.7400,"h":false,"x1":51.1060},{"s":false,"z1":78.6690,"a":false,"y1":55.8830,"n":"Val","y2":58.2170,"z2":78.4580,"x2":49.2950,"h":false,"x1":48.8010},{"s":false,"z1":78.0270,"a":false,"y1":58.9580,"n":"Asp","y2":59.0530,"z2":79.9780,"x2":45.2950,"h":false,"x1":46.6720},{"s":false,"z1":80.7990,"a":false,"y1":61.5270,"n":"Ile","y2":63.3900,"z2":79.2730,"x2":46.2060,"h":false,"x1":46.2760},{"s":false,"z1":81.2080,"a":false,"y1":65.1150,"n":"Val","y2":65.7970,"z2":83.5070,"x2":45.4710,"h":false,"x1":45.1520},{"s":false,"z1":82.8840,"a":false,"y1":67.3780,"n":"Asp","y2":69.5060,"z2":81.9680,"x2":47.1370,"h":false,"x1":47.7160},{"s":false,"z1":84.1110,"a":false,"y1":70.2680,"n":"Gly","y2":69.5390,"z2":83.2050,"x2":43.5100,"h":false,"x1":45.5970},{"s":false,"z1":80.9160,"a":false,"y1":71.0250,"n":"Gly","y2":70.2890,"z2":78.6450,"x2":43.6000,"h":false,"x1":43.7320},{"s":false,"z1":78.4990,"a":false,"y1":69.5140,"n":"Lys","y2":67.3350,"z2":79.3580,"x2":46.8210,"h":false,"x1":46.2640},{"s":false,"z1":77.0230,"a":false,"y1":66.0190,"n":"Glu","y2":66.2410,"z2":75.9610,"x2":48.2660,"h":false,"x1":46.1330},{"s":false,"z1":77.2550,"a":false,"y1":64.0840,"n":"Lys","y2":61.8730,"z2":77.5910,"x2":48.4810,"h":false,"x1":49.3760},{"s":false,"z1":76.3240,"a":false,"y1":60.6480,"n":"Thr","y2":60.8320,"z2":76.8610,"x2":52.9690,"h":false,"x1":50.6500},{"s":false,"z1":78.7990,"a":false,"y1":58.8460,"n":"Ile","y2":56.5050,"z2":78.5120,"x2":52.4420,"h":false,"x1":52.8480},{"s":false,"z1":77.9240,"a":false,"y1":55.9560,"n":"Ile","y2":55.9820,"z2":79.9550,"x2":56.4150,"h":false,"x1":55.1590},{"s":false,"z1":80.9510,"a":false,"y1":53.6610,"n":"Val","y2":51.6160,"z2":80.4030,"x2":54.1260,"h":false,"x1":55.2870},{"s":false,"z1":81.8620,"a":false,"y1":50.0160,"n":"Thr","y2":50.3820,"z2":83.8170,"x2":54.5270,"h":true,"x1":55.8840},{"s":false,"z1":83.9210,"a":true,"y1":47.7630,"n":"Ala","y2":48.0450,"z2":86.2760,"x2":53.3060,"h":true,"x1":53.6050},{"s":false,"z1":86.8590,"a":false,"y1":47.9540,"n":"Ala","y2":49.2190,"z2":88.8670,"x2":55.6640,"h":true,"x1":56.0220},{"s":false,"z1":87.5730,"a":false,"y1":51.4640,"n":"His","y2":52.8600,"z2":87.5570,"x2":52.7870,"h":false,"x1":54.7360},{"s":false,"z1":86.7430,"a":false,"y1":50.8140,"n":"Leu","y2":48.7360,"z2":87.8840,"x2":50.7310,"h":false,"x1":51.0820},{"s":false,"z1":88.7120,"a":false,"y1":49.3980,"n":"Arg","y2":50.7030,"z2":87.7590,"x2":46.3490,"h":false,"x1":48.1100},{"s":false,"z1":87.5060,"a":false,"y1":48.5960,"n":"Arg","y2":49.0960,"z2":89.6530,"x2":43.6470,"h":false,"x1":44.5550},{"s":false,"z1":88.7540,"a":false,"y1":50.9720,"n":"Gln","y2":49.2870,"z2":88.4250,"x2":40.1850,"h":false,"x1":41.8630},{"s":false,"z1":91.1570,"a":false,"y1":49.3650,"n":"Glu","y2":47.5400,"z2":92.6690,"x2":39.6000,"h":false,"x1":39.3440},{"s":false,"z1":91.4890,"a":false,"y1":47.9230,"y2":47.5400,"z2":92.6690,"x2":39.6000,"h":false,"x1":39.7570},{"s":false,"z1":91.4890,"a":false,"y1":47.9230,"y2":47.5400,"z2":92.6690,"x2":39.6000,"h":false,"x1":39.7570},{"s":false,"z1":91.4890,"a":false,"y1":47.9230,"y2":47.5400,"z2":92.6690,"x2":39.6000,"h":false,"x1":39.7570},{"s":false,"z1":91.4890,"a":false,"y1":47.9230,"y2":47.5400,"z2":92.6690,"x2":39.6000,"h":false,"x1":39.7570}],[{"s":false,"z1":71.4770,"a":false,"y1":153.7470,"y2":153.7470,"z2":71.4770,"x2":29.0780,"h":false,"x1":29.0780},{"s":false,"z1":71.4770,"a":false,"y1":153.7470,"y2":153.7470,"z2":71.4770,"x2":29.0780,"h":false,"x1":29.0780},{"s":false,"z1":72.6320,"a":false,"y1":154.4660,"n":"Gly","y2":153.0250,"z2":72.5640,"x2":26.5550,"h":false,"x1":28.4790},{"s":false,"z1":74.8450,"a":false,"y1":154.1030,"n":"Ile","y2":155.6970,"z2":73.3880,"x2":24.3340,"h":false,"x1":25.4220},{"s":false,"z1":74.3070,"a":false,"y1":154.9560,"n":"Ser","y2":154.4110,"z2":76.6170,"x2":21.5200,"h":false,"x1":21.7530},{"s":false,"z1":77.0720,"a":false,"y1":156.0140,"n":"Tyr","y2":154.0450,"z2":76.7030,"x2":18.0440,"h":false,"x1":19.3710},{"s":false,"z1":79.1190,"a":false,"y1":152.8700,"n":"Ser","y2":151.8630,"z2":80.2520,"x2":16.9190,"h":false,"x1":18.7730},{"s":false,"z1":80.6440,"a":false,"y1":154.2880,"n":"Val","y2":155.9090,"z2":78.9490,"x2":15.0680,"h":false,"x1":15.5880},{"s":false,"z1":79.0290,"a":false,"y1":155.4160,"n":"Glu","y2":157.0520,"z2":80.7870,"x2":12.2330,"h":false,"x1":12.3100},{"s":false,"z1":79.1260,"a":false,"y1":159.1430,"n":"Ala","y2":159.875,"z2":77.1190,"x2":10.5090,"h":false,"x1":11.6150},{"s":false,"z1":78.5010,"a":false,"y1":161.0770,"n":"Asp","y2":163.2900,"z2":78.9720,"x2":9.1610,"h":true,"x1":8.3850},{"s":false,"z1":76.2890,"a":true,"y1":164.0580,"n":"Pro","y2":166.3000,"z2":77.1450,"x2":9.3030,"h":true,"x1":9.3710},{"s":false,"z1":77.6670,"a":false,"y1":166.2590,"n":"Asp","y2":167.7910,"z2":79.5030,"x2":6.6480,"h":true,"x1":6.5730},{"s":false,"z1":81.2380,"a":false,"y1":166.0600,"n":"Thr","y2":165.6280,"z2":82.7210,"x2":9.7440,"h":false,"x1":7.8960},{"s":false,"z1":80.7260,"a":false,"y1":165.2640,"n":"Thr","y2":166.3640,"z2":78.7290,"x2":12.3660,"h":false,"x1":11.5820},{"s":false,"z1":79.7310,"a":false,"y1":166.6520,"n":"Ala","y2":164.9410,"z2":80.7600,"x2":16.3260,"h":false,"x1":15},{"s":false,"z1":78.5770,"a":false,"y1":164.6030,"n":"Lys","y2":166.3780,"z2":77.7630,"x2":19.4210,"h":false,"x1":18.0200},{"s":false,"z1":78.3270,"a":false,"y1":164.9930,"n":"Ala","y2":162.8220,"z2":79.0490,"x2":22.5100,"h":false,"x1":21.7980},{"s":false,"z1":77.6760,"a":false,"y1":162.9400,"n":"Met","y2":164.5350,"z2":76.9580,"x2":26.5810,"h":false,"x1":24.9260},{"s":false,"z1":77.9050,"a":false,"y1":162.9530,"n":"Leu","y2":160.6670,"z2":77.2360,"x2":28.7540,"h":false,"x1":28.7210},{"s":false,"z1":75.3140,"a":false,"y1":160.9850,"n":"Arg","y2":161.7780,"z2":75.3350,"x2":32.9570,"h":false,"x1":30.6980},{"s":false,"z1":75.5440,"a":false,"y1":159.1950,"n":"Glu","y2":160.4990,"z2":76.0010,"x2":36.0160,"h":false,"x1":34.0500},{"s":false,"z1":78.5020,"a":false,"y1":161.2900,"n":"Arg","y2":159.4060,"z2":79.5780,"x2":36.2450,"h":false,"x1":35.1960},{"s":false,"z1":79.5270,"a":false,"y1":160.5440,"n":"Gln","y2":162.0040,"z2":81.2890,"x2":39.5330,"h":false,"x1":38.7740},{"s":false,"z1":83.2710,"a":false,"y1":160.5140,"n":"Met","y2":158.1760,"z2":83.3530,"x2":37.7320,"h":false,"x1":38.2160},{"s":false,"z1":86.0740,"a":false,"y1":157.9740,"n":"Ser","y2":158.1660,"z2":86.4490,"x2":35.6640,"h":true,"x1":38.0230},{"s":false,"z1":85.4800,"a":false,"y1":155.6050,"n":"Phe","y2":155.3290,"z2":87.2030,"x2":33.4630,"h":true,"x1":35.1140},{"s":false,"z1":89.1580,"a":false,"y1":154.6300,"n":"Lys","y2":155.7360,"z2":90.7240,"x2":33.8450,"h":true,"x1":35.2860},{"s":false,"z1":90.2860,"a":false,"y1":158.2460,"n":"His","y2":159.1490,"z2":90.4520,"x2":32.7160,"h":true,"x1":34.9340},{"s":false,"z1":87.8490,"a":false,"y1":158.5030,"n":"Ser","y2":158.2730,"z2":88.5910,"x2":29.7860,"h":true,"x1":32.0360},{"s":false,"z1":89.3260,"a":false,"y1":155.6240,"n":"Lys","y2":156.3420,"z2":91.0060,"x2":28.4570,"h":true,"x1":30.0150},{"s":false,"z1":92.7630,"a":false,"y1":157.1960,"n":"Ala","y2":158.6930,"z2":93.5520,"x2":28.7960,"h":true,"x1":30.4800},{"s":false,"z1":91.6750,"a":false,"y1":160.6710,"n":"Ile","y2":161.1340,"z2":91.8440,"x2":27.0300,"h":true,"x1":29.3780},{"s":false,"z1":89.7420,"a":false,"y1":159.4900,"n":"Ala","y2":159.6130,"z2":91.2450,"x2":24.4540,"h":true,"x1":26.3150},{"s":false,"z1":92.6830,"a":false,"y1":157.3270,"n":"Arg","y2":158.3510,"z2":94.2260,"x2":23.7360,"h":true,"x1":25.2670},{"s":false,"z1":95.0200,"a":false,"y1":160.3100,"n":"Glu","y2":161.9030,"z2":95.4720,"x2":23.8140,"h":true,"x1":25.5370},{"s":false,"z1":92.9370,"a":true,"y1":162.9630,"n":"Ile","y2":163.4200,"z2":92.3300,"x2":21.4620,"h":true,"x1":23.7180},{"s":false,"z1":91.7720,"a":false,"y1":160.8200,"n":"Lys","y2":161.0590,"z2":94.0320,"x2":19.9950,"h":true,"x1":20.7810},{"s":false,"z1":93.3040,"a":false,"y1":161.9070,"n":"Gly","y2":163.9030,"z2":94.2700,"x2":16.5600,"h":false,"x1":17.4720},{"s":false,"z1":93.7620,"a":false,"y1":165.4190,"n":"Lys","y2":165.8730,"z2":91.5720,"x2":17.9290,"h":false,"x1":18.8020},{"s":false,"z1":92.1650,"a":false,"y1":168.5960,"n":"Thr","y2":168.8450,"z2":91.7810,"x2":19.9220,"h":true,"x1":17.5610},{"s":false,"z1":89.2080,"a":false,"y1":169.7930,"n":"Ala","y2":170.6160,"z2":90.0630,"x2":21.7460,"h":true,"x1":19.6600},{"s":false,"z1":91.1740,"a":false,"y1":172.9090,"n":"Gly","y2":172.8920,"z2":92.7050,"x2":22.4050,"h":true,"x1":20.5770},{"s":false,"z1":94.2870,"a":false,"y1":170.8510,"n":"Glu","y2":170.3230,"z2":94.5460,"x2":23.6440,"h":true,"x1":21.3160},{"s":false,"z1":92.3210,"a":false,"y1":168.6290,"n":"Ala","y2":169.3240,"z2":92.3370,"x2":25.9990,"h":true,"x1":23.7070},{"s":false,"z1":90.9390,"a":false,"y1":171.6700,"n":"Val","y2":172.2310,"z2":92.2370,"x2":27.4570,"h":true,"x1":25.5200},{"s":false,"z1":94.4290,"a":false,"y1":173.1440,"n":"Asp","y2":172.4040,"z2":95.7180,"x2":27.8890,"h":true,"x1":26.0060},{"s":false,"z1":95.6530,"a":false,"y1":169.7160,"n":"Tyr","y2":169.4560,"z2":95.6270,"x2":29.5190,"h":true,"x1":27.1280},{"s":false,"z1":92.9120,"a":false,"y1":169.1760,"n":"Leu","y2":170.0530,"z2":93.0940,"x2":31.9220,"h":true,"x1":29.7000},{"s":false,"z1":93.3820,"a":false,"y1":172.6690,"n":"Glu","y2":173.0240,"z2":94.9040,"x2":32.9460,"h":true,"x1":31.1220},{"s":false,"z1":97.0660,"a":false,"y1":171.8710,"n":"Ala","y2":170.7880,"z2":97.8650,"x2":33.6410,"h":true,"x1":31.6410},{"s":false,"z1":96.0880,"a":false,"y1":168.6450,"n":"Val","y2":168.9890,"z2":96.0550,"x2":35.7830,"h":true,"x1":33.3980},{"s":false,"z1":93.7570,"a":true,"y1":170.5690,"n":"Ile","y2":171.5510,"z2":94.6820,"x2":37.7120,"h":true,"x1":35.7100},{"s":false,"z1":96.6100,"a":false,"y1":173.0110,"n":"Glu","y2":172.7760,"z2":98.4580,"x2":37.8390,"h":true,"x1":36.3290},{"s":false,"z1":99.0200,"a":false,"y1":170.1730,"n":"Gly","y2":169.7990,"z2":101.3600,"x2":36.7460,"h":false,"x1":37.0770},{"s":false,"z1":101.4190,"a":false,"y1":171.0270,"n":"Asp","y2":169.7580,"z2":102.5930,"x2":32.5930,"h":false,"x1":34.25},{"s":false,"z1":100.5190,"a":false,"y1":168.0220,"n":"Gln","y2":166.7990,"z2":98.7090,"x2":33.1000,"h":false,"x1":32.1220},{"s":false,"z1":100.0870,"a":false,"y1":164.4170,"n":"Pro","y2":163.5270,"z2":99.6800,"x2":31.1210,"h":false,"x1":33.3200},{"s":false,"z1":97.5930,"a":false,"y1":161.8900,"n":"Val","y2":160.0250,"z2":98.1880,"x2":33.3360,"h":false,"x1":31.9480},{"s":false,"z1":99.3270,"a":false,"y1":158.5360,"n":"Pro","y2":157.4550,"z2":97.1980,"x2":31.3160,"h":false,"x1":31.3170},{"s":false,"z1":97.7810,"a":false,"y1":155.7720,"n":"Phe","y2":153.8590,"z2":99.1960,"x2":33.7460,"h":false,"x1":33.4530},{"s":false,"z1":98.5340,"a":false,"y1":152.7290,"n":"Lys","y2":150.4150,"z2":98.5830,"x2":31.9320,"h":false,"x1":31.3090},{"s":false,"z1":95.9720,"a":false,"y1":150.3140,"n":"Gln","y2":149.4040,"z2":96.0920,"x2":34.9410,"h":false,"x1":32.7270},{"s":false,"z1":94.7790,"a":false,"y1":151.5240,"n":"His","y2":153.4080,"z2":95.6450,"x2":37.3660,"h":false,"x1":36.1430},{"s":false,"z1":98.2100,"a":false,"y1":152.2820,"n":"Asn","y2":151.9920,"z2":99.9610,"x2":39.1590,"h":false,"x1":37.5540},{"s":false,"z1":98.6240,"a":false,"y1":150.2810,"n":"Ser","y2":152.1220,"z2":98.1660,"x2":42.2490,"h":false,"x1":40.7800},{"s":false,"z1":100.7930,"a":false,"y1":152.2470,"n":"Gly","y2":154.5370,"z2":101.4060,"x2":43.4230,"h":false,"x1":43.1800},{"s":false,"z1":100.8430,"a":false,"y1":155.2300,"n":"Val","y2":154.8720,"z2":103.0640,"x2":39.9860,"h":false,"x1":40.8150},{"s":false,"z1":104.0190,"a":false,"y1":157.2900,"n":"Gly","y2":158.2340,"z2":103.4960,"x2":38.8160,"h":false,"x1":40.9490},{"s":false,"z1":106.0750,"a":false,"y1":157.8160,"n":"His","y2":160.0910,"z2":106.2900,"x2":38.5420,"h":false,"x1":37.8090},{"s":false,"z1":105.9820,"a":false,"y1":161.1420,"n":"Lys","y2":160.6730,"z2":106.9310,"x2":33.7920,"h":false,"x1":35.9450},{"s":false,"z1":108.8480,"a":false,"y1":162.6640,"n":"Ser","y2":162.7790,"z2":108.8840,"x2":31.5500,"h":false,"x1":33.9340},{"s":false,"z1":106.625,"a":false,"y1":164.2780,"n":"Lys","y2":163.4180,"z2":105.4810,"x2":29.3780,"h":false,"x1":31.2890},{"s":false,"z1":105.0950,"a":false,"y1":160.9000,"n":"Val","y2":159.7950,"z2":107.1620,"x2":29.8660,"h":false,"x1":30.3950},{"s":false,"z1":106.6460,"a":false,"y1":159.7210,"n":"Asp","y2":158.0690,"z2":105.0480,"x2":26.4080,"h":false,"x1":27.1320},{"s":false,"z1":106.9220,"a":false,"y1":156.0130,"n":"Gly","y2":154.0150,"z2":105.9130,"x2":27.1590,"h":false,"x1":26.3120},{"s":false,"z1":105.3610,"a":false,"y1":155.1300,"n":"Trp","y2":156.6870,"z2":106.7470,"x2":30.8600,"h":false,"x1":29.6670},{"s":false,"z1":105.8800,"a":false,"y1":155.9290,"n":"Asp","y2":157.6690,"z2":105,"x2":34.7660,"h":false,"x1":33.3630},{"s":false,"z1":102.7830,"a":false,"y1":156.2200,"n":"Ala","y2":157.0490,"z2":101.3700,"x2":33.7800,"h":false,"x1":35.5460},{"s":false,"z1":100.5770,"a":false,"y1":159.2750,"n":"Gly","y2":160.0220,"z2":100.5840,"x2":37.5030,"h":false,"x1":35.2340},{"s":false,"z1":98.2510,"a":false,"y1":161.5520,"n":"Arg","y2":163.0120,"z2":97.6390,"x2":35.4010,"h":false,"x1":37.2040},{"s":false,"z1":96.1860,"a":false,"y1":164.7610,"n":"Tyr","y2":165.6050,"z2":94.3130,"x2":38.2340,"h":false,"x1":37.0030},{"s":false,"z1":92.4880,"a":false,"y1":163.7600,"n":"Pro","y2":164.9440,"z2":91.0540,"x2":35.7010,"h":true,"x1":37.2240},{"s":false,"z1":90.8740,"a":false,"y1":167.2030,"n":"Glu","y2":167.7150,"z2":88.7820,"x2":36.2770,"h":true,"x1":37.2970},{"s":false,"z1":87.2790,"a":false,"y1":166.0970,"n":"Lys","y2":166.1810,"z2":86.0530,"x2":35.8190,"h":true,"x1":37.8850},{"s":false,"z1":86.9750,"a":false,"y1":163.7790,"n":"Ala","y2":164.8380,"z2":86.7050,"x2":32.7400,"h":true,"x1":34.8830},{"s":false,"z1":89.0150,"a":false,"y1":166.3540,"n":"Ser","y2":167.9390,"z2":87.8150,"x2":31.6120,"h":true,"x1":32.9520},{"s":false,"z1":86.5210,"a":false,"y1":169.0930,"n":"Lys","y2":169.3920,"z2":84.6990,"x2":32.2450,"h":true,"x1":33.7660},{"s":false,"z1":83.6730,"a":false,"y1":166.8540,"n":"Ala","y2":166.9150,"z2":83.0530,"x2":30.2730,"h":true,"x1":32.5910},{"s":false,"z1":85.5300,"a":false,"y1":166.1920,"n":"Phe","y2":167.6770,"z2":85.2460,"x2":27.4760,"h":true,"x1":29.3360},{"s":false,"z1":85.9230,"a":false,"y1":169.9390,"n":"Leu","y2":170.9920,"z2":84.2350,"x2":27.5620,"h":true,"x1":28.8860},{"s":false,"z1":82.1160,"a":false,"y1":170.1480,"n":"Asp","y2":169.9420,"z2":80.8620,"x2":27.1330,"h":true,"x1":29.1660},{"s":false,"z1":81.8530,"a":false,"y1":167.4200,"n":"Leu","y2":168.1140,"z2":81.6880,"x2":24.2690,"h":true,"x1":26.5640},{"s":false,"z1":84.1690,"a":false,"y1":169.3490,"n":"Leu","y2":171.1040,"z2":83.3740,"x2":22.8320,"h":true,"x1":24.2430},{"s":false,"z1":82.4700,"a":false,"y1":172.6950,"n":"Glu","y2":173.3040,"z2":80.7890,"x2":23.3030,"h":true,"x1":24.9060},{"s":false,"z1":79.2150,"a":false,"y1":171.0550,"n":"Asn","y2":171.2240,"z2":78.8100,"x2":21.4800,"h":true,"x1":23.8220},{"s":false,"z1":80.6630,"a":false,"y1":169.2490,"n":"Ala","y2":170.5780,"z2":80.4690,"x2":18.8160,"h":true,"x1":20.8050},{"s":false,"z1":82.5630,"a":false,"y1":172.2980,"n":"Val","y2":173.9740,"z2":81.4050,"x2":18.2360,"h":true,"x1":19.5160},{"s":false,"z1":79.4210,"a":false,"y1":174.3540,"n":"Gly","y2":174.6480,"z2":77.8920,"x2":18.3040,"h":true,"x1":20.1170},{"s":false,"z1":77.2220,"a":false,"y1":171.9170,"n":"Asn","y2":172.4070,"z2":77.0930,"x2":15.8230,"h":true,"x1":18.1760},{"s":false,"z1":79.8650,"a":false,"y1":171.9750,"n":"Ala","y2":173.5,"z2":79.5590,"x2":13.6190,"h":true,"x1":15.4500},{"s":false,"z1":79.8480,"a":false,"y1":175.7720,"n":"Asp","y2":176.8030,"z2":78.3300,"x2":13.6620,"h":true,"x1":15.1970},{"s":false,"z1":76.0510,"a":true,"y1":175.8900,"n":"His","y2":175.5410,"z2":74.7110,"x2":13.0320,"h":true,"x1":15.0060},{"s":false,"z1":76.3290,"a":false,"y1":173.5370,"n":"Gln","y2":173.6370,"z2":77.0110,"x2":9.7300,"h":true,"x1":12.0250},{"s":false,"z1":78.8050,"a":false,"y1":175.6830,"n":"Gly","y2":175.9810,"z2":81.0570,"x2":9.4050,"h":false,"x1":10.1180},{"s":false,"z1":82.0690,"a":false,"y1":173.8570,"n":"Phe","y2":175.6640,"z2":82.4200,"x2":12.4330,"h":false,"x1":10.8740},{"s":false,"z1":85.2020,"a":false,"y1":175.2230,"n":"Asp","y2":173.3420,"z2":86.2860,"x2":13.5870,"h":false,"x1":12.5360},{"s":false,"z1":84.6730,"a":false,"y1":173.4660,"n":"Gly","y2":171.8980,"z2":86.3780,"x2":16.4680,"h":false,"x1":15.8760},{"s":false,"z1":88.1390,"a":false,"y1":173.8580,"n":"Glu","y2":172.2710,"z2":89.8660,"x2":16.9690,"h":false,"x1":17.3730},{"s":false,"z1":89.9370,"a":false,"y1":172.6780,"n":"Ala","y2":170.5290,"z2":90.3820,"x2":13.2750,"h":false,"x1":14.2350},{"s":false,"z1":87.9480,"a":false,"y1":169.4480,"n":"Met","y2":168.6450,"z2":89.0020,"x2":15.9780,"h":false,"x1":13.9710},{"s":false,"z1":89.6700,"a":false,"y1":166.1690,"n":"Thr","y2":165.1160,"z2":87.5500,"x2":15.3070,"h":false,"x1":14.8460},{"s":false,"z1":88.4610,"a":false,"y1":163.8970,"n":"Ile","y2":161.7850,"z2":89.5730,"x2":17.2900,"h":false,"x1":17.6610},{"s":false,"z1":87.6390,"a":false,"y1":160.9010,"n":"Lys","y2":158.6970,"z2":87.9890,"x2":16.3440,"h":false,"x1":15.4730},{"s":false,"z1":86.1100,"a":false,"y1":158.9890,"n":"His","y2":160.4860,"z2":84.9220,"x2":19.7930,"h":false,"x1":18.3400},{"s":false,"z1":86.0010,"a":false,"y1":159.3390,"n":"Val","y2":157.3220,"z2":87.1020,"x2":22.8360,"h":false,"x1":22.1300},{"s":false,"z1":85.1420,"a":false,"y1":156.5930,"n":"Ala","y2":157.1440,"z2":83.0700,"x2":25.6720,"h":false,"x1":24.6160},{"s":false,"z1":83.8920,"a":false,"y1":156.1740,"n":"Ala","y2":153.7770,"z2":83.8630,"x2":27.9830,"h":false,"x1":28.1610},{"s":false,"z1":81.4150,"a":false,"y1":153.5240,"n":"His","y2":154.5700,"z2":80.1400,"x2":31.0230,"h":false,"x1":29.2930},{"s":false,"z1":80.4580,"a":false,"y1":152.5050,"n":"Lys","y2":150.9160,"z2":78.7470,"x2":32.3040,"h":false,"x1":32.8250},{"s":false,"z1":76.6590,"a":false,"y1":152.7280,"n":"Val","y2":151.7760,"z2":74.8430,"x2":34.0850,"h":false,"x1":32.8230},{"s":false,"z1":76.1320,"a":false,"y1":151.8490,"n":"Gly","y2":152.9560,"z2":77.9440,"x2":37.5700,"h":false,"x1":36.4710},{"s":false,"z1":76.8260,"a":false,"y1":152.6030,"n":"Glu","y2":152.5660,"z2":74.6930,"x2":41.1660,"h":false,"x1":40.1050},{"s":false,"z1":75.0570,"a":false,"y1":154.8840,"n":"Gln","y2":154.3250,"z2":76.6000,"x2":44.2750,"h":false,"x1":42.5210},{"s":false,"z1":75.0060,"a":false,"y1":152.4020,"n":"Gln","y2":154.0150,"z2":74.2350,"x2":46.9870,"h":false,"x1":45.3850},{"s":false,"z1":76.1760,"a":false,"y1":153.2810,"n":"Gly","y2":151.1280,"z2":77.0420,"x2":49.4510,"h":false,"x1":48.8480},{"s":false,"z1":76.7590,"a":false,"y1":151.5600,"n":"Arg","y2":153.2510,"z2":77.2550,"x2":53.7870,"h":false,"x1":52.1520},{"s":false,"z1":79.6170,"a":false,"y1":152.0900,"n":"Lys","y2":150.0160,"z2":80.0590,"x2":55.7340,"h":false,"x1":54.6100},{"s":false,"z1":79.1740,"a":false,"y1":150.8720,"n":"Pro","y2":151.3820,"z2":81.4950,"x2":58.5620,"h":false,"x1":58.2280},{"s":false,"z1":82.1660,"a":false,"y1":148.8080,"n":"Arg","y2":148.2470,"z2":81.0870,"x2":61.3930,"h":false,"x1":59.3390},{"s":false,"z1":83.4180,"a":false,"y1":147.3060,"n":"Ala","y2":145.3170,"z2":82.4620,"x2":61.6410,"h":true,"x1":62.5860},{"s":false,"z1":81.7840,"a":true,"y1":144.2170,"n":"Met","y2":142.9980,"z2":79.8180,"x2":63.4850,"h":true,"x1":64.1390},{"s":false,"z1":78.2240,"a":false,"y1":145.2750,"n":"Gly","y2":144.4340,"z2":76.8420,"x2":61.4750,"h":true,"x1":63.2360},{"s":false,"z1":78.7660,"a":false,"y1":144.8310,"n":"Arg","y2":147.0230,"z2":79.6000,"x2":58.9400,"h":false,"x1":59.5140},{"s":false,"z1":78.3540,"a":false,"y1":147.1200,"n":"Ala","y2":145.4140,"z2":78.6590,"x2":54.8280,"h":false,"x1":56.4780},{"s":false,"z1":80.0440,"a":false,"y1":147.0180,"n":"Ser","y2":149.2030,"z2":79.3980,"x2":52.3130,"h":false,"x1":53.0580},{"s":false,"z1":79.6510,"a":false,"y1":148.6030,"n":"Ala","y2":149.8290,"z2":81.6850,"x2":49.9870,"h":false,"x1":49.6070},{"s":false,"z1":80.6030,"a":false,"y1":152.2640,"n":"Trp","y2":153.8650,"z2":79.0880,"x2":48.1740,"h":false,"x1":49.1280},{"s":false,"z1":79.5740,"a":false,"y1":153.0350,"n":"Asn","y2":154.3550,"z2":81.4760,"x2":44.8620,"h":false,"x1":45.5450},{"s":false,"z1":79.9560,"a":false,"y1":155.7660,"n":"Ser","y2":155.0580,"z2":78.5760,"x2":41.0730,"h":false,"x1":42.9010},{"s":false,"z1":80.5810,"a":false,"y1":154.9410,"n":"Pro","y2":157.1540,"z2":79.7560,"x2":38.7510,"h":false,"x1":39.2210},{"s":false,"z1":78.2100,"a":false,"y1":156.3420,"n":"Gln","y2":155.0530,"z2":78.8860,"x2":34.6820,"h":false,"x1":36.5950},{"s":false,"z1":79.8320,"a":false,"y1":157.2450,"n":"Val","y2":159.1830,"z2":78.8210,"x2":32.2410,"h":false,"x1":33.2790},{"s":false,"z1":78.5810,"a":false,"y1":157.8940,"n":"Asp","y2":157.2370,"z2":80.7700,"x2":29.0210,"h":false,"x1":29.7460},{"s":false,"z1":80.9790,"a":false,"y1":159.1520,"n":"Val","y2":160.7760,"z2":79.8040,"x2":25.7550,"h":false,"x1":27.0900},{"s":false,"z1":80.6300,"a":false,"y1":159.6230,"n":"Glu","y2":160.0750,"z2":82.9710,"x2":23.1150,"h":false,"x1":23.3700},{"s":false,"z1":82.5590,"a":false,"y1":162.0070,"n":"Leu","y2":162.8950,"z2":80.9630,"x2":19.6140,"h":false,"x1":21.1680},{"s":false,"z1":82.5700,"a":false,"y1":162.3360,"n":"Ile","y2":162.7330,"z2":84.8400,"x2":16.7540,"h":false,"x1":17.4130},{"s":false,"z1":84.3300,"a":false,"y1":165.3260,"n":"Leu","y2":165.0910,"z2":83.0800,"x2":13.8330,"h":false,"x1":15.8530},{"s":false,"z1":85.2820,"a":false,"y1":165.0380,"n":"Glu","y2":166.4350,"z2":87.2350,"x2":12.0740,"h":false,"x1":12.1920},{"s":false,"z1":86.5140,"a":false,"y1":167.5670,"n":"Glu","y2":165.8360,"z2":88.0180,"x2":8.9350,"h":false,"x1":9.6340},{"s":false,"z1":90.4330,"a":false,"y1":167.2240,"n":"Pro","y2":167.7430,"z2":89.8830,"x2":7.3590,"h":false,"x1":8.7620},{"s":false,"z1":90.1370,"a":false,"y1":168.1070,"y2":167.7430,"z2":89.8830,"x2":7.3590,"h":false,"x1":8.75},{"s":false,"z1":90.1370,"a":false,"y1":168.1070,"y2":167.7430,"z2":89.8830,"x2":7.3590,"h":false,"x1":8.75},{"s":false,"z1":90.1370,"a":false,"y1":168.1070,"y2":167.7430,"z2":89.8830,"x2":7.3590,"h":false,"x1":8.75},{"s":false,"z1":90.1370,"a":false,"y1":168.1070,"y2":167.7430,"z2":89.8830,"x2":7.3590,"h":false,"x1":8.75}],[{"s":false,"z1":26.1000,"a":false,"y1":164.6310,"y2":164.6310,"z2":26.1000,"x2":65.4690,"h":false,"x1":65.4690},{"s":false,"z1":26.1000,"a":false,"y1":164.6310,"y2":164.6310,"z2":26.1000,"x2":65.4690,"h":false,"x1":65.4690},{"s":false,"z1":26.5770,"a":false,"y1":165.5700,"n":"Ser","y2":167.0080,"z2":27.5840,"x2":64.8780,"h":false,"x1":66.5300},{"s":false,"z1":29.8600,"a":false,"y1":167.5170,"n":"Trp","y2":169.3560,"z2":29.1190,"x2":67.8020,"h":false,"x1":66.4170},{"s":false,"z1":30.1440,"a":false,"y1":171.3040,"n":"Asp","y2":171.1400,"z2":32.4610,"x2":66.6840,"h":false,"x1":66.0530},{"s":false,"z1":32.4170,"a":false,"y1":173.4270,"n":"Val","y2":173.6520,"z2":34.6490,"x2":67.4110,"h":false,"x1":68.2780},{"s":false,"z1":34.0180,"a":false,"y1":175.7670,"n":"Ile","y2":174.6550,"z2":33.2090,"x2":63.7670,"h":false,"x1":65.7240},{"s":false,"z1":35.7300,"a":false,"y1":174.1890,"n":"Lys","y2":175.1510,"z2":35.3580,"x2":60.5370,"h":false,"x1":62.7030},{"s":false,"z1":37.1510,"a":false,"y1":177.2660,"n":"His","y2":177.8910,"z2":38.8560,"x2":62.5300,"h":false,"x1":60.9580},{"s":false,"z1":39.2550,"a":false,"y1":180.4140,"n":"Pro","y2":179.5060,"z2":40.9540,"x2":60.0670,"h":false,"x1":61.4980},{"s":false,"z1":42.9550,"a":false,"y1":179.7780,"n":"His","y2":182.0030,"z2":43.8130,"x2":62.2120,"h":false,"x1":61.9340},{"s":false,"z1":44.4110,"a":false,"y1":182.3460,"n":"Val","y2":181.5450,"z2":46.1500,"x2":58.0830,"h":false,"x1":59.5560},{"s":false,"z1":48.1850,"a":false,"y1":182.7440,"n":"Thr","y2":184.9030,"z2":48.0190,"x2":60.7000,"h":true,"x1":59.6690},{"s":false,"z1":50.6320,"a":false,"y1":185.6410,"n":"Glu","y2":187.0520,"z2":50.1210,"x2":61.9730,"h":true,"x1":60.1050},{"s":false,"z1":50.6780,"a":false,"y1":185.1240,"n":"Lys","y2":186.2710,"z2":49.0550,"x2":65.2140,"h":true,"x1":63.8840},{"s":false,"z1":46.8720,"a":false,"y1":185.0780,"n":"Ala","y2":187.0950,"z2":45.5780,"x2":64.1850,"h":true,"x1":63.9300},{"s":false,"z1":46.8010,"a":false,"y1":188.4100,"n":"Met","y2":190.3860,"z2":46.6320,"x2":63.4350,"h":true,"x1":62.0950},{"s":false,"z1":49.0940,"a":false,"y1":189.9970,"n":"Asn","y2":191.1010,"z2":48.1030,"x2":66.5630,"h":true,"x1":64.6840},{"s":false,"z1":46.7700,"a":false,"y1":188.8620,"n":"Asp","y2":190.2780,"z2":44.9310,"x2":68.0760,"h":true,"x1":67.4660},{"s":false,"z1":43.8380,"a":false,"y1":190.2900,"n":"Met","y2":192.5650,"z2":43.2200,"x2":65.9930,"h":true,"x1":65.5130},{"s":false,"z1":45.4310,"a":false,"y1":193.6650,"n":"Asp","y2":195.4100,"z2":45.3850,"x2":66.3510,"h":true,"x1":64.7230},{"s":false,"z1":47.3130,"a":false,"y1":194.2440,"n":"Phe","y2":194.6490,"z2":46.7590,"x2":70.2470,"h":true,"x1":67.9600},{"s":false,"z1":45.4120,"a":true,"y1":192.3180,"n":"Gln","y2":191.5830,"z2":43.3840,"x2":71.6590,"h":true,"x1":70.6320},{"s":false,"z1":41.8020,"a":false,"y1":192.1120,"n":"Asn","y2":190.375,"z2":40.3340,"x2":70.2130,"h":true,"x1":69.3990},{"s":false,"z1":41.9850,"a":false,"y1":188.3050,"n":"Lys","y2":188.0020,"z2":42.2090,"x2":66.9560,"h":false,"x1":69.3300},{"s":false,"z1":40.5030,"a":false,"y1":185.8040,"n":"Leu","y2":183.9100,"z2":40.9720,"x2":68.3020,"h":false,"x1":66.9050},{"s":false,"z1":42.0360,"a":false,"y1":182.3670,"n":"Gln","y2":181.5910,"z2":40.7700,"x2":64.4250,"h":false,"x1":66.3040},{"s":false,"z1":40.0140,"a":false,"y1":179.2350,"n":"Phe","y2":177.5,"z2":41.2960,"x2":66.7040,"h":false,"x1":65.625},{"s":false,"z1":40.4170,"a":false,"y1":175.5620,"n":"Ala","y2":175.3490,"z2":38.0490,"x2":64.8530,"h":false,"x1":64.8870},{"s":false,"z1":37.8880,"a":false,"y1":174.0650,"n":"Val","y2":171.9690,"z2":39.0330,"x2":67.3040,"h":false,"x1":67.2740},{"s":false,"z1":36.8380,"a":false,"y1":170.5510,"n":"Asp","y2":170.9320,"z2":37.3920,"x2":70.5050,"h":false,"x1":68.2140},{"s":false,"z1":39.3550,"a":false,"y1":168.9690,"n":"Asp","y2":168.4390,"z2":39.2170,"x2":72.9120,"h":false,"x1":70.5840},{"s":false,"z1":36.5260,"a":false,"y1":167.8510,"n":"Arg","y2":169.0020,"z2":35.2870,"x2":74.5770,"h":false,"x1":72.8720},{"s":false,"z1":35.5320,"a":false,"y1":171.5080,"n":"Ala","y2":172.4520,"z2":37.5610,"x2":74.2750,"h":false,"x1":73.3950},{"s":false,"z1":36.3180,"a":false,"y1":173.4300,"n":"Ser","y2":175.375,"z2":35.7100,"x2":75.3140,"h":true,"x1":76.5900},{"s":false,"z1":37.2400,"a":false,"y1":177.1110,"n":"Lys","y2":178.6850,"z2":35.6040,"x2":76.1030,"h":true,"x1":76.8760},{"s":false,"z1":33.6970,"a":false,"y1":177.8950,"n":"Gly","y2":178.5310,"z2":32.0780,"x2":76.3420,"h":true,"x1":77.9770},{"s":false,"z1":32.0780,"a":false,"y1":176.0560,"n":"Glu","y2":177.2030,"z2":31.7530,"x2":73.0060,"h":true,"x1":75.0750},{"s":false,"z1":34.4290,"a":false,"y1":177.8900,"n":"Val","y2":179.9780,"z2":33.6290,"x2":71.8540,"h":true,"x1":72.7160},{"s":false,"z1":33.5450,"a":false,"y1":181.2200,"n":"Ala","y2":182.3650,"z2":31.8270,"x2":73.1150,"h":true,"x1":74.3390},{"s":false,"z1":29.8110,"a":false,"y1":180.5930,"n":"Asp","y2":181.4620,"z2":29.0460,"x2":71.8230,"h":true,"x1":73.9080},{"s":false,"z1":29.8570,"a":false,"y1":179.2310,"n":"Ala","y2":180.9050,"z2":29.5560,"x2":68.6690,"h":true,"x1":70.3580},{"s":false,"z1":31.9540,"a":false,"y1":182.2020,"n":"Val","y2":184.1260,"z2":30.8000,"x2":68.4130,"h":true,"x1":69.25},{"s":false,"z1":29.5350,"a":false,"y1":184.6950,"n":"Glu","y2":185.5370,"z2":27.7700,"x2":69.4070,"h":true,"x1":70.8040},{"s":false,"z1":26.4880,"a":false,"y1":183.0680,"n":"Glu","y2":183.4800,"z2":25.6490,"x2":67.0150,"h":true,"x1":69.2150},{"s":false,"z1":27.9940,"a":false,"y1":182.7350,"n":"Gln","y2":184.3650,"z2":28.0680,"x2":63.9790,"h":true,"x1":65.7290},{"s":false,"z1":29.5200,"a":true,"y1":186.2110,"n":"Tyr","y2":188.5720,"z2":29.2280,"x2":65.7740,"h":true,"x1":65.4430},{"s":false,"z1":27.4970,"a":false,"y1":188.2570,"n":"Asp","y2":190.3890,"z2":28.6200,"x2":68.0540,"h":true,"x1":67.9590},{"s":false,"z1":30.3520,"a":false,"y1":189.5740,"n":"Val","y2":188.3120,"z2":29.7090,"x2":72.0400,"h":false,"x1":70.1060},{"s":false,"z1":31.5290,"a":false,"y1":189.5090,"n":"Thr","y2":189.7110,"z2":33.9170,"x2":73.75,"h":false,"x1":73.7150},{"s":false,"z1":34.3080,"a":false,"y1":187.0420,"n":"Val","y2":187.0480,"z2":34.1190,"x2":76.8910,"h":false,"x1":74.4990},{"s":false,"z1":36.6550,"a":false,"y1":188.1320,"n":"Glu","y2":186.6950,"z2":37.4440,"x2":79.0160,"h":false,"x1":77.2680},{"s":false,"z1":39.1750,"a":false,"y1":185.2700,"n":"Gln","y2":184.6580,"z2":39.4710,"x2":75.0720,"h":false,"x1":77.3780},{"s":false,"z1":39.9250,"a":false,"y1":181.9690,"n":"Val","y2":180.7080,"z2":41.1890,"x2":77.2540,"h":false,"x1":75.6440},{"s":false,"z1":43.3000,"a":false,"y1":180.2260,"n":"Asn","y2":179.2770,"z2":42.9730,"x2":73.3280,"h":false,"x1":75.4980},{"s":false,"z1":43.5830,"a":false,"y1":176.7100,"n":"Thr","y2":176.0620,"z2":45.7760,"x2":74.8650,"h":false,"x1":74.0950},{"s":false,"z1":46.1510,"a":false,"y1":174.3530,"n":"Gln","y2":173.3460,"z2":45.0920,"x2":70.8040,"h":false,"x1":72.7000},{"s":false,"z1":46.0950,"a":false,"y1":170.8190,"n":"Asn","y2":170.6880,"z2":48.4500,"x2":70.9060,"h":false,"x1":71.3420},{"s":false,"z1":48.1450,"a":false,"y1":171.1910,"n":"Thr","y2":168.8200,"z2":48.0840,"x2":67.7430,"h":false,"x1":68.1720},{"s":false,"z1":50.6080,"a":false,"y1":168.8530,"n":"Met","y2":167.9110,"z2":50.6850,"x2":64.2600,"h":false,"x1":66.4720},{"s":false,"z1":48.0990,"a":false,"y1":168.7570,"n":"Asp","y2":167.4610,"z2":46.1590,"x2":63.0570,"h":false,"x1":63.6060},{"s":false,"z1":45.6610,"a":false,"y1":166.7300,"n":"Gly","y2":166.8820,"z2":43.3700,"x2":66.3260,"h":false,"x1":65.6810},{"s":false,"z1":43.2810,"a":false,"y1":169.6790,"n":"Glu","y2":170.6720,"z2":44.6570,"x2":67.7580,"h":false,"x1":66.0550},{"s":false,"z1":42.6200,"a":false,"y1":172.1740,"n":"Lys","y2":173.9540,"z2":41.7890,"x2":67.4760,"h":false,"x1":68.8590},{"s":false,"z1":43.4970,"a":false,"y1":175.8450,"n":"Lys","y2":176.4790,"z2":43.5370,"x2":70.8220,"h":false,"x1":68.5110},{"s":false,"z1":41.6680,"a":false,"y1":178.5240,"n":"Ala","y2":180.4240,"z2":41.7090,"x2":68.9970,"h":false,"x1":70.4710},{"s":false,"z1":42.8940,"a":false,"y1":182.0960,"n":"Val","y2":182.8370,"z2":41.8770,"x2":72.9470,"h":false,"x1":70.9050},{"s":false,"z1":39.7460,"a":false,"y1":184.0970,"n":"Val","y2":186.2080,"z2":39.8810,"x2":70.5180,"h":false,"x1":71.6410},{"s":false,"z1":40.1310,"a":false,"y1":187.6860,"n":"Arg","y2":187.8450,"z2":37.9440,"x2":73.8490,"h":false,"x1":72.8700},{"s":false,"z1":37.1700,"a":false,"y1":190.0070,"n":"Leu","y2":191.7360,"z2":38.3160,"x2":73.4580,"h":false,"x1":72.2530},{"s":false,"z1":36.0070,"a":false,"y1":192.8980,"n":"Ser","y2":194.125,"z2":36.1200,"x2":72.3900,"h":false,"x1":74.4500},{"s":false,"z1":36.9450,"a":false,"y1":196.4980,"n":"Glu","y2":197.8380,"z2":35.9210,"x2":71.8910,"h":false,"x1":73.6060},{"s":false,"z1":33.3370,"a":false,"y1":196.9200,"n":"Asp","y2":197.0850,"z2":32.9000,"x2":70.1040,"h":false,"x1":72.4710},{"s":false,"z1":34.0570,"a":false,"y1":194.5780,"n":"Asp","y2":195.0480,"z2":36.4180,"x2":69.6020,"h":false,"x1":69.5430},{"s":false,"z1":36.7210,"a":false,"y1":194.8190,"n":"Asp","y2":193.2240,"z2":36.2890,"x2":65.0940,"h":true,"x1":66.8420},{"s":false,"z1":38.4690,"a":false,"y1":191.6060,"n":"Ala","y2":190.8970,"z2":38.1260,"x2":63.5340,"h":true,"x1":65.7880},{"s":false,"z1":39.5790,"a":false,"y1":192.9940,"n":"Gln","y2":192.4800,"z2":38.2140,"x2":60.5180,"h":true,"x1":62.4140},{"s":false,"z1":35.9690,"a":false,"y1":193.8300,"n":"Glu","y2":192.1740,"z2":34.6350,"x2":60.4050,"h":true,"x1":61.5110},{"s":false,"z1":34.5320,"a":false,"y1":190.4780,"n":"Val","y2":188.8420,"z2":34.4450,"x2":60.8410,"h":true,"x1":62.6070},{"s":false,"z1":37.2120,"a":false,"y1":188.6520,"n":"Ala","y2":188.2050,"z2":36.9980,"x2":58.2770,"h":true,"x1":60.6260},{"s":false,"z1":36.8520,"a":true,"y1":190.9110,"n":"Ser","y2":190.5680,"z2":35.4850,"x2":55.6390,"h":true,"x1":57.5770},{"s":false,"z1":33.2850,"a":false,"y1":189.8380,"n":"Arg","y2":187.9930,"z2":32.0010,"x2":56.2220,"h":true,"x1":57.0300},{"s":false,"z1":33.9320,"a":false,"y1":186.0440,"n":"Ile","y2":186.0810,"z2":36.2830,"x2":56.1200,"h":false,"x1":56.7170},{"s":false,"z1":35.1780,"a":false,"y1":185.5540,"y2":186.0810,"z2":36.2830,"x2":56.1200,"h":false,"x1":55.9520},{"s":false,"z1":35.1780,"a":false,"y1":185.5540,"y2":186.0810,"z2":36.2830,"x2":56.1200,"h":false,"x1":55.9520},{"s":false,"z1":35.1780,"a":false,"y1":185.5540,"y2":186.0810,"z2":36.2830,"x2":56.1200,"h":false,"x1":55.9520},{"s":false,"z1":35.1780,"a":false,"y1":185.5540,"y2":186.0810,"z2":36.2830,"x2":56.1200,"h":false,"x1":55.9520}],[{"s":false,"z1":32.2900,"a":false,"y1":132.3620,"y2":132.3620,"z2":32.2900,"x2":32.0700,"h":false,"x1":32.0700},{"s":false,"z1":32.2900,"a":false,"y1":132.3620,"y2":132.3620,"z2":32.2900,"x2":32.0700,"h":false,"x1":32.0700},{"s":false,"z1":32.8890,"a":false,"y1":130.9980,"n":"Ser","y2":131.6260,"z2":33.7720,"x2":30,"h":false,"x1":32.1300},{"s":false,"z1":35.0140,"a":false,"y1":129.2380,"n":"Lys","y2":129.8930,"z2":37.1750,"x2":28.6970,"h":false,"x1":29.5220},{"s":false,"z1":38.2780,"a":false,"y1":130.2780,"n":"Gln","y2":132.6540,"z2":37.9740,"x2":31.3860,"h":true,"x1":31.2470},{"s":false,"z1":40.0340,"a":false,"y1":133.2210,"n":"Pro","y2":135.4520,"z2":39.9610,"x2":30.3190,"h":true,"x1":29.4730},{"s":false,"z1":41.3720,"a":false,"y1":134.8770,"n":"Asp","y2":136.6670,"z2":39.9830,"x2":33.4100,"h":true,"x1":32.6410},{"s":false,"z1":37.8590,"a":false,"y1":135.0410,"n":"Lys","y2":136.8050,"z2":36.3290,"x2":33.5380,"h":true,"x1":34.0880},{"s":false,"z1":36.4000,"a":false,"y1":136.3440,"n":"Gln","y2":138.7210,"z2":36.1470,"x2":30.7280,"h":true,"x1":30.8030},{"s":false,"z1":38.8650,"a":false,"y1":139.2260,"n":"Arg","y2":141.2130,"z2":38.4180,"x2":31.7680,"h":true,"x1":30.5070},{"s":false,"z1":38.4920,"a":false,"y1":139.9260,"n":"Lys","y2":141.7020,"z2":36.9610,"x2":34.7350,"h":true,"x1":34.2240},{"s":false,"z1":34.7110,"a":false,"y1":140.2320,"n":"Ser","y2":142.1830,"z2":33.5300,"x2":33.4130,"h":true,"x1":34.1160},{"s":false,"z1":35.0640,"a":false,"y1":142.5810,"n":"Gln","y2":144.9510,"z2":35.2140,"x2":31.4760,"h":true,"x1":31.1340},{"s":false,"z1":37.6510,"a":true,"y1":144.8470,"n":"Arg","y2":146.5330,"z2":37.3820,"x2":34.4320,"h":true,"x1":32.7690},{"s":false,"z1":35.9530,"a":false,"y1":144.9680,"n":"Arg","y2":145.5060,"z2":33.9160,"x2":37.3310,"h":true,"x1":36.1750},{"s":false,"z1":32.3300,"a":false,"y1":145.3090,"n":"Ala","y2":147.6960,"z2":32.5990,"x2":35.2870,"h":false,"x1":35.0720},{"s":false,"z1":30.3670,"a":false,"y1":148.0150,"n":"Pro","y2":148.4420,"z2":29.5530,"x2":34.7790,"h":true,"x1":36.9970},{"s":false,"z1":29.4430,"a":false,"y1":151.2180,"n":"Leu","y2":151.0770,"z2":28.3240,"x2":33.0110,"h":true,"x1":35.1210},{"s":false,"z1":25.9720,"a":false,"y1":150.0960,"n":"His","y2":148.6780,"z2":25.3660,"x2":32.1620,"h":true,"x1":34.0060},{"s":false,"z1":27.4190,"a":false,"y1":146.8670,"n":"Glu","y2":146.3480,"z2":28.7000,"x2":30.6320,"h":true,"x1":32.5880},{"s":false,"z1":29.8580,"a":false,"y1":148.8290,"n":"Arg","y2":149.6200,"z2":29.8630,"x2":28.1940,"h":true,"x1":30.4560},{"s":false,"z1":27.1510,"a":false,"y1":150.1210,"n":"His","y2":149.5160,"z2":27.4270,"x2":25.8260,"h":true,"x1":28.1300},{"s":false,"z1":27.4030,"a":true,"y1":146.8090,"n":"Lys","y2":146.0500,"z2":28.9780,"x2":24.6630,"h":true,"x1":26.2960},{"s":false,"z1":31.0910,"a":false,"y1":147.4840,"n":"Gln","y2":148.7140,"z2":32.3020,"x2":24.0180,"h":true,"x1":25.6860},{"s":false,"z1":30.2730,"a":false,"y1":150.5820,"n":"Val","y2":151.4690,"z2":28.5,"x2":22.2430,"h":false,"x1":23.6270},{"s":false,"z1":27.8580,"a":false,"y1":148.9830,"n":"Arg","y2":148.3370,"z2":29.6000,"x2":19.5990,"h":false,"x1":21.1340},{"s":false,"z1":28.2520,"a":false,"y1":149.2270,"n":"Ala","y2":149.0340,"z2":25.9570,"x2":16.6920,"h":false,"x1":17.3420},{"s":false,"z1":26.5300,"a":false,"y1":147.5470,"n":"Thr","y2":149.8020,"z2":26.3060,"x2":13.5960,"h":false,"x1":14.4130},{"s":false,"z1":23.6780,"a":false,"y1":149.4450,"n":"Leu","y2":148.1550,"z2":24.0870,"x2":10.7780,"h":false,"x1":12.7600},{"s":false,"z1":23.5400,"a":false,"y1":150.2670,"n":"Ser","y2":149.1820,"z2":21.4220,"x2":9.3480,"h":true,"x1":9.0390},{"s":false,"z1":21.3120,"a":false,"y1":148.1760,"n":"Ala","y2":148.125,"z2":18.9850,"x2":7.4100,"h":true,"x1":6.7650},{"s":false,"z1":18.5600,"a":false,"y1":150.8180,"n":"Asp","y2":150.4600,"z2":16.9100,"x2":8.5930,"h":true,"x1":6.8820},{"s":false,"z1":18.6060,"a":false,"y1":151.2270,"n":"Leu","y2":149.8160,"z2":17.3830,"x2":12.1390,"h":true,"x1":10.6570},{"s":false,"z1":18.6050,"a":false,"y1":147.4710,"n":"Arg","y2":146.5610,"z2":16.4400,"x2":11.8060,"h":true,"x1":11.2980},{"s":false,"z1":15.4540,"a":false,"y1":147.0710,"n":"Glu","y2":147.4630,"z2":13.3770,"x2":10.3300,"h":true,"x1":9.2000},{"s":false,"z1":13.8630,"a":false,"y1":150.1640,"n":"Glu","y2":149.9490,"z2":12.3500,"x2":12.5530,"h":true,"x1":10.7190},{"s":false,"z1":14.2530,"a":true,"y1":149.1600,"n":"Tyr","y2":147.3970,"z2":13.9720,"x2":15.9790,"h":true,"x1":14.3770},{"s":false,"z1":14.7340,"a":false,"y1":145.3890,"n":"Gly","y2":144.2560,"z2":15.6190,"x2":16.1930,"h":true,"x1":14.2690},{"s":false,"z1":18.1680,"a":false,"y1":145.3950,"n":"Gln","y2":146.1330,"z2":19.5130,"x2":14.0700,"h":false,"x1":15.8940},{"s":false,"z1":21.6310,"a":false,"y1":144.4580,"n":"Arg","y2":146.0020,"z2":23.4190,"x2":14.2410,"h":false,"x1":14.6700},{"s":false,"z1":23.4700,"a":false,"y1":146.9910,"n":"Asn","y2":147.5940,"z2":21.6960,"x2":18.3580,"h":false,"x1":16.8550},{"s":false,"z1":23.0170,"a":false,"y1":149.8120,"n":"Val","y2":150.2870,"z2":25.3160,"x2":19.8540,"h":false,"x1":19.3800},{"s":false,"z1":24.8490,"a":false,"y1":151.5460,"n":"Arg","y2":153.8010,"z2":24.2300,"x2":21.7200,"h":false,"x1":22.2290},{"s":false,"z1":26.6450,"a":false,"y1":154.4240,"n":"Val","y2":155.4630,"z2":26.9870,"x2":22.6470,"h":false,"x1":20.5180},{"s":false,"z1":25.6110,"a":false,"y1":157.8060,"n":"Asn","y2":158.9600,"z2":26.7860,"x2":20.2130,"h":false,"x1":21.9520},{"s":false,"z1":27.3050,"a":false,"y1":161.2120,"n":"Ala","y2":163.2580,"z2":26.9730,"x2":20.5320,"h":false,"x1":21.7600},{"s":false,"z1":24.7250,"a":false,"y1":162.4240,"n":"Gly","y2":162.3890,"z2":24.4530,"x2":16.8760,"h":false,"x1":19.2530},{"s":false,"z1":24.9500,"a":false,"y1":159.6210,"n":"Asp","y2":160.5340,"z2":27.0730,"x2":16.0220,"h":false,"x1":16.6870},{"s":false,"z1":26.7650,"a":false,"y1":159.8030,"n":"Thr","y2":157.4350,"z2":26.4520,"x2":13.0790,"h":false,"x1":13.3660},{"s":false,"z1":29.0910,"a":false,"y1":156.9210,"n":"Val","y2":157.8620,"z2":30.6070,"x2":11.0950,"h":false,"x1":12.6870},{"s":false,"z1":31.2780,"a":false,"y1":155.4350,"n":"Glu","y2":153.2910,"z2":32.0180,"x2":10.7820,"h":false,"x1":9.9560},{"s":false,"z1":34.7360,"a":false,"y1":154.0160,"n":"Val","y2":153.2150,"z2":35.1090,"x2":8.4120,"h":false,"x1":10.6370},{"s":false,"z1":35.1220,"a":false,"y1":150.5540,"n":"Leu","y2":149.0530,"z2":36.7900,"x2":8.3130,"h":false,"x1":9.1230},{"s":false,"z1":38.5280,"a":false,"y1":149.3870,"n":"Arg","y2":149.5590,"z2":40.8640,"x2":9.9270,"h":false,"x1":10.3450},{"s":false,"z1":41.3630,"a":false,"y1":151.6640,"n":"Gly","y2":151.9610,"z2":41.8080,"x2":9.1230,"h":false,"x1":11.4720},{"s":false,"z1":43.6160,"a":false,"y1":154.0330,"n":"Asp","y2":155.6270,"z2":42.7790,"x2":7.9170,"h":false,"x1":9.5190},{"s":false,"z1":40.4640,"a":false,"y1":156.1890,"n":"Phe","y2":156.1100,"z2":38.2180,"x2":8.6070,"h":false,"x1":9.4380},{"s":false,"z1":38.4240,"a":false,"y1":153.4760,"n":"Ala","y2":154.7920,"z2":38.6440,"x2":5.7260,"h":false,"x1":7.7220},{"s":false,"z1":35.9090,"a":false,"y1":155.0100,"n":"Gly","y2":156.8720,"z2":34.4380,"x2":5.0690,"h":false,"x1":5.3350},{"s":false,"z1":35.5040,"a":false,"y1":158.3110,"n":"Glu","y2":157.2650,"z2":34.0050,"x2":8.7240,"h":false,"x1":7.1720},{"s":false,"z1":32.2470,"a":false,"y1":159.4640,"n":"Glu","y2":161.6520,"z2":33.0450,"x2":9.3500,"h":false,"x1":8.7750},{"s":false,"z1":31.4920,"a":false,"y1":161.8480,"n":"Gly","y2":160.5470,"z2":30.1080,"x2":13.0530,"h":false,"x1":11.5920},{"s":false,"z1":29.4920,"a":false,"y1":162.7550,"n":"Glu","y2":162.7370,"z2":31.4440,"x2":16.0650,"h":false,"x1":14.6670},{"s":false,"z1":30.3160,"a":false,"y1":161.0340,"n":"Val","y2":162.8060,"z2":29.3120,"x2":19.2360,"h":false,"x1":17.9490},{"s":false,"z1":31.7050,"a":false,"y1":163.7140,"n":"Ile","y2":164.1330,"z2":31.4240,"x2":22.6210,"h":false,"x1":20.2690},{"s":false,"z1":32.3470,"a":false,"y1":161.6570,"n":"Asn","y2":159.4470,"z2":32.8420,"x2":22.6480,"h":false,"x1":23.4120},{"s":false,"z1":31.7290,"a":false,"y1":158.1970,"n":"Val","y2":158.3450,"z2":31.5810,"x2":27.2590,"h":false,"x1":24.8640},{"s":false,"z1":33.9510,"a":false,"y1":156.9990,"n":"Asp","y2":154.625,"z2":34.0610,"x2":27.4080,"h":false,"x1":27.7140},{"s":false,"z1":32.4290,"a":false,"y1":154.0420,"n":"Leu","y2":152.0740,"z2":33.7490,"x2":29.9740,"h":false,"x1":29.5730},{"s":false,"z1":35.4960,"a":false,"y1":153.3890,"n":"Asp","y2":151.6120,"z2":36.8910,"x2":30.9430,"h":false,"x1":31.7430},{"s":false,"z1":37.8920,"a":false,"y1":152.9980,"n":"Lys","y2":151.8020,"z2":37.8510,"x2":26.7410,"h":false,"x1":28.8190},{"s":false,"z1":35.0360,"a":false,"y1":151.7250,"n":"Ala","y2":151.4120,"z2":35.7800,"x2":24.3400,"h":false,"x1":26.6100},{"s":false,"z1":36.0100,"a":false,"y1":154.1040,"n":"Val","y2":155.9910,"z2":34.6040,"x2":24.3440,"h":false,"x1":23.8170},{"s":false,"z1":34.4200,"a":false,"y1":156.8680,"n":"Ile","y2":157.4320,"z2":36.2920,"x2":20.2890,"h":false,"x1":21.7030},{"s":false,"z1":35.5980,"a":false,"y1":160.1200,"n":"His","y2":160.7780,"z2":33.4860,"x2":19.1890,"h":false,"x1":20.1200},{"s":false,"z1":34.3910,"a":false,"y1":160.8030,"n":"Val","y2":162.1830,"z2":36.2250,"x2":15.8870,"h":false,"x1":16.5740},{"s":false,"z1":34.6030,"a":false,"y1":164.2790,"n":"Glu","y2":163.2920,"z2":35.2770,"x2":12.9450,"h":false,"x1":15.0310},{"s":false,"z1":37.6960,"a":false,"y1":164.7830,"n":"Asp","y2":163.5290,"z2":39.6090,"x2":12.0850,"h":false,"x1":12.8400},{"s":false,"z1":39.1750,"a":false,"y1":161.3780,"n":"Val","y2":161.5470,"z2":40.0030,"x2":16.0670,"h":false,"x1":13.8120},{"s":false,"z1":42.2710,"a":false,"y1":162.9620,"n":"Thr","y2":162.1570,"z2":44.0510,"x2":13.9230,"h":false,"x1":15.3300},{"s":false,"z1":46.0390,"a":false,"y1":162.8880,"n":"Leu","y2":165.0220,"z2":46.1840,"x2":16.8980,"h":false,"x1":15.8060},{"s":false,"z1":48.4520,"a":false,"y1":165.8140,"n":"Glu","y2":164.9010,"z2":50.5190,"x2":16.3700,"h":false,"x1":15.5690},{"s":false,"z1":50.5100,"a":false,"y1":166.3800,"n":"Lys","y2":167.6930,"z2":51.7190,"x2":17.125,"h":false,"x1":18.7240},{"s":false,"z1":54.0360,"a":false,"y1":167.7580,"n":"Thr","y2":169.9030,"z2":54.2550,"x2":17.5220,"h":false,"x1":18.5800},{"s":false,"z1":52.9310,"a":false,"y1":171.2910,"n":"Asp","y2":172.9900,"z2":51.8290,"x2":18.2150,"h":false,"x1":19.5100},{"s":false,"z1":50.4470,"a":false,"y1":171.2270,"n":"Gly","y2":171.0700,"z2":48.1310,"x2":16.0490,"h":false,"x1":16.6280},{"s":false,"z1":47.2790,"a":false,"y1":170.6940,"n":"Glu","y2":168.4350,"z2":47.4260,"x2":17.8770,"h":false,"x1":18.6820},{"s":false,"z1":44.7480,"a":false,"y1":168.2380,"n":"Glu","y2":168.0690,"z2":42.9400,"x2":18.8680,"h":false,"x1":17.2930},{"s":false,"z1":43.6450,"a":false,"y1":165.5460,"n":"Val","y2":163.7700,"z2":43.4240,"x2":18.1330,"h":false,"x1":19.7190},{"s":false,"z1":41.1130,"a":false,"y1":162.7380,"n":"Pro","y2":161.1670,"z2":42.6430,"x2":20.2380,"h":false,"x1":19.2450},{"s":false,"z1":42.1330,"a":false,"y1":159.2220,"n":"Arg","y2":158.1240,"z2":40.0030,"x2":18.0420,"h":false,"x1":18.2620},{"s":false,"z1":40.1270,"a":false,"y1":156.8860,"n":"Pro","y2":155.0970,"z2":40.7060,"x2":19.0900,"h":false,"x1":20.5750},{"s":false,"z1":38.0910,"a":false,"y1":154.2850,"n":"Leu","y2":153.5960,"z2":36.5240,"x2":20.3970,"h":false,"x1":18.7110},{"s":false,"z1":36.6730,"a":false,"y1":150.9000,"n":"Asp","y2":150.8140,"z2":35.4630,"x2":17.6150,"h":true,"x1":19.6860},{"s":false,"z1":32.9590,"a":true,"y1":150.7890,"n":"Thr","y2":149.7290,"z2":32.1000,"x2":16.8060,"h":true,"x1":18.7810},{"s":false,"z1":33.5150,"a":false,"y1":147.3480,"n":"Ser","y2":146.875,"z2":33.7110,"x2":14.8650,"h":true,"x1":17.2200},{"s":false,"z1":35.3060,"a":false,"y1":149.0710,"n":"Asn","y2":150.8330,"z2":34.8820,"x2":12.7420,"h":false,"x1":14.3140},{"s":false,"z1":32.4290,"a":false,"y1":151.4580,"n":"Val","y2":149.9700,"z2":30.5450,"x2":13.9710,"h":false,"x1":13.8300},{"s":false,"z1":28.9300,"a":false,"y1":151.5520,"n":"Arg","y2":153.8670,"z2":28.4340,"x2":11.8530,"h":false,"x1":12.2780},{"s":false,"z1":26.0150,"a":false,"y1":153.8380,"n":"Val","y2":153.1860,"z2":24.3620,"x2":11.5890,"h":false,"x1":13.2050},{"s":false,"z1":24.4550,"a":false,"y1":155.5830,"n":"Thr","y2":156.5910,"z2":22.3190,"x2":9.7460,"h":false,"x1":10.1910},{"s":false,"z1":22.3350,"a":false,"y1":158.1610,"n":"Asp","y2":158.0690,"z2":23.2590,"x2":14.2610,"h":false,"x1":12.0490},{"s":false,"z1":20.7860,"a":false,"y1":158.2140,"n":"Leu","y2":160.2310,"z2":19.4710,"x2":15.5200,"h":false,"x1":15.5280},{"s":false,"z1":20.2480,"a":false,"y1":160.9770,"n":"Asp","y2":159.7650,"z2":19.3500,"x2":19.9370,"h":false,"x1":18.0940},{"s":false,"z1":16.7360,"a":false,"y1":160.3180,"n":"Leu","y2":161.2550,"z2":14.8440,"x2":20.4560,"h":false,"x1":19.3290},{"s":false,"z1":16.2220,"a":false,"y1":163.4250,"n":"Glu","y2":163.6110,"z2":14.9140,"x2":23.4940,"h":false,"x1":21.4880},{"s":false,"z1":15.6320,"a":false,"y1":161.1200,"n":"Asp","y2":159.3110,"z2":14.5110,"x2":23.3500,"h":true,"x1":24.4560},{"s":false,"z1":12.1310,"a":false,"y1":159.6720,"n":"Glu","y2":157.3050,"z2":11.9570,"x2":24.4490,"h":true,"x1":24.7950},{"s":false,"z1":13.4850,"a":false,"y1":156.6780,"n":"Lys","y2":154.6760,"z2":13.9970,"x2":25.5170,"h":true,"x1":26.7060},{"s":false,"z1":16.1330,"a":false,"y1":155.7380,"n":"Arg","y2":154.1960,"z2":15.3770,"x2":22.4720,"h":true,"x1":24.1400},{"s":false,"z1":13.6890,"a":false,"y1":156.0530,"n":"Glu","y2":154.0060,"z2":12.5420,"x2":20.6960,"h":true,"x1":21.2220},{"s":false,"z1":11.0830,"a":false,"y1":153.9640,"n":"Ala","y2":151.5990,"z2":11.1740,"x2":22.6610,"h":true,"x1":23.0710},{"s":false,"z1":13.7100,"a":false,"y1":151.3170,"n":"Arg","y2":149.5090,"z2":13.9630,"x2":22.2610,"h":true,"x1":23.8220},{"s":false,"z1":14.6760,"a":false,"y1":151.1580,"n":"Leu","y2":149.5230,"z2":13.4800,"x2":18.8550,"h":true,"x1":20.1300},{"s":false,"z1":11.1200,"a":true,"y1":151.0220,"n":"Glu","y2":149.0490,"z2":9.7850,"x2":18.6540,"h":true,"x1":18.8030},{"s":false,"z1":9.8730,"a":false,"y1":148.4520,"n":"Ser","y2":147.2180,"z2":11.7290,"x2":20.4460,"h":true,"x1":21.3240},{"s":false,"z1":10.3400,"a":false,"y1":144.8840,"n":"Glu","y2":143.1120,"z2":11.7250,"x2":20.9410,"h":false,"x1":20.1060},{"s":false,"z1":10.7190,"a":false,"y1":143.2480,"n":"Asp","y2":142.9620,"z2":12.5480,"x2":25.0550,"h":false,"x1":23.5310},{"s":false,"z1":13.7690,"a":false,"y1":145.3570,"n":"Asp","y2":146.3710,"z2":14.2320,"x2":22.2820,"h":false,"x1":24.4150},{"s":false,"z1":16.9760,"a":false,"y1":146.5530,"n":"Ser","y2":147.6910,"z2":18.0340,"x2":24.5730,"h":false,"x1":22.7380},{"s":false,"z1":18.8810,"a":false,"y1":149.8380,"n":"Ala","y2":148.9770,"z2":20.5670,"x2":21.5440,"h":false,"x1":23.0020},{"s":false,"z1":20.2940,"a":false,"y1":149.8200,"y2":148.9770,"z2":20.5670,"x2":21.5440,"h":false,"x1":22.4230},{"s":false,"z1":20.2940,"a":false,"y1":149.8200,"y2":148.9770,"z2":20.5670,"x2":21.5440,"h":false,"x1":22.4230},{"s":false,"z1":20.2940,"a":false,"y1":149.8200,"y2":148.9770,"z2":20.5670,"x2":21.5440,"h":false,"x1":22.4230},{"s":false,"z1":20.2940,"a":false,"y1":149.8200,"y2":148.9770,"z2":20.5670,"x2":21.5440,"h":false,"x1":22.4230}],[{"s":false,"z1":149.9030,"a":false,"y1":176.7610,"y2":176.7610,"z2":149.9030,"x2":74.7410,"h":false,"x1":74.7410},{"s":false,"z1":149.9030,"a":false,"y1":176.7610,"y2":176.7610,"z2":149.9030,"x2":74.7410,"h":false,"x1":74.7410},{"s":false,"z1":149.2180,"a":false,"y1":176.5280,"n":"Arg","y2":177.7690,"z2":147.2930,"x2":75.3140,"h":false,"x1":76.0510},{"s":false,"z1":146.5630,"a":false,"y1":178.5360,"n":"Glu","y2":176.9360,"z2":145.8200,"x2":79.4920,"h":false,"x1":77.8660},{"s":false,"z1":143.1260,"a":false,"y1":177.3680,"n":"Cys","y2":178.9730,"z2":142.8900,"x2":80.7940,"h":false,"x1":79.0310},{"s":false,"z1":143.2810,"a":false,"y1":177.1070,"n":"Asp","y2":178.0710,"z2":141.8520,"x2":84.5050,"h":false,"x1":82.8320},{"s":false,"z1":139.6840,"a":false,"y1":178.3290,"n":"Tyr","y2":180.7020,"z2":139.5930,"x2":83.0180,"h":false,"x1":82.8070},{"s":false,"z1":138.9340,"a":false,"y1":181.1740,"n":"Cys","y2":183.2190,"z2":140.1750,"x2":80.3130,"h":false,"x1":80.3770},{"s":false,"z1":142.5240,"a":false,"y1":182.0730,"n":"Gly","y2":182.6670,"z2":144.0730,"x2":77.8950,"h":false,"x1":79.5860},{"s":false,"z1":142.4840,"a":false,"y1":181.9600,"n":"Thr","y2":179.8910,"z2":143.6200,"x2":76.1990,"h":false,"x1":75.7720},{"s":false,"z1":145.2010,"a":false,"y1":180.0410,"n":"Asp","y2":178.9700,"z2":143.5820,"x2":72.5610,"h":false,"x1":73.9560},{"s":false,"z1":144.2050,"a":false,"y1":176.4110,"n":"Ile","y2":175.8600,"z2":146.0500,"x2":72.0140,"h":false,"x1":73.4350},{"s":false,"z1":144.4690,"a":false,"y1":175.4990,"n":"Glu","y2":173.1770,"z2":144.5450,"x2":70.3520,"h":false,"x1":69.7540},{"s":false,"z1":147.0950,"a":false,"y1":172.7290,"n":"Pro","y2":171.8250,"z2":145.6600,"x2":67.7240,"h":false,"x1":69.4370},{"s":false,"z1":145.6930,"a":false,"y1":169.2620,"n":"Gly","y2":169.1070,"z2":143.3660,"x2":68.2730,"h":false,"x1":68.7970},{"s":false,"z1":142.5530,"a":false,"y1":170.2130,"n":"Thr","y2":170.3860,"z2":143.5200,"x2":72.8930,"h":false,"x1":70.7060},{"s":false,"z1":141.1240,"a":false,"y1":170.2260,"n":"Gly","y2":167.9240,"z2":141.6750,"x2":74.6340,"h":false,"x1":74.2300},{"s":false,"z1":140.9120,"a":false,"y1":168.0640,"n":"Thr","y2":169.6050,"z2":141.5640,"x2":79.0370,"h":false,"x1":77.3200},{"s":false,"z1":142.9840,"a":false,"y1":167.7020,"n":"Met","y2":165.6330,"z2":142.2030,"x2":81.4290,"h":false,"x1":80.4760},{"s":false,"z1":141.0410,"a":false,"y1":166.8450,"n":"Phe","y2":167.6700,"z2":142.4450,"x2":85.3880,"h":false,"x1":83.6320},{"s":false,"z1":143.0230,"a":false,"y1":165.1690,"n":"Val","y2":164.2520,"z2":141.2540,"x2":87.7390,"h":false,"x1":86.4020},{"s":false,"z1":141.6180,"a":false,"y1":166.0650,"n":"His","y2":164.2230,"z2":142.9930,"x2":90.5120,"h":false,"x1":89.8220},{"s":false,"z1":141.4320,"a":false,"y1":163.6750,"n":"Lys","y2":162.7910,"z2":143.5140,"x2":93.5800,"h":false,"x1":92.7680},{"s":false,"z1":144.4300,"a":false,"y1":165.2490,"n":"Asp","y2":165.1850,"z2":146.7820,"x2":94.0690,"h":false,"x1":94.5400},{"s":false,"z1":146.4660,"a":false,"y1":164.9880,"n":"Gly","y2":166.2900,"z2":147.4500,"x2":89.6310,"h":false,"x1":91.3610},{"s":false,"z1":146.0630,"a":false,"y1":168.6050,"n":"Ala","y2":167.4360,"z2":144.8440,"x2":88.5540,"h":false,"x1":90.2650},{"s":false,"z1":145.6130,"a":false,"y1":169.1760,"n":"Thr","y2":171.5560,"z2":145.3700,"x2":86.3190,"h":false,"x1":86.5390},{"s":false,"z1":143.2820,"a":false,"y1":171.3730,"n":"Thr","y2":170.3160,"z2":142.2780,"x2":82.5820,"h":false,"x1":84.4890},{"s":false,"z1":143.5680,"a":false,"y1":171.9880,"n":"His","y2":174.0700,"z2":142.3820,"x2":80.6740,"h":false,"x1":80.7470},{"s":false,"z1":140.2820,"a":false,"y1":173.0380,"n":"Phe","y2":172.2440,"z2":140.8420,"x2":76.9670,"h":false,"x1":79.1490},{"s":false,"z1":139.9790,"a":false,"y1":174.5190,"n":"Cys","y2":173.6880,"z2":138.7610,"x2":73.7790,"h":false,"x1":75.6690},{"s":false,"z1":136.375,"a":false,"y1":173.3880,"n":"Ser","y2":172.9130,"z2":135.6260,"x2":77.4040,"h":true,"x1":75.1610},{"s":false,"z1":133.2120,"a":false,"y1":171.7840,"n":"Ser","y2":172.7900,"z2":132.2000,"x2":78.4700,"h":true,"x1":76.5440},{"s":false,"z1":131.7610,"a":false,"y1":175.2380,"n":"Lys","y2":175.8370,"z2":131.7920,"x2":79.5290,"h":true,"x1":77.2030},{"s":false,"z1":134.5220,"a":false,"y1":175.9900,"n":"Cys","y2":175.2350,"z2":134.1900,"x2":81.9460,"h":true,"x1":79.7030},{"s":false,"z1":134.4040,"a":false,"y1":172.5400,"n":"Glu","y2":172.6040,"z2":132.9940,"x2":83.2510,"h":true,"x1":81.3100},{"s":false,"z1":130.6260,"a":false,"y1":172.8150,"n":"Asn","y2":173.8160,"z2":129.6560,"x2":83.6800,"h":true,"x1":81.7370},{"s":false,"z1":130.7080,"a":false,"y1":176.3160,"n":"Asn","y2":176.5290,"z2":130.9130,"x2":85.6080,"h":true,"x1":83.2190},{"s":false,"z1":133.2700,"a":false,"y1":175.0420,"n":"Ala","y2":174.1560,"z2":132.5,"x2":87.8140,"h":true,"x1":85.7280},{"s":false,"z1":131.0790,"a":true,"y1":172.0530,"n":"Asp","y2":172.0760,"z2":129.3730,"x2":88.3500,"h":true,"x1":86.6670},{"s":false,"z1":128.3670,"a":false,"y1":174.5560,"n":"Leu","y2":176.0160,"z2":128.1050,"x2":89.4580,"h":true,"x1":87.5700},{"s":false,"z1":130.7680,"a":false,"y1":175.8820,"n":"Gly","y2":178.1050,"z2":131.2530,"x2":90.8920,"h":false,"x1":90.1830},{"s":false,"z1":131.1420,"a":false,"y1":179.1740,"n":"Arg","y2":178.5640,"z2":133.3620,"x2":87.6610,"h":false,"x1":88.3200},{"s":false,"z1":134.4960,"a":false,"y1":180.9730,"n":"Glu","y2":182.8180,"z2":133.8950,"x2":87.0330,"h":true,"x1":88.4420},{"s":false,"z1":135.9870,"a":false,"y1":182.3900,"n":"Ala","y2":184.6390,"z2":135.5600,"x2":84.5180,"h":true,"x1":85.2380},{"s":false,"z1":136.6890,"a":false,"y1":185.8330,"n":"Arg","y2":187.7280,"z2":135.2440,"x2":86.5390,"h":true,"x1":86.7760},{"s":false,"z1":132.9440,"a":true,"y1":186.3040,"n":"Asn","y2":186.7940,"z2":131.0290,"x2":85.8970,"h":true,"x1":87.2640},{"s":false,"z1":132.0950,"a":false,"y1":185.6280,"n":"Leu","y2":186.4380,"z2":133.8590,"x2":82.1940,"h":true,"x1":83.6040},{"s":false,"z1":132.3620,"a":false,"y1":188.6900,"n":"Glu","y2":189.1200,"z2":133.6270,"x2":79.3920,"h":false,"x1":81.3620},{"s":false,"z1":133.2160,"a":false,"y1":186.7190,"n":"Trp","y2":185.9170,"z2":135.3060,"x2":77.3110,"h":false,"x1":78.2020},{"s":false,"z1":136.1900,"a":false,"y1":184.9960,"n":"Thr","y2":187.0820,"z2":137.3440,"x2":80.1490,"h":false,"x1":79.8090},{"s":false,"z1":139.7440,"a":false,"y1":186.1450,"n":"Asp","y2":186.9740,"z2":141.4800,"x2":80.4630,"h":false,"x1":79.0640},{"s":false,"z1":140.4460,"a":false,"y1":185.9530,"n":"Thr","y2":188.1360,"z2":140.5750,"x2":83.7570,"h":false,"x1":82.8210},{"s":false,"z1":137.8760,"a":false,"y1":188.6650,"n":"Ala","y2":190.6490,"z2":139.1560,"x2":83.0130,"h":false,"x1":83.4710},{"s":false,"z1":137.9480,"a":false,"y1":191.1190,"n":"Arg","y2":191.3380,"z2":139.0610,"x2":78.4800,"h":false,"x1":80.5550},{"s":false,"z1":138.9110,"a":false,"y1":190.6050,"y2":191.3380,"z2":139.0610,"x2":78.4800,"h":false,"x1":79.4840},{"s":false,"z1":138.9110,"a":false,"y1":190.6050,"y2":191.3380,"z2":139.0610,"x2":78.4800,"h":false,"x1":79.4840},{"s":false,"z1":138.9110,"a":false,"y1":190.6050,"y2":191.3380,"z2":139.0610,"x2":78.4800,"h":false,"x1":79.4840},{"s":false,"z1":138.9110,"a":false,"y1":190.6050,"y2":191.3380,"z2":139.0610,"x2":78.4800,"h":false,"x1":79.4840}],[{"s":false,"z1":21.9280,"a":false,"y1":169.4480,"y2":169.4480,"z2":21.9280,"x2":44.1740,"h":false,"x1":44.1740},{"s":false,"z1":21.9280,"a":false,"y1":169.4480,"y2":169.4480,"z2":21.9280,"x2":44.1740,"h":false,"x1":44.1740},{"s":false,"z1":21.5330,"a":false,"y1":170.1020,"n":"Thr","y2":170.8810,"z2":19.2730,"x2":42.8720,"h":false,"x1":42.8930},{"s":false,"z1":19.9200,"a":false,"y1":173.4540,"n":"Val","y2":173.4170,"z2":17.6450,"x2":44.5100,"h":false,"x1":43.7370},{"s":false,"z1":18.1450,"a":false,"y1":171.9060,"n":"Leu","y2":169.5190,"z2":18.4220,"x2":46.8740,"h":false,"x1":46.7600},{"s":false,"z1":15.9000,"a":false,"y1":168.9690,"n":"His","y2":169.0950,"z2":14.7080,"x2":47.9070,"h":true,"x1":45.8220},{"s":false,"z1":14.2580,"a":false,"y1":166.3170,"n":"Val","y2":166.8200,"z2":12.3490,"x2":49.3670,"h":true,"x1":48.0070},{"s":false,"z1":10.6980,"a":false,"y1":167.4730,"n":"Gln","y2":168.8070,"z2":9.7960,"x2":49.0030,"h":true,"x1":47.2260},{"s":false,"z1":11.4570,"a":false,"y1":171.0010,"n":"Glu","y2":171.6110,"z2":11.1660,"x2":50.7040,"h":true,"x1":48.3970},{"s":false,"z1":12.8170,"a":false,"y1":169.5710,"n":"Ile","y2":169.2950,"z2":11.3580,"x2":53.5560,"h":true,"x1":51.6720},{"s":false,"z1":9.7470,"a":false,"y1":167.4140,"n":"Arg","y2":168.2790,"z2":7.7090,"x2":53.2600,"h":true,"x1":52.3170},{"s":false,"z1":7.5140,"a":true,"y1":170.3870,"n":"Asp","y2":172.1150,"z2":6.7630,"x2":52.9430,"h":true,"x1":51.4480},{"s":false,"z1":9.2260,"a":false,"y1":172.4350,"n":"Met","y2":170.7590,"z2":8.2350,"x2":55.5600,"h":true,"x1":54.1550},{"s":false,"z1":7.7280,"a":false,"y1":172.4950,"n":"Thr","y2":172.4620,"z2":10.0430,"x2":58.2800,"h":true,"x1":57.6340},{"s":false,"z1":9.7000,"a":false,"y1":170.9720,"n":"Pro","y2":171.9940,"z2":11.8180,"x2":61.0470,"h":true,"x1":60.5660},{"s":false,"z1":10.7220,"a":false,"y1":174.4970,"n":"Ala","y2":175.7470,"z2":12.5360,"x2":60.6210,"h":true,"x1":61.5760},{"s":false,"z1":11.6510,"a":false,"y1":175.4580,"n":"Glu","y2":175.2420,"z2":13.8710,"x2":57.1350,"h":true,"x1":58.0020},{"s":false,"z1":14.0800,"a":false,"y1":172.5490,"n":"Arg","y2":173.0060,"z2":16.3600,"x2":58.2910,"h":true,"x1":57.7530},{"s":false,"z1":15.8230,"a":false,"y1":173.6130,"n":"Glu","y2":175.0640,"z2":17.6980,"x2":60.6190,"h":true,"x1":60.9660},{"s":false,"z1":16.1370,"a":false,"y1":177.2060,"n":"Ala","y2":177.7720,"z2":17.9830,"x2":58.3640,"h":true,"x1":59.7840},{"s":false,"z1":17.3290,"a":false,"y1":175.9040,"n":"Glu","y2":175.4070,"z2":19.6450,"x2":56.0330,"h":true,"x1":56.4090},{"s":false,"z1":19.8100,"a":false,"y1":173.6550,"n":"Leu","y2":174.6560,"z2":21.9850,"x2":58.2230,"h":true,"x1":58.2090},{"s":false,"z1":21.3450,"a":false,"y1":176.5540,"n":"Asp","y2":177.8980,"z2":23.0280,"x2":59.1110,"h":true,"x1":60.1600},{"s":false,"z1":21.4740,"a":false,"y1":178.5200,"n":"Asp","y2":178.3960,"z2":23.6150,"x2":55.8260,"h":true,"x1":56.9020},{"s":false,"z1":23.3550,"a":false,"y1":175.7260,"n":"Leu","y2":175.6750,"z2":25.7350,"x2":55.3980,"h":true,"x1":55.1470},{"s":false,"z1":25.6850,"a":false,"y1":175.2070,"n":"Lys","y2":176.4030,"z2":27.7640,"x2":58.0990,"h":true,"x1":58.1260},{"s":false,"z1":26.5540,"a":false,"y1":178.9040,"n":"Thr","y2":179.5890,"z2":28.4120,"x2":56.6320,"h":true,"x1":57.9770},{"s":false,"z1":27.2750,"a":false,"y1":178.9020,"n":"Glu","y2":178.4440,"z2":29.5790,"x2":53.7410,"h":true,"x1":54.2350},{"s":false,"z1":29.5080,"a":false,"y1":175.8780,"n":"Leu","y2":176.4630,"z2":31.8110,"x2":55.2560,"h":true,"x1":54.8890},{"s":false,"z1":31.3500,"a":false,"y1":177.5270,"n":"Leu","y2":178.8410,"z2":33.2870,"x2":57.2410,"h":true,"x1":57.7830},{"s":false,"z1":31.9100,"a":false,"y1":180.6470,"n":"Asn","y2":180.9130,"z2":33.7170,"x2":54.1220,"h":true,"x1":55.6670},{"s":false,"z1":33.2030,"a":false,"y1":178.5490,"n":"Ala","y2":178.1190,"z2":35.5660,"x2":52.7050,"h":true,"x1":52.7660},{"s":false,"z1":35.5790,"a":false,"y1":176.6810,"n":"Arg","y2":177.5380,"z2":37.7090,"x2":55.7850,"h":true,"x1":55.0970},{"s":false,"z1":36.7100,"a":false,"y1":180.0730,"n":"Ala","y2":181.0590,"z2":38.6450,"x2":55.3840,"h":true,"x1":56.4090},{"s":false,"z1":37.3970,"a":false,"y1":181.4130,"n":"Val","y2":180.9370,"z2":39.5420,"x2":51.9570,"h":true,"x1":52.9120},{"s":false,"z1":39.2320,"a":false,"y1":178.1700,"n":"Gln","y2":178.1560,"z2":41.6010,"x2":52.5760,"h":true,"x1":52.1780},{"s":false,"z1":41.3260,"a":true,"y1":178.4660,"n":"Ala","y2":179.6510,"z2":43.4130,"x2":55.3510,"h":true,"x1":55.3570},{"s":false,"z1":42.3110,"a":false,"y1":181.9820,"n":"Ala","y2":182.8740,"z2":43.5,"x2":52.3910,"h":true,"x1":54.2800},{"s":false,"z1":43.6600,"a":false,"y1":180.4440,"n":"Gly","y2":181.1610,"z2":43.3660,"x2":48.8070,"h":false,"x1":51.0720},{"s":false,"z1":40.9210,"a":false,"y1":182.3910,"n":"Gly","y2":180.4350,"z2":39.8830,"x2":48.4140,"h":false,"x1":49.3240},{"s":false,"z1":40.3530,"a":false,"y1":181.2120,"n":"Ala","y2":180.8480,"z2":38.6470,"x2":44.1190,"h":false,"x1":45.7670},{"s":false,"z1":36.9510,"a":false,"y1":182.8230,"n":"Pro","y2":181.8810,"z2":34.7220,"x2":44.9230,"h":false,"x1":44.8970},{"s":false,"z1":35.6820,"a":false,"y1":179.3200,"n":"Glu","y2":179.3080,"z2":35.2460,"x2":43.3150,"h":false,"x1":45.6900},{"s":false,"z1":33.4840,"a":false,"y1":177.0640,"n":"Asn","y2":175.3700,"z2":32.1580,"x2":44.6360,"h":true,"x1":43.5650},{"s":false,"z1":34.4340,"a":false,"y1":173.5120,"n":"Pro","y2":171.7440,"z2":33.0300,"x2":45.6120,"h":true,"x1":44.7980},{"s":false,"z1":31.0720,"a":false,"y1":172.1170,"n":"Gly","y2":171.4340,"z2":29.5310,"x2":45.4090,"h":true,"x1":43.7240},{"s":false,"z1":29.1510,"a":false,"y1":174.0250,"n":"Arg","y2":172.9940,"z2":28.6600,"x2":48.5240,"h":true,"x1":46.4280},{"s":false,"z1":31.2480,"a":false,"y1":173.1610,"n":"Ile","y2":171.1900,"z2":30.6650,"x2":50.7330,"h":true,"x1":49.4830},{"s":false,"z1":30.6060,"a":false,"y1":169.5460,"n":"Lys","y2":168.4670,"z2":28.5670,"x2":49.1520,"h":true,"x1":48.4570},{"s":false,"z1":26.9150,"a":false,"y1":170.2200,"n":"Glu","y2":170.0890,"z2":25.2060,"x2":49.4100,"h":true,"x1":47.7380},{"s":false,"z1":26.4540,"a":false,"y1":171.9190,"n":"Leu","y2":170.6470,"z2":25.4790,"x2":52.8910,"h":true,"x1":51.1070},{"s":false,"z1":27.4900,"a":false,"y1":168.7210,"n":"Arg","y2":167.2350,"z2":25.7160,"x2":53.5450,"h":true,"x1":52.9090},{"s":false,"z1":25.0200,"a":false,"y1":166.5990,"n":"Lys","y2":166.4030,"z2":22.7650,"x2":51.7170,"h":true,"x1":50.9310},{"s":false,"z1":22.1860,"a":false,"y1":169.1070,"n":"Ala","y2":168.7030,"z2":20.7610,"x2":53.2340,"h":true,"x1":51.3540},{"s":false,"z1":22.7740,"a":false,"y1":169.0320,"n":"Ile","y2":167.3610,"z2":21.5480,"x2":56.3350,"h":true,"x1":55.1110},{"s":false,"z1":22.75,"a":false,"y1":165.2300,"n":"Ala","y2":164.2560,"z2":20.5890,"x2":55.4540,"h":true,"x1":55.0640},{"s":false,"z1":19.4870,"a":false,"y1":165.2550,"n":"Arg","y2":165.1130,"z2":17.5070,"x2":54.4230,"h":true,"x1":53.0900},{"s":false,"z1":17.7840,"a":false,"y1":167.6230,"n":"Ile","y2":166.4920,"z2":16.6210,"x2":57.2800,"h":true,"x1":55.5170},{"s":false,"z1":18.9050,"a":false,"y1":165.5270,"n":"Lys","y2":163.6320,"z2":17.5940,"x2":59.1660,"h":true,"x1":58.4930},{"s":false,"z1":17.7040,"a":false,"y1":162.4040,"n":"Thr","y2":161.7050,"z2":15.4620,"x2":57.1720,"h":true,"x1":56.6880},{"s":false,"z1":14.2750,"a":false,"y1":163.9130,"n":"Ile","y2":163.7240,"z2":12.6480,"x2":57.7980,"h":true,"x1":56.0350},{"s":false,"z1":14.0950,"a":false,"y1":165.2620,"n":"Gln","y2":163.8790,"z2":13.0460,"x2":61.2520,"h":true,"x1":59.6170},{"s":false,"z1":14.5640,"a":false,"y1":161.6840,"n":"Gly","y2":160.3890,"z2":12.5680,"x2":60.9620,"h":true,"x1":60.7190},{"s":false,"z1":12.0390,"a":true,"y1":160.3100,"n":"Glu","y2":159.9310,"z2":9.8100,"x2":59.0080,"h":true,"x1":58.2440},{"s":false,"z1":9.2380,"a":false,"y1":162.7240,"n":"Glu","y2":163.3460,"z2":7.9770,"x2":61.2040,"h":true,"x1":59.2630},{"s":false,"z1":9.9880,"a":false,"y1":162.6770,"n":"Gly","y2":164.7470,"z2":9.4100,"x2":64.0660,"h":false,"x1":62.9770},{"s":false,"z1":11.6030,"a":false,"y1":166.1500,"n":"Asp","y2":167.5100,"z2":10.8570,"x2":61.0040,"h":false,"x1":62.8070},{"s":false,"z1":10.5360,"a":false,"y1":166.9790,"y2":167.5100,"z2":10.8570,"x2":61.0040,"h":false,"x1":62.0980},{"s":false,"z1":10.5360,"a":false,"y1":166.9790,"y2":167.5100,"z2":10.8570,"x2":61.0040,"h":false,"x1":62.0980},{"s":false,"z1":10.5360,"a":false,"y1":166.9790,"y2":167.5100,"z2":10.8570,"x2":61.0040,"h":false,"x1":62.0980},{"s":false,"z1":10.5360,"a":false,"y1":166.9790,"y2":167.5100,"z2":10.8570,"x2":61.0040,"h":false,"x1":62.0980}],[{"s":false,"z1":105.8710,"a":false,"y1":65.4290,"y2":65.4290,"z2":105.8710,"x2":14.0830,"h":false,"x1":14.0830},{"s":false,"z1":105.8710,"a":false,"y1":65.4290,"y2":65.4290,"z2":105.8710,"x2":14.0830,"h":false,"x1":14.0830},{"s":false,"z1":104.9620,"a":false,"y1":66.6060,"n":"Met","y2":68.1500,"z2":106.7340,"x2":13.4960,"h":false,"x1":14.0450},{"s":false,"z1":106.0270,"a":false,"y1":69.9790,"n":"His","y2":71.1220,"z2":103.9470,"x2":15.1520,"h":false,"x1":15.5030},{"s":false,"z1":105.1870,"a":false,"y1":73.5540,"n":"Ala","y2":74.7630,"z2":106.3540,"x2":16.2810,"h":false,"x1":14.5590},{"s":false,"z1":104.0060,"a":false,"y1":75.7800,"n":"Leu","y2":77.5050,"z2":102.6540,"x2":16.4990,"h":false,"x1":17.4430},{"s":false,"z1":104.2720,"a":false,"y1":79.5650,"n":"Val","y2":80.2000,"z2":105.2770,"x2":19.4070,"h":false,"x1":17.3370},{"s":false,"z1":103.2220,"a":false,"y1":81.8570,"n":"Gln","y2":83.8360,"z2":103.8880,"x2":19.0160,"h":false,"x1":20.1910},{"s":false,"z1":105.9070,"a":false,"y1":84.4640,"n":"Leu","y2":86.5300,"z2":106.2820,"x2":21.9020,"h":false,"x1":20.7540},{"s":false,"z1":104.8200,"a":false,"y1":85.7850,"n":"Arg","y2":84.9430,"z2":102.5990,"x2":24.4820,"h":false,"x1":24.1570},{"s":false,"z1":101.5210,"a":false,"y1":87.4980,"n":"Gly","y2":86.3920,"z2":101.4630,"x2":27.1180,"h":false,"x1":24.9750},{"s":false,"z1":98.6700,"a":false,"y1":86.6140,"n":"Glu","y2":86.7510,"z2":98.5240,"x2":29.7250,"h":false,"x1":27.3280},{"s":false,"z1":99.2570,"a":false,"y1":89.3720,"n":"Val","y2":88.6230,"z2":101.4640,"x2":30.4650,"h":false,"x1":29.8910},{"s":false,"z1":100.6600,"a":false,"y1":87.9070,"n":"Asn","y2":85.875,"z2":101.6570,"x2":33.8270,"h":false,"x1":33.1060},{"s":false,"z1":100.8300,"a":false,"y1":84.3700,"n":"Met","y2":83.9510,"z2":98.6460,"x2":32.6400,"h":false,"x1":31.7580},{"s":false,"z1":99.3780,"a":false,"y1":81.6120,"n":"His","y2":81.0400,"z2":98.2260,"x2":31.9270,"h":true,"x1":33.9390},{"s":false,"z1":95.7470,"a":false,"y1":80.8800,"n":"Thr","y2":79.2320,"z2":95.2110,"x2":31.5190,"h":true,"x1":33.1480},{"s":false,"z1":96.3160,"a":false,"y1":77.1220,"n":"Asp","y2":76.0520,"z2":97.0040,"x2":30.8670,"h":true,"x1":32.9020},{"s":false,"z1":99.1020,"a":false,"y1":77.8160,"n":"Ile","y2":77.9900,"z2":98.5310,"x2":28.0870,"h":true,"x1":30.4070},{"s":false,"z1":96.9290,"a":false,"y1":80.2270,"n":"Gln","y2":79.2830,"z2":95.6820,"x2":26.625,"h":true,"x1":28.4300},{"s":false,"z1":94.1100,"a":false,"y1":77.6880,"n":"Asp","y2":75.9620,"z2":93.9950,"x2":26.6700,"h":true,"x1":28.3250},{"s":false,"z1":96.5870,"a":false,"y1":75.1040,"n":"Thr","y2":74.7960,"z2":96.5080,"x2":24.6530,"h":true,"x1":27.0360},{"s":false,"z1":97.4560,"a":false,"y1":77.3370,"n":"Leu","y2":77.2390,"z2":96.1310,"x2":22.0760,"h":true,"x1":24.0640},{"s":false,"z1":93.7610,"a":false,"y1":77.8370,"n":"Glu","y2":76.3350,"z2":92.5780,"x2":21.9250,"h":true,"x1":23.3730},{"s":false,"z1":93.2150,"a":true,"y1":74.0760,"n":"Met","y2":72.7560,"z2":93.6010,"x2":21.3900,"h":true,"x1":23.3680},{"s":false,"z1":96.0240,"a":false,"y1":74.0180,"n":"Leu","y2":75.2260,"z2":96.5260,"x2":18.7650,"h":true,"x1":20.7960},{"s":false,"z1":94.0460,"a":false,"y1":76.5610,"n":"Asn","y2":78.4650,"z2":94.6790,"x2":17.4620,"h":false,"x1":18.7530},{"s":false,"z1":96.4020,"a":false,"y1":79.4860,"n":"Ile","y2":80.2770,"z2":95.7150,"x2":21.4290,"h":false,"x1":19.2590},{"s":false,"z1":94.6780,"a":false,"y1":82.6420,"n":"His","y2":84.9710,"z2":94.8810,"x2":20.9520,"h":false,"x1":20.4860},{"s":false,"z1":97.0840,"a":false,"y1":85.3480,"n":"His","y2":84.0190,"z2":99.0340,"x2":19.0020,"h":false,"x1":19.3690},{"s":false,"z1":100.7800,"a":false,"y1":86.1700,"n
[truncated: 1,340,340 more chars]
