# Supplementary material for: HIVprotI: an integrated web based platform for prediction and design of HIV proteins inhibitors
Source: J Cheminform. 2018 Mar 9;10:12. doi: 10.1186/s13321-018-0266-y (PMC5845081; doi:10.1186/s13321-018-0266-y)
Supplement: Supplementary file 2 — Additional file 2. Source code of HIVProtI web server. [file 13321_2018_266_MOESM2_ESM.zip › HIVprotI_Source-code/hivprotI/cdw/data/molecules/3d.mol]

9570133
  -OEChem-06280922273D

 68 73  0     0  0  0  0  0  0999 V2000
   -2.7594    4.7937    4.9660 Cl  0  0  0  0  0  0  0  0  0  0  0  0
    0.1713   12.3898    1.1610 Cl  0  0  0  0  0  0  0  0  0  0  0  0
    3.9321    2.3762    5.3236 O   0  0  0  0  0  0  0  0  0  0  0  0
   -5.6821   12.1494   -3.0690 O   0  0  0  0  0  0  0  0  0  0  0  0
    3.3046    2.3031    7.6295 N   0  0  0  0  0  0  0  0  0  0  0  0
   -4.0418   13.5130   -4.1490 N   0  0  0  0  0  0  0  0  0  0  0  0
    0.2397    4.4446    5.3491 N   0  0  0  0  0  0  0  0  0  0  0  0
   -2.4255   12.0044   -0.3787 N   0  0  0  0  0  0  0  0  0  0  0  0
    2.2198    2.7741    8.3844 N   0  0  0  0  0  0  0  0  0  0  0  0
   -2.7320   13.9210   -3.8549 N   0  0  0  0  0  0  0  0  0  0  0  0
    1.4187    3.8201    5.1425 N   0  0  0  0  0  0  0  0  0  0  0  0
   -3.5588   11.9239   -1.0942 N   0  0  0  0  0  0  0  0  0  0  0  0
   -0.9049    7.6732    2.9143 C   0  0  0  0  0  0  0  0  0  0  0  0
   -1.2872    8.7871    2.0739 C   0  0  0  0  0  0  0  0  0  0  0  0
   -0.1634    5.5180    4.5392 C   0  0  0  0  0  0  0  0  0  0  0  0
   -2.0253   10.9339    0.4523 C   0  0  0  0  0  0  0  0  0  0  0  0
    1.9373    3.3330    6.2089 C   0  0  0  0  0  0  0  0  0  0  0  0
   -3.5108   12.5947   -2.1937 C   0  0  0  0  0  0  0  0  0  0  0  0
   -1.8843    6.8557    3.4783 C   0  0  0  0  0  0  0  0  0  0  0  0
   -0.4837    9.9258    2.0156 C   0  0  0  0  0  0  0  0  0  0  0  0
    0.4440    7.4167    3.1601 C   0  0  0  0  0  0  0  0  0  0  0  0
   -2.4599    8.7219    1.3215 C   0  0  0  0  0  0  0  0  0  0  0  0
    1.4021    3.3818    7.5816 C   0  0  0  0  0  0  0  0  0  0  0  0
   -2.3923   13.4003   -2.7165 C   0  0  0  0  0  0  0  0  0  0  0  0
    3.2218    2.5988    6.2757 C   0  0  0  0  0  0  0  0  0  0  0  0
   -4.6082   12.6920   -3.1835 C   0  0  0  0  0  0  0  0  0  0  0  0
   -1.5149    5.7816    4.2879 C   0  0  0  0  0  0  0  0  0  0  0  0
   -0.8526   10.9991    1.2047 C   0  0  0  0  0  0  0  0  0  0  0  0
    0.8133    6.3428    3.9700 C   0  0  0  0  0  0  0  0  0  0  0  0
   -2.8290    9.7954    0.5108 C   0  0  0  0  0  0  0  0  0  0  0  0
    4.3645    1.6047    8.1858 C   0  0  0  0  0  0  0  0  0  0  0  0
   -4.7107   13.8957   -5.3008 C   0  0  0  0  0  0  0  0  0  0  0  0
    0.1208    4.0381    7.9279 C   0  0  0  0  0  0  0  0  0  0  0  0
   -1.1027   13.5525   -2.0051 C   0  0  0  0  0  0  0  0  0  0  0  0
    5.4188    1.1603    7.3797 C   0  0  0  0  0  0  0  0  0  0  0  0
   -6.0179   13.4556   -5.5382 C   0  0  0  0  0  0  0  0  0  0  0  0
    4.3912    1.3364    9.5591 C   0  0  0  0  0  0  0  0  0  0  0  0
   -4.0857   14.7258   -6.2385 C   0  0  0  0  0  0  0  0  0  0  0  0
    6.4854    0.4571    7.9395 C   0  0  0  0  0  0  0  0  0  0  0  0
   -6.6910   13.8405   -6.6977 C   0  0  0  0  0  0  0  0  0  0  0  0
    5.4580    0.6334   10.1190 C   0  0  0  0  0  0  0  0  0  0  0  0
   -4.7590   15.1109   -7.3978 C   0  0  0  0  0  0  0  0  0  0  0  0
    6.5052    0.1938    9.3092 C   0  0  0  0  0  0  0  0  0  0  0  0
   -6.0616   14.6683   -7.6275 C   0  0  0  0  0  0  0  0  0  0  0  0
   -2.9440    7.0496    3.3306 H   0  0  0  0  0  0  0  0  0  0  0  0
    0.4191   10.0186    2.6146 H   0  0  0  0  0  0  0  0  0  0  0  0
    1.2426    8.0068    2.7190 H   0  0  0  0  0  0  0  0  0  0  0  0
   -3.1003    7.8442    1.3098 H   0  0  0  0  0  0  0  0  0  0  0  0
    1.8722    6.1688    4.1457 H   0  0  0  0  0  0  0  0  0  0  0  0
   -3.7458    9.7027   -0.0652 H   0  0  0  0  0  0  0  0  0  0  0  0
   -0.5336    3.8483    5.6286 H   0  0  0  0  0  0  0  0  0  0  0  0
   -2.1470   12.9124   -0.0240 H   0  0  0  0  0  0  0  0  0  0  0  0
    0.1083    5.0923    7.6446 H   0  0  0  0  0  0  0  0  0  0  0  0
   -0.7326    3.4808    7.5372 H   0  0  0  0  0  0  0  0  0  0  0  0
    0.0189    4.0183    9.0198 H   0  0  0  0  0  0  0  0  0  0  0  0
   -0.4226   14.1022   -2.6678 H   0  0  0  0  0  0  0  0  0  0  0  0
   -1.2066   14.1725   -1.1131 H   0  0  0  0  0  0  0  0  0  0  0  0
   -0.6200   12.5914   -1.8221 H   0  0  0  0  0  0  0  0  0  0  0  0
    5.4926    1.3152    6.3135 H   0  0  0  0  0  0  0  0  0  0  0  0
   -6.5862   12.8152   -4.8801 H   0  0  0  0  0  0  0  0  0  0  0  0
    3.5914    1.6647   10.2178 H   0  0  0  0  0  0  0  0  0  0  0  0
   -3.0717   15.0881   -6.0901 H   0  0  0  0  0  0  0  0  0  0  0  0
    7.3017    0.1139    7.3104 H   0  0  0  0  0  0  0  0  0  0  0  0
   -7.7055   13.4967   -6.8783 H   0  0  0  0  0  0  0  0  0  0  0  0
    5.4736    0.4281   11.1854 H   0  0  0  0  0  0  0  0  0  0  0  0
   -4.2692   15.7553   -8.1220 H   0  0  0  0  0  0  0  0  0  0  0  0
    7.3358   -0.3536    9.7450 H   0  0  0  0  0  0  0  0  0  0  0  0
   -6.5858   14.9681   -8.5302 H   0  0  0  0  0  0  0  0  0  0  0  0
  1 27  1  0  0  0  0
  2 28  1  0  0  0  0
  3 25  2  0  0  0  0
  4 26  2  0  0  0  0
  5  9  1  0  0  0  0
  5 25  1  0  0  0  0
  5 31  1  0  0  0  0
  6 10  1  0  0  0  0
  6 26  1  0  0  0  0
  6 32  1  0  0  0  0
  7 11  1  0  0  0  0
  7 15  1  0  0  0  0
  7 51  1  0  0  0  0
  8 12  1  0  0  0  0
  8 16  1  0  0  0  0
  8 52  1  0  0  0  0
  9 23  2  0  0  0  0
 10 24  2  0  0  0  0
 11 17  2  0  0  0  0
 12 18  2  0  0  0  0
 13 14  1  0  0  0  0
 13 19  2  0  0  0  0
 13 21  1  0  0  0  0
 14 20  2  0  0  0  0
 14 22  1  0  0  0  0
 15 27  2  0  0  0  0
 15 29  1  0  0  0  0
 16 28  2  0  0  0  0
 16 30  1  0  0  0  0
 17 23  1  0  0  0  0
 17 25  1  0  0  0  0
 18 24  1  0  0  0  0
 18 26  1  0  0  0  0
 19 27  1  0  0  0  0
 19 45  1  0  0  0  0
 20 28  1  0  0  0  0
 20 46  1  0  0  0  0
 21 29  2  0  0  0  0
 21 47  1  0  0  0  0
 22 30  2  0  0  0  0
 22 48  1  0  0  0  0
 23 33  1  0  0  0  0
 24 34  1  0  0  0  0
 29 49  1  0  0  0  0
 30 50  1  0  0  0  0
 31 35  2  0  0  0  0
 31 37  1  0  0  0  0
 32 36  2  0  0  0  0
 32 38  1  0  0  0  0
 33 53  1  0  0  0  0
 33 54  1  0  0  0  0
 33 55  1  0  0  0  0
 34 56  1  0  0  0  0
 34 57  1  0  0  0  0
 34 58  1  0  0  0  0
 35 39  1  0  0  0  0
 35 59  1  0  0  0  0
 36 40  1  0  0  0  0
 36 60  1  0  0  0  0
 37 41  2  0  0  0  0
 37 61  1  0  0  0  0
 38 42  2  0  0  0  0
 38 62  1  0  0  0  0
 39 43  2  0  0  0  0
 39 63  1  0  0  0  0
 40 44  2  0  0  0  0
 40 64  1  0  0  0  0
 41 43  1  0  0  0  0
 41 65  1  0  0  0  0
 42 44  1  0  0  0  0
 42 66  1  0  0  0  0
 43 67  1  0  0  0  0
 44 68  1  0  0  0  0
M  END
