# Supplementary material for: HIVprotI: an integrated web based platform for prediction and design of HIV proteins inhibitors
Source: J Cheminform. 2018 Mar 9;10:12. doi: 10.1186/s13321-018-0266-y (PMC5845081; doi:10.1186/s13321-018-0266-y)
Supplement: Supplementary file 2 — Additional file 2. Source code of HIVProtI web server. [file 13321_2018_266_MOESM2_ESM.zip › HIVprotI_Source-code/hivprotI/cdw/data/molecules/3KGV.js]

var pdb_3KGV = new ChemDoodle.io.JSONInterpreter().pdbFrom({"ribbons":{"cs":[[{"s":false,"z1":205.8810,"a":false,"y1":32.1500,"y2":32.1500,"z2":205.8810,"x2":131.1110,"h":false,"x1":131.1110},{"s":false,"z1":205.8810,"a":false,"y1":32.1500,"y2":32.1500,"z2":205.8810,"x2":131.1110,"h":false,"x1":131.1110},{"s":false,"z1":205.2110,"a":false,"y1":32.0300,"n":"Unk","y2":31.2010,"z2":206.2020,"x2":127.7690,"h":true,"x1":129.8100},{"s":false,"z1":206.8350,"a":false,"y1":28.7010,"n":"Unk","y2":28.8130,"z2":208.5680,"x2":127.2800,"h":true,"x1":128.9600},{"s":false,"z1":210.2680,"a":false,"y1":30.3320,"n":"Unk","y2":31.0920,"z2":211.0430,"x2":126.8150,"h":true,"x1":128.9730},{"s":false,"z1":209.0140,"a":false,"y1":33.0740,"n":"Unk","y2":32.6670,"z2":209.3810,"x2":124.3090,"h":true,"x1":126.6610},{"s":false,"z1":207.5810,"a":false,"y1":30.4700,"n":"Unk","y2":29.8210,"z2":209.0470,"x2":122.4870,"h":true,"x1":124.2930},{"s":false,"z1":210.8970,"a":false,"y1":28.6120,"n":"Unk","y2":29.2150,"z2":212.3880,"x2":122.4690,"h":true,"x1":124.2710},{"s":false,"z1":212.7420,"a":false,"y1":31.8410,"n":"Unk","y2":32.2510,"z2":213.125,"x2":121.1400,"h":true,"x1":123.4890},{"s":false,"z1":210.3490,"a":false,"y1":32.5570,"n":"Unk","y2":31.7830,"z2":211.0920,"x2":118.4610,"h":true,"x1":120.625},{"s":false,"z1":210.8970,"a":false,"y1":29.0600,"n":"Unk","y2":28.8890,"z2":212.6240,"x2":117.5630,"h":true,"x1":119.2430},{"s":false,"z1":214.6640,"a":false,"y1":29.5380,"n":"Unk","y2":30.3410,"z2":215.6890,"x2":117.3960,"h":true,"x1":119.4290},{"s":false,"z1":214.3700,"a":false,"y1":32.8490,"n":"Unk","y2":32.7110,"z2":214.6550,"x2":115.1950,"h":true,"x1":117.5890},{"s":false,"z1":212.2690,"a":false,"y1":31.2000,"n":"Unk","y2":30.4140,"z2":213.5130,"x2":112.9690,"h":true,"x1":114.8840},{"s":false,"z1":214.8560,"a":false,"y1":28.4420,"n":"Unk","y2":28.8230,"z2":216.5070,"x2":112.7860,"h":true,"x1":114.5080},{"s":false,"z1":217.6220,"a":false,"y1":31.0290,"n":"Unk","y2":31.6520,"z2":218.1730,"x2":111.9170,"h":true,"x1":114.1860},{"s":false,"z1":215.6380,"a":true,"y1":32.8690,"n":"Unk","y2":32.2400,"z2":216.1620,"x2":109.2450,"h":true,"x1":111.5160},{"s":false,"z1":215.1260,"a":false,"y1":29.6220,"n":"Unk","y2":29.1870,"z2":216.7590,"x2":107.8840,"h":true,"x1":109.6090},{"s":false,"z1":220.9150,"a":false,"y1":42.7310,"n":"Unk","y2":43.2980,"z2":219.1840,"x2":117.3190,"h":true,"x1":115.7320},{"s":false,"z1":217.3810,"a":false,"y1":41.4120,"n":"Unk","y2":43.0110,"z2":215.8070,"x2":117.0950,"h":true,"x1":116.1990},{"s":false,"z1":215.9510,"a":false,"y1":44.6280,"n":"Unk","y2":46.3080,"z2":215.3820,"x2":116.4030,"h":true,"x1":114.7640},{"s":false,"z1":218.1020,"a":false,"y1":46.6810,"n":"Unk","y2":47.3010,"z2":217.0270,"x2":119.2030,"h":true,"x1":117.1310},{"s":false,"z1":216.9040,"a":false,"y1":44.6020,"n":"Unk","y2":45.5100,"z2":215.0010,"x2":121.2570,"h":true,"x1":120.0800},{"s":false,"z1":213.2900,"a":false,"y1":45.1230,"n":"Unk","y2":46.9890,"z2":212.1810,"x2":120.0800,"h":true,"x1":119.0250},{"s":false,"z1":213.8640,"a":false,"y1":48.8720,"n":"Unk","y2":50.1180,"z2":213.3060,"x2":120.7710,"h":true,"x1":118.7790},{"s":false,"z1":215.3990,"a":false,"y1":48.9000,"n":"Unk","y2":49.4030,"z2":213.8560,"x2":124.0440,"h":true,"x1":122.2550},{"s":false,"z1":212.4120,"a":false,"y1":46.9930,"n":"Unk","y2":48.3740,"z2":210.6600,"x2":124.5520,"h":true,"x1":123.6290},{"s":false,"z1":210.0350,"a":false,"y1":49.4770,"n":"Unk","y2":51.2970,"z2":209.3410,"x2":123.4380,"h":true,"x1":122.0110},{"s":false,"z1":211.9680,"a":false,"y1":52.3730,"n":"Unk","y2":53.1610,"z2":211.1150,"x2":125.6530,"h":true,"x1":123.5350},{"s":false,"z1":211.7950,"a":false,"y1":50.7330,"n":"Unk","y2":51.4410,"z2":209.9390,"x2":128.3330,"h":true,"x1":126.9590},{"s":false,"z1":208.0420,"a":true,"y1":50.2580,"n":"Unk","y2":52.0260,"z2":206.6930,"x2":127.5240,"h":true,"x1":126.5810},{"s":false,"z1":207.6390,"a":false,"y1":53.9140,"n":"Unk","y2":55.3940,"z2":207.1190,"x2":127.4600,"h":true,"x1":125.625},{"s":false,"z1":205.9280,"a":false,"y1":45.8030,"n":"Unk","y2":44.3030,"z2":205.0330,"x2":125.9630,"h":true,"x1":127.6320},{"s":false,"z1":203.7270,"a":false,"y1":42.7180,"n":"Unk","y2":41.0530,"z2":204.0720,"x2":126.2090,"h":true,"x1":127.9260},{"s":false,"z1":206.6960,"a":false,"y1":40.4810,"n":"Unk","y2":39.9020,"z2":206.9420,"x2":124.8000,"h":true,"x1":127.1320},{"s":false,"z1":207.5150,"a":false,"y1":42.5890,"n":"Unk","y2":41.7970,"z2":206.5550,"x2":122.0090,"h":true,"x1":124.0780},{"s":false,"z1":203.9120,"a":false,"y1":42.3380,"n":"Unk","y2":40.5370,"z2":203.4700,"x2":121.3510,"h":true,"x1":122.8970},{"s":false,"z1":203.9950,"a":false,"y1":38.5640,"n":"Unk","y2":37.3270,"z2":204.5790,"x2":121.3360,"h":true,"x1":123.3250},{"s":false,"z1":207.2190,"a":false,"y1":38.3720,"n":"Unk","y2":37.9480,"z2":206.9280,"x2":118.9650,"h":true,"x1":121.3230},{"s":false,"z1":205.6660,"a":false,"y1":40.4600,"n":"Unk","y2":39.1880,"z2":204.6540,"x2":116.7670,"h":true,"x1":118.5540},{"s":false,"z1":202.6300,"a":false,"y1":38.1730,"n":"Unk","y2":36.3820,"z2":202.7450,"x2":116.8660,"h":true,"x1":118.4820},{"s":false,"z1":204.8890,"a":true,"y1":35.125,"n":"Unk","y2":34.3630,"z2":205.3310,"x2":115.9930,"h":true,"x1":118.2410},{"s":false,"z1":206.7900,"a":false,"y1":36.7160,"n":"Unk","y2":36.1170,"z2":205.9930,"x2":113.1630,"h":true,"x1":115.3610},{"s":false,"z1":205.3150,"a":false,"y1":50.9730,"n":"Unk","y2":51.2390,"z2":204.1660,"x2":118.8400,"h":true,"x1":116.7310},{"s":false,"z1":204.4370,"a":false,"y1":48.4810,"n":"Unk","y2":48.9910,"z2":202.4270,"x2":120.6970,"h":true,"x1":119.4610},{"s":false,"z1":200.7830,"a":false,"y1":48.5710,"n":"Unk","y2":50.1540,"z2":199.4180,"x2":119.6310,"h":true,"x1":118.4200},{"s":false,"z1":200.8080,"a":false,"y1":52.3700,"n":"Unk","y2":53.3330,"z2":200.0820,"x2":120.6190,"h":true,"x1":118.5280},{"s":false,"z1":202.3330,"a":false,"y1":52.2960,"n":"Unk","y2":52.4040,"z2":200.7390,"x2":123.8190,"h":true,"x1":122.0080},{"s":false,"z1":199.6570,"a":false,"y1":49.8600,"n":"Unk","y2":50.8830,"z2":197.7260,"x2":124.1950,"h":true,"x1":123.1670},{"s":false,"z1":196.9410,"a":false,"y1":52.1160,"n":"Unk","y2":53.6780,"z2":195.9960,"x2":123.3420,"h":true,"x1":121.7600},{"s":false,"z1":198.4400,"a":true,"y1":55.1050,"n":"Unk","y2":55.5640,"z2":197.4880,"x2":125.7370,"h":true,"x1":123.5650},{"s":false,"z1":198.5140,"a":false,"y1":53.1470,"n":"Unk","y2":53.4510,"z2":196.5790,"x2":128.2350,"h":true,"x1":126.8210},{"s":false,"z1":191.3420,"a":false,"y1":42.4380,"n":"Unk","y2":42.4190,"z2":191.4940,"x2":127.0920,"h":true,"x1":129.5020},{"s":false,"z1":190.4340,"a":false,"y1":39.7880,"n":"Unk","y2":39.8210,"z2":191.7720,"x2":124.9220,"h":true,"x1":126.9330},{"s":false,"z1":194.1160,"a":false,"y1":39.0580,"n":"Unk","y2":40.2800,"z2":195.1100,"x2":124.5030,"h":true,"x1":126.3320},{"s":false,"z1":194.8080,"a":false,"y1":42.7620,"n":"Unk","y2":43.5210,"z2":194.7380,"x2":123.5570,"h":true,"x1":125.8490},{"s":false,"z1":191.9500,"a":false,"y1":43.0080,"n":"Unk","y2":42.7380,"z2":192.5920,"x2":121.0420,"h":true,"x1":123.3550},{"s":false,"z1":193.3140,"a":false,"y1":40.0210,"n":"Unk","y2":40.5710,"z2":194.7750,"x2":119.6000,"h":true,"x1":121.4440},{"s":false,"z1":196.7640,"a":false,"y1":41.6150,"n":"Unk","y2":42.9090,"z2":197.2260,"x2":119.3540,"h":true,"x1":121.3400},{"s":false,"z1":195.2650,"a":false,"y1":44.8510,"n":"Unk","y2":45.0650,"z2":195.2560,"x2":117.6210,"h":true,"x1":120.0260},{"s":false,"z1":193.4020,"a":false,"y1":42.9340,"n":"Unk","y2":42.7800,"z2":194.5540,"x2":115.2070,"h":true,"x1":117.3250},{"s":false,"z1":196.6110,"a":false,"y1":41.1660,"n":"Unk","y2":42.2210,"z2":197.8320,"x2":114.5180,"h":true,"x1":116.3160},{"s":false,"z1":198.4240,"a":false,"y1":44.4990,"n":"Unk","y2":45.5020,"z2":198.4600,"x2":113.9080,"h":true,"x1":116.1050},{"s":false,"z1":195.6500,"a":false,"y1":45.9120,"n":"Unk","y2":45.7240,"z2":196.0280,"x2":111.5480,"h":true,"x1":113.9250},{"s":false,"z1":195.8650,"a":false,"y1":42.8900,"n":"Unk","y2":43.1680,"z2":197.3090,"x2":109.7160,"h":true,"x1":111.6320},{"s":false,"z1":199.6280,"a":false,"y1":43.3300,"n":"Unk","y2":44.6350,"z2":200.3610,"x2":109.4510,"h":true,"x1":111.3460},{"s":false,"z1":199.1700,"a":false,"y1":47.0010,"n":"Unk","y2":47.4830,"z2":199.0840,"x2":108.1140,"h":true,"x1":110.4790},{"s":false,"z1":196.6300,"a":false,"y1":46.0880,"n":"Unk","y2":45.8290,"z2":197.5400,"x2":105.5830,"h":true,"x1":107.8040},{"s":false,"z1":199.0350,"a":true,"y1":43.5360,"n":"Unk","y2":44.3580,"z2":200.4170,"x2":104.5370,"h":true,"x1":106.3400},{"s":false,"z1":201.8050,"a":false,"y1":46.1380,"n":"Unk","y2":47.3260,"z2":202.0250,"x2":104.1710,"h":true,"x1":106.2610},{"s":false,"z1":199.7520,"a":false,"y1":59.9280,"n":"Unk","y2":59.7490,"z2":198.2330,"x2":113.3270,"h":true,"x1":111.4570},{"s":false,"z1":200.1920,"a":false,"y1":60.6970,"n":"Unk","y2":59.3410,"z2":198.8570,"x2":116.6400,"h":true,"x1":115.1530},{"s":false,"z1":200.2810,"a":false,"y1":56.9830,"n":"Unk","y2":56.0210,"z2":198.1510,"x2":116.5570,"h":true,"x1":115.9510},{"s":false,"z1":197.0950,"a":false,"y1":56.4390,"n":"Unk","y2":56.5170,"z2":195.0560,"x2":115.25,"h":true,"x1":113.9550},{"s":false,"z1":195.3950,"a":false,"y1":59.2790,"n":"Unk","y2":58.6020,"z2":194.1200,"x2":117.7640,"h":true,"x1":115.8250},{"s":false,"z1":196.4560,"a":false,"y1":57.7700,"n":"Unk","y2":56.3150,"z2":194.8240,"x2":120.1740,"h":true,"x1":119.1490},{"s":false,"z1":195.0710,"a":false,"y1":54.3910,"n":"Unk","y2":53.9610,"z2":192.7980,"x2":118.8000,"h":true,"x1":118.1000},{"s":false,"z1":191.7740,"a":false,"y1":56.0080,"n":"Unk","y2":56.0010,"z2":190.0830,"x2":118.8420,"h":true,"x1":117.1180},{"s":false,"z1":191.5890,"a":false,"y1":57.7600,"n":"Unk","y2":56.5810,"z2":190.3360,"x2":122.1790,"h":true,"x1":120.4840},{"s":false,"z1":192.2330,"a":false,"y1":54.4700,"n":"Unk","y2":53.2770,"z2":190.2470,"x2":122.9520,"h":true,"x1":122.2730},{"s":false,"z1":189.4790,"a":true,"y1":52.7960,"n":"Unk","y2":52.7790,"z2":187.3090,"x2":121.3240,"h":true,"x1":120.2610},{"s":false,"z1":187.0740,"a":false,"y1":55.6030,"n":"Unk","y2":55.1920,"z2":185.7010,"x2":123.0910,"h":true,"x1":121.1480},{"s":false,"z1":179.5430,"a":false,"y1":39.6900,"n":"Unk","y2":40.6970,"z2":181.4600,"x2":117.6420,"h":true,"x1":118.7120},{"s":false,"z1":183.0170,"a":false,"y1":40.5190,"n":"Unk","y2":42.4270,"z2":184.0660,"x2":118.9640,"h":true,"x1":120.0100},{"s":false,"z1":182.1550,"a":false,"y1":44.2200,"n":"Unk","y2":45.4360,"z2":182.7710,"x2":118.0670,"h":true,"x1":120.0620},{"s":false,"z1":180.8930,"a":false,"y1":44.0110,"n":"Unk","y2":44.5670,"z2":182.5270,"x2":114.7940,"h":true,"x1":116.4830},{"s":false,"z1":184.1080,"a":false,"y1":42.2900,"n":"Unk","y2":43.7680,"z2":185.8200,"x2":114.5650,"h":true,"x1":115.4120},{"s":false,"z1":186.1660,"a":false,"y1":45.0030,"n":"Unk","y2":46.8190,"z2":186.8320,"x2":115.6540,"h":true,"x1":117.0980},{"s":false,"z1":184.1490,"a":false,"y1":47.6880,"n":"Unk","y2":48.4650,"z2":185.1010,"x2":113.2410,"h":true,"x1":115.3200},{"s":false,"z1":184.7040,"a":false,"y1":45.9490,"n":"Unk","y2":46.7480,"z2":186.6030,"x2":110.7260,"h":true,"x1":111.9870},{"s":false,"z1":188.4410,"a":false,"y1":45.7740,"n":"Unk","y2":47.6040,"z2":189.7260,"x2":111.75,"h":true,"x1":112.6600},{"s":false,"z1":188.5010,"a":false,"y1":49.4800,"n":"Unk","y2":50.9310,"z2":189.0520,"x2":111.6470,"h":true,"x1":113.4960},{"s":false,"z1":186.6560,"a":false,"y1":50.2740,"n":"Unk","y2":50.8240,"z2":188.0770,"x2":108.3950,"h":true,"x1":110.2690},{"s":false,"z1":189.1500,"a":false,"y1":48.1980,"n":"Unk","y2":49.4400,"z2":191.0010,"x2":107.3650,"h":true,"x1":108.2920},{"s":false,"z1":192.0420,"a":true,"y1":50.0310,"n":"Unk","y2":51.9350,"z2":192.8740,"x2":108.7100,"h":true,"x1":109.9420},{"s":false,"z1":190.4570,"a":false,"y1":53.3760,"n":"Unk","y2":54.3570,"z2":191.2110,"x2":107.0100,"h":true,"x1":109.0830},{"s":false,"z1":190.0660,"a":false,"y1":60.6450,"n":"Unk","y2":60.4230,"z2":187.6670,"x2":115.5250,"h":true,"x1":115.2330},{"s":false,"z1":187.0600,"a":false,"y1":61.0610,"n":"Unk","y2":61.7960,"z2":185.0450,"x2":114.0720,"h":true,"x1":112.9390},{"s":false,"z1":186.0030,"a":false,"y1":64.2900,"n":"Unk","y2":63.9390,"z2":184.4200,"x2":116.4680,"h":true,"x1":114.6780},{"s":false,"z1":186.3440,"a":false,"y1":62.5820,"n":"Unk","y2":61.5590,"z2":184.3190,"x2":118.8880,"h":true,"x1":118.0570},{"s":false,"z1":184.3090,"a":false,"y1":59.625,"n":"Unk","y2":59.7490,"z2":181.9420,"x2":117.2750,"h":true,"x1":116.8080},{"s":false,"z1":181.6020,"a":false,"y1":61.9750,"n":"Unk","y2":62.3740,"z2":179.7950,"x2":117.0960,"h":true,"x1":115.5450},{"s":false,"z1":181.5040,"a":false,"y1":63.7310,"n":"Unk","y2":62.8880,"z2":179.8440,"x2":120.4510,"h":true,"x1":118.9120},{"s":false,"z1":181.1720,"a":false,"y1":60.3870,"n":"Unk","y2":59.6990,"z2":178.9010,"x2":121.1450,"h":true,"x1":120.6870},{"s":false,"z1":178.3120,"a":false,"y1":59.4080,"n":"Unk","y2":59.9090,"z2":176.1060,"x2":119.2290,"h":true,"x1":118.3830},{"s":false,"z1":176.5650,"a":false,"y1":62.7090,"n":"Unk","y2":62.6400,"z2":174.9470,"x2":120.8820,"h":true,"x1":119.0890},{"s":false,"z1":176.9580,"a":false,"y1":62.1560,"n":"Unk","y2":61.0980,"z2":175.0720,"x2":123.9050,"h":true,"x1":122.8280},{"s":false,"z1":175.4950,"a":false,"y1":58.6640,"n":"Unk","y2":58.5180,"z2":173.1140,"x2":122.8820,"h":true,"x1":122.5040},{"s":false,"z1":172.5370,"a":false,"y1":60.0440,"n":"Unk","y2":60.5720,"z2":170.5970,"x2":121.8950,"h":true,"x1":120.5580},{"s":false,"z1":171.9530,"a":false,"y1":62.6730,"n":"Unk","y2":62.0530,"z2":170.3550,"x2":124.9410,"h":true,"x1":123.2400},{"s":false,"z1":172.0400,"a":false,"y1":59.9960,"n":"Unk","y2":59.1010,"z2":169.8840,"x2":126.5510,"h":true,"x1":125.9340},{"s":false,"z1":169.5200,"a":false,"y1":57.9130,"n":"Unk","y2":58.2600,"z2":167.2140,"x2":124.6260,"h":true,"x1":123.9970},{"s":false,"z1":167.2350,"a":true,"y1":60.9290,"n":"Unk","y2":61.1210,"z2":165.5410,"x2":125.3650,"h":true,"x1":123.6560},{"s":false,"z1":167.4760,"a":false,"y1":61.5800,"n":"Unk","y2":60.5830,"z2":165.7170,"x2":128.7130,"h":true,"x1":127.3930},{"s":false,"z1":174.5270,"a":false,"y1":53.5490,"n":"Unk","y2":53.0430,"z2":175.7090,"x2":120.0790,"h":false,"x1":122.1080},{"s":false,"z1":175.1310,"a":false,"y1":55.5100,"n":"Unk","y2":54.9560,"z2":174.8260,"x2":116.5360,"h":false,"x1":118.8720},{"s":false,"z1":174.2530,"a":false,"y1":52.3080,"n":"Unk","y2":51.5330,"z2":175.8340,"x2":115.3620,"h":true,"x1":116.9820},{"s":false,"z1":178.0830,"a":false,"y1":52.4510,"n":"Unk","y2":53.2940,"z2":178.9280,"x2":114.9470,"h":true,"x1":117.0710},{"s":false,"z1":178.1080,"a":false,"y1":55.9730,"n":"Unk","y2":56.6490,"z2":176.8990,"x2":113.5650,"h":true,"x1":115.5790},{"s":false,"z1":176.3010,"a":false,"y1":53.9750,"n":"Unk","y2":53.1160,"z2":177.4580,"x2":111.0320,"h":true,"x1":112.9150},{"s":false,"z1":178.7620,"a":false,"y1":51.0810,"n":"Unk","y2":51.2400,"z2":179.9460,"x2":110.5720,"h":true,"x1":112.6360},{"s":false,"z1":181.9500,"a":false,"y1":52.8320,"n":"Unk","y2":53.3110,"z2":181.2850,"x2":109.4180,"h":true,"x1":111.6710},{"s":false,"z1":180.3530,"a":false,"y1":55.8770,"n":"Unk","y2":56.4180,"z2":179.1600,"x2":108.0540,"h":true,"x1":110.0790},{"s":false,"z1":178.3340,"a":true,"y1":53.8710,"n":"Unk","y2":53.8060,"z2":179.3080,"x2":105.3480,"h":true,"x1":107.5440},{"s":false,"z1":181.6630,"a":false,"y1":52.6190,"n":"Unk","y2":53.6060,"z2":183.5180,"x2":105.2100,"h":true,"x1":106.3370},{"s":false,"z1":182.6830,"a":false,"y1":56.2290,"n":"Unk","y2":56.2300,"z2":181.0250,"x2":103.9120,"h":false,"x1":105.6950},{"s":false,"z1":175.9120,"a":false,"y1":66.6910,"n":"Unk","y2":67.6700,"z2":173.9640,"x2":110.8360,"h":false,"x1":112.0200},{"s":false,"z1":173.2750,"a":false,"y1":69.3300,"n":"Unk","y2":68.9630,"z2":170.9550,"x2":113.5740,"h":false,"x1":113.1440},{"s":false,"z1":171.2180,"a":false,"y1":68.4280,"n":"Unk","y2":66.5610,"z2":169.6960,"x2":116.3920,"h":true,"x1":116.2310},{"s":false,"z1":171.7050,"a":false,"y1":64.7190,"n":"Unk","y2":62.7160,"z2":170.7520,"x2":116.3290,"h":true,"x1":117.2550},{"s":false,"z1":170.8950,"a":false,"y1":63.6620,"n":"Unk","y2":62.4610,"z2":168.9050,"x2":114.1790,"h":true,"x1":113.7360},{"s":false,"z1":167.5320,"a":false,"y1":64.9850,"n":"Unk","y2":63.3680,"z2":166.0540,"x2":116.1040,"h":true,"x1":115.0280},{"s":false,"z1":167.1680,"a":false,"y1":63.7990,"n":"Unk","y2":61.8030,"z2":167.1410,"x2":120.0860,"h":true,"x1":118.6950},{"s":false,"z1":168.1510,"a":false,"y1":60.1150,"n":"Unk","y2":58.4750,"z2":166.7760,"x2":117.0470,"h":true,"x1":118.1160},{"s":false,"z1":166.1880,"a":false,"y1":60.1600,"n":"Unk","y2":59.5310,"z2":163.9150,"x2":114.9430,"h":true,"x1":114.8850},{"s":false,"z1":163.4040,"a":true,"y1":61.1890,"n":"Unk","y2":59.5300,"z2":161.8230,"x2":118.0990,"h":true,"x1":117.3440},{"s":false,"z1":163.3870,"a":false,"y1":58.5310,"n":"Unk","y2":56.3610,"z2":162.4040,"x2":119.7090,"h":true,"x1":120.1350},{"s":false,"z1":162.6820,"a":false,"y1":56.5750,"n":"Unk","y2":55.7440,"z2":160.4530,"x2":117.1900,"h":false,"x1":117.0200},{"s":false,"z1":159.4050,"a":false,"y1":58.4550,"n":"Unk","y2":58.1120,"z2":157.0660,"x2":116.5720,"h":false,"x1":116.3540},{"s":false,"z1":157.3610,"a":false,"y1":57.1880,"n":"Unk","y2":57.2230,"z2":158.8740,"x2":121.1730,"h":false,"x1":119.3150},{"s":false,"z1":172.8330,"a":false,"y1":70.0210,"n":"Unk","y2":69.6860,"z2":171.3380,"x2":100.4930,"h":false,"x1":102.2890},{"s":false,"z1":170.8540,"a":false,"y1":66.8460,"n":"Unk","y2":66.4200,"z2":168.9820,"x2":102.6600,"h":false,"x1":101.1480},{"s":false,"z1":167.0450,"a":false,"y1":66.4900,"n":"Unk","y2":68.5280,"z2":165.6960,"x2":100.7530,"h":false,"x1":100.6100},{"s":false,"z1":167.1900,"a":false,"y1":69.3330,"n":"Unk","y2":69.3510,"z2":168.2770,"x2":105.2670,"h":false,"x1":103.1100},{"s":false,"z1":167.2340,"a":false,"y1":66.6560,"n":"Unk","y2":65.1920,"z2":165.3980,"x2":106.3570,"h":false,"x1":105.7810},{"s":false,"z1":165.6680,"a":false,"y1":63.5470,"n":"Unk","y2":63.4740,"z2":163.5050,"x2":103.1130,"h":false,"x1":104.1940},{"s":false,"z1":163.0760,"a":false,"y1":66.2100,"n":"Unk","y2":66.9850,"z2":161.6880,"x2":105.3220,"h":false,"x1":103.5360},{"s":false,"z1":163.8040,"a":false,"y1":67.7170,"n":"Unk","y2":66.0930,"z2":162.1550,"x2":107.5930,"h":false,"x1":106.9530},{"s":false,"z1":163.6970,"a":false,"y1":64.7410,"n":"Unk","y2":62.4110,"z2":163.0850,"x2":109.2210,"h":false,"x1":109.5020},{"s":false,"z1":161.5370,"a":false,"y1":63.0810,"n":"Unk","y2":63.5910,"z2":159.2480,"x2":106.3940,"h":false,"x1":106.8650},{"s":false,"z1":159.4580,"a":false,"y1":65.7770,"n":"Unk","y2":64.6180,"z2":157.9540,"x2":109.8910,"h":false,"x1":108.3570},{"s":false,"z1":160.0320,"a":false,"y1":63.7240,"n":"Unk","y2":61.3550,"z2":159.9550,"x2":112.0100,"h":false,"x1":111.5900},{"s":false,"z1":159.1300,"a":false,"y1":60.7240,"n":"Unk","y2":59.6210,"z2":157.0970,"x2":109.9840,"h":false,"x1":109.4080},{"s":false,"z1":155.5700,"a":false,"y1":61.5620,"n":"Unk","y2":63.9050,"z2":155.2880,"x2":109.3550,"h":false,"x1":108.6290},{"s":false,"z1":155.0160,"a":false,"y1":62.9420,"n":"Unk","y2":62.3120,"z2":155.7020,"x2":114.3560,"h":false,"x1":112.1740},{"s":false,"z1":155.1000,"a":false,"y1":59.5320,"n":"Unk","y2":57.4440,"z2":153.9330,"x2":114.2660,"h":false,"x1":113.9250},{"s":false,"z1":153.3110,"a":false,"y1":57.1700,"n":"Unk","y2":56.6580,"z2":150.9950,"x2":110.9400,"h":false,"x1":111.5160},{"s":false,"z1":150.2810,"a":false,"y1":59.3050,"n":"Unk","y2":60.8890,"z2":149.0490,"x2":112.1750,"h":false,"x1":110.7120},{"s":false,"z1":150.2910,"a":false,"y1":59.9920,"n":"Unk","y2":59.2200,"z2":149.7010,"x2":116.6700,"h":false,"x1":114.4920},{"s":false,"z1":148.6560,"a":false,"y1":56.7920,"n":"Unk","y2":54.6360,"z2":147.7160,"x2":115.3680,"h":false,"x1":115.7780},{"s":false,"z1":151.7750,"a":false,"y1":49.7320,"n":"Unk","y2":51.0490,"z2":153.7760,"x2":112.7030,"h":false,"x1":112.9170},{"s":false,"z1":153.1020,"a":false,"y1":52.7870,"n":"Unk","y2":54.9990,"z2":153.1460,"x2":113.6870,"h":false,"x1":114.6930},{"s":false,"z1":151.6670,"a":false,"y1":54.0080,"n":"Unk","y2":54.1320,"z2":153.3110,"x2":109.6090,"h":false,"x1":111.4800},{"s":false,"z1":153.6730,"a":false,"y1":51.4000,"n":"Unk","y2":50.7820,"z2":155.9450,"x2":109.0680,"h":false,"x1":109.6290},{"s":false,"z1":156.3870,"a":false,"y1":49.3050,"n":"Unk","y2":49.4880,"z2":158.6730,"x2":110.4540,"h":true,"x1":111.3250},{"s":false,"z1":158.9490,"a":false,"y1":52.2090,"n":"Unk","y2":53.1980,"z2":159.6960,"x2":109.0560,"h":true,"x1":111.0830},{"s":false,"z1":157.2110,"a":false,"y1":53.9710,"n":"Unk","y2":52.9860,"z2":157.4050,"x2":106.0370,"h":true,"x1":108.2020},{"s":false,"z1":158.6680,"a":false,"y1":50.6890,"n":"Unk","y2":51.2780,"z2":160.7970,"x2":106.1030,"h":true,"x1":107.0970},{"s":false,"z1":162.3250,"a":false,"y1":50.8420,"n":"Unk","y2":51.6900,"z2":163.8140,"x2":106.7820,"h":true,"x1":108.4410},{"s":false,"z1":163.0670,"a":false,"y1":54.3210,"n":"Unk","y2":55.4400,"z2":162.7260,"x2":104.8970,"h":true,"x1":107.0520},{"s":false,"z1":161.1360,"a":false,"y1":53.3580,"n":"Unk","y2":52.1160,"z2":162.4510,"x2":102.3820,"h":true,"x1":103.9370},{"s":false,"z1":162.8900,"a":true,"y1":49.9780,"n":"Unk","y2":49.7740,"z2":164.6530,"x2":102.6120,"h":true,"x1":104.2040},{"s":false,"z1":166.0610,"a":false,"y1":51.9770,"n":"Unk","y2":52.5950,"z2":166.8920,"x2":101.4030,"h":true,"x1":103.5910},{"s":false,"z1":164.3850,"a":false,"y1":53.3590,"n":"Unk","y2":53.9480,"z2":165.8090,"x2":98.5060,"h":false,"x1":100.4190},{"s":false,"z1":162.7740,"a":false,"y1":51.6940,"n":"Unk","y2":52.8120,"z2":162.1820,"x2":118.6830,"h":false,"x1":120.7370},{"s":false,"z1":162.4900,"a":false,"y1":50.3070,"n":"Unk","y2":49.9660,"z2":164.2720,"x2":115.5220,"h":false,"x1":117.1910},{"s":false,"z1":166.0140,"a":false,"y1":48.6380,"n":"Unk","y2":49.6870,"z2":168.0310,"x2":118.2100,"h":false,"x1":117.3630},{"s":false,"z1":166.9270,"a":false,"y1":52.3660,"n":"Unk","y2":54.5650,"z2":166.1760,"x2":116.9370,"h":false,"x1":117.5480},{"s":false,"z1":164.1790,"a":false,"y1":53.4560,"n":"Unk","y2":53.6280,"z2":164.8610,"x2":112.9790,"h":true,"x1":115.2310},{"s":false,"z1":166.6230,"a":false,"y1":51.2760,"n":"Unk","y2":52.3410,"z2":167.5630,"x2":111.375,"h":true,"x1":113.3290},{"s":false,"z1":169.9690,"a":false,"y1":52.9460,"n":"Unk","y2":54.6020,"z2":170.1880,"x2":110.9860,"h":true,"x1":112.7510},{"s":false,"z1":168.0160,"a":false,"y1":56.1400,"n":"Unk","y2":56.8550,"z2":167.4370,"x2":109.7660,"h":true,"x1":111.9920},{"s":false,"z1":166.2690,"a":false,"y1":54.4120,"n":"Unk","y2":54.5340,"z2":167.3110,"x2":107.0190,"h":true,"x1":109.2110},{"s":false,"z1":169.7780,"a":true,"y1":53.7440,"n":"Unk","y2":55.2980,"z2":169.7680,"x2":106.1310,"h":true,"x1":107.9390},{"s":false,"z1":171.2930,"a":false,"y1":57.2000,"n":"Unk","y2":59.1650,"z2":170.5980,"x2":106.3910,"h":true,"x1":107.5600},{"s":false,"z1":168.0360,"a":false,"y1":58.2260,"n":"Unk","y2":58.8300,"z2":168.2710,"x2":103.5970,"h":true,"x1":105.9190},{"s":false,"z1":170.0620,"a":true,"y1":56.6390,"n":"Unk","y2":56.2360,"z2":172.3980,"x2":102.6440,"h":true,"x1":103.1640},{"s":false,"z1":173.3470,"a":false,"y1":58.0730,"n":"Unk","y2":59.2670,"z2":173.3340,"x2":102.4240,"h":true,"x1":104.4910},{"s":false,"z1":173.6280,"a":false,"y1":61.8220,"n":"Unk","y2":62.8400,"z2":172.6670,"x2":101.6110,"h":false,"x1":103.6020},{"s":false,"z1":170.8090,"a":false,"y1":60.8500,"n":"Unk","y2":60.7360,"z2":171.2700,"x2":99.0440,"h":false,"x1":101.3170},{"s":false,"z1":172.9310,"a":false,"y1":58.4040,"n":"Unk","y2":58.5990,"z2":174.6630,"x2":97.5770,"h":false,"x1":99.2580},{"s":false,"z1":176.2080,"a":false,"y1":60.3310,"n":"Unk","y2":62.4510,"z2":176.3120,"x2":97.9240,"h":false,"x1":99.0590},{"s":false,"z1":174.7020,"a":false,"y1":61.5340,"n":"Unk","y2":60.6230,"z2":174.0040,"x2":93.5580,"h":false,"x1":95.7420},{"s":false,"z1":165.3710,"a":false,"y1":67.0130,"n":"Unk","y2":65.0120,"z2":164.0080,"x2":94.6470,"h":false,"x1":95.0340},{"s":false,"z1":162.1210,"a":false,"y1":66.2520,"n":"Unk","y2":66.4700,"z2":159.6970,"x2":93.5060,"h":false,"x1":93.0880},{"s":false,"z1":160.0210,"a":false,"y1":67.2320,"n":"Unk","y2":66.4110,"z2":160.4250,"x2":98.3330,"h":false,"x1":96.1610},{"s":false,"z1":160.3370,"a":false,"y1":63.7100,"n":"Unk","y2":62.3930,"z2":158.6970,"x2":98.7590,"h":true,"x1":97.5870},{"s":false,"z1":157.7280,"a":false,"y1":61.0990,"n":"Unk","y2":60.6000,"z2":155.6100,"x2":97.6300,"h":true,"x1":96.4610},{"s":false,"z1":154.9480,"a":false,"y1":63.3890,"n":"Unk","y2":63.7780,"z2":154.5140,"x2":100.1810,"h":true,"x1":97.8140},{"s":false,"z1":156.3790,"a":true,"y1":61.7850,"n":"Unk","y2":59.8930,"z2":157.5250,"x2":101.9830,"h":true,"x1":101.0290},{"s":false,"z1":157.5270,"a":false,"y1":58.5,"n":"Unk","y2":56.8040,"z2":155.7820,"x2":99.3970,"h":true,"x1":99.5370},{"s":false,"z1":154.7380,"a":false,"y1":57.7430,"n":"Unk","y2":57.6430,"z2":152.4000,"x2":97.5780,"h":false,"x1":97.0170},{"s":false,"z1":152.6670,"a":false,"y1":59.6490,"n":"Unk","y2":57.8230,"z2":151.4110,"x2":100.4700,"h":false,"x1":99.6380},{"s":false,"z1":152.5970,"a":false,"y1":57.8300,"n":"Unk","y2":55.4410,"z2":152.4640,"x2":103.0770,"h":false,"x1":102.9420},{"s":false,"z1":152.5120,"a":false,"y1":55.1040,"n":"Unk","y2":53.5440,"z2":150.9380,"x2":99.2260,"h":false,"x1":100.2340},{"s":false,"z1":148.7440,"a":false,"y1":55.3290,"n":"Unk","y2":53.9060,"z2":147.4050,"x2":101.0920,"h":false,"x1":99.6190},{"s":false,"z1":148.3060,"a":false,"y1":55.1930,"n":"Unk","y2":53.2580,"z2":148.4170,"x2":104.8370,"h":false,"x1":103.3880},{"s":false,"z1":148.9710,"a":false,"y1":51.4220,"n":"Unk","y2":49.4620,"z2":148.8720,"x2":101.2870,"h":false,"x1":102.7320},{"s":false,"z1":148.0930,"a":false,"y1":50.8870,"n":"Unk","y2":49.4870,"z2":146.3030,"x2":98.2910,"h":false,"x1":99.0490},{"s":false,"z1":144.4820,"a":false,"y1":50.7770,"n":"Unk","y2":49.3360,"z2":143.5760,"x2":101.9520,"h":false,"x1":100.2660},{"s":false,"z1":144.9220,"a":false,"y1":50.6480,"n":"Unk","y2":49.1100,"z2":146.3030,"x2":105.3820,"h":false,"x1":104.0680},{"s":false,"z1":146.4500,"a":false,"y1":47.2140,"n":"Unk","y2":45.2830,"z2":146.8530,"x2":104.75,"h":false,"x1":103.3290},{"s":false,"z1":152.6480,"a":false,"y1":40.2180,"n":"Unk","y2":41.9890,"z2":153.8160,"x2":109.2130,"h":false,"x1":108.0810},{"s":false,"z1":151.4550,"a":false,"y1":43.4360,"n":"Unk","y2":45.0070,"z2":150.1400,"x2":108.2450,"h":false,"x1":109.5620},{"s":false,"z1":150.5260,"a":false,"y1":43.3550,"n":"Unk","y2":43.6790,"z2":151.8150,"x2":103.8090,"h":false,"x1":105.8890},{"s":false,"z1":153.7400,"a":false,"y1":41.6170,"n":"Unk","y2":42.3030,"z2":155.9850,"x2":104.5440,"h":true,"x1":104.5510},{"s":false,"z1":155.8160,"a":false,"y1":43.5550,"n":"Unk","y2":45.5290,"z2":156.3730,"x2":105.7880,"h":true,"x1":107.0160},{"s":false,"z1":153.7970,"a":false,"y1":46.2780,"n":"Unk","y2":46.8780,"z2":154.7150,"x2":103.2710,"h":true,"x1":105.4180},{"s":false,"z1":154.4440,"a":false,"y1":44.3400,"n":"Unk","y2":44.6390,"z2":156.3710,"x2":100.7840,"h":true,"x1":102.2100},{"s":false,"z1":158.1280,"a":false,"y1":44.9840,"n":"Unk","y2":46.3270,"z2":158.4900,"x2":100.9540,"h":true,"x1":102.9250},{"s":false,"z1":157.2260,"a":false,"y1":48.6000,"n":"Unk","y2":49.7390,"z2":156.0460,"x2":100.3760,"h":true,"x1":102.125},{"s":false,"z1":154.375,"a":true,"y1":47.6950,"n":"Unk","y2":47.3700,"z2":154.7740,"x2":97.4090,"h":true,"x1":99.7950},{"s":false,"z1":156.8700,"a":false,"y1":45.5410,"n":"Unk","y2":45.4320,"z2":159.3510,"x2":97.7200,"h":true,"x1":97.8390},{"s":false,"z1":159.4590,"a":false,"y1":48.1910,"n":"Unk","y2":50.0650,"z2":159.3990,"x2":96.8300,"h":false,"x1":98.3240},{"s":false,"z1":156.6450,"a":false,"y1":50.5190,"n":"Unk","y2":52.1220,"z2":157.0400,"x2":95.5240,"h":false,"x1":97.2530},{"s":false,"z1":158.0370,"a":false,"y1":50.1350,"n":"Unk","y2":51.5850,"z2":159.8920,"x2":93.3290,"h":false,"x1":93.7580},{"s":false,"z1":150.0650,"a":false,"y1":54.6870,"n":"Unk","y2":52.4970,"z2":149.5520,"x2":89.4640,"h":false,"x1":90.3810},{"s":false,"z1":147.7940,"a":false,"y1":53.4910,"n":"Unk","y2":51.6620,"z2":146.2350,"x2":87.8680,"h":true,"x1":87.5350},{"s":false,"z1":144.8610,"a":false,"y1":52.9890,"n":"Unk","y2":51.2680,"z2":144.8150,"x2":91.6700,"h":true,"x1":90.0270},{"s":false,"z1":147.0800,"a":false,"y1":52.2260,"n":"Unk","y2":50.0910,"z2":148.1870,"x2":93.2600,"h":true,"x1":93.0040},{"s":false,"z1":147.7690,"a":false,"y1":49.3950,"n":"Unk","y2":47.4070,"z2":146.8360,"x2":91.4480,"h":true,"x1":90.5510},{"s":false,"z1":144.1810,"a":true,"y1":48.0500,"n":"Unk","y2":47.2990,"z2":142.6990,"x2":92.2030,"h":true,"x1":90.4510},{"s":false,"z1":143.7090,"a":false,"y1":48.9420,"n":"Unk","y2":47.1980,"z2":143.7240,"x2":95.7650,"h":true,"x1":94.1310},{"s":false,"z1":146.1870,"a":false,"y1":46.0970,"n":"Unk","y2":44.0980,"z2":145.2960,"x2":95.9310,"h":false,"x1":94.9290},{"s":false,"z1":145.5050,"a":false,"y1":42.5200,"n":"Unk","y2":41.0550,"z2":143.5940,"x2":93.9510,"h":false,"x1":93.6040},{"s":false,"z1":142.0450,"a":false,"y1":43.3350,"n":"Unk","y2":42.3510,"z2":141.4810,"x2":97.0450,"h":false,"x1":94.9050},{"s":false,"z1":144.1400,"a":false,"y1":41.6210,"n":"Unk","y2":39.2050,"z2":143.9640,"x2":97.3260,"h":false,"x1":97.5350},{"s":false,"z1":145.9440,"a":false,"y1":38.9630,"n":"Unk","y2":38.3650,"z2":144.2280,"x2":93.9080,"h":false,"x1":95.4370},{"s":false,"z1":153.4730,"a":false,"y1":36.0260,"n":"Unk","y2":36.2120,"z2":153.0020,"x2":100.9590,"h":false,"x1":103.2820},{"s":false,"z1":154.1840,"a":false,"y1":33.5600,"n":"Unk","y2":34.4460,"z2":154.9190,"x2":98.2520,"h":true,"x1":100.3980},{"s":false,"z1":157.0580,"a":false,"y1":35.9620,"n":"Unk","y2":37.5570,"z2":156.8240,"x2":97.6000,"h":true,"x1":99.4490},{"s":false,"z1":154.5900,"a":false,"y1":38.8470,"n":"Unk","y2":39.6320,"z2":153.9010,"x2":96.5480,"h":true,"x1":98.6920},{"s":false,"z1":153.3250,"a":false,"y1":37.0830,"n":"Unk","y2":37.9400,"z2":154.4710,"x2":93.6660,"h":true,"x1":95.5660},{"s":false,"z1":156.8550,"a":false,"y1":36.7530,"n":"Unk","y2":38.7510,"z2":156.8920,"x2":93.0990,"h":true,"x1":94.4400},{"s":false,"z1":157.2630,"a":false,"y1":40.4240,"n":"Unk","y2":42.3650,"z2":156.4140,"x2":94.1580,"h":true,"x1":95.2800},{"s":false,"z1":153.9300,"a":false,"y1":41.4010,"n":"Unk","y2":42.1980,"z2":154.3950,"x2":91.5150,"h":true,"x1":93.7410},{"s":false,"z1":155.1080,"a":true,"y1":39.6200,"n":"Unk","y2":40.5430,"z2":156.8610,"x2":89.2450,"h":true,"x1":90.6300},{"s":false,"z1":158.6610,"a":false,"y1":40.9410,"n":"Unk","y2":43.2750,"z2":159.3010,"x2":91.3630,"h":true,"x1":91.4290},{"s":false,"z1":156.6070,"a":false,"y1":44.2030,"n":"Unk","y2":45.6860,"z2":155.9910,"x2":89.9180,"h":false,"x1":91.7290},{"s":false,"z1":155.1300,"a":false,"y1":43.5780,"n":"Unk","y2":42.4150,"z2":156.0790,"x2":86.4540,"h":false,"x1":88.3530},{"s":false,"z1":158.6600,"a":false,"y1":42.4020,"n":"Unk","y2":43.7640,"z2":158.9490,"x2":85.5480,"h":false,"x1":87.5420},{"s":false,"z1":160.1870,"a":false,"y1":45.8870,"n":"Unk","y2":47.9510,"z2":159.2470,"x2":86.1310,"h":false,"x1":86.9180},{"s":false,"z1":156.9380,"a":false,"y1":46.7260,"n":"Unk","y2":47.4500,"z2":156.1370,"x2":82.8380,"h":false,"x1":85.0570},{"s":false,"z1":156.8600,"a":false,"y1":45.0140,"n":"Unk","y2":44.6850,"z2":158.3440,"x2":79.7000,"h":false,"x1":81.6510},{"s":false,"z1":160.5610,"a":false,"y1":45.9170,"n":"Unk","y2":48.3600,"z2":160.8010,"x2":81.0450,"h":false,"x1":80.9480},{"s":false,"z1":146.8630,"a":false,"y1":46.5560,"n":"Unk","y2":44.2590,"z2":147.0390,"x2":79.7570,"h":false,"x1":80.5120},{"s":false,"z1":144.1960,"a":false,"y1":43.8770,"n":"Unk","y2":42.2000,"z2":143.5470,"x2":81.7180,"h":false,"x1":79.9990},{"s":false,"z1":143.5730,"a":false,"y1":44.1530,"n":"Unk","y2":43.2450,"z2":144.9200,"x2":85.5240,"h":false,"x1":83.7560},{"s":false,"z1":146.9400,"a":false,"y1":42.5,"n":"Unk","y2":40.2910,"z2":147.2600,"x2":84.6660,"h":true,"x1":83.7930},{"s":false,"z1":146.3260,"a":false,"y1":39.1030,"n":"Unk","y2":37.3720,"z2":146.1290,"x2":83.9530,"h":true,"x1":82.3140},{"s":false,"z1":144.1840,"a":false,"y1":38.9620,"n":"Unk","y2":37.1670,"z2":144.4670,"x2":86.9850,"h":true,"x1":85.4600},{"s":false,"z1":146.9520,"a":false,"y1":37.9630,"n":"Unk","y2":36.2140,"z2":148.4790,"x2":88.3940,"h":true,"x1":87.8730},{"s":false,"z1":149.8580,"a":false,"y1":36.2910,"n":"Unk","y2":33.8580,"z2":149.8590,"x2":85.7550,"h":true,"x1":85.9350},{"s":false,"z1":147.5460,"a":false,"y1":33.8810,"n":"Unk","y2":32.2340,"z2":146.0730,"x2":85.1530,"h":true,"x1":84.1060},{"s":false,"z1":145.9640,"a":false,"y1":33.6490,"n":"Unk","y2":32.1260,"z2":146.4940,"x2":89.3720,"h":true,"x1":87.6210},{"s":false,"z1":149.2390,"a":true,"y1":33.0830,"n":"Unk","y2":31.1750,"z2":150.6670,"x2":90.0050,"h":true,"x1":89.5270},{"s":false,"z1":151.1190,"a":false,"y1":30.6720,"n":"Unk","y2":28.9590,"z2":149.9660,"x2":88.5020,"h":true,"x1":87.2880},{"s":false,"z1":159.9540,"a":false,"y1":33.2230,"n":"Unk","y2":35.0060,"z2":160.0720,"x2":87.0270,"h":false,"x1":88.6800},{"s":false,"z1":157.2540,"a":false,"y1":35.2420,"n":"Unk","y2":35.2250,"z2":156.8470,"x2":84.3740,"h":false,"x1":86.7850},{"s":false,"z1":159.3890,"a":false,"y1":33.9640,"n":"Unk","y2":35.3910,"z2":160.0410,"x2":82.1400,"h":true,"x1":83.9080},{"s":false,"z1":160.1480,"a":false,"y1":37.7180,"n":"Unk","y2":38.2420,"z2":159.3370,"x2":81.5730,"h":true,"x1":83.7840},{"s":false,"z1":157.1370,"a":false,"y1":39.6580,"n":"Unk","y2":39.3640,"z2":155.8090,"x2":80.4980,"h":true,"x1":82.4450},{"s":false,"z1":156.7660,"a":false,"y1":36.6840,"n":"Unk","y2":37.2700,"z2":157.1010,"x2":77.7140,"h":true,"x1":80.0450},{"s":false,"z1":159.7630,"a":false,"y1":38.1780,"n":"Unk","y2":39.8000,"z2":159.1890,"x2":76.6570,"h":true,"x1":78.3680},{"s":false,"z1":157.3930,"a":false,"y1":41.1750,"n":"Unk","y2":40.4140,"z2":155.0860,"x2":78.1230,"h":true,"x1":78.3300},{"s":false,"z1":155.4040,"a":false,"y1":39.9240,"n":"Unk","y2":39.3770,"z2":156.1300,"x2":73.0760,"h":true,"x1":75.3240},{"s":false,"z1":158.3600,"a":true,"y1":37.9680,"n":"Unk","y2":39.5040,"z2":158.5730,"x2":72.1820,"h":true,"x1":74.0070},{"s":false,"z1":159.1820,"a":false,"y1":41.6540,"n":"Unk","y2":42.1330,"z2":156.8780,"x2":74.3710,"h":true,"x1":73.9560},{"s":false,"z1":156.2440,"a":false,"y1":42.7960,"n":"Unk","y2":43.9570,"z2":155.1460,"x2":69.8510,"h":false,"x1":71.7470},{"s":false,"z1":142.4240,"a":false,"y1":40.5390,"n":"Unk","y2":38.3890,"z2":142.8400,"x2":73.1980,"h":false,"x1":72.0990},{"s":false,"z1":144.8460,"a":false,"y1":39.3300,"n":"Unk","y2":38.5930,"z2":147.1850,"x2":74.2860,"h":false,"x1":74.7320},{"s":false,"z1":146.8730,"a":false,"y1":39.1360,"n":"Unk","y2":37.25,"z2":146.0800,"x2":70.2600,"h":false,"x1":71.5320},{"s":false,"z1":146.3590,"a":false,"y1":35.5350,"n":"Unk","y2":34.0990,"z2":146.8840,"x2":74.5070,"h":false,"x1":72.6710},{"s":false,"z1":146.4280,"a":false,"y1":35.9690,"n":"Unk","y2":35.8530,"z2":148.4590,"x2":77.7790,"h":false,"x1":76.4680},{"s":false,"z1":150.0200,"a":false,"y1":36.6710,"n":"Unk","y2":34.7300,"z2":151.4270,"x2":75.4410,"h":true,"x1":75.4370},{"s":false,"z1":149.8740,"a":false,"y1":33.375,"n":"Unk","y2":31.2800,"z2":149.4770,"x2":74.7170,"h":true,"x1":73.5710},{"s":false,"z1":148.2970,"a":false,"y1":32.6150,"n":"Unk","y2":32.4970,"z2":149.4560,"x2":79.0890,"h":true,"x1":76.9470},{"s":false,"z1":151.7720,"a":false,"y1":33.6010,"n":"Unk","y2":31.7170,"z2":153.2240,"x2":77.4930,"h":true,"x1":77.8310},{"s":false,"z1":153.0820,"a":true,"y1":31.8300,"n":"Unk","y2":29.4930,"z2":153.6130,"x2":74.3920,"h":true,"x1":74.6580},{"s":false,"z1":151.6920,"a":false,"y1":28.8120,"n":"Unk","y2":28.4600,"z2":153.7040,"x2":77.5380,"h":true,"x1":76.2740},{"s":false,"z1":152.7810,"a":false,"y1":30.1560,"n":"Unk","y2":29.0890,"z2":154.6660,"x2":80.7950,"h":true,"x1":79.7090},{"s":false,"z1":156.5530,"a":false,"y1":30.5010,"n":"Unk","y2":28.4940,"z2":157.8820,"x2":79.2490,"h":true,"x1":79.2430},{"s":false,"z1":156.2600,"a":false,"y1":27.2360,"n":"Unk","y2":26.0310,"z2":157.1900,"x2":79.1970,"h":true,"x1":77.3140},{"s":false,"z1":154.6480,"a":false,"y1":24.7770,"n":"Unk","y2":23.5990,"z2":155.8080,"x2":81.5060,"h":true,"x1":79.7610},{"s":false,"z1":156.6290,"a":false,"y1":25.8020,"n":"Unk","y2":24.8880,"z2":158.6800,"x2":83.7810,"h":true,"x1":82.8720},{"s":false,"z1":160.2630,"a":true,"y1":25.7130,"n":"Unk","y2":23.7700,"z2":161.5920,"x2":81.2910,"h":true,"x1":81.5440},{"s":false,"z1":159.6440,"a":false,"y1":22.2430,"n":"Unk","y2":20.2080,"z2":159.375,"x2":81.3170,"h":true,"x1":80.1030},{"s":false,"z1":160.1450,"a":false,"y1":21.4050,"n":"Unk","y2":21.8670,"z2":161.2560,"x2":85.9810,"h":false,"x1":83.8090},{"s":false,"z1":168.2300,"a":false,"y1":24.2990,"n":"Unk","y2":23.2150,"z2":167.2080,"x2":86.6840,"h":false,"x1":88.6050},{"s":false,"z1":165.1680,"a":false,"y1":25.1420,"n":"Unk","y2":26.2150,"z2":165.3290,"x2":84.4240,"h":true,"x1":86.5120},{"s":false,"z1":165.9740,"a":false,"y1":23.8230,"n":"Unk","y2":25.3790,"z2":166.3720,"x2":81.1830,"h":true,"x1":83.0150},{"s":false,"z1":168.6850,"a":false,"y1":26.5210,"n":"Unk","y2":27.9010,"z2":168.4110,"x2":80.5550,"h":true,"x1":82.5320},{"s":false,"z1":165.8950,"a":true,"y1":28.9100,"n":"Unk","y2":28.8860,"z2":164.2000,"x2":79.6650,"h":true,"x1":81.3700},{"s":false,"z1":164.9760,"a":false,"y1":26.4310,"n":"Unk","y2":27.3650,"z2":164.9300,"x2":76.3700,"h":true,"x1":78.6120},{"s":false,"z1":167.8030,"a":false,"y1":26.9860,"n":"Unk","y2":29.0780,"z2":168.7000,"x2":75.3760,"h":false,"x1":76.1140},{"s":false,"z1":168.3350,"a":false,"y1":30.2610,"n":"Unk","y2":32.1220,"z2":167.0820,"x2":76.9850,"h":false,"x1":77.9190},{"s":false,"z1":164.6310,"a":false,"y1":30.9040,"n":"Unk","y2":31.7240,"z2":164.0240,"x2":74.9830,"h":false,"x1":77.1850},{"s":false,"z1":165.2330,"a":false,"y1":29.5500,"n":"Unk","y2":29.5690,"z2":167.6230,"x2":73.1300,"h":false,"x1":73.6970},{"s":false,"z1":167.8100,"a":false,"y1":26.9410,"n":"Unk","y2":24.9920,"z2":166.4490,"x2":58.7790,"h":false,"x1":58.3940},{"s":false,"z1":164.4380,"a":false,"y1":25.7820,"n":"Unk","y2":25.5590,"z2":162.0330,"x2":57.4380,"h":true,"x1":56.8260},{"s":false,"z1":162.6420,"a":false,"y1":26.9630,"n":"Unk","y2":24.8730,"z2":161.5670,"x2":59.8930,"h":true,"x1":59.8790},{"s":false,"z1":164.0550,"a":false,"y1":23.3710,"n":"Unk","y2":21.7740,"z2":162.5470,"x2":61.1050,"h":true,"x1":60.0940},{"s":false,"z1":160.6950,"a":false,"y1":22.0090,"n":"Unk","y2":21.9610,"z2":159.6790,"x2":61.0900,"h":true,"x1":58.9140},{"s":false,"z1":158.7380,"a":false,"y1":24.6000,"n":"Unk","y2":25.2660,"z2":158.9860,"x2":63.2220,"h":true,"x1":60.9290},{"s":false,"z1":161.6770,"a":false,"y1":24.9790,"n":"Unk","y2":24.1930,"z2":161.4240,"x2":65.6230,"h":true,"x1":63.3800},{"s":false,"z1":160.3450,"a":true,"y1":21.6940,"n":"Unk","y2":22.1960,"z2":158.3040,"x2":65.8580,"h":true,"x1":64.6850},{"s":false,"z1":156.7490,"a":false,"y1":22.4040,"n":"Unk","y2":24.4560,"z2":155.4990,"x2":63.5140,"h":true,"x1":63.5160},{"s":false,"z1":156.6720,"a":false,"y1":25.4130,"n":"Unk","y2":25.6890,"z2":155.4400,"x2":67.8810,"h":false,"x1":65.8600},{"s":false,"z1":157.3700,"a":false,"y1":24.5730,"n":"Unk","y2":22.8620,"z2":156.9740,"x2":71.0910,"h":false,"x1":69.4600},{"s":false,"z1":157.4380,"a":false,"y1":20.7940,"n":"Unk","y2":19.6330,"z2":155.3560,"x2":69.8180,"h":false,"x1":69.3820},{"s":false,"z1":153.8380,"a":false,"y1":21.8260,"n":"Unk","y2":23.9630,"z2":153.2520,"x2":69.8550,"h":false,"x1":68.8200},{"s":false,"z1":153.3340,"a":false,"y1":22.8970,"n":"Unk","y2":22.3900,"z2":151.8010,"x2":74.2210,"h":false,"x1":72.4370},{"s":false,"z1":152.9530,"a":false,"y1":19.8950,"n":"Unk","y2":18.1910,"z2":154.0670,"x2":73.4730,"h":false,"x1":74.7830},{"s":false,"z1":154.9070,"a":false,"y1":17.3620,"n":"Unk","y2":18.2760,"z2":155.4420,"x2":76.9120,"h":false,"x1":79.0650},{"s":false,"z1":156.4300,"a":false,"y1":15.8240,"n":"Unk","y2":15.2940,"z2":158.5160,"x2":74.8810,"h":true,"x1":75.8830},{"s":false,"z1":158.6640,"a":false,"y1":12.6400,"n":"Unk","y2":14.0210,"z2":160.2570,"x2":74.7680,"h":true,"x1":75.8050},{"s":false,"z1":161.6140,"a":false,"y1":14.5410,"n":"Unk","y2":16.0110,"z2":162.3170,"x2":75.3600,"h":true,"x1":77.1480},{"s":false,"z1":160.1760,"a":false,"y1":17.7430,"n":"Unk","y2":18.6730,"z2":160.7990,"x2":73.5390,"h":true,"x1":75.6580},{"s":false,"z1":159.9000,"a":false,"y1":16.5240,"n":"Unk","y2":16.8940,"z2":161.6380,"x2":70.4720,"h":true,"x1":72.0570},{"s":false,"z1":163.6300,"a":true,"y1":15.9000,"n":"Unk","y2":17.4680,"z2":165.1170,"x2":71.1880,"h":true,"x1":72.2650},{"s":false,"z1":165.4940,"a":false,"y1":19.0630,"n":"Unk","y2":21.2940,"z2":165.0540,"x2":72.4850,"h":true,"x1":73.3770},{"s":false,"z1":163.3640,"a":false,"y1":20.2150,"n":"Unk","y2":20.8630,"z2":165.1630,"x2":69.0500,"h":false,"x1":70.4520},{"s":false,"z1":165.5050,"a":false,"y1":18.2060,"n":"Unk","y2":16.9380,"z2":167.5670,"x2":68.4290,"h":false,"x1":68.0420},{"s":false,"z1":168.5650,"a":false,"y1":18.7570,"n":"Unk","y2":19.6350,"z2":168.9370,"x2":67.9720,"h":false,"x1":70.1620},{"s":false,"z1":170.8080,"a":false,"y1":21.6750,"n":"Unk","y2":22.0980,"z2":171.8390,"x2":66.9500,"h":false,"x1":69.0520},{"s":false,"z1":169.5170,"a":false,"y1":21.5320,"n":"Unk","y2":22.3620,"z2":170.5660,"x2":63.4430,"h":false,"x1":65.4450},{"s":false,"z1":163.7420,"a":false,"y1":16.2590,"n":"Unk","y2":16.9980,"z2":165.0440,"x2":57.2770,"h":false,"x1":55.4170},{"s":false,"z1":166.1650,"a":false,"y1":14.5700,"n":"Unk","y2":13.5970,"z2":165.8230,"x2":59.9390,"h":true,"x1":57.7400},{"s":false,"z1":164.2060,"a":false,"y1":11.5160,"n":"Unk","y2":11.4110,"z2":163.3300,"x2":61.1160,"h":true,"x1":58.8800},{"s":false,"z1":162.5770,"a":false,"y1":14.1730,"n":"Unk","y2":13.4530,"z2":162.9870,"x2":63.3490,"h":true,"x1":61.0460},{"s":false,"z1":165.6560,"a":false,"y1":14.3270,"n":"Unk","y2":12.7880,"z2":167.4660,"x2":63.8090,"h":true,"x1":63.3370},{"s":false,"z1":166.7920,"a":true,"y1":11.0860,"n":"Unk","y2":9.3140,"z2":167.5110,"x2":63.1190,"h":true,"x1":61.6910},{"s":false,"z1":164.8560,"a":false,"y1":8.9350,"n":"Unk","y2":8.8600,"z2":164.0910,"x2":66.4280,"h":true,"x1":64.1780},{"s":false,"z1":165.3310,"a":false,"y1":11.2020,"n":"Unk","y2":11.7860,"z2":166.7220,"x2":69.0240,"h":false,"x1":67.1480},{"s":false,"z1":167.4430,"a":false,"y1":9.3150,"n":"Unk","y2":7.2200,"z2":168.1210,"x2":70.8180,"h":false,"x1":69.7650},{"s":false,"z1":165.5820,"a":false,"y1":6.7210,"n":"Unk","y2":6.9610,"z2":166.5850,"x2":74.0790,"h":false,"x1":71.9160},{"s":false,"z1":172.3450,"a":false,"y1":11.7350,"n":"Unk","y2":12.1350,"z2":174.1930,"x2":70.9960,"h":false,"x1":72.4880},{"s":false,"z1":176.1020,"a":false,"y1":11.5390,"n":"Unk","y2":13.7080,"z2":176.5880,"x2":72.1610,"h":false,"x1":72.9900},{"s":false,"z1":177.2270,"a":false,"y1":14.8550,"n":"Unk","y2":16.7940,"z2":178.2150,"x2":73.6390,"h":false,"x1":74.6610},{"s":false,"z1":177.1170,"a":false,"y1":16.3480,"n":"Unk","y2":15.9670,"z2":178.4660,"x2":69.2600,"h":false,"x1":71.2010},{"s":false,"z1":177.9120,"a":false,"y1":13.2170,"n":"Unk","y2":13.1980,"z2":180.2250,"x2":68.5370,"h":false,"x1":69.1680},{"s":false,"z1":181.1460,"a":false,"y1":13.3700,"n":"Unk","y2":15.0240,"z2":182.8690,"x2":71.2620,"h":false,"x1":71.1590},{"s":false,"z1":182.2700,"a":false,"y1":16.1530,"n":"Unk","y2":15.9130,"z2":184.3640,"x2":67.6420,"h":false,"x1":68.8800},{"s":false,"z1":183.0380,"a":false,"y1":15.8740,"n":"Unk","y2":16.0640,"z2":185.4600,"x2":64.6700,"h":false,"x1":65.1210},{"s":false,"z1":185.8860,"a":false,"y1":13.3340,"n":"Unk","y2":13.1190,"z2":187.2160,"x2":66.4260,"h":false,"x1":64.4740},{"s":false,"z1":188.9870,"a":false,"y1":15.2710,"n":"Unk","y2":17.2580,"z2":189.0810,"x2":64.2090,"h":false,"x1":65.5770},{"s":false,"z1":189.7070,"a":false,"y1":16.3150,"y2":17.2580,"z2":189.0810,"x2":64.2090,"h":false,"x1":64.7150},{"s":false,"z1":189.7070,"a":false,"y1":16.3150,"y2":17.2580,"z2":189.0810,"x2":64.2090,"h":false,"x1":64.7150},{"s":false,"z1":189.7070,"a":false,"y1":16.3150,"y2":17.2580,"z2":189.0810,"x2":64.2090,"h":false,"x1":64.7150},{"s":false,"z1":189.7070,"a":false,"y1":16.3150,"y2":17.2580,"z2":189.0810,"x2":64.2090,"h":false,"x1":64.7150}],[{"s":false,"z1":162.9510,"a":false,"y1":-22.3190,"y2":-22.3190,"z2":162.9510,"x2":136.6410,"h":false,"x1":136.6410},{"s":false,"z1":162.9510,"a":false,"y1":-22.3190,"y2":-22.3190,"z2":162.9510,"x2":136.6410,"h":false,"x1":136.6410},{"s":false,"z1":162.1010,"a":false,"y1":-22.3480,"n":"Unk","y2":-21.3980,"z2":163.7550,"x2":133.8390,"h":false,"x1":135.3990},{"s":false,"z1":163.1320,"a":false,"y1":-23.2770,"n":"Unk","y2":-24.0450,"z2":165.2390,"x2":131.0150,"h":true,"x1":131.8160},{"s":false,"z1":165.6780,"a":false,"y1":-25.7900,"n":"Unk","y2":-25.6140,"z2":167.8420,"x2":132.1760,"h":true,"x1":133.2180},{"s":false,"z1":168.3100,"a":false,"y1":-23.0080,"n":"Unk","y2":-21.4290,"z2":169.1000,"x2":131.5340,"h":true,"x1":133.1910},{"s":false,"z1":166.9630,"a":false,"y1":-21.9440,"n":"Unk","y2":-22.9990,"z2":167.4850,"x2":127.6830,"h":true,"x1":129.7760},{"s":false,"z1":167.4000,"a":false,"y1":-25.6190,"n":"Unk","y2":-26.1260,"z2":169.3020,"x2":127.3980,"h":true,"x1":128.8070},{"s":false,"z1":171.1630,"a":false,"y1":-25.8500,"n":"Unk","y2":-24.3120,"z2":172.9780,"x2":129.0430,"h":true,"x1":129.5080},{"s":false,"z1":171.2800,"a":false,"y1":-22.2290,"n":"Unk","y2":-22.1680,"z2":171.9650,"x2":126.0570,"h":true,"x1":128.3280},{"s":false,"z1":169.4430,"a":true,"y1":-22.2430,"n":"Unk","y2":-23.2570,"z2":170.4970,"x2":122.9740,"h":true,"x1":124.9610},{"s":false,"z1":171.9370,"a":false,"y1":-25.0750,"n":"Unk","y2":-25.0500,"z2":173.7620,"x2":126.2390,"h":true,"x1":124.6880},{"s":false,"z1":174.8940,"a":false,"y1":-22.6820,"n":"Unk","y2":-22.2000,"z2":176.2900,"x2":123.0210,"h":false,"x1":124.9450},{"s":false,"z1":174.5640,"a":false,"y1":-20.4840,"n":"Unk","y2":-21.3530,"z2":173.6930,"x2":119.7230,"h":false,"x1":121.8380},{"s":false,"z1":174.6060,"a":false,"y1":-23.9320,"n":"Unk","y2":-25.5860,"z2":176.3180,"x2":120.0320,"h":false,"x1":120.3100},{"s":false,"z1":177.5270,"a":false,"y1":-24.8020,"n":"Unk","y2":-24.3280,"z2":179.2330,"x2":120.8060,"h":false,"x1":122.4690},{"s":false,"z1":179.5660,"a":false,"y1":-21.7070,"n":"Unk","y2":-19.7160,"z2":179.6750,"x2":120.0470,"h":false,"x1":121.4820},{"s":false,"z1":177.8890,"a":false,"y1":-20.7330,"n":"Unk","y2":-21.7460,"z2":179.2990,"x2":116.6480,"h":false,"x1":118.3370},{"s":false,"z1":179.4470,"a":false,"y1":-24.1280,"n":"Unk","y2":-24.7290,"z2":181.5300,"x2":116.9690,"h":false,"x1":117.9980},{"s":false,"z1":183.1540,"a":false,"y1":-23.6660,"n":"Unk","y2":-21.9660,"z2":184.7840,"x2":118.7820,"h":false,"x1":118.8640},{"s":false,"z1":183.375,"a":false,"y1":-20.7460,"n":"Unk","y2":-21.5660,"z2":184.6060,"x2":114.7410,"h":false,"x1":116.6670},{"s":false,"z1":182.7390,"a":false,"y1":-23.4970,"n":"Unk","y2":-25.1040,"z2":184.0350,"x2":112.8670,"h":false,"x1":114.125},{"s":false,"z1":186.2240,"a":false,"y1":-24.9670,"n":"Unk","y2":-24.5950,"z2":188.3920,"x2":115.3110,"h":false,"x1":114.4620},{"s":false,"z1":188.0460,"a":false,"y1":-21.9190,"n":"Unk","y2":-20.1890,"z2":189.5920,"x2":114.9240,"h":false,"x1":115.7230},{"s":false,"z1":187.6180,"a":false,"y1":-19.1080,"n":"Unk","y2":-20.4610,"z2":186.7080,"x2":111.4120,"h":false,"x1":113.1460},{"s":false,"z1":160.4320,"a":false,"y1":-18.0850,"n":"Unk","y2":-15.8420,"z2":161.0750,"x2":132.7610,"h":false,"x1":133.5640},{"s":false,"z1":159.5690,"a":false,"y1":-16.1360,"n":"Unk","y2":-15.7340,"z2":161.8070,"x2":129.5840,"h":true,"x1":130.3890},{"s":false,"z1":161.8630,"a":false,"y1":-17.9020,"n":"Unk","y2":-17.1470,"z2":164.1350,"x2":127.7960,"h":true,"x1":127.8300},{"s":false,"z1":164.5530,"a":true,"y1":-17.4100,"n":"Unk","y2":-15.7650,"z2":165.9490,"x2":129.4020,"h":true,"x1":130.4850},{"s":false,"z1":164.2210,"a":false,"y1":-13.5950,"n":"Unk","y2":-12.2470,"z2":162.6820,"x2":128.6150,"h":true,"x1":129.9440},{"s":false,"z1":162.8620,"a":false,"y1":-14.2810,"n":"Unk","y2":-13.3090,"z2":164.6360,"x2":125.2430,"h":true,"x1":126.5450},{"s":false,"z1":166.4440,"a":false,"y1":-15.4670,"n":"Unk","y2":-14.8620,"z2":168.4100,"x2":127.2640,"h":true,"x1":125.9060},{"s":false,"z1":167.4670,"a":false,"y1":-12.1490,"n":"Unk","y2":-9.8450,"z2":166.8950,"x2":127.1600,"h":true,"x1":127.4020},{"s":false,"z1":165.2250,"a":false,"y1":-10.6050,"n":"Unk","y2":-10.0880,"z2":166.8000,"x2":123.1500,"h":true,"x1":124.9990},{"s":false,"z1":167.9230,"a":false,"y1":-12.8040,"n":"Unk","y2":-11.0850,"z2":169.6090,"x2":123.4790,"h":true,"x1":123.2740},{"s":false,"z1":171.2180,"a":false,"y1":-12.4030,"n":"Unk","y2":-10.2940,"z2":172.0630,"x2":126.1110,"h":true,"x1":125.3030},{"s":false,"z1":170.0130,"a":false,"y1":-8.8430,"n":"Unk","y2":-8.1110,"z2":171.0250,"x2":122.9910,"h":true,"x1":125.0080},{"s":false,"z1":168.6570,"a":false,"y1":-7.9740,"n":"Unk","y2":-8.2310,"z2":169.6410,"x2":119.3700,"h":true,"x1":121.5550},{"s":false,"z1":171.6730,"a":false,"y1":-10.0170,"n":"Unk","y2":-9.0460,"z2":173.7490,"x2":119.4370,"h":true,"x1":120.2330},{"s":false,"z1":174.3640,"a":false,"y1":-7.8070,"n":"Unk","y2":-6.0160,"z2":174.8280,"x2":120.2100,"h":true,"x1":121.7820},{"s":false,"z1":172.1010,"a":false,"y1":-5.3510,"n":"Unk","y2":-4.1380,"z2":172.9840,"x2":118.1790,"h":true,"x1":120.0400},{"s":false,"z1":172.8230,"a":true,"y1":-6.3250,"n":"Unk","y2":-4.4280,"z2":173.9860,"x2":115.3930,"h":true,"x1":116.4280},{"s":false,"z1":176.3400,"a":false,"y1":-4.8500,"n":"Unk","y2":-4.2050,"z2":177.1800,"x2":119.2130,"h":true,"x1":117.0120},{"s":false,"z1":175.2400,"a":false,"y1":-2.1500,"n":"Unk","y2":0.2740,"z2":174.9100,"x2":119.6420,"h":false,"x1":119.5600},{"s":false,"z1":186.7650,"a":false,"y1":-21.9910,"n":"Unk","y2":-20.9710,"z2":186.4230,"x2":144.6470,"h":false,"x1":146.8270},{"s":false,"z1":187.6150,"a":false,"y1":-18.4750,"n":"Unk","y2":-17.4830,"z2":186.125,"x2":143.8040,"h":false,"x1":145.4320},{"s":false,"z1":183.9500,"a":false,"y1":-17.2820,"n":"Unk","y2":-17.7110,"z2":182.0980,"x2":144.3520,"h":false,"x1":145.8190},{"s":false,"z1":182.8790,"a":false,"y1":-20.4360,"n":"Unk","y2":-21.0760,"z2":183.2310,"x2":141.7410,"h":false,"x1":144.0460},{"s":false,"z1":185.2120,"a":false,"y1":-19.1440,"n":"Unk","y2":-17.4570,"z2":184.7950,"x2":139.6590,"h":false,"x1":141.3050},{"s":false,"z1":185.6660,"a":false,"y1":-15.3770,"n":"Unk","y2":-14.6590,"z2":184.2320,"x2":139.5570,"h":true,"x1":141.3410},{"s":false,"z1":181.8550,"a":false,"y1":-14.9310,"n":"Unk","y2":-13.7510,"z2":181.1690,"x2":139.2080,"h":true,"x1":141.1860},{"s":false,"z1":181.8100,"a":false,"y1":-15.8510,"n":"Unk","y2":-14.9690,"z2":182.5750,"x2":135.3430,"h":true,"x1":137.4590},{"s":false,"z1":184.2490,"a":false,"y1":-13.1010,"n":"Unk","y2":-10.9550,"z2":183.3290,"x2":135.8590,"h":true,"x1":136.4680},{"s":false,"z1":181.6580,"a":false,"y1":-10.8060,"n":"Unk","y2":-10.1490,"z2":179.5630,"x2":137.1230,"h":true,"x1":138.1650},{"s":false,"z1":178.6710,"a":false,"y1":-12.7820,"n":"Unk","y2":-12.6190,"z2":177.8700,"x2":134.7140,"h":true,"x1":136.9480},{"s":false,"z1":180.5880,"a":false,"y1":-12.4060,"n":"Unk","y2":-10.6330,"z2":179.6710,"x2":132.2240,"h":true,"x1":133.6460},{"s":false,"z1":181.3990,"a":true,"y1":-8.7290,"n":"Unk","y2":-7.8720,"z2":179.4800,"x2":132.1900,"h":true,"x1":133.3630},{"s":false,"z1":177.7860,"a":false,"y1":-8.2230,"n":"Unk","y2":-6.7310,"z2":176.4190,"x2":133.25,"h":true,"x1":134.5470},{"s":false,"z1":176.3970,"a":false,"y1":-8.4130,"n":"Unk","y2":-6.5040,"z2":175.6790,"x2":129.7600,"h":false,"x1":130.9920},{"s":false,"z1":182.8350,"a":false,"y1":-6.5690,"n":"Unk","y2":-8.2860,"z2":183.6780,"x2":121.5660,"h":false,"x1":120.0630},{"s":false,"z1":182.4130,"a":false,"y1":-10.3390,"n":"Unk","y2":-12.4650,"z2":181.2170,"x2":120.0380,"h":true,"x1":120.2790},{"s":false,"z1":178.7250,"a":false,"y1":-11.1740,"n":"Unk","y2":-12.4240,"z2":179.0850,"x2":122.1100,"h":true,"x1":120.1020},{"s":false,"z1":179.4070,"a":false,"y1":-9.9480,"n":"Unk","y2":-11.0290,"z2":180.7640,"x2":125.2870,"h":true,"x1":123.5990},{"s":false,"z1":182.0540,"a":false,"y1":-12.6720,"n":"Unk","y2":-14.8640,"z2":181.6700,"x2":124.4000,"h":true,"x1":123.5450},{"s":false,"z1":179.5560,"a":false,"y1":-15.3320,"n":"Unk","y2":-16.6400,"z2":179.1030,"x2":124.4330,"h":true,"x1":122.4230},{"s":false,"z1":177.1470,"a":false,"y1":-14.5980,"n":"Unk","y2":-15.8410,"z2":177.9500,"x2":127.1200,"h":true,"x1":125.1950},{"s":false,"z1":180.1940,"a":false,"y1":-14.2830,"n":"Unk","y2":-16.2150,"z2":180.4160,"x2":128.9800,"h":true,"x1":127.4700},{"s":false,"z1":181.0840,"a":true,"y1":-18.0200,"n":"Unk","y2":-19.6740,"z2":180.4320,"x2":128.6200,"h":true,"x1":126.9930},{"s":false,"z1":177.5490,"a":false,"y1":-18.8780,"n":"Unk","y2":-20.5730,"z2":177.1880,"x2":129.9460,"h":true,"x1":128.2550},{"s":false,"z1":176.6220,"a":false,"y1":-18.6860,"n":"Unk","y2":-20.9550,"z2":177.2240,"x2":132.4260,"h":false,"x1":131.9850},{"s":false,"z1":179.9690,"a":false,"y1":-20.1730,"n":"Unk","y2":-22.4900,"z2":180.6380,"x2":133.1110,"h":false,"x1":132.8830},{"s":false,"z1":178.8250,"a":false,"y1":-23.4100,"n":"Unk","y2":-25.4560,"z2":177.4750,"x2":131.2510,"h":false,"x1":131.1370},{"s":false,"z1":178.7090,"a":false,"y1":-22.6770,"n":"Unk","y2":-22.8450,"z2":180.6720,"x2":138.1130,"h":false,"x1":136.7160},{"s":false,"z1":180.2720,"a":false,"y1":-25.6790,"n":"Unk","y2":-27.7900,"z2":179.7160,"x2":139.3830,"h":false,"x1":138.3300},{"s":false,"z1":177.4770,"a":false,"y1":-28.2840,"n":"Unk","y2":-28.9700,"z2":175.9190,"x2":139.3390,"h":false,"x1":137.6110},{"s":false,"z1":175.1930,"a":false,"y1":-26.2360,"n":"Unk","y2":-27.8000,"z2":175.5180,"x2":141.5670,"h":false,"x1":139.8150},{"s":false,"z1":177.9100,"a":false,"y1":-26.4640,"n":"Unk","y2":-28.7300,"z2":177.0190,"x2":142.4850,"h":false,"x1":142.4670},{"s":false,"z1":174.2120,"a":false,"y1":-24.2380,"n":"Unk","y2":-22.5170,"z2":172.6290,"x2":142.8400,"h":true,"x1":143.4260},{"s":false,"z1":170.4190,"a":false,"y1":-24.3180,"n":"Unk","y2":-22.1600,"z2":170.1170,"x2":141.7660,"h":true,"x1":142.8460},{"s":false,"z1":170.2820,"a":false,"y1":-23.4630,"n":"Unk","y2":-21.1860,"z2":170.7310,"x2":138.4930,"h":true,"x1":139.1070},{"s":false,"z1":173.3280,"a":false,"y1":-21.2230,"n":"Unk","y2":-19.1390,"z2":172.1500,"x2":139.4550,"h":true,"x1":139.5370},{"s":false,"z1":171.8000,"a":false,"y1":-19.0320,"n":"Unk","y2":-17.3330,"z2":170.2390,"x2":141.5870,"h":true,"x1":142.3000},{"s":false,"z1":168.5220,"a":false,"y1":-19.1760,"n":"Unk","y2":-17.4400,"z2":168.2790,"x2":138.6540,"h":true,"x1":140.3690},{"s":false,"z1":170.4430,"a":false,"y1":-18.5590,"n":"Unk","y2":-16.8280,"z2":171.6410,"x2":135.9510,"h":true,"x1":137.0840},{"s":false,"z1":172.6350,"a":false,"y1":-15.7740,"n":"Unk","y2":-13.6320,"z2":171.5220,"x2":138.2960,"h":true,"x1":138.3180},{"s":false,"z1":169.1990,"a":false,"y1":-14.6200,"n":"Unk","y2":-13.0490,"z2":167.9250,"x2":138.3670,"h":true,"x1":139.6580},{"s":false,"z1":167.5830,"a":false,"y1":-14.7670,"n":"Unk","y2":-12.5890,"z2":167.6380,"x2":135.1970,"h":true,"x1":136.2280},{"s":false,"z1":170.4050,"a":false,"y1":-12.7300,"n":"Unk","y2":-10.4630,"z2":169.6310,"x2":134.7350,"h":true,"x1":134.6430},{"s":false,"z1":169.8540,"a":false,"y1":-10.4400,"n":"Unk","y2":-8.7950,"z2":168.1500,"x2":137.2150,"h":true,"x1":137.6150},{"s":false,"z1":166.1270,"a":false,"y1":-10.6740,"n":"Unk","y2":-8.5600,"z2":165.7920,"x2":135.8790,"h":true,"x1":136.9510},{"s":false,"z1":166.8260,"a":false,"y1":-9.5360,"n":"Unk","y2":-7.3910,"z2":167.3890,"x2":132.5570,"h":true,"x1":133.4150},{"s":false,"z1":168.7780,"a":false,"y1":-6.5780,"n":"Unk","y2":-4.9120,"z2":167.6400,"x2":133.4500,"h":true,"x1":134.7720},{"s":false,"z1":166.3270,"a":false,"y1":-3.7840,"n":"Unk","y2":-2.6560,"z2":164.6870,"x2":134.2300,"h":true,"x1":135.6520},{"s":false,"z1":163.7850,"a":false,"y1":-5.0450,"n":"Unk","y2":-4.4660,"z2":163.5090,"x2":130.6950,"h":true,"x1":133.0440},{"s":false,"z1":165.8630,"a":false,"y1":-2.9560,"n":"Unk","y2":-0.6670,"z2":166.1860,"x2":129.8960,"h":true,"x1":130.5750},{"s":false,"z1":167.2010,"a":true,"y1":0.1230,"n":"Unk","y2":2.2910,"z2":166.2260,"x2":131.9140,"h":true,"x1":132.3190},{"s":false,"z1":163.6090,"a":false,"y1":1.4420,"n":"Unk","y2":1.7870,"z2":162.1270,"x2":130.5780,"h":true,"x1":132.4890},{"s":false,"z1":172.7930,"a":false,"y1":-8.0130,"n":"Unk","y2":-6.5710,"z2":173.9870,"x2":143.0140,"h":false,"x1":141.5340},{"s":false,"z1":171.5960,"a":false,"y1":-5.2310,"n":"Unk","y2":-2.8830,"z2":171.5400,"x2":143.2530,"h":false,"x1":143.8290},{"s":false,"z1":170.8580,"a":false,"y1":-3.4810,"n":"Unk","y2":-2.4790,"z2":172.7120,"x2":139.1930,"h":true,"x1":140.5460},{"s":false,"z1":174.1600,"a":false,"y1":-4.9700,"n":"Unk","y2":-3.5640,"z2":176.0030,"x2":139.5240,"h":true,"x1":139.1390},{"s":false,"z1":175.8470,"a":false,"y1":-3.6700,"n":"Unk","y2":-1.3500,"z2":176.3370,"x2":142.5850,"h":true,"x1":142.2230},{"s":false,"z1":174.6510,"a":true,"y1":-0.4080,"n":"Unk","y2":0.2780,"z2":172.9120,"x2":138.9900,"h":true,"x1":140.5620},{"s":false,"z1":175.0690,"a":false,"y1":0.5230,"n":"Unk","y2":2.2950,"z2":176.7120,"x2":137.2980,"h":true,"x1":137.0080},{"s":false,"z1":178.6780,"a":false,"y1":0.3340,"n":"Unk","y2":1.3690,"z2":179.6860,"x2":140.2010,"h":false,"x1":138.2490},{"s":false,"z1":178.2150,"a":false,"y1":3.7600,"n":"Unk","y2":5.9520,"z2":178.6190,"x2":139.0960,"h":false,"x1":139.8790},{"s":false,"z1":177.2870,"a":false,"y1":5.4750,"n":"Unk","y2":6.1450,"z2":178.6910,"x2":134.7890,"h":true,"x1":136.6740},{"s":false,"z1":180.0850,"a":false,"y1":3.7200,"n":"Unk","y2":5.0120,"z2":182.0530,"x2":135.2830,"h":true,"x1":134.7570},{"s":false,"z1":183.0200,"a":false,"y1":3.4260,"n":"Unk","y2":4.9340,"z2":183.3080,"x2":139.0650,"h":true,"x1":137.1920},{"s":false,"z1":182.0460,"a":false,"y1":7.1380,"n":"Unk","y2":9.4160,"z2":182.1220,"x2":137.0230,"h":true,"x1":137.8190},{"s":false,"z1":180.9070,"a":true,"y1":8.8440,"n":"Unk","y2":9.1290,"z2":182.2300,"x2":132.5580,"h":true,"x1":134.5930},{"s":false,"z1":184.4810,"a":false,"y1":7.6680,"n":"Unk","y2":8.2670,"z2":186.8150,"x2":133.7540,"h":true,"x1":133.6460},{"s":false,"z1":192.9220,"a":false,"y1":-17.3110,"n":"Unk","y2":-16.2790,"z2":192.5560,"x2":135.3270,"h":false,"x1":137.4540},{"s":false,"z1":191.9970,"a":false,"y1":-13.7110,"n":"Unk","y2":-12.8030,"z2":191.2840,"x2":134.5490,"h":false,"x1":136.6230},{"s":false,"z1":189.7330,"a":false,"y1":-14.9770,"n":"Unk","y2":-16.6720,"z2":189.4750,"x2":132.0920,"h":false,"x1":133.8050},{"s":false,"z1":191.0320,"a":false,"y1":-18.5170,"n":"Unk","y2":-18.8470,"z2":193.0220,"x2":132.1480,"h":false,"x1":133.5030},{"s":false,"z1":193.0550,"a":false,"y1":-15.9960,"n":"Unk","y2":-16.0310,"z2":192.3080,"x2":129.2310,"h":false,"x1":131.5160},{"s":false,"z1":190.0980,"a":false,"y1":-14.2230,"n":"Unk","y2":-14.2930,"z2":189.0710,"x2":127.5390,"h":true,"x1":129.75},{"s":false,"z1":188.6900,"a":false,"y1":-17.0530,"n":"Unk","y2":-17.4060,"z2":190.0080,"x2":125.5560,"h":true,"x1":127.5440},{"s":false,"z1":192.2030,"a":false,"y1":-18.3560,"n":"Unk","y2":-16.7860,"z2":194.0990,"x2":127.0860,"h":true,"x1":127.0770},{"s":false,"z1":192.6690,"a":false,"y1":-14.9020,"n":"Unk","y2":-14,"z2":191.8860,"x2":123.3120,"h":true,"x1":125.4410},{"s":false,"z1":189.2490,"a":false,"y1":-14.4050,"n":"Unk","y2":-14.9420,"z2":189.2780,"x2":121.5700,"h":true,"x1":123.9050},{"s":false,"z1":189.8100,"a":false,"y1":-17.6680,"n":"Unk","y2":-18.9230,"z2":191.6910,"x2":121.0900,"h":true,"x1":122.0360},{"s":false,"z1":192.9860,"a":false,"y1":-16.3330,"n":"Unk","y2":-15.6740,"z2":191.7380,"x2":118.3970,"h":true,"x1":120.3650},{"s":false,"z1":192.1180,"a":true,"y1":-12.9070,"n":"Unk","y2":-12.9190,"z2":191.8460,"x2":116.3980,"h":true,"x1":118.7960},{"s":false,"z1":189.6080,"a":false,"y1":-14.5200,"n":"Unk","y2":-16.6220,"z2":189.3990,"x2":115.1090,"h":true,"x1":116.3590},{"s":false,"z1":188.8790,"a":false,"y1":-0.6510,"n":"Unk","y2":-0.7220,"z2":189.3540,"x2":140.0010,"h":false,"x1":137.5670},{"s":false,"z1":187.8990,"a":false,"y1":-3.1850,"n":"Unk","y2":-5.4430,"z2":187.0560,"x2":139.8990,"h":false,"x1":140.2340},{"s":false,"z1":184.3840,"a":false,"y1":-4.4380,"n":"Unk","y2":-3.6450,"z2":182.1980,"x2":140.0500,"h":false,"x1":139.3230},{"s":false,"z1":183.0360,"a":false,"y1":-3.2070,"n":"Unk","y2":-3.1260,"z2":183.0290,"x2":145.1040,"h":true,"x1":142.6970},{"s":false,"z1":185.6160,"a":false,"y1":-3.9970,"n":"Unk","y2":-6.2230,"z2":185.4520,"x2":146.1540,"h":true,"x1":145.2990},{"s":false,"z1":184.6380,"a":false,"y1":-7.1940,"n":"Unk","y2":-8.4250,"z2":183.4060,"x2":145.1910,"h":true,"x1":143.5140},{"s":false,"z1":181.2400,"a":false,"y1":-6.3960,"n":"Unk","y2":-6.8100,"z2":180.8150,"x2":147.3730,"h":true,"x1":145.0340},{"s":false,"z1":182.8690,"a":false,"y1":-5.2710,"n":"Unk","y2":-6.8540,"z2":183.0940,"x2":150.1210,"h":true,"x1":148.2950},{"s":false,"z1":183.75,"a":false,"y1":-9.0040,"n":"Unk","y2":-11.0160,"z2":182.5490,"x2":148.7720,"h":true,"x1":148.4760},{"s":false,"z1":180.7160,"a":false,"y1":-10.5160,"n":"Unk","y2":-11.3680,"z2":179.1550,"x2":148.4410,"h":true,"x1":146.7690},{"s":false,"z1":178.7780,"a":false,"y1":-8.9150,"n":"Unk","y2":-10.4860,"z2":178.9010,"x2":151.4640,"h":true,"x1":149.6400},{"s":false,"z1":181.7040,"a":false,"y1":-10.1630,"n":"Unk","y2":-12.4470,"z2":182.3330,"x2":152.3560,"h":true,"x1":151.7290},{"s":false,"z1":181.5050,"a":false,"y1":-13.5180,"n":"Unk","y2":-15.2660,"z2":180.5520,"x2":151.2890,"h":true,"x1":149.9820},{"s":false,"z1":178.1650,"a":true,"y1":-13.6850,"n":"Unk","y2":-14.3940,"z2":177.9020,"x2":154.1780,"h":true,"x1":151.8790},{"s":false,"z1":179.0750,"a":false,"y1":-11.9680,"n":"Unk","y2":-12.6930,"z2":180.8390,"x2":156.7330,"h":true,"x1":155.2070},{"s":false,"z1":181.0030,"a":false,"y1":-15.2230,"n":"Unk","y2":-17.5150,"z2":180.4370,"x2":155.7190,"h":false,"x1":155.3480},{"s":false,"z1":178.5290,"a":false,"y1":-17.5450,"n":"Unk","y2":-19.2990,"z2":177.7310,"x2":155.1090,"h":false,"x1":153.5980},{"s":false,"z1":176.1120,"a":false,"y1":-17.5320,"n":"Unk","y2":-18.2140,"z2":177.2360,"x2":158.6050,"h":false,"x1":156.5860},{"s":false,"z1":177.6610,"a":false,"y1":-15.5030,"n":"Unk","y2":-15.9120,"z2":179.3530,"x2":161.2400,"h":false,"x1":159.5050},{"s":false,"z1":170.0480,"a":false,"y1":-10.6510,"n":"Unk","y2":-11.2210,"z2":170.7680,"x2":145.8280,"h":false,"x1":143.6340},{"s":false,"z1":172.7410,"a":false,"y1":-9.2280,"n":"Unk","y2":-11.1600,"z2":172.8040,"x2":147.3350,"h":true,"x1":145.8660},{"s":false,"z1":175.2310,"a":false,"y1":-12.1490,"n":"Unk","y2":-14.5060,"z2":175.3020,"x2":145.7040,"h":true,"x1":146.1870},{"s":false,"z1":173.5150,"a":false,"y1":-14.2860,"n":"Unk","y2":-16.2180,"z2":172.6170,"x2":144.9010,"h":true,"x1":143.6050},{"s":false,"z1":170.4040,"a":false,"y1":-14.6050,"n":"Unk","y2":-15.7850,"z2":170.3240,"x2":147.9530,"h":true,"x1":145.8620},{"s":false,"z1":172.4280,"a":false,"y1":-14.5390,"n":"Unk","y2":-16.7740,"z2":172.4980,"x2":149.9150,"h":true,"x1":149.0330},{"s":false,"z1":173.8760,"a":true,"y1":-17.8120,"n":"Unk","y2":-20.0830,"z2":173.1920,"x2":148.3460,"h":true,"x1":147.6660},{"s":false,"z1":170.5430,"a":false,"y1":-19.7110,"n":"Unk","y2":-21.0330,"z2":169.6960,"x2":149.3180,"h":true,"x1":147.4720},{"s":false,"z1":171.2800,"a":false,"y1":-19.5950,"n":"Unk","y2":-19.7630,"z2":173.2150,"x2":152.6400,"h":false,"x1":151.2160},{"s":false,"z1":174.3110,"a":false,"y1":-21.9130,"n":"Unk","y2":-23.5850,"z2":174.3440,"x2":152.9910,"h":false,"x1":151.2800},{"s":false,"z1":165.0180,"a":false,"y1":-16.7580,"n":"Unk","y2":-14.7420,"z2":165.8670,"x2":119.6470,"h":false,"x1":118.6300},{"s":false,"z1":165.9130,"a":false,"y1":-13.375,"n":"Unk","y2":-12.6380,"z2":167.4770,"x2":115.5500,"h":false,"x1":117.2100},{"s":false,"z1":166.8360,"a":false,"y1":-14.8210,"n":"Unk","y2":-15.3190,"z2":169.1120,"x2":113.5120,"h":true,"x1":113.8010},{"s":false,"z1":169.25,"a":false,"y1":-17.3350,"n":"Unk","y2":-16.4640,"z2":171.1900,"x2":116.4860,"h":true,"x1":115.3060},{"s":false,"z1":170.2110,"a":false,"y1":-13.9730,"n":"Unk","y2":-12.4760,"z2":171.9740,"x2":115.8630,"h":true,"x1":116.7840},{"s":false,"z1":171.4380,"a":false,"y1":-13.2350,"n":"Unk","y2":-14,"z2":173.7130,"x2":113.1960,"h":true,"x1":113.1700},{"s":false,"z1":173.0640,"a":false,"y1":-16.6470,"n":"Unk","y2":-16.2700,"z2":175.3350,"x2":113.9740,"h":true,"x1":113.2980},{"s":false,"z1":174.7190,"a":false,"y1":-14.9660,"n":"Unk","y2":-14.4200,"z2":176.9590,"x2":115.4450,"h":true,"x1":116.2770},{"s":false,"z1":176.2370,"a":false,"y1":-11.7480,"n":"Unk","y2":-12.1580,"z2":178.2000,"x2":113.5950,"h":true,"x1":114.7850},{"s":false,"z1":176.9270,"a":false,"y1":-12.6560,"n":"Unk","y2":-13.0640,"z2":179.3420,"x2":111.1840,"h":true,"x1":111.1330},{"s":false,"z1":179.0560,"a":false,"y1":-15.4400,"n":"Unk","y2":-14.1800,"z2":181.0760,"x2":112.7530,"h":true,"x1":112.6980},{"s":false,"z1":181.0510,"a":false,"y1":-13.5320,"n":"Unk","y2":-11.6130,"z2":182.4030,"x2":115.0310,"h":true,"x1":115.3680},{"s":false,"z1":181.0980,"a":true,"y1":-10.9530,"n":"Unk","y2":-10.7010,"z2":183.2270,"x2":111.4350,"h":true,"x1":112.5860},{"s":false,"z1":183.0480,"a":false,"y1":-13.4140,"n":"Unk","y2":-12.6050,"z2":185.0950,"x2":111.3550,"h":true,"x1":110.3740},{"s":false,"z1":185.6070,"a":false,"y1":-14.8370,"n":"Unk","y2":-13.9600,"z2":187.6360,"x2":113.8880,"h":true,"x1":112.8540},{"s":false,"z1":187.0350,"a":false,"y1":-11.2450,"n":"Unk","y2":-11.0660,"z2":189.4030,"x2":113.6710,"h":true,"x1":113.1900},{"s":false,"z1":190.1770,"a":true,"y1":-11.3930,"n":"Unk","y2":-13.0240,"z2":191.2510,"x2":109.4590,"h":true,"x1":110.9750},{"s":false,"z1":190.5490,"a":false,"y1":-15.2930,"n":"Unk","y2":-17.3470,"z2":190.9630,"x2":112.4320,"h":true,"x1":111.0950},{"s":false,"z1":162.6720,"a":false,"y1":-25.8310,"n":"Unk","y2":-24.7210,"z2":164.1320,"x2":111.5610,"h":false,"x1":113.0830},{"s":false,"z1":162.0700,"a":false,"y1":-23.2460,"n":"Unk","y2":-23.0140,"z2":162.6660,"x2":107.9210,"h":false,"x1":110.2820},{"s":false,"z1":164.5760,"a":false,"y1":-25.0730,"n":"Unk","y2":-23.7270,"z2":166.4720,"x2":108.7090,"h":false,"x1":108.1450},{"s":false,"z1":167.4830,"a":false,"y1":-25.5910,"n":"Unk","y2":-24.0520,"z2":169.3130,"x2":110.9180,"h":false,"x1":110.5980},{"s":false,"z1":167.7140,"a":false,"y1":-21.7870,"n":"Unk","y2":-19.9000,"z2":167.3730,"x2":109.2140,"h":false,"x1":110.7190},{"s":false,"z1":168.5120,"a":false,"y1":-21.6590,"n":"Unk","y2":-21.6160,"z2":170.9430,"x2":107.2840,"h":false,"x1":107.0410},{"s":false,"z1":171.3000,"a":false,"y1":-24.3380,"n":"Unk","y2":-25.0780,"z2":172.3970,"x2":108.9590,"h":false,"x1":106.9380},{"s":false,"z1":172.8660,"a":false,"y1":-22.3490,"n":"Unk","y2":-20.2950,"z2":174.1830,"x2":109.7350,"h":false,"x1":109.7790},{"s":false,"z1":172.2740,"a":false,"y1":-19.1480,"n":"Unk","y2":-19.2260,"z2":174.4060,"x2":106.8030,"h":false,"x1":107.9220},{"s":false,"z1":173.3580,"a":false,"y1":-20.5600,"n":"Unk","y2":-20.9630,"z2":175.6990,"x2":104.5510,"h":false,"x1":104.5750},{"s":false,"z1":175.9670,"a":false,"y1":-22.1630,"n":"Unk","y2":-21.1820,"z2":176.9060,"x2":108.7030,"h":false,"x1":106.6780},{"s":false,"z1":177.5360,"a":false,"y1":-18.6850,"n":"Unk","y2":-16.6010,"z2":178.6580,"x2":106.7290,"h":false,"x1":107.4910},{"s":false,"z1":178.6820,"a":false,"y1":-17.6980,"n":"Unk","y2":-18.0480,"z2":180.9910,"x2":103.1180,"h":false,"x1":103.9820},{"s":false,"z1":181.3260,"a":false,"y1":-20.3580,"n":"Unk","y2":-18.2320,"z2":182.1110,"x2":105.4520,"h":false,"x1":104.6380},{"s":false,"z1":169.2980,"a":false,"y1":-31.3310,"n":"Unk","y2":-31.0400,"z2":167.9810,"x2":116.5330,"h":false,"x1":118.5140},{"s":false,"z1":168.4850,"a":false,"y1":-33.6850,"n":"Unk","y2":-33.9490,"z2":169.8300,"x2":113.6800,"h":false,"x1":115.6560},{"s":false,"z1":172.1910,"a":false,"y1":-34.2070,"n":"Unk","y2":-32.6200,"z2":173.6300,"x2":114.1170,"h":false,"x1":115.0980},{"s":false,"z1":173.1800,"a":false,"y1":-30.6470,"n":"Unk","y2":-28.4520,"z2":173.3580,"x2":115.0470,"h":false,"x1":116.0330},{"s":false,"z1":172.5220,"a":false,"y1":-29.4520,"n":"Unk","y2":-29.4110,"z2":174.5030,"x2":111.1300,"h":true,"x1":112.5100},{"s":false,"z1":174.8890,"a":false,"y1":-32.2190,"n":"Unk","y2":-30.9520,"z2":176.8760,"x2":110.7520,"h":true,"x1":111.2540},{"s":false,"z1":178.0670,"a":false,"y1":-31.4010,"n":"Unk","y2":-30.0010,"z2":179.3190,"x2":111.7400,"h":true,"x1":113.2060},{"s":false,"z1":177.5500,"a":false,"y1":-27.8360,"n":"Unk","y2":-26.9700,"z2":178.6970,"x2":110.1240,"h":true,"x1":112.0500},{"s":false,"z1":177.5960,"a":true,"y1":-28.8270,"n":"Unk","y2":-29.0880,"z2":179.6590,"x2":107.0650,"h":true,"x1":108.3590},{"s":false,"z1":180.4320,"a":false,"y1":-31.4740,"n":"Unk","y2":-31.2880,"z2":182.6190,"x2":109.3550,"h":true,"x1":108.2670},{"s":false,"z1":182.5300,"a":false,"y1":-28.4930,"n":"Unk","y2":-26.2060,"z2":183.0590,"x2":108.8130,"h":false,"x1":109.3220},{"s":false,"z1":181.0910,"a":false,"y1":-25.8930,"n":"Unk","y2":-25.2980,"z2":180.4650,"x2":104.8360,"h":false,"x1":107.0500},{"s":false,"z1":181.5330,"a":false,"y1":-27.7580,"n":"Unk","y2":-27.6480,"z2":183.5610,"x2":102.4100,"h":false,"x1":103.7930},{"s":false,"z1":185.2530,"a":false,"y1":-27.8730,"n":"Unk","y2":-25.9100,"z2":186.3520,"x2":103.6860,"h":false,"x1":104.5600},{"s":false,"z1":184.7190,"a":false,"y1":-24.1550,"n":"Unk","y2":-21.8950,"z2":184.7730,"x2":104.4920,"h":false,"x1":105.2070},{"s":false,"z1":183.4260,"a":false,"y1":-22.4660,"n":"Unk","y2":-22.7970,"z2":184.0650,"x2":99.6990,"h":false,"x1":102.0460},{"s":false,"z1":185.7640,"a":false,"y1":-24.9750,"n":"Unk","y2":-24.1640,"z2":187.9060,"x2":101.1510,"h":false,"x1":100.3270},{"s":false,"z1":162.5780,"a":false,"y1":-39.2730,"n":"Unk","y2":-40.3190,"z2":164.7250,"x2":116.0080,"h":false,"x1":115.5450},{"s":false,"z1":163.9490,"a":false,"y1":-42.8160,"n":"Unk","y2":-42.1650,"z2":165.1910,"x2":113.0110,"h":false,"x1":114.9590},{"s":false,"z1":167.6920,"a":false,"y1":-42.4310,"n":"Unk","y2":-40.6100,"z2":168.3900,"x2":112.8720,"h":true,"x1":114.2710},{"s":false,"z1":167.5900,"a":false,"y1":-38.6570,"n":"Unk","y2":-37.2140,"z2":168.4060,"x2":113.0060,"h":true,"x1":114.7390},{"s":false,"z1":166.7590,"a":false,"y1":-38.2760,"n":"Unk","y2":-39.1100,"z2":166.1850,"x2":108.8710,"h":true,"x1":111.0470},{"s":false,"z1":168.3130,"a":false,"y1":-40.9060,"n":"Unk","y2":-39.4240,"z2":169.4820,"x2":107.4690,"h":true,"x1":108.9830},{"s":false,"z1":171.0610,"a":false,"y1":-38.2650,"n":"Unk","y2":-36.3210,"z2":170.7350,"x2":108.1810,"h":true,"x1":109.5},{"s":false,"z1":168.6220,"a":false,"y1":-35.3270,"n":"Unk","y2":-35.1060,"z2":166.6700,"x2":108.0360,"h":true,"x1":109.4890},{"s":false,"z1":168.0040,"a":false,"y1":-36.9670,"n":"Unk","y2":-36.0670,"z2":169.6450,"x2":104.6910,"h":true,"x1":106.1520},{"s":false,"z1":171.6460,"a":false,"y1":-37.8070,"n":"Unk","y2":-36.1760,"z2":173.3430,"x2":105.0940,"h":true,"x1":105.5490},{"s":false,"z1":171.9680,"a":false,"y1":-34.1310,"n":"Unk","y2":-33.4490,"z2":172.2510,"x2":104.0910,"h":true,"x1":106.3270},{"s":false,"z1":169.6360,"a":false,"y1":-32.9620,"n":"Unk","y2":-33.4640,"z2":169.8450,"x2":101.3550,"h":true,"x1":103.6730},{"s":false,"z1":170.8480,"a":true,"y1":-36.0210,"n":"Unk","y2":-34.8990,"z2":171.9000,"x2":99.8760,"h":true,"x1":101.7140},{"s":false,"z1":174.5990,"a":false,"y1":-35.5080,"n":"Unk","y2":-34.1590,"z2":174.1930,"x2":98.7260,"h":true,"x1":100.7340},{"s":false,"z1":174.1860,"a":false,"y1":-31.7790,"n":"Unk","y2":-31.6640,"z2":171.7510,"x2":100.0550,"h":false,"x1":100.375},{"s":false,"z1":161.3530,"a":false,"y1":-38.4590,"n":"Unk","y2":-37.3170,"z2":163.3100,"x2":111.2220,"h":false,"x1":110.3130},{"s":false,"z1":162.2480,"a":false,"y1":-34.8010,"n":"Unk","y2":-33.1040,"z2":160.8050,"x2":109.3310,"h":false,"x1":110.2680},{"s":false,"z1":160.5780,"a":false,"y1":-34.6700,"n":"Unk","y2":-35.0150,"z2":159.4220,"x2":104.7150,"h":false,"x1":106.8310},{"s":false,"z1":159.4430,"a":false,"y1":-37.8010,"n":"Unk","y2":-39.2180,"z2":161.3410,"x2":104.2600,"h":false,"x1":104.9150},{"s":false,"z1":162.6660,"a":false,"y1":-36.3960,"n":"Unk","y2":-34.1220,"z2":163.5800,"x2":104.125,"h":false,"x1":103.8620},{"s":false,"z1":162.5590,"a":false,"y1":-33.3080,"n":"Unk","y2":-31.8890,"z2":160.9960,"x2":100.2320,"h":false,"x1":101.5090},{"s":false,"z1":160.1090,"a":false,"y1":-33.9830,"n":"Unk","y2":-35.6110,"z2":158.9800,"x2":97.3680,"h":false,"x1":98.7920},{"s":false,"z1":161.8000,"a":false,"y1":-36.6150,"n":"Unk","y2":-34.9920,"z2":163.4510,"x2":96.1040,"h":false,"x1":97.3720},{"s":false,"z1":165.2320,"a":false,"y1":-34.6230,"n":"Unk","y2":-32.1550,"z2":165.0880,"x2":98.4130,"h":false,"x1":98.3250},{"s":false,"z1":163.1950,"a":false,"y1":-32.4920,"n":"Unk","y2":-32.6960,"z2":161.2180,"x2":94.8260,"h":false,"x1":96.1780},{"s":false,"z1":161.6050,"a":false,"y1":-35.3060,"n":"Unk","y2":-36.5170,"z2":163.6470,"x2":93.7590,"h":false,"x1":94.3380},{"s":false,"z1":163.9990,"a":false,"y1":-34.2870,"n":"Unk","y2":-33.5100,"z2":165.7550,"x2":93.0960,"h":false,"x1":91.5580},{"s":false,"z1":165.4330,"a":false,"y1":-30.7870,"n":"Unk","y2":-29.3090,"z2":167.1920,"x2":91.3780,"h":false,"x1":92.5490},{"s":false,"z1":165.5500,"a":false,"y1":-29.2870,"n":"Unk","y2":-31.3030,"z2":165.1220,"x2":87.5960,"h":false,"x1":89.1240},{"s":false,"z1":167.3050,"a":false,"y1":-32.6680,"n":"Unk","y2":-34.0340,"z2":169.0440,"x2":89.9480,"h":false,"x1":88.7040},{"s":false,"z1":170.3960,"a":false,"y1":-31.3460,"n":"Unk","y2":-31.5200,"z2":169.7640,"x2":86.2540,"h":false,"x1":88.6960},{"s":false,"z1":168.9870,"a":false,"y1":-28.9800,"n":"Unk","y2":-29.8210,"z2":167.3680,"x2":84.4080,"h":false,"x1":85.9480},{"s":false,"z1":151.1320,"a":false,"y1":-38.5040,"n":"Unk","y2":-36.3600,"z2":150.3740,"x2":92.4530,"h":false,"x1":93.2880},{"s":false,"z1":148.6090,"a":false,"y1":-37.3430,"n":"Unk","y2":-35.4700,"z2":149.3650,"x2":89.2200,"h":false,"x1":90.5750},{"s":false,"z1":151.0870,"a":false,"y1":-37.2030,"n":"Unk","y2":-35.6280,"z2":152.8790,"x2":87.7390,"h":false,"x1":87.5970},{"s":false,"z1":153.7050,"a":false,"y1":-36.5400,"n":"Unk","y2":-34.5930,"z2":153.6350,"x2":91.7760,"h":false,"x1":90.2440},{"s":false,"z1":151.6900,"a":false,"y1":-33.2440,"n":"Unk","y2":-31.625,"z2":150.7730,"x2":88.7480,"h":false,"x1":90.2490},{"s":false,"z1":150.5140,"a":false,"y1":-33.6210,"n":"Unk","y2":-32.7920,"z2":151.7630,"x2":84.7660,"h":false,"x1":86.6900},{"s":false,"z1":154.3490,"a":false,"y1":-33.2270,"n":"Unk","y2":-31.1840,"z2":155.4700,"x2":85.9890,"h":false,"x1":86.2170},{"s":false,"z1":154.9020,"a":false,"y1":-30.2900,"n":"Unk","y2":-28.0820,"z2":154.0450,"x2":88.0940,"h":false,"x1":88.5900},{"s":false,"z1":152.4170,"a":false,"y1":-29.2160,"n":"Unk","y2":-28.3810,"z2":152.4920,"x2":83.6620,"h":false,"x1":85.9190},{"s":false,"z1":154.7960,"a":false,"y1":-29.8920,"n":"Unk","y2":-28.3720,"z2":156.6040,"x2":82.6180,"h":false,"x1":83.0030},{"s":false,"z1":157.8520,"a":false,"y1":-28.9380,"n":"Unk","y2":-26.75,"z2":157.6660,"x2":84.2340,"h":false,"x1":85.1500},{"s":false,"z1":157.5460,"a":false,"y1":-25.3450,"n":"Unk","y2":-23.4630,"z2":156.2510,"x2":85.8580,"h":false,"x1":86.5960},{"s":false,"z1":155.7620,"a":false,"y1":-24.7650,"n":"Unk","y2":-26.1180,"z2":156.1010,"x2":81.3710,"h":false,"x1":83.3620},{"s":false,"z1":158.7310,"a":false,"y1":-25.0780,"n":"Unk","y2":-23.2740,"z2":160.0130,"x2":80.0590,"h":false,"x1":81.0870},{"s":false,"z1":159.5420,"a":false,"y1":-21.5740,"n":"Unk","y2":-19.2390,"z2":159.0190,"x2":81.9760,"h":false,"x1":82.3190},{"s":false,"z1":156.6170,"a":false,"y1":-19.7070,"n":"Unk","y2":-18.75,"z2":155.2970,"x2":78.8400,"h":false,"x1":80.6000},{"s":false,"z1":155.7620,"a":false,"y1":-20.7830,"n":"Unk","y2":-19.4790,"z2":156.0470,"x2":74.9460,"h":false,"x1":76.9730},{"s":false,"z1":157.1830,"a":false,"y1":-23.6050,"n":"Unk","y2":-24.2510,"z2":158.9490,"x2":97.6200,"h":false,"x1":96.0480},{"s":false,"z1":158.5630,"a":false,"y1":-21.9380,"n":"Unk","y2":-20.0640,"z2":159.0520,"x2":101.0780,"h":false,"x1":99.5050},{"s":false,"z1":157.3760,"a":false,"y1":-18.4080,"n":"Unk","y2":-17.1510,"z2":159.4750,"x2":99.8050,"h":false,"x1":99.7000},{"s":false,"z1":159.5040,"a":false,"y1":-17.1880,"n":"Unk","y2":-16.5530,"z2":161.7350,"x2":96.7030,"h":false,"x1":96.8360},{"s":false,"z1":162.7740,"a":false,"y1":-18.9240,"n":"Unk","y2":-18.1200,"z2":164.5650,"x2":99.2210,"h":false,"x1":97.8130},{"s":false,"z1":163.4460,"a":false,"y1":-15.4100,"n":"Unk","y2":-13.1630,"z2":162.8350,"x2":98.4550,"h":false,"x1":99.2510},{"s":false,"z1":160.1240,"a":false,"y1":-13.7910,"n":"Unk","y2":-12.3530,"z2":161.2670,"x2":96.7960,"h":false,"x1":98.3610},{"s":false,"z1":160.3560,"a":false,"y1":-13.8840,"n":"Unk","y2":-13.9280,"z2":162.0750,"x2":92.7690,"h":true,"x1":94.5180},{"s":false,"z1":164.0180,"a":false,"y1":-14.8160,"n":"Unk","y2":-12.9860,"z2":164.3530,"x2":93.0030,"h":true,"x1":94.5160},{"s":false,"z1":164.1310,"a":false,"y1":-10.9710,"n":"Unk","y2":-9.3640,"z2":162.6470,"x2":93.7660,"h":true,"x1":94.8280},{"s":false,"z1":162.3970,"a":true,"y1":-10.9160,"n":"Unk","y2":-11.2410,"z2":163.1900,"x2":89.0770,"h":true,"x1":91.3840},{"s":false,"z1":165.7530,"a":false,"y1":-12.0510,"n":"Unk","y2":-11.8810,"z2":167.9140,"x2":91.1630,"h":true,"x1":90.2210},{"s":false,"z1":167.1730,"a":false,"y1":-10.5820,"n":"Unk","y2":-8.7950,"z2":168.2100,"x2":94.9620,"h":false,"x1":93.5800},{"s":false,"z1":166.7260,"a":false,"y1":-6.9990,"n":"Unk","y2":-5.6910,"z2":165.1910,"x2":92.0920,"h":false,"x1":93.4980},{"s":false,"z1":165.7190,"a":false,"y1":-7.8010,"n":"Unk","y2":-8.3110,"z2":167.4740,"x2":88.3930,"h":false,"x1":90.0940},{"s":false,"z1":169.3150,"a":false,"y1":-9,"n":"Unk","y2":-7.2680,"z2":170.6490,"x2":91.4350,"h":false,"x1":90.3950},{"s":false,"z1":169.9100,"a":false,"y1":-5.3240,"n":"Unk","y2":-3.0710,"z2":169.3650,"x2":88.9880,"h":false,"x1":89.8210},{"s":false,"z1":168.0520,"a":false,"y1":-4.2030,"n":"Unk","y2":-1.9130,"z2":167.8740,"x2":85.9630,"h":false,"x1":86.7190},{"s":false,"z1":170.6340,"a":false,"y1":-1.4840,"n":"Unk","y2":0.7180,"z2":171.5650,"x2":86.2560,"h":false,"x1":85.7510},{"s":false,"z1":158.6900,"a":false,"y1":-1.5470,"n":"Unk","y2":-2.5860,"z2":157.0390,"x2":100.3110,"h":false,"x1":101.7690},{"s":false,"z1":158.8120,"a":false,"y1":-4.7380,"n":"Unk","y2":-5.9790,"z2":157.9590,"x2":97.7450,"h":true,"x1":99.6440},{"s":false,"z1":156.5620,"a":false,"y1":-3.8280,"n":"Unk","y2":-5.1990,"z2":154.9280,"x2":95.4160,"h":true,"x1":96.5670},{"s":false,"z1":153.4820,"a":false,"y1":-5.6820,"n":"Unk","y2":-7.8220,"z2":153.3930,"x2":96.7770,"h":true,"x1":97.8370},{"s":false,"z1":154.9280,"a":false,"y1":-9.0440,"n":"Unk","y2":-10.4270,"z2":154.9210,"x2":96.7140,"h":true,"x1":98.6910},{"s":false,"z1":156.5060,"a":false,"y1":-8.5900,"n":"Unk","y2":-9.3190,"z2":155.6150,"x2":93.1040,"h":true,"x1":95.2120},{"s":false,"z1":153.0490,"a":false,"y1":-8.3000,"n":"Unk","y2":-9.5970,"z2":151.0380,"x2":93.9490,"h":true,"x1":93.7020},{"s":false,"z1":151.9990,"a":false,"y1":-11.1240,"n":"Unk","y2":-12.3960,"z2":150.6950,"x2":94.3570,"h":true,"x1":95.9690},{"s":false,"z1":153.0920,"a":false,"y1":-13.7110,"n":"Unk","y2":-13.8970,"z2":152.1420,"x2":91.0360,"h":true,"x1":93.3380},{"s":false,"z1":152.8810,"a":false,"y1":-11.2350,"n":"Unk","y2":-11.8950,"z2":150.8800,"x2":89.4420,"h":true,"x1":90.5470},{"s":false,"z1":149.3460,"a":true,"y1":-11.2560,"n":"Unk","y2":-12.5430,"z2":147.3980,"x2":91.5750,"h":true,"x1":92.1230},{"s":false,"z1":148.1760,"a":false,"y1":-14.6950,"n":"Unk","y2":-14.8090,"z2":146.8610,"x2":91.0880,"h":true,"x1":93.1820},{"s":false,"z1":147.4190,"a":false,"y1":-17.5970,"n":"Unk","y2":-17.6780,"z2":147.2210,"x2":88.3010,"h":false,"x1":90.7270},{"s":false,"z1":147.5580,"a":false,"y1":-17.0070,"y2":-17.6780,"z2":147.2210,"x2":88.3010,"h":false,"x1":89.3050},{"s":false,"z1":147.5580,"a":false,"y1":-17.0070,"y2":-17.6780,"z2":147.2210,"x2":88.3010,"h":false,"x1":89.3050},{"s":false,"z1":147.5580,"a":false,"y1":-17.0070,"y2":-17.6780,"z2":147.2210,"x2":88.3010,"h":false,"x1":89.3050},{"s":false,"z1":147.5580,"a":false,"y1":-17.0070,"y2":-17.6780,"z2":147.2210,"x2":88.3010,"h":false,"x1":89.3050}],[{"s":false,"z1":219.8740,"a":false,"y1":-4.1800,"y2":-4.1800,"z2":219.8740,"x2":124.2490,"h":false,"x1":124.2490},{"s":false,"z1":219.8740,"a":false,"y1":-4.1800,"y2":-4.1800,"z2":219.8740,"x2":124.2490,"h":false,"x1":124.2490},{"s":false,"z1":219.9290,"a":false,"y1":-4.4590,"n":"Unk","y2":-3.2850,"z2":219.4710,"x2":127.8330,"h":false,"x1":125.7330},{"s":false,"z1":217.3470,"a":false,"y1":-1.7670,"n":"Unk","y2":-0.5470,"z2":218.9320,"x2":128.0410,"h":true,"x1":126.7160},{"s":false,"z1":219.3130,"a":false,"y1":1.4390,"n":"Unk","y2":2.5970,"z2":220.5420,"x2":127.7720,"h":true,"x1":126.0230},{"s":false,"z1":222.1680,"a":false,"y1":0.5250,"n":"Unk","y2":0.4030,"z2":222.1610,"x2":130.8450,"h":true,"x1":128.4170},{"s":false,"z1":219.5620,"a":false,"y1":-0.6260,"n":"Unk","y2":1.3100,"z2":218.8620,"x2":132.1960,"h":true,"x1":130.9310},{"s":false,"z1":217.7050,"a":true,"y1":2.5420,"n":"Unk","y2":4.3830,"z2":218.3460,"x2":131.3920,"h":true,"x1":130.0150},{"s":false,"z1":221.0850,"a":false,"y1":4.1370,"n":"Unk","y2":4.9200,"z2":221.3730,"x2":133.0190,"h":true,"x1":130.7570},{"s":false,"z1":220.5120,"a":false,"y1":2.4550,"n":"Unk","y2":3.4860,"z2":219.2470,"x2":135.8730,"h":false,"x1":134.0990},{"s":false,"z1":216.9000,"a":false,"y1":3.7400,"n":"Unk","y2":5.7050,"z2":217.4430,"x2":135.5170,"h":false,"x1":134.2520},{"s":false,"z1":216.4670,"a":false,"y1":7.4440,"n":"Unk","y2":9.3320,"z2":217.9780,"x2":133.9670,"h":false,"x1":133.5110},{"s":false,"z1":219.7220,"a":false,"y1":7.7680,"n":"Unk","y2":8.9160,"z2":219.2290,"x2":137.4010,"h":true,"x1":135.4000},{"s":false,"z1":218.5430,"a":false,"y1":6.5460,"n":"Unk","y2":7.7070,"z2":217.1260,"x2":140.4020,"h":true,"x1":138.7790},{"s":false,"z1":215.5060,"a":false,"y1":8.7610,"n":"Unk","y2":10.4890,"z2":216.5510,"x2":139.6290,"h":true,"x1":138.3250},{"s":false,"z1":217.6700,"a":false,"y1":11.8300,"n":"Unk","y2":12.7980,"z2":219.2080,"x2":138.9840,"h":true,"x1":137.4110},{"s":false,"z1":219.6240,"a":false,"y1":10.4020,"n":"Unk","y2":11.5140,"z2":219.3740,"x2":142.3990,"h":true,"x1":140.2920},{"s":false,"z1":216.8190,"a":false,"y1":10.2680,"n":"Unk","y2":11.9200,"z2":216.8020,"x2":144.6620,"h":true,"x1":142.8960},{"s":false,"z1":216.4740,"a":true,"y1":14.0930,"n":"Unk","y2":15.1570,"z2":217.4860,"x2":144.7710,"h":true,"x1":142.8620},{"s":false,"z1":220.1410,"a":false,"y1":14.8300,"n":"Unk","y2":15.0370,"z2":221.4000,"x2":145.8210,"h":true,"x1":143.7620},{"s":false,"z1":219.5400,"a":false,"y1":13.3830,"n":"Unk","y2":14.9990,"z2":219.4360,"x2":149.0460,"h":false,"x1":147.2620},{"s":false,"z1":217.2980,"a":false,"y1":16.4590,"n":"Unk","y2":18.2920,"z2":217.5540,"x2":149.1840,"h":false,"x1":147.6480},{"s":false,"z1":222.0970,"a":false,"y1":6.8290,"n":"Unk","y2":8.4400,"z2":222.6630,"x2":123.9440,"h":false,"x1":122.1840},{"s":false,"z1":225.4050,"a":false,"y1":7.7520,"n":"Unk","y2":6.2450,"z2":226.2980,"x2":125.4560,"h":false,"x1":123.7700},{"s":false,"z1":223.8920,"a":false,"y1":4.6700,"n":"Unk","y2":4.9710,"z2":222.9050,"x2":127.6790,"h":false,"x1":125.4290},{"s":false,"z1":221.7270,"a":false,"y1":7.4840,"n":"Unk","y2":8.7760,"z2":223.0930,"x2":128.4200,"h":true,"x1":126.9080},{"s":false,"z1":223.8950,"a":false,"y1":10.5560,"n":"Unk","y2":11.0920,"z2":225.7790,"x2":127.8160,"h":true,"x1":126.3410},{"s":false,"z1":226.9130,"a":false,"y1":8.4600,"n":"Unk","y2":9.5440,"z2":227.8560,"x2":129.5580,"h":true,"x1":127.6370},{"s":false,"z1":225.7060,"a":false,"y1":8.7060,"n":"Unk","y2":10.6180,"z2":225.3410,"x2":132.5870,"h":true,"x1":131.2030},{"s":false,"z1":224.0110,"a":false,"y1":12.0670,"n":"Unk","y2":13.5380,"z2":225.2030,"x2":132.1790,"h":true,"x1":130.6460},{"s":false,"z1":227.4890,"a":false,"y1":13.6910,"n":"Unk","y2":14.1040,"z2":228.9760,"x2":132.2860,"h":true,"x1":130.4550},{"s":false,"z1":229.0110,"a":false,"y1":11.5850,"n":"Unk","y2":13.0150,"z2":229.4820,"x2":135.2010,"h":true,"x1":133.2770},{"s":false,"z1":226.5670,"a":false,"y1":13.6390,"n":"Unk","y2":15.7690,"z2":226.6520,"x2":136.5310,"h":true,"x1":135.4460},{"s":false,"z1":227.7060,"a":true,"y1":17.0440,"n":"Unk","y2":18.2410,"z2":229.4550,"x2":135.3670,"h":true,"x1":134.2270},{"s":false,"z1":230.9840,"a":false,"y1":15.9760,"n":"Unk","y2":14.5160,"z2":232.5260,"x2":136.9970,"h":true,"x1":135.8370},{"s":false,"z1":230.5770,"a":false,"y1":13.4620,"n":"Unk","y2":13.8140,"z2":231.6020,"x2":140.9720,"h":false,"x1":138.75},{"s":false,"z1":230.0610,"a":false,"y1":16.2630,"n":"Unk","y2":17.6860,"z2":231.1980,"x2":142.8390,"h":false,"x1":141.2970},{"s":false,"z1":232.2390,"a":false,"y1":19.4520,"n":"Unk","y2":19.2820,"z2":234.5250,"x2":141.6370,"h":false,"x1":140.7630},{"s":false,"z1":205.2060,"a":false,"y1":-15.4400,"n":"Unk","y2":-17.3110,"z2":204.6600,"x2":130.2980,"h":false,"x1":128.8530},{"s":false,"z1":206.6280,"a":false,"y1":-16.5130,"n":"Unk","y2":-18.5520,"z2":206.8530,"x2":133.5580,"h":false,"x1":132.2440},{"s":false,"z1":204.7660,"a":false,"y1":-19.9090,"n":"Unk","y2":-20.4990,"z2":202.6650,"x2":133.2520,"h":false,"x1":132.2000},{"s":false,"z1":201.5950,"a":false,"y1":-17.9080,"n":"Unk","y2":-17.7690,"z2":201.1360,"x2":135.0910,"h":true,"x1":132.7110},{"s":false,"z1":201.8270,"a":false,"y1":-15.0400,"n":"Unk","y2":-15.0800,"z2":202.1560,"x2":137.5790,"h":true,"x1":135.1920},{"s":false,"z1":204.0650,"a":false,"y1":-17.0230,"n":"Unk","y2":-19.2060,"z2":204.3690,"x2":138.7010,"h":true,"x1":137.6080},{"s":false,"z1":202.9060,"a":false,"y1":-20.5450,"n":"Unk","y2":-21.4200,"z2":201.0280,"x2":138.0840,"h":true,"x1":136.8010},{"s":false,"z1":199.6860,"a":true,"y1":-18.8800,"n":"Unk","y2":-18.9430,"z2":199.6470,"x2":140.3440,"h":true,"x1":137.9570},{"s":false,"z1":201.1880,"a":false,"y1":-16.7220,"n":"Unk","y2":-17.1280,"z2":200.9460,"x2":143.0420,"h":true,"x1":140.7070},{"s":false,"z1":201.0420,"a":false,"y1":-19.8620,"n":"Unk","y2":-20.0430,"z2":199.3170,"x2":144.5850,"h":false,"x1":142.9340},{"s":false,"z1":197.25,"a":false,"y1":-20.1370,"n":"Unk","y2":-18.7930,"z2":196.7490,"x2":144.4100,"h":false,"x1":142.4910},{"s":false,"z1":195.8330,"a":false,"y1":-16.5980,"n":"Unk","y2":-14.8810,"z2":196.8760,"x2":144.2620,"h":false,"x1":142.9590},{"s":false,"z1":198.0190,"a":false,"y1":-16.6540,"n":"Unk","y2":-17.2050,"z2":197.5500,"x2":148.3470,"h":false,"x1":146.0540},{"s":false,"z1":197.0360,"a":false,"y1":-19.8830,"n":"Unk","y2":-20.0420,"z2":195.0270,"x2":149.0100,"h":true,"x1":147.7860},{"s":false,"z1":193.5890,"a":false,"y1":-18.2680,"n":"Unk","y2":-17.6560,"z2":192.8710,"x2":149.5190,"h":true,"x1":147.2890},{"s":false,"z1":194.3430,"a":false,"y1":-15.2490,"n":"Unk","y2":-15.3570,"z2":195.0930,"x2":151.8390,"h":true,"x1":149.5620},{"s":false,"z1":195.6640,"a":false,"y1":-18.0480,"n":"Unk","y2":-19.5340,"z2":194.4600,"x2":153.2000,"h":true,"x1":151.7220},{"s":false,"z1":192.5990,"a":true,"y1":-20.2430,"n":"Unk","y2":-20.4580,"z2":190.5940,"x2":152.4470,"h":true,"x1":151.2100},{"s":false,"z1":190.0510,"a":false,"y1":-17.6710,"n":"Unk","y2":-17.7280,"z2":189.4100,"x2":154.8880,"h":true,"x1":152.5800},{"s":false,"z1":191.7680,"a":false,"y1":-16.6690,"n":"Unk","y2":-19.0400,"z2":191.7300,"x2":156.2890,"h":false,"x1":155.8680},{"s":false,"z1":199.3790,"a":false,"y1":-23.4140,"n":"Unk","y2":-24.6640,"z2":199.4130,"x2":128.6550,"h":false,"x1":126.6010},{"s":false,"z1":197.3550,"a":false,"y1":-26.4560,"n":"Unk","y2":-26.3820,"z2":195.5560,"x2":129.3510,"h":false,"x1":127.7130},{"s":false,"z1":194.9230,"a":false,"y1":-23.6460,"n":"Unk","y2":-23.8440,"z2":194.7690,"x2":131.1210,"h":true,"x1":128.7280},{"s":false,"z1":197.3570,"a":false,"y1":-23.0360,"n":"Unk","y2":-24.6360,"z2":198.3000,"x2":133.1290,"h":true,"x1":131.6010},{"s":false,"z1":197.8280,"a":false,"y1":-26.8100,"n":"Unk","y2":-28.5070,"z2":196.2930,"x2":132.1290,"h":true,"x1":131.4670},{"s":false,"z1":194.2930,"a":false,"y1":-26.5050,"n":"Unk","y2":-26.1620,"z2":194.3590,"x2":135.1570,"h":true,"x1":132.7830},{"s":false,"z1":194.7250,"a":false,"y1":-23.2940,"n":"Unk","y2":-23.9470,"z2":194.8010,"x2":137.1980,"h":true,"x1":134.8930},{"s":false,"z1":197.4750,"a":false,"y1":-24.3800,"n":"Unk","y2":-26.4070,"z2":197.6980,"x2":138.4490,"h":true,"x1":137.2400},{"s":false,"z1":196.0590,"a":false,"y1":-27.9240,"n":"Unk","y2":-28.7770,"z2":195.1270,"x2":138.7460,"h":true,"x1":136.6740},{"s":false,"z1":193.0450,"a":true,"y1":-26.7910,"n":"Unk","y2":-27.2090,"z2":193.8770,"x2":140.9190,"h":true,"x1":138.7080},{"s":false,"z1":194.6340,"a":false,"y1":-24.4160,"n":"Unk","y2":-24.6170,"z2":195.9230,"x2":143.375,"h":true,"x1":141.2930},{"s":false,"z1":195.5690,"a":false,"y1":-27.4040,"n":"Unk","y2":-29.3420,"z2":194.8330,"x2":144.7590,"h":false,"x1":143.5500},{"s":false,"z1":192.7280,"a":false,"y1":-29.875,"n":"Unk","y2":-28.9670,"z2":190.6260,"x2":142.2280,"h":false,"x1":142.9840},{"s":false,"z1":190.6860,"a":false,"y1":-26.9730,"n":"Unk","y2":-26.8490,"z2":189.1340,"x2":146.1410,"h":false,"x1":144.2750},{"s":false,"z1":191.2170,"a":false,"y1":-26.8840,"n":"Unk","y2":-29.2080,"z2":191.0920,"x2":147.5400,"h":false,"x1":148.0150},{"s":false,"z1":195.7390,"a":false,"y1":-34.8450,"n":"Unk","y2":-35.7020,"z2":193.8120,"x2":130.6360,"h":false,"x1":129.3870},{"s":false,"z1":191.9730,"a":false,"y1":-34.9040,"n":"Unk","y2":-33.4040,"z2":190.4110,"x2":129.7040,"h":true,"x1":128.6130},{"s":false,"z1":192.3460,"a":false,"y1":-31.4060,"n":"Unk","y2":-31.9420,"z2":191.1220,"x2":131.9360,"h":true,"x1":129.8440},{"s":false,"z1":193.3740,"a":false,"y1":-33.3410,"n":"Unk","y2":-35.7110,"z2":192.9680,"x2":133.1950,"h":true,"x1":132.9580},{"s":false,"z1":190.2660,"a":false,"y1":-35.4970,"n":"Unk","y2":-34.9390,"z2":188.4530,"x2":133.6370,"h":true,"x1":132.2140},{"s":false,"z1":186.7700,"a":false,"y1":-33.9890,"n":"Unk","y2":-33.6580,"z2":185.8060,"x2":133.8200,"h":true,"x1":131.6390},{"s":false,"z1":187.0610,"a":false,"y1":-31.2860,"n":"Unk","y2":-30.8140,"z2":188.6120,"x2":136.1200,"h":true,"x1":134.3470},{"s":false,"z1":189.3550,"a":false,"y1":-33.5070,"n":"Unk","y2":-35.0370,"z2":188.9980,"x2":138.2800,"h":true,"x1":136.4200},{"s":false,"z1":187.2100,"a":true,"y1":-36.6440,"n":"Unk","y2":-36.1410,"z2":185.4000,"x2":138.1290,"h":true,"x1":136.7210},{"s":false,"z1":184.0460,"a":false,"y1":-34.5280,"n":"Unk","y2":-32.3480,"z2":183.5180,"x2":137.2360,"h":true,"x1":136.3290},{"s":false,"z1":185.7800,"a":false,"y1":-32.4390,"n":"Unk","y2":-32.7620,"z2":186.5700,"x2":141.3720,"h":false,"x1":139.1000},{"s":false,"z1":185.4020,"a":false,"y1":-35.4680,"n":"Unk","y2":-37.3820,"z2":184.0110,"x2":141.7420,"h":false,"x1":141.4190},{"s":false,"z1":182.4270,"a":false,"y1":-36.5820,"n":"Unk","y2":-35.0770,"z2":180.7480,"x2":138.4430,"h":false,"x1":139.4180},{"s":false,"z1":181.3320,"a":false,"y1":-33.1880,"n":"Unk","y2":-31.9810,"z2":182.4110,"x2":142.4530,"h":false,"x1":140.6530},{"s":false,"z1":181.9090,"a":false,"y1":-34.0430,"n":"Unk","y2":-33.2810,"z2":180.7360,"x2":146.3670,"h":false,"x1":144.3770},{"s":false,"z1":192.5910,"a":false,"y1":-41.9890,"n":"Unk","y2":-41.7120,"z2":190.2540,"x2":124.4950,"h":false,"x1":123.8910},{"s":false,"z1":190.9330,"a":false,"y1":-41.0460,"n":"Unk","y2":-41.3320,"z2":188.5240,"x2":127.5060,"h":true,"x1":127.3030},{"s":false,"z1":188.6730,"a":false,"y1":-43.6720,"n":"Unk","y2":-44.1710,"z2":186.4780,"x2":128.2610,"h":true,"x1":128.9870},{"s":false,"z1":186.9500,"a":false,"y1":-44.0190,"n":"Unk","y2":-43.1020,"z2":186.3280,"x2":123.3700,"h":true,"x1":125.5520},{"s":false,"z1":186.9060,"a":false,"y1":-40.4470,"n":"Unk","y2":-38.2360,"z2":186.7370,"x2":125.4050,"h":true,"x1":124.3110},{"s":false,"z1":185.6760,"a":true,"y1":-39.6340,"n":"Unk","y2":-39.2420,"z2":183.3590,"x2":127.4260,"h":true,"x1":127.8020},{"s":false,"z1":182.7610,"a":false,"y1":-42.0260,"n":"Unk","y2":-41.7100,"z2":181.0280,"x2":125.4180,"h":true,"x1":127.0800},{"s":false,"z1":182.5580,"a":false,"y1":-39.8550,"n":"Unk","y2":-37.8230,"z2":181.4680,"x2":123.2670,"h":false,"x1":123.9390},{"s":false,"z1":181.3250,"a":false,"y1":-36.8810,"n":"Unk","y2":-36.7220,"z2":179.0480,"x2":126.7250,"h":false,"x1":125.9940},{"s":false,"z1":179.2250,"a":false,"y1":-39.0780,"n":"Unk","y2":-40.0960,"z2":177.1920,"x2":127.4560,"h":false,"x1":128.2680},{"s":false,"z1":177.5410,"a":false,"y1":-39.0200,"n":"Unk","y2":-37.7480,"z2":176.6200,"x2":123.0230,"h":false,"x1":124.8510},{"s":false,"z1":177.9390,"a":false,"y1":-35.3440,"n":"Unk","y2":-34.0970,"z2":175.8550,"x2":123.9340,"h":false,"x1":123.8280},{"s":false,"z1":175.6450,"a":false,"y1":-34.6220,"n":"Unk","y2":-36.7350,"z2":174.9870,"x2":127.7700,"h":false,"x1":126.7360},{"s":false,"z1":173.7810,"a":false,"y1":-37.75,"n":"Unk","y2":-38.9200,"z2":172.4470,"x2":123.7350,"h":false,"x1":125.4260},{"s":false,"z1":200.7160,"a":false,"y1":-48.2470,"n":"Unk","y2":-49.4670,"z2":199.0440,"x2":119.9660,"h":false,"x1":118.7350},{"s":false,"z1":197.7970,"a":false,"y1":-50.3970,"n":"Unk","y2":-50.3040,"z2":195.4160,"x2":117.1570,"h":false,"x1":117.6570},{"s":false,"z1":195.3780,"a":false,"y1":-47.5190,"n":"Unk","y2":-46.8310,"z2":193.3390,"x2":117.8590,"h":true,"x1":116.8790},{"s":false,"z1":193.8800,"a":false,"y1":-47.9740,"n":"Unk","y2":-47.7660,"z2":191.5400,"x2":119.7870,"h":true,"x1":120.3840},{"s":false,"z1":190.9730,"a":false,"y1":-50.4620,"n":"Unk","y2":-50.2520,"z2":188.8490,"x2":119.1600,"h":true,"x1":120.1980},{"s":false,"z1":189.8040,"a":false,"y1":-49.1680,"n":"Unk","y2":-47.7390,"z2":187.8630,"x2":116.7140,"h":true,"x1":116.7450},{"s":false,"z1":189.1340,"a":false,"y1":-45.7980,"n":"Unk","y2":-45.8010,"z2":186.9820,"x2":119.4500,"h":true,"x1":118.3270},{"s":false,"z1":187.6100,"a":true,"y1":-47.9800,"n":"Unk","y2":-48.7170,"z2":185.3300,"x2":120.8210,"h":true,"x1":121.0300},{"s":false,"z1":185.7250,"a":false,"y1":-50.3720,"n":"Unk","y2":-50.2940,"z2":183.7950,"x2":117.1740,"h":true,"x1":118.6330},{"s":false,"z1":183.0140,"a":false,"y1":-47.7400,"n":"Unk","y2":-45.5470,"z2":182.3670,"x2":118.7700,"h":false,"x1":118.0840},{"s":false,"z1":183.1160,"a":false,"y1":-46.1240,"n":"Unk","y2":-46.8310,"z2":181.7100,"x2":123.3160,"h":false,"x1":121.4550},{"s":false,"z1":181.5430,"a":false,"y1":-49.4290,"n":"Unk","y2":-49.0260,"z2":179.9970,"x2":120.6610,"h":false,"x1":122.4320},{"s":false,"z1":208.5680,"a":false,"y1":-8.2980,"n":"Unk","y2":-9.9950,"z2":206.8380,"x2":141.3680,"h":false,"x1":141.1510},{"s":false,"z1":205.8240,"a":false,"y1":-9.3780,"n":"Unk","y2":-9.0430,"z2":203.9650,"x2":140.3240,"h":true,"x1":138.8530},{"s":false,"z1":204.5160,"a":false,"y1":-6.2270,"n":"Unk","y2":-6.9290,"z2":202.7050,"x2":141.9640,"h":true,"x1":140.6050},{"s":false,"z1":204.2070,"a":false,"y1":-7.4970,"n":"Unk","y2":-9.6810,"z2":203.2830,"x2":144.8930,"h":true,"x1":144.2130},{"s":false,"z1":201.7100,"a":false,"y1":-9.8360,"n":"Unk","y2":-9.3580,"z2":199.3920,"x2":141.9540,"h":true,"x1":142.5},{"s":false,"z1":200.0110,"a":true,"y1":-7.3220,"n":"Unk","y2":-6.3520,"z2":198.0710,"x2":141.3820,"h":true,"x1":140.1660},{"s":false,"z1":199.6710,"a":false,"y1":-5.2730,"n":"Unk","y2":-6.0020,"z2":200.2720,"x2":145.6390,"h":true,"x1":143.4180},{"s":false,"z1":199.25,"a":false,"y1":-8.6100,"n":"Unk","y2":-9.6130,"z2":197.5520,"x2":146.5820,"h":false,"x1":145.2290},{"s":false,"z1":195.5760,"a":false,"y1":-9.3500,"n":"Unk","y2":-7.6640,"z2":193.8300,"x2":144.0540,"h":false,"x1":144.6500},{"s":false,"z1":194.7450,"a":false,"y1":-5.9450,"n":"Unk","y2":-6.1030,"z2":193.0210,"x2":147.7910,"h":false,"x1":146.0660},{"s":false,"z1":194.5710,"a":false,"y1":-7.7730,"n":"Unk","y2":-9.2020,"z2":193.3550,"x2":147.9540,"h":false,"x1":149.4320},{"s":false,"z1":209.2970,"a":false,"y1":-2.6810,"n":"Unk","y2":-2.6950,"z2":207.0660,"x2":136.5960,"h":true,"x1":135.7190},{"s":false,"z1":205.8680,"a":false,"y1":-3.2100,"n":"Unk","y2":-1.8530,"z2":204.8830,"x2":135.8110,"h":true,"x1":134.0640},{"s":false,"z1":203.4090,"a":false,"y1":-0.2070,"n":"Unk","y2":1.5750,"z2":203.2630,"x2":135.6660,"h":true,"x1":134.0600},{"s":false,"z1":204.8190,"a":false,"y1":0.2940,"n":"Unk","y2":-0.4260,"z2":203.4060,"x2":139.2950,"h":true,"x1":137.4740},{"s":false,"z1":203.4040,"a":true,"y1":-3.1700,"n":"Unk","y2":-2.7060,"z2":201.3040,"x2":139.6070,"h":true,"x1":138.4290},{"s":false,"z1":199.6850,"a":false,"y1":-3.2190,"n":"Unk","y2":-1.1630,"z2":198.6780,"x2":136.4440,"h":true,"x1":137.3450},{"s":false,"z1":199.7970,"a":false,"y1":0.4000,"n":"Unk","y2":1.5290,"z2":198.4400,"x2":140.1100,"h":true,"x1":138.4460},{"s":false,"z1":199.9650,"a":false,"y1":0.7260,"n":"Unk","y2":1.6310,"z2":197.7990,"x2":142.7220,"h":true,"x1":142.3040},{"s":false,"z1":196.5250,"a":false,"y1":-0.9240,"n":"Unk","y2":-0.7050,"z2":195.0240,"x2":140.4520,"h":true,"x1":142.3430},{"s":false,"z1":195.5650,"a":false,"y1":2.1100,"n":"Unk","y2":3.6530,"z2":194.4160,"x2":141.7900,"h":true,"x1":140.3770},{"s":false,"z1":196.7720,"a":true,"y1":4.6980,"n":"Unk","y2":4.7370,"z2":196.3360,"x2":145.3380,"h":true,"x1":142.9290},{"s":false,"z1":195.1890,"a":false,"y1":2.1400,"n":"Unk","y2":1.2170,"z2":192.9980,"x2":145.8980,"h":true,"x1":145.3320},{"s":false,"z1":192.1330,"a":false,"y1":0.875,"n":"Unk","y2":1.6810,"z2":190.3720,"x2":141.9150,"h":false,"x1":143.3690},{"s":false,"z1":191.0490,"a":false,"y1":4.3780,"n":"Unk","y2":6.3660,"z2":190.6420,"x2":143.6790,"h":false,"x1":142.3660},{"s":false,"z1":191.7680,"a":false,"y1":5.2270,"n":"Unk","y2":4.8540,"z2":189.7860,"x2":147.1650,"h":false,"x1":145.9150},{"s":false,"z1":189.8460,"a":false,"y1":2.0380,"n":"Unk","y2":1.1170,"z2":187.5800,"x2":146.5120,"h":false,"x1":146.8810},{"s":false,"z1":186.7760,"a":false,"y1":3.5450,"n":"Unk","y2":5.7790,"z2":186.2880,"x2":144.2650,"h":false,"x1":145.1550},{"s":false,"z1":187.0330,"a":false,"y1":6.8640,"n":"Unk","y2":7.3170,"z2":185.0710,"x2":148.1960,"h":false,"x1":146.8400},{"s":false,"z1":185.4560,"a":false,"y1":4.9980,"n":"Unk","y2":4.4360,"z2":183.6340,"x2":148.3330,"h":false,"x1":149.8370},{"s":false,"z1":211.1340,"a":false,"y1":6.0690,"n":"Unk","y2":5.2760,"z2":209.9500,"x2":130.7990,"h":false,"x1":128.8210},{"s":false,"z1":207.4990,"a":false,"y1":4.9090,"n":"Unk","y2":5.8460,"z2":205.2830,"x2":129.7600,"h":false,"x1":129.3820},{"s":false,"z1":206.0020,"a":false,"y1":8.4030,"n":"Unk","y2":9.3710,"z2":204.8680,"x2":130.8560,"h":false,"x1":128.9530},{"s":false,"z1":206.9340,"a":false,"y1":9.0590,"n":"Unk","y2":7.7760,"z2":206.4250,"x2":134.5880,"h":false,"x1":132.5740},{"s":false,"z1":204.1900,"a":false,"y1":6.5230,"n":"Unk","y2":7.7300,"z2":202.4190,"x2":134.375,"h":true,"x1":133.2960},{"s":false,"z1":200.9080,"a":false,"y1":8.0090,"n":"Unk","y2":9.3300,"z2":200.4370,"x2":133.9700,"h":true,"x1":132.0370},{"s":false,"z1":201.0340,"a":false,"y1":11.7830,"n":"Unk","y2":12.9860,"z2":201.7960,"x2":134.9310,"h":true,"x1":132.9250},{"s":false,"z1":201.9940,"a":false,"y1":10.5060,"n":"Unk","y2":10.2130,"z2":200.4800,"x2":138.2410,"h":true,"x1":136.3760},{"s":false,"z1":198.2620,"a":false,"y1":9.6800,"n":"Unk","y2":11.3380,"z2":197.5410,"x2":138.1590,"h":true,"x1":136.5390},{"s":false,"z1":197.5320,"a":false,"y1":13.4210,"n":"Unk","y2":15.0750,"z2":197.4290,"x2":138.0870,"h":true,"x1":136.3030},{"s":false,"z1":199.1610,"a":true,"y1":13.8780,"n":"Unk","y2":13.2470,"z2":200.2790,"x2":141.8800,"h":true,"x1":139.8270},{"s":false,"z1":198.6180,"a":false,"y1":10.9210,"n":"Unk","y2":9.6020,"z2":196.8500,"x2":143.1810,"h":true,"x1":142.2190},{"s":false,"z1":195.0280,"a":false,"y1":10.7020,"n":"Unk","y2":12.4490,"z2":194.2670,"x2":142.6940,"h":false,"x1":141.1810},{"s":false,"z1":194.9030,"a":false,"y1":14.5610,"n":"Unk","y2":15.8950,"z2":196.8680,"x2":141.4210,"h":false,"x1":140.9360},{"s":false,"z1":197.0710,"a":false,"y1":14.8610,"n":"Unk","y2":15.8010,"z2":196.8240,"x2":146.2700,"h":false,"x1":144.0440},{"s":false,"z1":193.8690,"a":false,"y1":15.8260,"n":"Unk","y2":16.6890,"z2":192.1570,"x2":144.3770,"h":false,"x1":145.9780},{"s":false,"z1":210.9690,"a":false,"y1":22.9360,"n":"Unk","y2":22.2730,"z2":209.1570,"x2":146.6030,"h":false,"x1":148.0500},{"s":false,"z1":208.7090,"a":false,"y1":19.9100,"n":"Unk","y2":18.9000,"z2":208.5340,"x2":145.8340,"h":false,"x1":148.0370},{"s":false,"z1":211.4000,"a":false,"y1":18.5360,"n":"Unk","y2":19.4250,"z2":212.8420,"x2":143.9320,"h":false,"x1":145.6470},{"s":false,"z1":210.7980,"a":false,"y1":20.6660,"n":"Unk","y2":20.7220,"z2":209.3910,"x2":140.5670,"h":false,"x1":142.5220},{"s":false,"z1":208.6960,"a":false,"y1":18.0070,"n":"Unk","y2":16.4680,"z2":209.9370,"x2":139.5590,"h":false,"x1":140.9160},{"s":false,"z1":211.8140,"a":false,"y1":16.0430,"n":"Unk","y2":16.1400,"z2":212.6240,"x2":139.3410,"h":false,"x1":141.6300},{"s":false,"z1":213.4730,"a":false,"y1":18.8560,"n":"Unk","y2":18.8630,"z2":213.2330,"x2":137.2330,"h":false,"x1":139.6120},{"s":false,"z1":210.5130,"a":false,"y1":18.5480,"n":"Unk","y2":16.8870,"z2":211.3780,"x2":135.7550,"h":false,"x1":137.2200},{"s":false,"z1":209.2010,"a":false,"y1":15.1290,"n":"Unk","y2":13.3170,"z2":210.3530,"x2":135.0760,"h":false,"x1":136.1030},{"s":false,"z1":212.4190,"a":false,"y1":13.2120,"n":"Unk","y2":12.7130,"z2":213.5490,"x2":134.8030,"h":true,"x1":136.9230},{"s":false,"z1":213.7760,"a":false,"y1":15.4470,"n":"Unk","y2":14.0160,"z2":213.4530,"x2":132.2820,"h":true,"x1":134.1460},{"s":false,"z1":210.7740,"a":false,"y1":14.5460,"n":"Unk","y2":12.3780,"z2":210.1720,"x2":131.0870,"h":true,"x1":131.9940},{"s":false,"z1":211.8920,"a":false,"y1":10.9730,"n":"Unk","y2":9.7310,"z2":213.9770,"x2":132.5400,"h":true,"x1":132.8370},{"s":false,"z1":214.8930,"a":true,"y1":11.5490,"n":"Unk","y2":12.9950,"z2":215.2370,"x2":128.6750,"h":true,"x1":130.5650},{"s":false,"z1":212.5150,"a":false,"y1":12.8560,"n":"Unk","y2":12.2880,"z2":210.7630,"x2":126.3700,"h":true,"x1":127.9090},{"s":false,"z1":210.1760,"a":false,"y1":9.9420,"n":"Unk","y2":10.0710,"z2":210.7440,"x2":125.3520,"h":false,"x1":127.6990},{"s":false,"z1":201.6650,"a":false,"y1":11.4930,"n":"Unk","y2":10,"z2":203.4930,"x2":147.9030,"h":false,"x1":147.5070},{"s":false,"z1":205.2100,"a":false,"y1":12.0450,"n":"Unk","y2":12.2780,"z2":207.0050,"x2":147.0970,"h":false,"x1":148.6810},{"s":false,"z1":205.2940,"a":false,"y1":13.2710,"n":"Unk","y2":11.8620,"z2":204.7910,"x2":143.2230,"h":false,"x1":145.1040},{"s":false,"z1":204.5520,"a":false,"y1":9.5770,"n":"Unk","y2":7.3790,"z2":204.9640,"x2":145.6560,"h":false,"x1":144.7930},{"s":false,"z1":207.3590,"a":false,"y1":8.2240,"n":"Unk","y2":7.7470,"z2":209.0760,"x2":145.1600,"h":false,"x1":146.8520},{"s":false,"z1":209.5830,"a":false,"y1":10.4430,"n":"Unk","y2":10.6170,"z2":208.9130,"x2":142.3740,"h":false,"x1":144.7140},{"s":false,"z1":207.7890,"a":false,"y1":8.0060,"n":"Unk","y2":5.7450,"z2":207.5590,"x2":141.8020,"h":false,"x1":142.3780},{"s":false,"z1":208.2100,"a":false,"y1":4.7220,"n":"Unk","y2":3.1140,"z2":209.8620,"x2":143.5570,"h":false,"x1":144.1560},{"s":false,"z1":212.0040,"a":false,"y1":5.0420,"n":"Unk","y2":4.0860,"z2":213.1490,"x2":142.0300,"h":false,"x1":143.9630},{"s":false,"z1":211.4370,"a":false,"y1":5.4290,"n":"Unk","y2":3.1220,"z2":211.8090,"x2":139.8030,"h":false,"x1":140.2060},{"s":false,"z1":209.4040,"a":false,"y1":2.2880,"n":"Unk","y2":0.1860,"z2":210.1650,"x2":141.6540,"h":false,"x1":140.7750},{"s":false,"z1":212.5450,"a":false,"y1":1.2130,"n":"Unk","y2":-0.2970,"z2":214.1750,"x2":141.7250,"h":false,"x1":142.6210},{"s":false,"z1":214.4670,"a":false,"y1":1.0170,"n":"Unk","y2":-1.4280,"z2":214.5540,"x2":139.1030,"h":false,"x1":139.3040},{"s":false,"z1":196.2910,"a":false,"y1":6.2190,"n":"Unk","y2":5.0290,"z2":196.8530,"x2":152.9210,"h":false,"x1":154.8690},{"s":false,"z1":194.8720,"a":false,"y1":5.9200,"n":"Unk","y2":4.1670,"z2":195.3650,"x2":149.7460,"h":false,"x1":151.3370},{"s":false,"z1":196.0250,"a":false,"y1":2.2620,"n":"Unk","y2":0.6630,"z2":197.4390,"x2":152.7280,"h":false,"x1":151.6220},{"s":false,"z1":198.3830,"a":false,"y1":2.5610,"n":"Unk","y2":3.2760,"z2":200.6970,"x2":154.2460,"h":true,"x1":154.5610},{"s":false,"z1":199.9900,"a":false,"y1":4.5740,"n":"Unk","y2":2.9020,"z2":201.6850,"x2":151.6580,"h":true,"x1":151.7830},{"s":false,"z1":200.3960,"a":false,"y1":1.3320,"n":"Unk","y2":-0.8860,"z2":200.7860,"x2":150.8330,"h":true,"x1":149.9260},{"s":false,"z1":200.9100,"a":false,"y1":-0.1040,"n":"Unk","y2":-0.5220,"z2":203.1800,"x2":154.0480,"h":true,"x1":153.4110},{"s":false,"z1":203.9270,"a":false,"y1":2.1550,"n":"Unk","y2":0.9160,"z2":205.9300,"x2":152.8980,"h":true,"x1":153.3970},{"s":false,"z1":205.1070,"a":true,"y1":0.3360,"n":"Unk","y2":-0.9910,"z2":206.7800,"x2":151.3010,"h":true,"x1":150.2560},{"s":false,"z1":205.3480,"a":false,"y1":-3.3570,"n":"Unk","y2":-4.3090,"z2":206.0440,"x2":153.4320,"h":true,"x1":151.3110},{"s":false,"z1":207.3410,"a":false,"y1":-1.9170,"n":"Unk","y2":-0.4070,"z2":209.2650,"x2":154.4540,"h":false,"x1":154.1940},{"s":false,"z1":209.6600,"a":false,"y1":-0.1990,"n":"Unk","y2":-0.3430,"z2":210.7120,"x2":149.4380,"h":false,"x1":151.6760},{"s":false,"z1":210.8430,"a":false,"y1":-3.1670,"n":"Unk","y2":-4.7750,"z2":212.3280,"x2":150.5340,"h":false,"x1":149.6170},{"s":false,"z1":210.3470,"a":false,"y1":-5.9150,"n":"Unk","y2":-6.5280,"z2":211.1730,"x2":154.3600,"h":false,"x1":152.1400},{"s":false,"z1":213.1280,"a":false,"y1":-4.4570,"n":"Unk","y2":-4.5040,"z2":215.5310,"x2":153.8810,"h":false,"x1":154.2960},{"s":false,"z1":215.2560,"a":false,"y1":-4.0890,"n":"Unk","y2":-6.3790,"z2":215.7510,"x2":151.6550,"h":false,"x1":151.1510},{"s":false,"z1":214.9840,"a":false,"y1":-7.2940,"n":"Unk","y2":-9.0490,"z2":216.3190,"x2":150.0110,"h":false,"x1":149.0860},{"s":false,"z1":214.5840,"a":false,"y1":-9.2850,"n":"Unk","y2":-10.5870,"z2":216.3130,"x2":153.4780,"h":false,"x1":152.3310},{"s":false,"z1":199.9790,"a":false,"y1":-8.2950,"n":"Unk","y2":-7.3540,"z2":200.2210,"x2":155.6550,"h":false,"x1":157.8540},{"s":false,"z1":198.4810,"a":false,"y1":-9.2100,"n":"Unk","y2":-10.7350,"z2":199.5940,"x2":153.0500,"h":false,"x1":154.5560},{"s":false,"z1":199.9280,"a":false,"y1":-12.7510,"n":"Unk","y2":-12.7790,"z2":201.9230,"x2":153.5480,"h":true,"x1":154.8660},{"s":false,"z1":203.2510,"a":false,"y1":-10.9710,"n":"Unk","y2":-11.1530,"z2":204.0370,"x2":152.9520,"h":true,"x1":155.2250},{"s":false,"z1":202.7130,"a":false,"y1":-8.9400,"n":"Unk","y2":-9.6100,"z2":201.9460,"x2":149.9190,"h":true,"x1":152.0880},{"s":false,"z1":202.6490,"a":false,"y1":-12.3620,"n":"Unk","y2":-14.75,"z2":202.5950,"x2":150.4870,"h":true,"x1":150.3470},{"s":false,"z1":204.5270,"a":false,"y1":-14.8030,"n":"Unk","y2":-15.2100,"z2":206.4480,"x2":151.1620,"h":true,"x1":152.4860},{"s":false,"z1":207.5360,"a":false,"y1":-12.5730,"n":"Unk","y2":-13.1350,"z2":208.2430,"x2":149.5510,"h":true,"x1":151.7680},{"s":false,"z1":206.2640,"a":false,"y1":-11.6630,"n":"Unk","y2":-13.2260,"z2":205.5470,"x2":146.5130,"h":true,"x1":148.2430},{"s":false,"z1":206.5530,"a":true,"y1":-15.4540,"n":"Unk","y2":-17.4400,"z2":207.6400,"x2":148.8230,"h":true,"x1":148.0090},{"s":false,"z1":209.3960,"a":false,"y1":-16.1580,"n":"Unk","y2":-17.1080,"z2":211.2240,"x2":149.1910,"h":true,"x1":150.4430},{"s":false,"z1":211.7770,"a":false,"y1":-14.6920,"n":"Unk","y2":-14.7860,"z2":211.1990,"x2":145.5020,"h":false,"x1":147.8420},{"s":false,"z1":209.8520,"a":false,"y1":-17.3440,"n":"Unk","y2":-19.5110,"z2":210.8520,"x2":145.5670,"h":false,"x1":145.9820},{"s":false,"z1":212.2530,"a":false,"y1":-19.5300,"n":"Unk","y2":-20.2920,"z2":214.25,"x2":146.8820,"h":false,"x1":147.9700},{"s":false,"z1":214.8220,"a":false,"y1":-17.6450,"n":"Unk","y2":-15.4720,"z2":215.2000,"x2":144.9790,"h":false,"x1":145.9000},{"s":false,"z1":213.7520,"a":false,"y1":-15.9810,"n":"Unk","y2":-16.2410,"z2":214.5740,"x2":140.375,"h":false,"x1":142.6540},{"s":false,"z1":214.8710,"a":false,"y1":-19.0890,"n":"Unk","y2":-21.0520,"z2":216.2430,"x2":140.8700,"h":false,"x1":140.7850},{"s":false,"z1":217.0830,"a":false,"y1":-20.6450,"n":"Unk","y2":-21.3170,"z2":218.9640,"x2":142.0750,"h":false,"x1":143.4320},{"s":false,"z1":219.5920,"a":false,"y1":-18.6610,"n":"Unk","y2":-19.2220,"z2":218.7070,"x2":139.1000,"h":false,"x1":141.3010},{"s":false,"z1":206.1800,"a":false,"y1":-27.7060,"n":"Unk","y2":-27.8950,"z2":206.2370,"x2":148.5960,"h":false,"x1":151.0030},{"s":false,"z1":206.2940,"a":false,"y1":-25.0540,"n":"Unk","y2":-25.0330,"z2":205.8400,"x2":145.8720,"h":false,"x1":148.2150},{"s":false,"z1":204.3370,"a":false,"y1":-27.4410,"n":"Unk","y2":-28.1180,"z2":205.3240,"x2":143.8430,"h":true,"x1":145.9640},{"s":false,"z1":207.7830,"a":false,"y1":-28.8460,"n":"Unk","y2":-28.2410,"z2":208.3930,"x2":142.9300,"h":true,"x1":145.1780},{"s":false,"z1":207.8760,"a":false,"y1":-25.5030,"n":"Unk","y2":-24.1740,"z2":206.3050,"x2":142.0060,"h":true,"x1":143.2850},{"s":false,"z1":204.4780,"a":false,"y1":-26.1990,"n":"Unk","y2":-27.1130,"z2":203.6350,"x2":139.5890,"h":true,"x1":141.6500},{"s":false,"z1":205.4650,"a":true,"y1":-29.2940,"n":"Unk","y2":-28.4890,"z2":206.8940,"x2":137.9250,"h":true,"x1":139.7710},{"s":false,"z1":208.8530,"a":false,"y1":-27.4790,"n":"Unk","y2":-25.1170,"z2":209.1950,"x2":139.2600,"h":true,"x1":139.7340},{"s":false,"z1":206.8040,"a":false,"y1":-24.9080,"n":"Unk","y2":-24.5030,"z2":205.6090,"x2":135.8760,"h":false,"x1":137.9250},{"s":false,"z1":205.8100,"a":false,"y1":-27.2080,"n":"Unk","y2":-26.3580,"z2":206.8370,"x2":133.0020,"h":false,"x1":135.0240},{"s":false,"z1":200.2850,"a":false,"y1":-32.4570,"n":"Unk","y2":-33.6540,"z2":200.2230,"x2":144.5420,"h":false,"x1":146.6180},{"s":false,"z1":199.3970,"a":false,"y1":-36.0050,"n":"Unk","y2":-36.3000,"z2":200.3760,"x2":143.4940,"h":true,"x1":145.6520},{"s":false,"z1":202.9710,"a":false,"y1":-36.8550,"n":"Unk","y2":-35.7260,"z2":203.9270,"x2":142.7760,"h":true,"x1":144.6760},{"s":false,"z1":203.5770,"a":false,"y1":-33.2250,"n":"Unk","y2":-32.0700,"z2":202.2010,"x2":142.1500,"h":true,"x1":143.8070},{"s":false,"z1":201.1520,"a":true,"y1":-34.5240,"n":"Unk","y2":-36.4180,"z2":200.4750,"x2":139.7750,"h":true,"x1":141.1480},{"s":false,"z1":202.4030,"a":false,"y1":-38.1800,"n":"Unk","y2":-38.6290,"z2":203.0860,"x2":138.6960,"h":true,"x1":141.0070},{"s":false,"z1":205.2530,"a":false,"y1":-36.7470,"n":"Unk","y2":-34.3360,"z2":205.0760,"x2":138.6960,"h":false,"x1":138.9390},{"s":false,"z1":202.8940,"a":false,"y1":-34.4720,"n":"Unk","y2":-33.8890,"z2":202.2200,"x2":134.7510,"h":false,"x1":136.9940},{"s":false,"z1":201.8600,"a":false,"y1":-36.5720,"n":"Unk","y2":-36.2720,"z2":203.6850,"x2":132.4700,"h":false,"x1":134.0430},{"s":false,"z1":205.6670,"a":false,"y1":-36.4850,"n":"Unk","y2":-35.1140,"z2":207.0510,"x2":135.9480,"h":false,"x1":134.5740},{"s":false,"z1":190.4420,"a":false,"y1":-38.7350,"n":"Unk","y2":-38.6480,"z2":192.5690,"x2":144.5040,"h":true,"x1":145.6530},{"s":false,"z1":191.6010,"a":false,"y1":-37.2280,"n":"Unk","y2":-38.8520,"z2":192.8810,"x2":141.0550,"h":true,"x1":142.3130},{"s":false,"z1":190.6080,"a":false,"y1":-40.3590,"n":"Unk","y2":-42.6130,"z2":191.0040,"x2":140.9650,"h":true,"x1":140.3410},{"s":false,"z1":192.7300,"a":false,"y1":-41.9670,"n":"Unk","y2":-42.3260,"z2":194.7570,"x2":141.7490,"h":true,"x1":142.9510},{"s":false,"z1":195.6380,"a":true,"y1":-39.6710,"n":"Unk","y2":-40.8840,"z2":196.8230,"x2":140.5300,"h":true,"x1":142.1990},{"s":false,"z1":195.2300,"a":false,"y1":-40.0570,"n":"Unk","y2":-41.8740,"z2":194.9230,"x2":136.8220,"h":true,"x1":138.4300},{"s":false,"z1":194.3720,"a":false,"y1":-43.7400,"n":"Unk","y2":-45.2990,"z2":194.7060,"x2":140.5560,"h":false,"x1":138.7610},{"s":false,"z1":197.3630,"a":false,"y1":-44.1610,"n":"Unk","y2":-43.5050,"z2":199.7350,"x2":141.0770,"h":false,"x1":140.9760},{"s":false,"z1":199.5850,"a":false,"y1":-42.2990,"n":"Unk","y2":-42.0220,"z2":199.3560,"x2":136.1450,"h":false,"x1":138.4980},{"s":false,"z1":198.3310,"a":false,"y1":-44.7620,"n":"Unk","y2":-46.6150,"z2":196.8970,"x2":135.5690,"h":false,"x1":135.9010},{"s":false,"z1":182.5800,"a":false,"y1":-42.9730,"n":"Unk","y2":-44.7080,"z2":183.0480,"x2":139.2320,"h":false,"x1":137.5880},{"s":false,"z1":181.7380,"a":false,"y1":-46.7270,"n":"Unk","y2":-48.1910,"z2":183.6460,"x2":137.5300,"h":false,"x1":137.6730},{"s":false,"z1":184.3140,"a":false,"y1":-47.9510,"n":"Unk","y2":-47.2910,"z2":186.6220,"x2":140.3130,"h":false,"x1":140.1760},{"s":false,"z1":186.4090,"a":false,"y1":-45.9640,"n":"Unk","y2":-46.9340,"z2":187.1790,"x2":135.7180,"h":true,"x1":137.7300},{"s":false,"z1":184.7260,"a":false,"y1":-46.7710,"n":"Unk","y2":-47.5340,"z2":186.3860,"x2":132.7840,"h":true,"x1":134.3990},{"s":false,"z1":186.6460,"a":false,"y1":-50.0720,"n":"Unk","y2":-51.3420,"z2":188.2380,"x2":135.1600,"h":true,"x1":133.7940},{"s":false,"z1":190.1190,"a":true,"y1":-49.3140,"n":"Unk","y2":-48.9510,"z2":192.3360,"x2":134.1340,"h":true,"x1":135.0960},{"s":false,"z1":191.2220,"a":false,"y1":-47.9820,"n":"Unk","y2":-48.1740,"z2":190.2120,"x2":129.3970,"h":true,"x1":131.6470},{"s":false,"z1":189.7650,"a":false,"y1":-50.9930,"n":"Unk","y2":-53.3220,"z2":190.0180,"x2":130.5730,"h":false,"x1":130.0220},{"s":false,"z1":192.0090,"a":false,"y1":-52.6890,"n":"Unk","y2":-52.9970,"z2":193.9030,"x2":131.0090,"h":true,"x1":132.5350},{"s":false,"z1":195.1470,"a":false,"y1":-50.6200,"n":"Unk","y2":-51.8910,"z2":195.6330,"x2":129.7860,"h":true,"x1":131.7600},{"s":false,"z1":194.1650,"a":false,"y1":-50.2270,"n":"Unk","y2":-51.3980,"z2":192.7350,"x2":126.6090,"h":true,"x1":128.1390},{"s":false,"z1":192.7560,"a":false,"y1":-53.7700,"n":"Unk","y2":-55.6980,"z2":193.6760,"x2":126.6800,"h":true,"x1":127.8720},{"s":false,"z1":195.8960,"a":true,"y1":-55.7970,"n":"Unk","y2":-56.0820,"z2":196.4450,"x2":126.0610,"h":true,"x1":128.375},{"s":false,"z1":197.4580,"a":false,"y1":-53.3290,"n":"Unk","y2":-52.5820,"z2":196.5160,"x2":123.7100,"h":true,"x1":125.7850},{"s":false,"z1":194.7640,"a":false,"y1":-54.8040,"n":"Unk","y2":-55.7400,"z2":195.3100,"x2":121.3450,"h":false,"x1":123.4910},{"s":false,"z1":196.8420,"a":false,"y1":-57.8210,"n":"Unk","y2":-57.6330,"z2":199.1000,"x2":121.6800,"h":false,"x1":122.4770},{"s":false,"z1":199.7830,"a":false,"y1":-55.5300,"n":"Unk","y2":-53.5210,"z2":200.8610,"x2":122.4680,"h":false,"x1":123.2590},{"s":false,"z1":198.7950,"a":false,"y1":-52.9470,"n":"Unk","y2":-51.8520,"z2":200.6960,"x2":119.5980,"h":false,"x1":120.6070},{"s":false,"z1":176.3180,"a":false,"y1":-51.6280,"n":"Unk","y2":-52.7740,"z2":176.5990,"x2":129.1200,"h":false,"x1":131.2960},{"s":false,"z1":176.6550,"a":false,"y1":-55.3240,"n":"Unk","y2":-55.8610,"z2":178.4370,"x2":128.8150,"h":true,"x1":130.3160},{"s":false,"z1":180.4220,"a":false,"y1":-55.8410,"n":"Unk","y2":-54.6470,"z2":182.3340,"x2":129.8820,"h":true,"x1":130.8120},{"s":false,"z1":180.6100,"a":false,"y1":-52.7880,"n":"Unk","y2":-53.1970,"z2":180.7590,"x2":126.1900,"h":true,"x1":128.5770},{"s":false,"z1":180.0910,"a":true,"y1":-55.9560,"n":"Unk","y2":-58.3100,"z2":180.5640,"x2":126.8550,"h":true,"x1":126.5990},{"s":false,"z1":182.8710,"a":false,"y1":-57.9020,"n":"Unk","y2":-58.2180,"z2":184.5940,"x2":126.8510,"h":true,"x1":128.4340},{"s":false,"z1":185.9060,"a":false,"y1":-55.7170,"n":"Unk","y2":-54.3000,"z2":186.1080,"x2":125.5720,"h":false,"x1":127.5050},{"s":false,"z1":184.1060,"a":false,"y1":-55.7140,"n":"Unk","y2":-57.3100,"z2":183.8890,"x2":122.3520,"h":false,"x1":124.1540},{"s":false,"z1":184.5380,"a":false,"y1":-59.5080,"n":"Unk","y2":-60.9180,"z2":186.4910,"x2":124.0510,"h":false,"x1":124.0390},{"s":false,"z1":187.8500,"a":false,"y1":-59.3780,"n":"Unk","y2":-58.0200,"z2":189.8620,"x2":125.7750,"h":false,"x1":125.9300},{"s":false,"z1":188.9770,"a":false,"y1":-56.7210,"n":"Unk","y2":-55.8590,"z2":188.2670,"x2":121.2720,"h":false,"x1":123.3900},{"s":false,"z1":188.1640,"a":false,"y1":-58.5280,"n":"Unk","y2":-60.75,"z2":187.6560,"x2":119.2670,"h":false,"x1":120.1580},{"s":false,"z1":190.0240,"a":false,"y1":-61.8350,"n":"Unk","y2":-62.6020,"z2":192.2710,"x2":120.9050,"h":false,"x1":120.4280},{"s":false,"z1":193.0090,"a":false,"y1":-59.8560,"n":"Unk","y2":-58.4620,"z2":194.2610,"x2":120.1090,"h":false,"x1":121.6110},{"s":false,"z1":192.1840,"a":false,"y1":-58.6720,"n":"Unk","y2":-59.9320,"z2":193.9310,"x2":116.9860,"h":false,"x1":118.0680},{"s":false,"z1":192.2160,"a":false,"y1":-61.2010,"n":"Unk","y2":-62.5410,"z2":194.1770,"x2":114.7030,"h":false,"x1":115.1790},{"s":false,"z1":194.7760,"a":false,"y1":-62.9000,"n":"Unk","y2":-64.0680,"z2":196.3490,"x2":116.1050,"h":false,"x1":117.5320},{"s":false,"z1":198.1500,"a":false,"y1":-61.9340,"n":"Unk","y2":-62.2390,"z2":198.7530,"x2":113.7770,"h":false,"x1":116.0890},{"s":false,"z1":196.2730,"a":false,"y1":-61.4120,"n":"Unk","y2":-63.1720,"z2":195.0970,"x2":111.5670,"h":false,"x1":112.7450},{"s":false,"z1":197.0970,"a":false,"y1":-65.1130,"n":"Unk","y2":-66.3690,"z2":199.0780,"x2":111.9080,"h":false,"x1":112.4930},{"s":false,"z1":200.6880,"a":false,"y1":-65.1210,"n":"Unk","y2":-63.6820,"z2":202.0700,"x2":115.2950,"h":false,"x1":113.9090},{"s":false,"z1":200.1130,"a":false,"y1":-51.4100,"n":"Unk","y2":-50.0380,"z2":199.0240,"x2":108.3760,"h":false,"x1":110.0220},{"s":false,"z1":199.8590,"a":false,"y1":-47.6560,"n":"Unk","y2":-46.0960,"z2":198.4710,"x2":110.9610,"h":true,"x1":109.6640},{"s":false,"z1":196.5650,"a":false,"y1":-48.0540,"n":"Unk","y2":-46.2750,"z2":195.1210,"x2":110.9040,"h":true,"x1":111.6110},{"s":false,"z1":194.8180,"a":false,"y1":-47.3110,"n":"Unk","y2":-45.6890,"z2":195.2910,"x2":106.5740,"h":true,"x1":108.3120},{"s":false,"z1":196.8370,"a":false,"y1":-44.1070,"n":"Unk","y2":-42.4230,"z2":195.0640,"x2":108.5030,"h":true,"x1":108.3290},{"s":false,"z1":194.6860,"a":true,"y1":-42.9480,"n":"Unk","y2":-42.6770,"z2":192.7890,"x2":109.8320,"h":true,"x1":111.2890},{"s":false,"z1":191.4310,"a":false,"y1":-44.9050,"n":"Unk","y2":-45.4910,"z2":190.1340,"x2":109.0430,"h":true,"x1":110.9490},{"s":false,"z1":191.5430,"a":false,"y1":-43.7990,"n":"Unk","y2":-41.9430,"z2":191.2380,"x2":105.6580,"h":false,"x1":107.2790},{"s":false,"z1":192.8800,"a":false,"y1":-40.2700,"n":"Unk","y2":-38.6280,"z2":191.1300,"x2":107.0220,"h":false,"x1":106.9640},{"s":false,"z1":190.5240,"a":false,"y1":-39.2050,"n":"Unk","y2":-39.2220,"z2":188.2190,"x2":110.3140,"h":false,"x1":109.7840},{"s":false,"z1":187.5300,"a":false,"y1":-40.9120,"n":"Unk","y2":-40.9020,"z2":186.4890,"x2":106.0070,"h":false,"x1":108.1970},{"s":false,"z1":188.0140,"a":false,"y1":-38.6310,"n":"Unk","y2":-36.9070,"z2":186.8980,"x2":103.8910,"h":false,"x1":105.1450},{"s":false,"z1":186.6460,"a":false,"y1":-35.1560,"n":"Unk","y2":-35.1470,"z2":184.3310,"x2":105.6720,"h":false,"x1":106.1680},{"s":false,"z1":183.8230,"a":false,"y1":-37.4590,"n":"Unk","y2":-37.6130,"z2":182.4800,"x2":105.2980,"h":false,"x1":107.2880},{"s":false,"z1":169.7810,"a":false,"y1":-41.5300,"n":"Unk","y2":-42.2550,"z2":171.5110,"x2":91.6320,"h":false,"x1":90.0280},{"s":false,"z1":170.3270,"a":false,"y1":-44.9830,"n":"Unk","y2":-45.5200,"z2":171.8330,"x2":93.5540,"h":false,"x1":91.7310},{"s":false,"z1":170.6910,"a":false,"y1":-43.625,"n":"Unk","y2":-43.6150,"z2":172.9610,"x2":96.1020,"h":true,"x1":95.2620},{"s":false,"z1":173.9200,"a":false,"y1":-42.1170,"n":"Unk","y2":-43.0070,"z2":175.9420,"x2":94.8250,"h":true,"x1":93.8420},{"s":false,"z1":175.6940,"a":false,"y1":-45.5450,"n":"Unk","y2":-47.5410,"z2":175.3610,"x2":94.8380,"h":true,"x1":93.4840},{"s":false,"z1":175.2740,"a":true,"y1":-45.9810,"n":"Unk","y2":-45.0320,"z2":176.2410,"x2":99.3620,"h":true,"x1":97.3030},{"s":false,"z1":177.7390,"a":false,"y1":-43.0830,"n":"Unk","y2":-42.5140,"z2":179.9950,"x2":97.0120,"h":true,"x1":97.7740},{"s":false,"z1":179.3840,"a":false,"y1":-42.9630,"n":"Unk","y2":-44.2830,"z2":181.1490,"x2":95.2190,"h":false,"x1":94.3240},{"s":false,"z1":180.2050,"a":false,"y1":-46.7140,"n":"Unk","y2":-48.0640,"z2":180.9050,"x2":96.2090,"h":false,"x1":94.2990},{"s":false,"z1":181.2650,"a":false,"y1":-45.8330,"n":"Unk","y2":-44.8090,"z2":183.1310,"x2":98.9990,"h":true,"x1":97.8690},{"s":false,"z1":183.7450,"a":false,"y1":-43.1190,"n":"Unk","y2":-44.2980,"z2":185.8220,"x2":97.0200,"h":true,"x1":96.8280},{"s":false,"z1":184.9610,"a":false,"y1":-46.3310,"n":"Unk","y2":-47.9710,"z2":186.4360,"x2":96.1700,"h":true,"x1":95.1460},{"s":false,"z1":184.7310,"a":false,"y1":-48.3350,"n":"Unk","y2":-49.1770,"z2":186.6380,"x2":99.5790,"h":true,"x1":98.4050},{"s":false,"z1":187.5450,"a":false,"y1":-46.7170,"n":"Unk","y2":-46.6660,"z2":189.8920,"x2":99.6770,"h":true,"x1":100.3460},{"s":false,"z1":189.3210,"a":false,"y1":-46.5760,"n":"Unk","y2":-48.1610,"z2":191.0150,"x2":97.4340,"h":true,"x1":96.9850},{"s":false,"z1":189.3760,"a":false,"y1":-50.4120,"n":"Unk","y2":-51.7800,"z2":190.6540,"x2":98.7800,"h":true,"x1":97.2170},{"s":false,"z1":190.9720,"a":false,"y1":-49.7270,"n":"Unk","y2":-49.0440,"z2":193.2640,"x2":101.0990,"h":true,"x1":100.6230},{"s":false,"z1":193.1750,"a":true,"y1":-46.8630,"n":"Unk","y2":-47.6950,"z2":195.2380,"x2":98.3400,"h":true,"x1":99.3160},{"s":false,"z1":193.9340,"a":false,"y1":-49.7600,"n":"Unk","y2":-51.3620,"z2":195.6320,"x2":97.4840,"h":true,"x1":96.9780},{"s":false,"z1":194.5580,"a":false,"y1":-52.2030,"n":"Unk","y2":-52.5910,"z2":195.2600,"x2":102.1510,"h":false,"x1":99.8630},{"s":false,"z1":195.8390,"a":false,"y1":-49.8970,"n":"Unk","y2":-49.6020,"z2":198.2550,"x2":102.5390,"h":false,"x1":102.5030},{"s":false,"z1":198.3160,"a":false,"y1":-49.2160,"n":"Unk","y2":-50.5440,"z2":200.2010,"x2":98.9560,"h":false,"x1":99.7050},{"s":false,"z1":198.8770,"a":false,"y1":-52.9380,"n":"Unk","y2":-53.6130,"z2":201.1150,"x2":99.8720,"h":false,"x1":99.2930},{"s":false,"z1":200.5850,"a":false,"y1":-53.8960,"n":"Unk","y2":-52.9400,"z2":202.3790,"x2":103.9630,"h":false,"x1":102.5810},{"s":false,"z1":203.0990,"a":false,"y1":-51.0600,"n":"Unk","y2":-50.9450,"z2":205.25,"x2":103.0670,"h":false,"x1":101.9510},{"s":false,"z1":197.3340,"a":false,"y1":-59.8960,"n":"Unk","y2":-60.6850,"z2":197.1550,"x2":91.6460,"h":false,"x1":89.4240},{"s":false,"z1":197.3120,"a":false,"y1":-63.3930,"n":"Unk","y2":-64.6830,"z2":195.3270,"x2":91.4150,"h":false,"x1":90.9030},{"s":false,"z1":193.6600,"a":false,"y1":-62.5760,"n":"Unk","y2":-60.7960,"z2":193.5600,"x2":92.1240,"h":true,"x1":90.5040},{"s":false,"z1":192.9910,"a":false,"y1":-58.7910,"n":"Unk","y2":-58.3350,"z2":192.3950,"x2":92.4930,"h":true,"x1":90.2600},{"s":false,"z1":194.9120,"a":false,"y1":-58.0260,"n":"Unk","y2":-59.2490,"z2":195.0090,"x2":95.5710,"h":true,"x1":93.4850},{"s":false,"z1":192.7960,"a":false,"y1":-60.875,"n":"Unk","y2":-62.2440,"z2":190.7660,"x2":95.0020,"h":true,"x1":94.9630},{"s":false,"z1":189.4400,"a":true,"y1":-60.5240,"n":"Unk","y2":-58.8700,"z2":187.8310,"x2":93.7630,"h":true,"x1":93.2580},{"s":false,"z1":189.6650,"a":false,"y1":-56.9050,"n":"Unk","y2":-56.6920,"z2":190.8310,"x2":96.1650,"h":true,"x1":94.1150},{"s":false,"z1":189.1000,"a":false,"y1":-58.6910,"n":"Unk","y2":-59.3710,"z2":187.1330,"x2":98.4890,"h":false,"x1":97.3720},{"s":false,"z1":186.4650,"a":false,"y1":-61.3540,"n":"Unk","y2":-61.2250,"z2":184.1010,"x2":95.8700,"h":false,"x1":96.5090},{"s":false,"z1":184.1570,"a":false,"y1":-58.4710,"n":"Unk","y2":-56.4310,"z2":183.3830,"x2":96.5500,"h":false,"x1":95.6030},{"s":false,"z1":185.6130,"a":false,"y1":-55.7930,"n":"Unk","y2":-55.5330,"z2":184.0910,"x2":99.7310,"h":false,"x1":97.8500},{"s":false,"z1":185.3800,"a":false,"y1":-57.5130,"n":"Unk","y2":-58.8280,"z2":183.5120,"x2":102.1070,"h":false,"x1":101.2660},{"s":false,"z1":181.8890,"a":false,"y1":-58.2110,"n":"Unk","y2":-57.4790,"z2":179.9020,"x2":98.6650,"h":false,"x1":99.8510},{"s":false,"z1":180.7550,"a":false,"y1":-54.9610,"n":"Unk","y2":-54.3240,"z2":179.3340,"x2":100.0730,"h":false,"x1":98.2740},{"s":false,"z1":200.2090,"a":false,"y1":-66.6320,"n":"Unk","y2":-64.7750,"z2":201.7060,"x2":98.6110,"h":false,"x1":99.0110},{"s":false,"z1":202.2600,"a":false,"y1":-64.1910,"n":"Unk","y2":-61.8770,"z2":202.5980,"x2":100.8080,"h":false,"x1":101.1790},{"s":false,"z1":200.6730,"a":false,"y1":-61.7380,"n":"Unk","y2":-61.3290,"z2":200.1790,"x2":96.3840,"h":false,"x1":98.7320},{"s":false,"z1":200.4150,"a":false,"y1":-64.0770,"n":"Unk","y2":-65.9050,"z2":201.7970,"x2":94.8780,"h":false,"x1":95.6790},{"s":false,"z1":204.1010,"a":false,"y1":-64.9270,"n":"Unk","y2":-63.2480,"z2":205.7410,"x2":95.5580,"h":false,"x1":96.2430},{"s":false,"z1":205.9050,"a":false,"y1":-62.1150,"n":"Unk","y2":-59.8100,"z2":205.9760,"x2":97.4740,"h":false,"x1":98.1520},{"s":false,"z1":204.2540,"a":false,"y1":-60.1280,"n":"Unk","y2":-59.6690,"z2":204.3500,"x2":92.9350,"h":false,"x1":95.3180},{"s":false,"z1":205.0710,"a":false,"y1":-62.2870,"n":"Unk","y2":-62.6890,"z2":206.8460,"x2":90.6930,"h":false,"x1":92.2880},{"s":false,"z1":208.8420,"a":false,"y1":-61.2980,"n":"Unk","y2":-59.4490,"z2":210.0770,"x2":91.2570,"h":false,"x1":92.1640},{"s":false,"z1":210.0750,"a":false,"y1":-57.8880,"n":"Unk","y2":-55.6310,"z2":209.8450,"x2":92.7770,"h":false,"x1":93.6060},{"s":false,"z1":208.8160,"a":false,"y1":-56.6300,"n":"Unk","y2":-58.9050,"z2":208.8300,"x2":89.4380,"h":false,"x1":90.3230},{"s":false,"z1":186.3930,"a":false,"y1":-50.7060,"n":"Unk","y2":-49.5190,"z2":186.1320,"x2":111.3620,"h":false,"x1":113.4780},{"s":false,"z1":183.4390,"a":false,"y1":-50.4210,"n":"Unk","y2":-52.2110,"z2":182.4870,"x2":109.7290,"h":false,"x1":111.0860},{"s":false,"z1":183.8560,"a":false,"y1":-54.1660,"n":"Unk","y2":-56.0020,"z2":185.4290,"x2":111.7080,"h":false,"x1":111.3030},{"s":false,"z1":187.4700,"a":false,"y1":-54.4090,"n":"Unk","y2":-55.1690,"z2":188.8960,"x2":110.7760,"h":false,"x1":112.5630},{"s":false,"z1":189.2280,"a":false,"y1":-52.7180,"n":"Unk","y2":-54.6040,"z2":189.7240,"x2":108.2430,"h":false,"x1":109.6440},{"s":false,"z1":186.9250,"a":false,"y1":-55.0830,"n":"Unk","y2":-55.8860,"z2":188.9820,"x2":106.6690,"h":false,"x1":107.6310},{"s":false,"z1":187.9740,"a":false,"y1":-58.5360,"n":"Unk","y2":-59.5180,"z2":190.1570,"x2":106.3820,"h":false,"x1":106.2280},{"s":false,"z1":190.9280,"a":false,"y1":-58.0640,"n":"Unk","y2":-58.0980,"z2":193.1760,"x2":107.6130,"h":false,"x1":108.5420},{"s":false,"z1":192.2800,"a":false,"y1":-57.1780,"n":"Unk","y2":-58.0440,"z2":191.1090,"x2":103.1440,"h":false,"x1":105.0410},{"s":false,"z1":191.9130,"a":false,"y1":-60.7590,"n":"Unk","y2":-63.1210,"z2":191.9960,"x2":104.3350,"h":false,"x1":103.8870},{"s":false,"z1":194.1970,"a":false,"y1":-62.9230,"n":"Unk","y2":-64.6920,"z2":195.3100,"x2":104.9110,"h":false,"x1":106.1200},{"s":false,"z1":195.8790,"a":false,"y1":-62.7140,"n":"Unk","y2":-64.6530,"z2":195.8340,"x2":101.3340,"h":false,"x1":102.6860},{"s":false,"z1":188.5960,"a":false,"y1":-49.4120,"n":"Unk","y2":-50.8370,"z2":190.5340,"x2":88.2840,"h":false,"x1":87.8320},{"s":false,"z1":189.1870,"a":false,"y1":-52.0970,"n":"Unk","y2":-52.2300,"z2":190.4210,"x2":92.6420,"h":false,"x1":90.5320},{"s":false,"z1":191.4780,"a":false,"y1":-49.5750,"n":"Unk","y2":-47.3560,"z2":192.4780,"x2":91.8290,"h":false,"x1":92.2230},{"s":false,"z1":192.1190,"a":false,"y1":-47.7990,"n":"Unk","y2":-48.6570,"z2":194.0920,"x2":87.8570,"h":true,"x1":88.9770},{"s":false,"z1":193.8770,"a":false,"y1":-51.1290,"n":"Unk","y2":-49.8050,"z2":195.75,"x2":89.8320,"h":true,"x1":89.2060},{"s":false,"z1":196.1050,"a":false,"y1":-50.9520,"n":"Unk","y2":-48.9060,"z2":196.7350,"x2":93.4790,"h":true,"x1":92.3370},{"s":false,"z1":196.0340,"a":false,"y1":-47.3130,"n":"Unk","y2":-46.5470,"z2":198.1760,"x2":91.9180,"h":true,"x1":91.1850},{"s":false,"z1":199.3220,"a":true,"y1":-47.1560,"n":"Unk","y2":-48.1520,"z2":201.3950,"x2":90.0420,"h":true,"x1":89.3460},{"s":false,"z1":200.2970,"a":false,"y1":-50.6040,"n":"Unk","y2":-49.4020,"z2":202.1050,"x2":91.7280,"h":true,"x1":90.7960},{"s":false,"z1":201.7450,"a":false,"y1":-50.1190,"n":"Unk","y2":-48.1420,"z2":202.7260,"x2":95.4010,"h":true,"x1":94.3860},{"s":false,"z1":202.9020,"a":true,"y1":-46.7470,"n":"Unk","y2":-46.5320,"z2":205.2520,"x2":92.2370,"h":true,"x1":92.8590},{"s":false,"z1":204.8700,"a":false,"y1":-47.8420,"n":"Unk","y2":-50.1440,"z2":205.7150,"x2":89.5600,"h":true,"x1":89.7250},{"s":false,"z1":206.0720,"a":false,"y1":-50.2290,"n":"Unk","y2":-50,"z2":207.4620,"x2":94.3990,"h":false,"x1":92.4510},{"s":false,"z1":206.4150,"a":false,"y1":-47.4170,"n":"Unk","y2":-46.3720,"z2":208.5920,"x2":95.1870,"h":false,"x1":95.0090},{"s":false,"z1":208.8330,"a":false,"y1":-46.2600,"n":"Unk","y2":-46.5370,"z2":211.1770,"x2":92.7350,"h":false,"x1":92.3230},{"s":false,"z1":210.9770,"a":false,"y1":-49.3630,"n":"Unk","y2":-48.0460,"z2":212.9380,"x2":93.5520,"h":false,"x1":93.2250},{"s":false,"z1":213.0980,"a":false,"y1":-48.4630,"n":"Unk","y2":-46.4970,"z2":213.8960,"x2":95.0450,"h":false,"x1":96.2950},{"s":false,"z1":192.0430,"a":false,"y1":-57.8360,"n":"Unk","y2":-57.6780,"z2":193.3080,"x2":82.7840,"h":false,"x1":80.7210},{"s":false,"z1":193.8190,"a":false,"y1":-54.8890,"n":"Unk","y2":-52.8790,"z2":194.7950,"x2":81.3250,"h":false,"x1":82.3080},{"s":false,"z1":195.3370,"a":false,"y1":-54.4750,"n":"Unk","y2":-56.2700,"z2":195.6010,"x2":77.2560,"h":false,"x1":78.8540},{"s":false,"z1":197.5140,"a":false,"y1":-57.6880,"n":"Unk","y2":-59.2960,"z2":199.1380,"x2":79.6020,"h":false,"x1":78.8770},{"s":false,"z1":200.6390,"a":false,"y1":-57.5380,"n":"Unk","y2":-56.7010,"z2":202.0010,"x2":83.1270,"h":false,"x1":81.2750},{"s":false,"z1":201.4660,"a":false,"y1":-54.0400,"n":"Unk","y2":-52.4930,"z2":203.2530,"x2":82.1240,"h":false,"x1":82.6720},{"s":false,"z1":202.4990,"a":false,"y1":-52.6070,"n":"Unk","y2":-54.2190,"z2":203.1860,"x2":77.6620,"h":false,"x1":79.3420},{"s":false,"z1":204.5850,"a":false,"y1":-55.7620,"n":"Unk","y2":-56.5240,"z2":206.3030,"x2":81.3940,"h":false,"x1":79.8440},{"s":false,"z1":205.3500,"a":false,"y1":-54.7950,"n":"Unk","y2":-52.9570,"z2":206.8690,"x2":83.9600,"h":false,"x1":83.4820},{"s":false,"z1":206.8030,"a":false,"y1":-52.4550,"n":"Unk","y2":-52.9140,"z2":206.3380,"x2":78.6010,"h":false,"x1":80.9560},{"s":false,"z1":208.1730,"a":false,"y1":-55.2640,"n":"Unk","y2":-56.7210,"z2":210.0960,"x2":78.2450,"h":false,"x1":78.6180},{"s":false,"z1":209.8130,"a":false,"y1":-58.2560,"n":"Unk","y2":-58.2200,"z2":211.3210,"x2":82.4180,"h":false,"x1":80.5140},{"s":false,"z1":211.6550,"a":false,"y1":-55.3670,"n":"Unk","y2":-53.4080,"z2":212.4960,"x2":80.7780,"h":false,"x1":81.9370},{"s":false,"z1":212.5810,"a":false,"y1":-54.8140,"n":"Unk","y2":-55.6170,"z2":214.6420,"x2":77.2420,"h":false,"x1":78.2740},{"s":false,"z1":214.9650,"a":false,"y1":-57.5,"n":"Unk","y2":-56.4260,"z2":216.8250,"x2":80.3640,"h":false,"x1":79.3340},{"s":false,"z1":215.4680,"a":false,"y1":-55.8340,"n":"Unk","y2":-53.9830,"z2":216.1210,"x2":84.2110,"h":false,"x1":82.7730},{"s":false,"z1":215.7350,"a":false,"y1":-52.0860,"n":"Unk","y2":-51.7510,"z2":218.0600,"x2":81.9010,"h":false,"x1":82.2890},{"s":false,"z1":217.8070,"a":false,"y1":-52.6550,"n":"Unk","y2":-54.1800,"z2":219.6960,"x2":79.4090,"h":false,"x1":79.1590},{"s":false,"z1":218.5110,"a":false,"y1":-54.0200,"y2":-54.1800,"z2":219.6960,"x2":79.4090,"h":false,"x1":79.0450},{"s":false,"z1":218.5110,"a":false,"y1":-54.0200,"y2":-54.1800,"z2":219.6960,"x2":79.4090,"h":false,"x1":79.0450},{"s":false,"z1":218.5110,"a":false,"y1":-54.0200,"y2":-54.1800,"z2":219.6960,"x2":79.4090,"h":false,"x1":79.0450},{"s":false,"z1":218.5110,"a":false,"y1":-54.0200,"y2":-54.1800,"z2":219.6960,"x2":79.4090,"h":false,"x1":79.0450}],[{"s":false,"z1":173.1990,"a":false,"y1":-2.8760,"y2":-2.8760,"z2":173.1990,"x2":80.0180,"h":false,"x1":80.0180},{"s":false,"z1":173.1990,"a":false,"y1":-2.8760,"y2":-2.8760,"z2":173.1990,"x2":80.0180,"h":false,"x1":80.0180},{"s":false,"z1":173.4620,"a":false,"y1":-2.0450,"n":"Unk","y2":-0.6610,"z2":171.4690,"x2":78.6570,"h":false,"x1":78.8120},{"s":false,"z1":170.6240,"a":false,"y1":-1.7670,"n":"Unk","y2":-0.8460,"z2":170.2410,"x2":74.0210,"h":true,"x1":76.2330},{"s":false,"z1":171.6340,"a":false,"y1":-2.9770,"n":"Unk","y2":-1.4580,"z2":172.9790,"x2":71.4240,"h":true,"x1":72.7150},{"s":false,"z1":174.5260,"a":false,"y1":-0.7920,"n":"Unk","y2":0.4900,"z2":174.2480,"x2":71.6720,"h":true,"x1":73.7050},{"s":false,"z1":172.4450,"a":false,"y1":2.3100,"n":"Unk","y2":2.8360,"z2":170.8210,"x2":71.1430,"h":true,"x1":72.8640},{"s":false,"z1":170.0870,"a":false,"y1":0.1010,"n":"Unk","y2":-0.0400,"z2":170.3920,"x2":68.2870,"h":true,"x1":70.6860},{"s":false,"z1":173.2040,"a":false,"y1":-0.4700,"n":"Unk","y2":1.2010,"z2":174.5800,"x2":67.5190,"h":true,"x1":68.6080},{"s":false,"z1":174.3810,"a":true,"y1":3.0300,"n":"Unk","y2":4.3350,"z2":174.3640,"x2":67.6360,"h":true,"x1":69.6660},{"s":false,"z1":171.9550,"a":false,"y1":5.5840,"n":"Unk","y2":6.2730,"z2":170.1490,"x2":66.6510,"h":true,"x1":68.1280},{"s":false,"z1":170.0570,"a":false,"y1":3.8420,"n":"Unk","y2":2.9900,"z2":170.8490,"x2":63.1760,"h":false,"x1":65.3300},{"s":false,"z1":173.5440,"a":false,"y1":2.7300,"n":"Unk","y2":4.0570,"z2":175.0060,"x2":62.7690,"h":false,"x1":64.2090},{"s":false,"z1":175.1430,"a":false,"y1":6.1800,"n":"Unk","y2":8.0460,"z2":174.0030,"x2":63.5880,"h":false,"x1":64.5760},{"s":false,"z1":172.25,"a":false,"y1":6.4070,"n":"Unk","y2":5.2110,"z2":171.7090,"x2":60.1310,"h":false,"x1":62.1840},{"s":false,"z1":174.5320,"a":false,"y1":4.9250,"n":"Unk","y2":6.0260,"z2":176.1000,"x2":57.9770,"h":false,"x1":59.5160},{"s":false,"z1":176.9220,"a":false,"y1":7.8640,"n":"Unk","y2":10.2190,"z2":176.5560,"x2":59.8410,"h":false,"x1":59.9940},{"s":false,"z1":174.3360,"a":false,"y1":10.0190,"n":"Unk","y2":10.6100,"z2":172.8300,"x2":56.3530,"h":false,"x1":58.1880},{"s":false,"z1":187.5390,"a":false,"y1":-0.4630,"n":"Unk","y2":1.3960,"z2":187.9500,"x2":59.2620,"h":true,"x1":57.8540},{"s":false,"z1":187.3080,"a":false,"y1":3.2670,"n":"Unk","y2":3.7850,"z2":186.2220,"x2":59.2870,"h":true,"x1":57.1630},{"s":false,"z1":187.9650,"a":false,"y1":5.8360,"n":"Unk","y2":5.7440,"z2":188.5370,"x2":62.3630,"h":true,"x1":59.9660},{"s":false,"z1":187.2470,"a":true,"y1":3.2710,"n":"Unk","y2":2.2530,"z2":185.2670,"x2":63.7160,"h":true,"x1":62.7080},{"s":false,"z1":183.9520,"a":false,"y1":2.0260,"n":"Unk","y2":3.6060,"z2":182.0990,"x2":61.2770,"h":true,"x1":61.3340},{"s":false,"z1":183.4830,"a":false,"y1":5.5050,"n":"Unk","y2":5.5930,"z2":182.9360,"x2":65.1760,"h":true,"x1":62.8610},{"s":false,"z1":185.4050,"a":false,"y1":6.1320,"n":"Unk","y2":5.2040,"z2":184.5820,"x2":68.2270,"h":true,"x1":66.1300},{"s":false,"z1":183.7030,"a":false,"y1":2.8010,"n":"Unk","y2":3.6540,"z2":182.3730,"x2":68.7930,"h":true,"x1":66.9650},{"s":false,"z1":180.3400,"a":false,"y1":4.6070,"n":"Unk","y2":4.9790,"z2":180.5210,"x2":69.5020,"h":true,"x1":67.1690},{"s":false,"z1":181.7800,"a":false,"y1":7.4710,"n":"Unk","y2":7.4780,"z2":182.5450,"x2":71.5590,"h":true,"x1":69.2580},{"s":false,"z1":183.5150,"a":false,"y1":4.8380,"n":"Unk","y2":3.9050,"z2":182.4350,"x2":73.4680,"h":true,"x1":71.4890},{"s":false,"z1":180.2320,"a":false,"y1":2.9820,"n":"Unk","y2":3.9970,"z2":178.9990,"x2":73.7790,"h":true,"x1":71.9650},{"s":false,"z1":178.3210,"a":true,"y1":6.2940,"n":"Unk","y2":6.5800,"z2":177.9730,"x2":74.5780,"h":true,"x1":72.2680},{"s":false,"z1":180.5220,"a":false,"y1":7.4590,"n":"Unk","y2":6.7150,"z2":180.7270,"x2":77.4180,"h":true,"x1":75.1270},{"s":false,"z1":180.4970,"a":false,"y1":4.0140,"n":"Unk","y2":3.6470,"z2":178.9330,"x2":78.6030,"h":false,"x1":76.8190},{"s":false,"z1":176.7530,"a":false,"y1":4.3140,"n":"Unk","y2":5.9850,"z2":175.2360,"x2":77.6880,"h":true,"x1":76.9030},{"s":false,"z1":177.1150,"a":false,"y1":7.9090,"n":"Unk","y2":6.9920,"z2":175.8010,"x2":79.7960,"h":true,"x1":78.0440},{"s":false,"z1":177.6660,"a":false,"y1":7.3380,"n":"Unk","y2":5.6980,"z2":176.4350,"x2":83.0300,"h":true,"x1":81.7450},{"s":false,"z1":175.4000,"a":false,"y1":4.3450,"n":"Unk","y2":4.2830,"z2":173.4400,"x2":82.3030,"h":true,"x1":80.9250},{"s":false,"z1":172.3280,"a":true,"y1":6.6410,"n":"Unk","y2":7.1190,"z2":171.6970,"x2":83.3910,"h":true,"x1":81.1240},{"s":false,"z1":174.0480,"a":false,"y1":8.4090,"n":"Unk","y2":7.0610,"z2":175.1750,"x2":85.6770,"h":true,"x1":83.9710},{"s":false,"z1":173.0380,"a":false,"y1":5.2520,"n":"Unk","y2":3.3060,"z2":171.6110,"x2":85.5880,"h":false,"x1":85.8640},{"s":false,"z1":169.3220,"a":false,"y1":4.8040,"n":"Unk","y2":5.8280,"z2":169.7730,"x2":88.7430,"h":false,"x1":86.6300},{"s":false,"z1":181.4240,"a":false,"y1":-6.4920,"n":"Unk","y2":-7.1490,"z2":181.0500,"x2":80.2920,"h":false,"x1":82.5740},{"s":false,"z1":182.6080,"a":false,"y1":-4.8440,"n":"Unk","y2":-5.0960,"z2":181.9500,"x2":76.9770,"h":true,"x1":79.2830},{"s":false,"z1":180.0990,"a":false,"y1":-7.1840,"n":"Unk","y2":-7.2620,"z2":180.4250,"x2":75.0320,"h":true,"x1":77.4330},{"s":false,"z1":183,"a":false,"y1":-8.3990,"n":"Unk","y2":-7.4900,"z2":182.2440,"x2":73.2670,"h":true,"x1":75.3570},{"s":false,"z1":182.8810,"a":false,"y1":-4.7990,"n":"Unk","y2":-3.4400,"z2":181.4240,"x2":72.8710,"h":true,"x1":74.1940},{"s":false,"z1":179.8980,"a":true,"y1":-5.4940,"n":"Unk","y2":-6.7510,"z2":179.2170,"x2":70.0430,"h":true,"x1":71.9730},{"s":false,"z1":180.4380,"a":false,"y1":-9.0760,"n":"Unk","y2":-9.7640,"z2":181.8490,"x2":69.1650,"h":true,"x1":70.9310},{"s":false,"z1":183.8260,"a":false,"y1":-7.7630,"n":"Unk","y2":-6.8170,"z2":183.4870,"x2":67.5490,"h":true,"x1":69.7620},{"s":false,"z1":182.1060,"a":false,"y1":-4.5650,"n":"Unk","y2":-4.1870,"z2":180.6130,"x2":66.6700,"h":true,"x1":68.5300},{"s":false,"z1":179.0070,"a":false,"y1":-6.3780,"n":"Unk","y2":-5.4020,"z2":178.8680,"x2":64.9770,"h":true,"x1":67.1890},{"s":false,"z1":180.3940,"a":false,"y1":-7.6320,"n":"Unk","y2":-6.7070,"z2":181.8160,"x2":62.0760,"h":true,"x1":63.8610},{"s":false,"z1":183.7320,"a":false,"y1":-5.5990,"n":"Unk","y2":-3.9450,"z2":183.9280,"x2":62.0720,"h":true,"x1":63.8040},{"s":false,"z1":181.1170,"a":true,"y1":-3.3790,"n":"Unk","y2":-4.1850,"z2":179.9080,"x2":60.2250,"h":true,"x1":62.2010},{"s":false,"z1":178.5250,"a":false,"y1":-6.1820,"n":"Unk","y2":-8.5420,"z2":178.5240,"x2":61.1570,"h":true,"x1":61.7140},{"s":false,"z1":180.1920,"a":false,"y1":-8.1450,"n":"Unk","y2":-8.0190,"z2":181.7950,"x2":57.0490,"h":false,"x1":58.8710},{"s":false,"z1":181.1170,"a":false,"y1":-5.4610,"n":"Unk","y2":-4.5650,"z2":179.3190,"x2":54.9920,"h":false,"x1":56.3340},{"s":false,"z1":196.1380,"a":false,"y1":-3.6520,"n":"Unk","y2":-4.1020,"z2":198.0230,"x2":61.6610,"h":false,"x1":60.1670},{"s":false,"z1":197.4190,"a":false,"y1":-6.8930,"n":"Unk","y2":-7.1010,"z2":197.2080,"x2":64.1160,"h":false,"x1":61.6960},{"s":false,"z1":194.3120,"a":false,"y1":-7.3380,"n":"Unk","y2":-5.6380,"z2":194.3930,"x2":65.5800,"h":false,"x1":63.9140},{"s":false,"z1":193.2260,"a":false,"y1":-3.6930,"n":"Unk","y2":-1.8100,"z2":194.6280,"x2":64.4410,"h":false,"x1":63.8680},{"s":false,"z1":196.1690,"a":false,"y1":-3.4110,"n":"Unk","y2":-3.3120,"z2":196.8540,"x2":68.5060,"h":false,"x1":66.2330},{"s":false,"z1":195.0430,"a":false,"y1":-5.4670,"n":"Unk","y2":-5.2560,"z2":193.1360,"x2":70.6140,"h":false,"x1":69.2120},{"s":false,"z1":191.4100,"a":false,"y1":-4.7020,"n":"Unk","y2":-3.6240,"z2":190.6440,"x2":70.4640,"h":false,"x1":68.4280},{"s":false,"z1":192.5140,"a":false,"y1":-1.5400,"n":"Unk","y2":-1.9930,"z2":192.0880,"x2":72.4580,"h":false,"x1":70.1820},{"s":false,"z1":194.4580,"a":false,"y1":-3.4610,"n":"Unk","y2":-3.1870,"z2":193.9450,"x2":75.1560,"h":false,"x1":72.8310},{"s":false,"z1":191.3470,"a":false,"y1":-4.2080,"n":"Unk","y2":-2.8400,"z2":189.3500,"x2":74.4200,"h":false,"x1":74.8790},{"s":false,"z1":190.4180,"a":false,"y1":-0.5630,"n":"Unk","y2":-0.2580,"z2":191.8580,"x2":77.3970,"h":false,"x1":75.5410},{"s":false,"z1":206.9200,"a":false,"y1":-11.9870,"n":"Unk","y2":-11.0160,"z2":205.3960,"x2":59.1580,"h":false,"x1":60.7830},{"s":false,"z1":205.4800,"a":false,"y1":-8.4900,"n":"Unk","y2":-6.3980,"z2":205.0060,"x2":61.6230,"h":false,"x1":60.4530},{"s":false,"z1":205.6700,"a":false,"y1":-7.4580,"n":"Unk","y2":-7.9160,"z2":205.4000,"x2":66.5510,"h":false,"x1":64.1780},{"s":false,"z1":205.8800,"a":false,"y1":-10.5450,"n":"Unk","y2":-12.4230,"z2":204.4190,"x2":66.6390,"h":false,"x1":66.4070},{"s":false,"z1":202.4610,"a":false,"y1":-11.0570,"n":"Unk","y2":-10.2010,"z2":200.9070,"x2":66.6100,"h":false,"x1":64.9870},{"s":false,"z1":201.5790,"a":false,"y1":-7.4980,"n":"Unk","y2":-6.6350,"z2":202.4900,"x2":68.2030,"h":false,"x1":66.1500},{"s":false,"z1":202.6260,"a":false,"y1":-9.3540,"n":"Unk","y2":-11.4430,"z2":202.3670,"x2":70.5020,"h":false,"x1":69.2920},{"s":false,"z1":201.2000,"a":false,"y1":-12.7590,"n":"Unk","y2":-13.5020,"z2":199.3460,"x2":69.6320,"h":false,"x1":68.3810},{"s":false,"z1":197.7370,"a":false,"y1":-11.1640,"n":"Unk","y2":-10.7830,"z2":196.9560,"x2":71.0340,"h":false,"x1":68.8150},{"s":false,"z1":199.0460,"a":false,"y1":-9.0850,"n":"Unk","y2":-10.0520,"z2":199.6950,"x2":73.8660,"h":false,"x1":71.7380},{"s":false,"z1":200.0370,"a":false,"y1":-12.5980,"n":"Unk","y2":-13.8060,"z2":198.7960,"x2":74.4650,"h":false,"x1":72.8330},{"s":false,"z1":196.2610,"a":false,"y1":-13.0490,"n":"Unk","y2":-12.3830,"z2":194.9990,"x2":75.1600,"h":false,"x1":73.1820},{"s":false,"z1":186.7700,"a":false,"y1":-31.5370,"n":"Unk","y2":-30.2970,"z2":188.6620,"x2":73.2000,"h":true,"x1":72.4770},{"s":false,"z1":188.6440,"a":false,"y1":-31.4140,"n":"Unk","y2":-30.3800,"z2":190.2180,"x2":74.3960,"h":true,"x1":75.8440},{"s":false,"z1":190.9340,"a":true,"y1":-28.3250,"n":"Unk","y2":-26.0360,"z2":190.5810,"x2":75.4290,"h":true,"x1":76.1940},{"s":false,"z1":188.6640,"a":false,"y1":-26.8270,"n":"Unk","y2":-25.7550,"z2":189.0620,"x2":71.4540,"h":true,"x1":73.5430},{"s":false,"z1":190.3120,"a":false,"y1":-28.1230,"n":"Unk","y2":-26.5170,"z2":192.0940,"x2":69.9470,"h":true,"x1":70.3910},{"s":false,"z1":193.5810,"a":false,"y1":-27.2210,"n":"Unk","y2":-25.4820,"z2":193.7660,"x2":70.6310,"h":true,"x1":72.2310},{"s":false,"z1":193.7970,"a":false,"y1":-23.3820,"n":"Unk","y2":-22.1660,"z2":194.1600,"x2":70.3790,"h":true,"x1":72.4630},{"s":false,"z1":192.0040,"a":false,"y1":-23.5890,"n":"Unk","y2":-23.1350,"z2":193.4780,"x2":67.2100,"h":true,"x1":69.0660},{"s":false,"z1":194.7100,"a":false,"y1":-25.6930,"n":"Unk","y2":-23.9980,"z2":196.1560,"x2":66.4420,"h":true,"x1":67.3760},{"s":false,"z1":197.4460,"a":false,"y1":-23.5090,"n":"Unk","y2":-21.1900,"z2":197.8280,"x2":68.2030,"h":true,"x1":68.8260},{"s":false,"z1":195.0580,"a":false,"y1":-20.5820,"n":"Unk","y2":-18.8410,"z2":195.5610,"x2":66.1440,"h":true,"x1":67.8570},{"s":false,"z1":194.9760,"a":false,"y1":-20.4710,"n":"Unk","y2":-20.1850,"z2":196.9570,"x2":62.6630,"h":true,"x1":63.9860},{"s":false,"z1":198.6360,"a":false,"y1":-21.2470,"n":"Unk","y2":-20.0100,"z2":200.2130,"x2":63.4320,"h":true,"x1":64.7570},{"s":false,"z1":199.6950,"a":true,"y1":-17.6140,"n":"Unk","y2":-17.0890,"z2":200.3970,"x2":62.5030,"h":true,"x1":64.7520},{"s":false,"z1":197.9280,"a":false,"y1":-17.4550,"n":"Unk","y2":-18.8850,"z2":197.4840,"x2":59.4480,"h":true,"x1":61.3640},{"s":false,"z1":178.7120,"a":false,"y1":-21.3090,"n":"Unk","y2":-20.5250,"z2":178.8410,"x2":87.875,"h":true,"x1":90.2090},{"s":false,"z1":181.7320,"a":false,"y1":-21,"n":"Unk","y2":-20.1200,"z2":181.0430,"x2":85.5820,"h":true,"x1":87.7720},{"s":false,"z1":182.1330,"a":false,"y1":-17.4040,"n":"Unk","y2":-16.1120,"z2":181.2690,"x2":84.4670,"h":true,"x1":86.3320},{"s":false,"z1":179.2020,"a":true,"y1":-17.9580,"n":"Unk","y2":-17.4990,"z2":179.7720,"x2":81.6870,"h":true,"x1":83.9520},{"s":false,"z1":181.6130,"a":false,"y1":-19.8170,"n":"Unk","y2":-18.9080,"z2":183.4670,"x2":80.4110,"h":true,"x1":81.6740},{"s":false,"z1":185.0710,"a":false,"y1":-18.5050,"n":"Unk","y2":-16.3550,"z2":186.2490,"x2":82.4380,"h":false,"x1":82.8120},{"s":false,"z1":184.8450,"a":false,"y1":-16.0570,"n":"Unk","y2":-15.0780,"z2":183.3890,"x2":78.0880,"h":false,"x1":79.8510},{"s":false,"z1":182.2320,"a":false,"y1":-17.5910,"n":"Unk","y2":-19.5840,"z2":182.1610,"x2":76.0810,"h":false,"x1":77.5070},{"s":false,"z1":184.7530,"a":false,"y1":-20.3330,"n":"Unk","y2":-19.8000,"z2":185.6190,"x2":75.0330,"h":false,"x1":77.2880},{"s":false,"z1":186.8300,"a":false,"y1":-17.3250,"n":"Unk","y2":-17.3040,"z2":185.1400,"x2":74.3130,"h":false,"x1":76.0920},{"s":false,"z1":185.4930,"a":false,"y1":-14.3570,"n":"Unk","y2":-13.7750,"z2":184.5940,"x2":72.0520,"h":true,"x1":74.1970},{"s":false,"z1":183.8300,"a":false,"y1":-16.3030,"n":"Unk","y2":-15.2210,"z2":185.2160,"x2":69.7530,"h":true,"x1":71.3870},{"s":false,"z1":187.5830,"a":false,"y1":-16.2730,"n":"Unk","y2":-14.3050,"z2":188.7160,"x2":70.1060,"h":true,"x1":70.8900},{"s":false,"z1":187.3740,"a":false,"y1":-12.5,"n":"Unk","y2":-11.0810,"z2":187.4250,"x2":69.5850,"h":true,"x1":71.5200},{"s":false,"z1":185.0570,"a":false,"y1":-12.0730,"n":"Unk","y2":-12.3300,"z2":186.5180,"x2":66.7950,"h":true,"x1":68.6340},{"s":false,"z1":187.0260,"a":false,"y1":-14.9900,"n":"Unk","y2":-14.7580,"z2":189.2270,"x2":66.3800,"h":true,"x1":67.2350},{"s":false,"z1":189.6830,"a":false,"y1":-12.2550,"n":"Unk","y2":-11.6780,"z2":189.7830,"x2":65.3910,"h":true,"x1":67.7030},{"s":false,"z1":188.4130,"a":true,"y1":-9.3240,"n":"Unk","y2":-9.3920,"z2":186.9930,"x2":63.6200,"h":true,"x1":65.5490},{"s":false,"z1":186.7200,"a":false,"y1":-12.2490,"n":"Unk","y2":-12.3130,"z2":186.8970,"x2":61.4030,"h":true,"x1":63.7930},{"s":false,"z1":189.7600,"a":false,"y1":-12.6740,"n":"Unk","y2":-10.8390,"z2":191.3360,"x2":61.6370,"h":false,"x1":61.5900},{"s":false,"z1":189.6040,"a":false,"y1":-9.1920,"n":"Unk","y2":-7.4960,"z2":188.0330,"x2":59.3480,"h":false,"x1":60.1120},{"s":false,"z1":187.1630,"a":false,"y1":-9.1220,"n":"Unk","y2":-10.9740,"z2":187.8900,"x2":55.7350,"h":false,"x1":57.1600},{"s":false,"z1":204.2130,"a":false,"y1":-17.2400,"n":"Unk","y2":-18.5420,"z2":202.8860,"x2":77.0640,"h":false,"x1":78.6180},{"s":false,"z1":200.9740,"a":false,"y1":-16.4800,"n":"Unk","y2":-17.5280,"z2":198.8610,"x2":77.3310,"h":true,"x1":76.7260},{"s":false,"z1":198.7890,"a":false,"y1":-16.3330,"n":"Unk","y2":-18.3500,"z2":197.4690,"x2":79.9900,"h":true,"x1":79.9030},{"s":false,"z1":199.2010,"a":false,"y1":-19.7200,"n":"Unk","y2":-21.2090,"z2":197.4560,"x2":80.9930,"h":true,"x1":81.6620},{"s":false,"z1":198.3350,"a":false,"y1":-21.3430,"n":"Unk","y2":-21.4430,"z2":195.9770,"x2":77.8010,"h":true,"x1":78.3270},{"s":false,"z1":195.6610,"a":false,"y1":-18.6740,"n":"Unk","y2":-19.4750,"z2":193.5200,"x2":78.3880,"h":true,"x1":77.6330},{"s":false,"z1":194.4470,"a":false,"y1":-19.9140,"n":"Unk","y2":-21.8860,"z2":193.1470,"x2":80.5220,"h":true,"x1":81.0040},{"s":false,"z1":195.3350,"a":true,"y1":-23.6180,"n":"Unk","y2":-25.0640,"z2":193.5560,"x2":79.7100,"h":true,"x1":80.5400},{"s":false,"z1":193.2330,"a":false,"y1":-23.7120,"n":"Unk","y2":-23.2820,"z2":190.9280,"x2":76.7270,"h":true,"x1":77.3210},{"s":false,"z1":190.4850,"a":false,"y1":-21.6400,"n":"Unk","y2":-22.1300,"z2":188.3610,"x2":80.1140,"h":false,"x1":78.9940},{"s":false,"z1":188.3840,"a":false,"y1":-24.8670,"n":"Unk","y2":-26.1480,"z2":186.7560,"x2":78.2690,"h":false,"x1":79.5190},{"s":false,"z1":182.9670,"a":false,"y1":-38.0680,"n":"Unk","y2":-36.2830,"z2":184.4180,"x2":86.6610,"h":false,"x1":87.3250},{"s":false,"z1":182.5750,"a":false,"y1":-34.2890,"n":"Unk","y2":-33.3510,"z2":182.8390,"x2":84.5710,"h":false,"x1":86.7900},{"s":false,"z1":183.2020,"a":false,"y1":-35.9010,"n":"Unk","y2":-34.5120,"z2":185.1780,"x2":83.2360,"h":true,"x1":83.4280},{"s":false,"z1":186.9240,"a":false,"y1":-36.5420,"n":"Unk","y2":-35.5420,"z2":187.3930,"x2":82.1120,"h":true,"x1":84.2260},{"s":false,"z1":188.8220,"a":false,"y1":-33.3780,"n":"Unk","y2":-32.0030,"z2":188.9310,"x2":81.3340,"h":true,"x1":83.2690},{"s":false,"z1":187.0260,"a":true,"y1":-33.3480,"n":"Unk","y2":-34.7760,"z2":186.9070,"x2":77.9790,"h":true,"x1":79.9190},{"s":false,"z1":188.9650,"a":false,"y1":-36.5320,"n":"Unk","y2":-35.3700,"z2":190.9490,"x2":78.3360,"h":true,"x1":79.2010},{"s":false,"z1":192.3510,"a":false,"y1":-35.5930,"n":"Unk","y2":-33.3550,"z2":193.0580,"x2":81.1990,"h":false,"x1":80.7040},{"s":false,"z1":192.5780,"a":false,"y1":-32.3100,"n":"Unk","y2":-31.6700,"z2":194.7280,"x2":77.7780,"h":false,"x1":78.7120},{"s":false,"z1":194.0170,"a":false,"y1":-33.0160,"n":"Unk","y2":-35.3440,"z2":194.8020,"x2":75.2930,"h":false,"x1":75.2900},{"s":false,"z1":196.6030,"a":false,"y1":-34.8200,"n":"Unk","y2":-33.9800,"z2":198.6010,"x2":76.3640,"h":false,"x1":77.3770},{"s":false,"z1":198.7530,"a":false,"y1":-31.8240,"n":"Unk","y2":-31.0350,"z2":199.7900,"x2":76.0710,"h":false,"x1":78.0480},{"s":false,"z1":197.5470,"a":false,"y1":-31.0760,"n":"Unk","y2":-31.1840,"z2":199.5620,"x2":73.3310,"h":false,"x1":74.5090},{"s":false,"z1":199.4060,"a":false,"y1":-33.8480,"n":"Unk","y2":-35.2270,"z2":201.1830,"x2":73.6460,"h":false,"x1":72.7000},{"s":false,"z1":202.2070,"a":false,"y1":-33.0180,"n":"Unk","y2":-31.4270,"z2":203.4490,"x2":76.5960,"h":false,"x1":75.2580},{"s":false,"z1":202.8340,"a":false,"y1":-29.2760,"n":"Unk","y2":-27.5150,"z2":202.4600,"x2":73.1740,"h":false,"x1":74.8320},{"s":false,"z1":201.5590,"a":false,"y1":-29.7800,"n":"Unk","y2":-32.1580,"z2":201.6500,"x2":70.8670,"h":false,"x1":71.4780},{"s":false,"z1":204.2460,"a":false,"y1":-32.3700,"n":"Unk","y2":-32.7850,"z2":206.3810,"x2":73.6710,"h":false,"x1":72.3550},{"s":false,"z1":207.1270,"a":false,"y1":-30.1000,"n":"Unk","y2":-27.8770,"z2":207.7140,"x2":73.9920,"h":false,"x1":73.3360},{"s":false,"z1":207.5900,"a":false,"y1":-26.9790,"n":"Unk","y2":-26.4090,"z2":208.3600,"x2":69.0140,"h":false,"x1":71.2630},{"s":false,"z1":217.6420,"a":false,"y1":-32.6240,"n":"Unk","y2":-33.7040,"z2":215.5050,"x2":72.2290,"h":false,"x1":72.7860},{"s":false,"z1":216.1530,"a":false,"y1":-35.9700,"n":"Unk","y2":-37.6710,"z2":214.7660,"x2":73.0790,"h":false,"x1":74.1140},{"s":false,"z1":214.4140,"a":false,"y1":-36.3090,"n":"Unk","y2":-37.7230,"z2":212.4710,"x2":71.1880,"h":false,"x1":70.8110},{"s":false,"z1":211.4140,"a":false,"y1":-35.6000,"n":"Unk","y2":-37.3510,"z2":210.1160,"x2":74.2930,"h":true,"x1":73.1340},{"s":false,"z1":211.7740,"a":false,"y1":-37.4150,"n":"Unk","y2":-39.4150,"z2":210.4560,"x2":76.8260,"h":true,"x1":76.4980},{"s":false,"z1":211.2290,"a":false,"y1":-40.8420,"n":"Unk","y2":-41.875,"z2":209.4640,"x2":73.4840,"h":true,"x1":74.7460},{"s":false,"z1":208.2410,"a":false,"y1":-39.3530,"n":"Unk","y2":-39.8910,"z2":206.4690,"x2":74.6430,"h":true,"x1":73.125},{"s":false,"z1":207.6200,"a":true,"y1":-38.3740,"n":"Unk","y2":-40.5440,"z2":206.7990,"x2":77.4040,"h":true,"x1":76.7620},{"s":false,"z1":208.875,"a":false,"y1":-41.2110,"n":"Unk","y2":-43.6170,"z2":208.9830,"x2":78.6980,"h":true,"x1":79.1310},{"s":false,"z1":206.6510,"a":false,"y1":-43.3290,"n":"Unk","y2":-42.7810,"z2":205.2070,"x2":75.1290,"h":false,"x1":77.0010},{"s":false,"z1":203.8630,"a":false,"y1":-40.6950,"n":"Unk","y2":-41.4600,"z2":201.6140,"x2":77.4250,"h":false,"x1":76.8030},{"s":false,"z1":202.8230,"a":false,"y1":-42.3660,"n":"Unk","y2":-44.1770,"z2":202.3670,"x2":78.3790,"h":false,"x1":79.9560},{"s":false,"z1":217.6130,"a":false,"y1":-35.8230,"n":"Unk","y2":-34.7000,"z2":215.8110,"x2":82.2620,"h":false,"x1":81.1150},{"s":false,"z1":217.1220,"a":false,"y1":-34.6260,"n":"Unk","y2":-35.9030,"z2":217.0060,"x2":86.8270,"h":false,"x1":84.7320},{"s":false,"z1":215.1710,"a":false,"y1":-37.8110,"n":"Unk","y2":-39.5130,"z2":213.8830,"x2":84.4690,"h":false,"x1":85.5830},{"s":false,"z1":213.0180,"a":false,"y1":-37.5560,"n":"Unk","y2":-35.9190,"z2":211.2110,"x2":82.3740,"h":false,"x1":82.5240},{"s":false,"z1":211.5620,"a":false,"y1":-35.5180,"n":"Unk","y2":-37.4560,"z2":210.0310,"x2":85.1910,"h":false,"x1":85.2520},{"s":false,"z1":210.9310,"a":false,"y1":-38.4400,"n":"Unk","y2":-40.7250,"z2":210.3770,"x2":87.2210,"h":false,"x1":87.6290},{"s":false,"z1":208.9670,"a":false,"y1":-40.1540,"n":"Unk","y2":-40.0200,"z2":207.7560,"x2":82.7610,"h":false,"x1":84.8330},{"s":false,"z1":206.4030,"a":false,"y1":-37.6280,"n":"Unk","y2":-37.6910,"z2":204.3740,"x2":85.1710,"h":false,"x1":83.7750},{"s":false,"z1":205.8110,"a":false,"y1":-36.7140,"n":"Unk","y2":-38.8210,"z2":206.4400,"x2":88.3560,"h":false,"x1":87.4280},{"s":false,"z1":203.8960,"a":false,"y1":-39.9920,"n":"Unk","y2":-40.1030,"z2":201.4320,"x2":88.1610,"h":false,"x1":87.7350},{"s":false,"z1":197.8420,"a":false,"y1":-26.9510,"n":"Unk","y2":-26.6980,"z2":200.2120,"x2":84.6850,"h":false,"x1":85.2240},{"s":false,"z1":200.8110,"a":false,"y1":-29.4430,"n":"Unk","y2":-29.6400,"z2":202.4550,"x2":86.4670,"h":false,"x1":84.7590},{"s":false,"z1":202.8020,"a":false,"y1":-26.8000,"n":"Unk","y2":-24.7280,"z2":204.0550,"x2":86.0580,"h":false,"x1":86.5250},{"s":false,"z1":203.7560,"a":false,"y1":-25.2060,"n":"Unk","y2":-25.6750,"z2":203.1970,"x2":80.8880,"h":false,"x1":83.2100},{"s":false,"z1":203.6190,"a":false,"y1":-28.5180,"n":"Unk","y2":-30.7870,"z2":204.0110,"x2":81.9540,"h":false,"x1":81.3370},{"s":false,"z1":206.3330,"a":false,"y1":-29.9670,"n":"Unk","y2":-29.2900,"z2":208.2020,"x2":84.9160,"h":false,"x1":83.4910},{"s":false,"z1":208.4400,"a":false,"y1":-26.8790,"n":"Unk","y2":-27.9570,"z2":209.4930,"x2":81.3070,"h":false,"x1":83.2350},{"s":false,"z1":208.1070,"a":false,"y1":-26.3120,"n":"Unk","y2":-27.7420,"z2":206.5320,"x2":78.2440,"h":false,"x1":79.4440},{"s":false,"z1":207.8260,"a":false,"y1":-30.1050,"n":"Unk","y2":-32.2150,"z2":209.0180,"x2":79.1170,"h":false,"x1":79.2020},{"s":false,"z1":211.5,"a":false,"y1":-30.8610,"n":"Unk","y2":-29.8830,"z2":213.7420,"x2":79.9370,"h":false,"x1":79.9440},{"s":false,"z1":212.6940,"a":false,"y1":-27.3040,"n":"Unk","y2":-27.0560,"z2":211.5080,"x2":77.3070,"h":false,"x1":79.3490},{"s":false,"z1":212.8770,"a":false,"y1":-29.4320,"n":"Unk","y2":-30.2280,"z2":214.8670,"x2":75.0740,"h":false,"x1":76.2560},{"s":false,"z1":215.4250,"a":false,"y1":-32.2830,"n":"Unk","y2":-32.4900,"z2":217.2150,"x2":78.4660,"h":false,"x1":76.8320},{"s":false,"z1":217.5400,"a":false,"y1":-29.5820,"n":"Unk","y2":-27.7280,"z2":216.4910,"x2":77.2550,"h":false,"x1":78.4520},{"s":false,"z1":217.2710,"a":false,"y1":-28.0880,"y2":-27.7280,"z2":216.4910,"x2":77.2550,"h":false,"x1":78.1630},{"s":false,"z1":217.2710,"a":false,"y1":-28.0880,"y2":-27.7280,"z2":216.4910,"x2":77.2550,"h":false,"x1":78.1630},{"s":false,"z1":217.2710,"a":false,"y1":-28.0880,"y2":-27.7280,"z2":216.4910,"x2":77.2550,"h":false,"x1":78.1630},{"s":false,"z1":217.2710,"a":false,"y1":-28.0880,"y2":-27.7280,"z2":216.4910,"x2":77.2550,"h":false,"x1":78.1630}],[{"s":false,"z1":220.8770,"a":false,"y1":39.2050,"y2":39.2050,"z2":220.8770,"x2":139.7290,"h":false,"x1":139.7290},{"s":false,"z1":220.8770,"a":false,"y1":39.2050,"y2":39.2050,"z2":220.8770,"x2":139.7290,"h":false,"x1":139.7290},{"s":false,"z1":222.1680,"a":false,"y1":39.3910,"n":"Unk","y2":38.1370,"z2":221.4890,"x2":137.0760,"h":false,"x1":139.0040},{"s":false,"z1":222.7350,"a":false,"y1":40.0390,"n":"Unk","y2":37.9340,"z2":223.6690,"x2":134.3700,"h":false,"x1":135.2320},{"s":false,"z1":221.2310,"a":false,"y1":37.1890,"n":"Unk","y2":34.7090,"z2":221.2990,"x2":132.7970,"h":false,"x1":133.0460},{"s":false,"z1":223.0740,"a":false,"y1":34.3620,"n":"Unk","y2":33.2920,"z2":225.1630,"x2":135.4130,"h":false,"x1":134.8860},{"s":false,"z1":226.5620,"a":false,"y1":35.7690,"n":"Unk","y2":35.5390,"z2":228.3760,"x2":133.6120,"h":false,"x1":135.2530},{"s":false,"z1":226.5440,"a":false,"y1":34.6930,"n":"Unk","y2":33.5550,"z2":225.0260,"x2":130.1130,"h":false,"x1":131.5920},{"s":false,"z1":224.6290,"a":false,"y1":31.4280,"n":"Unk","y2":29.2060,"z2":225.5020,"x2":131.6720,"h":true,"x1":131.9010},{"s":false,"z1":226.5350,"a":false,"y1":29.2580,"n":"Unk","y2":28.3430,"z2":228.1660,"x2":132.6410,"h":true,"x1":134.2420},{"s":false,"z1":229.6290,"a":true,"y1":30.7970,"n":"Unk","y2":31.7100,"z2":229.6290,"x2":130.3430,"h":true,"x1":132.5840},{"s":false,"z1":227.7890,"a":false,"y1":29.8450,"n":"Unk","y2":28.2450,"z2":226.3570,"x2":128.3740,"h":true,"x1":129.3940},{"s":false,"z1":227.8150,"a":false,"y1":26.1530,"n":"Unk","y2":24.6080,"z2":229.6900,"x2":129.7270,"h":true,"x1":129.7660},{"s":false,"z1":231.4110,"a":false,"y1":26.5680,"n":"Unk","y2":26.3500,"z2":231.8500,"x2":128.5130,"h":true,"x1":130.8690},{"s":false,"z1":232.0190,"a":false,"y1":29.0170,"n":"Unk","y2":28.9430,"z2":230.6440,"x2":126.0070,"h":true,"x1":127.9680},{"s":false,"z1":230.3420,"a":false,"y1":26.1110,"n":"Unk","y2":24.5390,"z2":232.0390,"x2":125.4020,"h":true,"x1":126.2000},{"s":false,"z1":231.4360,"a":true,"y1":22.5420,"n":"Unk","y2":21.8540,"z2":233.6470,"x2":127.8790,"h":true,"x1":127.1740},{"s":false,"z1":234.4670,"a":false,"y1":24.4960,"n":"Unk","y2":26.6790,"z2":235.0780,"x2":127.3140,"h":true,"x1":128.2140},{"s":false,"z1":235,"a":false,"y1":25.4370,"n":"Unk","y2":23.2230,"z2":236.0520,"x2":124.4750,"h":false,"x1":124.6190},{"s":false,"z1":223.5420,"a":false,"y1":25.6420,"n":"Unk","y2":25.1620,"z2":223.7950,"x2":117.4150,"h":false,"x1":115.0750},{"s":false,"z1":222.6360,"a":false,"y1":22.5800,"n":"Unk","y2":24.2210,"z2":222.3470,"x2":118.9330,"h":false,"x1":117.1830},{"s":false,"z1":220.5900,"a":false,"y1":22.3860,"n":"Unk","y2":23.7880,"z2":221.4400,"x2":122.2140,"h":false,"x1":120.4620},{"s":false,"z1":220.2190,"a":false,"y1":26.1180,"n":"Unk","y2":27.7290,"z2":221.9670,"x2":121.3560,"h":false,"x1":121.0240},{"s":false,"z1":223.3620,"a":false,"y1":26.0660,"n":"Unk","y2":26.2660,"z2":223.4300,"x2":125.5350,"h":false,"x1":123.1520},{"s":false,"z1":222.4200,"a":false,"y1":23.6440,"n":"Unk","y2":22.5680,"z2":220.2320,"x2":126.3740,"h":false,"x1":125.9650},{"s":false,"z1":218.9100,"a":false,"y1":25.0240,"n":"Unk","y2":26.9940,"z2":218.0870,"x2":124.0090,"h":false,"x1":125.2060},{"s":false,"z1":220.0320,"a":false,"y1":28.6920,"n":"Unk","y2":30.3010,"z2":221.2910,"x2":126.5470,"h":false,"x1":125.2200},{"s":false,"z1":221.0760,"a":false,"y1":28.6160,"n":"Unk","y2":27.9880,"z2":219.8300,"x2":130.7840,"h":false,"x1":128.8070},{"s":false,"z1":217.6090,"a":false,"y1":27.1940,"n":"Unk","y2":29.1130,"z2":217.0150,"x2":130.5650,"h":false,"x1":129.2600},{"s":false,"z1":217.0500,"a":false,"y1":30.8440,"n":"Unk","y2":31.7010,"z2":217.0360,"x2":130.5640,"h":false,"x1":128.3380},{"s":false,"z1":219.6330,"a":false,"y1":31.7800,"n":"Unk","y2":30.1210,"z2":220.6700,"x2":132.3360,"h":false,"x1":130.8480},{"s":false,"z1":218.1340,"a":false,"y1":29.6850,"n":"Unk","y2":30.0630,"z2":216.4640,"x2":135.4580,"h":true,"x1":133.7340},{"s":false,"z1":214.2820,"a":false,"y1":29.3140,"n":"Unk","y2":30.4530,"z2":213.3340,"x2":135.5390,"h":true,"x1":133.6620},{"s":false,"z1":213.0700,"a":false,"y1":32.8960,"n":"Unk","y2":34.7060,"z2":213.7220,"x2":135.6680,"h":true,"x1":134.2240},{"s":false,"z1":215.6950,"a":false,"y1":33.3150,"n":"Unk","y2":33.0910,"z2":216.2740,"x2":139.4050,"h":true,"x1":137.0530},{"s":false,"z1":214.8780,"a":true,"y1":30.6230,"n":"Unk","y2":31.7150,"z2":213.6420,"x2":141.4050,"h":true,"x1":139.6110},{"s":false,"z1":211.4870,"a":false,"y1":32.3400,"n":"Unk","y2":34.7070,"z2":210.8970,"x2":139.2650,"h":true,"x1":139.5750},{"s":false,"z1":213.2360,"a":false,"y1":35.6280,"n":"Unk","y2":36.5230,"z2":213.6450,"x2":142.6780,"h":false,"x1":140.4760},{"s":false,"z1":215.4100,"a":false,"y1":34.5200,"n":"Unk","y2":33.2430,"z2":214.6900,"x2":145.3590,"h":false,"x1":143.4200},{"s":false,"z1":212.0110,"a":false,"y1":33.3210,"n":"Unk","y2":34.9230,"z2":212.1090,"x2":146.1970,"h":false,"x1":144.4080},{"s":false,"z1":210.8360,"a":false,"y1":36.9810,"n":"Unk","y2":38.9740,"z2":212.1450,"x2":145.1340,"h":false,"x1":144.6650},{"s":false,"z1":214.1490,"a":false,"y1":37.4250,"n":"Unk","y2":37.1000,"z2":215.0340,"x2":148.6620,"h":true,"x1":146.4760},{"s":false,"z1":214.0770,"a":false,"y1":34.4550,"n":"Unk","y2":35.0300,"z2":213.2570,"x2":151.0380,"h":true,"x1":148.8470},{"s":false,"z1":210.6100,"a":false,"y1":35.6660,"n":"Unk","y2":37.8930,"z2":209.6850,"x2":150.0570,"h":true,"x1":149.8880},{"s":false,"z1":212.1080,"a":true,"y1":39.1860,"n":"Unk","y2":40.8100,"z2":211.3190,"x2":151.6030,"h":true,"x1":149.9860},{"s":false,"z1":212.2710,"a":false,"y1":39.2490,"n":"Unk","y2":38.4370,"z2":209.8830,"x2":153.7670,"h":true,"x1":153.8100},{"s":false,"z1":231.8390,"a":false,"y1":40.9950,"n":"Unk","y2":40.4620,"z2":232.8810,"x2":127.7110,"h":false,"x1":129.8130},{"s":false,"z1":231.4590,"a":false,"y1":42.2260,"n":"Unk","y2":41.2700,"z2":230.5610,"x2":124.0860,"h":false,"x1":126.1320},{"s":false,"z1":230.8380,"a":false,"y1":38.7060,"n":"Unk","y2":37.4810,"z2":232.8760,"x2":124.9600,"h":false,"x1":125.1580},{"s":false,"z1":233.4710,"a":false,"y1":37.5490,"n":"Unk","y2":37.9090,"z2":235.8900,"x2":127.6350,"h":false,"x1":127.6890},{"s":false,"z1":235.6650,"a":false,"y1":39.5550,"n":"Unk","y2":37.4690,"z2":236.5460,"x2":124.4800,"h":false,"x1":125.3340},{"s":false,"z1":234.6700,"a":false,"y1":37.1960,"n":"Unk","y2":34.9350,"z2":233.8470,"x2":122.6080,"h":false,"x1":122.4770},{"s":false,"z1":235.2790,"a":false,"y1":34.4140,"n":"Unk","y2":32.6420,"z2":236.8570,"x2":124.9490,"h":false,"x1":125.0200},{"s":false,"z1":238.6610,"a":false,"y1":33.8460,"n":"Unk","y2":32.4430,"z2":240.1100,"x2":125.5,"h":true,"x1":126.8400},{"s":false,"z1":241.0360,"a":false,"y1":34.6340,"n":"Unk","y2":33.1700,"z2":241.2900,"x2":122.1110,"h":true,"x1":123.9480},{"s":false,"z1":238.6160,"a":false,"y1":32.6120,"n":"Unk","y2":30.1860,"z2":238.6220,"x2":121.5710,"h":true,"x1":121.7950},{"s":false,"z1":241.0020,"a":true,"y1":29.9670,"n":"Unk","y2":29.3400,"z2":243.1690,"x2":124.2690,"h":true,"x1":123.2590},{"s":false,"z1":244.2650,"a":false,"y1":31.8990,"n":"Unk","y2":31.6640,"z2":246.3150,"x2":122.7820,"h":true,"x1":124.0790},{"s":false,"z1":244.8820,"a":false,"y1":31.6070,"n":"Unk","y2":29.5470,"z2":244.8700,"x2":119.1060,"h":false,"x1":120.3830},{"s":false,"z1":244.1280,"a":false,"y1":27.9340,"n":"Unk","y2":25.8820,"z2":244.4970,"x2":122.3000,"h":false,"x1":121.0790},{"s":false,"z1":247.0890,"a":false,"y1":26.6140,"n":"Unk","y2":25.5420,"z2":248.7860,"x2":121.6240,"h":false,"x1":122.9990},{"s":false,"z1":248.5850,"a":false,"y1":27.6000,"n":"Unk","y2":27.2460,"z2":246.8940,"x2":117.9840,"h":false,"x1":119.6850},{"s":false,"z1":246.5010,"a":false,"y1":24.5560,"n":"Unk","y2":22.2680,"z2":246.3410,"x2":117.8960,"h":false,"x1":118.6790},{"s":false,"z1":248.1010,"a":false,"y1":21.2780,"n":"Unk","y2":20.1710,"z2":249.3720,"x2":121.5550,"h":false,"x1":119.8430},{"s":false,"z1":250.9060,"a":false,"y1":22.5400,"n":"Unk","y2":24.4550,"z2":252.4230,"x2":121.8700,"h":false,"x1":122.0010},{"s":false,"z1":252.1760,"a":false,"y1":24.4320,"n":"Unk","y2":23.4870,"z2":253.6220,"x2":117.3350,"h":false,"x1":119.0150},{"s":false,"z1":252.4070,"a":false,"y1":20.9620,"n":"Unk","y2":18.7420,"z2":253.1960,"x2":117.9230,"h":false,"x1":117.4190},{"s":false,"z1":253.1480,"a":false,"y1":19.9240,"y2":18.7420,"z2":253.1960,"x2":117.9230,"h":false,"x1":118.2680},{"s":false,"z1":253.1480,"a":false,"y1":19.9240,"y2":18.7420,"z2":253.1960,"x2":117.9230,"h":false,"x1":118.2680},{"s":false,"z1":253.1480,"a":false,"y1":19.9240,"y2":18.7420,"z2":253.1960,"x2":117.9230,"h":false,"x1":118.2680},{"s":false,"z1":253.1480,"a":false,"y1":19.9240,"y2":18.7420,"z2":253.1960,"x2":117.9230,"h":false,"x1":118.2680}],[{"s":false,"z1":124.3280,"a":false,"y1":-33.5300,"y2":-33.5300,"z2":124.3280,"x2":56.7600,"h":false,"x1":56.7600},{"s":false,"z1":124.3280,"a":false,"y1":-33.5300,"y2":-33.5300,"z2":124.3280,"x2":56.7600,"h":false,"x1":56.7600},{"s":false,"z1":123.6350,"a":false,"y1":-34.4520,"n":"Unk","y2":-35.3980,"z2":121.7610,"x2":56.9890,"h":false,"x1":55.7870},{"s":false,"z1":119.8300,"a":false,"y1":-34.0420,"n":"Unk","y2":-32.6860,"z2":118.2510,"x2":56.7880,"h":false,"x1":55.5220},{"s":false,"z1":120.2280,"a":false,"y1":-32.0170,"n":"Unk","y2":-32.5570,"z2":120.9490,"x2":60.9490,"h":false,"x1":58.7070},{"s":false,"z1":122.1260,"a":false,"y1":-35.0760,"n":"Unk","y2":-37.3310,"z2":121.6480,"x2":60.6950,"h":false,"x1":60.0150},{"s":false,"z1":120.4580,"a":false,"y1":-38.0510,"n":"Unk","y2":-39.0600,"z2":118.9770,"x2":59.9390,"h":false,"x1":58.3300},{"s":false,"z1":117.8830,"a":false,"y1":-36.3500,"n":"Unk","y2":-37.3120,"z2":117.6130,"x2":62.7760,"h":false,"x1":60.5910},{"s":false,"z1":119.5960,"a":false,"y1":-35.8330,"n":"Unk","y2":-37.6430,"z2":120.1000,"x2":65.4890,"h":true,"x1":63.9730},{"s":false,"z1":120.6120,"a":false,"y1":-39.4890,"n":"Unk","y2":-40.9270,"z2":119.5630,"x2":65.1220,"h":true,"x1":63.4580},{"s":false,"z1":116.9780,"a":false,"y1":-39.9820,"n":"Unk","y2":-39.3740,"z2":115.6190,"x2":66.3600,"h":true,"x1":64.4080},{"s":false,"z1":117.6110,"a":false,"y1":-37.8560,"n":"Unk","y2":-39.2680,"z2":118.0760,"x2":69.3640,"h":true,"x1":67.4760},{"s":false,"z1":120.4080,"a":true,"y1":-40.3550,"n":"Unk","y2":-41.7580,"z2":120.0310,"x2":70.1830,"h":true,"x1":68.2290},{"s":false,"z1":118.7210,"a":false,"y1":-43.7530,"n":"Unk","y2":-44.2160,"z2":117.9140,"x2":70.9080,"h":true,"x1":68.7100},{"s":false,"z1":115.7930,"a":false,"y1":-42.1680,"n":"Unk","y2":-39.9730,"z2":115.8360,"x2":71.6380,"h":false,"x1":70.5850},{"s":false,"z1":117.1600,"a":false,"y1":-41.0250,"n":"Unk","y2":-41.7520,"z2":118.4190,"x2":75.9050,"h":false,"x1":73.9920},{"s":false,"z1":119.0680,"a":false,"y1":-44.1710,"n":"Unk","y2":-46.4620,"z2":118.2810,"x2":74.6060,"h":false,"x1":74.6670},{"s":false,"z1":115.8060,"a":false,"y1":-45.6130,"n":"Unk","y2":-46.2720,"z2":114.8610,"x2":75.5420,"h":false,"x1":73.4180},{"s":false,"z1":113.9460,"a":false,"y1":-43.6120,"n":"Unk","y2":-43.1910,"z2":114.8360,"x2":78.2120,"h":false,"x1":76.0260},{"s":false,"z1":116.7940,"a":false,"y1":-45.2040,"n":"Unk","y2":-47.0350,"z2":117.3850,"x2":79.5060,"h":false,"x1":78.0670},{"s":false,"z1":115.6900,"a":false,"y1":-48.7760,"n":"Unk","y2":-48.8040,"z2":113.8140,"x2":79.7720,"h":false,"x1":78.2620},{"s":false,"z1":112.0870,"a":false,"y1":-47.4450,"n":"Unk","y2":-45.2830,"z2":111.3120,"x2":78.8810,"h":false,"x1":77.9530},{"s":false,"z1":113.3030,"a":false,"y1":-45.4340,"n":"Unk","y2":-45.3610,"z2":115.2400,"x2":82.4630,"h":false,"x1":81.0150},{"s":false,"z1":115.4370,"a":false,"y1":-48.1650,"n":"Unk","y2":-49.0050,"z2":115.1330,"x2":84.6950,"h":false,"x1":82.4600},{"s":false,"z1":112.4140,"a":false,"y1":-47.7950,"n":"Unk","y2":-45.4820,"z2":112.2740,"x2":85.4790,"h":false,"x1":84.8420},{"s":false,"z1":123.0240,"a":false,"y1":-33.9730,"n":"Unk","y2":-33.125,"z2":123.5580,"x2":107.1280,"h":false,"x1":109.3380},{"s":false,"z1":126.0510,"a":false,"y1":-32.0370,"n":"Unk","y2":-29.6350,"z2":126.0910,"x2":107.3800,"h":false,"x1":107.9400},{"s":false,"z1":123.6070,"a":false,"y1":-29.8740,"n":"Unk","y2":-30.0480,"z2":121.9050,"x2":104.1070,"h":false,"x1":105.8630},{"s":false,"z1":121.9750,"a":false,"y1":-32.9770,"n":"Unk","y2":-33.2680,"z2":122.5090,"x2":101.9510,"h":true,"x1":104.3210},{"s":false,"z1":125.0190,"a":false,"y1":-34.4220,"n":"Unk","y2":-32.9390,"z2":124.9730,"x2":100.6290,"h":true,"x1":102.5730},{"s":false,"z1":126.0630,"a":false,"y1":-30.8110,"n":"Unk","y2":-29.6340,"z2":125.7610,"x2":99.9880,"h":true,"x1":102.0280},{"s":false,"z1":123.0890,"a":true,"y1":-29.9960,"n":"Unk","y2":-30.2730,"z2":122.9810,"x2":97.3640,"h":true,"x1":99.7550},{"s":false,"z1":122.9910,"a":false,"y1":-33.0540,"n":"Unk","y2":-34.4090,"z2":124.9470,"x2":98.0070,"h":true,"x1":97.5350},{"s":false,"z1":126.7170,"a":false,"y1":-32.1510,"n":"Unk","y2":-30.3400,"z2":128.2880,"x2":97.0240,"h":false,"x1":97.3680},{"s":false,"z1":126.2510,"a":false,"y1":-28.4080,"n":"Unk","y2":-27.6590,"z2":126.5690,"x2":94.6150,"h":false,"x1":96.9170},{"s":false,"z1":125.5460,"a":false,"y1":-30.1180,"n":"Unk","y2":-32.5260,"z2":125.8470,"x2":93.3760,"h":false,"x1":93.6910},{"s":false,"z1":128.6430,"a":false,"y1":-32.2690,"n":"Unk","y2":-31.7410,"z2":131.0110,"x2":93.6060,"h":false,"x1":94.0440},{"s":false,"z1":130.25,"a":false,"y1":-29.1430,"n":"Unk","y2":-27.3010,"z2":129.5290,"x2":91.2360,"h":false,"x1":92.6030},{"s":false,"z1":127.4020,"a":false,"y1":-28.6710,"n":"Unk","y2":-29.1160,"z2":126.2010,"x2":88.0560,"h":false,"x1":90.1040},{"s":false,"z1":126.0890,"a":false,"y1":-31.7730,"n":"Unk","y2":-32.5850,"z2":127.1360,"x2":86.2610,"h":false,"x1":88.3110},{"s":false,"z1":129.6160,"a":false,"y1":-31.3660,"n":"Unk","y2":-30.1410,"z2":131.0140,"x2":85.5740,"h":false,"x1":87.0200},{"s":false,"z1":129.3060,"a":false,"y1":-28.0470,"n":"Unk","y2":-28.0150,"z2":128.3670,"x2":83.2180,"h":false,"x1":85.4530},{"s":false,"z1":127.6530,"a":false,"y1":-30.7100,"n":"Unk","y2":-33.0850,"z2":127.4440,"x2":82.7870,"h":false,"x1":83.2650},{"s":false,"z1":130.4340,"a":false,"y1":-33.2330,"n":"Unk","y2":-32.5720,"z2":131.4530,"x2":80.6460,"h":true,"x1":82.7160},{"s":false,"z1":132.8420,"a":false,"y1":-30.3680,"n":"Unk","y2":-29.1360,"z2":132.8100,"x2":79.7710,"h":true,"x1":81.8650},{"s":false,"z1":130.2020,"a":false,"y1":-28.2700,"n":"Unk","y2":-29.0380,"z2":128.5300,"x2":78.3850,"h":true,"x1":80.0140},{"s":false,"z1":129.1270,"a":false,"y1":-31.6890,"n":"Unk","y2":-32.3120,"z2":129.2710,"x2":76.4910,"h":true,"x1":78.8200},{"s":false,"z1":132.0440,"a":true,"y1":-32.7870,"n":"Unk","y2":-32.1050,"z2":132.9200,"x2":74.3890,"h":true,"x1":76.5520},{"s":false,"z1":133.3920,"a":false,"y1":-29.4850,"n":"Unk","y2":-28.9750,"z2":133.4280,"x2":72.8260,"h":true,"x1":75.2070},{"s":false,"z1":120.9880,"a":false,"y1":-19.7430,"n":"Unk","y2":-19.7570,"z2":122.7680,"x2":102.8850,"h":true,"x1":104.5350},{"s":false,"z1":124.6930,"a":false,"y1":-20.7390,"n":"Unk","y2":-19.7560,"z2":125.1450,"x2":102.5940,"h":true,"x1":104.7170},{"s":false,"z1":126.1200,"a":false,"y1":-17.3350,"n":"Unk","y2":-15.4710,"z2":125.3640,"x2":102.2860,"h":true,"x1":103.6230},{"s":false,"z1":123.5400,"a":false,"y1":-16.9380,"n":"Unk","y2":-17.6100,"z2":123.3500,"x2":98.5100,"h":true,"x1":100.8330},{"s":false,"z1":124.3360,"a":true,"y1":-20.2110,"n":"Unk","y2":-21.1110,"z2":126.3770,"x2":98.1520,"h":true,"x1":99.0480},{"s":false,"z1":127.9290,"a":false,"y1":-20.0040,"n":"Unk","y2":-19.5270,"z2":128.5160,"x2":97.8700,"h":true,"x1":100.1320},{"s":false,"z1":128.2150,"a":false,"y1":-16.8100,"n":"Unk","y2":-16.2440,"z2":126.9230,"x2":96.0900,"h":true,"x1":98.0550},{"s":false,"z1":126.5540,"a":true,"y1":-19.0340,"n":"Unk","y2":-21.0910,"z2":126.6140,"x2":94.1820,"h":true,"x1":95.4010},{"s":false,"z1":129.2040,"a":false,"y1":-21.7170,"n":"Unk","y2":-21.1670,"z2":130.5570,"x2":93.4370,"h":true,"x1":95.3600},{"s":false,"z1":131.0680,"a":false,"y1":-18.5510,"n":"Unk","y2":-18.1570,"z2":131.0820,"x2":92.0630,"h":false,"x1":94.4220},{"s":false,"z1":128.3450,"a":false,"y1":-18.0440,"n":"Unk","y2":-19.3580,"z2":127.3650,"x2":90.1340,"h":false,"x1":91.8460},{"s":false,"z1":129.4210,"a":false,"y1":-21.3690,"n":"Unk","y2":-21.0110,"z2":130.7280,"x2":88.2870,"h":false,"x1":90.2740},{"s":false,"z1":133.1700,"a":false,"y1":-21.6060,"n":"Unk","y2":-20.3370,"z2":133.4970,"x2":87.6290,"h":false,"x1":89.6210},{"s":false,"z1":130.8700,"a":false,"y1":-18.2040,"n":"Unk","y2":-18.4210,"z2":131.5410,"x2":85.0130,"h":true,"x1":87.3200},{"s":false,"z1":132.0330,"a":false,"y1":-21.1860,"n":"Unk","y2":-20.2900,"z2":133.3070,"x2":83.2920,"h":true,"x1":85.1020},{"s":false,"z1":134.8990,"a":false,"y1":-18.7430,"n":"Unk","y2":-17.7200,"z2":135.4130,"x2":83.0530,"h":true,"x1":85.1610},{"s":false,"z1":133.0370,"a":false,"y1":-16.4720,"n":"Unk","y2":-17.0860,"z2":132.3600,"x2":80.5530,"h":true,"x1":82.7890},{"s":false,"z1":131.1640,"a":true,"y1":-19.4380,"n":"Unk","y2":-19.8650,"z2":131.8080,"x2":79.0780,"h":true,"x1":81.3570},{"s":false,"z1":134.0970,"a":false,"y1":-21.5900,"n":"Unk","y2":-21.3520,"z2":134.0540,"x2":77.5500,"h":true,"x1":79.9390},{"s":false,"z1":136.1560,"a":false,"y1":-19.3760,"n":"Unk","y2":-19.8680,"z2":134.6880,"x2":75.6740,"h":false,"x1":77.5040},{"s":false,"z1":137.8880,"a":false,"y1":-28.5640,"n":"Unk","y2":-26.3160,"z2":138.6460,"x2":83.4650,"h":false,"x1":83.3270},{"s":false,"z1":140.6310,"a":false,"y1":-26.9050,"n":"Unk","y2":-27.0680,"z2":141.9740,"x2":87.4130,"h":false,"x1":85.4040},{"s":false,"z1":140.9800,"a":false,"y1":-29.7330,"n":"Unk","y2":-29.5890,"z2":139.4060,"x2":89.7310,"h":false,"x1":87.9080},{"s":false,"z1":137.2310,"a":false,"y1":-28.9030,"n":"Unk","y2":-26.5100,"z2":136.6490,"x2":88.0110,"h":false,"x1":88.0450},{"s":false,"z1":138.7580,"a":false,"y1":-25.8950,"n":"Unk","y2":-25.4110,"z2":140.7250,"x2":91.3360,"h":false,"x1":89.9470},{"s":false,"z1":141.0550,"a":false,"y1":-28.2220,"n":"Unk","y2":-29.4730,"z2":140.3040,"x2":93.8070,"h":true,"x1":91.8780},{"s":false,"z1":138.4860,"a":false,"y1":-31.0160,"n":"Unk","y2":-30.7410,"z2":136.9400,"x2":94.1030,"h":true,"x1":92.2710},{"s":false,"z1":136.4990,"a":false,"y1":-27.9980,"n":"Unk","y2":-26.7450,"z2":136.8280,"x2":95.4980,"h":true,"x1":93.4790},{"s":false,"z1":139.6560,"a":false,"y1":-26.9850,"n":"Unk","y2":-27.1740,"z2":141.1820,"x2":97.2440,"h":true,"x1":95.3940},{"s":false,"z1":140.3800,"a":false,"y1":-29.7960,"n":"Unk","y2":-29.7760,"z2":138.9460,"x2":99.8400,"h":true,"x1":97.8880},{"s":false,"z1":136.6300,"a":true,"y1":-29.3960,"n":"Unk","y2":-27.8680,"z2":136.5710,"x2":99.9430,"h":true,"x1":98.1330},{"s":false,"z1":136.6370,"a":false,"y1":-25.5840,"n":"Unk","y2":-23.9910,"z2":137.7250,"x2":99.9300,"h":true,"x1":98.4820},{"s":false,"z1":138.6650,"a":false,"y1":-26.0250,"n":"Unk","y2":-27.6110,"z2":138.7260,"x2":103.5080,"h":false,"x1":101.6670},{"s":false,"z1":136.1290,"a":false,"y1":-28.5510,"n":"Unk","y2":-27.3380,"z2":134.4180,"x2":103.8660,"h":false,"x1":102.6880},{"s":false,"z1":133.2870,"a":false,"y1":-26.2440,"n":"Unk","y2":-23.8430,"z2":133.5480,"x2":101.6390,"h":false,"x1":101.5360},{"s":false,"z1":135.1770,"a":false,"y1":-24.1780,"n":"Unk","y2":-24.1850,"z2":136.0840,"x2":106.3110,"h":false,"x1":104.0730},{"s":false,"z1":136.1950,"a":false,"y1":-26.9800,"n":"Unk","y2":-26.5570,"z2":135.2420,"x2":108.6290,"h":false,"x1":106.4680},{"s":false,"z1":132.625,"a":false,"y1":-27.6050,"n":"Unk","y2":-26.0670,"z2":131.8850,"x2":109.4800,"h":false,"x1":107.7730},{"s":false,"z1":132.0450,"a":false,"y1":-23.8520,"n":"Unk","y2":-22.4550,"z2":133.0720,"x2":109.4970,"h":false,"x1":107.7900},{"s":false,"z1":137.9950,"a":false,"y1":-20.6070,"n":"Unk","y2":-20.25,"z2":136.2910,"x2":109.1050,"h":false,"x1":110.8030},{"s":false,"z1":136.9530,"a":false,"y1":-17.3390,"n":"Unk","y2":-16.6990,"z2":135.3140,"x2":107.3560,"h":false,"x1":109.0100},{"s":false,"z1":134.9250,"a":false,"y1":-19.3620,"n":"Unk","y2":-20.0290,"z2":135.2080,"x2":104.1610,"h":false,"x1":106.4360},{"s":false,"z1":137.5830,"a":false,"y1":-21.6750,"n":"Unk","y2":-21.4860,"z2":137.9560,"x2":102.5,"h":false,"x1":104.8650},{"s":false,"z1":138.9630,"a":false,"y1":-18.8390,"n":"Unk","y2":-16.6400,"z2":138.3870,"x2":101.9060,"h":false,"x1":102.7190},{"s":false,"z1":136.0570,"a":false,"y1":-16.4100,"n":"Unk","y2":-15.1510,"z2":134.8210,"x2":101.8420,"h":false,"x1":103.5130},{"s":false,"z1":135.0810,"a":false,"y1":-17.3120,"n":"Unk","y2":-16.3600,"z2":136.2290,"x2":98.0420,"h":true,"x1":99.9450},{"s":false,"z1":138.6560,"a":false,"y1":-17.2580,"n":"Unk","y2":-15.1400,"z2":139.0210,"x2":97.6890,"h":true,"x1":98.8140},{"s":false,"z1":138.2030,"a":false,"y1":-13.6160,"n":"Unk","y2":-11.7640,"z2":137.5740,"x2":98.5150,"h":true,"x1":99.9090},{"s":false,"z1":136.6530,"a":false,"y1":-13.4080,"n":"Unk","y2":-14.3450,"z2":136.4440,"x2":94.2830,"h":true,"x1":96.4910},{"s":false,"z1":138.1870,"a":true,"y1":-16.5,"n":"Unk","y2":-15.8420,"z2":139.3550,"x2":92.7980,"h":true,"x1":94.8320},{"s":false,"z1":140.9760,"a":false,"y1":-13.9600,"n":"Unk","y2":-13.8710,"z2":140.8420,"x2":91.8660,"h":true,"x1":94.2860},{"s":false,"z1":138.7480,"a":false,"y1":-14.8040,"n":"Unk","y2":-14.0860,"z2":139.8070,"x2":87.1680,"h":false,"x1":89.2310},{"s":false,"z1":141.5220,"a":false,"y1":-16.5510,"n":"Unk","y2":-15.8200,"z2":142.4730,"x2":85.0970,"h":true,"x1":87.2020},{"s":false,"z1":143.5530,"a":false,"y1":-13.4800,"n":"Unk","y2":-12.9220,"z2":143.2080,"x2":83.8840,"h":true,"x1":86.1720},{"s":false,"z1":140.5770,"a":false,"y1":-12.1070,"n":"Unk","y2":-12.7010,"z2":139.9630,"x2":81.9500,"h":true,"x1":84.2270},{"s":false,"z1":141.3840,"a":false,"y1":-15.0730,"n":"Unk","y2":-15.4360,"z2":143.2570,"x2":80.4500,"h":true,"x1":81.9550},{"s":false,"z1":145.1190,"a":true,"y1":-15.6970,"n":"Unk","y2":-14.4330,"z2":146.8480,"x2":81.2460,"h":true,"x1":82.3720},{"s":false,"z1":145.2680,"a":false,"y1":-12.1490,"n":"Unk","y2":-11.1620,"z2":144.6510,"x2":78.7810,"h":true,"x1":80.8880},{"s":false,"z1":143,"a":false,"y1":-13.2980,"n":"Unk","y2":-15.0260,"z2":143.3010,"x2":76.3350,"h":false,"x1":78.0200},{"s":false,"z1":145.9420,"a":false,"y1":-15.5820,"n":"Unk","y2":-14.5350,"z2":147.0810,"x2":75.5620,"h":false,"x1":77.4170},{"s":false,"z1":148.3400,"a":false,"y1":-12.6650,"n":"Unk","y2":-10.4120,"z2":147.8390,"x2":76.2610,"h":false,"x1":77.0130},{"s":false,"z1":145.8190,"a":false,"y1":-11.2440,"n":"Unk","y2":-10.1020,"z2":145.8000,"x2":72.5420,"h":false,"x1":74.6100},{"s":false,"z1":151.1070,"a":false,"y1":-3.3650,"n":"Unk","y2":-2.8500,"z2":149.25,"x2":80.8090,"h":false,"x1":79.3220},{"s":false,"z1":150.9420,"a":false,"y1":-2.8740,"n":"Unk","y2":-4.7670,"z2":151.1700,"x2":84.5920,"h":false,"x1":83.0860},{"s":false,"z1":151.0540,"a":false,"y1":-6.5920,"n":"Unk","y2":-8.0010,"z2":149.0220,"x2":82.2030,"h":false,"x1":82.4240},{"s":false,"z1":147.375,"a":false,"y1":-5.7320,"n":"Unk","y2":-5.7840,"z2":146.8610,"x2":84.3820,"h":false,"x1":82.0500},{"s":false,"z1":146.4480,"a":false,"y1":-3.0990,"n":"Unk","y2":-2.3880,"z2":147.9780,"x2":86.4180,"h":false,"x1":84.6350},{"s":false,"z1":147.9040,"a":false,"y1":-5.0050,"n":"Unk","y2":-6.9010,"z2":147.2680,"x2":88.9630,"h":false,"x1":87.6150},{"s":false,"z1":145.7680,"a":false,"y1":-7.9090,"n":"Unk","y2":-7.5770,"z2":143.3830,"x2":86.6150,"h":false,"x1":86.7770},{"s":false,"z1":143.6160,"a":false,"y1":-4.7380,"n":"Unk","y2":-2.4700,"z2":143.5920,"x2":87.3400,"h":false,"x1":86.4450},{"s":false,"z1":144.4790,"a":false,"y1":-3.4720,"n":"Unk","y2":-4.7220,"z2":144.9460,"x2":91.9270,"h":false,"x1":89.8700},{"s":false,"z1":143.4090,"a":false,"y1":-6.9280,"n":"Unk","y2":-8.1980,"z2":141.5980,"x2":89.7920,"h":false,"x1":90.8310},{"s":false,"z1":140.2700,"a":false,"y1":-5.7440,"n":"Unk","y2":-4.8690,"z2":138.9160,"x2":90.9830,"h":false,"x1":89.2040},{"s":false,"z1":140.1010,"a":false,"y1":-2.3970,"n":"Unk","y2":-2.0220,"z2":141.7140,"x2":92.8490,"h":false,"x1":91.0590},{"s":false,"z1":141.0260,"a":false,"y1":-4.6260,"n":"Unk","y2":-6.5760,"z2":140.2510,"x2":95.1150,"h":false,"x1":93.9640},{"s":false,"z1":138.3090,"a":false,"y1":-7.0840,"n":"Unk","y2":-6.3900,"z2":135.9770,"x2":92.9930,"h":false,"x1":93.1270},{"s":false,"z1":136.7450,"a":false,"y1":-3.7360,"n":"Unk","y2":-3.4930,"z2":136.4580,"x2":96.3490,"h":false,"x1":93.9710},{"s":false,"z1":139.0110,"a":false,"y1":-2.7640,"n":"Unk","y2":-3.5650,"z2":139.1830,"x2":99.1340,"h":false,"x1":96.8900},{"s":false,"z1":138.9070,"a":false,"y1":-6.2480,"n":"Unk","y2":-6.7360,"z2":136.9040,"x2":99.6520,"h":false,"x1":98.4520},{"s":false,"z1":135.3290,"a":false,"y1":-6.7770,"n":"Unk","y2":-6.2190,"z2":133.5080,"x2":98.7340,"h":false,"x1":97.2680},{"s":false,"z1":134.4550,"a":false,"y1":-3.6090,"n":"Unk","y2":-5.1470,"z2":134.8730,"x2":100.9990,"h":false,"x1":99.2310},{"s":false,"z1":123.3410,"a":false,"y1":-10.3430,"n":"Unk","y2":-10.5800,"z2":124.6000,"x2":98.9940,"h":false,"x1":101.0850},{"s":false,"z1":127.0800,"a":false,"y1":-10.9170,"n":"Unk","y2":-9.6150,"z2":129.0220,"x2":101.1150,"h":false,"x1":100.3920},{"s":false,"z1":128.1370,"a":false,"y1":-7.2560,"n":"Unk","y2":-5.7440,"z2":128.5380,"x2":97.8920,"h":true,"x1":99.7480},{"s":false,"z1":126.0490,"a":false,"y1":-6.3140,"n":"Unk","y2":-7.1060,"z2":126.5870,"x2":94.4670,"h":true,"x1":96.6680},{"s":false,"z1":126.7140,"a":false,"y1":-9.8110,"n":"Unk","y2":-9.8320,"z2":128.3420,"x2":93.5330,"h":true,"x1":95.2910},{"s":false,"z1":130.3950,"a":false,"y1":-8.6590,"n":"Unk","y2":-7.5480,"z2":130.7630,"x2":93.1540,"h":true,"x1":95.2290},{"s":false,"z1":129.7580,"a":true,"y1":-5.1200,"n":"Unk","y2":-4.2770,"z2":130.5470,"x2":91.8590,"h":true,"x1":93.9880},{"s":false,"z1":129.6610,"a":false,"y1":-6.5040,"n":"Unk","y2":-7.3110,"z2":131.2080,"x2":88.6320,"h":true,"x1":90.3600},{"s":false,"z1":133.0200,"a":false,"y1":-8.2300,"n":"Unk","y2":-6.5740,"z2":134.0570,"x2":89.1090,"h":true,"x1":90.5180},{"s":false,"z1":134.2000,"a":false,"y1":-4.6140,"n":"Unk","y2":-3.1900,"z2":134.3330,"x2":89.1850,"h":true,"x1":91.1170},{"s":false,"z1":131.6900,"a":false,"y1":-3.4310,"n":"Unk","y2":-3.2150,"z2":132.1550,"x2":86.1400,"h":true,"x1":88.5070},{"s":false,"z1":133.7910,"a":true,"y1":-5.5120,"n":"Unk","y2":-5.0330,"z2":135.9320,"x2":84.9700,"h":true,"x1":86.0760},{"s":false,"z1":136.6960,"a":false,"y1":-3.1480,"n":"Unk","y2":-1.3920,"z2":136.1730,"x2":85.2450,"h":true,"x1":86.8220},{"s":false,"z1":136.5050,"a":false,"y1":0.6120,"n":"Unk","y2":1.0440,"z2":136.8640,"x2":84.9880,"h":false,"x1":87.3100},{"s":false,"z1":123.3100,"a":false,"y1":-12.0560,"n":"Unk","y2":-9.9370,"z2":122.3110,"x2":90.6590,"h":false,"x1":91.2660},{"s":false,"z1":120.5070,"a":false,"y1":-11.0700,"n":"Unk","y2":-10.7640,"z2":120.4690,"x2":86.6220,"h":false,"x1":88.9550},{"s":false,"z1":121.2940,"a":false,"y1":-13.4750,"n":"Unk","y2":-12.0920,"z2":122.5110,"x2":84.4720,"h":false,"x1":86.0950},{"s":false,"z1":124.9300,"a":false,"y1":-12.2740,"n":"Unk","y2":-10.2060,"z2":125.4230,"x2":84.8130,"h":false,"x1":85.9870},{"s":false,"z1":123.3990,"a":false,"y1":-8.7460,"n":"Unk","y2":-7.2040,"z2":121.9660,"x2":84.8030,"h":false,"x1":86.0080},{"s":false,"z1":121.9200,"a":false,"y1":-8.8130,"n":"Unk","y2":-7.5550,"z2":123.4470,"x2":81.0370,"h":false,"x1":82.5200},{"s":false,"z1":125.1370,"a":false,"y1":-9.8420,"n":"Unk","y2":-9.1550,"z2":127.3980,"x2":81.0170,"h":false,"x1":80.7420},{"s":false,"z1":126.7820,"a":false,"y1":-7.0910,"n":"Unk","y2":-4.8530,"z2":127.7460,"x2":82.5350,"h":false,"x1":82.7720},{"s":false,"z1":125.8530,"a":false,"y1":-4.0550,"n":"Unk","y2":-3.7460,"z2":126.4790,"x2":78.3250,"h":false,"x1":80.625},{"s":false,"z1":126.3770,"a":false,"y1":-6.5280,"n":"Unk","y2":-7.4030,"z2":128.6310,"x2":77.6160,"h":false,"x1":77.8410},{"s":false,"z1":129.7030,"a":false,"y1":-5.3180,"n":"Unk","y2":-3.2400,"z2":130.9480,"x2":79.5320,"h":false,"x1":79.2450},{"s":false,"z1":128.6170,"a":false,"y1":-1.6080,"n":"Unk","y2":0.2840,"z2":127.7620,"x2":78.1700,"h":false,"x1":79.4050},{"s":false,"z1":126.4920,"a":false,"y1":-1.4090,"n":"Unk","y2":-0.7220,"z2":128.1010,"x2":74.6340,"h":false,"x1":76.3210},{"s":false,"z1":130.0570,"a":false,"y1":-2.5910,"n":"Unk","y2":-2.1850,"z2":131.7110,"x2":77.3780,"h":false,"x1":75.6700},{"s":false,"z1":131.4140,"a":false,"y1":0.6620,"n":"Unk","y2":2.6420,"z2":132.5400,"x2":76.4820,"h":false,"x1":77.1420},{"s":false,"z1":130.6590,"a":false,"y1":3.3360,"n":"Unk","y2":4.0030,"z2":129.5180,"x2":72.4470,"h":false,"x1":74.4830},{"s":false,"z1":129.6590,"a":false,"y1":1.4580,"n":"Unk","y2":-0.3730,"z2":129.9400,"x2":69.7240,"h":false,"x1":71.2800},{"s":false,"z1":132.6810,"a":false,"y1":-0.7040,"n":"Unk","y2":1.1950,"z2":133.5730,"x2":69.2140,"h":false,"x1":70.3940},{"s":false,"z1":128.7280,"a":false,"y1":-14.5500,"n":"Unk","y2":-13.2560,"z2":126.9840,"x2":73.5850,"h":false,"x1":74.6030},{"s":false,"z1":125.6660,"a":false,"y1":-15.5310,"n":"Unk","y2":-15.1530,"z2":125.6430,"x2":70.1740,"h":false,"x1":72.5570},{"s":false,"z1":128.5820,"a":false,"y1":-14.8940,"n":"Unk","y2":-12.9430,"z2":128.9610,"x2":68.7570,"h":true,"x1":70.1820},{"s":false,"z1":130.4930,"a":false,"y1":-11.6230,"n":"Unk","y2":-9.7710,"z2":130.3350,"x2":69.1410,"h":true,"x1":70.6240},{"s":false,"z1":127.6080,"a":false,"y1":-9.5290,"n":"Unk","y2":-7.9570,"z2":127.2050,"x2":67.7380,"h":true,"x1":69.5200},{"s":false,"z1":126.3160,"a":false,"y1":-9.8170,"n":"Unk","y2":-8.6030,"z2":127.4860,"x2":64.1350,"h":true,"x1":65.9540},{"s":false,"z1":130.0090,"a":false,"y1":-9.6590,"n":"Unk","y2":-7.4310,"z2":130.2360,"x2":63.8700,"h":true,"x1":64.7750},{"s":false,"z1":130.0730,"a":false,"y1":-6.1840,"n":"Unk","y2":-4.3280,"z2":128.6730,"x2":65.7260,"h":true,"x1":66.3970},{"s":false,"z1":126.3400,"a":false,"y1":-5.8860,"n":"Unk","y2":-4.0470,"z2":125.9300,"x2":64.0790,"h":true,"x1":65.5660},{"s":false,"z1":126.9960,"a":true,"y1":-5.4690,"n":"Unk","y2":-4.2040,"z2":128.7240,"x2":60.5870,"h":true,"x1":61.8010},{"s":false,"z1":130.6200,"a":false,"y1":-4.3920,"n":"Unk","y2":-2.1570,"z2":130.9660,"x2":63.5300,"h":true,"x1":62.6240},{"s":false,"z1":128.3540,"a":false,"y1":-1.3310,"n":"Unk","y2":-0.3060,"z2":126.7410,"x2":61,"h":false,"x1":62.4690},{"s":false,"z1":126.9390,"a":false,"y1":-2.5190,"n":"Unk","y2":-2.3970,"z2":128.0030,"x2":56.9250,"h":false,"x1":59.1400},{"s":false,"z1":130.6490,"a":false,"y1":-2.0730,"n":"Unk","y2":-0.2490,"z2":130.3940,"x2":56.5720,"h":false,"x1":58.1220},{"s":false,"z1":130.8950,"a":false,"y1":1.6720,"n":"Unk","y2":3.1450,"z2":129.0430,"x2":59.1810,"h":false,"x1":58.5940},{"s":false,"z1":127.1950,"a":false,"y1":1.5660,"n":"Unk","y2":2.9130,"z2":127.0080,"x2":55.7770,"h":false,"x1":57.7650},{"s":false,"z1":126.9810,"a":false,"y1":0.6350,"n":"Unk","y2":2.8180,"z2":127.6620,"x2":53.3140,"h":false,"x1":54.0450},{"s":false,"z1":114.1560,"a":false,"y1":5.7080,"n":"Unk","y2":3.8410,"z2":114.6390,"x2":73.5970,"h":false,"x1":72.1080},{"s":false,"z1":117.1560,"a":false,"y1":4.8900,"n":"Unk","y2":2.8570,"z2":118.4860,"x2":74.1810,"h":false,"x1":74.4650},{"s":false,"z1":120.3350,"a":false,"y1":4.1110,"n":"Unk","y2":2.3920,"z2":121.3710,"x2":70.9150,"h":false,"x1":72.3270},{"s":false,"z1":119.1380,"a":false,"y1":0.6460,"n":"Unk","y2":-1.4700,"z2":118.2780,"x2":71.8460,"h":false,"x1":71.1010},{"s":false,"z1":117.1740,"a":false,"y1":-0.3670,"n":"Unk","y2":-2.0160,"z2":117.2020,"x2":75.9640,"h":false,"x1":74.2050},{"s":false,"z1":119.7990,"a":false,"y1":-1.4140,"n":"Unk","y2":-3.2950,"z2":121.3400,"x2":76.9010,"h":false,"x1":76.7640},{"s":false,"z1":121.4710,"a":false,"y1":-3.6020,"n":"Unk","y2":-5.9140,"z2":121.4540,"x2":73.5120,"h":false,"x1":74.0760},{"s":false,"z1":118.9050,"a":false,"y1":-5.9610,"n":"Unk","y2":-8.2300,"z2":118.5210,"x2":73.2200,"h":false,"x1":72.4690},{"s":false,"z1":118.3200,"a":false,"y1":-7.4340,"n":"Unk","y2":-9.3770,"z2":119.5900,"x2":76.5510,"h":true,"x1":76.0100},{"s":false,"z1":122.0490,"a":false,"y1":-8.0890,"n":"Unk","y2":-10.3650,"z2":122.2820,"x2":75.2940,"h":true,"x1":76.1040},{"s":false,"z1":121.3670,"a":false,"y1":-9.6450,"n":"Unk","y2":-11.1340,"z2":119.6930,"x2":71.8730,"h":true,"x1":72.7140},{"s":false,"z1":118.5970,"a":true,"y1":-11.6350,"n":"Unk","y2":-13.4760,"z2":118.4820,"x2":76.0230,"h":true,"x1":74.4860},{"s":false,"z1":120.6620,"a":false,"y1":-12.5510,"n":"Unk","y2":-12.0270,"z2":123.0070,"x2":77.7610,"h":true,"x1":77.5480},{"s":false,"z1":123.7570,"a":false,"y1":-14.4990,"n":"Unk","y2":-16.8320,"z2":124.2480,"x2":76.4110,"h":false,"x1":76.4210},{"s":false,"z1":119.4420,"a":false,"y1":-35.0220,"n":"Unk","y2":-33.4670,"z2":119.9610,"x2":86.8690,"h":false,"x1":88.6690},{"s":false,"z1":117.3130,"a":false,"y1":-32.6610,"n":"Unk","y2":-32.0990,"z2":115.7020,"x2":84.7570,"h":false,"x1":86.4580},{"s":false,"z1":116.3390,"a":false,"y1":-34.4980,"n":"Unk","y2":-33.5290,"z2":117.4350,"x2":81.2980,"h":false,"x1":83.2650},{"s":false,"z1":119.9870,"a":false,"y1":-33.7120,"n":"Unk","y2":-31.6450,"z2":119.5970,"x2":81.4530,"h":false,"x1":82.5740},{"s":false,"z1":119.9810,"a":false,"y1":-30.0230,"n":"Unk","y2":-28.3060,"z2":119.7240,"x2":82.0460,"h":true,"x1":83.6950},{"s":false,"z1":117.5380,"a":false,"y1":-29.4760,"n":"Unk","y2":-28.3860,"z2":119.0710,"x2":79.3510,"h":true,"x1":80.8790},{"s":false,"z1":119.9220,"a":false,"y1":-30.9960,"n":"Unk","y2":-29.2270,"z2":121.4180,"x2":77.7100,"h":true,"x1":78.2580},{"s":false,"z1":123.3930,"a":false,"y1":-29.9200,"n":"Unk","y2":-28.0520,"z2":123.6900,"x2":77.9640,"h":true,"x1":79.4540},{"s":false,"z1":122.3740,"a":false,"y1":-26.1870,"n":"Unk","y2":-24.5090,"z2":121.2250,"x2":78.2730,"h":true,"x1":79.6350},{"s":false,"z1":119.8870,"a":false,"y1":-26.3920,"n":"Unk","y2":-25.9120,"z2":120.0970,"x2":74.3720,"h":true,"x1":76.7250},{"s":false,"z1":122.2430,"a":true,"y1":-27.8920,"n":"Unk","y2":-26.0540,"z2":123.2640,"x2":72.9700,"h":true,"x1":74.1020},{"s":false,"z1":124.7870,"a":false,"y1":-25.3520,"n":"Unk","y2":-23.7600,"z2":123.2720,"x2":74.2300,"h":true,"x1":75.2910},{"s":false,"z1":123.1150,"a":false,"y1":-43.4200,"n":"Unk","y2":-41.9180,"z2":123.5100,"x2":83.2950,"h":true,"x1":85.1570},{"s":false,"z1":125.9350,"a":false,"y1":-40.9390,"n":"Unk","y2":-39.9450,"z2":125.0460,"x2":82.3630,"h":true,"x1":84.3970},{"s":false,"z1":123.8220,"a":false,"y1":-37.7980,"n":"Unk","y2":-37.2940,"z2":122.4010,"x2":81.9680,"h":true,"x1":83.8420},{"s":false,"z1":121.0440,"a":false,"y1":-39.8030,"n":"Unk","y2":-38.9600,"z2":120.9120,"x2":79.9240,"h":true,"x1":82.1560},{"s":false,"z1":122.9610,"a":true,"y1":-40.7380,"n":"Unk","y2":-39.0800,"z2":123.9780,"x2":77.5190,"h":true,"x1":78.9600},{"s":false,"z1":125.8570,"a":false,"y1":-38.2260,"n":"Unk","y2":-35.8300,"z2":125.6690,"x2":79.0670,"h":true,"x1":79.4230},{"s":false,"z1":123.1880,"a":false,"y1":-36.0890,"n":"Unk","y2":-35.3310,"z2":123.3830,"x2":75.5320,"h":false,"x1":77.8030},{"s":false,"z1":122.8970,"a":false,"y1":-37.8580,"n":"Unk","y2":-38.5260,"z2":124.7830,"x2":73.1120,"h":false,"x1":74.4370},{"s":false,"z1":126.2290,"a":false,"y1":-39.4370,"n":"Unk","y2":-37.9890,"z2":127.9660,"x2":76.0950,"h":false,"x1":75.3160},{"s":false,"z1":127.1000,"a":false,"y1":-35.875,"n":"Unk","y2":-33.9110,"z2":126.4740,"x2":73.0580,"h":false,"x1":74.3360},{"s":false,"z1":124.1650,"a":false,"y1":-35.0030,"n":"Unk","y2":-34.6780,"z2":124.0200,"x2":69.7530,"h":false,"x1":72.1200},{"s":false,"z1":125.3170,"a":false,"y1":-37.2070,"n":"Unk","y2":-37.1640,"z2":126.5190,"x2":67.1950,"h":false,"x1":69.2430},{"s":false,"z1":145.0360,"a":false,"y1":14.9300,"n":"Unk","y2":14.8510,"z2":147.0140,"x2":72.0390,"h":false,"x1":73.4410},{"s":false,"z1":148.8220,"a":false,"y1":14.7140,"n":"Unk","y2":16.5100,"z2":150.4110,"x2":74.6400,"h":false,"x1":74.2040},{"s":false,"z1":149.4480,"a":false,"y1":17.9680,"n":"Unk","y2":19.6960,"z2":148.4540,"x2":70.9400,"h":false,"x1":72.3380},{"s":false,"z1":147.0120,"a":false,"y1":17.9050,"n":"Unk","y2":17.0710,"z2":146.7340,"x2":67.0610,"h":false,"x1":69.3090},{"s":false,"z1":147.4140,"a":false,"y1":14.4610,"n":"Unk","y2":13.1950,"z2":149.4920,"x2":67.6270,"h":false,"x1":67.8240},{"s":false,"z1":151.1160,"a":false,"y1":15.5670,"n":"Unk","y2":17.6950,"z2":152.2840,"x2":68.1750,"h":false,"x1":68.2910},{"s":false,"z1":150.3760,"a":false,"y1":18.7930,"n":"Unk","y2":20.0460,"z2":149.4140,"x2":64.4620,"h":false,"x1":66.3560},{"s":false,"z1":147.9200,"a":false,"y1":17.9160,"n":"Unk","y2":17.8120,"z2":149.0220,"x2":61.3530,"h":true,"x1":63.5490},{"s":false,"z1":150.8630,"a":false,"y1":15.8060,"n":"Unk","y2":16.8090,"z2":152.2540,"x2":60.5850,"h":true,"x1":62.2900},{"s":false,"z1":152.9460,"a":false,"y1":18.9950,"n":"Unk","y2":20.4950,"z2":152.5430,"x2":60.1850,"h":true,"x1":62.0770},{"s":false,"z1":149.7770,"a":false,"y1":20.7200,"n":"Unk","y2":21.4850,"z2":148.9100,"x2":58.7590,"h":true,"x1":60.8380},{"s":false,"z1":148.7350,"a":false,"y1":18.9560,"n":"Unk","y2":18.4270,"z2":150.0230,"x2":55.5860,"h":true,"x1":57.6110},{"s":false,"z1":152.3720,"a":true,"y1":17.9840,"n":"Unk","y2":19.4620,"z2":153.1670,"x2":55.4250,"h":true,"x1":57.1730},{"s":false,"z1":153.2220,"a":false,"y1":21.6430,"n":"Unk","y2":22.3000,"z2":153.5390,"x2":54.6960,"h":true,"x1":57.0040},{"s":false,"z1":150.9020,"a":false,"y1":21.6060,"n":"Unk","y2":20.6400,"z2":150.9010,"x2":51.7080,"h":false,"x1":53.9270},{"s":false,"z1":153.0900,"a":false,"y1":18.9120,"n":"Unk","y2":19.6750,"z2":154.3900,"x2":50.4790,"h":true,"x1":52.3130},{"s":false,"z1":156.4320,"a":false,"y1":20.8170,"n":"Unk","y2":22.8640,"z2":157.0160,"x2":50.8440,"h":true,"x1":51.9660},{"s":false,"z1":154.4790,"a":false,"y1":23.2520,"n":"Unk","y2":23.1380,"z2":153.2160,"x2":47.7230,"h":true,"x1":49.7590},{"s":false,"z1":153.1340,"a":false,"y1":20.3090,"n":"Unk","y2":18.8570,"z2":154.4220,"x2":46.4540,"h":true,"x1":47.8650},{"s":false,"z1":156.8730,"a":true,"y1":20.0360,"n":"Unk","y2":21.5430,"z2":157.8600,"x2":45.9260,"h":true,"x1":47.5830},{"s":false,"z1":157.8220,"a":false,"y1":23.8420,"n":"Unk","y2":25.8310,"z2":156.9890,"x2":46.6040,"h":true,"x1":47.7060},{"s":false,"z1":156.1220,"a":false,"y1":24.3560,"n":"Unk","y2":23.4170,"z2":155.6430,"x2":42.1610,"h":false,"x1":44.3490},{"s":false,"z1":156.8360,"a":false,"y1":20.9240,"n":"Unk","y2":21.1640,"z2":158.2700,"x2":40.8840,"h":false,"x1":42.8290},{"s":false,"z1":160.2890,"a":false,"y1":22.4880,"n":"Unk","y2":22.625,"z2":160.8060,"x2":40.2310,"h":false,"x1":42.5870},{"s":false,"z1":159.4840,"a":false,"y1":25.1080,"n":"Unk","y2":25.0760,"z2":159.5680,"x2":37.4990,"h":false,"x1":39.9200},{"s":false,"z1":158.1900,"a":false,"y1":22.7260,"n":"Unk","y2":21.3040,"z2":158.4040,"x2":35.4060,"h":false,"x1":37.2770},{"s":false,"z1":159.0790,"a":false,"y1":18.9950,"n":"Unk","y2":18.8830,"z2":157.6170,"x2":35.1170,"h":false,"x1":37.0230},{"s":false,"z1":138.6740,"a":false,"y1":-45.4610,"n":"Unk","y2":-47.8570,"z2":138.5400,"x2":84.1760,"h":false,"x1":84.1200},{"s":false,"z1":141.3180,"a":false,"y1":-48.1120,"n":"Unk","y2":-48.4920,"z2":143.4440,"x2":83.6180,"h":false,"x1":84.7340},{"s":false,"z1":142.4280,"a":false,"y1":-47.3130,"n":"Unk","y2":-46.9080,"z2":141.3640,"x2":79.0240,"h":false,"x1":81.1600},{"s":false,"z1":139.6080,"a":false,"y1":-44.9330,"n":"Unk","y2":-45.2170,"z2":137.8720,"x2":78.5100,"h":false,"x1":80.1410},{"s":false,"z1":137.2940,"a":false,"y1":-47.7140,"n":"Unk","y2":-50.0810,"z2":137.8830,"x2":79.7720,"h":false,"x1":79.3740},{"s":false,"z1":140.1960,"a":false,"y1":-49.4890,"n":"Unk","y2":-49.1840,"z2":139.6110,"x2":75.5620,"h":false,"x1":77.8940},{"s":false,"z1":140.5590,"a":false,"y1":-46.4890,"n":"Unk","y2":-45.0420,"z2":138.8670,"x2":74.6850,"h":false,"x1":75.6140},{"s":false,"z1":137.5070,"a":false,"y1":-47.1670,"n":"Unk","y2":-48.6440,"z2":136.2990,"x2":72.0020,"h":true,"x1":73.4400},{"s":false,"z1":137.5870,"a":false,"y1":-50.9840,"n":"Unk","y2":-51.5470,"z2":137.8200,"x2":70.7380,"h":true,"x1":73.0700},{"s":false,"z1":140.1020,"a":false,"y1":-49.5950,"n":"Unk","y2":-49.9060,"z2":138.8300,"x2":68.6170,"h":true,"x1":70.6130},{"s":false,"z1":137.9800,"a":false,"y1":-47.1720,"n":"Unk","y2":-47.4520,"z2":135.9370,"x2":67.1790,"h":true,"x1":68.4540},{"s":false,"z1":134.8690,"a":false,"y1":-49.3490,"n":"Unk","y2":-51.0620,"z2":134.2590,"x2":67.5270,"h":true,"x1":69.0590},{"s":false,"z1":136.6490,"a":false,"y1":-52.5090,"n":"Unk","y2":-52.5100,"z2":136.9100,"x2":65.5370,"h":true,"x1":67.9220},{"s":false,"z1":138.8830,"a":false,"y1":-50.4950,"n":"Unk","y2":-50.5940,"z2":137.9830,"x2":63.2880,"h":true,"x1":65.5120},{"s":false,"z1":135.6620,"a":false,"y1":-49.3340,"n":"Unk","y2":-50.6480,"z2":134.2590,"x2":62.5060,"h":true,"x1":63.9130},{"s":false,"z1":134.3770,"a":false,"y1":-52.8990,"n":"Unk","y2":-55.0230,"z2":135.0740,"x2":63.4160,"h":true,"x1":64.2980},{"s":false,"z1":137.6080,"a":true,"y1":-53.8600,"n":"Unk","y2":-53.7630,"z2":137.0730,"x2":60.2120,"h":true,"x1":62.5280},{"s":false,"z1":138.1560,"a":false,"y1":-51.1110,"n":"Unk","y2":-50.8080,"z2":137.3370,"x2":57.6860,"h":true,"x1":59.9300},{"s":false,"z1":135.0650,"a":false,"y1":-52.3470,"n":"Unk","y2":-54.4240,"z2":134.1850,"x2":57.1660,"h":false,"x1":58.0410},{"s":false,"z1":136.9340,"a":false,"y1":-55.4800,"n":"Unk","y2":-55.0380,"z2":137.7910,"x2":54.7630,"h":false,"x1":57.0500},{"s":false,"z1":139.9970,"a":false,"y1":-53.5270,"n":"Unk","y2":-52.0800,"z2":140.3860,"x2":53.9240,"h":false,"x1":55.8160},{"s":false,"z1":137.6940,"a":false,"y1":-51.6230,"n":"Unk","y2":-52.1620,"z2":136.5370,"x2":51.4120,"h":true,"x1":53.4370},{"s":false,"z1":134.4950,"a":false,"y1":-53.5570,"n":"Unk","y2":-54.9210,"z2":134.1010,"x2":50.7930,"h":true,"x1":52.7470},{"s":false,"z1":136.7790,"a":false,"y1":-55.9420,"n":"Unk","y2":-56.0570,"z2":137.1640,"x2":48.5120,"h":true,"x1":50.8900},{"s":false,"z1":137.0060,"a":true,"y1":-53.2800,"n":"Unk","y2":-52.1960,"z2":135.6020,"x2":46.5430,"h":true,"x1":48.1600},{"s":false,"z1":133.3800,"a":false,"y1":-54.0430,"n":"Unk","y2":-53.4290,"z2":132.6340,"x2":44.8730,"h":true,"x1":47.0520},{"s":false,"z1":144.2250,"a":false,"y1":-8.6660,"n":"Unk","y2":-6.8430,"z2":143.8830,"x2":66.6290,"h":true,"x1":68.1710},{"s":false,"z1":145.3190,"a":false,"y1":-5.0070,"n":"Unk","y2":-4.0480,"z2":143.9290,"x2":66.5200,"h":true,"x1":68.2520},{"s":false,"z1":142.0690,"a":false,"y1":-2.9520,"n":"Unk","y2":-4.5440,"z2":140.2120,"x2":68.1660,"h":true,"x1":68.3240},{"s":false,"z1":140.6150,"a":false,"y1":-4.6180,"n":"Unk","y2":-3.9270,"z2":141.5420,"x2":63.1230,"h":true,"x1":65.2380},{"s":false,"z1":143.9770,"a":true,"y1":-5.2190,"n":"Unk","y2":-3.2290,"z2":144.9590,"x2":62.5800,"h":true,"x1":63.5200},{"s":false,"z1":143.5760,"a":false,"y1":-1.5750,"n":"Unk","y2":-0.0030,"z2":142.0690,"x2":63.4770,"h":true,"x1":64.5170},{"s":false,"z1":139.8190,"a":false,"y1":-1.1510,"n":"Unk","y2":-0.3620,"z2":138.7230,"x2":62.5320,"h":true,"x1":64.5130},{"s":false,"z1":139.3380,"a":false,"y1":-2.5090,"n":"Unk","y2":-0.8500,"z2":138.8720,"x2":59.3280,"h":true,"x1":61.0210},{"s":false,"z1":141.0780,"a":false,"y1":0.7840,"n":"Unk","y2":1.9330,"z2":139.3370,"x2":59.0120,"h":true,"x1":60.0910},{"s":false,"z1":138.1640,"a":false,"y1":2.7810,"n":"Unk","y2":3.6310,"z2":136.5820,"x2":59.8960,"h":true,"x1":61.5},{"s":false,"z1":136.0780,"a":false,"y1":1.1380,"n":"Unk","y2":2.625,"z2":136.6020,"x2":57.0070,"h":true,"x1":58.8280},{"s":false,"z1":138.5660,"a":true,"y1":0.9130,"n":"Unk","y2":1.9510,"z2":140.5720,"x2":55.0400,"h":true,"x1":55.9460},{"s":false,"z1":140.2690,"a":false,"y1":4.2330,"n":"Unk","y2":5.6980,"z2":139.7200,"x2":54.8540,"h":true,"x1":56.6490},{"s":false,"z1":136.8450,"a":false,"y1":5.5340,"n":"Unk","y2":7.1780,"z2":136.5770,"x2":53.9500,"h":false,"x1":55.7030},{"s":false,"z1":135.8110,"a":false,"y1":5.2690,"n":"Unk","y2":3.8300,"z2":136.9510,"x2":50.3760,"h":false,"x1":52.0250},{"s":false,"z1":139.0970,"a":false,"y1":5.7310,"n":"Unk","y2":6.6500,"z2":138.1970,"x2":48.0720,"h":false,"x1":50.1290},{"s":false,"z1":142.7440,"a":false,"y1":8.5020,"n":"Unk","y2":7.2660,"z2":143.6470,"x2":62.8180,"h":true,"x1":60.9390},{"s":false,"z1":141.3510,"a":false,"y1":7.6930,"n":"Unk","y2":7.5860,"z2":143.2320,"x2":65.9150,"h":true,"x1":64.3670},{"s":false,"z1":144.4070,"a":false,"y1":9.8590,"n":"Unk","y2":8.4900,"z2":145.2280,"x2":66.5470,"h":true,"x1":64.7190},{"s":false,"z1":147.0370,"a":false,"y1":7.0900,"n":"Unk","y2":5.9080,"z2":146.9130,"x2":66.9680,"h":true,"x1":64.9290},{"s":false,"z1":144.2720,"a":true,"y1":4.8440,"n":"Unk","y2":4.4400,"z2":143.9020,"x2":68.6170,"h":true,"x1":66.2620},{"s":false,"z1":144.0560,"a":false,"y1":7.1550,"n":"Unk","y2":5.6820,"z2":145.8140,"x2":69.9580,"h":true,"x1":69.1650},{"s":false,"z1":148.9310,"a":false,"y1":-2.8110,"n":"Unk","y2":-1.7400,"z2":146.7860,"x2":53.7740,"h":false,"x1":53.9720},{"s":false,"z1":147.8200,"a":false,"y1":0.8520,"n":"Unk","y2":3.0530,"z2":148.7760,"x2":53.5510,"h":false,"x1":53.4720},{"s":false,"z1":150.0700,"a":false,"y1":2.5310,"n":"Unk","y2":2.5030,"z2":151.0300,"x2":58.1810,"h":true,"x1":55.9630},{"s":false,"z1":152.1800,"a":false,"y1":0.0590,"n":"Unk","y2":0.2450,"z2":151.6410,"x2":60.3090,"h":true,"x1":57.9770},{"s":false,"z1":148.8280,"a":false,"y1":-0.2990,"n":"Unk","y2":0.8150,"z2":148.4640,"x2":61.8230,"h":true,"x1":59.7180},{"s":false,"z1":148.9890,"a":false,"y1":3.3690,"n":"Unk","y2":4.0820,"z2":149.9820,"x2":62.8580,"h":true,"x1":60.7670},{"s":false,"z1":151.4350,"a":true,"y1":1.7310,"n":"Unk","y2":0.1950,"z2":151.3570,"x2":64.9940,"h":true,"x1":63.1890},{"s":false,"z1":149.5120,"a":false,"y1":-1.5110,"n":"Unk","y2":-1.9570,"z2":148.2870,"x2":65.7320,"h":true,"x1":63.7320},{"s":false,"z1":147.1190,"a":false,"y1":0.6560,"n":"Unk","y2":0.1900,"z2":147.5130,"x2":68.0980,"h":false,"x1":65.7820},{"s":false,"z1":149.2270,"a":false,"y1":2.3660,"n":"Unk","y2":0.9580,"z2":150.5610,"x2":70.0050,"h":false,"x1":68.5290},{"s":false,"z1":150.6600,"a":false,"y1":-1.1080,"n":"Unk","y2":-1.5970,"z2":148.3410,"x2":68.3490,"h":false,"x1":68.0630},{"s":false,"z1":157.5520,"a":false,"y1":11.3050,"n":"Unk","y2":11.6750,"z2":158.5130,"x2":51.1280,"h":false,"x1":48.9950},{"s":false,"z1":159.2480,"a":false,"y1":9.0320,"n":"Unk","y2":6.9920,"z2":159.7470,"x2":52.7650,"h":false,"x1":51.5920},{"s":false,"z1":157.0220,"a":false,"y1":6.0960,"n":"Unk","y2":6.6630,"z2":156.4370,"x2":54.7160,"h":false,"x1":52.4150},{"s":false,"z1":154.3040,"a":false,"y1":8.3330,"n":"Unk","y2":8.4710,"z2":154.5390,"x2":56.2280,"h":false,"x1":53.9110},{"s":false,"z1":156.9410,"a":false,"y1":9.8400,"n":"Unk","y2":8.8760,"z2":157.6310,"x2":58.3020,"h":false,"x1":56.1590},{"s":false,"z1":158.2340,"a":false,"y1":6.3640,"n":"Unk","y2":5.2560,"z2":157.3660,"x2":59.0880,"h":false,"x1":57.1390},{"s":false,"z1":154.6800,"a":false,"y1":5.3140,"n":"Unk","y2":6.2890,"z2":152.6450,"x2":58.9520,"h":false,"x1":58.0470},{"s":false,"z1":153.8840,"a":false,"y1":8.6120,"n":"Unk","y2":8.8130,"z2":154.3550,"x2":62.1990,"h":true,"x1":59.8520},{"s":false,"z1":156.9480,"a":false,"y1":9.6860,"n":"Unk","y2":8.1990,"z2":158.2910,"x2":63.2280,"h":true,"x1":61.8500},{"s":false,"z1":156.6220,"a":false,"y1":5.9770,"n":"Unk","y2":5.3450,"z2":156.2880,"x2":64.8000,"h":true,"x1":62.4760},{"s":false,"z1":154.2410,"a":false,"y1":7.2390,"n":"Unk","y2":8.1510,"z2":155.4880,"x2":66.9630,"h":true,"x1":65.1580},{"s":false,"z1":156.0820,"a":false,"y1":10.5370,"n":"Unk","y2":10.8830,"z2":155.5960,"x2":67.9210,"h":true,"x1":65.5720},{"s":false,"z1":157.7000,"a":false,"y1":9.6740,"n":"Unk","y2":7.8090,"z2":157.9300,"x2":70.2840,"h":true,"x1":68.8760},{"s":false,"z1":155.9790,"a":false,"y1":6.3130,"n":"Unk","y2":5.8730,"z2":154.2860,"x2":70.7280,"h":true,"x1":69.0080},{"s":false,"z1":152.4950,"a":true,"y1":7.7900,"n":"Unk","y2":8.1110,"z2":152.9140,"x2":71.8520,"h":true,"x1":69.4770},{"s":false,"z1":153.7950,"a":false,"y1":10.75,"n":"Unk","y2":10.6150,"z2":155.8420,"x2":72.8170,"h":true,"x1":71.5610},{"s":false,"z1":155.4690,"a":false,"y1":7.9120,"n":"Unk","y2":7.0130,"z2":155.0900,"x2":75.6670,"h":false,"x1":73.4580},{"s":false,"z1":152.8030,"a":false,"y1":5.6500,"n":"Unk","y2":6.3640,"z2":151.6480,"x2":76.8820,"h":false,"x1":74.9410},{"s":false,"z1":151.7720,"a":false,"y1":9.1560,"n":"Unk","y2":8.7730,"z2":153.6030,"x2":77.5130,"h":false,"x1":76.1130},{"s":false,"z1":123.5340,"a":false,"y1":-78.9780,"n":"Unk","y2":-79.3080,"z2":121.5230,"x2":90.5220,"h":false,"x1":91.8740},{"s":false,"z1":122.0970,"a":false,"y1":-76.8510,"n":"Unk","y2":-74.4270,"z2":122.0950,"x2":89.0460,"h":false,"x1":89.0770},{"s":false,"z1":123.6950,"a":false,"y1":-74.4330,"n":"Unk","y2":-73.7740,"z2":123.0490,"x2":93.7710,"h":false,"x1":91.4980},{"s":false,"z1":121.2280,"a":false,"y1":-75.9470,"n":"Unk","y2":-75.4660,"z2":118.8990,"x2":94.5250,"h":false,"x1":94.0580},{"s":false,"z1":117.875,"a":false,"y1":-76.6790,"n":"Unk","y2":-75.3290,"z2":116.2490,"x2":91.1820,"h":false,"x1":92.3000},{"s":false,"z1":117.5220,"a":false,"y1":-72.9420,"n":"Unk","y2":-70.9160,"z2":118.4280,"x2":92.8700,"h":false,"x1":91.8910},{"s":false,"z1":118.6520,"a":false,"y1":-72.1970,"n":"Unk","y2":-71.7330,"z2":116.7200,"x2":96.7540,"h":false,"x1":95.3890},{"s":false,"z1":116.0900,"a":false,"y1":-74.4480,"n":"Unk","y2":-75.4380,"z2":113.9860,"x2":96.4090,"h":false,"x1":97.1150},{"s":false,"z1":113.5530,"a":false,"y1":-73.5280,"n":"Unk","y2":-71.6290,"z2":112.4060,"x2":93.3390,"h":false,"x1":94.3610},{"s":false,"z1":113.8510,"a":false,"y1":-69.7890,"n":"Unk","y2":-68.1750,"z2":114.2920,"x2":96.6470,"h":false,"x1":94.8910},{"s":false,"z1":114.6090,"a":false,"y1":-70.2140,"n":"Unk","y2":-69.2670,"z2":112.8080,"x2":99.9610,"h":true,"x1":98.5860},{"s":false,"z1":110.8740,"a":false,"y1":-71.0590,"n":"Unk","y2":-69.4960,"z2":109.0940,"x2":98.5340,"h":true,"x1":98.8110},{"s":false,"z1":110.2110,"a":false,"y1":-68.1780,"n":"Unk","y2":-65.7800,"z2":110.1290,"x2":96.5380,"h":true,"x1":96.3450},{"s":false,"z1":111.3780,"a":true,"y1":-65.8160,"n":"Unk","y2":-65.7400,"z2":110.7110,"x2":101.4090,"h":true,"x1":99.0480},{"s":false,"z1":108.6440,"a":false,"y1":-67.7550,"n":"Unk","y2":-66.8460,"z2":106.5400,"x2":100.3190,"h":true,"x1":100.9720},{"s":false,"z1":105.7220,"a":false,"y1":-69.1390,"n":"Unk","y2":-68.0110,"z2":103.875,"x2":97.7200,"h":false,"x1":98.8520},{"s":false,"z1":105.1400,"a":false,"y1":-65.4530,"n":"Unk","y2":-64.0910,"z2":106.8400,"x2":99.0060,"h":false,"x1":98.0050},{"s":false,"z1":105.4230,"a":false,"y1":-63.6970,"n":"Unk","y2":-62.6540,"z2":104.5480,"x2":103.3670,"h":false,"x1":101.4180},{"s":false,"z1":127.3470,"a":false,"y1":-81.3030,"n":"Unk","y2":-79.6150,"z2":129.0760,"x2":93.1270,"h":false,"x1":93.5040},{"s":false,"z1":130.4930,"a":false,"y1":-80.3100,"n":"Unk","y2":-78.7350,"z2":130.4180,"x2":97.2870,"h":false,"x1":95.4750},{"s":false,"z1":130.4440,"a":false,"y1":-80.6720,"n":"Unk","y2":-81.6650,"z2":128.7250,"x2":100.7550,"h":false,"x1":99.3000},{"s":false,"z1":126.7460,"a":false,"y1":-81.0300,"n":"Unk","y2":-80.1770,"z2":125.5690,"x2":96.5740,"h":false,"x1":98.5580},{"s":false,"z1":127.0990,"a":false,"y1":-77.6160,"n":"Unk","y2":-75.9960,"z2":128.7100,"x2":95.8200,"h":false,"x1":96.6580},{"s":false,"z1":129.9810,"a":false,"y1":-75.7080,"n":"Unk","y2":-74.9400,"z2":130.8830,"x2":100.5420,"h":false,"x1":98.4250},{"s":false,"z1":128.8810,"a":false,"y1":-76.5520,"n":"Unk","y2":-75.3480,"z2":126.9480,"x2":102.7250,"h":true,"x1":101.9830},{"s":false,"z1":125.4810,"a":false,"y1":-75.9900,"n":"Unk","y2":-73.7340,"z2":124.7430,"x2":100.4550,"h":true,"x1":100.4160},{"s":false,"z1":127.3360,"a":false,"y1":-72.7000,"n":"Unk","y2":-71.0760,"z2":128.3350,"x2":101.3180,"h":true,"x1":99.8340},{"s":false,"z1":127.7520,"a":true,"y1":-72.6570,"n":"Unk","y2":-72.5080,"z2":126.2400,"x2":105.5480,"h":true,"x1":103.6320},{"s":false,"z1":124.0260,"a":false,"y1":-72.1830,"n":"Unk","y2":-69.9020,"z2":123.9050,"x2":104.6120,"h":true,"x1":103.8140},{"s":false,"z1":124.4000,"a":false,"y1":-68.7690,"n":"Unk","y2":-67.0710,"z2":126.1160,"x2":101.9020,"h":false,"x1":102.0760},{"s":false,"z1":127.7890,"a":false,"y1":-68.3390,"n":"Unk","y2":-65.9780,"z2":127.9610,"x2":104.2350,"h":false,"x1":103.8170},{"s":false,"z1":127.6740,"a":false,"y1":-66.3400,"n":"Unk","y2":-65.6700,"z2":125.7240,"x2":108.4610,"h":false,"x1":107.0700},{"s":false,"z1":123.9250,"a":false,"y1":-66.7220,"n":"Unk","y2":-64.3210,"z2":124.1060,"x2":106.7090,"h":false,"x1":106.625},{"s":false,"z1":123.8380,"a":false,"y1":-64.0550,"n":"Unk","y2":-62.3570,"z2":124.8840,"x2":105.2490,"h":false,"x1":103.9090},{"s":false,"z1":120.3790,"a":false,"y1":-55.2590,"n":"Unk","y2":-53.9930,"z2":121.3200,"x2":100.1990,"h":false,"x1":102.0570},{"s":false,"z1":120.1080,"a":false,"y1":-55.5250,"n":"Unk","y2":-56.1940,"z2":118.9680,"x2":96.2170,"h":false,"x1":98.2370},{"s":false,"z1":118.2000,"a":false,"y1":-58.6990,"n":"Unk","y2":-61.0580,"z2":118.6410,"x2":96.8890,"h":false,"x1":97.2820},{"s":false,"z1":119.8410,"a":false,"y1":-61.4040,"n":"Unk","y2":-61.8170,"z2":122.1640,"x2":98.8780,"h":true,"x1":99.3120},{"s":false,"z1":123.0420,"a":false,"y1":-59.2750,"n":"Unk","y2":-59.5090,"z2":124.6740,"x2":98.125,"h":true,"x1":99.8760},{"s":false,"z1":123.1220,"a":false,"y1":-58.2850,"n":"Unk","y2":-59.3770,"z2":121.9460,"x2":94.4270,"h":true,"x1":96.2350},{"s":false,"z1":122.1160,"a":false,"y1":-61.9250,"n":"Unk","y2":-63.8870,"z2":123.5430,"x2":95.4740,"h":true,"x1":95.7360},{"s":false,"z1":125.4480,"a":true,"y1":-62.8470,"n":"Unk","y2":-63.0860,"z2":126.7160,"x2":95.2260,"h":true,"x1":97.2260},{"s":false,"z1":126.0250,"a":false,"y1":-60.5,"n":"Unk","y2":-60.6900,"z2":125.1420,"x2":91.9930,"h":true,"x1":94.2450},{"s":false,"z1":124.9500,"a":false,"y1":-63.5090,"n":"Unk","y2":-65.6670,"z2":125.9310,"x2":91.9680,"h":false,"x1":92.2980},{"s":false,"z1":126.0920,"a":false,"y1":-66.2670,"n":"Unk","y2":-67.4120,"z2":128.2430,"x2":94.8590,"h":false,"x1":94.7760},{"s":false,"z1":129.3900,"a":false,"y1":-65.7220,"n":"Unk","y2":-63.8090,"z2":130.5900,"x2":95.7230,"h":false,"x1":96.6120},{"s":false,"z1":129.5700,"a":false,"y1":-64.4890,"n":"Unk","y2":-65.1810,"z2":128.5840,"x2":90.8420,"h":false,"x1":93.0100},{"s":false,"z1":128.8980,"a":false,"y1":-67.9670,"n":"Unk","y2":-69.8840,"z2":130.3430,"x2":91.2880,"h":false,"x1":91.5040},{"s":false,"z1":130.9330,"a":false,"y1":-69.9330,"n":"Unk","y2":-69.8950,"z2":132.9530,"x2":92.6520,"h":false,"x1":94.0020},{"s":false,"z1":133.4840,"a":false,"y1":-67.1820,"n":"Unk","y2":-67.5870,"z2":133.8570,"x2":90.9180,"h":false,"x1":93.2820},{"s":false,"z1":149.9900,"a":false,"y1":-64.9830,"n":"Unk","y2":-64.8490,"z2":148.4620,"x2":100.5920,"h":true,"x1":102.4640},{"s":false,"z1":146.9070,"a":false,"y1":-67.1170,"n":"Unk","y2":-66.4810,"z2":145.0020,"x2":100.4350,"h":true,"x1":101.7470},{"s":false,"z1":146.4220,"a":false,"y1":-66.2010,"n":"Unk","y2":-64.3960,"z2":146.0030,"x2":96.5710,"h":true,"x1":98.0730},{"s":false,"z1":147.4550,"a":false,"y1":-62.5170,"n":"Unk","y2":-60.6640,"z2":145.9910,"x2":98.5640,"h":true,"x1":97.9980},{"s":false,"z1":144.9290,"a":false,"y1":-62.1610,"n":"Unk","y2":-61.1230,"z2":142.8650,"x2":100.2090,"h":true,"x1":100.8500},{"s":false,"z1":142.0930,"a":false,"y1":-63.1910,"n":"Unk","y2":-61.7470,"z2":141.1510,"x2":96.8320,"h":true,"x1":98.5350},{"s":false,"z1":143.4440,"a":false,"y1":-60.1750,"n":"Unk","y2":-57.7920,"z2":143.4540,"x2":96.9950,"h":true,"x1":96.6420},{"s":false,"z1":141.9590,"a":false,"y1":-58.1230,"n":"Unk","y2":-57.3120,"z2":139.6590,"x2":99.2220,"h":true,"x1":99.4830},{"s":false,"z1":138.5370,"a":true,"y1":-59.9490,"n":"Unk","y2":-59.5560,"z2":136.3540,"x2":98.5050,"h":true,"x1":99.4830},{"s":false,"z1":137.2790,"a":false,"y1":-59.1490,"n":"Unk","y2":-57.1980,"z2":136.6420,"x2":94.5580,"h":true,"x1":95.9330},{"s":false,"z1":137.8390,"a":false,"y1":-55.4290,"n":"Unk","y2":-54.1360,"z2":137.7830,"x2":98.4780,"h":false,"x1":96.4510},{"s":false,"z1":135.6390,"a":false,"y1":-55.7270,"n":"Unk","y2":-55.7550,"z2":133.2330,"x2":99.5100,"h":false,"x1":99.4980},{"s":false,"z1":133.0080,"a":false,"y1":-58.1360,"n":"Unk","y2":-57.7170,"z2":131.9610,"x2":95.9650,"h":false,"x1":98.1220},{"s":false,"z1":132.8060,"a":false,"y1":-54.9700,"n":"Unk","y2":-52.6650,"z2":132.3160,"x2":96.2580,"h":false,"x1":95.9960},{"s":false,"z1":133.3150,"a":false,"y1":-52.6420,"n":"Unk","y2":-52.875,"z2":132.0110,"x2":100.9100,"h":false,"x1":98.8310},{"s":false,"z1":129.9670,"a":false,"y1":-54.3600,"n":"Unk","y2":-53.0150,"z2":128.5,"x2":98.1670,"h":false,"x1":99.5120},{"s":false,"z1":127.6670,"a":false,"y1":-55.1670,"n":"Unk","y2":-54.3870,"z2":127.3190,"x2":94.2130,"h":false,"x1":96.5020},{"s":false,"z1":129.0960,"a":false,"y1":-52.1770,"n":"Unk","y2":-49.8220,"z2":128.5450,"x2":94.9540,"h":false,"x1":94.5890},{"s":false,"z1":127.6060,"a":false,"y1":-50.5960,"n":"Unk","y2":-52.1180,"z2":125.9900,"x2":98.5590,"h":false,"x1":97.6270},{"s":false,"z1":124.1820,"a":false,"y1":-51.9240,"n":"Unk","y2":-52.5080,"z2":122.7940,"x2":94.4210,"h":false,"x1":96.3220},{"s":false,"z1":123.6660,"a":false,"y1":-50.2670,"n":"Unk","y2":-48.6290,"z2":124.2060,"x2":91.1840,"h":false,"x1":92.8640},{"s":false,"z1":125.8960,"a":false,"y1":-47.3000,"n":"Unk","y2":-45.9780,"z2":126.0040,"x2":95.1350,"h":false,"x1":93.0790},{"s":false,"z1":123.7810,"a":false,"y1":-47.4450,"n":"Unk","y2":-46.9070,"z2":121.4350,"x2":96.4450,"h":false,"x1":96.2610},{"s":false,"z1":120.5240,"a":false,"y1":-49.1050,"n":"Unk","y2":-48.5880,"z2":119.3810,"x2":92.9800,"h":false,"x1":95.0540},{"s":false,"z1":120.9340,"a":false,"y1":-46.1080,"n":"Unk","y2":-44.0360,"z2":122.1760,"x2":92.5470,"h":false,"x1":92.7120},{"s":false,"z1":121.9160,"a":false,"y1":-43.6820,"n":"Unk","y2":-44.5500,"z2":120.0390,"x2":96.7710,"h":false,"x1":95.4380},{"s":false,"z1":131.1600,"a":false,"y1":-39.1790,"n":"Unk","y2":-41.3390,"z2":131.2840,"x2":97.1660,"h":false,"x1":95.9980},{"s":false,"z1":133.1030,"a":false,"y1":-40.2320,"n":"Unk","y2":-40.7170,"z2":135.4230,"x2":99.2950,"h":false,"x1":99.1350},{"s":false,"z1":135.8870,"a":false,"y1":-39.1860,"n":"Unk","y2":-41.2600,"z2":137.1640,"x2":96.7450,"h":true,"x1":96.7900},{"s":false,"z1":135.6160,"a":false,"y1":-42.4160,"n":"Unk","y2":-44.4530,"z2":136.5610,"x2":95.5730,"h":true,"x1":94.7590},{"s":false,"z1":135.5380,"a":false,"y1":-44.1650,"n":"Unk","y2":-45.8070,"z2":137.2890,"x2":98.6030,"h":true,"x1":98.2050},{"s":false,"z1":139.2930,"a":true,"y1":-43.9540,"n":"Unk","y2":-42.2780,"z2":139.8830,"x2":96.1470,"h":true,"x1":97.8190},{"s":false,"z1":139.8360,"a":false,"y1":-44.2750,"n":"Unk","y2":-45.8430,"z2":139.9520,"x2":92.1310,"h":true,"x1":93.9880},{"s":false,"z1":139.8030,"a":false,"y1":-48.0880,"n":"Unk","y2":-49.9810,"z2":139.9920,"x2":95.4560,"h":false,"x1":93.9890},{"s":false,"z1":140.3520,"a":false,"y1":-48.4210,"n":"Unk","y2":-48.3420,"z2":141.8700,"x2":99.6170,"h":false,"x1":97.7430},{"s":false,"z1":143.4400,"a":false,"y1":-46.1830,"n":"Unk","y2":-47.4040,"z2":145.5170,"x2":98.3190,"h":false,"x1":98.4620},{"s":false,"z1":145.3140,"a":false,"y1":-47.6090,"n":"Unk","y2":-49.6180,"z2":144.1490,"x2":94.7940,"h":false,"x1":95.5120},{"s":false,"z1":144.2950,"a":false,"y1":-50.7290,"n":"Unk","y2":-51.7470,"z2":144.4120,"x2":99.7890,"h":false,"x1":97.5860},{"s":false,"z1":146.4630,"a":false,"y1":-49.9680,"n":"Unk","y2":-50.6330,"z2":148.7430,"x2":101.1570,"h":false,"x1":100.6550},{"s":false,"z1":149.1090,"a":false,"y1":-51.8220,"n":"Unk","y2":-54.2430,"z2":149.1470,"x2":98.7020,"h":false,"x1":98.6030},{"s":false,"z1":147.2200,"a":false,"y1":-54.6040,"n":"Unk","y2":-55.5150,"z2":145.1920,"x2":97.7720,"h":false,"x1":96.7260},{"s":false,"z1":147.1190,"a":false,"y1":-50.7140,"n":"Unk","y2":-50.5940,"z2":145.2580,"x2":128.3640,"h":false,"x1":129.8980},{"s":false,"z1":146.9110,"a":false,"y1":-49.6310,"n":"Unk","y2":-48.0020,"z2":147.9740,"x2":124.8490,"h":false,"x1":126.2830},{"s":false,"z1":150.0220,"a":false,"y1":-47.5970,"n":"Unk","y2":-46.2860,"z2":150.3190,"x2":128.7680,"h":false,"x1":126.7000},{"s":false,"z1":147.7630,"a":false,"y1":-44.9440,"n":"Unk","y2":-43.1530,"z2":146.4090,"x2":127.4230,"h":false,"x1":128.2810},{"s":false,"z1":146.2220,"a":false,"y1":-44.3700,"n":"Unk","y2":-43.8510,"z2":146.4450,"x2":122.5100,"h":true,"x1":124.8430},{"s":false,"z1":149.0110,"a":false,"y1":-45.1420,"n":"Unk","y2":-43.3830,"z2":150.3270,"x2":121.2270,"h":true,"x1":122.2310},{"s":false,"z1":151.4450,"a":false,"y1":-42.6410,"n":"Unk","y2":-40.6180,"z2":150.9440,"x2":124.8890,"h":true,"x1":123.7190},{"s":false,"z1":148.1270,"a":false,"y1":-40.6580,"n":"Unk","y2":-39.5880,"z2":146.1490,"x2":123.1130,"h":true,"x1":124.0090},{"s":false,"z1":146.1320,"a":true,"y1":-41.1190,"n":"Unk","y2":-39.9620,"z2":146.7080,"x2":118.6690,"h":true,"x1":120.7350},{"s":false,"z1":149.5150,"a":false,"y1":-40.0690,"n":"Unk","y2":-37.7000,"z2":149.4880,"x2":119.5160,"h":true,"x1":119.3280},{"s":false,"z1":150.9160,"a":false,"y1":-37.5930,"n":"Unk","y2":-35.2760,"z2":150.2570,"x2":122.0970,"h":false,"x1":121.8820},{"s":false,"z1":147.6350,"a":false,"y1":-35.7610,"n":"Unk","y2":-34.6320,"z2":146.5420,"x2":119.3760,"h":false,"x1":121.1960},{"s":false,"z1":147.3830,"a":false,"y1":-36.6000,"n":"Unk","y2":-35.0080,"z2":148.2870,"x2":115.9110,"h":true,"x1":117.4660},{"s":false,"z1":150.8350,"a":false,"y1":-34.9650,"n":"Unk","y2":-33.2080,"z2":150.7240,"x2":115.6220,"h":true,"x1":117.2450},{"s":false,"z1":149.2220,"a":false,"y1":-31.4980,"n":"Unk","y2":-30.5080,"z2":147.7090,"x2":115.7430,"h":true,"x1":117.2860},{"s":false,"z1":146.8160,"a":true,"y1":-32.8720,"n":"Unk","y2":-31.4920,"z2":146.6160,"x2":112.7400,"h":true,"x1":114.7160},{"s":false,"z1":149.3870,"a":false,"y1":-31.8470,"n":"Unk","y2":-29.6270,"z2":149.7140,"x2":111.2770,"h":true,"x1":112.0650},{"s":false,"z1":149.6290,"a":false,"y1":-28.4820,"n":"Unk","y2":-27.5220,"z2":147.8590,"x2":112.4920,"h":false,"x1":113.8100},{"s":false,"z1":134.4420,"a":false,"y1":-45.9820,"n":"Unk","y2":-47.4190,"z2":132.5710,"x2":121.9230,"h":false,"x1":122.4190},{"s":false,"z1":132.5960,"a":false,"y1":-48.6310,"n":"Unk","y2":-50.9280,"z2":132.8660,"x2":123.7820,"h":false,"x1":124.4160},{"s":false,"z1":135.2730,"a":false,"y1":-51.1910,"n":"Unk","y2":-52.2570,"z2":136.6840,"x2":123.7000,"h":false,"x1":125.3680},{"s":false,"z1":138.6370,"a":false,"y1":-50.1260,"n":"Unk","y2":-48.7220,"z2":138.7380,"x2":121.7870,"h":false,"x1":123.7680},{"s":false,"z1":137.0280,"a":false,"y1":-50.7080,"n":"Unk","y2":-52.1710,"z2":138.9330,"x2":120.3650,"h":false,"x1":120.5420},{"s":false,"z1":137.6470,"a":false,"y1":-54.4250,"n":"Unk","y2":-55.5680,"z2":138.8660,"x2":123.2210,"h":false,"x1":121.3960},{"s":false,"z1":141.1540,"a":false,"y1":-53.8330,"n":"Unk","y2":-53.5040,"z2":143.4470,"x2":122.2320,"h":false,"x1":122.9380},{"s":false,"z1":142.6710,"a":false,"y1":-53.5730,"n":"Unk","y2":-54.1690,"z2":142.2810,"x2":117.1040,"h":false,"x1":119.4430},{"s":false,"z1":139.7900,"a":false,"y1":-55.4860,"n":"Unk","y2":-57.8080,"z2":139.1770,"x2":118.4460,"h":false,"x1":117.9090},{"s":false,"z1":141.6330,"a":false,"y1":-58.2330,"n":"Unk","y2":-58.6660,"z2":143.8940,"x2":120.5430,"h":false,"x1":119.8670},{"s":false,"z1":144.9950,"a":false,"y1":-58.0610,"n":"Unk","y2":-59.9610,"z2":146.0030,"x2":116.8560,"h":false,"x1":117.9580},{"s":false,"z1":145.1750,"a":false,"y1":-59.2390,"n":"Unk","y2":-61.4060,"z2":144.7620,"x2":113.3850,"h":false,"x1":114.2930},{"s":false,"z1":149.4270,"a":false,"y1":-39.1680,"n":"Unk","y2":-37.8130,"z2":147.9740,"x2":131.8220,"h":false,"x1":133.1510},{"s":false,"z1":147.8110,"a":false,"y1":-39.7290,"n":"Unk","y2":-38.7160,"z2":148.2050,"x2":127.4900,"h":false,"x1":129.6810},{"s":false,"z1":150.8070,"a":false,"y1":-37.7190,"n":"Unk","y2":-35.3450,"z2":150.7250,"x2":128.1860,"h":false,"x1":128.3080},{"s":false,"z1":152.0740,"a":false,"y1":-34.8120,"n":"Unk","y2":-33.1990,"z2":150.6920,"x2":131.6840,"h":false,"x1":130.5310},{"s":false,"z1":148.3580,"a":false,"y1":-34.1050,"n":"Unk","y2":-31.7370,"z2":148.2090,"x2":129.9060,"h":false,"x1":130.2980},{"s":false,"z1":147.8200,"a":false,"y1":-32.0670,"n":"Unk","y2":-31.1470,"z2":149.375,"x2":125.3620,"h":false,"x1":127.0790},{"s":false,"z1":150.0700,"a":false,"y1":-28.9570,"n":"Unk","y2":-26.6730,"z2":150.0240,"x2":127.7770,"h":false,"x1":127.0070},{"s":false,"z1":148.5510,"a":false,"y1":-27.4180,"n":"Unk","y2":-27.8160,"z2":147.1820,"x2":132.1450,"h":false,"x1":130.1280},{"s":false,"z1":145.1580,"a":false,"y1":-29.1770,"n":"Unk","y2":-28.1640,"z2":143.8610,"x2":128.8670,"h":false,"x1":130.6580},{"s":false,"z1":152.9960,"a":false,"y1":-48.3990,"n":"Unk","y2":-46.5720,"z2":151.4180,"x2":110.5490,"h":false,"x1":110.1140},{"s":false,"z1":152.8690,"a":false,"y1":-45.4980,"n":"Unk","y2":-46.2030,"z2":152.4260,"x2":114.8480,"h":false,"x1":112.6090},{"s":false,"z1":155.0240,"a":false,"y1":-45.8060,"n":"Unk","y2":-47.9780,"z2":155.375,"x2":116.8530,"h":false,"x1":115.7240},{"s":false,"z1":154.8230,"a":false,"y1":-49.4300,"n":"Unk","y2":-50.8740,"z2":154.9650,"x2":116.4250,"h":false,"x1":114.4950},{"s":false,"z1":152.0580,"a":false,"y1":-50.6810,"n":"Unk","y2":-50.5440,"z2":151.7420,"x2":119.1940,"h":false,"x1":116.7940},{"s":false,"z1":153.1180,"a":false,"y1":-48.0700,"n":"Unk","y2":-48.6020,"z2":154.6510,"x2":121.1600,"h":false,"x1":119.4100},{"s":false,"z1":155.5380,"a":false,"y1":-51.0080,"n":"Unk","y2":-53.2050,"z2":155.3400,"x2":120.7290,"h":false,"x1":119.7120},{"s":false,"z1":153.0630,"a":false,"y1":-53.9590,"n":"Unk","y2":-55.0240,"z2":151.6660,"x2":120.8470,"h":false,"x1":119.2020},{"s":false,"z1":151.2870,"a":false,"y1":-52.4680,"n":"Unk","y2":-53.3340,"z2":151.6210,"x2":124.5410,"h":false,"x1":122.2890},{"s":false,"z1":153.7310,"a":false,"y1":-51.6130,"n":"Unk","y2":-53.3050,"z2":155.3380,"x2":126.0050,"h":false,"x1":125.1230},{"s":false,"z1":145.0230,"a":false,"y1":-42.9660,"n":"Unk","y2":-45.3550,"z2":145.4490,"x2":69.0440,"h":false,"x1":69.4120},{"s":false,"z1":147.8680,"a":false,"y1":-45.3840,"n":"Unk","y2":-46.7980,"z2":148.5840,"x2":68.6170,"h":false,"x1":70.4490},{"s":false,"z1":149.8310,"a":false,"y1":-44.6700,"n":"Unk","y2":-44.5490,"z2":149.0710,"x2":64.9120,"h":false,"x1":67.1950},{"s":false,"z1":146.6740,"a":false,"y1":-45.8670,"n":"Unk","y2":-47.6990,"z2":147.2630,"x2":64.0420,"h":false,"x1":65.4200},{"s":false,"z1":145.7850,"a":false,"y1":-49.5880,"n":"Unk","y2":-51.1960,"z2":147.3830,"x2":66.2770,"h":false,"x1":65.3610},{"s":false,"z1":149.4170,"a":false,"y1":-49.1560,"n":"Unk","y2":-49.2120,"z2":151.0530,"x2":64.4600,"h":false,"x1":66.25},{"s":false,"z1":149.9860,"a":false,"y1":-47.0770,"n":"Unk","y2":-47.8130,"z2":149.3790,"x2":60.9230,"h":false,"x1":63.1320},{"s":false,"z1":148.1800,"a":false,"y1":-50.1780,"n":"Unk","y2":-52.5050,"z2":147.7790,"x2":62.3530,"h":false,"x1":61.8590},{"s":false,"z1":150.1440,"a":false,"y1":-52.4930,"n":"Unk","y2":-52.6530,"z2":152.5870,"x2":63.6870,"h":false,"x1":63.9510},{"s":false,"z1":152.3710,"a":false,"y1":-50.9420,"n":"Unk","y2":-52.2120,"z2":152.6840,"x2":59.3440,"h":false,"x1":61.3400},{"s":false,"z1":149.9600,"a":false,"y1":-52.4290,"n":"Unk","y2":-54.2510,"z2":148.3540,"x2":58.6350,"h":false,"x1":58.8380},{"s":false,"z1":149.1940,"a":false,"y1":-55.4460,"n":"Unk","y2":-57.3540,"z2":149.4660,"x2":59.5310,"h":false,"x1":60.9770},{"s":false,"z1":152.1510,"a":false,"y1":-56.4720,"n":"Unk","y2":-56.5980,"z2":151.7440,"x2":56.3920,"h":false,"x1":58.7460},{"s":false,"z1":160.6740,"a":false,"y1":-57.2380,"n":"Unk","y2":-55.6070,"z2":161.0490,"x2":59.7230,"h":false,"x1":57.9740},{"s":false,"z1":159.5420,"a":false,"y1":-53.5630,"n":"Unk","y2":-51.8420,"z2":160.5790,"x2":59.6660,"h":false,"x1":58.3080},{"s":false,"z1":163.1480,"a":false,"y1":-53.1780,"n":"Unk","y2":-52.2380,"z2":163.6310,"x2":61.6540,"h":false,"x1":59.5360},{"s":false,"z1":162.0070,"a":false,"y1":-54.1700,"n":"Unk","y2":-52.7820,"z2":160.4400,"x2":64.2260,"h":false,"x1":63.0330},{"s":false,"z1":158.3150,"a":false,"y1":-53.3370,"n":"Unk","y2":-51.0920,"z2":157.4030,"x2":62.1430,"h":false,"x1":62.4470},{"s":false,"z1":159.9200,"a":false,"y1":-49.9010,"n":"Unk","y2":-48.3580,"z2":160.4270,"x2":64.4400,"h":false,"x1":62.6550},{"s":false,"z1":160.9730,"a":false,"y1":-50.3290,"n":"Unk","y2":-49.3410,"z2":159.3730,"x2":67.9360,"h":false,"x1":66.3280},{"s":false,"z1":157.4130,"a":false,"y1":-51.2710,"n":"Unk","y2":-50.9470,"z2":156.0850,"x2":65.3020,"h":false,"x1":67.2710},{"s":false,"z1":156.5280,"a":false,"y1":-48.1540,"n":"Unk","y2":-45.7530,"z2":156.1630,"x2":65.0400,"h":false,"x1":65.1980},{"s":false,"z1":157.7070,"a":false,"y1":-45.1900,"n":"Unk","y2":-44.8120,"z2":157.7750,"x2":69.7120,"h":false,"x1":67.3460},{"s":false,"z1":156.5560,"a":false,"y1":-47.4600,"n":"Unk","y2":-47.3400,"z2":154.5890,"x2":71.6480,"h":false,"x1":70.1850},{"s":false,"z1":152.8910,"a":false,"y1":-46.5030,"n":"Unk","y2":-44.3160,"z2":151.9150,"x2":69.1070,"h":false,"x1":69.4740},{"s":false,"z1":153.4860,"a":false,"y1":-43.0180,"n":"Unk","y2":-41.5350,"z2":155.1630,"x2":72.0700,"h":false,"x1":71.0950},{"s":false,"z1":170.0260,"a":false,"y1":-51.6140,"n":"Unk","y2":-52.1020,"z2":168.1020,"x2":59.6670,"h":false,"x1":58.2750},{"s":false,"z1":167.5660,"a":false,"y1":-49.4270,"n":"Unk","y2":-49.5620,"z2":167.6500,"x2":62.5730,"h":false,"x1":60.2150},{"s":false,"z1":169.2210,"a":false,"y1":-47.3700,"n":"Unk","y2":-48.5450,"z2":170.3270,"x2":64.7720,"h":false,"x1":62.9580},{"s":false,"z1":170.3420,"a":false,"y1":-50.9590,"n":"Unk","y2":-51.8850,"z2":169.9940,"x2":65.4300,"h":true,"x1":63.2600},{"s":false,"z1":166.9850,"a":false,"y1":-51.5800,"n":"Unk","y2":-52.0920,"z2":166.7880,"x2":67.3210,"h":true,"x1":65.0060},{"s":false,"z1":167.8230,"a":false,"y1":-49.5500,"n":"Unk","y2":-50.3770,"z2":169.0330,"x2":70.0790,"h":true,"x1":68.1430},{"s":false,"z1":170.6570,"a":false,"y1":-52.0980,"n":"Unk","y2":-54.4330,"z2":171.0560,"x2":69,"h":true,"x1":68.5630},{"s":false,"z1":168.9960,"a":true,"y1":-55.3840,"n":"Unk","y2":-57.1690,"z2":167.7200,"x2":68.4220,"h":true,"x1":67.3440},{"s":false,"z1":165.8160,"a":false,"y1":-55.3130,"n":"Unk","y2":-55.2210,"z2":165.6060,"x2":71.9780,"h":true,"x1":69.5950},{"s":false,"z1":167.3210,"a":false,"y1":-53.0230,"n":"Unk","y2":-53.9280,"z2":169.1290,"x2":73.4790,"h":false,"x1":72.2090},{"s":false,"z1":169.2690,"a":false,"y1":-56.2030,"n":"Unk","y2":-57.8490,"z2":168.8310,"x2":70.0030,"h":false,"x1":71.6920},{"s":false,"z1":166.4230,"a":false,"y1":-58.6730,"n":"Unk","y2":-60.3430,"z2":165.9110,"x2":73.0940,"h":false,"x1":71.4380},{"s":false,"z1":165.4780,"a":false,"y1":-58.4530,"n":"Unk","y2":-59.0920,"z2":166.375,"x2":77.2690,"h":false,"x1":75.1230},{"s":false,"z1":178.4220,"a":false,"y1":-55.2380,"n":"Unk","y2":-56.3580,"z2":177.8520,"x2":66.4340,"h":false,"x1":68.5680},{"s":false,"z1":180.2270,"a":false,"y1":-55.4680,"n":"Unk","y2":-53.6470,"z2":180.9060,"x2":63.6760,"h":true,"x1":65.1370},{"s":false,"z1":183.1150,"a":false,"y1":-53.0420,"n":"Unk","y2":-51.2570,"z2":182.7620,"x2":63.7070,"h":true,"x1":65.3200},{"s":false,"z1":180.4780,"a":false,"y1":-50.2110,"n":"Unk","y2":-49.1430,"z2":178.6640,"x2":63.9780,"h":true,"x1":65.1950},{"s":false,"z1":178.6130,"a":false,"y1":-51.1490,"n":"Unk","y2":-49.9980,"z2":179.2300,"x2":59.9470,"h":true,"x1":61.9770},{"s":false,"z1":181.9760,"a":false,"y1":-50.1890,"n":"Unk","y2":-47.8770,"z2":181.4230,"x2":60.1760,"h":true,"x1":60.5070},{"s":false,"z1":182.6700,"a":false,"y1":-47.1230,"n":"Unk","y2":-45.0240,"z2":181.4870,"x2":62.4720,"h":true,"x1":62.6460},{"s":false,"z1":179.0530,"a":false,"y1":-46.3130,"n":"Unk","y2":-44.5460,"z2":178.5920,"x2":60.2070,"h":true,"x1":61.7860},{"s":false,"z1":179.4410,"a":false,"y1":-46.0620,"n":"Unk","y2":-44.5790,"z2":180.6850,"x2":56.5570,"h":true,"x1":57.9900},{"s":false,"z1":182.7640,"a":false,"y1":-44.3210,"n":"Unk","y2":-42.4110,"z2":182.2360,"x2":57.0420,"h":true,"x1":58.3600},{"s":false,"z1":182.7570,"a":false,"y1":-40.6000,"n":"Unk","y2":-38.6210,"z2":181.4490,"x2":58.6660,"h":true,"x1":59.2560},{"s":false,"z1":179.6860,"a":false,"y1":-40.0940,"n":"Unk","y2":-39.0540,"z2":180.0810,"x2":54.9320,"h":true,"x1":57.0740},{"s":false,"z1":181.5290,"a":true,"y1":-41.3570,"n":"Unk","y2":-40.0300,"z2":183.1600,"x2":52.7160,"h":true,"x1":53.9730},{"s":false,"z1":184.6480,"a":false,"y1":-39.3320,"n":"Unk","y2":-37.5230,"z2":183.5530,"x2":53.9260,"h":true,"x1":55.1040},{"s":false,"z1":189.9690,"a":false,"y1":-30.9910,"n":"Unk","y2":-33.2950,"z2":189.2970,"x2":56.1770,"h":false,"x1":56.3650},{"s":false,"z1":191.8200,"a":false,"y1":-34.0910,"n":"Unk","y2":-36.4780,"z2":191.9070,"x2":57.4140,"h":false,"x1":57.4690},{"s":false,"z1":189.5500,"a":false,"y1":-36.7930,"n":"Unk","y2":-37.5560,"z2":187.5120,"x2":57.0910,"h":false,"x1":56.0280},{"s":false,"z1":188.2620,"a":false,"y1":-36.4330,"n":"Unk","y2":-36.8570,"z2":188.1700,"x2":62.0030,"h":false,"x1":59.6190},{"s":false,"z1":190.9330,"a":false,"y1":-37.3180,"n":"Unk","y2":-39.3120,"z2":191.6670,"x2":63.4510,"h":false,"x1":62.2920},{"s":false,"z1":189.9980,"a":false,"y1":-41.0110,"n":"Unk","y2":-42.1490,"z2":187.8910,"x2":61.9470,"h":false,"x1":61.8260},{"s":false,"z1":186.5350,"a":false,"y1":-39.5490,"n":"Unk","y2":-39.4610,"z2":185.5580,"x2":64.6820,"h":false,"x1":62.4800},{"s":false,"z1":187.6510,"a":false,"y1":-37.7910,"n":"Unk","y2":-39.7400,"z2":187.2150,"x2":67.0720,"h":false,"x1":65.7050},{"s":false,"z1":189.7930,"a":false,"y1":-39.8970,"n":"Unk","y2":-42.2460,"z2":190.3780,"x2":68.4070,"h":false,"x1":68.1210},{"s":false,"z1":188.9320,"a":false,"y1":-43.1300,"n":"Unk","y2":-44.8410,"z2":188.0570,"x2":67.6670,"h":false,"x1":66.2120},{"s":false,"z1":185.8890,"a":false,"y1":-43.0830,"n":"Unk","y2":-43.8980,"z2":185.9810,"x2":70.8060,"h":false,"x1":68.5920},{"s":false,"z1":187.9900,"a":false,"y1":-42.1520,"n":"Unk","y2":-43.4650,"z2":189.7320,"x2":72.7120,"h":false,"x1":71.6510},{"s":false,"z1":188.7960,"a":false,"y1":-45.8340,"n":"Unk","y2":-47.8350,"z2":188.1270,"x2":70.0180,"h":false,"x1":71.2730},{"s":false,"z1":185.2430,"a":false,"y1":-47.0720,"n":"Unk","y2":-46.6160,"z2":183.1540,"x2":71.5890,"h":false,"x1":70.4090},{"s":false,"z1":184.7470,"a":false,"y1":-45.5940,"n":"Unk","y2":-45.6900,"z2":185.4160,"x2":76.1350,"h":false,"x1":73.8510},{"s":false,"z1":188.1290,"a":false,"y1":-46.0200,"n":"Unk","y2":-48.0730,"z2":189.2070,"x2":76.1160,"h":false,"x1":75.5390},{"s":false,"z1":187.5,"a":false,"y1":-49.5,"n":"Unk","y2":-51.0610,"z2":185.9360,"x2":75.4230,"h":false,"x1":74.2690},{"s":false,"z1":184.5460,"a":false,"y1":-48.8400,"n":"Unk","y2":-48.2040,"z2":185.5730,"x2":78.7320,"h":false,"x1":76.6340},{"s":false,"z1":184.7770,"a":false,"y1":-47.9150,"y2":-48.2040,"z2":185.5730,"x2":78.7320,"h":false,"x1":77.8360},{"s":false,"z1":184.7770,"a":false,"y1":-47.9150,"y2":-48.2040,"z2":185.5730,"x2":78.7320,"h":false,"x1":77.8360},{"s":false,"z1":184.7770,"a":false,"y1":-47.9150,"y2":-48.2040,"z2":185.5730,"x2":78.7320,"h":false,"x1":77.8360},{"s":false,"z1":184.7770,"a":false,"y1":-47.9150,"y2":-48.2040,"z2":185.5730,"x2":78.7320,"h":false,"x1":77.8360}],[{"s":false,"z1":182.3970,"a":false,"y1":-22.8460,"y2":-22.8460,"z2":182.3970,"x2":60.4800,"h":false,"x1":60.4800},{"s":false,"z1":182.3970,"a":false,"y1":-22.8460,"y2":-22.8460,"z2":182.3970,"x2":60.4800,"h":false,"x1":60.4800},{"s":false,"z1":182,"a":false,"y1":-23.1900,"n":"Unk","y2":-25.1230,"z2":180.5850,"x2":59.2600,"h":false,"x1":59.0760},{"s":false,"z1":182.3760,"a":false,"y1":-26.8660,"n":"Unk","y2":-26.8840,"z2":183.6810,"x2":56.0270,"h":false,"x1":58.0330},{"s":false,"z1":181.4620,"a":false,"y1":-27.3370,"n":"Unk","y2":-29.1400,"z2":179.8730,"x2":54.4080,"h":false,"x1":54.3560},{"s":false,"z1":179.1280,"a":false,"y1":-28.8800,"n":"Unk","y2":-27.0010,"z2":178.5050,"x2":50.4910,"h":false,"x1":51.8120},{"s":false,"z1":176.2760,"a":false,"y1":-28.4110,"n":"Unk","y2":-29.0140,"z2":176.8900,"x2":47.3230,"h":false,"x1":49.5180},{"s":false,"z1":177.0240,"a":false,"y1":-26.3890,"n":"Unk","y2":-27.0990,"z2":176.1710,"x2":44.2710,"h":false,"x1":46.4140},{"s":false,"z1":174.0540,"a":false,"y1":-28.6330,"n":"Unk","y2":-30.5120,"z2":175.5940,"x2":45.3340,"h":false,"x1":45.5190},{"s":false,"z1":174.0010,"a":false,"y1":-31.6720,"n":"Unk","y2":-33.9450,"z2":174.6730,"x2":43.3630,"h":false,"x1":43.2250},{"s":false,"z1":175.1280,"a":false,"y1":-33.9370,"n":"Unk","y2":-34.1360,"z2":175.9690,"x2":48.2880,"h":false,"x1":46.0480},{"s":false,"z1":177.8620,"a":false,"y1":-31.9720,"n":"Unk","y2":-33.3330,"z2":178.6490,"x2":49.7810,"h":false,"x1":47.9190},{"s":false,"z1":176.3160,"a":false,"y1":-32.6600,"n":"Unk","y2":-30.5320,"z2":176.9880,"x2":52.1740,"h":false,"x1":51.3610},{"s":false,"z1":178.4020,"a":false,"y1":-31.6920,"n":"Unk","y2":-32.0020,"z2":177.6450,"x2":56.6550,"h":false,"x1":54.3920},{"s":false,"z1":177.7880,"a":false,"y1":-29.2230,"n":"Unk","y2":-28.7970,"z2":179.3730,"x2":59.0680,"h":false,"x1":57.2590},{"s":false,"z1":179.7370,"a":false,"y1":-31.5700,"n":"Unk","y2":-31.9690,"z2":179.8210,"x2":61.9460,"h":false,"x1":59.5560},{"s":false,"z1":178.9980,"a":false,"y1":-29.2930,"n":"Unk","y2":-31.2050,"z2":177.9940,"x2":63.6010,"h":false,"x1":62.5400},{"s":false,"z1":179.7210,"a":false,"y1":-31.1650,"n":"Unk","y2":-31.0120,"z2":178.4260,"x2":67.9030,"h":false,"x1":65.8430},{"s":false,"z1":174.3340,"a":false,"y1":-29.5350,"n":"Unk","y2":-30.6230,"z2":173.0340,"x2":63.0970,"h":false,"x1":64.8160},{"s":false,"z1":174.8410,"a":false,"y1":-32.8090,"n":"Unk","y2":-31.7690,"z2":176.4210,"x2":61.3370,"h":false,"x1":62.8350},{"s":false,"z1":175.1320,"a":false,"y1":-32.7140,"n":"Unk","y2":-34.3670,"z2":173.7700,"x2":57.9260,"h":false,"x1":59.0360},{"s":false,"z1":176.0540,"a":false,"y1":-35.5550,"n":"Unk","y2":-34.2380,"z2":176.2220,"x2":54.6080,"h":false,"x1":56.5900},{"s":false,"z1":174.4850,"a":false,"y1":-35.8250,"n":"Unk","y2":-38.2050,"z2":174.3970,"x2":52.8370,"h":false,"x1":53.0920},{"s":false,"z1":175.0830,"a":false,"y1":-38.1320,"n":"Unk","y2":-37.6200,"z2":174.1040,"x2":48.0460,"h":false,"x1":50.1720},{"s":false,"z1":172.4660,"a":false,"y1":-39.9780,"n":"Unk","y2":-39.0270,"z2":170.3490,"x2":47.4190,"h":false,"x1":48.1130},{"s":false,"z1":168.9980,"a":false,"y1":-40.0610,"n":"Unk","y2":-40.6260,"z2":168.8650,"x2":52.0020,"h":false,"x1":49.6460},{"s":false,"z1":167.2600,"a":false,"y1":-42.8670,"n":"Unk","y2":-41.1190,"z2":165.6160,"x2":51.6490,"h":false,"x1":51.5520},{"s":false,"z1":165.5370,"a":false,"y1":-41.1770,"n":"Unk","y2":-41.2080,"z2":163.1190,"x2":54.4050,"h":false,"x1":54.4870},{"s":false,"z1":162.8300,"a":false,"y1":-43.6490,"n":"Unk","y2":-44.6300,"z2":161.3800,"x2":53.8030,"h":false,"x1":55.5670},{"s":false,"z1":161.2010,"a":false,"y1":-42.1830,"n":"Unk","y2":-39.9720,"z2":160.7520,"x2":51.4520,"h":false,"x1":52.4370},{"s":false,"z1":161.9480,"a":false,"y1":-38.7270,"n":"Unk","y2":-37.7270,"z2":160.5880,"x2":55.5680,"h":false,"x1":53.8190},{"s":false,"z1":161.6230,"a":false,"y1":-39.3640,"n":"Unk","y2":-39.5570,"z2":159.5410,"x2":58.875,"h":false,"x1":57.6540},{"s":false,"z1":158.4170,"a":false,"y1":-41.1970,"n":"Unk","y2":-39.1820,"z2":157.2620,"x2":57.4020,"h":false,"x1":56.9100},{"s":false,"z1":156.9620,"a":false,"y1":-38.4250,"n":"Unk","y2":-37.4040,"z2":155.1070,"x2":55.9470,"h":false,"x1":54.7110},{"s":false,"z1":156.7120,"a":false,"y1":-35.8170,"n":"Unk","y2":-35.8480,"z2":156.9100,"x2":59.8630,"h":false,"x1":57.5140},{"s":false,"z1":155.9230,"a":false,"y1":-38.4260,"n":"Unk","y2":-37.4460,"z2":154.7620,"x2":62.1150,"h":false,"x1":60.1980},{"s":false,"z1":152.2760,"a":false,"y1":-37.2890,"n":"Unk","y2":-35.3350,"z2":150.8860,"x2":60.4300,"h":false,"x1":60.6500},{"s":false,"z1":152.9290,"a":false,"y1":-33.7460,"n":"Unk","y2":-32.2760,"z2":154.2120,"x2":60.9320,"h":false,"x1":59.4910},{"s":false,"z1":152.8920,"a":false,"y1":-33.4060,"n":"Unk","y2":-33.9380,"z2":151.5460,"x2":65.2160,"h":false,"x1":63.2850},{"s":false,"z1":150.3920,"a":false,"y1":-36.1610,"n":"Unk","y2":-36.1820,"z2":148.0400,"x2":63.4680,"h":false,"x1":63.9910},{"s":false,"z1":148.0950,"a":false,"y1":-33.5500,"n":"Unk","y2":-31.3220,"z2":147.4710,"x2":63.3420,"h":false,"x1":62.5780},{"s":false,"z1":149.6210,"a":false,"y1":-31.0960,"n":"Unk","y2":-30.4980,"z2":148.2940,"x2":66.9860,"h":false,"x1":65.0590},{"s":false,"z1":147.9650,"a":false,"y1":-33.2310,"n":"Unk","y2":-34.5980,"z2":145.9920,"x2":68.0290,"h":false,"x1":67.7670},{"s":false,"z1":145.0890,"a":false,"y1":-34.0350,"n":"Unk","y2":-32.4800,"z2":143.6140,"x2":64.3490,"h":false,"x1":65.4750},{"s":false,"z1":145.0960,"a":false,"y1":-30.2630,"n":"Unk","y2":-28.9270,"z2":143.9740,"x2":67.0460,"h":true,"x1":65.3760},{"s":false,"z1":145.5060,"a":false,"y1":-29.7810,"n":"Unk","y2":-30.4640,"z2":143.9800,"x2":70.9040,"h":true,"x1":69.1630},{"s":false,"z1":142.7990,"a":false,"y1":-32.4430,"n":"Unk","y2":-32.6980,"z2":140.8810,"x2":67.8790,"h":true,"x1":69.3630},{"s":false,"z1":140.9640,"a":true,"y1":-29.8060,"n":"Unk","y2":-27.8100,"z2":141.6340,"x2":66.2380,"h":true,"x1":67.4200},{"s":false,"z1":142.6800,"a":false,"y1":-26.6060,"n":"Unk","y2":-25.1590,"z2":141.8020,"x2":66.9780,"h":true,"x1":68.6750},{"s":false,"z1":144.3070,"a":false,"y1":-23.9700,"n":"Unk","y2":-23.2120,"z2":146.3520,"x2":65.3240,"h":false,"x1":66.4230},{"s":false,"z1":147.8450,"a":false,"y1":-23.3460,"n":"Unk","y2":-21.9780,"z2":148.9210,"x2":66.2540,"h":false,"x1":67.8690},{"s":false,"z1":150.0050,"a":false,"y1":-24.2660,"n":"Unk","y2":-26.3740,"z2":150.4610,"x2":63.6540,"h":false,"x1":64.7890},{"s":false,"z1":152.6830,"a":false,"y1":-26.9890,"n":"Unk","y2":-26.0900,"z2":154.6880,"x2":64.375,"h":false,"x1":65.2720},{"s":false,"z1":154.3650,"a":false,"y1":-27.1350,"n":"Unk","y2":-29.2680,"z2":155.5890,"x2":61.6500,"h":false,"x1":61.7580},{"s":false,"z1":158.1150,"a":false,"y1":-28.0590,"n":"Unk","y2":-27.5080,"z2":159.9500,"x2":60.3330,"h":false,"x1":61.8060},{"s":false,"z1":160.2800,"a":false,"y1":-30.2580,"n":"Unk","y2":-30.5060,"z2":160.4290,"x2":61.9280,"h":false,"x1":59.5940},{"s":false,"z1":162.6100,"a":false,"y1":-32.2950,"n":"Unk","y2":-33.625,"z2":164.1690,"x2":60.6540,"h":false,"x1":61.9640},{"s":false,"z1":165.4040,"a":false,"y1":-34.6910,"n":"Unk","y2":-34.6420,"z2":166.9910,"x2":61.3660,"h":false,"x1":63.2430},{"s":false,"z1":166.2740,"a":false,"y1":-37.1850,"n":"Unk","y2":-39.0520,"z2":164.8960,"x2":59.6680,"h":false,"x1":60.5090},{"s":false,"z1":166.6840,"a":false,"y1":-40.9260,"n":"Unk","y2":-40.4320,"z2":168.0460,"x2":58.6850,"h":false,"x1":60.7220},{"s":false,"z1":167.5440,"a":false,"y1":-42.7320,"n":"Unk","y2":-44.0630,"z2":168.4640,"x2":59.3850,"h":false,"x1":57.5660},{"s":false,"z1":171.0650,"a":false,"y1":-43.5980,"n":"Unk","y2":-45.9770,"z2":171.4330,"x2":58.9280,"h":false,"x1":58.7120},{"s":false,"z1":172.6880,"a":false,"y1":-45.9960,"n":"Unk","y2":-44.6320,"z2":172.2570,"x2":54.2900,"h":false,"x1":56.2520},{"s":false,"z1":172.1600,"a":false,"y1":-46.9140,"n":"Unk","y2":-44.7540,"z2":173.1380,"x2":52.1720,"h":false,"x1":52.6290},{"s":false,"z1":170.9410,"a":false,"y1":-43.6430,"n":"Unk","y2":-42.1840,"z2":172.8180,"x2":51.6980,"h":false,"x1":51.1430},{"s":false,"z1":172.1320,"a":false,"y1":-41.6390,"n":"Unk","y2":-41.1650,"z2":171.3220,"x2":56.5110,"h":false,"x1":54.2970},{"s":false,"z1":173.0070,"a":false,"y1":-38.8850,"n":"Unk","y2":-36.9460,"z2":173.2830,"x2":57.7990,"h":false,"x1":56.4270},{"s":false,"z1":171.4270,"a":false,"y1":-37.7540,"n":"Unk","y2":-36.6070,"z2":169.4310,"x2":58.8720,"h":false,"x1":59.7130},{"s":false,"z1":170.2460,"a":false,"y1":-34.0910,"n":"Unk","y2":-32.8570,"z2":171.8540,"x2":61.2810,"h":false,"x1":59.9510},{"s":false,"z1":170.2410,"a":false,"y1":-30.8190,"n":"Unk","y2":-28.4220,"z2":169.9080,"x2":62.1040,"h":false,"x1":61.9910},{"s":false,"z1":169.1420,"a":false,"y1":-28.2010,"n":"Unk","y2":-26.5100,"z2":169.9930,"x2":60.8790,"h":false,"x1":59.3830},{"s":false,"z1":167.2380,"a":false,"y1":-25.5520,"n":"Unk","y2":-23.2820,"z2":167.3540,"x2":60.5680,"h":false,"x1":61.3910},{"s":false,"z1":169.0310,"a":false,"y1":-22.5580,"n":"Unk","y2":-20.8640,"z2":167.4020,"x2":62.2670,"h":false,"x1":62.8090},{"s":false,"z1":169.2870,"a":false,"y1":-19.2200,"n":"Unk","y2":-18.2400,"z2":167.7860,"x2":59.1300,"h":false,"x1":60.8230},{"s":false,"z1":167.3220,"a":false,"y1":-20.6600,"n":"Unk","y2":-20.1580,"z2":169.0600,"x2":56.3240,"h":false,"x1":57.8420},{"s":false,"z1":167.3370,"a":false,"y1":-18.8540,"n":"Unk","y2":-21.2300,"z2":166.8430,"x2":54.3350,"h":false,"x1":54.5770},{"s":false,"z1":165.3610,"a":false,"y1":-20.7520,"n":"Unk","y2":-18.5630,"z2":164.6340,"x2":51.3410,"h":false,"x1":51.9480},{"s":false,"z1":162.2160,"a":false,"y1":-19.6800,"n":"Unk","y2":-18.0760,"z2":162.9310,"x2":48.5650,"h":false,"x1":50.1370},{"s":false,"z1":164.5770,"a":false,"y1":-19.9760,"n":"Unk","y2":-20.1670,"z2":166.9740,"x2":46.7240,"h":false,"x1":47.1940},{"s":false,"z1":167.7550,"a":false,"y1":-18.3000,"n":"Unk","y2":-16.1560,"z2":167.8300,"x2":47.5900,"h":false,"x1":48.6920},{"s":false,"z1":166.7850,"a":false,"y1":-14.8030,"n":"Unk","y2":-12.8980,"z2":167.8470,"x2":48.9310,"h":false,"x1":49.9490},{"s":false,"z1":166.4030,"a":false,"y1":-13.1660,"n":"Unk","y2":-14.0600,"z2":167.5510,"x2":44.5860,"h":false,"x1":46.5580},{"s":false,"z1":170.0510,"a":false,"y1":-13.9490,"n":"Unk","y2":-12.2100,"z2":170.9050,"x2":44.3710,"h":false,"x1":45.8310},{"s":false,"z1":171.5600,"a":false,"y1":-10.4850,"n":"Unk","y2":-9.2350,"z2":171.4940,"x2":44.5160,"h":false,"x1":46.5600},{"s":false,"z1":168.9080,"a":false,"y1":-8.1090,"n":"Unk","y2":-7.3740,"z2":167.3500,"x2":43.3760,"h":false,"x1":45.1080},{"s":false,"z1":167.25,"a":false,"y1":-9.7660,"n":"Unk","y2":-9.3570,"z2":169.2770,"x2":40.6580,"h":false,"x1":42.0240},{"s":false,"z1":168.0140,"a":false,"y1":-10.3800,"n":"Unk","y2":-12.5950,"z2":168.2890,"x2":39.2120,"h":false,"x1":38.3250},{"s":false,"z1":159.8710,"a":false,"y1":-8.2550,"n":"Unk","y2":-9.1080,"z2":161.1600,"x2":49.3900,"h":false,"x1":47.5700},{"s":false,"z1":159.8830,"a":false,"y1":-11.6380,"n":"Unk","y2":-12.0220,"z2":158.8930,"x2":51.7120,"h":false,"x1":49.4550},{"s":false,"z1":159.0620,"a":false,"y1":-9.1610,"n":"Unk","y2":-8.3580,"z2":160.75,"x2":53.8540,"h":true,"x1":52.2570},{"s":false,"z1":162.0710,"a":false,"y1":-6.8620,"n":"Unk","y2":-6.2870,"z2":163.2130,"x2":53.8130,"h":true,"x1":51.8090},{"s":false,"z1":164.0680,"a":false,"y1":-8.8850,"n":"Unk","y2":-10.5130,"z2":164.0490,"x2":56.1530,"h":true,"x1":54.3170},{"s":false,"z1":162.3130,"a":false,"y1":-8.7920,"n":"Unk","y2":-6.8440,"z2":162.0860,"x2":59.0020,"h":true,"x1":57.6150},{"s":false,"z1":161.4880,"a":true,"y1":-5.1740,"n":"Unk","y2":-3.7830,"z2":162.7540,"x2":58.2990,"h":true,"x1":56.8340},{"s":false,"z1":165.2810,"a":false,"y1":-4.3670,"n":"Unk","y2":-5.2090,"z2":166.8700,"x2":58.7030,"h":true,"x1":57.0650},{"s":false,"z1":166.7600,"a":false,"y1":-7.8400,"n":"Unk","y2":-9.4170,"z2":166.5500,"x2":59.5250,"h":false,"x1":57.6620},{"s":false,"z1":164.4030,"a":false,"y1":-7.8200,"n":"Unk","y2":-5.7450,"z2":163.0560,"x2":60.7180,"h":false,"x1":60.7560},{"s":false,"z1":164.2750,"a":false,"y1":-4.8470,"n":"Unk","y2":-3.0940,"z2":162.8500,"x2":64.1370,"h":false,"x1":63.2050},{"s":false,"z1":160.7170,"a":false,"y1":-4.9510,"n":"Unk","y2":-3.6580,"z2":159.5260,"x2":62.9880,"h":false,"x1":64.6650},{"s":false,"z1":158.8010,"a":false,"y1":-1.6520,"n":"Unk","y2":-1.5830,"z2":156.9870,"x2":63.2800,"h":false,"x1":64.7880},{"s":false,"z1":156.1200,"a":false,"y1":-4.2200,"n":"Unk","y2":-6.4580,"z2":156.0730,"x2":63.0340,"h":true,"x1":63.9330},{"s":false,"z1":156.7250,"a":false,"y1":-7.6610,"n":"Unk","y2":-9.7830,"z2":156.6690,"x2":64.4840,"h":true,"x1":65.5830},{"s":false,"z1":158.4480,"a":false,"y1":-8.9470,"n":"Unk","y2":-10.6160,"z2":157.4940,"x2":61.0110,"h":true,"x1":62.4180},{"s":false,"z1":154.7720,"a":true,"y1":-9.5340,"n":"Unk","y2":-11.2070,"z2":153.1070,"x2":62.1080,"h":true,"x1":61.5110},{"s":false,"z1":154.4310,"a":false,"y1":-11.7560,"n":"Unk","y2":-14.0140,"z2":155.1970,"x2":64.5650,"h":true,"x1":64.5910},{"s":false,"z1":155.6590,"a":false,"y1":-13.8550,"n":"Unk","y2":-14.4000,"z2":155.5570,"x2":59.3530,"h":false,"x1":61.6670},{"s":false,"z1":153.5380,"a":false,"y1":-12.3410,"n":"Unk","y2":-13.1750,"z2":151.2110,"x2":58.9660,"h":false,"x1":58.9990},{"s":false,"z1":151.6190,"a":false,"y1":-14.3490,"n":"Unk","y2":-16.2870,"z2":152.6090,"x2":62.6260,"h":false,"x1":61.5740},{"s":false,"z1":153.9160,"a":false,"y1":-17.0960,"n":"Unk","y2":-18.1610,"z2":154.2720,"x2":57.9430,"h":false,"x1":60.0750},{"s":false,"z1":154.4140,"a":false,"y1":-15.6030,"n":"Unk","y2":-15.7650,"z2":152.9230,"x2":54.6610,"h":false,"x1":56.5730},{"s":false,"z1":150.7900,"a":false,"y1":-16.7090,"n":"Unk","y2":-18.7080,"z2":149.6320,"x2":56.8110,"h":false,"x1":56.2270},{"s":false,"z1":150.0200,"a":false,"y1":-18.3000,"n":"Unk","y2":-20.6730,"z2":149.9240,"x2":59.9370,"h":false,"x1":59.6040},{"s":false,"z1":152.7280,"a":false,"y1":-20.9890,"n":"Unk","y2":-22.5400,"z2":152.1690,"x2":57.8330,"h":false,"x1":59.6120},{"s":false,"z1":152.9700,"a":false,"y1":-20.5900,"n":"Unk","y2":-20.6030,"z2":151.4760,"x2":53.9160,"h":false,"x1":55.7900},{"s":false,"z1":149.6570,"a":false,"y1":-22.3790,"n":"Unk","y2":-24.4480,"z2":148.3760,"x2":55.6080,"h":false,"x1":55.1780},{"s":false,"z1":150.4000,"a":false,"y1":-25.2800,"n":"Unk","y2":-27.125,"z2":151.6930,"x2":56.6740,"h":false,"x1":57.5020},{"s":false,"z1":152.8230,"a":false,"y1":-25.4360,"n":"Unk","y2":-26.9020,"z2":151.5560,"x2":53.1680,"h":false,"x1":54.6100},{"s":false,"z1":150.4480,"a":false,"y1":-24.6070,"n":"Unk","y2":-25.1040,"z2":148.3770,"x2":50.5510,"h":false,"x1":51.7200},{"s":false,"z1":147.8680,"a":false,"y1":-27.4400,"n":"Unk","y2":-29.8500,"z2":147.8070,"x2":52.0430,"h":false,"x1":52.0540},{"s":false,"z1":150.3510,"a":false,"y1":-30.0690,"n":"Unk","y2":-32.3030,"z2":151.1630,"x2":52.8350,"h":false,"x1":53.4240},{"s":false,"z1":150.6500,"a":false,"y1":-32.1280,"n":"Unk","y2":-33.5730,"z2":149.2580,"x2":48.8290,"h":false,"x1":50.1690},{"s":false,"z1":146.9320,"a":false,"y1":-32.0040,"n":"Unk","y2":-33.4320,"z2":145.1970,"x2":50.4330,"h":false,"x1":49.4710},{"s":false,"z1":146.6290,"a":false,"y1":-33.8330,"n":"Unk","y2":-35.7480,"z2":146.8360,"x2":51.4200,"h":false,"x1":52.8220},{"s":false,"z1":149.3910,"a":false,"y1":-36.3940,"n":"Unk","y2":-35.2640,"z2":150.2590,"x2":50.2860,"h":false,"x1":52.2670},{"s":false,"z1":153.8590,"a":false,"y1":-18.9330,"n":"Unk","y2":-17.1710,"z2":152.6320,"x2":45.2110,"h":false,"x1":44.1120},{"s":false,"z1":153.125,"a":false,"y1":-15.2930,"n":"Unk","y2":-14.1790,"z2":152.4200,"x2":45.1400,"h":false,"x1":43.1110},{"s":false,"z1":154.9540,"a":false,"y1":-13.2770,"n":"Unk","y2":-13.7800,"z2":155.7250,"x2":48.0740,"h":false,"x1":45.8050},{"s":false,"z1":153.9230,"a":false,"y1":-16.0360,"n":"Unk","y2":-16.3880,"z2":151.5180,"x2":48.2450,"h":false,"x1":48.1930},{"s":false,"z1":150.9970,"a":false,"y1":-13.5420,"n":"Unk","y2":-11.2830,"z2":150.1720,"x2":48.0150,"h":false,"x1":48.4770},{"s":false,"z1":152.5470,"a":false,"y1":-10.0190,"n":"Unk","y2":-8.1610,"z2":152.9750,"x2":49.9610,"h":false,"x1":48.5140},{"s":false,"z1":152.6460,"a":false,"y1":-9.6980,"n":"Unk","y2":-8.3490,"z2":150.9960,"x2":53.3950,"h":false,"x1":52.3100},{"s":false,"z1":148.8310,"a":false,"y1":-9.8110,"n":"Unk","y2":-7.6310,"z2":148.7140,"x2":51.2600,"h":false,"x1":52.3090},{"s":false,"z1":144.4310,"a":false,"y1":-12.9400,"n":"Unk","y2":-14.2390,"z2":142.6670,"x2":49.7370,"h":false,"x1":50.6520},{"s":false,"z1":141.8020,"a":false,"y1":-14.9880,"n":"Unk","y2":-16.2960,"z2":141.2610,"x2":54.4790,"h":true,"x1":52.4900},{"s":false,"z1":142.6840,"a":false,"y1":-14.6790,"n":"Unk","y2":-16.3160,"z2":143.7490,"x2":57.6040,"h":true,"x1":56.2390},{"s":false,"z1":144.9050,"a":false,"y1":-17.6220,"n":"Unk","y2":-19.75,"z2":144.0020,"x2":56.0570,"h":true,"x1":55.3980},{"s":false,"z1":141.7980,"a":false,"y1":-19.5430,"n":"Unk","y2":-21.0050,"z2":140.7270,"x2":55.8250,"h":true,"x1":54.2390},{"s":false,"z1":140.8310,"a":false,"y1":-18.9480,"n":"Unk","y2":-21.1230,"z2":141.0230,"x2":58.9030,"h":true,"x1":57.8560},{"s":false,"z1":143.8620,"a":false,"y1":-20.6710,"n":"Unk","y2":-23.0360,"z2":144.4750,"x2":59.5450,"h":true,"x1":59.5650},{"s":false,"z1":143.6960,"a":false,"y1":-23.3610,"n":"Unk","y2":-25.2850,"z2":142.7020,"x2":57.8260,"h":true,"x1":56.8700},{"s":false,"z1":140.125,"a":false,"y1":-24.8090,"n":"Unk","y2":-25.0200,"z2":138.2120,"x2":58.2610,"h":true,"x1":56.6700},{"s":false,"z1":140.0020,"a":false,"y1":-25.3620,"n":"Unk","y2":-27.4970,"z2":140.3340,"x2":61.5730,"h":true,"x1":60.5070},{"s":false,"z1":143.0920,"a":false,"y1":-27.6160,"n":"Unk","y2":-29.6960,"z2":143.1460,"x2":59.5320,"h":true,"x1":60.8030},{"s":false,"z1":142.5970,"a":false,"y1":-28.3530,"n":"Unk","y2":-30.3670,"z2":141.2960,"x2":57.4220,"h":true,"x1":57.1560},{"s":false,"z1":139.0470,"a":false,"y1":-29.0270,"n":"Unk","y2":-31.3860,"z2":138.8470,"x2":58.8950,"h":true,"x1":58.4180},{"s":false,"z1":140.3340,"a":false,"y1":-31.1420,"n":"Unk","y2":-33.3810,"z2":141.1520,"x2":61.4210,"h":true,"x1":61.3190},{"s":false,"z1":142.5640,"a":false,"y1":-33.1740,"n":"Unk","y2":-35.5310,"z2":142.0940,"x2":58.9810,"h":true,"x1":58.8790},{"s":false,"z1":139.8230,"a":true,"y1":-35.3110,"n":"Unk","y2":-37.1350,"z2":138.8350,"x2":58.4700,"h":true,"x1":57.2580},{"s":false,"z1":138.3200,"a":false,"y1":-35.3960,"n":"Unk","y2":-36.9130,"z2":138.7360,"x2":62.5780,"h":true,"x1":60.7760},{"s":false,"z1":141.2610,"a":false,"y1":-37.6760,"n":"Unk","y2":-38.0830,"z2":142.2550,"x2":59.2980,"h":false,"x1":61.4560},{"s":false,"z1":140.4510,"a":false,"y1":-40.0320,"n":"Unk","y2":-41.0890,"z2":142.6080,"x2":58.5800,"h":false,"x1":58.5760},{"s":false,"z1":141.5770,"a":false,"y1":-43.7150,"n":"Unk","y2":-44.8450,"z2":142.4910,"x2":60.6510,"h":false,"x1":58.7590},{"s":false,"z1":144.5850,"a":false,"y1":-42.7540,"n":"Unk","y2":-42.2420,"z2":146.8540,"x2":60.1610,"h":false,"x1":60.8910},{"s":false,"z1":145.9500,"a":false,"y1":-40.2520,"n":"Unk","y2":-40.5010,"z2":145.8170,"x2":55.9610,"h":false,"x1":58.3260},{"s":false,"z1":144.3560,"a":false,"y1":-42.9370,"n":"Unk","y2":-45.3180,"z2":144.6670,"x2":56.0370,"h":false,"x1":56.2150},{"s":false,"z1":146.5550,"a":false,"y1":-45.3040,"n":"Unk","y2":-45.2950,"z2":148.0970,"x2":56.2720,"h":true,"x1":58.1590},{"s":false,"z1":149.8700,"a":false,"y1":-43.5350,"n":"Unk","y2":-44.2580,"z2":150.2910,"x2":55.2860,"h":true,"x1":57.5170},{"s":false,"z1":148.4240,"a":false,"y1":-42.5490,"n":"Unk","y2":-43.2390,"z2":150.1130,"x2":52.625,"h":true,"x1":54.1500},{"s":false,"z1":149.0320,"a":false,"y1":-45.8150,"n":"Unk","y2":-47.7680,"z2":150.3660,"x2":52.0450,"h":true,"x1":52.3650},{"s":false,"z1":151.8850,"a":true,"y1":-47.2150,"n":"Unk","y2":-47.1890,"z2":153.2620,"x2":52.3410,"h":true,"x1":54.3140},{"s":false,"z1":154.3320,"a":false,"y1":-44.5650,"n":"Unk","y2":-43.3500,"z2":154.5610,"x2":50.8660,"h":true,"x1":52.9770},{"s":false,"z1":153.5300,"a":false,"y1":-45.4650,"n":"Unk","y2":-47.1870,"z2":152.9620,"x2":47.7270,"h":false,"x1":49.2970},{"s":false,"z1":154.1290,"a":false,"y1":-49.2080,"n":"Unk","y2":-51.1420,"z2":155.0140,"x2":50.5540,"h":false,"x1":49.4280},{"s":false,"z1":155.1840,"a":false,"y1":-49.7990,"n":"Unk","y2":-48.7610,"z2":156.8300,"x2":54.5720,"h":false,"x1":53.0540},{"s":false,"z1":157.4030,"a":false,"y1":-46.7340,"n":"Unk","y2":-44.9750,"z2":157.5840,"x2":50.9610,"h":false,"x1":52.5930},{"s":false,"z1":158.2580,"a":false,"y1":-46.8180,"n":"Unk","y2":-48.9630,"z2":158.0960,"x2":47.6900,"h":false,"x1":48.8440},{"s":false,"z1":160.9160,"a":false,"y1":-48.9430,"n":"Unk","y2":-47.9360,"z2":162.7080,"x2":45.6810,"h":false,"x1":46.9980},{"s":false,"z1":161.0670,"a":false,"y1":-48.0790,"n":"Unk","y2":-46.2810,"z2":162.8070,"x2":43.2990,"h":false,"x1":43.2270},{"s":false,"z1":161.3200,"a":false,"y1":-44.8680,"n":"Unk","y2":-43.1450,"z2":162.4270,"x2":42.4690,"h":false,"x1":41.2490},{"s":false,"z1":164.0440,"a":false,"y1":-42.9210,"n":"Unk","y2":-42.9730,"z2":166.2870,"x2":41.0460,"h":false,"x1":40.0880},{"s":false,"z1":166.8030,"a":false,"y1":-40.3510,"n":"Unk","y2":-38.1370,"z2":167.5110,"x2":40.5790,"h":false,"x1":40.2140},{"s":false,"z1":147.8690,"a":false,"y1":-45.6930,"n":"Unk","y2":-43.8200,"z2":147.8940,"x2":45.3970,"h":false,"x1":43.8430},{"s":false,"z1":146.5740,"a":false,"y1":-45.1430,"n":"Unk","y2":-43.0800,"z2":145.4020,"x2":47.8700,"h":false,"x1":47.4340},{"s":false,"z1":143.1840,"a":false,"y1":-43.8350,"n":"Unk","y2":-41.7880,"z2":142.7530,"x2":44.9310,"h":false,"x1":46.2010},{"s":false,"z1":145.1790,"a":false,"y1":-40.6310,"n":"Unk","y2":-38.75,"z2":144.2510,"x2":47.0940,"h":false,"x1":45.9130},{"s":false,"z1":144.3330,"a":false,"y1":-40.0850,"n":"Unk","y2":-39.5610,"z2":142.2660,"x2":50.7390,"h":false,"x1":49.5770},{"s":false,"z1":140.6780,"a":false,"y1":-40.2600,"n":"Unk","y2":-38.0210,"z2":139.7820,"x2":48.6320,"h":false,"x1":48.5700},{"s":false,"z1":141.6080,"a":false,"y1":-37.2110,"n":"Unk","y2":-35.2880,"z2":140.2350,"x2":47.0400,"h":false,"x1":46.4290},{"s":false,"z1":142.3200,"a":false,"y1":-33.8660,"n":"Unk","y2":-32.6640,"z2":141.0800,"x2":49.8260,"h":false,"x1":48.2010},{"s":false,"z1":140.6100,"a":false,"y1":-35,"n":"Unk","y2":-33.3390,"z2":138.9440,"x2":51.8690,"h":false,"x1":51.3540},{"s":false,"z1":137.2220,"a":false,"y1":-34.4360,"n":"Unk","y2":-34.6550,"z2":135.8180,"x2":51.8570,"h":false,"x1":49.8380},{"s":false,"z1":136.3920,"a":false,"y1":-37.3710,"n":"Unk","y2":-37.7600,"z2":134.3770,"x2":50.8520,"h":false,"x1":52.1380},{"s":false,"z1":132.7020,"a":false,"y1":-37.5800,"n":"Unk","y2":-36.3300,"z2":130.7400,"x2":52.6390,"h":false,"x1":53.2000},{"s":false,"z1":132.2010,"a":false,"y1":-34.2290,"n":"Unk","y2":-33.2570,"z2":132.125,"x2":53.6660,"h":false,"x1":51.4660},{"s":false,"z1":129.8940,"a":false,"y1":-31.5840,"n":"Unk","y2":-30.5810,"z2":132.0430,"x2":53.1170,"h":false,"x1":52.9670},{"s":false,"z1":131.5610,"a":false,"y1":-29.2010,"n":"Unk","y2":-27.4670,"z2":133.3510,"x2":55.3530,"h":true,"x1":55.4670},{"s":false,"z1":132.6750,"a":false,"y1":-26.6850,"n":"Unk","y2":-26.7040,"z2":133.3760,"x2":50.4350,"h":true,"x1":52.7580},{"s":false,"z1":132.5680,"a":false,"y1":-29.3500,"n":"Unk","y2":-30.9830,"z2":134.3410,"x2":49.7920,"h":true,"x1":50.0430},{"s":false,"z1":135.7400,"a":false,"y1":-29.9240,"n":"Unk","y2":-28.3420,"z2":137.3160,"x2":51.1300,"h":true,"x1":51.9660},{"s":false,"z1":137.1060,"a":true,"y1":-26.5760,"n":"Unk","y2":-24.5210,"z2":137.8400,"x2":52.4260,"h":true,"x1":53.2700},{"s":false,"z1":135.9150,"a":false,"y1":-24.3800,"n":"Unk","y2":-24.5480,"z2":135.7130,"x2":47.9940,"h":true,"x1":50.4000},{"s":false,"z1":137.9220,"a":false,"y1":-26.5110,"n":"Unk","y2":-25.1170,"z2":139.6900,"x2":47.1190,"h":true,"x1":47.9710},{"s":false,"z1":141.0860,"a":false,"y1":-25.0270,"n":"Unk","y2":-22.7030,"z2":141.5720,"x2":49.2610,"h":true,"x1":49.5260},{"s":false,"z1":139.0130,"a":false,"y1":-21.8570,"n":"Unk","y2":-20.3200,"z2":138.7860,"x2":47.8320,"h":true,"x1":49.6740},{"s":false,"z1":139.2200,"a":false,"y1":-22.4700,"n":"Unk","y2":-21.5740,"z2":141.3980,"x2":45.3620,"h":true,"x1":45.9870},{"s":false,"z1":142.7700,"a":false,"y1":-23.8720,"n":"Unk","y2":-22.4320,"z2":144.4350,"x2":45.3360,"h":true,"x1":46.1420},{"s":false,"z1":143.9630,"a":false,"y1":-20.4450,"n":"Unk","y2":-18.3260,"z2":143.9420,"x2":46.0640,"h":true,"x1":47.1650},{"s":false,"z1":142.2130,"a":false,"y1":-19.2300,"n":"Unk","y2":-18.9930,"z2":144.0440,"x2":42.4180,"h":true,"x1":44.0230},{"s":false,"z1":143.9010,"a":true,"y1":-21.7330,"n":"Unk","y2":-20.7970,"z2":145.9870,"x2":41.0550,"h":true,"x1":41.6600},{"s":false,"z1":146.9090,"a":false,"y1":-20.6600,"n":"Unk","y2":-18.6050,"z2":147.2730,"x2":44.9180,"h":true,"x1":43.6800},{"s":false,"z1":146.8470,"a":false,"y1":-17.0380,"n":"Unk","y2":-15.2510,"z2":146.6140,"x2":41.0410,"h":false,"x1":42.6540},{"s":false,"z1":146.4620,"a":false,"y1":-17.0060,"n":"Unk","y2":-18.3400,"z2":145.4790,"x2":36.9670,"h":false,"x1":38.7850},{"s":false,"z1":147.8480,"a":false,"y1":-19.6880,"n":"Unk","y2":-18.7530,"z2":148.9410,"x2":34.5320,"h":false,"x1":36.4860},{"s":false,"z1":150.9390,"a":false,"y1":-17.5400,"n":"Unk","y2":-19.1640,"z2":151.7180,"x2":37.8560,"h":false,"x1":36.2600},{"s":false,"z1":154.4130,"a":false,"y1":-18.3040,"n":"Unk","y2":-19.2900,"z2":155.8620,"x2":35.8130,"h":false,"x1":37.5690},{"s":false,"z1":154.4370,"a":false,"y1":-21.7240,"n":"Unk","y2":-24.0680,"z2":154.2520,"x2":36.2960,"h":false,"x1":35.7580},{"s":false,"z1":155.5260,"a":false,"y1":-23.7570,"n":"Unk","y2":-24.2860,"z2":156.9960,"x2":40.7950,"h":false,"x1":38.8650},{"s":false,"z1":158.8340,"a":false,"y1":-22.2410,"n":"Unk","y2":-22.2640,"z2":161.0190,"x2":39.0600,"h":false,"x1":40.1780},{"s":false,"z1":160.1730,"a":false,"y1":-20.6750,"n":"Unk","y2":-20.6200,"z2":159.3710,"x2":34.6420,"h":false,"x1":36.9550},{"s":false,"z1":158.9040,"a":false,"y1":-23.3770,"n":"Unk","y2":-25.6730,"z2":159.0090,"x2":33.8270,"h":false,"x1":34.5160},{"s":false,"z1":160.5420,"a":false,"y1":-26.3950,"n":"Unk","y2":-26.6150,"z2":162.4260,"x2":34.5400,"h":false,"x1":36.0250},{"s":false,"z1":163.8090,"a":false,"y1":-24.3930,"n":"Unk","y2":-22.1670,"z2":163.6640,"x2":34.8030,"h":false,"x1":35.7470},{"s":false,"z1":162.7490,"a":false,"y1":-23.1960,"n":"Unk","y2":-25.4090,"z2":162.2870,"x2":31.5150,"h":false,"x1":32.2770},{"s":false,"z1":162.2680,"a":false,"y1":-24.2020,"y2":-25.4090,"z2":162.2870,"x2":31.5150,"h":false,"x1":31.2530},{"s":false,"z1":162.2680,"a":false,"y1":-24.2020,"y2":-25.4090,"z2":162.2870,"x2":31.5150,"h":false,"x1":31.2530},{"s":false,"z1":162.2680,"a":false,"y1":-24.2020,"y2":-25.4090,"z2":162.2870,"x2":31.5150,"h":false,"x1":31.2530},{"s":false,"z1":162.2680,"a":false,"y1":-24.2020,"y2":-25.4090,"z2":162.2870,"x2":31.5150,"h":false,"x1":31.2530}],[{"s":false,"z1":230.0560,"a":false,"y1":15.2200,"y2":15.2200,"z2":230.0560,"x2":180.1090,"h":false,"x1":180.1090},{"s":false,"z1":230.0560,"a":false,"y1":15.2200,"y2":15.2200,"z2":230.0560,"x2":180.1090,"h":false,"x1":180.1090},{"s":false,"z1":230.7690,"a":false,"y1":15.6830,"n":"Unk","y2":15.8410,"z2":233.1650,"x2":181.5650,"h":true,"x1":181.3070},{"s":false,"z1":233.4010,"a":false,"y1":17.6010,"n":"Unk","y2":16.5680,"z2":235.5840,"x2":179.2920,"h":true,"x1":179.3470},{"s":false,"z1":234.6290,"a":false,"y1":14.3710,"n":"Unk","y2":13.3110,"z2":236.4710,"x2":178.9140,"h":true,"x1":177.7660},{"s":false,"z1":234.8700,"a":false,"y1":12.7430,"n":"Unk","y2":12.8850,"z2":237.0430,"x2":182.2350,"h":true,"x1":181.1920},{"s":false,"z1":236.8580,"a":false,"y1":15.7060,"n":"Unk","y2":15.4570,"z2":239.2570,"x2":182.3740,"h":true,"x1":182.4980},{"s":false,"z1":239.2260,"a":false,"y1":15.4730,"n":"Unk","y2":14.1570,"z2":241.2140,"x2":179.9230,"h":true,"x1":179.5350},{"s":false,"z1":239.7140,"a":false,"y1":11.7580,"n":"Unk","y2":11.2060,"z2":241.6200,"x2":181.5490,"h":true,"x1":180.1730},{"s":false,"z1":240.4760,"a":false,"y1":12.4500,"n":"Unk","y2":12.6980,"z2":242.8220,"x2":184.3520,"h":true,"x1":183.8300},{"s":false,"z1":243.0230,"a":false,"y1":15.0920,"n":"Unk","y2":14.3000,"z2":245.2970,"x2":182.6680,"h":true,"x1":182.8400},{"s":false,"z1":244.6760,"a":false,"y1":12.6510,"n":"Unk","y2":11.4190,"z2":246.5360,"x2":181.3650,"h":true,"x1":180.4410},{"s":false,"z1":244.8550,"a":false,"y1":10.0260,"n":"Unk","y2":9.9860,"z2":246.9290,"x2":184.4190,"h":true,"x1":183.1820},{"s":false,"z1":246.4380,"a":false,"y1":12.5470,"n":"Unk","y2":12.5330,"z2":248.8540,"x2":185.5760,"h":true,"x1":185.5440},{"s":false,"z1":249.0080,"a":false,"y1":13.4640,"n":"Unk","y2":12.25,"z2":251.0910,"x2":183.0370,"h":true,"x1":182.8980},{"s":false,"z1":249.8310,"a":false,"y1":9.7920,"n":"Unk","y2":8.9690,"z2":251.6890,"x2":183.6780,"h":true,"x1":182.3720},{"s":false,"z1":250.2750,"a":true,"y1":9.3190,"n":"Unk","y2":9.5610,"z2":252.5420,"x2":186.9100,"h":true,"x1":186.1160},{"s":false,"z1":252.5970,"a":false,"y1":12.3240,"n":"Unk","y2":11.8040,"z2":254.9480,"x2":186.0630,"h":true,"x1":186.2570},{"s":false,"z1":246.3980,"a":false,"y1":-1.8260,"n":"Unk","y2":-1.3650,"z2":244.0600,"x2":184.6100,"h":true,"x1":184.2100},{"s":false,"z1":244.6350,"a":false,"y1":1.1960,"n":"Unk","y2":0.7050,"z2":242.5740,"x2":186.8560,"h":true,"x1":185.6930},{"s":false,"z1":243.9360,"a":false,"y1":-0.7340,"n":"Unk","y2":-1.8380,"z2":241.7880,"x2":188.9650,"h":true,"x1":188.8920},{"s":false,"z1":242.5070,"a":false,"y1":-3.6230,"n":"Unk","y2":-3.5610,"z2":240.1140,"x2":186.5660,"h":true,"x1":186.8770},{"s":false,"z1":240.2680,"a":false,"y1":-1.2250,"n":"Unk","y2":-0.9570,"z2":238.0470,"x2":185.8700,"h":true,"x1":184.9580},{"s":false,"z1":239.0400,"a":false,"y1":0.2940,"n":"Unk","y2":-0.6740,"z2":237.0070,"x2":189.0890,"h":true,"x1":188.2180},{"s":false,"z1":238.2720,"a":false,"y1":-3.1700,"n":"Unk","y2":-3.9130,"z2":235.9980,"x2":189.2470,"h":true,"x1":189.5840},{"s":false,"z1":236.3320,"a":false,"y1":-4.0210,"n":"Unk","y2":-3.6070,"z2":233.9550,"x2":186.5520,"h":true,"x1":186.4280},{"s":false,"z1":234.3400,"a":false,"y1":-0.8000,"n":"Unk","y2":-1.0110,"z2":232.2390,"x2":187.9100,"h":true,"x1":186.7390},{"s":false,"z1":233.5380,"a":false,"y1":-1.6020,"n":"Unk","y2":-2.7550,"z2":231.4440,"x2":190.7130,"h":true,"x1":190.3650},{"s":false,"z1":232.3740,"a":false,"y1":-5.0830,"n":"Unk","y2":-5.2820,"z2":230.0020,"x2":188.9600,"h":true,"x1":189.375},{"s":false,"z1":230.1470,"a":false,"y1":-3.6070,"n":"Unk","y2":-3.1970,"z2":227.8640,"x2":187.3460,"h":true,"x1":186.6710},{"s":false,"z1":228.6490,"a":true,"y1":-1.1760,"n":"Unk","y2":-1.9310,"z2":226.6130,"x2":190.2380,"h":true,"x1":189.1800},{"s":false,"z1":227.9610,"a":false,"y1":-4.0330,"n":"Unk","y2":-4.9930,"z2":225.7530,"x2":191.4270,"h":true,"x1":191.5920},{"s":false,"z1":228.2220,"a":false,"y1":3.7150,"n":"Unk","y2":5.4590,"z2":229.5700,"x2":189.0210,"h":true,"x1":188.0330},{"s":false,"z1":227.8820,"a":false,"y1":7.5,"n":"Unk","y2":8.7110,"z2":229.9690,"x2":188.1230,"h":true,"x1":187.9920},{"s":false,"z1":230.8040,"a":false,"y1":7.7720,"n":"Unk","y2":8.1240,"z2":232.9560,"x2":186.6120,"h":true,"x1":185.5750},{"s":false,"z1":232.9180,"a":false,"y1":5.5540,"n":"Unk","y2":6.7390,"z2":234.3080,"x2":189.4020,"h":true,"x1":187.8220},{"s":false,"z1":232.0540,"a":false,"y1":7.7150,"n":"Unk","y2":9.4680,"z2":233.6430,"x2":191.3100,"h":true,"x1":190.8250},{"s":false,"z1":233.0300,"a":false,"y1":10.8440,"n":"Unk","y2":11.5660,"z2":235.3110,"x2":189.2240,"h":true,"x1":188.9020},{"s":false,"z1":236.3450,"a":false,"y1":9.2580,"n":"Unk","y2":9.7710,"z2":238.1870,"x2":189.4070,"h":true,"x1":187.9330},{"s":false,"z1":237.0080,"a":false,"y1":8.3410,"n":"Unk","y2":9.9570,"z2":238.3110,"x2":192.7960,"h":true,"x1":191.5610},{"s":false,"z1":236.2530,"a":false,"y1":11.9080,"n":"Unk","y2":13.3500,"z2":238.1830,"x2":192.8030,"h":true,"x1":192.6380},{"s":false,"z1":238.6420,"a":true,"y1":13.2470,"n":"Unk","y2":13.6460,"z2":240.8930,"x2":190.7780,"h":true,"x1":190.0010},{"s":false,"z1":241.3580,"a":false,"y1":10.8780,"n":"Unk","y2":11.8120,"z2":242.8700,"x2":192.8410,"h":true,"x1":191.2080},{"s":false,"z1":234.7220,"a":false,"y1":-0.3080,"n":"Unk","y2":0.0930,"z2":232.3790,"x2":196.9520,"h":true,"x1":197.3880},{"s":false,"z1":232.9590,"a":false,"y1":2.2640,"n":"Unk","y2":2.9250,"z2":230.7710,"x2":195.9950,"h":true,"x1":195.2170},{"s":false,"z1":231.8450,"a":false,"y1":4.1670,"n":"Unk","y2":3.5760,"z2":229.6510,"x2":199.1340,"h":true,"x1":198.3120},{"s":false,"z1":230.4960,"a":false,"y1":0.9590,"n":"Unk","y2":0.5450,"z2":228.1530,"x2":199.4330,"h":true,"x1":199.8420},{"s":false,"z1":228.5820,"a":false,"y1":0.1980,"n":"Unk","y2":0.9720,"z2":226.2950,"x2":196.6230,"h":true,"x1":196.6470},{"s":false,"z1":227.0980,"a":false,"y1":3.6960,"n":"Unk","y2":3.8830,"z2":224.9430,"x2":197.7330,"h":true,"x1":196.6610},{"s":false,"z1":226.0310,"a":false,"y1":3.2700,"n":"Unk","y2":2.4700,"z2":223.7720,"x2":200.5910,"h":true,"x1":200.2840},{"s":false,"z1":224.3900,"a":true,"y1":-0.0540,"n":"Unk","y2":0.0770,"z2":222.0350,"x2":198.9230,"h":true,"x1":199.4460},{"s":false,"z1":222.5300,"a":false,"y1":1.5550,"n":"Unk","y2":2.3480,"z2":220.3120,"x2":197.0780,"h":true,"x1":196.5470},{"s":false,"z1":220.2920,"a":false,"y1":14.4430,"n":"Unk","y2":14.375,"z2":222.2700,"x2":196.4560,"h":true,"x1":195.0710},{"s":false,"z1":222.7270,"a":false,"y1":17.1600,"n":"Unk","y2":16.4060,"z2":224.9900,"x2":196.5140,"h":true,"x1":196.1380},{"s":false,"z1":225.3610,"a":false,"y1":15.7800,"n":"Unk","y2":14.2130,"z2":226.9030,"x2":194.7650,"h":true,"x1":193.7690},{"s":false,"z1":224.8550,"a":false,"y1":12.2900,"n":"Unk","y2":11.6900,"z2":226.3630,"x2":196.9740,"h":true,"x1":195.1850},{"s":false,"z1":225.2420,"a":false,"y1":13.6290,"n":"Unk","y2":13.5080,"z2":227.4830,"x2":199.6150,"h":true,"x1":198.7210},{"s":false,"z1":228.4570,"a":false,"y1":15.4010,"n":"Unk","y2":14.1460,"z2":230.4800,"x2":198.1480,"h":true,"x1":197.7360},{"s":false,"z1":229.7980,"a":false,"y1":12.1930,"n":"Unk","y2":10.8530,"z2":231.1630,"x2":197.6760,"h":true,"x1":196.2010},{"s":false,"z1":228.9620,"a":false,"y1":10.2820,"n":"Unk","y2":10.1060,"z2":230.7740,"x2":200.9660,"h":true,"x1":199.3780},{"s":false,"z1":230.7560,"a":false,"y1":12.9010,"n":"Unk","y2":12.4050,"z2":233.0710,"x2":201.9540,"h":true,"x1":201.4680},{"s":false,"z1":233.8140,"a":false,"y1":12.6490,"n":"Unk","y2":11.1010,"z2":235.5060,"x2":199.9800,"h":true,"x1":199.2240},{"s":false,"z1":233.8030,"a":false,"y1":8.8650,"n":"Unk","y2":8.0010,"z2":235.2090,"x2":201.3370,"h":true,"x1":199.5740},{"s":false,"z1":233.5950,"a":false,"y1":9.1790,"n":"Unk","y2":9.1300,"z2":235.7210,"x2":204.4980,"h":true,"x1":203.3550},{"s":false,"z1":236.5230,"a":false,"y1":11.6000,"n":"Unk","y2":10.5840,"z2":238.6850,"x2":203.7020,"h":true,"x1":203.3510},{"s":false,"z1":238.5580,"a":false,"y1":9.1920,"n":"Unk","y2":7.6980,"z2":239.9880,"x2":202.4760,"h":true,"x1":201.2310},{"s":false,"z1":237.7670,"a":false,"y1":6.3540,"n":"Unk","y2":5.9940,"z2":239.4160,"x2":205.3570,"h":true,"x1":203.6300},{"s":false,"z1":238.8510,"a":false,"y1":8.4950,"n":"Unk","y2":8.2180,"z2":241.1560,"x2":207.2410,"h":true,"x1":206.5750},{"s":false,"z1":242.1100,"a":true,"y1":9.3360,"n":"Unk","y2":7.8970,"z2":243.9680,"x2":205.3660,"h":true,"x1":204.8130},{"s":false,"z1":242.7400,"a":false,"y1":5.6500,"n":"Unk","y2":4.5310,"z2":244.0960,"x2":205.7920,"h":true,"x1":204.1380},{"s":false,"z1":232.9550,"a":false,"y1":-4.8270,"n":"Unk","y2":-3.8530,"z2":230.7580,"x2":207.8970,"h":true,"x1":208.1300},{"s":false,"z1":230.0250,"a":false,"y1":-5.7090,"n":"Unk","y2":-3.8450,"z2":228.6190,"x2":205.2600,"h":true,"x1":205.8760},{"s":false,"z1":230.6930,"a":false,"y1":-2.6360,"n":"Unk","y2":-0.6720,"z2":229.4330,"x2":204.3670,"h":true,"x1":203.7450},{"s":false,"z1":230.7850,"a":false,"y1":-0.4540,"n":"Unk","y2":0.5850,"z2":228.6810,"x2":207.4310,"h":true,"x1":206.8550},{"s":false,"z1":227.4770,"a":false,"y1":-1.9190,"n":"Unk","y2":-0.6580,"z2":225.5200,"x2":207.3760,"h":true,"x1":208.0230},{"s":false,"z1":225.9270,"a":false,"y1":-1.2230,"n":"Unk","y2":0.8850,"z2":224.7630,"x2":204.4470,"h":true,"x1":204.6230},{"s":false,"z1":227.1660,"a":false,"y1":2.3670,"n":"Unk","y2":3.9590,"z2":225.5780,"x2":205.6360,"h":true,"x1":204.7520},{"s":false,"z1":225.6770,"a":false,"y1":2.7920,"n":"Unk","y2":3.7150,"z2":223.4460,"x2":208.2680,"h":true,"x1":208.2230},{"s":false,"z1":222.3490,"a":false,"y1":1.4210,"n":"Unk","y2":3.0930,"z2":220.7630,"x2":206.2800,"h":true,"x1":207.0030},{"s":false,"z1":222.3860,"a":false,"y1":3.8410,"n":"Unk","y2":5.9180,"z2":221.2200,"x2":204.4550,"h":true,"x1":204.0730},{"s":false,"z1":223.0940,"a":true,"y1":6.7370,"n":"Unk","y2":7.9270,"z2":221.1370,"x2":207.1930,"h":true,"x1":206.4260},{"s":false,"z1":220.2030,"a":false,"y1":5.6800,"n":"Unk","y2":6.7710,"z2":218.1010,"x2":208.1830,"h":true,"x1":208.6560},{"s":false,"z1":223.5440,"a":false,"y1":23.1330,"n":"Unk","y2":21.2490,"z2":225.0430,"x2":208.2030,"h":true,"x1":208.3780},{"s":false,"z1":224.0550,"a":false,"y1":20.5560,"n":"Unk","y2":18.3830,"z2":224.7800,"x2":206.3980,"h":true,"x1":205.6320},{"s":false,"z1":222.3220,"a":false,"y1":17.9120,"n":"Unk","y2":16.5550,"z2":223.7990,"x2":209.0870,"h":true,"x1":207.7410},{"s":false,"z1":224.5440,"a":false,"y1":18.7680,"n":"Unk","y2":17.4160,"z2":226.5330,"x2":210.9070,"h":true,"x1":210.7030},{"s":false,"z1":227.6370,"a":false,"y1":18.4740,"n":"Unk","y2":16.3040,"z2":228.6960,"x2":208.5350,"h":true,"x1":208.5130},{"s":false,"z1":226.4730,"a":false,"y1":15.0810,"n":"Unk","y2":13.1910,"z2":227.3430,"x2":208.4890,"h":true,"x1":207.2630},{"s":false,"z1":225.9160,"a":false,"y1":13.9140,"n":"Unk","y2":12.7430,"z2":227.7830,"x2":211.8250,"h":true,"x1":210.8360},{"s":false,"z1":229.4060,"a":false,"y1":15.0730,"n":"Unk","y2":13.3720,"z2":231.1160,"x2":211.6630,"h":true,"x1":211.7970},{"s":false,"z1":230.8820,"a":false,"y1":13.1970,"n":"Unk","y2":10.9620,"z2":231.6490,"x2":209.3320,"h":true,"x1":208.8380},{"s":false,"z1":229.0110,"a":false,"y1":10.0500,"n":"Unk","y2":8.5290,"z2":230.2620,"x2":211.2530,"h":true,"x1":209.8550},{"s":false,"z1":230.3160,"a":false,"y1":10.3800,"n":"Unk","y2":9.1460,"z2":232.3420,"x2":213.8670,"h":true,"x1":213.4100},{"s":false,"z1":233.8650,"a":false,"y1":10.7730,"n":"Unk","y2":8.7250,"z2":235.1380,"x2":211.9870,"h":true,"x1":212.1070},{"s":false,"z1":233.4600,"a":true,"y1":7.6660,"n":"Unk","y2":5.6150,"z2":234.2190,"x2":210.9770,"h":true,"x1":209.9540},{"s":false,"z1":232.1840,"a":false,"y1":5.7120,"n":"Unk","y2":4.4780,"z2":233.8730,"x2":214.1570,"h":true,"x1":212.9540},{"s":false,"z1":224.7090,"a":false,"y1":-0.1830,"n":"Unk","y2":1.3030,"z2":223.3060,"x2":213.7960,"h":true,"x1":212.4880},{"s":false,"z1":224.8050,"a":false,"y1":1.0930,"n":"Unk","y2":1.5680,"z2":222.6190,"x2":217.0090,"h":true,"x1":216.0690},{"s":false,"z1":221.8040,"a":false,"y1":-1.0470,"n":"Unk","y2":0.1070,"z2":219.6930,"x2":216.8490,"h":true,"x1":217.0610},{"s":false,"z1":219.9030,"a":false,"y1":0.2070,"n":"Unk","y2":2.1630,"z2":218.5410,"x2":214.4040,"h":true,"x1":214.0180},{"s":false,"z1":220.8180,"a":false,"y1":3.7930,"n":"Unk","y2":4.9710,"z2":219.1780,"x2":216.2040,"h":true,"x1":214.8780},{"s":false,"z1":219.6110,"a":false,"y1":3.2830,"n":"Unk","y2":3.9270,"z2":217.3190,"x2":218.8470,"h":true,"x1":218.4460},{"s":false,"z1":216.3270,"a":false,"y1":1.8620,"n":"Unk","y2":3.4700,"z2":214.5380,"x2":216.9530,"h":true,"x1":217.1700},{"s":false,"z1":215.8850,"a":false,"y1":4.8550,"n":"Unk","y2":6.6630,"z2":214.5740,"x2":215.7920,"h":true,"x1":214.8690},{"s":false,"z1":216.5340,"a":false,"y1":7.2240,"n":"Unk","y2":7.9980,"z2":214.5520,"x2":218.9130,"h":true,"x1":217.7680},{"s":false,"z1":213.9600,"a":false,"y1":5.3970,"n":"Unk","y2":6.3300,"z2":211.7330,"x2":219.8130,"h":true,"x1":219.8860},{"s":false,"z1":211.4150,"a":false,"y1":5.6510,"n":"Unk","y2":7.5620,"z2":209.9440,"x2":217.2020,"h":true,"x1":217.0750},{"s":false,"z1":212.0820,"a":false,"y1":9.3780,"n":"Unk","y2":10.7900,"z2":210.5950,"x2":218.0330,"h":true,"x1":216.7580},{"s":false,"z1":211.6060,"a":false,"y1":9.8180,"n":"Unk","y2":10.4260,"z2":209.3690,"x2":221.1790,"h":true,"x1":220.5020},{"s":false,"z1":208.3130,"a":false,"y1":7.9260,"n":"Unk","y2":9.3140,"z2":206.3530,"x2":220.0800,"h":true,"x1":220.3430},{"s":false,"z1":207.1440,"a":false,"y1":10.1310,"n":"Unk","y2":12.0510,"z2":205.8370,"x2":218.1400,"h":true,"x1":217.4790},{"s":false,"z1":208.0530,"a":false,"y1":13.2460,"n":"Unk","y2":14.2030,"z2":206.2410,"x2":220.7370,"h":true,"x1":219.4580},{"s":false,"z1":206.1170,"a":true,"y1":11.9470,"n":"Unk","y2":12.7040,"z2":203.8290,"x2":222.5990,"h":true,"x1":222.4580},{"s":false,"z1":203.0890,"a":false,"y1":11.2720,"n":"Unk","y2":13.0640,"z2":201.4730,"x2":220.1800,"h":true,"x1":220.2600},{"s":false,"z1":213.6090,"a":false,"y1":14.2020,"n":"Unk","y2":13.9850,"z2":215.9880,"x2":215.7320,"h":false,"x1":215.4700},{"s":false,"z1":215.8040,"a":false,"y1":12.2230,"n":"Unk","y2":12.8530,"z2":217.6650,"x2":219.3220,"h":false,"x1":217.9090},{"s":false,"z1":217.9070,"a":false,"y1":15.3900,"n":"Unk","y2":15.1840,"z2":220.2620,"x2":217.9300,"h":true,"x1":218.3000},{"s":false,"z1":219.7820,"a":false,"y1":13.1960,"n":"Unk","y2":12.0280,"z2":221.6060,"x2":216.8930,"h":true,"x1":215.7780},{"s":false,"z1":219.7830,"a":false,"y1":10.2200,"n":"Unk","y2":10.3050,"z2":220.5070,"x2":220.5150,"h":true,"x1":218.1820},{"s":false,"z1":221.6060,"a":false,"y1":12.8770,"n":"Unk","y2":12.9710,"z2":223.9750,"x2":220.2140,"h":true,"x1":220.1760},{"s":false,"z1":224.0780,"a":false,"y1":13.9760,"n":"Unk","y2":13.2000,"z2":226.2610,"x2":218.0610,"h":true,"x1":217.4960},{"s":false,"z1":225.9070,"a":false,"y1":10.7770,"n":"Unk","y2":10.7330,"z2":227.1680,"x2":218.7710,"h":true,"x1":216.7320},{"s":false,"z1":225.3020,"a":false,"y1":9.0810,"n":"Unk","y2":9.2720,"z2":226.0880,"x2":222.3380,"h":true,"x1":220.0660},{"s":false,"z1":226.9150,"a":true,"y1":11.8600,"n":"Unk","y2":11.3850,"z2":229.1670,"x2":222.8080,"h":true,"x1":222.1170},{"s":false,"z1":230.0160,"a":false,"y1":11.1080,"n":"Unk","y2":9.2730,"z2":231.5340,"x2":220.0310,"h":true,"x1":220.1370},{"s":false,"z1":229.8370,"a":false,"y1":7.5210,"n":"Unk","y2":8.4160,"z2":230.3730,"x2":223.5940,"h":false,"x1":221.3940},{"s":false,"z1":217.8300,"a":false,"y1":2.3970,"n":"Unk","y2":2.6270,"z2":217.4170,"x2":228.8230,"h":false,"x1":226.3880},{"s":false,"z1":214.6890,"a":false,"y1":1.6070,"n":"Unk","y2":3.1720,"z2":213.2670,"x2":229.6620,"h":false,"x1":228.5540},{"s":false,"z1":211.4970,"a":false,"y1":3.4810,"n":"Unk","y2":5.875,"z2":211.2060,"x2":227.7260,"h":true,"x1":227.6150},{"s":false,"z1":212.1940,"a":false,"y1":6.3370,"n":"Unk","y2":8.5360,"z2":213.0980,"x2":225.4360,"h":true,"x1":225.0840},{"s":false,"z1":214.8900,"a":false,"y1":7.6600,"n":"Unk","y2":9.7480,"z2":213.9100,"x2":227.8790,"h":true,"x1":227.3500},{"s":false,"z1":211.6810,"a":false,"y1":8.3710,"n":"Unk","y2":10.5310,"z2":210.6100,"x2":228.9530,"h":true,"x1":229.3310},{"s":false,"z1":209.0110,"a":false,"y1":9.5670,"n":"Unk","y2":11.2600,"z2":208.5770,"x2":225.1040,"h":true,"x1":226.7950},{"s":false,"z1":211.2160,"a":false,"y1":12.1310,"n":"Unk","y2":14.2540,"z2":211.8910,"x2":225.8140,"h":true,"x1":224.9400},{"s":false,"z1":212.7140,"a":false,"y1":13.1540,"n":"Unk","y2":14.9130,"z2":211.6980,"x2":229.4550,"h":true,"x1":228.2580},{"s":false,"z1":208.9900,"a":true,"y1":13.7980,"n":"Unk","y2":16.0500,"z2":208.1320,"x2":228.8780,"h":true,"x1":229.0080},{"s":false,"z1":207.6830,"a":false,"y1":16.0440,"n":"Unk","y2":18.4000,"z2":208.2360,"x2":226.1520,"h":true,"x1":226.1610},{"s":false,"z1":210.4190,"a":false,"y1":18.0670,"n":"Unk","y2":19.9740,"z2":209.4050,"x2":228.7380,"h":false,"x1":227.7250},{"s":false,"z1":208.6040,"a":false,"y1":18.2610,"n":"Unk","y2":19.8170,"z2":207.3310,"x2":232.3630,"h":false,"x1":231.0990},{"s":false,"z1":205.6420,"a":false,"y1":20.4350,"n":"Unk","y2":19.5880,"z2":204.9590,"x2":227.9400,"h":false,"x1":230.0760},{"s":false,"z1":222.7480,"a":false,"y1":1.2580,"n":"Unk","y2":2.3480,"z2":223.4920,"x2":237.8210,"h":false,"x1":235.8640},{"s":false,"z1":223.6800,"a":false,"y1":4.9970,"n":"Unk","y2":6.3700,"z2":221.6620,"x2":236.6460,"h":false,"x1":236.5290},{"s":false,"z1":222.2390,"a":false,"y1":7.3600,"n":"Unk","y2":6.3760,"z2":220.7400,"x2":240.8920,"h":false,"x1":239.2250},{"s":false,"z1":219.3960,"a":false,"y1":4.8920,"n":"Unk","y2":4.2900,"z2":218.2630,"x2":236.7420,"h":false,"x1":238.7870},{"s":false,"z1":218.2230,"a":false,"y1":7.1210,"n":"Unk","y2":9.3450,"z2":217.3070,"x2":236.1990,"h":false,"x1":235.9670},{"s":false,"z1":219.6980,"a":false,"y1":10.5810,"n":"Unk","y2":11.8130,"z2":219.4460,"x2":238.7300,"h":false,"x1":236.6630},{"s":false,"z1":217.9710,"a":false,"y1":9.7450,"n":"Unk","y2":9.8460,"z2":215.5850,"x2":240.0520,"h":false,"x1":239.9130},{"s":false,"z1":215.1610,"a":false,"y1":8.0870,"n":"Unk","y2":10.3460,"z2":214.3460,"x2":237.9570,"h":false,"x1":237.9550},{"s":false,"z1":214.1040,"a":false,"y1":10.6490,"n":"Unk","y2":12.9380,"z2":214.7900,"x2":234.7700,"h":false,"x1":235.1830},{"s":false,"z1":215.6070,"a":false,"y1":13.2110,"n":"Unk","y2":14.0220,"z2":214.6140,"x2":239.5560,"h":false,"x1":237.5370},{"s":false,"z1":212.4480,"a":false,"y1":12.0720,"n":"Unk","y2":13.8610,"z2":210.8510,"x2":238.6780,"h":false,"x1":239.1290},{"s":false,"z1":210.9000,"a":false,"y1":13.4890,"n":"Unk","y2":15.5220,"z2":211.3260,"x2":234.6600,"h":false,"x1":235.875},{"s":false,"z1":213.1510,"a":false,"y1":16.4980,"n":"Unk","y2":18.5260,"z2":212.0120,"x2":237.0650,"h":false,"x1":236.5490},{"s":false,"z1":211.6280,"a":false,"y1":17.7210,"n":"Unk","y2":15.9040,"z2":210.1230,"x2":240.4680,"h":false,"x1":239.7370},{"s":false,"z1":208.0920,"a":false,"y1":16.8630,"n":"Unk","y2":17.0230,"z2":206.9480,"x2":236.4190,"h":false,"x1":238.4920},{"s":false,"z1":207.9080,"a":false,"y1":19.6850,"n":"Unk","y2":22.0730,"z2":207.7340,"x2":235.5750,"h":false,"x1":235.9030},{"s":false,"z1":209.6620,"a":false,"y1":22.6370,"n":"Unk","y2":24.3220,"z2":209.0810,"x2":239.2410,"h":false,"x1":237.5740},{"s":false,"z1":207.9980,"a":false,"y1":22.4830,"n":"Unk","y2":21.8200,"z2":205.6770,"x2":241.5580,"h":false,"x1":240.9780},{"s":false,"z1":204.8050,"a":false,"y1":21.9030,"n":"Unk","y2":22.8730,"z2":203.0480,"x2":237.6330,"h":false,"x1":238.9210},{"s":false,"z1":204.0200,"a":false,"y1":25.4800,"n":"Unk","y2":27.8010,"z2":204.5770,"x2":237.8030,"h":false,"x1":237.8440},{"s":false,"z1":210.2620,"a":false,"y1":29.7230,"n":"Unk","y2":27.5320,"z2":211.0290,"x2":233.9320,"h":false,"x1":234.5610},{"s":false,"z1":208.5320,"a":false,"y1":26.4380,"n":"Unk","y2":24.5550,"z2":208.6010,"x2":235.4150,"h":false,"x1":233.8820},{"s":false,"z1":209.8970,"a":false,"y1":26.1860,"n":"Unk","y2":25.1900,"z2":212.1810,"x2":237.4650,"h":false,"x1":237.3380},{"s":false,"z1":213.2710,"a":false,"y1":27.2910,"n":"Unk","y2":26.5800,"z2":215.1020,"x2":234.6390,"h":false,"x1":236.0530},{"s":false,"z1":214.0570,"a":false,"y1":27.5840,"n":"Unk","y2":26.1920,"z2":215.8690,"x2":231.4300,"h":true,"x1":232.3220},{"s":false,"z1":214.6040,"a":false,"y1":23.7550,"n":"Unk","y2":22.5180,"z2":216.2510,"x2":233.1970,"h":true,"x1":232.0140},{"s":false,"z1":215.3680,"a":false,"y1":23.2120,"n":"Unk","y2":23.9350,"z2":217.5010,"x2":236.4890,"h":true,"x1":235.6930},{"s":false,"z1":218.0990,"a":false,"y1":25.1830,"n":"Unk","y2":23.5340,"z2":219.7880,"x2":233.4840,"h":true,"x1":234.0230},{"s":false,"z1":218.8950,"a":false,"y1":23.0740,"n":"Unk","y2":21.5550,"z2":220.6870,"x2":231.2480,"h":true,"x1":230.8410},{"s":false,"z1":219.2020,"a":false,"y1":19.7470,"n":"Unk","y2":18.9900,"z2":220.3400,"x2":234.7260,"h":true,"x1":232.6910},{"s":false,"z1":220.9660,"a":false,"y1":21.6000,"n":"Unk","y2":21.9310,"z2":223.2880,"x2":235.0540,"h":true,"x1":235.4860},{"s":false,"z1":222.8050,"a":true,"y1":23.4910,"n":"Unk","y2":22.7080,"z2":225.0410,"x2":232.4630,"h":true,"x1":232.7280},{"s":false,"z1":224.2650,"a":false,"y1":20.0940,"n":"Unk","y2":19.1230,"z2":226.2080,"x2":232.9330,"h":true,"x1":231.8630},{"s":false,"z1":225.4190,"a":false,"y1":19.8370,"n":"Unk","y2":18.5690,"z2":227.4640,"x2":236.0180,"h":false,"x1":235.5220},{"s":false,"z1":209.1900,"a":false,"y1":22.1230,"n":"Unk","y2":21.5030,"z2":210.1190,"x2":225.4270,"h":false,"x1":223.2880},{"s":false,"z1":212.2920,"a":false,"y1":23.4420,"n":"Unk","y2":22.7620,"z2":214.6450,"x2":224.7980,"h":false,"x1":225.0840},{"s":false,"z1":214.5530,"a":false,"y1":22.9360,"n":"Unk","y2":20.9630,"z2":214.5850,"x2":220.5320,"h":false,"x1":221.9430},{"s":false,"z1":213.6290,"a":false,"y1":19.3080,"n":"Unk","y2":17.8660,"z2":212.9780,"x2":224.6170,"h":false,"x1":222.8100},{"s":false,"z1":213.6510,"a":false,"y1":19.8780,"n":"Unk","y2":19.3630,"z2":215.7170,"x2":227.5390,"h":true,"x1":226.5210},{"s":false,"z1":217.1490,"a":false,"y1":20.3860,"n":"Unk","y2":18.9810,"z2":218.8150,"x2":226.2030,"h":true,"x1":225.1610},{"s":false,"z1":218.7840,"a":false,"y1":17.1690,"n":"Unk","y2":15.6580,"z2":219.7270,"x2":225.6720,"h":true,"x1":224.0200},{"s":false,"z1":217.2890,"a":false,"y1":15.5420,"n":"Unk","y2":15.2520,"z2":218.4950,"x2":229.2000,"h":true,"x1":227.1360},{"s":false,"z1":219.1440,"a":false,"y1":17.9390,"n":"Unk","y2":17.2700,"z2":221.3660,"x2":230,"h":true,"x1":229.2780},{"s":false,"z1":222.1930,"a":true,"y1":16.5980,"n":"Unk","y2":15.2970,"z2":223.0860,"x2":229.2540,"h":true,"x1":227.4670},{"s":false,"z1":222.1170,"a":false,"y1":12.8730,"n":"Unk","y2":11.5960,"z2":222.0130,"x2":230.1870,"h":true,"x1":228.1690},{"s":false,"z1":221.3650,"a":false,"y1":13.7720,"n":"Unk","y2":13.1360,"z2":223.1070,"x2":233.3120,"h":true,"x1":231.7710},{"s":false,"z1":225.1170,"a":true,"y1":14.0080,"n":"Unk","y2":13.0810,"z2":226.8770,"x2":230.0770,"h":true,"x1":231.4670},{"s":false,"z1":225.3030,"a":false,"y1":11.0250,"n":"Unk","y2":10.0270,"z2":226.5180,"x2":230.8820,"h":true,"x1":229.0860},{"s":false,"z1":224.8860,"a":false,"y1":7.7210,"n":"Unk","y2":7.3830,"z2":225.6070,"x2":233.3440,"h":false,"x1":231.0430},{"s":false,"z1":225.5390,"a":false,"y1":10.0620,"n":"Unk","y2":9.9070,"z2":227.6020,"x2":234.9630,"h":false,"x1":233.9070},{"s":false,"z1":229.0830,"a":false,"y1":10.9680,"n":"Unk","y2":9.8650,"z2":231.2390,"x2":232.7250,"h":false,"x1":232.7440},{"s":false,"z1":230.2970,"a":false,"y1":7.5730,"n":"Unk","y2":5.7340,"z2":230.5290,"x2":233.0580,"h":false,"x1":231.5230},{"s":false,"z1":231.7120,"a":false,"y1":7.3760,"n":"Unk","y2":8.5170,"z2":233.3700,"x2":236.5090,"h":false,"x1":235.0830},{"s":false,"z1":225.5690,"a":false,"y1":7.8220,"n":"Unk","y2":10.2420,"z2":225.8360,"x2":244.2970,"h":false,"x1":244.0060},{"s":false,"z1":225.6610,"a":false,"y1":10.2190,"n":"Unk","y2":11.3500,"z2":223.9970,"x2":248.4670,"h":false,"x1":247.0340},{"s":false,"z1":221.8260,"a":false,"y1":10.5350,"n":"Unk","y2":11.0080,"z2":220.6080,"x2":244.9710,"h":false,"x1":246.9330},{"s":false,"z1":222.0540,"a":false,"y1":13.3250,"n":"Unk","y2":15.3220,"z2":220.7230,"x2":244.1410,"h":true,"x1":244.3450},{"s":false,"z1":222.4590,"a":false,"y1":16.9320,"n":"Unk","y2":18.5,"z2":220.6060,"x2":246.1170,"h":true,"x1":245.6550},{"s":false,"z1":219.1790,"a":false,"y1":16.5140,"n":"Unk","y2":16.4230,"z2":216.9650,"x2":246.6090,"h":true,"x1":247.6240},{"s":false,"z1":217.9400,"a":true,"y1":17.0900,"n":"Unk","y2":18.0600,"z2":218.4230,"x2":241.8560,"h":true,"x1":244.0070},{"s":false,"z1":220.8130,"a":false,"y1":19.2280,"n":"Unk","y2":21.5990,"z2":220.5850,"x2":243.2960,"h":true,"x1":242.7780},{"s":false,"z1":221.5940,"a":false,"y1":21.3730,"n":"Unk","y2":22.7230,"z2":219.9700,"x2":247.0110,"h":false,"x1":245.8590},{"s":false,"z1":217.8180,"a":false,"y1":20.8950,"n":"Unk","y2":23.1100,"z2":217.125,"x2":245.9480,"h":false,"x1":246.4110},{"s":false,"z1":215.7990,"a":false,"y1":22.4630,"n":"Unk","y2":24.5440,"z2":216.4270,"x2":242.6270,"h":false,"x1":243.6370},{"s":false,"z1":218.7970,"a":false,"y1":24.7980,"n":"Unk","y2":26.9630,"z2":219.2920,"x2":245.2150,"h":false,"x1":244.2140},{"s":false,"z1":217.2420,"a":false,"y1":26.6500,"n":"Unk","y2":28.5730,"z2":215.8670,"x2":246.5430,"h":false,"x1":247.1770},{"s":false,"z1":214.1010,"a":false,"y1":27.0040,"n":"Unk","y2":28.5730,"z2":213.6730,"x2":243.2810,"h":false,"x1":245.0730},{"s":false,"z1":216.2310,"a":false,"y1":29.8140,"n":"Unk","y2":31.5140,"z2":217.9720,"x2":243.5680,"h":false,"x1":243.4390},{"s":false,"z1":218.8440,"a":false,"y1":30.7360,"n":"Unk","y2":32.8820,"z2":218.9780,"x2":247.1300,"h":false,"x1":246.0730},{"s":false,"z1":216.0470,"a":false,"y1":32.7860,"n":"Unk","y2":34.4880,"z2":214.7350,"x2":246.5970,"h":false,"x1":247.6560},{"s":false,"z1":213.3340,"a":false,"y1":32.6580,"n":"Unk","y2":33.2030,"z2":213.5380,"x2":242.5770,"h":false,"x1":244.9550},{"s":false,"z1":215.8640,"a":false,"y1":34.7160,"n":"Unk","y2":36.1230,"z2":215.6070,"x2":240.9790,"h":false,"x1":242.9470},{"s":false,"z1":217.7120,"a":false,"y1":37.2460,"n":"Unk","y2":35.125,"z2":216.8350,"x2":232.2200,"h":false,"x1":232.9400},{"s":false,"z1":214.8470,"a":false,"y1":35.1870,"n":"Unk","y2":34.5780,"z2":214.6680,"x2":236.5270,"h":false,"x1":234.1760},{"s":false,"z1":217.2740,"a":false,"y1":35.7560,"n":"Unk","y2":34.7840,"z2":219.4680,"x2":237.6060,"h":false,"x1":237.0310},{"s":false,"z1":220.5800,"a":false,"y1":35.4760,"n":"Unk","y2":33.6830,"z2":221.5240,"x2":233.8140,"h":true,"x1":235},{"s":false,"z1":219.0760,"a":false,"y1":32.7240,"n":"Unk","y2":30.7630,"z2":219.6650,"x2":234.1570,"h":true,"x1":232.9260},{"s":false,"z1":218.3640,"a":false,"y1":31.5270,"n":"Unk","y2":30.5240,"z2":220.3240,"x2":237.3850,"h":true,"x1":236.4050},{"s":false,"z1":221.8690,"a":false,"y1":32.8030,"n":"Unk","y2":31.5070,"z2":223.8910,"x2":236.8810,"h":true,"x1":237.1430},{"s":false,"z1":223.0100,"a":false,"y1":30.2680,"n":"Unk","y2":28.9420,"z2":224.2940,"x2":236.0940,"h":true,"x1":234.5420},{"s":false,"z1":221.9520,"a":false,"y1":27.7160,"n":"Unk","y2":27.3960,"z2":222.3290,"x2":239.5150,"h":true,"x1":237.1690},{"s":false,"z1":222.6020,"a":true,"y1":30.0180,"n":"Unk","y2":30.0750,"z2":224.7910,"x2":241.1860,"h":true,"x1":240.1090},{"s":false,"z1":226.1600,"a":false,"y1":30.4770,"n":"Unk","y2":29.2250,"z2":227.5820,"x2":237.1490,"h":true,"x1":238.7600},{"s":false,"z1":226.2370,"a":false,"y1":26.8470,"n":"Unk","y2":25.3040,"z2":226.7470,"x2":239.6380,"h":false,"x1":237.8770},{"s":false,"z1":224.8290,"a":false,"y1":26.4140,"n":"Unk","y2":24.8520,"z2":225.8540,"x2":242.8770,"h":false,"x1":241.3860},{"s":false,"z1":228.4270,"a":false,"y1":25.9800,"n":"Unk","y2":23.7560,"z2":229.2410,"x2":242.1270,"h":false,"x1":242.4690},{"s":false,"z1":225.3980,"a":false,"y1":26.4670,"n":"Unk","y2":28.5850,"z2":226.5870,"x2":251.7330,"h":false,"x1":251.7560},{"s":false,"z1":226.8520,"a":false,"y1":28.7010,"n":"Unk","y2":31.0830,"z2":226.3930,"x2":254.5570,"h":true,"x1":254.5120},{"s":false,"z1":223.5370,"a":false,"y1":30.7130,"n":"Unk","y2":32.1850,"z2":222.8020,"x2":252.9710,"h":true,"x1":254.6900},{"s":false,"z1":222.6110,"a":false,"y1":30.1550,"n":"Unk","y2":31.3490,"z2":223.7040,"x2":249.2600,"h":true,"x1":251.0560},{"s":false,"z1":225.8480,"a":false,"y1":32.1600,"n":"Unk","y2":34.3370,"z2":225.3270,"x2":250.1350,"h":true,"x1":250.9190},{"s":false,"z1":224.5110,"a":true,"y1":35.2340,"n":"Unk","y2":36.6680,"z2":222.6160,"x2":252.3520,"h":true,"x1":252.7780},{"s":false,"z1":221.0760,"a":false,"y1":34.7430,"n":"Unk","y2":36.2010,"z2":220.3880,"x2":249.4250,"h":true,"x1":251.1880},{"s":false,"z1":222.6960,"a":false,"y1":35.7930,"n":"Unk","y2":37.9550,"z2":222.1170,"x2":246.9680,"h":false,"x1":247.8500},{"s":false,"z1":224.5840,"a":false,"y1":39.1680,"n":"Unk","y2":41.4340,"z2":223.8090,"x2":248.0250,"h":false,"x1":247.6010},{"s":false,"z1":221.4870,"a":false,"y1":40.3570,"n":"Unk","y2":41.4900,"z2":219.8450,"x2":248.0540,"h":false,"x1":249.4250},{"s":false,"z1":221.0900,"a":false,"y1":40.6650,"n":"Unk","y2":42.7920,"z2":221.9740,"x2":244.9040,"h":false,"x1":245.6850},{"s":false,"z1":224.5690,"a":false,"y1":41.9210,"n":"Unk","y2":43.3520,"z2":225.0780,"x2":246.4910,"h":false,"x1":244.6650},{"s":false,"z1":223.3170,"a":false,"y1":40.3190,"n":"Unk","y2":40.4160,"z2":224.8330,"x2":235.4170,"h":false,"x1":233.5880},{"s":false,"z1":226.7810,"a":false,"y1":42.0050,"n":"Unk","y2":40.8610,"z2":228.5500,"x2":235.0790,"h":true,"x1":233.8590},{"s":false,"z1":228.2150,"a":false,"y1":38.4300,"n":"Unk","y2":37.2130,"z2":229.0080,"x2":235.5480,"h":true,"x1":233.5700},{"s":false,"z1":226.5540,"a":false,"y1":37.3400,"n":"Unk","y2":37.0510,"z2":227.6140,"x2":239.0090,"h":true,"x1":236.8920},{"s":false,"z1":228.9420,"a":false,"y1":39.5050,"n":"Unk","y2":38.1620,"z2":230.7420,"x2":239.7000,"h":true,"x1":238.9150},{"s":false,"z1":231.7740,"a":false,"y1":37.8710,"n":"Unk","y2":36.1690,"z2":232.1750,"x2":238.7980,"h":true,"x1":237.1430},{"s":false,"z1":230.0940,"a":false,"y1":34.5640,"n":"Unk","y2":33.3910,"z2":229.8800,"x2":239.9920,"h":true,"x1":237.9130},{"s":false,"z1":229.2370,"a":false,"y1":35.5470,"n":"Unk","y2":34.6230,"z2":230.9610,"x2":242.8920,"h":true,"x1":241.4810},{"s":false,"z1":232.8920,"a":true,"y1":36.4040,"n":"Unk","y2":34.6770,"z2":234.5820,"x2":241.9680,"h":true,"x1":241.8740},{"s":false,"z1":233.6700,"a":false,"y1":33.3700,"n":"Unk","y2":31.0610,"z2":233.2700,"x2":240.2060,"h":true,"x1":239.5970},{"s":false,"z1":231.2690,"a":false,"y1":31.7400,"n":"Unk","y2":30.8250,"z2":231.8720,"x2":244.3100,"h":false,"x1":242.1510},{"s":false,"z1":233.3610,"a":false,"y1":33.0630,"n":"Unk","y2":33.5250,"z2":235.7370,"x2":245.0090,"h":false,"x1":244.9520},{"s":false,"z1":236.2300,"a":false,"y1":32.1400,"n":"Unk","y2":30.8370,"z2":237.4880,"x2":244.2490,"h":false,"x1":242.625},{"s":false,"z1":236.3440,"a":false,"y1":28.3820,"n":"Unk","y2":27.1560,"z2":235.7780,"x2":245.4680,"h":false,"x1":243.4840},{"s":false,"z1":235.8310,"a":false,"y1":29.4350,"n":"Unk","y2":29.2580,"z2":236.9130,"x2":249.3490,"h":false,"x1":247.1390},{"s":false,"z1":239.0390,"a":false,"y1":30.9130,"n":"Unk","y2":30.3850,"z2":241.4540,"x2":248.6630,"h":false,"x1":248.5720},{"s":false,"z1":241.2150,"a":false,"y1":28.1500,"n":"Unk","y2":25.9660,"z2":240.4420,"x2":247.7690,"h":false,"x1":246.9500},{"s":false,"z1":234.2110,"a":false,"y1":35.0300,"n":"Unk","y2":36.8640,"z2":235.6670,"x2":255.9080,"h":false,"x1":256.5320},{"s":false,"z1":234.1260,"a":false,"y1":38.7260,"n":"Unk","y2":40.4880,"z2":233.0030,"x2":256.1230,"h":false,"x1":257.4720},{"s":false,"z1":230.7610,"a":false,"y1":38.8330,"n":"Unk","y2":38.8690,"z2":230.3790,"x2":253.3020,"h":false,"x1":255.6730},{"s":false,"z1":233.0390,"a":false,"y1":38.3990,"n":"Unk","y2":40.0850,"z2":233.2630,"x2":251.0340,"h":true,"x1":252.7250},{"s":false,"z1":235.0220,"a":false,"y1":41.5870,"n":"Unk","y2":43.1500,"z2":234.2160,"x2":250.9830,"h":true,"x1":252.6040},{"s":false,"z1":231.4850,"a":false,"y1":42.8680,"n":"Unk","y2":44.2250,"z2":231.0390,"x2":250.1150,"h":true,"x1":252.0090},{"s":false,"z1":231.3680,"a":false,"y1":42.2110,"n":"Unk","y2":42.8550,"z2":232.3420,"x2":246.1890,"h":true,"x1":248.2620},{"s":false,"z1":234.9640,"a":false,"y1":42.0410,"n":"Unk","y2":44.0860,"z2":235.9240,"x2":245.9120,"h":true,"x1":246.8360},{"s":false,"z1":236.0070,"a":false,"y1":45.3180,"n":"Unk","y2":47.5,"z2":234.9710,"x2":248.0950,"h":true,"x1":248.4700},{"s":false,"z1":232.5010,"a":false,"y1":46.3720,"n":"Unk","y2":47.3670,"z2":231.9150,"x2":245.1570,"h":true,"x1":247.2390},{"s":false,"z1":232.9000,"a":true,"y1":45.0760,"n":"Unk","y2":45.9060,"z2":233.9100,"x2":241.6060,"h":true,"x1":243.6550},{"s":false,"z1":236.4470,"a":false,"y1":46.0830,"n":"Unk","y2":48.1480,"z2":235.4700,"x2":242.0590,"h":true,"x1":242.7780},{"s":false,"z1":239.0960,"a":false,"y1":39.1550,"n":"Unk","y2":37.5920,"z2":239.8550,"x2":238.8720,"h":false,"x1":237.1690},{"s":false,"z1":238.4990,"a":false,"y1":38.9190,"n":"Unk","y2":39.1510,"z2":240.1860,"x2":242.7370,"h":false,"x1":240.9820},{"s":false,"z1":242.2990,"a":false,"y1":38.8350,"n":"Unk","y2":37.2820,"z2":243.5460,"x2":242.0830,"h":true,"x1":240.8130},{"s":false,"z1":241.5300,"a":false,"y1":35.2690,"n":"Unk","y2":35.2650,"z2":242.6670,"x2":244.1100,"h":true,"x1":241.9830},{"s":false,"z1":240.3610,"a":false,"y1":35.2660,"n":"Unk","y2":36.2320,"z2":241.2970,"x2":247.5810,"h":true,"x1":245.6230},{"s":false,"z1":243.0520,"a":false,"y1":37.9660,"n":"Unk","y2":37.2910,"z2":244.8590,"x2":247.5650,"h":true,"x1":246.0920},{"s":false,"z1":245.4260,"a":false,"y1":35.0860,"n":"Unk","y2":34.0320,"z2":245.9260,"x2":247.9160,"h":true,"x1":245.7870},{"s":false,"z1":243.2140,"a":false,"y1":33.8500,"n":"Unk","y2":35.7390,"z2":242.4320,"x2":249.9760,"h":true,"x1":248.6480},{"s":false,"z1":244.9590,"a":false,"y1":35.9770,"n":"Unk","y2":36.0410,"z2":247.2860,"x2":251.9740,"h":true,"x1":251.2920},{"s":false,"z1":248.1900,"a":true,"y1":36.0200,"n":"Unk","y2":34.6110,"z2":249.2170,"x2":250.9690,"h":true,"x1":249.3270},{"s":false,"z1":247.4180,"a":false,"y1":32.4750,"n":"Unk","y2":33.3200,"z2":245.7320,"x2":251.8480,"h":true,"x1":250.3810},{"s":false,"z1":247.2390,"a":false,"y1":33.1050,"n":"Unk","y2":32.7210,"z2":247.7660,"x2":256.5660,"h":false,"x1":254.1730},{"s":false,"z1":240.5270,"a":false,"y1":42.4860,"n":"Unk","y2":44.0690,"z2":240.6040,"x2":260.25,"h":false,"x1":262.1180},{"s":false,"z1":240.1280,"a":false,"y1":42.1920,"n":"Unk","y2":41.5450,"z2":241.9430,"x2":256.7950,"h":false,"x1":258.3760},{"s":false,"z1":243.7600,"a":false,"y1":41.2550,"n":"Unk","y2":43.2690,"z2":244.9800,"x2":259.4490,"h":false,"x1":258.9380},{"s":false,"z1":243.8090,"a":false,"y1":44.5620,"n":"Unk","y2":45.4860,"z2":243.1240,"x2":254.9480,"h":false,"x1":257.0420},{"s":false,"z1":240.7180,"a":false,"y1":44.1620,"n":"Unk","y2":43.1610,"z2":240.7860,"x2":252.6260,"h":false,"x1":254.8270},{"s":false,"z1":243.1610,"a":false,"y1":41.6270,"n":"Unk","y2":42.4970,"z2":244.5430,"x2":251.6400,"h":true,"x1":253.3940},{"s":false,"z1":245.6580,"a":false,"y1":44.4760,"n":"Unk","y2":46.4520,"z2":245.2560,"x2":251.9090,"h":true,"x1":253.2480},{"s":false,"z1":242.4420,"a":false,"y1":45.9700,"n":"Unk","y2":45.4430,"z2":241.4040,"x2":249.7310,"h":true,"x1":251.8730},{"s":false,"z1":243.2270,"a":false,"y1":43.2600,"n":"Unk","y2":44.0580,"z2":244.8810,"x2":247.9010,"h":true,"x1":249.4510},{"s":false,"z1":246.9950,"a":true,"y1":44.0380,"n":"Unk","y2":45.7150,"z2":248.2650,"x2":248.6220,"h":true,"x1":249.7990},{"s":false,"z1":246.0170,"a":false,"y1":47.3290,"n":"Unk","y2":46.5360,"z2":246.1900,"x2":246.1730,"h":true,"x1":248.4350},{"s":false,"z1":243.4350,"a":false,"y1":45.6110,"n":"Unk","y2":45.4880,"z2":243.9230,"x2":243.7870,"h":true,"x1":246.1570},{"s":false,"z1":245.6490,"a":false,"y1":43.2780,"n":"Unk","y2":44.2460,"z2":247.0100,"x2":242.3700,"h":true,"x1":244.1030},{"s":false,"z1":248.1070,"a":false,"y1":46.1800,"n":"Unk","y2":46.6910,"z2":247.5180,"x2":241.8140,"h":true,"x1":244.1050},{"s":false,"z1":246.1750,"a":false,"y1":49.1230,"n":"Unk","y2":49.4850,"z2":245.8040,"x2":240.2620,"h":true,"x1":242.6090},{"s":false,"z1":244.4200,"a":false,"y1":47.1890,"n":"Unk","y2":46.8490,"z2":245.0800,"x2":237.5040,"h":true,"x1":239.8090},{"s":false,"z1":247.3830,"a":true,"y1":45.2960,"n":"Unk","y2":46.2090,"z2":248.9260,"x2":236.6500,"h":true,"x1":238.1960},{"s":false,"z1":249.3590,"a":false,"y1":48.5480,"n":"Unk","y2":50.4050,"z2":248.9500,"x2":236.5840,"h":true,"x1":238.0230},{"s":false,"z1":246.9920,"a":false,"y1":48.9830,"n":"Unk","y2":47.9950,"z2":245.7100,"x2":233.1570,"h":false,"x1":235.0410},{"s":false,"z1":246.4630,"a":false,"y1":42.1760,"n":"Unk","y2":43.6390,"z2":247.8040,"x2":229.3660,"h":false,"x1":227.9620},{"s":false,"z1":246.2290,"a":false,"y1":43.1240,"n":"Unk","y2":42.1330,"z2":247.5910,"x2":233.2800,"h":true,"x1":231.6380},{"s":false,"z1":249.8370,"a":false,"y1":43.7940,"n":"Unk","y2":42.2690,"z2":250.9590,"x2":234.2460,"h":true,"x1":232.7120},{"s":false,"z1":250.7200,"a":false,"y1":40.0580,"n":"Unk","y2":39.0440,"z2":251.6650,"x2":234.3600,"h":true,"x1":232.3680},{"s":false,"z1":249.3770,"a":true,"y1":39.5580,"n":"Unk","y2":40.4960,"z2":249.8410,"x2":238.1090,"h":true,"x1":235.9450},{"s":false,"z1":251.8970,"a":false,"y1":42.1390,"n":"Unk","y2":41.3770,"z2":253.3180,"x2":239.0230,"h":true,"x1":237.2070},{"s":false,"z1":255.1420,"a":false,"y1":40.1390,"n":"Unk","y2":37.8940,"z2":255.4850,"x2":237.8780,"h":false,"x1":237.1260},{"s":false,"z1":252.9020,"a":false,"y1":37.1000,"n":"Unk","y2":36.2120,"z2":252.3570,"x2":239.2430,"h":false,"x1":237.0460},{"s":false,"z1":251.3330,"a":false,"y1":38.5640,"n":"Unk","y2":38.2020,"z2":252.4710,"x2":242.3310,"h":false,"x1":240.2170},{"s":false,"z1":254.8390,"a":false,"y1":39.3740,"n":"Unk","y2":38.0630,"z2":256.5240,"x2":240.1890,"h":false,"x1":241.4070},{"s":false,"z1":269.0720,"a":false,"y1":40.1610,"n":"Unk","y2":42.5370,"z2":268.7160,"x2":247.9120,"h":false,"x1":248.0810},{"s":false,"z1":268.9370,"a":false,"y1":42.9600,"n":"Unk","y2":44.4500,"z2":267.2800,"x2":251.8990,"h":true,"x1":250.7850},{"s":false,"z1":265.2080,"a":false,"y1":42.9410,"n":"Unk","y2":45.2800,"z2":265.3400,"x2":250.3940,"h":true,"x1":250.5810},{"s":false,"z1":266.9830,"a":false,"y1":45.1960,"n":"Unk","y2":47.3570,"z2":265.9410,"x2":247.6800,"h":true,"x1":247.9890},{"s":false,"z1":266.6180,"a":false,"y1":48.1590,"n":"Unk","y2":48.7530,"z2":264.3970,"x2":249.6610,"h":true,"x1":250.3590},{"s":false,"z1":263.1470,"a":false,"y1":47.0420,"n":"Unk","y2":46.3510,"z2":261.2520,"x2":250.2020,"h":true,"x1":251.5030},{"s":false,"z1":262.625,"a":false,"y1":45.1350,"n":"Unk","y2":45.9340,"z2":260.9960,"x2":246.6480,"h":true,"x1":248.2050},{"s":false,"z1":262.0110,"a":true,"y1":48.6190,"n":"Unk","y2":49.3020,"z2":259.8600,"x2":247.7140,"h":true,"x1":246.8810},{"s":false,"z1":260.8180,"a":false,"y1":49.9690,"n":"Unk","y2":48.9190,"z2":259.4790,"x2":251.9780,"h":true,"x1":250.2800},{"s":false,"z1":257.9270,"a":false,"y1":47.4820,"n":"Unk","y2":47.9170,"z2":255.6070,"x2":249.8340,"h":false,"x1":250.1570},{"s":false,"z1":255.7470,"a":false,"y1":47.8120,"n":"Unk","y2":49.4660,"z2":254.8350,"x2":245.6330,"h":false,"x1":247.1080},{"s":false,"z1":257.1130,"a":false,"y1":50.9520,"n":"Unk","y2":53.0550,"z2":256.0780,"x2":246.1180,"h":false,"x1":245.5070},{"s":false,"z1":255.3330,"a":false,"y1":52.0340,"n":"Unk","y2":50.5550,"z2":253.4970,"x2":249.3220,"h":false,"x1":248.6690},{"s":false,"z1":251.8720,"a":false,"y1":51.4090,"n":"Unk","y2":52.6660,"z2":249.8440,"x2":246.9070,"h":false,"x1":247.2160},{"s":false,"z1":250.8410,"a":false,"y1":54.1410,"n":"Unk","y2":54.9680,"z2":253.0210,"x2":244.0920,"h":false,"x1":244.7380},{"s":false,"z1":249.3480,"a":false,"y1":55.2140,"n":"Unk","y2":54.1560,"z2":251.0100,"x2":241.0890,"h":false,"x1":239.7200},{"s":false,"z1":253.1560,"a":false,"y1":55.6810,"n":"Unk","y2":54.9960,"z2":255.2070,"x2":239.0520,"h":true,"x1":240.0320},{"s":false,"z1":255.4510,"a":false,"y1":57.1480,"n":"Unk","y2":55.1230,"z2":256.6300,"x2":237.4320,"h":true,"x1":237.2550},{"s":false,"z1":255.2920,"a":false,"y1":53.9540,"n":"Unk","y2":52.3350,"z2":256.5690,"x2":236.5510,"h":true,"x1":235.2830},{"s":false,"z1":254.6380,"a":false,"y1":52.0390,"n":"Unk","y2":50.9190,"z2":256.3130,"x2":239.8120,"h":true,"x1":238.5150},{"s":false,"z1":257.7310,"a":false,"y1":53.2110,"n":"Unk","y2":51.9570,"z2":259.7550,"x2":240.4030,"h":true,"x1":240.4100},{"s":false,"z1":259.7190,"a":true,"y1":51.7160,"n":"Unk","y2":49.5920,"z2":260.8100,"x2":237.9070,"h":true,"x1":237.5550},{"s":false,"z1":258.7530,"a":false,"y1":48.0480,"n":"Unk","y2":46.4100,"z2":258.4750,"x2":238.7700,"h":true,"x1":236.9790},{"s":false,"z1":259.5530,"a":false,"y1":48.2310,"n":"Unk","y2":46.7110,"z2":261.3710,"x2":240.6440,"h":false,"x1":240.6870},{"s":false,"z1":263.2340,"a":false,"y1":48.7580,"n":"Unk","y2":48.7090,"z2":264.4300,"x2":237.7750,"h":false,"x1":239.9140},{"s":false,"z1":262.9780,"a":false,"y1":46.6400,"n":"Unk","y2":45.6990,"z2":264.5960,"x2":238.2990,"h":false,"x1":236.8140},{"s":false,"z1":264.0360,"a":false,"y1":42.9720,"n":"Unk","y2":42.0570,"z2":266.0810,"x2":238.0620,"h":false,"x1":237.2620},{"s":false,"z1":266.2440,"a":false,"y1":43.7880,"n":"Unk","y2":42.5210,"z2":268.0810,"x2":241.1880,"h":false,"x1":240.2880},{"s":false,"z1":272.8820,"a":false,"y1":51.3410,"n":"Unk","y2":50.0150,"z2":271.8510,"x2":246.375,"h":false,"x1":248.0730},{"s":false,"z1":272.8870,"a":false,"y1":51.4510,"n":"Unk","y2":52.4550,"z2":271.3110,"x2":242.7670,"h":true,"x1":244.3170},{"s":false,"z1":272,"a":false,"y1":55.0790,"n":"Unk","y2":55.6430,"z2":269.8230,"x2":242.7550,"h":true,"x1":243.6070},{"s":false,"z1":268.5580,"a":false,"y1":53.7300,"n":"Unk","y2":54.1150,"z2":267.2050,"x2":242.4640,"h":true,"x1":244.4680},{"s":false,"z1":268.3110,"a":false,"y1":51.9350,"n":"Unk","y2":52.2490,"z2":269.3990,"x2":238.9420,"h":true,"x1":241.0820},{"s":false,"z1":271.2840,"a":true,"y1":54.0430,"n":"Unk","y2":55.1440,"z2":271.1320,"x2":237.8630,"h":true,"x1":239.9750},{"s":false,"z1":269.0460,"a":false,"y1":56.9010,"n":"Unk","y2":57.3810,"z2":266.9070,"x2":237.8770,"h":true,"x1":238.7990},{"s":false,"z1":266.2010,"a":false,"y1":54.7400,"n":"Unk","y2":53.4970,"z2":265.2560,"x2":235.7760,"h":false,"x1":237.6080},{"s":false,"z1":265.8800,"a":false,"y1":55.1850,"n":"Unk","y2":56.5800,"z2":266.1110,"x2":231.8010,"h":false,"x1":233.7910},{"s":false,"z1":264.0940,"a":false,"y1":58.3740,"n":"Unk","y2":57.6320,"z2":262.8380,"x2":230.6850,"h":false,"x1":232.5840},{"s":false,"z1":265.4800,"a":false,"y1":50.4970,"n":"Unk","y2":49.1600,"z2":267.4790,"x2":229.7710,"h":false,"x1":229.8960},{"s":false,"z1":267.1070,"a":false,"y1":48.6300,"n":"Unk","y2":46.5420,"z2":267.2820,"x2":228.1360,"h":false,"x1":227.0220},{"s":false,"z1":265.2670,"a":false,"y1":45.2340,"n":"Unk","y2":43.0670,"z2":265.9320,"x2":227.4570,"h":false,"x1":226.6520},{"s":false,"z1":267.4240,"a":false,"y1":44.0360,"n":"Unk","y2":43.6240,"z2":269.7780,"x2":229.6540,"h":false,"x1":229.5030},{"s":false,"z1":270.4860,"a":false,"y1":46.2350,"n":"Unk","y2":44.9980,"z2":272.1930,"x2":227.7640,"h":false,"x1":228.9080},{"s":false,"z1":270.5550,"a":false,"y1":44.3570,"n":"Unk","y2":42.0340,"z2":270.8160,"x2":225.1070,"h":false,"x1":225.6050},{"s":false,"z1":271.9940,"a":false,"y1":41.4080,"n":"Unk","y2":40.4750,"z2":274.1370,"x2":226.7400,"h":false,"x1":227.4580},{"s":false,"z1":275.4390,"a":false,"y1":41.2230,"n":"Unk","y2":39.7520,"z2":276.9900,"x2":227.9240,"h":false,"x1":229.1610},{"s":false,"z1":278.2830,"a":false,"y1":41.8170,"n":"Unk","y2":41.2780,"z2":277.5150,"x2":224.4260,"h":false,"x1":226.6030},{"s":false,"z1":278.3800,"a":false,"y1":38.5090,"n":"Unk","y2":36.7880,"z2":278.8340,"x2":226.3260,"h":false,"x1":224.6960},{"s":false,"z1":279.0800,"a":false,"y1":37.2420,"y2":36.7880,"z2":278.8340,"x2":226.3260,"h":false,"x1":225.1980},{"s":false,"z1":279.0800,"a":false,"y1":37.2420,"y2":36.7880,"z2":278.8340,"x2":226.3260,"h":false,"x1":225.1980},{"s":false,"z1":279.0800,"a":false,"y1":37.2420,"y2":36.7880,"z2":278.8340,"x2":226.3260,"h":false,"x1":225.1980},{"s":false,"z1":279.0800,"a":false,"y1":37.2420,"y2":36.7880,"z2":278.8340,"x2":226.3260,"h":false,"x1":225.1980}],[{"s":false,"z1":221.2390,"a":false,"y1":82.7980,"y2":82.7980,"z2":221.2390,"x2":182.3340,"h":false,"x1":182.3340},{"s":false,"z1":221.2390,"a":false,"y1":82.7980,"y2":82.7980,"z2":221.2390,"x2":182.3340,"h":false,"x1":182.3340},{"s":false,"z1":221.8090,"a":false,"y1":83.2620,"n":"Unk","y2":81.5760,"z2":223.5940,"x2":183.8550,"h":false,"x1":183.6470},{"s":false,"z1":225.4950,"a":false,"y1":83.4900,"n":"Unk","y2":83.0310,"z2":227.4540,"x2":183.4350,"h":true,"x1":184.7110},{"s":false,"z1":226.4750,"a":false,"y1":84.2960,"n":"Unk","y2":83.0020,"z2":228.3530,"x2":180.3100,"h":true,"x1":181.0830},{"s":false,"z1":226.9440,"a":false,"y1":80.5450,"n":"Unk","y2":78.7780,"z2":228.1660,"x2":181.5860,"h":true,"x1":180.4680},{"s":false,"z1":228.6480,"a":false,"y1":80.3300,"n":"Unk","y2":80.9410,"z2":230.9240,"x2":184.3450,"h":true,"x1":183.8830},{"s":false,"z1":230.8220,"a":false,"y1":83.2200,"n":"Unk","y2":82.6420,"z2":233.0780,"x2":181.9720,"h":true,"x1":182.6340},{"s":false,"z1":232.25,"a":false,"y1":81.4410,"n":"Unk","y2":79.1740,"z2":233.0520,"x2":179.2380,"h":true,"x1":179.5510},{"s":false,"z1":232.0930,"a":false,"y1":78.2930,"n":"Unk","y2":77.8680,"z2":234.2370,"x2":182.6190,"h":true,"x1":181.6930},{"s":false,"z1":233.8550,"a":true,"y1":79.2530,"n":"Unk","y2":79.5500,"z2":236.3040,"x2":185.0160,"h":true,"x1":184.9630},{"s":false,"z1":236.2490,"a":false,"y1":80.3480,"n":"Unk","y2":79.375,"z2":235.9290,"x2":180.0800,"h":true,"x1":182.2460},{"s":false,"z1":236.7810,"a":false,"y1":76.7590,"n":"Unk","y2":75.6040,"z2":238.875,"x2":181.4830,"h":false,"x1":181.0760},{"s":false,"z1":238.3920,"a":false,"y1":75.0460,"n":"Unk","y2":76.2310,"z2":239.9180,"x2":185.5880,"h":false,"x1":184.0870},{"s":false,"z1":240.7400,"a":false,"y1":77.9470,"n":"Unk","y2":78.4510,"z2":242.3610,"x2":181.8460,"h":false,"x1":183.5360},{"s":false,"z1":240.7780,"a":false,"y1":77.1620,"n":"Unk","y2":75.8520,"z2":242.8240,"x2":179.9210,"h":false,"x1":179.8860},{"s":false,"z1":241.6140,"a":false,"y1":73.4530,"n":"Unk","y2":71.6940,"z2":242.1790,"x2":182.0030,"h":false,"x1":180.3820},{"s":false,"z1":242.9630,"a":false,"y1":73.4880,"n":"Unk","y2":73.6000,"z2":245.3550,"x2":183.4530,"h":false,"x1":183.8220},{"s":false,"z1":245.1140,"a":false,"y1":75.5540,"n":"Unk","y2":74.9650,"z2":247.1880,"x2":180.4950,"h":false,"x1":181.5460},{"s":false,"z1":246.1590,"a":false,"y1":73.2160,"n":"Unk","y2":70.9120,"z2":246.5100,"x2":178.3420,"h":false,"x1":178.6930},{"s":false,"z1":247.0930,"a":false,"y1":70.6050,"n":"Unk","y2":70.6440,"z2":249.5210,"x2":181.0590,"h":false,"x1":181.0830},{"s":false,"z1":249.6820,"a":false,"y1":73.2640,"n":"Unk","y2":73.9420,"z2":251.8610,"x2":181.0970,"h":false,"x1":181.8960},{"s":false,"z1":251.6560,"a":false,"y1":72.6820,"n":"Unk","y2":71.2300,"z2":251.9610,"x2":176.8730,"h":false,"x1":178.7040},{"s":false,"z1":250.5990,"a":false,"y1":69.1390,"n":"Unk","y2":66.8500,"z2":251.4710,"x2":178.1290,"h":false,"x1":177.9780},{"s":false,"z1":251.5420,"a":false,"y1":66.9600,"n":"Unk","y2":68.5790,"z2":252.8970,"x2":182.0900,"h":false,"x1":180.9930},{"s":false,"z1":221.0630,"a":false,"y1":80.5050,"n":"Unk","y2":78.2560,"z2":221.3130,"x2":188.6500,"h":false,"x1":187.6680},{"s":false,"z1":222.5370,"a":false,"y1":79.2850,"n":"Unk","y2":77.7620,"z2":224.1900,"x2":190.1060,"h":true,"x1":190.9780},{"s":false,"z1":226.3140,"a":false,"y1":79.5650,"n":"Unk","y2":77.7280,"z2":227.2570,"x2":189.0040,"h":true,"x1":190.2170},{"s":false,"z1":225.4030,"a":true,"y1":77.7460,"n":"Unk","y2":75.6080,"z2":226.4540,"x2":187.3810,"h":true,"x1":186.9930},{"s":false,"z1":224.4460,"a":false,"y1":74.6750,"n":"Unk","y2":74.3300,"z2":224.2930,"x2":191.5490,"h":true,"x1":189.1390},{"s":false,"z1":226.6910,"a":false,"y1":75.9530,"n":"Unk","y2":74.1860,"z2":228.3220,"x2":191.8010,"h":true,"x1":191.8200},{"s":false,"z1":229.4040,"a":false,"y1":75.0750,"n":"Unk","y2":73.5320,"z2":229.1240,"x2":187.3660,"h":true,"x1":189.2690},{"s":false,"z1":227.6660,"a":false,"y1":71.7230,"n":"Unk","y2":70.0640,"z2":226.8320,"x2":190.5570,"h":true,"x1":189.0590},{"s":false,"z1":227.9520,"a":false,"y1":71.5770,"n":"Unk","y2":70.2980,"z2":230.0660,"x2":192.9300,"h":true,"x1":192.6760},{"s":false,"z1":231.4060,"a":false,"y1":72.0170,"n":"Unk","y2":69.6700,"z2":231.5510,"x2":190.4030,"h":true,"x1":190.9570},{"s":false,"z1":231.3340,"a":false,"y1":69.9540,"n":"Unk","y2":67.7210,"z2":230.4430,"x2":187.4790,"h":true,"x1":187.6590},{"s":false,"z1":229.8160,"a":false,"y1":67.5590,"n":"Unk","y2":66.3930,"z2":231.7090,"x2":190.9740,"h":true,"x1":190.1450},{"s":false,"z1":231.6090,"a":false,"y1":67.5160,"n":"Unk","y2":67.2040,"z2":233.9380,"x2":194.0430,"h":true,"x1":193.5070},{"s":false,"z1":234.8540,"a":false,"y1":67.6580,"n":"Unk","y2":65.7360,"z2":236.2350,"x2":190.8630,"h":true,"x1":191.3940},{"s":false,"z1":234.2780,"a":false,"y1":64.3710,"n":"Unk","y2":62.5950,"z2":235.1960,"x2":190.9300,"h":true,"x1":189.5530},{"s":false,"z1":233.7320,"a":false,"y1":63.4630,"n":"Unk","y2":61.9580,"z2":235.2800,"x2":194.1920,"h":true,"x1":193.1670},{"s":false,"z1":237.2970,"a":true,"y1":63.8920,"n":"Unk","y2":61.6610,"z2":238.1090,"x2":195.0620,"h":true,"x1":194.4400},{"s":false,"z1":238.1480,"a":false,"y1":60.7910,"n":"Unk","y2":59.8120,"z2":236.6110,"x2":190.6830,"h":true,"x1":192.3090},{"s":false,"z1":234.6880,"a":false,"y1":59.0880,"n":"Unk","y2":57.2010,"z2":233.6780,"x2":193.8430,"h":false,"x1":192.6540},{"s":false,"z1":225.1110,"a":false,"y1":70.0450,"n":"Unk","y2":69.3470,"z2":226.3530,"x2":162.0950,"h":false,"x1":160.125},{"s":false,"z1":225.5330,"a":false,"y1":66.6010,"n":"Unk","y2":66.5330,"z2":225.7580,"x2":164.2620,"h":false,"x1":161.8540},{"s":false,"z1":222.9760,"a":false,"y1":67.5180,"n":"Unk","y2":68.8480,"z2":223.3440,"x2":166.5800,"h":false,"x1":164.6160},{"s":false,"z1":224.8580,"a":false,"y1":70.7520,"n":"Unk","y2":71.0980,"z2":227.0850,"x2":165.9730,"h":false,"x1":165.0940},{"s":false,"z1":227.8230,"a":false,"y1":68.4110,"n":"Unk","y2":67.1870,"z2":228.3850,"x2":167.6690,"h":false,"x1":165.6910},{"s":false,"z1":226.8190,"a":false,"y1":64.9700,"n":"Unk","y2":65.1040,"z2":227.2850,"x2":169.2840,"h":true,"x1":166.9340},{"s":false,"z1":224.8610,"a":false,"y1":66.5940,"n":"Unk","y2":65.9420,"z2":225.7150,"x2":171.9590,"h":true,"x1":169.8100},{"s":false,"z1":228.1110,"a":false,"y1":67.3800,"n":"Unk","y2":66.2160,"z2":229.9090,"x2":172.8160,"h":true,"x1":171.6960},{"s":false,"z1":229.2640,"a":false,"y1":63.7530,"n":"Unk","y2":62.4090,"z2":228.5950,"x2":173.6690,"h":true,"x1":171.7800},{"s":false,"z1":225.8540,"a":false,"y1":63.1740,"n":"Unk","y2":63.7110,"z2":225.4110,"x2":175.8110,"h":true,"x1":173.4830},{"s":false,"z1":225.9400,"a":false,"y1":66.4180,"n":"Unk","y2":66.6890,"z2":227.2660,"x2":177.3810,"h":true,"x1":175.4240},{"s":false,"z1":229.4340,"a":false,"y1":65.0720,"n":"Unk","y2":64.0400,"z2":229.5370,"x2":178.4800,"h":true,"x1":176.2600},{"s":false,"z1":228.8950,"a":true,"y1":61.5170,"n":"Unk","y2":61.7930,"z2":228.5820,"x2":179.7840,"h":true,"x1":177.4140},{"s":false,"z1":225.9500,"a":false,"y1":62.9950,"n":"Unk","y2":62.4390,"z2":225.8130,"x2":181.7090,"h":true,"x1":179.375},{"s":false,"z1":228.1440,"a":false,"y1":63.8670,"n":"Unk","y2":62.6150,"z2":228.1530,"x2":184.4060,"h":false,"x1":182.3780},{"s":false,"z1":239.5650,"a":false,"y1":58.8530,"n":"Unk","y2":59.8780,"z2":239.3430,"x2":183.1370,"h":false,"x1":185.3320},{"s":false,"z1":240.3850,"a":false,"y1":62.2800,"n":"Unk","y2":64.7170,"z2":240.6490,"x2":183.9860,"h":true,"x1":183.9150},{"s":false,"z1":238.9160,"a":false,"y1":64.9310,"n":"Unk","y2":65.8150,"z2":237.8960,"x2":184.2110,"h":true,"x1":186.1850},{"s":false,"z1":236.0770,"a":false,"y1":63.5480,"n":"Unk","y2":63.7640,"z2":235.7630,"x2":181.7400,"h":true,"x1":184.1300},{"s":false,"z1":238.3380,"a":false,"y1":64.4720,"n":"Unk","y2":66.5420,"z2":238.1620,"x2":180.0540,"h":true,"x1":181.2220},{"s":false,"z1":238.8160,"a":false,"y1":68.0420,"n":"Unk","y2":69.4030,"z2":237.3970,"x2":181.0410,"h":true,"x1":182.4870},{"s":false,"z1":235.1390,"a":false,"y1":68.7010,"n":"Unk","y2":69.3450,"z2":234.4070,"x2":180.5450,"h":true,"x1":182.7690},{"s":false,"z1":234.7700,"a":false,"y1":66.8420,"n":"Unk","y2":68.3770,"z2":234.2950,"x2":177.5910,"h":true,"x1":179.4560},{"s":false,"z1":236.8010,"a":true,"y1":69.5490,"n":"Unk","y2":71.3080,"z2":235.6980,"x2":176.3520,"h":true,"x1":177.5760},{"s":false,"z1":234.2680,"a":false,"y1":72.1440,"n":"Unk","y2":73.7860,"z2":233.2770,"x2":177.3890,"h":true,"x1":178.8670},{"s":false,"z1":230.7550,"a":false,"y1":72.4900,"n":"Unk","y2":74.1050,"z2":231.4350,"x2":175.7150,"h":false,"x1":177.3370},{"s":false,"z1":232.2150,"a":false,"y1":71.9990,"n":"Unk","y2":73.6180,"z2":233.1160,"x2":172.3350,"h":false,"x1":173.8950},{"s":false,"z1":234.0660,"a":false,"y1":75.3430,"n":"Unk","y2":77.7940,"z2":233.9420,"x2":174.3690,"h":false,"x1":174.3720},{"s":false,"z1":229.3120,"a":false,"y1":74.8120,"n":"Unk","y2":73.9300,"z2":229.2480,"x2":169.1570,"h":false,"x1":171.4050},{"s":false,"z1":229.7790,"a":false,"y1":76.5510,"n":"Unk","y2":78.6450,"z2":229.3300,"x2":166.9790,"h":false,"x1":168.1150},{"s":false,"z1":229.7650,"a":false,"y1":80.2330,"n":"Unk","y2":81.6450,"z2":227.8120,"x2":169.0990,"h":false,"x1":169.3630},{"s":false,"z1":226.1860,"a":false,"y1":79.7050,"n":"Unk","y2":80.8730,"z2":225.4530,"x2":168.5220,"h":false,"x1":170.4500},{"s":false,"z1":225.5230,"a":false,"y1":78.4840,"n":"Unk","y2":80.8790,"z2":225.7790,"x2":166.5600,"h":false,"x1":166.9090},{"s":false,"z1":222.1610,"a":false,"y1":78.5410,"n":"Unk","y2":77.9080,"z2":221.2730,"x2":171.9320,"h":true,"x1":169.7820},{"s":false,"z1":220.7210,"a":false,"y1":80.6020,"n":"Unk","y2":78.9200,"z2":220.7390,"x2":174.4380,"h":true,"x1":172.6820},{"s":false,"z1":223.3650,"a":false,"y1":79.9260,"n":"Unk","y2":77.7520,"z2":223.3560,"x2":176.3940,"h":true,"x1":175.3800},{"s":false,"z1":223.8550,"a":false,"y1":76.4220,"n":"Unk","y2":75.2690,"z2":222.6540,"x2":175.7040,"h":true,"x1":173.9820},{"s":false,"z1":220.1670,"a":false,"y1":75.3780,"n":"Unk","y2":74.7520,"z2":219.3990,"x2":176.4790,"h":true,"x1":174.2770},{"s":false,"z1":220.0880,"a":false,"y1":77.2140,"n":"Unk","y2":75.8570,"z2":220.7800,"x2":179.5330,"h":true,"x1":177.6100},{"s":false,"z1":223.4950,"a":false,"y1":75.6610,"n":"Unk","y2":73.5520,"z2":224.4560,"x2":179.1230,"h":true,"x1":178.5340},{"s":false,"z1":222.7320,"a":false,"y1":72.1470,"n":"Unk","y2":70.9100,"z2":221.4970,"x2":179.1290,"h":true,"x1":177.4620},{"s":false,"z1":219.5430,"a":false,"y1":72.9810,"n":"Unk","y2":72.3080,"z2":219.4240,"x2":181.7800,"h":true,"x1":179.4800},{"s":false,"z1":221.5090,"a":false,"y1":73.9370,"n":"Unk","y2":72.0510,"z2":221.6630,"x2":184.0740,"h":true,"x1":182.5810},{"s":false,"z1":223.5600,"a":false,"y1":70.7120,"n":"Unk","y2":69.1910,"z2":222.3660,"x2":183.8810,"h":true,"x1":182.4630},{"s":false,"z1":220.1700,"a":false,"y1":69.0700,"n":"Unk","y2":68.5660,"z2":219.0970,"x2":184.0960,"h":true,"x1":182.0080},{"s":false,"z1":218.8800,"a":false,"y1":71.2260,"n":"Unk","y2":69.5990,"z2":218.8900,"x2":186.6040,"h":true,"x1":184.8480},{"s":false,"z1":221.6980,"a":false,"y1":69.8710,"n":"Unk","y2":67.7460,"z2":221.9830,"x2":188.0010,"h":true,"x1":186.9730},{"s":false,"z1":220.6590,"a":false,"y1":66.3370,"n":"Unk","y2":65.5120,"z2":220.6040,"x2":188.3290,"h":true,"x1":186.0640},{"s":false,"z1":217.8150,"a":false,"y1":65.2550,"n":"Unk","y2":65.1520,"z2":217.7550,"x2":190.8140,"h":true,"x1":188.3720},{"s":false,"z1":219.0090,"a":false,"y1":67.6510,"n":"Unk","y2":67.2910,"z2":220.5610,"x2":192.9860,"h":true,"x1":191.1440},{"s":false,"z1":221.3700,"a":false,"y1":64.7670,"n":"Unk","y2":62.6470,"z2":221.3450,"x2":193.2300,"h":true,"x1":192.0850},{"s":false,"z1":219.6720,"a":true,"y1":61.4550,"n":"Unk","y2":60.1220,"z2":218.8050,"x2":193.2250,"h":true,"x1":191.4110},{"s":false,"z1":217.2870,"a":false,"y1":62.2240,"n":"Unk","y2":62.7000,"z2":217.9480,"x2":196.6100,"h":true,"x1":194.3080},{"s":false,"z1":217.7560,"a":false,"y1":65.4810,"n":"Unk","y2":63.6360,"z2":216.7190,"x2":177.5640,"h":false,"x1":178.6640},{"s":false,"z1":214.4230,"a":false,"y1":63.7590,"n":"Unk","y2":61.7890,"z2":214.1020,"x2":180.6280,"h":false,"x1":179.2630},{"s":false,"z1":216.1110,"a":false,"y1":62.6400,"n":"Unk","y2":60.8060,"z2":217.8150,"x2":182.4390,"h":true,"x1":182.4690},{"s":false,"z1":219.3930,"a":false,"y1":62.1620,"n":"Unk","y2":59.9990,"z2":219.5730,"x2":179.5440,"h":true,"x1":180.4440},{"s":false,"z1":217.3700,"a":false,"y1":60.1860,"n":"Unk","y2":57.9570,"z2":216.5870,"x2":178.4020,"h":true,"x1":177.9840},{"s":false,"z1":217.0450,"a":true,"y1":58.0330,"n":"Unk","y2":58.3560,"z2":217.1960,"x2":183.5760,"h":true,"x1":181.1600},{"s":false,"z1":219.7990,"a":false,"y1":57.0010,"n":"Unk","y2":54.6310,"z2":219.8360,"x2":182.8470,"h":true,"x1":183.4010},{"s":false,"z1":220.7040,"a":false,"y1":55.2700,"n":"Unk","y2":53.8710,"z2":219.3260,"x2":178.6890,"h":false,"x1":180.1170},{"s":false,"z1":218.0690,"a":false,"y1":52.6090,"n":"Unk","y2":50.5290,"z2":218.1990,"x2":181.9950,"h":false,"x1":180.8830},{"s":false,"z1":219.6090,"a":false,"y1":51.6210,"n":"Unk","y2":50.3020,"z2":221.6160,"x2":184.6150,"h":true,"x1":184.1580},{"s":false,"z1":223.1270,"a":false,"y1":51.6310,"n":"Unk","y2":49.5,"z2":223.2940,"x2":181.5550,"h":true,"x1":182.6720},{"s":false,"z1":222.7680,"a":false,"y1":50.3500,"n":"Unk","y2":48.9260,"z2":220.9350,"x2":178.3940,"h":true,"x1":179.0870},{"s":false,"z1":220.5840,"a":false,"y1":47.7100,"n":"Unk","y2":45.7280,"z2":220.5290,"x2":182.3020,"h":true,"x1":180.9230},{"s":false,"z1":222.0360,"a":true,"y1":46.8410,"n":"Unk","y2":45.8900,"z2":224.2450,"x2":184.7920,"h":true,"x1":184.3510},{"s":false,"z1":224.9880,"a":false,"y1":45.9540,"n":"Unk","y2":44.2190,"z2":225.8970,"x2":180.5890,"h":true,"x1":181.9940},{"s":false,"z1":234.2360,"a":false,"y1":62.7750,"n":"Unk","y2":62.0780,"z2":235.4200,"x2":165.4780,"h":false,"x1":163.5200},{"s":false,"z1":233.2770,"a":false,"y1":60.1960,"n":"Unk","y2":59.7870,"z2":234.2820,"x2":168.2650,"h":false,"x1":166.1530},{"s":false,"z1":234.7830,"a":false,"y1":62.4480,"n":"Unk","y2":64.0150,"z2":236.5630,"x2":169.3580,"h":false,"x1":168.8610},{"s":false,"z1":236.8180,"a":false,"y1":64.7730,"n":"Unk","y2":63.9990,"z2":239.0190,"x2":165.9990,"h":false,"x1":166.6790},{"s":false,"z1":238.6290,"a":false,"y1":61.5540,"n":"Unk","y2":61.9640,"z2":240.0870,"x2":169.4160,"h":false,"x1":167.5480},{"s":false,"z1":237.9680,"a":false,"y1":61.5920,"n":"Unk","y2":62.1800,"z2":239.2350,"x2":173.3650,"h":true,"x1":171.3650},{"s":false,"z1":239.9220,"a":false,"y1":64.7280,"n":"Unk","y2":64.3230,"z2":242.2930,"x2":172.6160,"h":true,"x1":172.4660},{"s":false,"z1":242.4990,"a":false,"y1":63.9850,"n":"Unk","y2":61.6520,"z2":242.9540,"x2":169.1690,"h":true,"x1":169.8110},{"s":false,"z1":242.9380,"a":false,"y1":60.7930,"n":"Unk","y2":60.4270,"z2":243.9520,"x2":174.1090,"h":true,"x1":171.9190},{"s":false,"z1":242.2660,"a":false,"y1":62.1620,"n":"Unk","y2":62.5910,"z2":244.3200,"x2":176.5400,"h":true,"x1":175.3800},{"s":false,"z1":245.0900,"a":false,"y1":64.6310,"n":"Unk","y2":64.7040,"z2":247.2060,"x2":173.5210,"h":true,"x1":174.7580},{"s":false,"z1":247.6140,"a":false,"y1":61.8170,"n":"Unk","y2":61.9010,"z2":248.3410,"x2":176.4650,"h":true,"x1":174.1570},{"s":false,"z1":247.3300,"a":true,"y1":59.3510,"n":"Unk","y2":59.4910,"z2":249.1120,"x2":178.7440,"h":true,"x1":177.1220},{"s":false,"z1":248.5160,"a":false,"y1":62.0300,"n":"Unk","y2":63.9200,"z2":250.0820,"x2":179.6390,"h":true,"x1":179.6230},{"s":false,"z1":226.7550,"a":false,"y1":50.7360,"n":"Unk","y2":50.5600,"z2":225.0750,"x2":171.3500,"h":false,"x1":173.1650},{"s":false,"z1":224.9360,"a":false,"y1":53.4220,"n":"Unk","y2":55.7830,"z2":225.4990,"x2":171.0040,"h":false,"x1":171.1720},{"s":false,"z1":224.2780,"a":false,"y1":56.3310,"n":"Unk","y2":56.8110,"z2":222.3290,"x2":174.9740,"h":false,"x1":173.5900},{"s":false,"z1":220.5,"a":false,"y1":56.0130,"n":"Unk","y2":55.9600,"z2":218.5470,"x2":171.5870,"h":true,"x1":172.9950},{"s":false,"z1":219.9860,"a":false,"y1":55.3410,"n":"Unk","y2":57.3240,"z2":219.9320,"x2":168.0110,"h":true,"x1":169.3440},{"s":false,"z1":221.9390,"a":false,"y1":58.5640,"n":"Unk","y2":60.2680,"z2":220.3660,"x2":169.0630,"h":true,"x1":169.7470},{"s":false,"z1":218.7390,"a":false,"y1":59.6820,"n":"Unk","y2":60.2710,"z2":216.7870,"x2":170.1920,"h":true,"x1":171.4810},{"s":false,"z1":216.6020,"a":false,"y1":57.8860,"n":"Unk","y2":59.1230,"z2":215.7640,"x2":166.9700,"h":true,"x1":168.8820},{"s":false,"z1":218.1010,"a":false,"y1":60.5990,"n":"Unk","y2":62.9410,"z2":217.8960,"x2":166.4130,"h":true,"x1":166.6130},{"s":false,"z1":218.4050,"a":false,"y1":63.4710,"n":"Unk","y2":65.0260,"z2":216.5470,"x2":168.7770,"h":true,"x1":169.0750},{"s":false,"z1":214.6120,"a":false,"y1":63.1440,"n":"Unk","y2":64.4250,"z2":213.7200,"x2":167.5020,"h":true,"x1":169.3380},{"s":false,"z1":214.8310,"a":false,"y1":62.6770,"n":"Unk","y2":64.2930,"z2":215.3810,"x2":163.8080,"h":true,"x1":165.5670},{"s":false,"z1":217.2000,"a":false,"y1":65.6260,"n":"Unk","y2":67.6200,"z2":216.2300,"x2":164.4850,"h":true,"x1":165.3520},{"s":false,"z1":214.0380,"a":true,"y1":67.5350,"n":"Unk","y2":68.2890,"z2":212.2930,"x2":164.9180,"h":true,"x1":166.4170},{"s":false,"z1":211.2900,"a":false,"y1":65.6150,"n":"Unk","y2":65.3120,"z2":211.2020,"x2":162.0920,"h":true,"x1":164.5150},{"s":false,"z1":213.2010,"a":false,"y1":67.3690,"n":"Unk","y2":69.6180,"z2":213.3510,"x2":160.9610,"h":false,"x1":161.7550},{"s":false,"z1":214.0850,"a":false,"y1":70.6350,"n":"Unk","y2":72.5560,"z2":213.0330,"x2":162.4260,"h":false,"x1":163.5230},{"s":false,"z1":210.4620,"a":false,"y1":71.9120,"n":"Unk","y2":71.9120,"z2":209.6390,"x2":161.1150,"h":false,"x1":163.3790},{"s":false,"z1":208.2680,"a":false,"y1":69.3880,"n":"Unk","y2":68.8550,"z2":207.8730,"x2":159.0510,"h":false,"x1":161.4170},{"s":false,"z1":215.5260,"a":false,"y1":69.1810,"n":"Unk","y2":69.2990,"z2":214.3210,"x2":176.1230,"h":false,"x1":178.1700},{"s":false,"z1":214.6570,"a":false,"y1":66.5660,"n":"Unk","y2":68.1840,"z2":214.1330,"x2":173.8550,"h":true,"x1":175.5880},{"s":false,"z1":216.6030,"a":false,"y1":67.7420,"n":"Unk","y2":69.7060,"z2":217.7790,"x2":171.7360,"h":true,"x1":172.4790},{"s":false,"z1":218.4780,"a":false,"y1":70.4470,"n":"Unk","y2":72.5690,"z2":217.6030,"x2":173.3320,"h":true,"x1":174.3070},{"s":false,"z1":215.1930,"a":false,"y1":72.3680,"n":"Unk","y2":73.4250,"z2":213.8580,"x2":173.2410,"h":true,"x1":174.9360},{"s":false,"z1":213.6670,"a":false,"y1":71.2650,"n":"Unk","y2":73.1330,"z2":213.7130,"x2":170.1680,"h":true,"x1":171.6790},{"s":false,"z1":216.5430,"a":true,"y1":73.2780,"n":"Unk","y2":75.5730,"z2":216.3800,"x2":169.2550,"h":true,"x1":170.1470},{"s":false,"z1":215.6120,"a":false,"y1":76.6450,"n":"Unk","y2":78.2250,"z2":214.1280,"x2":170.6570,"h":true,"x1":171.7410},{"s":false,"z1":212.9570,"a":false,"y1":76.1800,"n":"Unk","y2":75.3120,"z2":212.8560,"x2":166.7930,"h":false,"x1":169.0370},{"s":false,"z1":215.1900,"a":false,"y1":76.5560,"n":"Unk","y2":77.9700,"z2":214.3740,"x2":164.2160,"h":false,"x1":165.9650},{"s":false,"z1":234.9070,"a":false,"y1":76.8820,"n":"Unk","y2":74.7270,"z2":233.8800,"x2":193.7270,"h":false,"x1":194.0750},{"s":false,"z1":235.4140,"a":false,"y1":73.5270,"n":"Unk","y2":72.0680,"z2":237.3010,"x2":195.9720,"h":false,"x1":195.7320},{"s":false,"z1":239.0720,"a":false,"y1":74.2520,"n":"Unk","y2":73.4760,"z2":240.6200,"x2":194.9630,"h":true,"x1":196.5480},{"s":false,"z1":239.9010,"a":false,"y1":75.1290,"n":"Unk","y2":73.3730,"z2":239.6670,"x2":191.2810,"h":true,"x1":192.9480},{"s":false,"z1":238.1340,"a":false,"y1":71.7720,"n":"Unk","y2":69.5670,"z2":239.2860,"x2":192.7870,"h":true,"x1":192.8100},{"s":false,"z1":241.4100,"a":false,"y1":70.4790,"n":"Unk","y2":69.9320,"z2":242.7910,"x2":192.5700,"h":true,"x1":194.4550},{"s":false,"z1":243.2270,"a":false,"y1":72.5250,"n":"Unk","y2":71.0130,"z2":243.7210,"x2":190.0500,"h":true,"x1":191.8450},{"s":false,"z1":241.1500,"a":false,"y1":70.2420,"n":"Unk","y2":68.5950,"z2":242.7800,"x2":188.8310,"h":true,"x1":189.6290},{"s":false,"z1":242.0840,"a":false,"y1":66.6980,"n":"Unk","y2":66.0080,"z2":244.1660,"x2":190.0420,"h":true,"x1":190.8360},{"s":false,"z1":245.6450,"a":false,"y1":67.0880,"n":"Unk","y2":66.1650,"z2":246.9630,"x2":190.3360,"h":true,"x1":192.1820},{"s":false,"z1":246.3690,"a":false,"y1":68.3430,"n":"Unk","y2":66.2090,"z2":246.9490,"x2":187.7450,"h":true,"x1":188.6280},{"s":false,"z1":244.6390,"a":false,"y1":65.6850,"n":"Unk","y2":63.3400,"z2":244.9820,"x2":186.5440,"h":true,"x1":186.4610},{"s":false,"z1":246.0600,"a":true,"y1":63.4530,"n":"Unk","y2":62.1130,"z2":247.9830,"x2":188.5250,"h":true,"x1":189.1790},{"s":false,"z1":249.6090,"a":false,"y1":64.5080,"n":"Unk","y2":62.7490,"z2":249.6070,"x2":186.5060,"h":true,"x1":188.1510},{"s":false,"z1":249.3840,"a":false,"y1":64.3850,"n":"Unk","y2":62.5780,"z2":249.3100,"x2":182.6860,"h":true,"x1":184.3230},{"s":false,"z1":248.6920,"a":false,"y1":60.5810,"n":"Unk","y2":59.1850,"z2":249.4550,"x2":182.8220,"h":true,"x1":184.6490},{"s":false,"z1":252.1080,"a":true,"y1":59.0420,"n":"Unk","y2":59.8550,"z2":254.3890,"x2":183.2770,"h":true,"x1":183.7780},{"s":false,"z1":253.4510,"a":false,"y1":62.1630,"n":"Unk","y2":63.6980,"z2":253.25,"x2":179.8800,"h":true,"x1":181.8230},{"s":false,"z1":241.0510,"a":false,"y1":85.8010,"n":"Unk","y2":84.0810,"z2":242.6560,"x2":195.6010,"h":false,"x1":195.2160},{"s":false,"z1":242.1570,"a":false,"y1":83.9050,"n":"Unk","y2":83.3810,"z2":244.2730,"x2":199.5010,"h":false,"x1":198.3900},{"s":false,"z1":245.7240,"a":false,"y1":84.1280,"n":"Unk","y2":81.9890,"z2":245.8080,"x2":196.1360,"h":false,"x1":197.2040},{"s":false,"z1":245.4090,"a":false,"y1":83.0520,"n":"Unk","y2":80.7830,"z2":245.5910,"x2":192.7380,"h":false,"x1":193.5330},{"s":false,"z1":244.2110,"a":false,"y1":79.6970,"n":"Unk","y2":78.2630,"z2":244.6370,"x2":196.8170,"h":false,"x1":194.8930},{"s":false,"z1":247.5170,"a":false,"y1":79.1480,"n":"Unk","y2":77.8340,"z2":248.5460,"x2":194.8280,"h":false,"x1":196.6130},{"s":false,"z1":249.875,"a":false,"y1":79.9580,"n":"Unk","y2":80.0220,"z2":249.0550,"x2":191.3860,"h":false,"x1":193.6560},{"s":false,"z1":247.7650,"a":false,"y1":77.4590,"n":"Unk","y2":75.0190,"z2":247.8120,"x2":191.7000,"h":false,"x1":191.7130},{"s":false,"z1":247.9220,"a":false,"y1":75.0380,"n":"Unk","y2":73.9770,"z2":249.9270,"x2":193.7580,"h":false,"x1":194.5700},{"s":false,"z1":251.6020,"a":false,"y1":75.6510,"n":"Unk","y2":74.7610,"z2":252.9410,"x2":193.5050,"h":false,"x1":195.2540},{"s":false,"z1":251.7610,"a":false,"y1":75.6520,"n":"Unk","y2":74.3360,"z2":250.3060,"x2":190.0950,"h":false,"x1":191.5430},{"s":false,"z1":250.7960,"a":false,"y1":71.8740,"n":"Unk","y2":69.5080,"z2":251.3090,"x2":192.0010,"h":false,"x1":191.4380},{"s":false,"z1":253.8670,"a":false,"y1":70.4120,"n":"Unk","y2":69.4900,"z2":255.8450,"x2":191.9780,"h":false,"x1":193.1780},{"s":false,"z1":255.5410,"a":false,"y1":71.2870,"n":"Unk","y2":69.0710,"z2":254.6090,"x2":189.7350,"h":false,"x1":189.8720},{"s":false,"z1":241.8430,"a":false,"y1":87.0210,"n":"Unk","y2":87.4570,"z2":242.6630,"x2":187.3510,"h":false,"x1":185.1410},{"s":false,"z1":244.4680,"a":false,"y1":89.4360,"n":"Unk","y2":88.9420,"z2":246.8160,"x2":186.5900,"h":false,"x1":186.4290},{"s":false,"z1":246.9660,"a":false,"y1":87.9260,"n":"Unk","y2":85.8150,"z2":247.9750,"x2":184.2940,"h":false,"x1":184.0220},{"s":false,"z1":245.5820,"a":false,"y1":84.3840,"n":"Unk","y2":82.4190,"z2":245.7580,"x2":185.6620,"h":false,"x1":184.2730},{"s":false,"z1":247.6810,"a":false,"y1":83.6950,"n":"Unk","y2":82.6100,"z2":249.7790,"x2":186.8350,"h":true,"x1":187.3390},{"s":false,"z1":250.7740,"a":false,"y1":84.7950,"n":"Unk","y2":82.6700,"z2":251.7810,"x2":184.8030,"h":true,"x1":185.3250},{"s":false,"z1":250.5700,"a":false,"y1":82.4380,"n":"Unk","y2":80.5810,"z2":251.9300,"x2":182.9410,"h":true,"x1":182.3290},{"s":false,"z1":250.0890,"a":false,"y1":79.6730,"n":"Unk","y2":78.3230,"z2":251.9340,"x2":185.6030,"h":true,"x1":184.8650},{"s":false,"z1":253.3800,"a":true,"y1":80.4710,"n":"Unk","y2":79.6000,"z2":255.5470,"x2":185.9020,"h":true,"x1":186.6380},{"s":false,"z1":255.7440,"a":false,"y1":81.2290,"n":"Unk","y2":79.9260,"z2":255.9270,"x2":181.5890,"h":true,"x1":183.6560},{"s":false,"z1":255.0140,"a":false,"y1":77.5970,"n":"Unk","y2":75.3700,"z2":254.9580,"x2":183.7380,"h":false,"x1":182.8380},{"s":false,"z1":255.2650,"a":false,"y1":76.1300,"n":"Unk","y2":75.9410,"z2":256.5250,"x2":188.2760,"h":false,"x1":186.2690},{"s":false,"z1":258.6900,"a":false,"y1":77.4640,"n":"Unk","y2":76.2970,"z2":260.7920,"x2":186.6430,"h":false,"x1":187.1470},{"s":false,"z1":260.0070,"a":false,"y1":75.6110,"n":"Unk","y2":73.3590,"z2":260.6360,"x2":184.7010,"h":false,"x1":184.1030},{"s":false,"z1":258.0270,"a":false,"y1":72.7340,"n":"Unk","y2":70.7790,"z2":257.9030,"x2":186.9700,"h":false,"x1":185.6320},{"s":false,"z1":259.3550,"a":false,"y1":71.9600,"n":"Unk","y2":71.8920,"z2":261.6620,"x2":189.9550,"h":false,"x1":189.1180},{"s":false,"z1":262.7220,"a":false,"y1":72.8540,"n":"Unk","y2":71.0410,"z2":262.8940,"x2":185.8950,"h":false,"x1":187.5110},{"s":false,"z1":243.3400,"a":false,"y1":97.2950,"n":"Unk","y2":97.0570,"z2":244.3980,"x2":186.0080,"h":false,"x1":188.1850},{"s":false,"z1":245.6410,"a":false,"y1":99.5810,"n":"Unk","y2":98.3650,"z2":247.6210,"x2":186.7210,"h":false,"x1":186.1240},{"s":false,"z1":247.9710,"a":false,"y1":97.2820,"n":"Unk","y2":95.3590,"z2":248.8610,"x2":185.2750,"h":true,"x1":184.1470},{"s":false,"z1":246.3370,"a":false,"y1":94.1290,"n":"Unk","y2":92.4630,"z2":247.6760,"x2":186.6020,"h":true,"x1":185.5130},{"s":false,"z1":248.7430,"a":false,"y1":94.2230,"n":"Unk","y2":95.2210,"z2":250.4580,"x2":189.8080,"h":true,"x1":188.4570},{"s":false,"z1":252.0260,"a":false,"y1":95.6300,"n":"Unk","y2":93.7450,"z2":253.3550,"x2":188.2740,"h":true,"x1":187.5410},{"s":false,"z1":252.1650,"a":false,"y1":91.9410,"n":"Unk","y2":90.4510,"z2":252.4300,"x2":188.2880,"h":true,"x1":186.4610},{"s":false,"z1":249.9910,"a":false,"y1":90.7260,"n":"Unk","y2":91.5570,"z2":250.0890,"x2":191.6520,"h":true,"x1":189.3570},{"s":false,"z1":252.8700,"a":false,"y1":92.4260,"n":"Unk","y2":90.7900,"z2":254.5840,"x2":191.2350,"h":true,"x1":191.0980},{"s":false,"z1":255.4740,"a":false,"y1":91.2210,"n":"Unk","y2":88.9400,"z2":256.1790,"x2":188.4280,"h":true,"x1":188.6290},{"s":false,"z1":253.8380,"a":false,"y1":87.9310,"n":"Unk","y2":87.1900,"z2":255.5520,"x2":190.9140,"h":true,"x1":189.4780},{"s":false,"z1":254.3980,"a":false,"y1":88.1490,"n":"Unk","y2":88.4540,"z2":256.5200,"x2":194.1910,"h":true,"x1":193.1490},{"s":false,"z1":257.5610,"a":true,"y1":90.1020,"n":"Unk","y2":88.5840,"z2":259.2060,"x2":193.0800,"h":true,"x1":192.2240},{"s":false,"z1":260.0890,"a":false,"y1":87.6860,"n":"Unk","y2":86.7420,"z2":261.0550,"x2":192.5180,"h":true,"x1":190.4720},{"s":false,"z1":258.9710,"a":false,"y1":84.7300,"n":"Unk","y2":85.9130,"z2":257.9510,"x2":194.4260,"h":false,"x1":192.5270},{"s":false,"z1":246.6370,"a":false,"y1":97.2180,"n":"Unk","y2":95.2220,"z2":246.5410,"x2":191.1030,"h":false,"x1":192.5060},{"s":false,"z1":245.9580,"a":false,"y1":93.6360,"n":"Unk","y2":92.9470,"z2":245.4290,"x2":195.7050,"h":false,"x1":193.4510},{"s":false,"z1":247.8130,"a":false,"y1":94.3850,"n":"Unk","y2":95.2730,"z2":249.0260,"x2":198.6240,"h":false,"x1":196.7090},{"s":false,"z1":249.7700,"a":false,"y1":97.6330,"n":"Unk","y2":97.8360,"z2":251.7130,"x2":195.8340,"h":false,"x1":197.3260},{"s":false,"z1":251.8020,"a":false,"y1":94.7370,"n":"Unk","y2":92.3240,"z2":251.3280,"x2":196.5200,"h":false,"x1":196.3500},{"s":false,"z1":252.6380,"a":false,"y1":92.1540,"n":"Unk","y2":91.7640,"z2":252.4100,"x2":201.5520,"h":false,"x1":199.1270},{"s":false,"z1":253.7790,"a":false,"y1":94.0020,"n":"Unk","y2":95.9730,"z2":254.8650,"x2":203.0930,"h":false,"x1":202.1480},{"s":false,"z1":256.6180,"a":false,"y1":95.3430,"n":"Unk","y2":93.0880,"z2":257.9520,"x2":201.0650,"h":false,"x1":200.7490},{"s":false,"z1":256.9650,"a":false,"y1":91.8490,"n":"Unk","y2":89.8270,"z2":256.0310,"x2":199.7470,"h":false,"x1":198.6710},{"s":false,"z1":256.9610,"a":false,"y1":91.0970,"n":"Unk","y2":92.3030,"z2":257.1020,"x2":204.3140,"h":false,"x1":202.2400},{"s":false,"z1":258.5250,"a":false,"y1":94.3160,"n":"Unk","y2":94.2690,"z2":260.4140,"x2":201.7040,"h":false,"x1":203.2530},{"s":false,"z1":261.6390,"a":false,"y1":92.1750,"n":"Unk","y2":90.5980,"z2":261.0540,"x2":201.9230,"h":false,"x1":203.7180},{"s":false,"z1":260.4560,"a":false,"y1":88.4500,"n":"Unk","y2":86.2610,"z2":261.8130,"x2":203.7310,"h":false,"x1":203.6080},{"s":false,"z1":262.7720,"a":false,"y1":87.0950,"n":"Unk","y2":89.0250,"z2":264.4200,"x2":206.5820,"h":false,"x1":206.2130},{"s":false,"z1":265.0830,"a":false,"y1":89.0420,"n":"Unk","y2":89.2970,"z2":265.4110,"x2":201.3550,"h":false,"x1":203.8580},{"s":false,"z1":266.2380,"a":false,"y1":86.2930,"n":"Unk","y2":86.7590,"z2":267.9250,"x2":204.1350,"h":false,"x1":202.3100},{"s":false,"z1":266.9600,"a":false,"y1":85.0070,"n":"Unk","y2":86.5660,"z2":267.6380,"x2":207.5870,"h":false,"x1":205.9100},{"s":false,"z1":255.0590,"a":false,"y1":102.5400,"n":"Unk","y2":101.1110,"z2":254.6540,"x2":211.5960,"h":false,"x1":209.6820},{"s":false,"z1":255.5710,"a":false,"y1":102.8650,"n":"Unk","y2":100.8670,"z2":256.4400,"x2":214.5990,"h":false,"x1":213.5170},{"s":false,"z1":259.1680,"a":false,"y1":101.4270,"n":"Unk","y2":99.1450,"z2":259.4620,"x2":213.0300,"h":false,"x1":213.6770},{"s":false,"z1":258.1730,"a":false,"y1":99.5,"n":"Unk","y2":97.8890,"z2":256.2890,"x2":210.5200,"h":false,"x1":210.5800},{"s":false,"z1":256.0880,"a":false,"y1":97.7570,"n":"Unk","y2":96.8550,"z2":256.3020,"x2":215.5300,"h":false,"x1":213.3270},{"s":false,"z1":258.4550,"a":false,"y1":98.6770,"n":"Unk","y2":97.3040,"z2":260.3620,"x2":216.7610,"h":false,"x1":216.1100},{"s":false,"z1":260.6580,"a":false,"y1":96.3210,"n":"Unk","y2":93.9930,"z2":260.7560,"x2":214.1730,"h":false,"x1":213.9450},{"s":false,"z1":258.1020,"a":false,"y1":93.5460,"n":"Unk","y2":92.1160,"z2":257.3560,"x2":215.1740,"h":false,"x1":213.3690},{"s":false,"z1":258.6290,"a":false,"y1":93.9270,"n":"Unk","y2":93.1640,"z2":260.2040,"x2":218.7720,"h":false,"x1":217.1160},{"s":false,"z1":262.3860,"a":false,"y1":93.2330,"n":"Unk","y2":90.9870,"z2":263.1270,"x2":216.6010,"h":false,"x1":216.9660},{"s":false,"z1":261.9200,"a":false,"y1":90.8250,"n":"Unk","y2":89.0580,"z2":261.8570,"x2":215.5840,"h":false,"x1":213.9920},{"s":false,"z1":259.4580,"a":false,"y1":87.9390,"n":"Unk","y2":87.0160,"z2":258.7860,"x2":216.9450,"h":false,"x1":214.8320},{"s":false,"z1":260.9500,"a":false,"y1":88.3670,"n":"Unk","y2":89.3270,"z2":263.1470,"x2":218.6350,"h":false,"x1":218.2340},{"s":false,"z1":264.3780,"a":false,"y1":87.0570,"n":"Unk","y2":84.8450,"z2":265.2750,"x2":217.9470,"h":false,"x1":217.4480},{"s":false,"z1":262.6850,"a":false,"y1":83.6590,"n":"Unk","y2":81.9470,"z2":261.9450,"x2":219.1570,"h":false,"x1":217.6190},{"s":false,"z1":261.9720,"a":false,"y1":83.6010,"n":"Unk","y2":83.4720,"z2":262.4010,"x2":223.7810,"h":false,"x1":221.4250},{"s":false,"z1":264.7810,"a":false,"y1":84.9460,"n":"Unk","y2":83.6750,"z2":266.1280,"x2":225.3070,"h":false,"x1":223.7370},{"s":false,"z1":251.1610,"a":false,"y1":86.7020,"n":"Unk","y2":86.3320,"z2":251.0100,"x2":207.7080,"h":false,"x1":210.1260},{"s":false,"z1":248.5680,"a":false,"y1":84.5770,"n":"Unk","y2":82.7350,"z2":246.9580,"x2":207.3080,"h":false,"x1":207.8040},{"s":false,"z1":246.6770,"a":false,"y1":82.2020,"n":"Unk","y2":80.0300,"z2":247.2580,"x2":209.0020,"h":false,"x1":209.9700},{"s":false,"z1":249.6580,"a":false,"y1":80.0290,"n":"Unk","y2":78.3150,"z2":250.6960,"x2":209.5770,"h":false,"x1":210.7510},{"s":false,"z1":251.0960,"a":false,"y1":79.7900,"n":"Unk","y2":78.1720,"z2":250.625,"x2":205.4810,"h":false,"x1":207.2110},{"s":false,"z1":249.1650,"a":false,"y1":76.4570,"n":"Unk","y2":74.8630,"z2":248.7700,"x2":209.1890,"h":false,"x1":207.3570},{"s":false,"z1":247.6670,"a":false,"y1":76.8240,"n":"Unk","y2":74.9900,"z2":249.0390,"x2":211.5940,"h":false,"x1":210.8310},{"s":false,"z1":250.8860,"a":false,"y1":76.7580,"n":"Unk","y2":75.8830,"z2":253.1730,"x2":212.8070,"h":true,"x1":212.9440},{"s":false,"z1":253.0490,"a":false,"y1":75.6240,"n":"Unk","y2":73.8830,"z2":253.8440,"x2":211.5080,"h":true,"x1":210.0620},{"s":false,"z1":251.6270,"a":false,"y1":72.2980,"n":"Unk","y2":71.7060,"z2":251.2060,"x2":213.7240,"h":true,"x1":211.4030},{"s":false,"z1":253.4800,"a":true,"y1":73.1440,"n":"Unk","y2":72.9910,"z2":255.8320,"x2":215.3880,"h":true,"x1":214.6780},{"s":false,"z1":256.4800,"a":false,"y1":72.3370,"n":"Unk","y2":71.0600,"z2":256.7730,"x2":210.6480,"h":true,"x1":212.6170},{"s":false,"z1":254.0480,"a":false,"y1":70.3590,"n":"Unk","y2":68.3020,"z2":252.8980,"x2":209.4540,"h":false,"x1":210.2430},{"s":false,"z1":252.7380,"a":false,"y1":67.5470,"n":"Unk","y2":67.2350,"z2":252.6620,"x2":214.5320,"h":false,"x1":212.0940},{"s":false,"z1":255.2050,"a":false,"y1":68.7400,"n":"Unk","y2":68.2420,"z2":257.6200,"x2":214.1060,"h":false,"x1":214.4910},{"s":false,"z1":257.1770,"a":false,"y1":67.8690,"n":"Unk","y2":65.7000,"z2":256.4700,"x2":210.5490,"h":false,"x1":211.3600},{"s":false,"z1":256.7610,"a":false,"y1":64.4280,"n":"Unk","y2":62.7940,"z2":256.4280,"x2":214.6490,"h":false,"x1":212.8360},{"s":false,"z1":257.9360,"a":false,"y1":64.4340,"n":"Unk","y2":62.5770,"z2":257.7170,"x2":217.9660,"h":false,"x1":216.4340},{"s":false,"z1":259.1530,"a":false,"y1":60.7600,"n":"Unk","y2":58.3990,"z2":258.5180,"x2":216.375,"h":false,"x1":216.3920},{"s":false,"z1":240.2940,"a":false,"y1":67.1840,"n":"Unk","y2":68.9290,"z2":240.9510,"x2":216.4420,"h":false,"x1":214.875},{"s":false,"z1":243.0760,"a":false,"y1":69.8230,"n":"Unk","y2":71.3160,"z2":244.5570,"x2":215.9400,"h":true,"x1":214.7360},{"s":false,"z1":244.0990,"a":false,"y1":70.2160,"n":"Unk","y2":72.2350,"z2":244.6270,"x2":219.7310,"h":true,"x1":218.4990},{"s":false,"z1":242.1100,"a":false,"y1":73.4190,"n":"Unk","y2":75.2800,"z2":243.5970,"x2":218.8630,"h":true,"x1":219.0590},{"s":false,"z1":243.2400,"a":false,"y1":75.5220,"n":"Unk","y2":76.6910,"z2":245.2590,"x2":216.7720,"h":true,"x1":216.1560},{"s":false,"z1":246.6780,"a":false,"y1":74.2860,"n":"Unk","y2":75.3640,"z2":248.1430,"x2":218.9320,"h":true,"x1":217.3620},{"s":false,"z1":246.0330,"a":false,"y1":75.8500,"n":"Unk","y2":78.0120,"z2":245.2270,"x2":221.4250,"h":true,"x1":220.7450},{"s":false,"z1":244.5910,"a":false,"y1":78.8170,"n":"Unk","y2":80.5760,"z2":245.6240,"x2":220.2450,"h":true,"x1":218.9180},{"s":false,"z1":248.0790,"a":false,"y1":80.4270,"n":"Unk","y2":81.0720,"z2":249.4940,"x2":220.6280,"h":true,"x1":218.6750},{"s":false,"z1":249.4090,"a":false,"y1":78.4180,"n":"Unk","y2":80.0250,"z2":249.4850,"x2":223.2820,"h":true,"x1":221.5310},{"s":false,"z1":246.3570,"a":true,"y1":80.3030,"n":"Unk","y2":82.4200,"z2":246.2160,"x2":224.1010,"h":true,"x1":222.9820},{"s":false,"z1":246.0170,"a":false,"y1":83.8490,"n":"Unk","y2":84.6260,"z2":247.0590,"x2":223.8130,"h":true,"x1":221.7070},{"s":false,"z1":248.5220,"a":false,"y1":86.7020,"n":"Unk","y2":86.8610,"z2":250.3870,"x2":224.0440,"h":false,"x1":222.4850},{"s":false,"z1":249.5420,"a":false,"y1":86.1190,"y2":86.8610,"z2":250.3870,"x2":224.0440,"h":false,"x1":223.4920},{"s":false,"z1":249.5420,"a":false,"y1":86.1190,"y2":86.8610,"z2":250.3870,"x2":224.0440,"h":false,"x1":223.4920},{"s":false,"z1":249.5420,"a":false,"y1":86.1190,"y2":86.8610,"z2":250.3870,"x2":224.0440,"h":false,"x1":223.4920},{"s":false,"z1":249.5420,"a":false,"y1":86.1190,"y2":86.8610,"z2":250.3870,"x2":224.0440,"h":false,"x1":223.4920}],[{"s":false,"z1":255.0440,"a":false,"y1":37.6770,"y2":37.6770,"z2":255.0440,"x2":159.2230,"h":false,"x1":159.2230},{"s":false,"z1":255.0440,"a":false,"y1":37.6770,"y2":37.6770,"z2":255.0440,"x2":159.2230,"h":false,"x1":159.2230},{"s":false,"z1":254.0030,"a":false,"y1":37.8910,"n":"Unk","y2":37.1530,"z2":251.7240,"x2":157.6360,"h":false,"x1":158.1480},{"s":false,"z1":250.9800,"a":false,"y1":36.9980,"n":"Unk","y2":35.1260,"z2":250.3610,"x2":159.0020,"h":true,"x1":160.3720},{"s":false,"z1":251.4780,"a":false,"y1":33.2330,"n":"Unk","y2":31.6080,"z2":250.3610,"x2":159.4080,"h":true,"x1":160.8290},{"s":false,"z1":251.4010,"a":false,"y1":32.4950,"n":"Unk","y2":32.6140,"z2":249.5350,"x2":155.5100,"h":true,"x1":157.0650},{"s":false,"z1":248.4520,"a":false,"y1":34.8720,"n":"Unk","y2":33.6150,"z2":246.4470,"x2":157.2400,"h":true,"x1":156.7560},{"s":false,"z1":247.1370,"a":true,"y1":33.1800,"n":"Unk","y2":31.2870,"z2":245.7770,"x2":159.3590,"h":true,"x1":159.8740},{"s":false,"z1":247.7890,"a":false,"y1":30.0300,"n":"Unk","y2":29.2260,"z2":245.9060,"x2":156.5610,"h":true,"x1":157.8320},{"s":false,"z1":245.4350,"a":false,"y1":31.7760,"n":"Unk","y2":31.5880,"z2":243.0360,"x2":155.6030,"h":false,"x1":155.4370},{"s":false,"z1":242.9940,"a":false,"y1":32.6180,"n":"Unk","y2":30.6730,"z2":241.6280,"x2":157.9460,"h":false,"x1":158.2750},{"s":false,"z1":242.1070,"a":false,"y1":29.7130,"n":"Unk","y2":27.3130,"z2":241.9080,"x2":160.0600,"h":false,"x1":160.5630},{"s":false,"z1":242.2220,"a":false,"y1":27.7120,"n":"Unk","y2":27.0140,"z2":240.0100,"x2":156.9240,"h":true,"x1":157.3620},{"s":false,"z1":239.3650,"a":false,"y1":29.3910,"n":"Unk","y2":29.1740,"z2":236.9630,"x2":155.9530,"h":true,"x1":155.5390},{"s":false,"z1":237.3900,"a":false,"y1":29.1370,"n":"Unk","y2":27.1240,"z2":236.3360,"x2":157.9720,"h":true,"x1":158.7570},{"s":false,"z1":238.2110,"a":false,"y1":25.3820,"n":"Unk","y2":23.75,"z2":237.4580,"x2":157.5680,"h":true,"x1":159.1640},{"s":false,"z1":237.4540,"a":false,"y1":25.5610,"n":"Unk","y2":24.7650,"z2":235.3000,"x2":154.8020,"h":true,"x1":155.4830},{"s":false,"z1":233.9900,"a":false,"y1":27.1850,"n":"Unk","y2":25.8060,"z2":232.0430,"x2":155.2730,"h":true,"x1":155.6730},{"s":false,"z1":232.5540,"a":true,"y1":24.1340,"n":"Unk","y2":22.7040,"z2":231.2310,"x2":156.0960,"h":true,"x1":157.5120},{"s":false,"z1":233.5210,"a":false,"y1":21.5580,"n":"Unk","y2":20.7220,"z2":232.4970,"x2":152.7940,"h":true,"x1":154.8240},{"s":false,"z1":230.9480,"a":false,"y1":23.1210,"n":"Unk","y2":21.8190,"z2":228.9550,"x2":152.0800,"h":false,"x1":152.4470},{"s":false,"z1":228.4430,"a":false,"y1":21.7190,"n":"Unk","y2":20.0390,"z2":226.7580,"x2":154.6130,"h":false,"x1":154.9750},{"s":false,"z1":254.1360,"a":false,"y1":27.1710,"n":"Unk","y2":25.5160,"z2":252.5140,"x2":162.8040,"h":false,"x1":163.6040},{"s":false,"z1":254.3140,"a":false,"y1":24.6330,"n":"Unk","y2":25.4390,"z2":253.9650,"x2":158.5380,"h":false,"x1":160.8060},{"s":false,"z1":253.2550,"a":false,"y1":28.0550,"n":"Unk","y2":28.3390,"z2":250.875,"x2":158.8820,"h":false,"x1":159.4980},{"s":false,"z1":250.0210,"a":false,"y1":26.8390,"n":"Unk","y2":25.0250,"z2":249.1180,"x2":159.8770,"h":true,"x1":161.1870},{"s":false,"z1":250.5690,"a":false,"y1":23.0810,"n":"Unk","y2":21.6290,"z2":250.2200,"x2":159.4310,"h":true,"x1":161.3770},{"s":false,"z1":251.8350,"a":false,"y1":23.2490,"n":"Unk","y2":21.8390,"z2":250.4600,"x2":156.3260,"h":true,"x1":157.6950},{"s":false,"z1":248.3270,"a":false,"y1":23.7030,"n":"Unk","y2":22.2890,"z2":246.4110,"x2":156.5610,"h":true,"x1":156.3850},{"s":false,"z1":246.7510,"a":false,"y1":21.7640,"n":"Unk","y2":19.8900,"z2":245.6790,"x2":158.1200,"h":true,"x1":159.2520},{"s":false,"z1":248.1750,"a":false,"y1":18.5330,"n":"Unk","y2":17.3990,"z2":247.3810,"x2":155.7820,"h":true,"x1":157.7360},{"s":false,"z1":247.4660,"a":false,"y1":19.5160,"n":"Unk","y2":18.0650,"z2":245.7250,"x2":153.1830,"h":true,"x1":154.0960},{"s":false,"z1":243.7990,"a":false,"y1":19.0940,"n":"Unk","y2":17.2530,"z2":242.2790,"x2":155.3820,"h":true,"x1":155.2260},{"s":false,"z1":244.2090,"a":true,"y1":15.6010,"n":"Unk","y2":13.6610,"z2":243.8290,"x2":155.2700,"h":true,"x1":156.6420},{"s":false,"z1":245.0210,"a":false,"y1":14.7630,"n":"Unk","y2":15.1810,"z2":245.4070,"x2":150.6690,"h":true,"x1":153.0200},{"s":false,"z1":243.3670,"a":false,"y1":17.1200,"n":"Unk","y2":16.2880,"z2":242.0440,"x2":148.5220,"h":false,"x1":150.4360},{"s":false,"z1":240.1620,"a":false,"y1":15.0410,"n":"Unk","y2":13.2380,"z2":239.0720,"x2":149.2390,"h":false,"x1":150.3620},{"s":false,"z1":240.6510,"a":false,"y1":11.1790,"n":"Unk","y2":10.1070,"z2":241.2200,"x2":148.4390,"h":false,"x1":150.5720},{"s":false,"z1":247.5340,"a":false,"y1":55.0500,"n":"Unk","y2":56.9310,"z2":246.7430,"x2":160.1140,"h":false,"x1":161.4260},{"s":false,"z1":245.9800,"a":false,"y1":55.2160,"n":"Unk","y2":56.8270,"z2":245.7510,"x2":156.1160,"h":false,"x1":157.9290},{"s":false,"z1":246.1790,"a":false,"y1":59.0810,"n":"Unk","y2":60.7070,"z2":244.4530,"x2":158.2780,"h":false,"x1":157.7820},{"s":false,"z1":243.4480,"a":false,"y1":59.0830,"n":"Unk","y2":59.2230,"z2":241.2960,"x2":159.2860,"h":true,"x1":160.4030},{"s":false,"z1":240.6650,"a":false,"y1":56.5470,"n":"Unk","y2":56.4180,"z2":238.9790,"x2":158.1820,"h":true,"x1":159.8990},{"s":false,"z1":240.6060,"a":false,"y1":57.0420,"n":"Unk","y2":58.7320,"z2":240.6410,"x2":154.2990,"h":true,"x1":156.0870},{"s":false,"z1":241.8130,"a":false,"y1":60.6340,"n":"Unk","y2":62.3830,"z2":240.1190,"x2":155.9820,"h":true,"x1":155.8940},{"s":false,"z1":238.6640,"a":true,"y1":60.9520,"n":"Unk","y2":61.0370,"z2":236.7940,"x2":156.5250,"h":true,"x1":158.0080},{"s":false,"z1":236.5720,"a":false,"y1":58.3380,"n":"Unk","y2":58.8220,"z2":234.7520,"x2":154.7400,"h":true,"x1":156.1980},{"s":false,"z1":235.8020,"a":false,"y1":61.0830,"n":"Unk","y2":62.1660,"z2":233.6660,"x2":153.6520,"h":false,"x1":153.6060},{"s":false,"z1":234.2570,"a":false,"y1":63.3370,"n":"Unk","y2":62.4780,"z2":232.0410,"x2":155.9860,"h":false,"x1":156.2860},{"s":false,"z1":231.9630,"a":false,"y1":61.1030,"n":"Unk","y2":59.1020,"z2":230.9130,"x2":157.6190,"h":false,"x1":158.4080},{"s":false,"z1":230.7010,"a":false,"y1":60,"n":"Unk","y2":60.7280,"z2":228.8430,"x2":153.6670,"h":false,"x1":155.0100},{"s":false,"z1":229.9110,"a":false,"y1":63.2640,"n":"Unk","y2":64.4770,"z2":227.9540,"x2":153.7530,"h":true,"x1":153.2450},{"s":false,"z1":227.9560,"a":false,"y1":63.7340,"n":"Unk","y2":63.6110,"z2":225.6280,"x2":155.8600,"h":true,"x1":156.5150},{"s":false,"z1":225.5570,"a":false,"y1":60.7910,"n":"Unk","y2":60.4930,"z2":224.2010,"x2":153.8990,"h":true,"x1":155.8560},{"s":false,"z1":225.4930,"a":false,"y1":62.4640,"n":"Unk","y2":64.3700,"z2":224.2040,"x2":151.7380,"h":true,"x1":152.4740},{"s":false,"z1":225.0270,"a":true,"y1":65.9530,"n":"Unk","y2":67.2110,"z2":223.0800,"x2":154.3890,"h":true,"x1":153.9160},{"s":false,"z1":221.7570,"a":false,"y1":65.1460,"n":"Unk","y2":65.5470,"z2":219.6330,"x2":154.7940,"h":true,"x1":155.8260},{"s":false,"z1":219.7440,"a":false,"y1":63.3980,"n":"Unk","y2":65.4250,"z2":220.1880,"x2":151.8370,"h":false,"x1":153.0590},{"s":false,"z1":248.9220,"a":false,"y1":64.8910,"n":"Unk","y2":65.9400,"z2":247.7490,"x2":161.5640,"h":false,"x1":163.3810},{"s":false,"z1":248.0120,"a":false,"y1":68.5490,"n":"Unk","y2":69.4550,"z2":245.7620,"x2":162.9790,"h":false,"x1":162.7720},{"s":false,"z1":245.0020,"a":false,"y1":67.4760,"n":"Unk","y2":67.7380,"z2":243.1120,"x2":163.4570,"h":true,"x1":164.9240},{"s":false,"z1":243.8190,"a":false,"y1":65.6760,"n":"Unk","y2":66.5330,"z2":243.6520,"x2":159.5350,"h":true,"x1":161.7750},{"s":false,"z1":245.4350,"a":false,"y1":68.6150,"n":"Unk","y2":70.8720,"z2":244.6830,"x2":159.8810,"h":true,"x1":159.9790},{"s":false,"z1":242.4530,"a":false,"y1":70.2510,"n":"Unk","y2":69.9370,"z2":240.5110,"x2":160.2590,"h":true,"x1":161.6350},{"s":false,"z1":239.9490,"a":false,"y1":67.3160,"n":"Unk","y2":67.8380,"z2":238.4010,"x2":159.6170,"h":true,"x1":161.3720},{"s":false,"z1":239.9120,"a":false,"y1":66.7780,"n":"Unk","y2":68.3790,"z2":239.7610,"x2":155.8950,"h":true,"x1":157.6360},{"s":false,"z1":240.8030,"a":false,"y1":70.5280,"n":"Unk","y2":71.7570,"z2":238.9770,"x2":156.4330,"h":true,"x1":157.4550},{"s":false,"z1":237.2520,"a":true,"y1":71.1880,"n":"Unk","y2":71.1090,"z2":236.0940,"x2":156.5650,"h":true,"x1":158.6640},{"s":false,"z1":235.2610,"a":false,"y1":68.3460,"n":"Unk","y2":67.8380,"z2":234.3720,"x2":154.7570,"h":true,"x1":156.9910},{"s":false,"z1":234.9830,"a":false,"y1":70.3840,"n":"Unk","y2":72.4220,"z2":234.3000,"x2":152.6580,"h":false,"x1":153.7260},{"s":false,"z1":234.7690,"a":false,"y1":73.9870,"n":"Unk","y2":74.3370,"z2":233.9560,"x2":157.1800,"h":false,"x1":154.9380},{"s":false,"z1":231.7160,"a":false,"y1":72.6290,"n":"Unk","y2":73.3630,"z2":229.4000,"x2":156.6210,"h":false,"x1":156.6980},{"s":false,"z1":229.0330,"a":false,"y1":72.2900,"n":"Unk","y2":74.3200,"z2":230.1190,"x2":153.4700,"h":false,"x1":154.0580},{"s":false,"z1":248.6650,"a":false,"y1":76.5130,"n":"Unk","y2":78.2730,"z2":246.9660,"x2":159.4650,"h":false,"x1":159.3180},{"s":false,"z1":247.3210,"a":false,"y1":78.5690,"n":"Unk","y2":78.1410,"z2":245.1460,"x2":163.2590,"h":true,"x1":162.2760},{"s":false,"z1":245.3800,"a":false,"y1":75.4190,"n":"Unk","y2":76.5360,"z2":243.2790,"x2":162.0080,"h":true,"x1":162.7170},{"s":false,"z1":244.125,"a":false,"y1":76.5220,"n":"Unk","y2":78.7450,"z2":244.5210,"x2":158.4320,"h":true,"x1":159.2950},{"s":false,"z1":243.8050,"a":false,"y1":80,"n":"Unk","y2":80.5030,"z2":241.5540,"x2":161.4790,"h":true,"x1":160.9260},{"s":false,"z1":241.9210,"a":false,"y1":80.5880,"n":"Unk","y2":80.8330,"z2":239.5960,"x2":163.6550,"h":true,"x1":164.2320},{"s":false,"z1":239.0450,"a":false,"y1":78.1610,"n":"Unk","y2":76.9420,"z2":238.3090,"x2":161.5450,"h":true,"x1":163.4800},{"s":false,"z1":239.3650,"a":false,"y1":78.8250,"n":"Unk","y2":80.3200,"z2":238.2330,"x2":158.1920,"h":true,"x1":159.7460},{"s":false,"z1":239.0580,"a":true,"y1":82.6240,"n":"Unk","y2":83.1720,"z2":236.8390,"x2":160.2170,"h":true,"x1":159.6800},{"s":false,"z1":237.0010,"a":false,"y1":82.5210,"n":"Unk","y2":80.9650,"z2":235.2830,"x2":163.5970,"h":true,"x1":162.9050},{"s":false,"z1":235.0360,"a":false,"y1":79.8440,"n":"Unk","y2":79.7060,"z2":233.7770,"x2":158.8290,"h":false,"x1":160.8990},{"s":false,"z1":234.0370,"a":false,"y1":82.6190,"n":"Unk","y2":84.9810,"z2":233.6970,"x2":158.3790,"h":false,"x1":158.4510},{"s":false,"z1":234.4220,"a":false,"y1":85.1380,"n":"Unk","y2":84.7560,"z2":233.8020,"x2":163.5540,"h":false,"x1":161.2070},{"s":false,"z1":231.7430,"a":false,"y1":82.8590,"n":"Unk","y2":81.2710,"z2":230.4920,"x2":161.2450,"h":false,"x1":162.5790},{"s":false,"z1":229.4130,"a":false,"y1":83.2930,"n":"Unk","y2":83.2850,"z2":226.9840,"x2":159.3860,"h":false,"x1":159.5250},{"s":false,"z1":253.7190,"a":false,"y1":84.2070,"n":"Unk","y2":85.2220,"z2":251.9300,"x2":163.1470,"h":false,"x1":161.8530},{"s":false,"z1":249.8620,"a":false,"y1":84.3120,"n":"Unk","y2":85.8400,"z2":248.5380,"x2":162.5830,"h":true,"x1":161.2280},{"s":false,"z1":248.2390,"a":false,"y1":87.7480,"n":"Unk","y2":89.3370,"z2":247.8280,"x2":162.2930,"h":true,"x1":160.5920},{"s":false,"z1":250.1460,"a":false,"y1":88.9420,"n":"Unk","y2":88.4880,"z2":251.2240,"x2":165.8770,"h":true,"x1":163.7260},{"s":false,"z1":249.8990,"a":false,"y1":85.9400,"n":"Unk","y2":84.1660,"z2":248.2130,"x2":166.3620,"h":true,"x1":166.0110},{"s":false,"z1":246.2470,"a":true,"y1":85.9260,"n":"Unk","y2":86.8280,"z2":245.1980,"x2":166.9330,"h":true,"x1":164.9970},{"s":false,"z1":246.0900,"a":false,"y1":89.5,"n":"Unk","y2":90.1490,"z2":246.3790,"x2":168.7030,"h":true,"x1":166.3880},{"s":false,"z1":247.7170,"a":false,"y1":87.7570,"n":"Unk","y2":86.6170,"z2":246.9930,"x2":171.3630,"h":false,"x1":169.3770},{"s":false,"z1":244.4650,"a":false,"y1":85.9100,"n":"Unk","y2":86.9950,"z2":242.6470,"x2":171.2800,"h":false,"x1":170.1540},{"s":false,"z1":242.3210,"a":false,"y1":88.9020,"n":"Unk","y2":90.8420,"z2":242.2350,"x2":170.6560,"h":false,"x1":169.2240},{"s":false,"z1":244.0980,"a":false,"y1":89.7330,"n":"Unk","y2":89.1390,"z2":244.6230,"x2":174.7660,"h":false,"x1":172.4900},{"s":false,"z1":243.8760,"a":false,"y1":86.4070,"n":"Unk","y2":86.4640,"z2":242.2850,"x2":176.2260,"h":false,"x1":174.3880},{"s":false,"z1":240.1550,"a":false,"y1":87.0350,"n":"Unk","y2":89.1780,"z2":239.7080,"x2":173.3220,"h":false,"x1":174.4050},{"s":false,"z1":241.2540,"a":false,"y1":90.6680,"n":"Unk","y2":92.3610,"z2":242.2750,"x2":176.6070,"h":false,"x1":175.1570},{"s":false,"z1":264.1090,"a":false,"y1":85.1360,"n":"Unk","y2":87.0670,"z2":262.6780,"x2":156.8990,"h":false,"x1":157.0600},{"s":false,"z1":264.1470,"a":false,"y1":88.5060,"n":"Unk","y2":89.6960,"z2":263.2610,"x2":160.7050,"h":false,"x1":158.7740},{"s":false,"z1":262.5250,"a":false,"y1":87.3600,"n":"Unk","y2":87.8710,"z2":260.4610,"x2":163.0930,"h":true,"x1":162.0610},{"s":false,"z1":259.1470,"a":false,"y1":88.5620,"n":"Unk","y2":89.6320,"z2":258.3210,"x2":162.7020,"h":true,"x1":160.6910},{"s":false,"z1":258.6060,"a":false,"y1":92.2170,"n":"Unk","y2":93.1660,"z2":258.2390,"x2":163.8450,"h":true,"x1":161.7020},{"s":false,"z1":260.2680,"a":false,"y1":91.7280,"n":"Unk","y2":91.5550,"z2":258.7960,"x2":167.0640,"h":true,"x1":165.1610},{"s":false,"z1":257.5480,"a":false,"y1":89.2440,"n":"Unk","y2":90.4010,"z2":255.5430,"x2":166.7550,"h":true,"x1":166.0240},{"s":false,"z1":255.3630,"a":true,"y1":91.9170,"n":"Unk","y2":93.7550,"z2":254.5810,"x2":165.7880,"h":true,"x1":164.4510},{"s":false,"z1":257.0570,"a":false,"y1":94.9330,"n":"Unk","y2":95.8900,"z2":257.1640,"x2":168.4180,"h":true,"x1":166.1980},{"s":false,"z1":255.1870,"a":false,"y1":94.1510,"n":"Unk","y2":92.6460,"z2":253.5760,"x2":170.3480,"h":false,"x1":169.4330},{"s":false,"z1":252.0570,"a":false,"y1":92.7470,"n":"Unk","y2":94.1050,"z2":250.0990,"x2":167.4270,"h":false,"x1":167.9430},{"s":false,"z1":251.5760,"a":false,"y1":96.3870,"n":"Unk","y2":96.8620,"z2":252.0200,"x2":169.3020,"h":false,"x1":167.0070},{"s":false,"z1":237.2620,"a":false,"y1":47.2790,"n":"Unk","y2":49.6380,"z2":236.7550,"x2":154.8300,"h":false,"x1":154.5200},{"s":false,"z1":237.9900,"a":false,"y1":49.6440,"n":"Unk","y2":50.3620,"z2":235.7520,"x2":157.7830,"h":true,"x1":157.3230},{"s":false,"z1":234.8760,"a":false,"y1":47.6870,"n":"Unk","y2":49.2540,"z2":233.0990,"x2":158.4790,"h":true,"x1":158.4130},{"s":false,"z1":232.3130,"a":false,"y1":48.9440,"n":"Unk","y2":51.2880,"z2":232.0280,"x2":155.1320,"h":true,"x1":155.8500},{"s":false,"z1":233.1330,"a":false,"y1":52.2460,"n":"Unk","y2":53.0760,"z2":232.1870,"x2":159.6770,"h":true,"x1":157.5990},{"s":false,"z1":233.2300,"a":true,"y1":51.0160,"n":"Unk","y2":51.2370,"z2":230.9360,"x2":162.1600,"h":true,"x1":161.2230},{"s":false,"z1":229.8170,"a":false,"y1":49.4810,"n":"Unk","y2":49.7880,"z2":228.6360,"x2":158.1980,"h":true,"x1":160.2800},{"s":false,"z1":229.2960,"a":false,"y1":52.5360,"n":"Unk","y2":54.2980,"z2":227.6830,"x2":157.9180,"h":false,"x1":158.0490},{"s":false,"z1":228.0750,"a":false,"y1":55.1200,"n":"Unk","y2":54.6230,"z2":227.0640,"x2":162.7710,"h":false,"x1":160.5410},{"s":false,"z1":225.3890,"a":false,"y1":52.6910,"n":"Unk","y2":53.7530,"z2":223.1890,"x2":161.6350,"h":false,"x1":161.6270},{"s":false,"z1":223.2730,"a":false,"y1":54.3470,"n":"Unk","y2":56.1960,"z2":224.2740,"x2":160.0250,"h":false,"x1":158.8930},{"s":false,"z1":240.0180,"a":false,"y1":42.1120,"n":"Unk","y2":43.3200,"z2":238.1680,"x2":160.6770,"h":true,"x1":159.7460},{"s":false,"z1":239.6990,"a":false,"y1":44.3810,"n":"Unk","y2":43.7680,"z2":237.3590,"x2":162.9640,"h":true,"x1":162.8320},{"s":false,"z1":237.4090,"a":false,"y1":43.1540,"n":"Unk","y2":41.7330,"z2":235.4770,"x2":165.5560,"h":true,"x1":165.7160},{"s":false,"z1":235.3030,"a":false,"y1":41.9950,"n":"Unk","y2":43.3680,"z2":233.3780,"x2":162.375,"h":true,"x1":162.8670},{"s":false,"z1":234.9750,"a":true,"y1":45.6850,"n":"Unk","y2":46.4190,"z2":232.7980,"x2":162.6300,"h":true,"x1":161.7730},{"s":false,"z1":233.8950,"a":false,"y1":47.7050,"n":"Unk","y2":46.4990,"z2":233.3850,"x2":166.9800,"h":true,"x1":164.8970},{"s":false,"z1":231.8790,"a":false,"y1":44.5910,"n":"Unk","y2":44.3680,"z2":229.4860,"x2":165.9800,"h":true,"x1":165.6430},{"s":false,"z1":228.8340,"a":false,"y1":44.2440,"n":"Unk","y2":44.6370,"z2":227.0690,"x2":164.8250,"h":true,"x1":163.2700},{"s":false,"z1":227.5570,"a":false,"y1":47.4760,"n":"Unk","y2":48.0820,"z2":228.1780,"x2":167.1080,"h":true,"x1":164.8450},{"s":false,"z1":227.5770,"a":false,"y1":45.4130,"n":"Unk","y2":44.7290,"z2":225.3530,"x2":168.4920,"h":true,"x1":167.9650},{"s":false,"z1":225.3420,"a":true,"y1":42.5940,"n":"Unk","y2":42.8050,"z2":223.2130,"x2":165.4630,"h":true,"x1":166.6530},{"s":false,"z1":223.4870,"a":false,"y1":45.6140,"n":"Unk","y2":47.5660,"z2":222.2070,"x2":165.8690,"h":true,"x1":165.1490},{"s":false,"z1":223.8510,"a":false,"y1":48.3040,"n":"Unk","y2":48.5540,"z2":223.8000,"x2":170.2810,"h":false,"x1":167.8730},{"s":false,"z1":222.8970,"a":false,"y1":45.9140,"n":"Unk","y2":44.4580,"z2":220.9890,"x2":170.9520,"h":false,"x1":170.6720},{"s":false,"z1":220.2080,"a":false,"y1":44.8320,"n":"Unk","y2":46.2120,"z2":218.3160,"x2":168.7270,"h":false,"x1":168.3430},{"s":false,"z1":219.5130,"a":false,"y1":48.5590,"n":"Unk","y2":50.5450,"z2":218.9240,"x2":169.0450,"h":false,"x1":167.6940},{"s":false,"z1":218.7540,"a":false,"y1":48.9140,"n":"Unk","y2":47.2810,"z2":218.4480,"x2":173.2370,"h":false,"x1":171.4320},{"s":false,"z1":216.4560,"a":false,"y1":45.9800,"n":"Unk","y2":46.6500,"z2":214.2150,"x2":172.2430,"h":false,"x1":171.5940},{"s":false,"z1":213.9070,"a":false,"y1":48.4150,"n":"Unk","y2":49.8540,"z2":214.3220,"x2":171.9150,"h":false,"x1":170.0040},{"s":false,"z1":243.4530,"a":false,"y1":33.6980,"n":"Unk","y2":35.0100,"z2":241.5510,"x2":165.6750,"h":false,"x1":166.4480},{"s":false,"z1":241.5010,"a":false,"y1":36.6220,"n":"Unk","y2":37.0140,"z2":239.7300,"x2":169.6580,"h":false,"x1":168.0310},{"s":false,"z1":239.8830,"a":false,"y1":34.4640,"n":"Unk","y2":34.2610,"z2":237.4740,"x2":170.7170,"h":false,"x1":170.7450},{"s":false,"z1":237.3120,"a":false,"y1":33.4300,"n":"Unk","y2":34.7970,"z2":235.8980,"x2":166.7030,"h":false,"x1":168.1480},{"s":false,"z1":236.1620,"a":false,"y1":37.0420,"n":"Unk","y2":36.9720,"z2":233.9840,"x2":169.4770,"h":true,"x1":168.4690},{"s":false,"z1":234.9330,"a":false,"y1":37.5320,"n":"Unk","y2":36.6750,"z2":232.7280,"x2":171.7100,"h":true,"x1":172.0490},{"s":false,"z1":233.0380,"a":false,"y1":34.2770,"n":"Unk","y2":32.8630,"z2":231.4610,"x2":171.7300,"h":true,"x1":172.9820},{"s":false,"z1":231.2640,"a":false,"y1":34.8620,"n":"Unk","y2":35.9270,"z2":229.1080,"x2":169.3950,"h":true,"x1":169.6690},{"s":false,"z1":229.4600,"a":false,"y1":37.5530,"n":"Unk","y2":36.5440,"z2":227.2580,"x2":171.8660,"h":true,"x1":171.7040},{"s":false,"z1":228.0090,"a":false,"y1":34.7770,"n":"Unk","y2":33.4430,"z2":226.0030,"x2":173.5380,"h":true,"x1":173.8910},{"s":false,"z1":225.9470,"a":true,"y1":33.5400,"n":"Unk","y2":33.4870,"z2":225.1340,"x2":168.5290,"h":true,"x1":170.8090},{"s":false,"z1":224.7800,"a":false,"y1":36.3430,"n":"Unk","y2":38.4060,"z2":223.5430,"x2":168.4830,"h":true,"x1":168.4550},{"s":false,"z1":223.7870,"a":false,"y1":38.4380,"n":"Unk","y2":37.375,"z2":221.6190,"x2":171.6850,"h":false,"x1":171.3930},{"s":false,"z1":222.6220,"a":false,"y1":35.2400,"n":"Unk","y2":33.0660,"z2":222.8220,"x2":172.1800,"h":false,"x1":173.2320},{"s":false,"z1":221.2190,"a":false,"y1":33.8460,"n":"Unk","y2":33.1930,"z2":219.0300,"x2":169.1580,"h":false,"x1":169.9870},{"s":false,"z1":217.7050,"a":false,"y1":34.7480,"n":"Unk","y2":34.9240,"z2":217.7750,"x2":173.8030,"h":false,"x1":171.3120},{"s":false,"z1":222.6450,"a":false,"y1":19.6210,"n":"Unk","y2":21.1410,"z2":223.0530,"x2":163.4480,"h":false,"x1":161.6210},{"s":false,"z1":222.4870,"a":false,"y1":23.3850,"n":"Unk","y2":24.3220,"z2":224.4610,"x2":162.9380,"h":false,"x1":161.8730},{"s":false,"z1":226.2290,"a":false,"y1":23.0990,"n":"Unk","y2":21.5700,"z2":228.0300,"x2":161.4760,"h":false,"x1":160.9990},{"s":false,"z1":227.6500,"a":false,"y1":21.6030,"n":"Unk","y2":22.2960,"z2":228.4260,"x2":166.3980,"h":false,"x1":164.2260},{"s":false,"z1":228.6990,"a":false,"y1":24.9650,"n":"Unk","y2":25.5980,"z2":230.9270,"x2":164.8950,"h":false,"x1":165.5150},{"s":false,"z1":230.4280,"a":false,"y1":24.9660,"n":"Unk","y2":24.4400,"z2":232.6130,"x2":163.1080,"h":false,"x1":162.1840},{"s":false,"z1":231.9360,"a":false,"y1":21.6920,"n":"Unk","y2":21.8020,"z2":233.6720,"x2":165.1450,"h":false,"x1":163.5040},{"s":false,"z1":232.3650,"a":false,"y1":23.5190,"n":"Unk","y2":24.4550,"z2":234.5220,"x2":166.4740,"h":false,"x1":166.8290},{"s":false,"z1":233.6990,"a":false,"y1":27.1050,"n":"Unk","y2":28.0170,"z2":235.7140,"x2":166.0920,"h":false,"x1":166.9730},{"s":false,"z1":235.3830,"a":false,"y1":27.0140,"n":"Unk","y2":26.8210,"z2":237.8030,"x2":163.8890,"h":true,"x1":163.5300},{"s":false,"z1":237.5200,"a":false,"y1":24.3850,"n":"Unk","y2":25.7570,"z2":239.2910,"x2":166.0590,"h":true,"x1":165.2820},{"s":false,"z1":237.9370,"a":false,"y1":26.7370,"n":"Unk","y2":28.8880,"z2":239.0600,"x2":168.3000,"h":true,"x1":168.2390},{"s":false,"z1":239.0600,"a":false,"y1":29.1670,"n":"Unk","y2":29.1030,"z2":240.7990,"x2":163.7700,"h":true,"x1":165.4880},{"s":false,"z1":242.2170,"a":true,"y1":27.0670,"n":"Unk","y2":25.6510,"z2":243.3930,"x2":166.6910,"h":true,"x1":165.1440},{"s":false,"z1":242.6160,"a":false,"y1":27.2170,"n":"Unk","y2":28.625,"z2":243.0960,"x2":170.8020,"h":true,"x1":168.9180},{"s":false,"z1":242.5340,"a":false,"y1":30.9290,"n":"Unk","y2":30.5040,"z2":244.6260,"x2":170.5240,"h":false,"x1":169.3900},{"s":false,"z1":222.0370,"a":false,"y1":34.2600,"n":"Unk","y2":34.5490,"z2":223.1840,"x2":161.3030,"h":false,"x1":163.3840},{"s":false,"z1":222.7860,"a":false,"y1":31.9070,"n":"Unk","y2":30.7440,"z2":224.8900,"x2":160.4170,"h":false,"x1":160.5290},{"s":false,"z1":225.2230,"a":false,"y1":30.8080,"n":"Unk","y2":32.2570,"z2":226.9070,"x2":164.1210,"h":false,"x1":163.2040},{"s":false,"z1":226.3170,"a":false,"y1":34.3250,"n":"Unk","y2":35.9680,"z2":226.5930,"x2":160.6320,"h":false,"x1":162.3550},{"s":false,"z1":226.625,"a":false,"y1":33.9810,"n":"Unk","y2":33.4610,"z2":229.0100,"x2":158.3610,"h":false,"x1":158.6490},{"s":false,"z1":228.7210,"a":false,"y1":30.9080,"n":"Unk","y2":31.1060,"z2":230.1460,"x2":161.3940,"h":false,"x1":159.4220},{"s":false,"z1":230.4300,"a":false,"y1":33.9140,"n":"Unk","y2":35.9460,"z2":231.5180,"x2":160.6230,"h":false,"x1":161.0530},{"s":false,"z1":230.3570,"a":false,"y1":36.4760,"n":"Unk","y2":36.9510,"z2":232.2290,"x2":156.9100,"h":false,"x1":158.3040},{"s":false,"z1":232.3870,"a":false,"y1":34.1790,"n":"Unk","y2":34.3660,"z2":234.8210,"x2":156.0800,"h":false,"x1":156.0360},{"s":false,"z1":234.9040,"a":false,"y1":34.1350,"n":"Unk","y2":35.8860,"z2":236.1870,"x2":157.9520,"h":false,"x1":158.9070},{"s":false,"z1":234.4470,"a":false,"y1":37.8790,"n":"Unk","y2":39.2550,"z2":234.8610,"x2":156.6730,"h":false,"x1":158.5990},{"s":false,"z1":235.0050,"a":false,"y1":37.1210,"n":"Unk","y2":37.5240,"z2":237.0650,"x2":153.7650,"h":false,"x1":154.9190},{"s":false,"z1":238.6750,"a":false,"y1":36.2450,"n":"Unk","y2":38.2650,"z2":239.6970,"x2":154.6720,"h":false,"x1":155.6220},{"s":false,"z1":215.2240,"a":false,"y1":41.6240,"n":"Unk","y2":42.3210,"z2":217.4430,"x2":160.5290,"h":false,"x1":160.1880},{"s":false,"z1":217.3490,"a":false,"y1":42.6170,"n":"Unk","y2":43.8280,"z2":219.4410,"x2":163.1320,"h":false,"x1":163.2000},{"s":false,"z1":218.9550,"a":false,"y1":45.0970,"n":"Unk","y2":45.6990,"z2":219.3640,"x2":158.4460,"h":false,"x1":160.7370},{"s":false,"z1":217.7850,"a":false,"y1":43.6000,"n":"Unk","y2":41.7590,"z2":219.0030,"x2":156.4250,"h":true,"x1":157.4690},{"s":false,"z1":220.1290,"a":false,"y1":41.0260,"n":"Unk","y2":41.5350,"z2":221.6740,"x2":157.2210,"h":true,"x1":158.9640},{"s":false,"z1":222.8820,"a":false,"y1":43.5410,"n":"Unk","y2":45.2130,"z2":223.1190,"x2":156.7560,"h":true,"x1":158.5},{"s":false,"z1":220.9020,"a":false,"y1":44.4990,"n":"Unk","y2":43.6440,"z2":221.7300,"x2":153.3200,"h":true,"x1":155.3970},{"s":false,"z1":221.7340,"a":false,"y1":40.9790,"n":"Unk","y2":40.9550,"z2":223.5880,"x2":152.8060,"h":true,"x1":154.3410},{"s":false,"z1":225.4230,"a":true,"y1":41.8720,"n":"Unk","y2":42.1060,"z2":225.9240,"x2":152.4400,"h":true,"x1":154.7530},{"s":false,"z1":225.9590,"a":false,"y1":44.8710,"n":"Unk","y2":45.3150,"z2":224.9810,"x2":150.2270,"h":true,"x1":152.4020},{"s":false,"z1":224.2610,"a":false,"y1":42.6040,"n":"Unk","y2":40.3030,"z2":224.5570,"x2":149.0730,"h":false,"x1":149.8860},{"s":false,"z1":226.8710,"a":false,"y1":39.9010,"n":"Unk","y2":39.4500,"z2":229.2240,"x2":151.2550,"h":false,"x1":150.6240},{"s":false,"z1":230.0990,"a":false,"y1":41.7690,"n":"Unk","y2":42.3410,"z2":230.6950,"x2":147.6590,"h":false,"x1":149.8820},{"s":false,"z1":228.7820,"a":false,"y1":44.3700,"n":"Unk","y2":44.4590,"z2":227.6800,"x2":145.3200,"h":false,"x1":147.5030},{"s":false,"z1":228.0590,"a":false,"y1":41.6640,"n":"Unk","y2":40.4200,"z2":229.6570,"x2":143.5650,"h":false,"x1":144.9230},{"s":false,"z1":231.5140,"a":false,"y1":40.2010,"n":"Unk","y2":41.8760,"z2":232.1440,"x2":144.0220,"h":false,"x1":145.6150},{"s":false,"z1":234.0640,"a":false,"y1":43.0450,"n":"Unk","y2":43.8230,"z2":234.625,"x2":143.5560,"h":false,"x1":145.7470},{"s":false,"z1":231.9780,"a":false,"y1":44.9600,"n":"Unk","y2":45.1430,"z2":232.4200,"x2":140.7680,"h":false,"x1":143.1700},{"s":false,"z1":219.6770,"a":false,"y1":51.9450,"n":"Unk","y2":51.0090,"z2":221.2110,"x2":151.4490,"h":false,"x1":149.8510},{"s":false,"z1":221.7840,"a":false,"y1":53.5010,"n":"Unk","y2":54.1890,"z2":224.0590,"x2":152.0780,"h":false,"x1":152.5150},{"s":false,"z1":223.4860,"a":false,"y1":55.7250,"n":"Unk","y2":54.6770,"z2":225.5720,"x2":149.3710,"h":true,"x1":149.8900},{"s":false,"z1":224.3460,"a":false,"y1":52.4480,"n":"Unk","y2":52.1710,"z2":226.6000,"x2":149.0120,"h":true,"x1":148.1990},{"s":false,"z1":225.8440,"a":false,"y1":51.0030,"n":"Unk","y2":51.9670,"z2":227.3660,"x2":152.9280,"h":true,"x1":151.3490},{"s":false,"z1":228.3200,"a":false,"y1":53.9210,"n":"Unk","y2":55.9700,"z2":228.9830,"x2":150.0070,"h":true,"x1":151.0510},{"s":false,"z1":228.4450,"a":false,"y1":54.9940,"n":"Unk","y2":54.3060,"z2":230.6230,"x2":146.8370,"h":true,"x1":147.4610},{"s":false,"z1":229.8350,"a":false,"y1":51.4980,"n":"Unk","y2":51.5850,"z2":232.1300,"x2":147.5080,"h":true,"x1":146.8340},{"s":false,"z1":231.6260,"a":false,"y1":51.3890,"n":"Unk","y2":53.0860,"z2":233.1310,"x2":151.1490,"h":true,"x1":150.2480},{"s":false,"z1":233.2320,"a":true,"y1":54.4400,"n":"Unk","y2":55.5440,"z2":233.8270,"x2":146.5720,"h":true,"x1":148.625},{"s":false,"z1":233.0470,"a":false,"y1":53.5320,"n":"Unk","y2":53.3520,"z2":235.3040,"x2":144.1010,"h":true,"x1":144.9320},{"s":false,"z1":235.8400,"a":false,"y1":51.0070,"n":"Unk","y2":51.3830,"z2":237.4030,"x2":147.3730,"h":false,"x1":145.5770},{"s":false,"z1":237.1780,"a":false,"y1":54.2680,"n":"Unk","y2":55.5640,"z2":238.7540,"x2":145.6010,"h":false,"x1":146.9070},{"s":false,"z1":237.6100,"a":false,"y1":54.8450,"n":"Unk","y2":54.4180,"z2":239.7630,"x2":142.2010,"h":false,"x1":143.1690},{"s":false,"z1":239.9440,"a":false,"y1":51.8690,"n":"Unk","y2":49.8260,"z2":240.1360,"x2":144.7560,"h":false,"x1":143.5310},{"s":false,"z1":241.3710,"a":false,"y1":51.0160,"n":"Unk","y2":50.7870,"z2":243.6750,"x2":147.7130,"h":false,"x1":146.9510},{"s":false,"z1":244.4630,"a":false,"y1":53.0380,"n":"Unk","y2":53.9670,"z2":245.7720,"x2":144.2970,"h":false,"x1":146.0770},{"s":false,"z1":244.0670,"a":false,"y1":53.1880,"n":"Unk","y2":52.7450,"z2":246.3400,"x2":141.6310,"h":false,"x1":142.3160},{"s":false,"z1":246.3840,"a":false,"y1":50.1590,"n":"Unk","y2":51.0950,"z2":247.8350,"x2":144.5200,"h":false,"x1":142.7970},{"s":false,"z1":234.7950,"a":false,"y1":65.0160,"n":"Unk","y2":65.1320,"z2":236.7750,"x2":143.2990,"h":false,"x1":141.9210},{"s":false,"z1":236.1520,"a":false,"y1":62.6970,"n":"Unk","y2":62.9100,"z2":237.7430,"x2":146.4450,"h":false,"x1":144.6800},{"s":false,"z1":237.6920,"a":false,"y1":65.7490,"n":"Unk","y2":65.7840,"z2":240.0970,"x2":146.7670,"h":true,"x1":146.3860},{"s":false,"z1":240.5810,"a":false,"y1":65.0940,"n":"Unk","y2":64.2460,"z2":242.4590,"x2":145.2430,"h":true,"x1":144.0010},{"s":false,"z1":240.9930,"a":false,"y1":62.2080,"n":"Unk","y2":61.9160,"z2":240.7290,"x2":148.8950,"h":true,"x1":146.5050},{"s":false,"z1":240.7290,"a":false,"y1":64.6020,"n":"Unk","y2":65.8140,"z2":242.2110,"x2":150.9480,"h":true,"x1":149.4890},{"s":false,"z1":243.7560,"a":true,"y1":66.6820,"n":"Unk","y2":65.2290,"z2":245.6800,"x2":149.2460,"h":true,"x1":148.7130},{"s":false,"z1":244.9490,"a":false,"y1":63.3390,"n":"Unk","y2":61.1570,"z2":244.7080,"x2":148.2890,"h":true,"x1":147.2400},{"s":false,"z1":244.4330,"a":false,"y1":62.2490,"n":"Unk","y2":62.5340,"z2":245.2790,"x2":153.0290,"h":false,"x1":150.7940},{"s":false,"z1":246.9570,"a":false,"y1":64.7100,"n":"Unk","y2":63.4320,"z2":248.7950,"x2":153.2280,"h":false,"x1":152.3010},{"s":false,"z1":236.7390,"a":false,"y1":72.1560,"n":"Unk","y2":73.1910,"z2":238.7350,"x2":147.4190,"h":false,"x1":146.5870},{"s":false,"z1":238.2210,"a":false,"y1":75.6260,"n":"Unk","y2":75.3420,"z2":240.5220,"x2":146.8690,"h":true,"x1":146.3020},{"s":false,"z1":241.1400,"a":false,"y1":74.4320,"n":"Unk","y2":72.9570,"z2":242.7520,"x2":145.1960,"h":true,"x1":144.1810},{"s":false,"z1":240.9220,"a":false,"y1":71.0340,"n":"Unk","y2":70.7840,"z2":241.1150,"x2":148.25,"h":true,"x1":145.8270},{"s":false,"z1":242.1730,"a":true,"y1":73.4130,"n":"Unk","y2":75.3700,"z2":243.5290,"x2":149.0650,"h":true,"x1":148.5500},{"s":false,"z1":244.1630,"a":false,"y1":75.8360,"n":"Unk","y2":75.8400,"z2":246.4820,"x2":147.0830,"h":true,"x1":146.2870},{"s":false,"z1":246.7940,"a":false,"y1":73.0930,"n":"Unk","y2":71.1480,"z2":246.0840,"x2":147.5440,"h":false,"x1":146.2730},{"s":false,"z1":246.3220,"a":false,"y1":72.4190,"n":"Unk","y2":72.2740,"z2":247.5310,"x2":152.0780,"h":false,"x1":149.9950},{"s":false,"z1":248.7970,"a":false,"y1":74.7320,"n":"Unk","y2":73.4960,"z2":250.8840,"x2":151.5320,"h":false,"x1":151.6420},{"s":false,"z1":250.3440,"a":false,"y1":72.6280,"n":"Unk","y2":70.7380,"z2":249.5320,"x2":147.6160,"h":false,"x1":148.8200},{"s":false,"z1":234.4490,"a":false,"y1":82.7130,"n":"Unk","y2":81.4990,"z2":236.4340,"x2":150.4520,"h":true,"x1":151.1160},{"s":false,"z1":237.1680,"a":false,"y1":80.8030,"n":"Unk","y2":81.4860,"z2":239.3680,"x2":152.3030,"h":true,"x1":153.0460},{"s":false,"z1":239.2430,"a":false,"y1":83.9710,"n":"Unk","y2":85.6680,"z2":239.7170,"x2":152.0420,"h":true,"x1":153.6290},{"s":false,"z1":238.8480,"a":false,"y1":84.2110,"n":"Unk","y2":83.4260,"z2":240.9700,"x2":149.1820,"h":true,"x1":149.9300},{"s":false,"z1":240.1890,"a":true,"y1":80.7140,"n":"Unk","y2":81.0990,"z2":242.5230,"x2":149.1660,"h":true,"x1":149.4210},{"s":false,"z1":243.0590,"a":false,"y1":81.2390,"n":"Unk","y2":82.9310,"z2":244.7670,"x2":152.3200,"h":true,"x1":151.8720},{"s":false,"z1":243.5840,"a":false,"y1":84.8120,"n":"Unk","y2":85.9620,"z2":242.875,"x2":148.7210,"h":false,"x1":150.7050},{"s":false,"z1":243.5550,"a":false,"y1":83.5840,"n":"Unk","y2":81.7650,"z2":244.4960,"x2":145.8020,"h":false,"x1":147.1680},{"s":false,"z1":246.0360,"a":false,"y1":80.8110,"n":"Unk","y2":80.6870,"z2":247.6660,"x2":149.7350,"h":false,"x1":148.0060},{"s":false,"z1":248.2400,"a":false,"y1":83.5500,"n":"Unk","y2":85.8800,"z2":248.3710,"x2":149.8170,"h":false,"x1":149.4280},{"s":false,"z1":238.0770,"a":false,"y1":90.4510,"n":"Unk","y2":91.6770,"z2":237.6150,"x2":157.5340,"h":false,"x1":159.5860},{"s":false,"z1":238.8280,"a":false,"y1":94.0760,"n":"Unk","y2":94.2940,"z2":240.4290,"x2":156.7450,"h":false,"x1":158.5330},{"s":false,"z1":238.625,"a":false,"y1":93.7490,"n":"Unk","y2":91.9600,"z2":239.5030,"x2":153.4140,"h":false,"x1":154.7570},{"s":false,"z1":240.9710,"a":false,"y1":90.9380,"n":"Unk","y2":91.3370,"z2":243.2760,"x2":156.0460,"h":true,"x1":155.7110},{"s":false,"z1":242.9720,"a":false,"y1":92.5020,"n":"Unk","y2":92.2520,"z2":245.3620,"x2":158.1480,"h":true,"x1":158.5640},{"s":false,"z1":245.5570,"a":false,"y1":94.2650,"n":"Unk","y2":94.4970,"z2":245.7450,"x2":153.8580,"h":true,"x1":156.2920},{"s":false,"z1":246.1000,"a":true,"y1":91.7770,"n":"Unk","y2":90.2820,"z2":247.8910,"x2":152.7670,"h":true,"x1":153.4910},{"s":false,"z1":248.9320,"a":false,"y1":90.0450,"n":"Unk","y2":90.7340,"z2":250.2320,"x2":157.4430,"h":true,"x1":155.4550},{"s":false,"z1":250.4530,"a":false,"y1":93.3600,"n":"Unk","y2":95.1980,"z2":250.9340,"x2":154.7030,"h":false,"x1":156.1800},{"s":false,"z1":250.2270,"a":false,"y1":93.6100,"n":"Unk","y2":92.8510,"z2":252.5160,"x2":151.9860,"h":true,"x1":152.4240},{"s":false,"z1":251.7820,"a":false,"y1":90.1820,"n":"Unk","y2":90.9870,"z2":254.0100,"x2":152.0560,"h":true,"x1":151.6800},{"s":false,"z1":253.9740,"a":false,"y1":90.3550,"n":"Unk","y2":92.1010,"z2":254.8180,"x2":156.1590,"h":true,"x1":154.7460},{"s":false,"z1":254.6340,"a":false,"y1":94.1010,"n":"Unk","y2":95.2340,"z2":256.6950,"x2":153.7040,"h":true,"x1":154.3760},{"s":false,"z1":256.5620,"a":true,"y1":94.1430,"n":"Unk","y2":94.0780,"z2":258.7580,"x2":152.0900,"h":true,"x1":151.1350},{"s":false,"z1":258.5810,"a":false,"y1":91.2080,"n":"Unk","y2":91.0690,"z2":259.4650,"x2":154.9570,"h":true,"x1":152.7320},{"s":false,"z1":259.4640,"a":false,"y1":93.8820,"n":"Unk","y2":94.3700,"z2":261.7450,"x2":155.9140,"h":false,"x1":155.3340},{"s":false,"z1":262.3580,"a":false,"y1":95.3190,"n":"Unk","y2":93.9510,"z2":264.1000,"x2":152.4030,"h":false,"x1":153.3290},{"s":false,"z1":262.5150,"a":false,"y1":91.8160,"n":"Unk","y2":89.5380,"z2":263.0260,"x2":152.4520,"h":false,"x1":151.8410},{"s":false,"z1":263.2110,"a":false,"y1":90.1450,"n":"Unk","y2":88.1990,"z2":264.6290,"x2":155.0380,"h":false,"x1":155.2190},{"s":false,"z1":242.6320,"a":false,"y1":101.0800,"n":"Unk","y2":101.8880,"z2":244.8690,"x2":164.7460,"h":false,"x1":164.0580},{"s":false,"z1":244.8150,"a":false,"y1":104.0210,"n":"Unk","y2":103.5150,"z2":247.1030,"x2":162.4320,"h":true,"x1":162.9070},{"s":false,"z1":246.5700,"a":false,"y1":102.4490,"n":"Unk","y2":100.4150,"z2":247.9000,"x2":159.6850,"h":true,"x1":159.8810},{"s":false,"z1":247.3980,"a":false,"y1":99.7560,"n":"Unk","y2":100.0100,"z2":249.4830,"x2":163.6280,"h":true,"x1":162.4140},{"s":false,"z1":249.7380,"a":true,"y1":102.7020,"n":"Unk","y2":104.4420,"z2":250.5740,"x2":161.2190,"h":true,"x1":162.6700},{"s":false,"z1":250.4060,"a":false,"y1":102.8730,"n":"Unk","y2":102.2140,"z2":252.6540,"x2":158.5830,"h":true,"x1":158.875},{"s":false,"z1":251.9890,"a":false,"y1":99.4010,"n":"Unk","y2":98.0850,"z2":253.1350,"x2":160,"h":false,"x1":158.3450},{"s":false,"z1":253.6730,"a":false,"y1":100.3420,"n":"Unk","y2":101.7980,"z2":255.5070,"x2":162.2240,"h":false,"x1":161.6230},{"s":false,"z1":255.2610,"a":false,"y1":103.3200,"n":"Unk","y2":103.4700,"z2":256.7460,"x2":157.9400,"h":false,"x1":159.8320},{"s":false,"z1":255.4680,"a":false,"y1":101.4520,"n":"Unk","y2":99.2300,"z2":256.1870,"x2":155.8340,"h":false,"x1":156.5110},{"s":false,"z1":257.1580,"a":false,"y1":98.5900,"n":"Unk","y2":98.2300,"z2":258.1570,"x2":160.5900,"h":false,"x1":158.4440},{"s":false,"z1":259.8710,"a":false,"y1":100.5360,"n":"Unk","y2":102.6810,"z2":261.0470,"x2":160.2090,"h":false,"x1":160.2410},{"s":false,"z1":261.7400,"a":false,"y1":102.3410,"n":"Unk","y2":101.7930,"z2":262.7990,"x2":155.3550,"h":false,"x1":157.4630},{"s":false,"z1":261.7120,"a":false,"y1":99.0810,"n":"Unk","y2":97.2260,"z2":263.0770,"x2":156.2490,"h":false,"x1":155.5680},{"s":false,"z1":263.6600,"a":false,"y1":98.5020,"n":"Unk","y2":98.6300,"z2":265.8450,"x2":157.7970,"h":false,"x1":158.8080},{"s":false,"z1":266.7890,"a":false,"y1":100.6080,"n":"Unk","y2":100.6930,"z2":268.6370,"x2":157.9670,"h":false,"x1":159.5320},{"s":false,"z1":266.8530,"a":false,"y1":100.6910,"n":"Unk","y2":100.8320,"z2":269.1870,"x2":155.0190,"h":false,"x1":155.6640},{"s":false,"z1":269.4250,"a":false,"y1":98.0660,"n":"Unk","y2":97.9900,"z2":271.6550,"x2":155.6280,"h":false,"x1":154.7200},{"s":false,"z1":270.8900,"a":false,"y1":98.6090,"n":"Unk","y2":100.7200,"z2":271.7870,"x2":159.0420,"h":false,"x1":158.2610},{"s":false,"z1":272.7580,"a":false,"y1":101.2980,"n":"Unk","y2":101.3000,"z2":274.6730,"x2":154.8570,"h":false,"x1":156.3320},{"s":false,"z1":273.5300,"a":false,"y1":99.3960,"n":"Unk","y2":97.4480,"z2":272.6840,"x2":151.8820,"h":false,"x1":153.0630},{"s":false,"z1":271.6810,"a":false,"y1":88.0880,"n":"Unk","y2":87.5010,"z2":271.9400,"x2":163.8740,"h":false,"x1":161.5580},{"s":false,"z1":270.5710,"a":false,"y1":85.0480,"n":"Unk","y2":84.4760,"z2":268.3050,"x2":164.2750,"h":true,"x1":163.5100},{"s":false,"z1":267.4540,"a":false,"y1":87.1520,"n":"Unk","y2":86.4150,"z2":266.6570,"x2":166.4610,"h":true,"x1":164.3230},{"s":false,"z1":268.8770,"a":false,"y1":87.4390,"n":"Unk","y2":85.8060,"z2":269.9430,"x2":169.2810,"h":true,"x1":167.8410},{"s":false,"z1":268.8470,"a":false,"y1":83.6520,"n":"Unk","y2":83.1760,"z2":267.2180,"x2":169.5900,"h":true,"x1":167.8210},{"s":false,"z1":265.0130,"a":true,"y1":83.8360,"n":"Unk","y2":84.6110,"z2":265.0720,"x2":170.1720,"h":true,"x1":167.8940},{"s":false,"z1":264.2330,"a":false,"y1":87.2260,"n":"Unk","y2":88.4030,"z2":265.2440,"x2":171.2560,"h":true,"x1":169.4540},{"s":false,"z1":266.7960,"a":false,"y1":86.2120,"n":"Unk","y2":84.7970,"z2":267.2850,"x2":174.0990,"h":false,"x1":172.1180},{"s":false,"z1":266.5610,"a":false,"y1":82.5130,"n":"Unk","y2":82.0590,"z2":265.0480,"x2":174.7010,"h":false,"x1":172.8930},{"s":false,"z1":262.7600,"a":false,"y1":82.8840,"n":"Unk","y2":84.1300,"z2":261.1450,"x2":174.3440,"h":false,"x1":173.1480},{"s":false,"z1":263.0100,"a":false,"y1":85.9170,"n":"Unk","y2":86.4530,"z2":264.1790,"x2":177.4690,"h":false,"x1":175.4140},{"s":false,"z1":264.8910,"a":false,"y1":83.7150,"n":"Unk","y2":82.8460,"z2":264.7120,"x2":180.1720,"h":false,"x1":177.9370},{"s":false,"z1":262.2080,"a":false,"y1":81.5120,"n":"Unk","y2":82.7360,"z2":261.3840,"x2":181.5040,"h":false,"x1":179.6540},{"s":false,"z1":260.6260,"a":false,"y1":84.9710,"n":"Unk","y2":85.8080,"z2":261.5350,"x2":181.9400,"h":false,"x1":179.8760},{"s":false,"z1":268.1710,"a":false,"y1":95.8180,"n":"Unk","y2":95.5170,"z2":268.0620,"x2":195.7860,"h":false,"x1":198.2350},{"s":false,"z1":268.2770,"a":false,"y1":98.4560,"n":"Unk","y2":98.1160,"z2":267.8170,"x2":193.0220,"h":false,"x1":195.3780},{"s":false,"z1":265.2460,"a":false,"y1":97.1320,"n":"Unk","y2":95.9160,"z2":265.7720,"x2":191.4810,"h":true,"x1":193.5070},{"s":false,"z1":267.5430,"a":false,"y1":94.1270,"n":"Unk","y2":93.8050,"z2":268.1290,"x2":190.5480,"h":true,"x1":192.8710},{"s":false,"z1":269.9010,"a":false,"y1":96.0770,"n":"Unk","y2":97.9490,"z2":269.3350,"x2":189.0410,"h":true,"x1":190.4910},{"s":false,"z1":266.8340,"a":true,"y1":96.6880,"n":"Unk","y2":95.3800,"z2":265.4080,"x2":186.6880,"h":true,"x1":188.2160},{"s":false,"z1":266.7840,"a":false,"y1":92.9240,"n":"Unk","y2":91.2360,"z2":268.3700,"x2":186.7020,"h":true,"x1":187.4900},{"s":false,"z1":270.3080,"a":false,"y1":91.9270,"n":"Unk","y2":92.1070,"z2":270.9710,"x2":186.3140,"h":false,"x1":188.5900},{"s":false,"z1":272.0140,"a":false,"y1":94.6620,"n":"Unk","y2":95.4390,"z2":271.3350,"x2":184.2890,"h":false,"x1":186.5030},{"s":false,"z1":269.4750,"a":false,"y1":93.3700,"n":"Unk","y2":91.5140,"z2":269.2220,"x2":182.4300,"h":true,"x1":183.9470},{"s":false,"z1":270.6790,"a":false,"y1":89.7450,"n":"Unk","y2":89.6340,"z2":272.0110,"x2":182.0850,"h":true,"x1":184.0730},{"s":false,"z1":273.7100,"a":false,"y1":91.8030,"n":"Unk","y2":92.4090,"z2":274.2290,"x2":180.6790,"h":true,"x1":182.9760},{"s":false,"z1":271.7070,"a":false,"y1":93.6380,"n":"Unk","y2":93.3390,"z2":272.0670,"x2":177.9250,"h":true,"x1":180.2710},{"s":false,"z1":271.1160,"a":false,"y1":90.7780,"n":"Unk","y2":89.4790,"z2":272.8510,"x2":176.7460,"h":true,"x1":177.8680},{"s":false,"z1":274.6320,"a":false,"y1":89.6930,"n":"Unk","y2":90.1330,"z2":275.6970,"x2":176.7720,"h":true,"x1":178.8360},{"s":false,"z1":275.7640,"a":false,"y1":92.9100,"n":"Unk","y2":93.3920,"z2":275.6670,"x2":174.6720,"h":true,"x1":177.0600},{"s":false,"z1":273.7000,"a":false,"y1":91.4950,"n":"Unk","y2":89.6980,"z2":274.2980,"x2":172.6350,"h":true,"x1":174.1690},{"s":false,"z1":274.9180,"a":true,"y1":87.8920,"n":"Unk","y2":87.4890,"z2":277.0410,"x2":173.5980,"h":true,"x1":174.7080},{"s":false,"z1":278.1180,"a":false,"y1":89.9240,"n":"Unk","y2":90.375,"z2":279.1470,"x2":172.3440,"h":true,"x1":174.4530},{"s":false,"z1":277.0010,"a":false,"y1":91.6720,"n":"Unk","y2":91.6370,"z2":275.7060,"x2":169.1810,"h":false,"x1":171.2300},{"s":false,"z1":274.8310,"a":false,"y1":89.0520,"n":"Unk","y2":87.5130,"z2":275.9680,"x2":168.1920,"h":false,"x1":169.6970},{"s":false,"z1":278.0910,"a":false,"y1":87.1400,"n":"Unk","y2":87.2530,"z2":280.1090,"x2":168.7340,"h":false,"x1":170.0730},{"s":false,"z1":279.9550,"a":false,"y1":89.9860,"n":"Unk","y2":89.3650,"z2":280.8980,"x2":166.2830,"h":false,"x1":168.4090},{"s":false,"z1":278.5930,"a":false,"y1":89.9000,"n":"Unk","y2":88.1420,"z2":278.1280,"x2":163.1800,"h":false,"x1":164.8340},{"s":false,"z1":279.4510,"a":false,"y1":86.1580,"n":"Unk","y2":84.9190,"z2":279.6630,"x2":162.6600,"h":false,"x1":164.7340},{"s":false,"z1":289.2140,"a":false,"y1":96.6420,"n":"Unk","y2":97.4160,"z2":287.6420,"x2":171.0840,"h":false,"x1":172.6740},{"s":false,"z1":289.2140,"a":false,"y1":99.6190,"n":"Unk","y2":101.7720,"z2":288.2070,"x2":170.7810,"h":false,"x1":170.3160},{"s":false,"z1":287.3430,"a":false,"y1":100.8760,"n":"Unk","y2":99.4320,"z2":285.4250,"x2":173.1290,"h":true,"x1":173.3300},{"s":false,"z1":285.9160,"a":false,"y1":98.0300,"n":"Unk","y2":97.9740,"z2":283.7020,"x2":174.6970,"h":true,"x1":175.4990},{"s":false,"z1":284.1370,"a":false,"y1":96.3740,"n":"Unk","y2":97.3670,"z2":282.9620,"x2":170.6680,"h":true,"x1":172.5370},{"s":false,"z1":282.8260,"a":false,"y1":99.9210,"n":"Unk","y2":102.1620,"z2":282.1920,"x2":172.5960,"h":true,"x1":171.8400},{"s":false,"z1":282.2880,"a":true,"y1":101.4060,"n":"Unk","y2":100.8690,"z2":280.4970,"x2":176.7170,"h":true,"x1":175.2750},{"s":false,"z1":280.5220,"a":false,"y1":98.2300,"n":"Unk","y2":97.4380,"z2":279.4540,"x2":174.1370,"h":true,"x1":176.0970},{"s":false,"z1":278.2730,"a":false,"y1":100.0580,"n":"Unk","y2":101.6890,"z2":276.5960,"x2":174.0370,"h":false,"x1":173.7070},{"s":false,"z1":278.4630,"a":false,"y1":103.7120,"n":"Unk","y2":104.8610,"z2":277.6830,"x2":176.9080,"h":false,"x1":174.8860},{"s":false,"z1":276.9990,"a":false,"y1":102.5010,"n":"Unk","y2":101.1940,"z2":275.1690,"x2":178.9540,"h":false,"x1":178.1800},{"s":false,"z1":275.1030,"a":false,"y1":99.4700,"n":"Unk","y2":100.0730,"z2":272.7450,"x2":176.8810,"h":false,"x1":176.9300},{"s":false,"z1":272.8800,"a":false,"y1":101.0670,"n":"Unk","y2":103.1800,"z2":271.6830,"x2":174.4200,"h":false,"x1":174.2480},{"s":false,"z1":272.3960,"a":false,"y1":103.5130,"n":"Unk","y2":103.9490,"z2":272.0410,"x2":179.5170,"h":false,"x1":177.1560},{"s":false,"z1":271.9500,"a":false,"y1":101.3620,"n":"Unk","y2":101.5900,"z2":269.5820,"x2":180.3300,"h":false,"x1":180.2400},{"s":false,"z1":285.4620,"a":false,"y1":100.8530,"n":"Unk","y2":98.4820,"z2":285.9360,"x2":162.0340,"h":false,"x1":162.0090},{"s":false,"z1":284.0170,"a":false,"y1":97.7050,"n":"Unk","y2":95.5660,"z2":283.7100,"x2":161.2810,"h":false,"x1":160.3140},{"s":false,"z1":284.2830,"a":false,"y1":96.4660,"n":"Unk","y2":96.3710,"z2":285.7270,"x2":165.8640,"h":false,"x1":163.9070},{"s":false,"z1":287.3240,"a":false,"y1":98.5660,"n":"Unk","y2":99.3700,"z2":289.2880,"x2":163.8230,"h":false,"x1":165.0030},{"s":false,"z1":289.0950,"a":false,"y1":97.3200,"n":"Unk","y2":95.0210,"z2":289.9270,"x2":161.8860,"h":false,"x1":161.8510},{"s":false,"z1":287.6010,"a":false,"y1":93.9890,"n":"Unk","y2":91.9990,"z2":287.3960,"x2":161.9680,"h":false,"x1":160.6360},{"s":false,"z1":288.2920,"a":false,"y1":93.1750,"n":"Unk","y2":92.7240,"z2":290.0560,"x2":165.9260,"h":false,"x1":164.3200},{"s":false,"z1":291.8180,"a":false,"y1":94.5500,"n":"Unk","y2":93.9340,"z2":294.1310,"x2":164.4050,"h":false,"x1":164.7610},{"s":false,"z1":293.5560,"a":false,"y1":91.7010,"n":"Unk","y2":89.4730,"z2":294.2940,"x2":163.2560,"h":false,"x1":162.7450},{"s":false,"z1":291.9300,"a":false,"y1":88.1660,"n":"Unk","y2":86.3760,"z2":291.7020,"x2":164.0520,"h":false,"x1":162.4470},{"s":false,"z1":293.4220,"a":false,"y1":87.7590,"n":"Unk","y2":89.6690,"z2":294.8840,"x2":165.4410,"h":false,"x1":165.8460},{"s":false,"z1":261.5580,"a":false,"y1":94.8330,"n":"Unk","y2":93.9570,"z2":262.6830,"x2":170.7990,"h":false,"x1":168.8180},{"s":false,"z1":261.7910,"a":false,"y1":96.1560,"n":"Unk","y2":98.1710,"z2":262.9570,"x2":173.1150,"h":false,"x1":172.3840},{"s":false,"z1":263.0960,"a":false,"y1":99.1020,"n":"Unk","y2":99.8170,"z2":264.2160,"x2":168.3570,"h":false,"x1":170.4170},{"s":false,"z1":264.0790,"a":false,"y1":97.3850,"n":"Unk","y2":97.2580,"z2":266.4810,"x2":166.9790,"h":false,"x1":167.1320},{"s":false,"z1":266.7200,"a":false,"y1":95.0010,"n":"Unk","y2":96.3250,"z2":268.7100,"x2":168.2370,"h":false,"x1":168.4790},{"s":false,"z1":267.8860,"a":false,"y1":98.2200,"n":"Unk","y2":97.7960,"z2":269.9850,"x2":169.1750,"h":false,"x1":170.2770},{"s":false,"z1":270.6910,"a":false,"y1":100.5730,"n":"Unk","y2":100.2400,"z2":272.0410,"x2":167.0630,"h":false,"x1":169.0180},{"s":false,"z1":270.2650,"a":false,"y1":98.6100,"n":"Unk","y2":97.4340,"z2":272.1800,"x2":164.8840,"h":false,"x1":165.8140},{"s":false,"z1":273.4190,"a":false,"y1":97.1200,"n":"Unk","y2":98.4680,"z2":274.5830,"x2":169.0550,"h":false,"x1":167.4580},{"s":false,"z1":275.3320,"a":false,"y1":100.3390,"n":"Unk","y2":102.2940,"z2":275.8150,"x2":165.6160,"h":false,"x1":166.9310},{"s":false,"z1":275.5010,"a":false,"y1":100.9610,"n":"Unk","y2":101.8570,"z2":277.6240,"x2":162.4040,"h":false,"x1":163.1270},{"s":false,"z1":279.0030,"a":false,"y1":99.8700,"n":"Unk","y2":101.5260,"z2":280.6880,"x2":164.2940,"h":false,"x1":164.2300},{"s":false,"z1":282.3760,"a":false,"y1":92.4310,"n":"Unk","y2":92.6050,"z2":283.5130,"x2":181.6630,"h":false,"x1":183.8250},{"s":false,"z1":281.4690,"a":false,"y1":94.4010,"n":"Unk","y2":93.8660,"z2":280.5050,"x2":178.4530,"h":false,"x1":180.6380},{"s":false,"z1":280.4970,"a":false,"y1":91.0540,"n":"Unk","y2":88.6420,"z2":280.5850,"x2":179.6170,"h":false,"x1":179.1150},{"s":false,"z1":282.7820,"a":false,"y1":89.1940,"n":"Unk","y2":88.8600,"z2":284.9790,"x2":180.4720,"h":true,"x1":181.4430},{"s":false,"z1":284.6380,"a":false,"y1":91.0730,"n":"Unk","y2":88.9560,"z2":284.6830,"x2":177.6660,"h":true,"x1":178.75},{"s":false,"z1":283.2900,"a":false,"y1":89.75,"n":"Unk","y2":87.6900,"z2":282.0390,"x2":175.1200,"h":true,"x1":175.3980},{"s":false,"z1":282.9360,"a":false,"y1":86.7050,"n":"Unk","y2":84.9180,"z2":283.2260,"x2":176.1140,"h":true,"x1":177.6730},{"s":false,"z1":286.0460,"a":true,"y1":84.8080,"n":"Unk","y2":84.5470,"z2":286.9190,"x2":174.4740,"h":true,"x1":176.6970},{"s":false,"z1":286.5750,"a":false,"y1":87.2110,"n":"Unk","y2":85.2340,"z2":286.3880,"x2":172.4340,"h":true,"x1":173.7150},{"s":false,"z1":284.3560,"a":false,"y1":86.0460,"n":"Unk","y2":83.8560,"z2":283.4110,"x2":170.2630,"h":true,"x1":170.7250},{"s":false,"z1":285.0280,"a":true,"y1":82.5690,"n":"Unk","y2":81.1310,"z2":286.6730,"x2":171.2210,"h":true,"x1":172.3050},{"s":false,"z1":288.8800,"a":false,"y1":82.4290,"n":"Unk","y2":83.9240,"z2":290.2230,"x2":171.0750,"h":true,"x1":172.4900},{"s":false,"z1":288.1730,"a":false,"y1":83.8200,"n":"Unk","y2":82.8950,"z2":287.2960,"x2":166.9680,"h":false,"x1":169.0070},{"s":false,"z1":285.4060,"a":false,"y1":81.2720,"n":"Unk","y2":79.2270,"z2":286.0540,"x2":167.2360,"h":false,"x1":168.3580},{"s":false,"z1":288.3880,"a":false,"y1":78.9900,"n":"Unk","y2":77.9760,"z2":289.3840,"x2":166.9720,"h":false,"x1":168.9020},{"s":false,"z1":289.8420,"a":false,"y1":80.4740,"n":"Unk","y2":78.3150,"z2":290.1710,"x2":164.6690,"h":false,"x1":165.6270},{"s":false,"z1":288.2450,"a":false,"y1":78.5970,"n":"Unk","y2":76.5020,"z2":288.9830,"x2":163.7490,"h":false,"x1":162.6860},{"s":false,"z1":292.5740,"a":false,"y1":97.6800,"n":"Unk","y2":96.8810,"z2":291.5670,"x2":180.3950,"h":false,"x1":182.4510},{"s":false,"z1":291.2730,"a":false,"y1":94.2480,"n":"Unk","y2":92.0220,"z2":291.8810,"x2":182.3080,"h":false,"x1":181.5110},{"s":false,"z1":294.6360,"a":false,"y1":93.0700,"n":"Unk","y2":94.4400,"z2":296.6270,"x2":182.8910,"h":false,"x1":182.8200},{"s":false,"z1":296.8330,"a":false,"y1":94.625,"n":"Unk","y2":95.1220,"z2":297.6540,"x2":177.8270,"h":false,"x1":180.0240},{"s":false,"z1":296.5380,"a":false,"y1":92.8440,"n":"Unk","y2":91.4180,"z2":295.5200,"x2":174.8130,"h":false,"x1":176.5210},{"s":false,"z1":294.7050,"a":false,"y1":89.4510,"n":"Unk","y2":87.1860,"z2":295.5510,"x2":176.3540,"h":false,"x1":176.5570},{"s":false,"z1":297.3740,"a":false,"y1":87.6710,"n":"Unk","y2":88.6590,"z2":299.5900,"x2":178.4520,"h":false,"x1":178.5360},{"s":false,"z1":299.1290,"a":false,"y1":89.2280,"n":"Unk","y2":88.9630,"z2":299.0690,"x2":173.1060,"h":false,"x1":175.5270},{"s":false,"z1":296.3550,"a":false,"y1":88.0210,"n":"Unk","y2":85.6580,"z2":296.1580,"x2":172.6180,"h":false,"x1":173.1600},{"s":false,"z1":298.3110,"a":false,"y1":85.2540,"n":"Unk","y2":85.8790,"z2":300.0660,"x2":176.3190,"h":false,"x1":174.7370},{"s":false,"z1":301.8010,"a":false,"y1":86.8860,"n":"Unk","y2":87.0890,"z2":303.5870,"x2":172.4610,"h":false,"x1":174.1130},{"s":false,"z1":302.1760,"a":false,"y1":88.5510,"n":"Unk","y2":87.7250,"z2":301.4590,"x2":168.4310,"h":false,"x1":170.6010},{"s":false,"z1":301.0560,"a":false,"y1":85.1320,"n":"Unk","y2":83.0210,"z2":301.7480,"x2":170.6700,"h":false,"x1":169.6940},{"s":false,"z1":304.2250,"a":false,"y1":84.1520,"n":"Unk","y2":83.7260,"z2":306.3820,"x2":170.5230,"h":false,"x1":171.5840},{"s":false,"z1":305.5420,"a":false,"y1":85.1550,"n":"Unk","y2":83.2600,"z2":305.3480,"x2":166.7970,"h":false,"x1":168.2270},{"s":false,"z1":302.5520,"a":false,"y1":83.4960,"n":"Unk","y2":81.5900,"z2":301.1470,"x2":165.8900,"h":false,"x1":166.4470},{"s":false,"z1":301.8150,"a":false,"y1":80.1820,"n":"Unk","y2":78.6550,"z2":303.2240,"x2":166.9650,"h":false,"x1":168.1280},{"s":false,"z1":305.5430,"a":false,"y1":79.5420,"n":"Unk","y2":79.8230,"z2":306.8470,"x2":166.4170,"h":false,"x1":168.4600},{"s":false,"z1":306.4580,"a":false,"y1":80.3190,"y2":79.8230,"z2":306.8470,"x2":166.4170,"h":false,"x1":167.4970},{"s":false,"z1":306.4580,"a":false,"y1":80.3190,"y2":79.8230,"z2":306.8470,"x2":166.4170,"h":false,"x1":167.4970},{"s":false,"z1":306.4580,"a":false,"y1":80.3190,"y2":79.8230,"z2":306.8470,"x2":166.4170,"h":false,"x1":167.4970},{"s":false,"z1":306.4580,"a":false,"y1":80.3190,"y2":79.8230,"z2":306.8470,"x2":166.4170,"h":false,"x1":167.4970}],[{"s":false,"z1":264.7900,"a":false,"y1":60.8930,"y2":60.8930,"z2":264.7900,"x2":218.0540,"h":false,"x1":218.0540},{"s":false,"z1":264.7900,"a":false,"y1":60.8930,"y2":60.8930,"z2":264.7900,"x2":218.0540,"h":false,"x1":218.0540},{"s":false,"z1":265.6160,"a":false,"y1":60.0550,"n":"Unk","y2":60.0040,"z2":264.2960,"x2":221.0060,"h":false,"x1":218.9650},{"s":false,"z1":266.1910,"a":false,"y1":61.3910,"n":"Unk","y2":60.8340,"z2":267.4750,"x2":224.5050,"h":true,"x1":222.5240},{"s":false,"z1":269.9180,"a":false,"y1":61.8380,"n":"Unk","y2":59.8270,"z2":271.1210,"x2":223.9460,"h":true,"x1":223.4030},{"s":false,"z1":269.8350,"a":false,"y1":58.4190,"n":"Unk","y2":57.5030,"z2":270.9080,"x2":223.8140,"h":true,"x1":221.8480},{"s":false,"z1":268.4560,"a":false,"y1":56.9860,"n":"Unk","y2":57.4450,"z2":268.8610,"x2":227.4660,"h":true,"x1":225.1220},{"s":false,"z1":269.7670,"a":false,"y1":60.1280,"n":"Unk","y2":60.0770,"z2":271.8930,"x2":228.1750,"h":true,"x1":227.0140},{"s":false,"z1":273.1700,"a":false,"y1":58.8780,"n":"Unk","y2":56.7240,"z2":274.1760,"x2":226.3800,"h":true,"x1":225.9110},{"s":false,"z1":271.7470,"a":true,"y1":55.3120,"n":"Unk","y2":54.2340,"z2":272.9410,"x2":227.8470,"h":true,"x1":226.0490},{"s":false,"z1":270.9400,"a":false,"y1":54.5270,"n":"Unk","y2":54.9510,"z2":271.0050,"x2":232.1170,"h":true,"x1":229.7230},{"s":false,"z1":272.8240,"a":false,"y1":57.0250,"n":"Unk","y2":57.2960,"z2":275.2280,"x2":232.2580,"h":false,"x1":231.8840},{"s":false,"z1":275.8180,"a":false,"y1":56.0220,"n":"Unk","y2":54.1070,"z2":277.2620,"x2":230.1910,"h":false,"x1":229.7230},{"s":false,"z1":275.1770,"a":false,"y1":52.2640,"n":"Unk","y2":51.3390,"z2":274.7920,"x2":232.1470,"h":false,"x1":229.9670},{"s":false,"z1":275.5920,"a":false,"y1":53.6730,"n":"Unk","y2":54.9680,"z2":277.3680,"x2":234.4810,"h":false,"x1":233.4280},{"s":false,"z1":279.3550,"a":false,"y1":53.6450,"n":"Unk","y2":51.8590,"z2":281.0060,"x2":233.1850,"h":false,"x1":232.8290},{"s":false,"z1":279.1860,"a":false,"y1":49.8740,"n":"Unk","y2":48.1150,"z2":278.3510,"x2":233.6330,"h":false,"x1":232.2510},{"s":false,"z1":278.6450,"a":false,"y1":49.5080,"n":"Unk","y2":49.8480,"z2":279.1790,"x2":238.3780,"h":false,"x1":236.0150},{"s":false,"z1":288.9130,"a":false,"y1":50.9330,"n":"Unk","y2":49.1590,"z2":287.3710,"x2":222.4280,"h":true,"x1":222.7150},{"s":false,"z1":288.1230,"a":false,"y1":47.9550,"n":"Unk","y2":48.125,"z2":285.7070,"x2":224.6320,"h":true,"x1":224.9390},{"s":false,"z1":285.3470,"a":false,"y1":45.4530,"n":"Unk","y2":45.2150,"z2":283.7350,"x2":222.1230,"h":true,"x1":223.9730},{"s":false,"z1":283.6340,"a":true,"y1":47.9900,"n":"Unk","y2":49.9330,"z2":282.1780,"x2":221.9550,"h":true,"x1":221.6820},{"s":false,"z1":283.5170,"a":false,"y1":50.8480,"n":"Unk","y2":50.5570,"z2":282.1240,"x2":226.1290,"h":true,"x1":224.1520},{"s":false,"z1":280.9090,"a":false,"y1":48.2110,"n":"Unk","y2":48.4410,"z2":278.7490,"x2":224.1320,"h":true,"x1":225.1040},{"s":false,"z1":279.0280,"a":false,"y1":46.6270,"n":"Unk","y2":47.8560,"z2":277.2410,"x2":221.0410,"h":true,"x1":222.1500},{"s":false,"z1":278.6120,"a":false,"y1":50.3430,"n":"Unk","y2":50.3700,"z2":276.2030,"x2":221.4940,"h":true,"x1":221.3130},{"s":false,"z1":276.1870,"a":false,"y1":50.7010,"n":"Unk","y2":50.2920,"z2":274.2790,"x2":222.9010,"h":true,"x1":224.2440},{"s":false,"z1":274.2760,"a":false,"y1":47.5200,"n":"Unk","y2":47.0920,"z2":272.8040,"x2":221.4320,"h":true,"x1":223.3100},{"s":false,"z1":274.2110,"a":false,"y1":48.7540,"n":"Unk","y2":50.1300,"z2":272.3930,"x2":218.7820,"h":true,"x1":219.6510},{"s":false,"z1":272.8140,"a":false,"y1":52.1170,"n":"Unk","y2":51.9550,"z2":270.4110,"x2":220.9380,"h":true,"x1":220.7410},{"s":false,"z1":270.5310,"a":true,"y1":50.4160,"n":"Unk","y2":50.3720,"z2":268.4080,"x2":222.2970,"h":true,"x1":223.3110},{"s":false,"z1":268.9390,"a":false,"y1":48.2300,"n":"Unk","y2":48.7370,"z2":267.4450,"x2":218.8230,"h":true,"x1":220.6550},{"s":false,"z1":268.7030,"a":false,"y1":51.1140,"n":"Unk","y2":52.2860,"z2":266.6170,"x2":217.9560,"h":false,"x1":218.1340},{"s":false,"z1":266.6830,"a":false,"y1":52.9350,"n":"Unk","y2":52.3840,"z2":264.7490,"x2":222.0150,"h":true,"x1":220.7240},{"s":false,"z1":264.7590,"a":false,"y1":49.7420,"n":"Unk","y2":51.2340,"z2":263.0020,"x2":220.8300,"h":true,"x1":221.3990},{"s":false,"z1":262.2460,"a":false,"y1":49.9150,"n":"Unk","y2":51.9620,"z2":261.1440,"x2":217.9050,"h":true,"x1":218.5740},{"s":false,"z1":262.7700,"a":false,"y1":53.6610,"n":"Unk","y2":54.7970,"z2":260.7110,"x2":219.7140,"h":true,"x1":219.25},{"s":false,"z1":260.3300,"a":true,"y1":53.4490,"n":"Unk","y2":53.4010,"z2":258.0380,"x2":221.4940,"h":true,"x1":222.2090},{"s":false,"z1":258.3110,"a":false,"y1":51.0260,"n":"Unk","y2":51.5270,"z2":257.9430,"x2":217.7800,"h":true,"x1":220.1490},{"s":false,"z1":257.3310,"a":false,"y1":54.2160,"n":"Unk","y2":56.6260,"z2":257.4880,"x2":218.5500,"h":false,"x1":218.2960},{"s":false,"z1":255.0220,"a":false,"y1":56.6460,"n":"Unk","y2":55.5440,"z2":253.2100,"x2":219.0240,"h":false,"x1":220.1280},{"s":false,"z1":268.0030,"a":false,"y1":59.3560,"n":"Unk","y2":60.1080,"z2":269.8690,"x2":210.7360,"h":false,"x1":209.4190},{"s":false,"z1":270.6910,"a":false,"y1":57.3260,"n":"Unk","y2":57.8970,"z2":272.3020,"x2":213.0180,"h":true,"x1":211.3170},{"s":false,"z1":271.7070,"a":false,"y1":60.6610,"n":"Unk","y2":60.5440,"z2":273.8240,"x2":214.2340,"h":true,"x1":213.0580},{"s":false,"z1":275.2140,"a":false,"y1":60.0670,"n":"Unk","y2":59.7260,"z2":276.2190,"x2":213.9660,"h":true,"x1":211.8120},{"s":false,"z1":274.9010,"a":false,"y1":57.1340,"n":"Unk","y2":56.8070,"z2":274.7940,"x2":216.5500,"h":true,"x1":214.1830},{"s":false,"z1":275.4380,"a":true,"y1":59.3620,"n":"Unk","y2":60.7840,"z2":277.0670,"x2":218.2390,"h":true,"x1":217.1930},{"s":false,"z1":277.7250,"a":false,"y1":62.0450,"n":"Unk","y2":61.8380,"z2":280.0700,"x2":215.6600,"h":true,"x1":215.8600},{"s":false,"z1":279.9100,"a":false,"y1":59.0760,"n":"Unk","y2":58.4750,"z2":281.2080,"x2":216.8350,"h":true,"x1":214.8710},{"s":false,"z1":278.9930,"a":false,"y1":57.3640,"n":"Unk","y2":57.8740,"z2":279.6240,"x2":220.4510,"h":true,"x1":218.1770},{"s":false,"z1":279.1340,"a":false,"y1":60.5870,"n":"Unk","y2":59.8500,"z2":280.5210,"x2":222.0870,"h":true,"x1":220.2440},{"s":false,"z1":282.9090,"a":false,"y1":60.8620,"n":"Unk","y2":59.3040,"z2":284.7440,"x2":221.2600,"h":true,"x1":220.7390},{"s":false,"z1":283.9380,"a":false,"y1":57.3230,"n":"Unk","y2":55.8360,"z2":284.8830,"x2":221.0750,"h":true,"x1":219.4410},{"s":false,"z1":283.1990,"a":true,"y1":56.9180,"n":"Unk","y2":58.2570,"z2":284.4550,"x2":224.7590,"h":true,"x1":223.1320},{"s":false,"z1":283.2310,"a":false,"y1":60.6880,"n":"Unk","y2":62.6530,"z2":284.4570,"x2":223.1950,"h":true,"x1":223.9120},{"s":false,"z1":286.9890,"a":false,"y1":61.3980,"n":"Unk","y2":60.4050,"z2":289.2060,"x2":223.6830,"h":false,"x1":223.6150},{"s":false,"z1":288.6010,"a":false,"y1":58.6490,"n":"Unk","y2":58.8970,"z2":288.4930,"x2":228.1000,"h":false,"x1":225.6990},{"s":false,"z1":292.3650,"a":false,"y1":48.8350,"n":"Unk","y2":48.1670,"z2":292.2470,"x2":211.8140,"h":false,"x1":214.1650},{"s":false,"z1":292.8400,"a":false,"y1":50.8260,"n":"Unk","y2":51.1170,"z2":290.8590,"x2":209.5650,"h":false,"x1":210.9560},{"s":false,"z1":289.6650,"a":false,"y1":52.9170,"n":"Unk","y2":51.4580,"z2":287.8050,"x2":211.2290,"h":false,"x1":211.5190},{"s":false,"z1":287.9600,"a":false,"y1":50.4820,"n":"Unk","y2":48.1380,"z2":287.5730,"x2":213.4500,"h":false,"x1":213.8940},{"s":false,"z1":287.4260,"a":false,"y1":48.6200,"n":"Unk","y2":48.1610,"z2":285.9050,"x2":208.8730,"h":false,"x1":210.6410},{"s":false,"z1":285.1510,"a":false,"y1":50.9580,"n":"Unk","y2":51.8390,"z2":283.0100,"x2":209.2440,"h":false,"x1":208.7080},{"s":false,"z1":283.7290,"a":false,"y1":52.3310,"n":"Unk","y2":51.8570,"z2":281.3570,"x2":211.7280,"h":false,"x1":211.9470},{"s":false,"z1":281.8230,"a":false,"y1":49.0870,"n":"Unk","y2":49.7010,"z2":279.9320,"x2":210.2990,"h":false,"x1":211.5690},{"s":false,"z1":281.2900,"a":false,"y1":49.6130,"n":"Unk","y2":49.6700,"z2":279.0770,"x2":206.9200,"h":false,"x1":207.8380},{"s":false,"z1":278.3500,"a":false,"y1":51.9580,"n":"Unk","y2":51.9240,"z2":277.2780,"x2":210.5880,"h":false,"x1":208.3700},{"s":false,"z1":276.1560,"a":false,"y1":49.4370,"n":"Unk","y2":48.3860,"z2":275.2770,"x2":208.2850,"h":false,"x1":210.2180},{"s":false,"z1":299.9600,"a":false,"y1":49.8120,"n":"Unk","y2":49.8450,"z2":300.1910,"x2":205.2940,"h":false,"x1":202.8740},{"s":false,"z1":298.3590,"a":false,"y1":47.6950,"n":"Unk","y2":46.2160,"z2":296.4930,"x2":206.1400,"h":false,"x1":205.5890},{"s":false,"z1":295.1190,"a":false,"y1":46.7330,"n":"Unk","y2":47.2650,"z2":293.2280,"x2":202.2690,"h":false,"x1":203.7050},{"s":false,"z1":294.4480,"a":false,"y1":49.1900,"n":"Unk","y2":51.5620,"z2":294.1580,"x2":200.8710,"h":false,"x1":200.8660},{"s":false,"z1":294.0650,"a":false,"y1":51.5070,"n":"Unk","y2":51.6540,"z2":291.7080,"x2":204.2270,"h":false,"x1":203.7720},{"s":false,"z1":291.5190,"a":false,"y1":49.0310,"n":"Unk","y2":47.8090,"z2":290.0370,"x2":203.8040,"h":false,"x1":205.2520},{"s":false,"z1":290.1260,"a":false,"y1":50,"n":"Unk","y2":51.8850,"z2":289.7140,"x2":200.3810,"h":false,"x1":201.8560},{"s":false,"z1":291.2740,"a":false,"y1":53.6240,"n":"Unk","y2":55.2700,"z2":289.5950,"x2":202.0060,"h":false,"x1":201.8400},{"s":false,"z1":288.6830,"a":false,"y1":54.2120,"n":"Unk","y2":54.3280,"z2":286.3880,"x2":203.9810,"h":false,"x1":204.6090},{"s":false,"z1":286.2970,"a":false,"y1":51.7580,"n":"Unk","y2":52.2060,"z2":285.2270,"x2":200.7850,"h":false,"x1":202.9170},{"s":false,"z1":287.0670,"a":false,"y1":54.1370,"n":"Unk","y2":55.8300,"z2":285.5390,"x2":199.3630,"h":false,"x1":200.0410},{"s":false,"z1":285.0640,"a":false,"y1":56.6020,"n":"Unk","y2":56.7460,"z2":282.6290,"x2":202.125,"h":false,"x1":202.1620},{"s":false,"z1":287.0290,"a":false,"y1":77.2510,"n":"Unk","y2":75.1730,"z2":286.9750,"x2":199.5730,"h":true,"x1":200.7190},{"s":false,"z1":285.2100,"a":false,"y1":76.1150,"n":"Unk","y2":74.3820,"z2":286.8130,"x2":197.7820,"h":true,"x1":197.5140},{"s":false,"z1":285.0450,"a":true,"y1":72.2750,"n":"Unk","y2":70.5630,"z2":284.7290,"x2":198.8540,"h":true,"x1":197.1460},{"s":false,"z1":285.5570,"a":false,"y1":72.2810,"n":"Unk","y2":71.1670,"z2":287.0790,"x2":202.3620,"h":true,"x1":200.9090},{"s":false,"z1":289.3330,"a":false,"y1":72.4470,"n":"Unk","y2":70.1220,"z2":290.0430,"x2":200.8900,"h":true,"x1":201.1060},{"s":false,"z1":289.1770,"a":false,"y1":69.8880,"n":"Unk","y2":68.3360,"z2":289.9810,"x2":199.8230,"h":true,"x1":198.2230},{"s":false,"z1":287.8310,"a":false,"y1":66.5710,"n":"Unk","y2":65.3560,"z2":289.2850,"x2":201.1830,"h":true,"x1":199.6460},{"s":false,"z1":289.7420,"a":false,"y1":67.7330,"n":"Unk","y2":66.5380,"z2":291.8130,"x2":203.0950,"h":true,"x1":202.7760},{"s":false,"z1":293.1330,"a":false,"y1":67.9880,"n":"Unk","y2":65.7750,"z2":294.0420,"x2":201.3770,"h":true,"x1":201.0360},{"s":false,"z1":292.6040,"a":false,"y1":64.6560,"n":"Unk","y2":62.5120,"z2":292.5290,"x2":200.4560,"h":true,"x1":199.3110},{"s":false,"z1":291.2340,"a":false,"y1":63.5390,"n":"Unk","y2":61.8080,"z2":292.2860,"x2":204.2430,"h":true,"x1":202.7880},{"s":false,"z1":294.2680,"a":false,"y1":63.4880,"n":"Unk","y2":62.1540,"z2":296.2180,"x2":204.7830,"h":true,"x1":205.1950},{"s":false,"z1":295.7170,"a":false,"y1":62.1100,"n":"Unk","y2":60.2070,"z2":297.1550,"x2":202.2240,"h":true,"x1":201.9410},{"s":false,"z1":295.0470,"a":true,"y1":58.4980,"n":"Unk","y2":57.6720,"z2":297.0300,"x2":203.9510,"h":true,"x1":202.8490},{"s":false,"z1":296.8420,"a":false,"y1":59.3420,"n":"Unk","y2":60.7770,"z2":298.6340,"x2":206.9210,"h":true,"x1":206.1190},{"s":false,"z1":265.4110,"a":false,"y1":73.2020,"n":"Unk","y2":72.4770,"z2":267.0920,"x2":201.7580,"h":true,"x1":200.1070},{"s":false,"z1":268.7640,"a":false,"y1":71.2720,"n":"Unk","y2":70.9190,"z2":269.8920,"x2":201.8290,"h":true,"x1":199.6720},{"s":false,"z1":268.9340,"a":false,"y1":68.0550,"n":"Unk","y2":67.4560,"z2":269.5790,"x2":204.1210,"h":true,"x1":201.8600},{"s":false,"z1":269.5770,"a":true,"y1":70.1360,"n":"Unk","y2":69.4370,"z2":271.5290,"x2":206.1620,"h":true,"x1":204.9920},{"s":false,"z1":273.2160,"a":false,"y1":70.3490,"n":"Unk","y2":68.5650,"z2":274.8500,"x2":203.8210,"h":true,"x1":203.9070},{"s":false,"z1":273.5810,"a":false,"y1":67.3430,"n":"Unk","y2":64.9010,"z2":273.7560,"x2":201.8870,"h":false,"x1":201.4970},{"s":false,"z1":275.0420,"a":false,"y1":65.4270,"n":"Unk","y2":65.4170,"z2":275.4150,"x2":206.9580,"h":false,"x1":204.4990},{"s":false,"z1":276.1380,"a":false,"y1":68.1500,"n":"Unk","y2":69.8480,"z2":277.9060,"x2":206.9720,"h":false,"x1":206.9620},{"s":false,"z1":278.4660,"a":false,"y1":69.0380,"n":"Unk","y2":68.1140,"z2":280.5320,"x2":205.1840,"h":false,"x1":204.1850},{"s":false,"z1":279.4650,"a":false,"y1":65.3830,"n":"Unk","y2":66.3000,"z2":280.0500,"x2":207.0430,"h":false,"x1":204.8420},{"s":false,"z1":279.3470,"a":false,"y1":63.6490,"n":"Unk","y2":63.6610,"z2":280.4320,"x2":210.3220,"h":true,"x1":208.1850},{"s":false,"z1":281.4230,"a":false,"y1":66.1880,"n":"Unk","y2":64.5190,"z2":283.0660,"x2":210.6310,"h":true,"x1":210.1060},{"s":false,"z1":283.6710,"a":false,"y1":64.0870,"n":"Unk","y2":61.8210,"z2":284.2140,"x2":208.4850,"h":true,"x1":207.9020},{"s":false,"z1":281.8170,"a":false,"y1":61.0600,"n":"Unk","y2":59.8490,"z2":282.9290,"x2":211.0930,"h":true,"x1":209.3450},{"s":false,"z1":282.8470,"a":false,"y1":61.9850,"n":"Unk","y2":61.3900,"z2":285.1350,"x2":212.8040,"h":true,"x1":212.8020},{"s":false,"z1":285.9100,"a":false,"y1":63.3230,"n":"Unk","y2":61.9130,"z2":287.6110,"x2":210.1590,"h":true,"x1":211.0200},{"s":false,"z1":285.9480,"a":false,"y1":59.5760,"n":"Unk","y2":59.0390,"z2":287.6650,"x2":211.7430,"h":true,"x1":210.1790},{"s":false,"z1":286.0830,"a":true,"y1":57.8360,"n":"Unk","y2":58.6770,"z2":286.9530,"x2":215.6810,"h":true,"x1":213.6130},{"s":false,"z1":287.6210,"a":false,"y1":61.2080,"n":"Unk","y2":61.1620,"z2":289.6500,"x2":215.7680,"h":true,"x1":214.4910},{"s":false,"z1":291.0380,"a":f
[truncated: 111,459 more chars]
