# Supplementary material for: HIVprotI: an integrated web based platform for prediction and design of HIV proteins inhibitors
Source: J Cheminform. 2018 Mar 9;10:12. doi: 10.1186/s13321-018-0266-y (PMC5845081; doi:10.1186/s13321-018-0266-y)
Supplement: Supplementary file 2 — Additional file 2. Source code of HIVProtI web server. [file 13321_2018_266_MOESM2_ESM.zip › HIVprotI_Source-code/hivprotI/cdw/data/molecules/3MJ9.pdb]

HEADER    IMMUNE SYSTEM                           12-APR-10   3MJ9              
TITLE     CRYSTAL STRUCTURE OF JAML IN COMPLEX WITH THE STIMULATORY ANTIBODY    
TITLE    2 HL4E10                                                               
COMPND    MOL_ID: 1;                                                            
COMPND   2 MOLECULE: JUNCTIONAL ADHESION MOLECULE-LIKE;                         
COMPND   3 CHAIN: A;                                                            
COMPND   4 FRAGMENT: EXTRACELLULAR DOMAIN (UNP RESIDUES 21-280);                
COMPND   5 SYNONYM: DENDRITIC CELL-SPECIFIC PROTEIN CREA7, MCREA7;              
COMPND   6 ENGINEERED: YES;                                                     
COMPND   7 MUTATION: YES;                                                       
COMPND   8 MOL_ID: 2;                                                           
COMPND   9 MOLECULE: STIMULATORY HAMSTER ANTIBODY HL4E10 FAB LIGHT CHAIN;       
COMPND  10 CHAIN: L;                                                            
COMPND  11 MOL_ID: 3;                                                           
COMPND  12 MOLECULE: STIMULATORY HAMSTER ANTIBODY HL4E10 FAB HEAVY CHAIN;       
COMPND  13 CHAIN: H                                                             
SOURCE    MOL_ID: 1;                                                            
SOURCE   2 ORGANISM_SCIENTIFIC: MUS MUSCULUS;                                   
SOURCE   3 ORGANISM_COMMON: MOUSE;                                              
SOURCE   4 ORGANISM_TAXID: 10090;                                               
SOURCE   5 GENE: AMICA1, GM638, JAML;                                           
SOURCE   6 EXPRESSION_SYSTEM: DROSOPHILA MELANOGASTER;                          
SOURCE   7 EXPRESSION_SYSTEM_COMMON: FRUIT FLY;                                 
SOURCE   8 EXPRESSION_SYSTEM_TAXID: 7227;                                       
SOURCE   9 EXPRESSION_SYSTEM_VECTOR_TYPE: PLASMID;                              
SOURCE  10 EXPRESSION_SYSTEM_PLASMID: PMT/BIP/V5-HIS A;                         
SOURCE  11 MOL_ID: 2;                                                           
SOURCE  12 ORGANISM_SCIENTIFIC: CRICETULUS MIGRATORIUS;                         
SOURCE  13 ORGANISM_COMMON: ARMENIAN HAMSTER;                                   
SOURCE  14 ORGANISM_TAXID: 10032;                                               
SOURCE  15 STRAIN: HYBRIDOMA;                                                   
SOURCE  16 OTHER_DETAILS: HL4E10-SECRETING HYBRIDOMA WAS PRODUCED BY FUSING     
SOURCE  17 MOUSE MYELOMA CELLS WITH SPLEEN CELLS FROM AN ARMENIAN HAMSTER       
SOURCE  18 IMMUNIZED WITH 7-17 DETC;                                            
SOURCE  19 MOL_ID: 3;                                                           
SOURCE  20 ORGANISM_SCIENTIFIC: CRICETULUS MIGRATORIUS;                         
SOURCE  21 ORGANISM_COMMON: ARMENIAN HAMSTER;                                   
SOURCE  22 ORGANISM_TAXID: 10032;                                               
SOURCE  23 STRAIN: HYBRIDOMA;                                                   
SOURCE  24 OTHER_DETAILS: HL4E10-SECRETING HYBRIDOMA WAS PRODUCED BY FUSING     
SOURCE  25 MOUSE MYELOMA CELLS WITH SPLEEN CELLS FROM AN ARMENIAN HAMSTER       
SOURCE  26 IMMUNIZED WITH 7-17 DETC                                             
KEYWDS    IMMUNOGLOBULIN TANDEM DOMAIN, RECEPTOR-ANTIBODY COMPLEX, CELL         
KEYWDS   2 ADHESION, CELL JUNCTION, GLYCOPROTEIN, IMMUNOGLOBULIN DOMAIN,        
KEYWDS   3 MEMBRANE, COSTIMULATION, HAMSTER IGG, TRANSMEMBRANE, IMMUNE SYSTEM   
EXPDTA    X-RAY DIFFRACTION                                                     
AUTHOR    P.VERDINO,I.A.WILSON                                                  
REVDAT   1   23-FEB-11 3MJ9    0                                                
JRNL        AUTH   P.VERDINO,D.A.WITHERDEN,M.S.FERGUSON,A.L.CORPER,A.SCHIEFNER, 
JRNL        AUTH 2 W.L.HAVRAN,I.A.WILSON                                        
JRNL        TITL   MOLECULAR INSIGHTS INTO GAMMA DELTA T CELL COSTIMULATION BY  
JRNL        TITL 2 AN ANTI-JAML ANTIBODY.                                       
JRNL        REF    STRUCTURE                     V.  19    80 2011              
JRNL        REFN                   ISSN 0969-2126                               
JRNL        PMID   21220118                                                     
JRNL        DOI    10.1016/J.STR.2010.10.007                                    
REMARK   2                                                                      
REMARK   2 RESOLUTION.    2.95 ANGSTROMS.                                       
REMARK   3                                                                      
REMARK   3 REFINEMENT.                                                          
REMARK   3   PROGRAM     : REFMAC 5.4.0069                                      
REMARK   3   AUTHORS     : MURSHUDOV,VAGIN,DODSON                               
REMARK   3                                                                      
REMARK   3    REFINEMENT TARGET : MAXIMUM LIKELIHOOD                            
REMARK   3                                                                      
REMARK   3  DATA USED IN REFINEMENT.                                            
REMARK   3   RESOLUTION RANGE HIGH (ANGSTROMS) : 2.95                           
REMARK   3   RESOLUTION RANGE LOW  (ANGSTROMS) : 30.00                          
REMARK   3   DATA CUTOFF            (SIGMA(F)) : NULL                           
REMARK   3   COMPLETENESS FOR RANGE        (%) : 97.8                           
REMARK   3   NUMBER OF REFLECTIONS             : 17200                          
REMARK   3                                                                      
REMARK   3  FIT TO DATA USED IN REFINEMENT.                                     
REMARK   3   CROSS-VALIDATION METHOD          : THROUGHOUT                      
REMARK   3   FREE R VALUE TEST SET SELECTION  : RANDOM                          
REMARK   3   R VALUE     (WORKING + TEST SET) : 0.225                           
REMARK   3   R VALUE            (WORKING SET) : 0.222                           
REMARK   3   FREE R VALUE                     : 0.287                           
REMARK   3   FREE R VALUE TEST SET SIZE   (%) : 5.100                           
REMARK   3   FREE R VALUE TEST SET COUNT      : 927                             
REMARK   3                                                                      
REMARK   3  FIT IN THE HIGHEST RESOLUTION BIN.                                  
REMARK   3   TOTAL NUMBER OF BINS USED           : 20                           
REMARK   3   BIN RESOLUTION RANGE HIGH       (A) : 2.95                         
REMARK   3   BIN RESOLUTION RANGE LOW        (A) : 3.03                         
REMARK   3   REFLECTION IN BIN     (WORKING SET) : 1246                         
REMARK   3   BIN COMPLETENESS (WORKING+TEST) (%) : 98.95                        
REMARK   3   BIN R VALUE           (WORKING SET) : 0.2950                       
REMARK   3   BIN FREE R VALUE SET COUNT          : 72                           
REMARK   3   BIN FREE R VALUE                    : 0.4800                       
REMARK   3                                                                      
REMARK   3  NUMBER OF NON-HYDROGEN ATOMS USED IN REFINEMENT.                    
REMARK   3   PROTEIN ATOMS            : 4995                                    
REMARK   3   NUCLEIC ACID ATOMS       : 0                                       
REMARK   3   HETEROGEN ATOMS          : 99                                      
REMARK   3   SOLVENT ATOMS            : 0                                       
REMARK   3                                                                      
REMARK   3  B VALUES.                                                           
REMARK   3   FROM WILSON PLOT           (A**2) : NULL                           
REMARK   3   MEAN B VALUE      (OVERALL, A**2) : 77.24                          
REMARK   3   OVERALL ANISOTROPIC B VALUE.                                       
REMARK   3    B11 (A**2) : -1.23000                                             
REMARK   3    B22 (A**2) : -1.23000                                             
REMARK   3    B33 (A**2) : 2.46000                                              
REMARK   3    B12 (A**2) : 0.00000                                              
REMARK   3    B13 (A**2) : 0.00000                                              
REMARK   3    B23 (A**2) : 0.00000                                              
REMARK   3                                                                      
REMARK   3  ESTIMATED OVERALL COORDINATE ERROR.                                 
REMARK   3   ESU BASED ON R VALUE                            (A): NULL          
REMARK   3   ESU BASED ON FREE R VALUE                       (A): 0.473         
REMARK   3   ESU BASED ON MAXIMUM LIKELIHOOD                 (A): 0.358         
REMARK   3   ESU FOR B VALUES BASED ON MAXIMUM LIKELIHOOD (A**2): 42.292        
REMARK   3                                                                      
REMARK   3 CORRELATION COEFFICIENTS.                                            
REMARK   3   CORRELATION COEFFICIENT FO-FC      : 0.928                         
REMARK   3   CORRELATION COEFFICIENT FO-FC FREE : 0.875                         
REMARK   3                                                                      
REMARK   3  RMS DEVIATIONS FROM IDEAL VALUES        COUNT    RMS    WEIGHT      
REMARK   3   BOND LENGTHS REFINED ATOMS        (A):  5217 ; 0.006 ; 0.022       
REMARK   3   BOND LENGTHS OTHERS               (A):  3452 ; 0.001 ; 0.020       
REMARK   3   BOND ANGLES REFINED ATOMS   (DEGREES):  7109 ; 1.061 ; 1.968       
REMARK   3   BOND ANGLES OTHERS          (DEGREES):  8421 ; 1.303 ; 3.003       
REMARK   3   TORSION ANGLES, PERIOD 1    (DEGREES):   644 ; 6.138 ; 5.000       
REMARK   3   TORSION ANGLES, PERIOD 2    (DEGREES):   211 ;34.308 ;24.408       
REMARK   3   TORSION ANGLES, PERIOD 3    (DEGREES):   844 ;15.482 ;15.000       
REMARK   3   TORSION ANGLES, PERIOD 4    (DEGREES):    24 ;16.668 ;15.000       
REMARK   3   CHIRAL-CENTER RESTRAINTS       (A**3):   829 ; 0.066 ; 0.200       
REMARK   3   GENERAL PLANES REFINED ATOMS      (A):  5696 ; 0.003 ; 0.021       
REMARK   3   GENERAL PLANES OTHERS             (A):   994 ; 0.001 ; 0.020       
REMARK   3   NON-BONDED CONTACTS REFINED ATOMS (A):  NULL ;  NULL ;  NULL       
REMARK   3   NON-BONDED CONTACTS OTHERS        (A):  NULL ;  NULL ;  NULL       
REMARK   3   NON-BONDED TORSION REFINED ATOMS  (A):  NULL ;  NULL ;  NULL       
REMARK   3   NON-BONDED TORSION OTHERS         (A):  NULL ;  NULL ;  NULL       
REMARK   3   H-BOND (X...Y) REFINED ATOMS      (A):   145 ; 0.131 ; 0.200       
REMARK   3   H-BOND (X...Y) OTHERS             (A):     1 ; 0.025 ; 0.200       
REMARK   3   POTENTIAL METAL-ION REFINED ATOMS (A):  NULL ;  NULL ;  NULL       
REMARK   3   POTENTIAL METAL-ION OTHERS        (A):  NULL ;  NULL ;  NULL       
REMARK   3   SYMMETRY VDW REFINED ATOMS        (A):    38 ; 0.132 ; 0.200       
REMARK   3   SYMMETRY VDW OTHERS               (A):   105 ; 0.150 ; 0.200       
REMARK   3   SYMMETRY H-BOND REFINED ATOMS     (A):    11 ; 0.120 ; 0.200       
REMARK   3   SYMMETRY H-BOND OTHERS            (A):  NULL ;  NULL ;  NULL       
REMARK   3   SYMMETRY METAL-ION REFINED ATOMS  (A):  NULL ;  NULL ;  NULL       
REMARK   3   SYMMETRY METAL-ION OTHERS         (A):  NULL ;  NULL ;  NULL       
REMARK   3                                                                      
REMARK   3  ISOTROPIC THERMAL FACTOR RESTRAINTS.     COUNT   RMS    WEIGHT      
REMARK   3   MAIN-CHAIN BOND REFINED ATOMS  (A**2):  3219 ; 0.606 ; 3.000       
REMARK   3   MAIN-CHAIN BOND OTHER ATOMS    (A**2):  1310 ; 0.071 ; 3.000       
REMARK   3   MAIN-CHAIN ANGLE REFINED ATOMS (A**2):  5231 ; 1.217 ; 5.000       
REMARK   3   SIDE-CHAIN BOND REFINED ATOMS  (A**2):  1998 ; 1.982 ; 7.000       
REMARK   3   SIDE-CHAIN ANGLE REFINED ATOMS (A**2):  1878 ; 3.516 ;11.000       
REMARK   3                                                                      
REMARK   3 ANISOTROPIC THERMAL FACTOR RESTRAINTS.    COUNT   RMS   WEIGHT       
REMARK   3   RIGID-BOND RESTRAINTS          (A**2):  NULL ;  NULL ;  NULL       
REMARK   3   SPHERICITY; FREE ATOMS         (A**2):  NULL ;  NULL ;  NULL       
REMARK   3   SPHERICITY; BONDED ATOMS       (A**2):  NULL ;  NULL ;  NULL       
REMARK   3                                                                      
REMARK   3  NCS RESTRAINTS STATISTICS                                           
REMARK   3   NUMBER OF DIFFERENT NCS GROUPS : NULL                              
REMARK   3                                                                      
REMARK   3  TLS DETAILS                                                         
REMARK   3   NUMBER OF TLS GROUPS  : 6                                          
REMARK   3                                                                      
REMARK   3   TLS GROUP : 1                                                      
REMARK   3    NUMBER OF COMPONENTS GROUP : 2                                    
REMARK   3    COMPONENTS        C SSSEQI   TO  C SSSEQI                         
REMARK   3    RESIDUE RANGE :   A     8        A   121                          
REMARK   3    RESIDUE RANGE :   A   301        A   506                          
REMARK   3    ORIGIN FOR THE GROUP (A): -12.5149 -56.1071 -16.8211              
REMARK   3    T TENSOR                                                          
REMARK   3      T11:  -0.3665 T22:  -0.1701                                     
REMARK   3      T33:  -0.1724 T12:   0.0280                                     
REMARK   3      T13:   0.1070 T23:   0.1443                                     
REMARK   3    L TENSOR                                                          
REMARK   3      L11:   1.5050 L22:   2.4240                                     
REMARK   3      L33:  10.2021 L12:   0.5942                                     
REMARK   3      L13:   0.9868 L23:   1.1792                                     
REMARK   3    S TENSOR                                                          
REMARK   3      S11:  -0.0529 S12:   0.0418 S13:   0.1473                       
REMARK   3      S21:   0.0031 S22:  -0.0079 S23:   0.1462                       
REMARK   3      S31:  -0.1466 S32:  -0.2387 S33:   0.0608                       
REMARK   3                                                                      
REMARK   3   TLS GROUP : 2                                                      
REMARK   3    NUMBER OF COMPONENTS GROUP : 1                                    
REMARK   3    COMPONENTS        C SSSEQI   TO  C SSSEQI                         
REMARK   3    RESIDUE RANGE :   A   122        A   236                          
REMARK   3    ORIGIN FOR THE GROUP (A):  -5.6331 -33.7413   0.5488              
REMARK   3    T TENSOR                                                          
REMARK   3      T11:  -0.0436 T22:  -0.2858                                     
REMARK   3      T33:  -0.0688 T12:   0.1246                                     
REMARK   3      T13:   0.3070 T23:   0.1071                                     
REMARK   3    L TENSOR                                                          
REMARK   3      L11:   2.6507 L22:   3.3178                                     
REMARK   3      L33:   9.8766 L12:   0.5765                                     
REMARK   3      L13:  -0.0901 L23:   1.6832                                     
REMARK   3    S TENSOR                                                          
REMARK   3      S11:   0.0128 S12:  -0.1190 S13:   0.6009                       
REMARK   3      S21:   0.5917 S22:   0.2106 S23:   0.2432                       
REMARK   3      S31:  -0.6346 S32:  -0.5688 S33:  -0.2234                       
REMARK   3                                                                      
REMARK   3   TLS GROUP : 3                                                      
REMARK   3    NUMBER OF COMPONENTS GROUP : 1                                    
REMARK   3    COMPONENTS        C SSSEQI   TO  C SSSEQI                         
REMARK   3    RESIDUE RANGE :   L     2        L   108                          
REMARK   3    ORIGIN FOR THE GROUP (A):  17.2230 -32.6237 -15.4424              
REMARK   3    T TENSOR                                                          
REMARK   3      T11:  -0.1259 T22:  -0.4429                                     
REMARK   3      T33:  -0.2979 T12:  -0.0557                                     
REMARK   3      T13:   0.0436 T23:   0.1665                                     
REMARK   3    L TENSOR                                                          
REMARK   3      L11:   9.8096 L22:   5.7129                                     
REMARK   3      L33:   4.1553 L12:  -0.6537                                     
REMARK   3      L13:  -0.5405 L23:   1.6498                                     
REMARK   3    S TENSOR                                                          
REMARK   3      S11:   0.3146 S12:   0.0910 S13:   0.2245                       
REMARK   3      S21:   0.9550 S22:  -0.1948 S23:  -0.4588                       
REMARK   3      S31:  -0.2309 S32:   0.2154 S33:  -0.1198                       
REMARK   3                                                                      
REMARK   3   TLS GROUP : 4                                                      
REMARK   3    NUMBER OF COMPONENTS GROUP : 1                                    
REMARK   3    COMPONENTS        C SSSEQI   TO  C SSSEQI                         
REMARK   3    RESIDUE RANGE :   L   109        L   212                          
REMARK   3    ORIGIN FOR THE GROUP (A):  37.3773 -44.5855 -46.8504              
REMARK   3    T TENSOR                                                          
REMARK   3      T11:  -0.0998 T22:   0.0049                                     
REMARK   3      T33:   0.2463 T12:  -0.2063                                     
REMARK   3      T13:  -0.0456 T23:  -0.2318                                     
REMARK   3    L TENSOR                                                          
REMARK   3      L11:   4.1748 L22:   3.1922                                     
REMARK   3      L33:  10.7383 L12:  -1.1067                                     
REMARK   3      L13:   0.9896 L23:   0.2780                                     
REMARK   3    S TENSOR                                                          
REMARK   3      S11:  -0.2815 S12:   0.3348 S13:   0.0557                       
REMARK   3      S21:   0.0747 S22:   0.2846 S23:  -0.7796                       
REMARK   3      S31:   0.0447 S32:   0.4010 S33:  -0.0031                       
REMARK   3                                                                      
REMARK   3   TLS GROUP : 5                                                      
REMARK   3    NUMBER OF COMPONENTS GROUP : 1                                    
REMARK   3    COMPONENTS        C SSSEQI   TO  C SSSEQI                         
REMARK   3    RESIDUE RANGE :   H     1        H   113                          
REMARK   3    ORIGIN FOR THE GROUP (A):   3.8831 -28.0776 -32.5630              
REMARK   3    T TENSOR                                                          
REMARK   3      T11:  -0.3827 T22:  -0.0704                                     
REMARK   3      T33:  -0.1319 T12:   0.0968                                     
REMARK   3      T13:   0.0882 T23:   0.1896                                     
REMARK   3    L TENSOR                                                          
REMARK   3      L11:   5.2108 L22:   2.7162                                     
REMARK   3      L33:   9.9330 L12:   0.4218                                     
REMARK   3      L13:  -2.2213 L23:  -2.1499                                     
REMARK   3    S TENSOR                                                          
REMARK   3      S11:  -0.1844 S12:   0.9078 S13:   0.3616                       
REMARK   3      S21:   0.0830 S22:   0.4035 S23:   0.4913                       
REMARK   3      S31:  -0.2921 S32:  -0.4859 S33:  -0.2191                       
REMARK   3                                                                      
REMARK   3   TLS GROUP : 6                                                      
REMARK   3    NUMBER OF COMPONENTS GROUP : 1                                    
REMARK   3    COMPONENTS        C SSSEQI   TO  C SSSEQI                         
REMARK   3    RESIDUE RANGE :   H   114        H   228                          
REMARK   3    ORIGIN FOR THE GROUP (A):  21.3906 -47.0282 -48.0561              
REMARK   3    T TENSOR                                                          
REMARK   3      T11:  -0.1260 T22:   0.3302                                     
REMARK   3      T33:  -0.2074 T12:  -0.2723                                     
REMARK   3      T13:  -0.0708 T23:  -0.0431                                     
REMARK   3    L TENSOR                                                          
REMARK   3      L11:   4.1028 L22:  10.0859                                     
REMARK   3      L33:   4.0864 L12:  -1.8901                                     
REMARK   3      L13:   0.5612 L23:  -0.2781                                     
REMARK   3    S TENSOR                                                          
REMARK   3      S11:   0.0692 S12:   0.1445 S13:  -0.5480                       
REMARK   3      S21:  -0.1619 S22:   0.2135 S23:  -0.2191                       
REMARK   3      S31:   0.3971 S32:  -0.2934 S33:  -0.2827                       
REMARK   3                                                                      
REMARK   3  BULK SOLVENT MODELLING.                                             
REMARK   3   METHOD USED : MASK                                                 
REMARK   3   PARAMETERS FOR MASK CALCULATION                                    
REMARK   3   VDW PROBE RADIUS   : 1.40                                          
REMARK   3   ION PROBE RADIUS   : 0.80                                          
REMARK   3   SHRINKAGE RADIUS   : 0.80                                          
REMARK   3                                                                      
REMARK   3  OTHER REFINEMENT REMARKS: HYDROGENS HAVE BEEN ADDED IN THE RIDING   
REMARK   3  POSITIONS                                                           
REMARK   4                                                                      
REMARK   4 3MJ9 COMPLIES WITH FORMAT V. 3.20, 01-DEC-08                         
REMARK 100                                                                      
REMARK 100 THIS ENTRY HAS BEEN PROCESSED BY RCSB ON 19-APR-10.                  
REMARK 100 THE RCSB ID CODE IS RCSB058613.                                      
REMARK 200                                                                      
REMARK 200 EXPERIMENTAL DETAILS                                                 
REMARK 200  EXPERIMENT TYPE                : X-RAY DIFFRACTION                  
REMARK 200  DATE OF DATA COLLECTION        : 22-OCT-06                          
REMARK 200  TEMPERATURE           (KELVIN) : 100.0                              
REMARK 200  PH                             : 6.0                                
REMARK 200  NUMBER OF CRYSTALS USED        : 1                                  
REMARK 200                                                                      
REMARK 200  SYNCHROTRON              (Y/N) : Y                                  
REMARK 200  RADIATION SOURCE               : APS                                
REMARK 200  BEAMLINE                       : 23-ID-D                            
REMARK 200  X-RAY GENERATOR MODEL          : NULL                               
REMARK 200  MONOCHROMATIC OR LAUE    (M/L) : M                                  
REMARK 200  WAVELENGTH OR RANGE        (A) : 0.9793                             
REMARK 200  MONOCHROMATOR                  : DOUBLE CRYSTAL CRYO-COOLED         
REMARK 200                                   SI(111)                            
REMARK 200  OPTICS                         : SI(111) DOUBLE CRYSTAL             
REMARK 200                                   MONOCHROMATOR. ADJUSTABLE          
REMARK 200                                   FOCUSING MIRRORS IN K-B GEOMETRY   
REMARK 200                                                                      
REMARK 200  DETECTOR TYPE                  : CCD                                
REMARK 200  DETECTOR MANUFACTURER          : MARMOSAIC 300 MM CCD               
REMARK 200  INTENSITY-INTEGRATION SOFTWARE : HKL-2000                           
REMARK 200  DATA SCALING SOFTWARE          : HKL-2000                           
REMARK 200                                                                      
REMARK 200  NUMBER OF UNIQUE REFLECTIONS   : 18365                              
REMARK 200  RESOLUTION RANGE HIGH      (A) : 2.950                              
REMARK 200  RESOLUTION RANGE LOW       (A) : 30.000                             
REMARK 200  REJECTION CRITERIA  (SIGMA(I)) : 0.000                              
REMARK 200                                                                      
REMARK 200 OVERALL.                                                             
REMARK 200  COMPLETENESS FOR RANGE     (%) : 97.7                               
REMARK 200  DATA REDUNDANCY                : 3.100                              
REMARK 200  R MERGE                    (I) : 0.12200                            
REMARK 200  R SYM                      (I) : 0.12200                            
REMARK 200  <I/SIGMA(I)> FOR THE DATA SET  : 6.8000                             
REMARK 200                                                                      
REMARK 200 IN THE HIGHEST RESOLUTION SHELL.                                     
REMARK 200  HIGHEST RESOLUTION SHELL, RANGE HIGH (A) : 2.95                     
REMARK 200  HIGHEST RESOLUTION SHELL, RANGE LOW  (A) : 3.06                     
REMARK 200  COMPLETENESS FOR SHELL     (%) : 99.0                               
REMARK 200  DATA REDUNDANCY IN SHELL       : NULL                               
REMARK 200  R MERGE FOR SHELL          (I) : 0.61700                            
REMARK 200  R SYM FOR SHELL            (I) : 0.61700                            
REMARK 200  <I/SIGMA(I)> FOR SHELL         : 1.800                              
REMARK 200                                                                      
REMARK 200 DIFFRACTION PROTOCOL: SINGLE WAVELENGTH                              
REMARK 200 METHOD USED TO DETERMINE THE STRUCTURE: MOLECULAR REPLACEMENT        
REMARK 200 SOFTWARE USED: PHASER                                                
REMARK 200 STARTING MODEL: NULL                                                 
REMARK 200                                                                      
REMARK 200 REMARK: NULL                                                         
REMARK 280                                                                      
REMARK 280 CRYSTAL                                                              
REMARK 280 SOLVENT CONTENT, VS   (%): 55.00                                     
REMARK 280 MATTHEWS COEFFICIENT, VM (ANGSTROMS**3/DA): 2.73                     
REMARK 280                                                                      
REMARK 280 CRYSTALLIZATION CONDITIONS: 1.2-1.4 M NA-MALONATE, PH 6.0, VAPOR     
REMARK 280  DIFFUSION, SITTING DROP, TEMPERATURE 295K                           
REMARK 290                                                                      
REMARK 290 CRYSTALLOGRAPHIC SYMMETRY                                            
REMARK 290 SYMMETRY OPERATORS FOR SPACE GROUP: P 43 21 2                        
REMARK 290                                                                      
REMARK 290      SYMOP   SYMMETRY                                                
REMARK 290     NNNMMM   OPERATOR                                                
REMARK 290       1555   X,Y,Z                                                   
REMARK 290       2555   -X,-Y,Z+1/2                                             
REMARK 290       3555   -Y+1/2,X+1/2,Z+3/4                                      
REMARK 290       4555   Y+1/2,-X+1/2,Z+1/4                                      
REMARK 290       5555   -X+1/2,Y+1/2,-Z+3/4                                     
REMARK 290       6555   X+1/2,-Y+1/2,-Z+1/4                                     
REMARK 290       7555   Y,X,-Z                                                  
REMARK 290       8555   -Y,-X,-Z+1/2                                            
REMARK 290                                                                      
REMARK 290     WHERE NNN -> OPERATOR NUMBER                                     
REMARK 290           MMM -> TRANSLATION VECTOR                                  
REMARK 290                                                                      
REMARK 290 CRYSTALLOGRAPHIC SYMMETRY TRANSFORMATIONS                            
REMARK 290 THE FOLLOWING TRANSFORMATIONS OPERATE ON THE ATOM/HETATM             
REMARK 290 RECORDS IN THIS ENTRY TO PRODUCE CRYSTALLOGRAPHICALLY                
REMARK 290 RELATED MOLECULES.                                                   
REMARK 290   SMTRY1   1  1.000000  0.000000  0.000000        0.00000            
REMARK 290   SMTRY2   1  0.000000  1.000000  0.000000        0.00000            
REMARK 290   SMTRY3   1  0.000000  0.000000  1.000000        0.00000            
REMARK 290   SMTRY1   2 -1.000000  0.000000  0.000000        0.00000            
REMARK 290   SMTRY2   2  0.000000 -1.000000  0.000000        0.00000            
REMARK 290   SMTRY3   2  0.000000  0.000000  1.000000       53.91950            
REMARK 290   SMTRY1   3  0.000000 -1.000000  0.000000       62.51000            
REMARK 290   SMTRY2   3  1.000000  0.000000  0.000000       62.51000            
REMARK 290   SMTRY3   3  0.000000  0.000000  1.000000       80.87925            
REMARK 290   SMTRY1   4  0.000000  1.000000  0.000000       62.51000            
REMARK 290   SMTRY2   4 -1.000000  0.000000  0.000000       62.51000            
REMARK 290   SMTRY3   4  0.000000  0.000000  1.000000       26.95975            
REMARK 290   SMTRY1   5 -1.000000  0.000000  0.000000       62.51000            
REMARK 290   SMTRY2   5  0.000000  1.000000  0.000000       62.51000            
REMARK 290   SMTRY3   5  0.000000  0.000000 -1.000000       80.87925            
REMARK 290   SMTRY1   6  1.000000  0.000000  0.000000       62.51000            
REMARK 290   SMTRY2   6  0.000000 -1.000000  0.000000       62.51000            
REMARK 290   SMTRY3   6  0.000000  0.000000 -1.000000       26.95975            
REMARK 290   SMTRY1   7  0.000000  1.000000  0.000000        0.00000            
REMARK 290   SMTRY2   7  1.000000  0.000000  0.000000        0.00000            
REMARK 290   SMTRY3   7  0.000000  0.000000 -1.000000        0.00000            
REMARK 290   SMTRY1   8  0.000000 -1.000000  0.000000        0.00000            
REMARK 290   SMTRY2   8 -1.000000  0.000000  0.000000        0.00000            
REMARK 290   SMTRY3   8  0.000000  0.000000 -1.000000       53.91950            
REMARK 290                                                                      
REMARK 290 REMARK: NULL                                                         
REMARK 300                                                                      
REMARK 300 BIOMOLECULE: 1                                                       
REMARK 300 SEE REMARK 350 FOR THE AUTHOR PROVIDED AND/OR PROGRAM                
REMARK 300 GENERATED ASSEMBLY INFORMATION FOR THE STRUCTURE IN                  
REMARK 300 THIS ENTRY. THE REMARK MAY ALSO PROVIDE INFORMATION ON               
REMARK 300 BURIED SURFACE AREA.                                                 
REMARK 350                                                                      
REMARK 350 COORDINATES FOR A COMPLETE MULTIMER REPRESENTING THE KNOWN           
REMARK 350 BIOLOGICALLY SIGNIFICANT OLIGOMERIZATION STATE OF THE                
REMARK 350 MOLECULE CAN BE GENERATED BY APPLYING BIOMT TRANSFORMATIONS          
REMARK 350 GIVEN BELOW.  BOTH NON-CRYSTALLOGRAPHIC AND                          
REMARK 350 CRYSTALLOGRAPHIC OPERATIONS ARE GIVEN.                               
REMARK 350                                                                      
REMARK 350 BIOMOLECULE: 1                                                       
REMARK 350 AUTHOR DETERMINED BIOLOGICAL UNIT: TRIMERIC                          
REMARK 350 SOFTWARE DETERMINED QUATERNARY STRUCTURE: TRIMERIC                   
REMARK 350 SOFTWARE USED: PISA                                                  
REMARK 350 TOTAL BURIED SURFACE AREA: 7600 ANGSTROM**2                          
REMARK 350 SURFACE AREA OF THE COMPLEX: 30250 ANGSTROM**2                       
REMARK 350 CHANGE IN SOLVENT FREE ENERGY: -3.0 KCAL/MOL                         
REMARK 350 APPLY THE FOLLOWING TO CHAINS: A, L, H                               
REMARK 350   BIOMT1   1  1.000000  0.000000  0.000000        0.00000            
REMARK 350   BIOMT2   1  0.000000  1.000000  0.000000        0.00000            
REMARK 350   BIOMT3   1  0.000000  0.000000  1.000000        0.00000            
REMARK 465                                                                      
REMARK 465 MISSING RESIDUES                                                     
REMARK 465 THE FOLLOWING RESIDUES WERE NOT LOCATED IN THE                       
REMARK 465 EXPERIMENT. (M=MODEL NUMBER; RES=RESIDUE NAME; C=CHAIN               
REMARK 465 IDENTIFIER; SSSEQ=SEQUENCE NUMBER; I=INSERTION CODE.)                
REMARK 465                                                                      
REMARK 465   M RES C SSSEQI                                                     
REMARK 465     ARG A    -1                                                      
REMARK 465     SER A     0                                                      
REMARK 465     GLN A     1                                                      
REMARK 465     GLY A     2                                                      
REMARK 465     LEU A     3                                                      
REMARK 465     PRO A     4                                                      
REMARK 465     GLY A     5                                                      
REMARK 465     LEU A     6                                                      
REMARK 465     THR A     7                                                      
REMARK 465     GLU A   237                                                      
REMARK 465     PHE A   238                                                      
REMARK 465     GLN A   239                                                      
REMARK 465     ARG A   240                                                      
REMARK 465     THR A   241                                                      
REMARK 465     ILE A   242                                                      
REMARK 465     SER A   243                                                      
REMARK 465     PRO A   244                                                      
REMARK 465     THR A   245                                                      
REMARK 465     PRO A   246                                                      
REMARK 465     PRO A   247                                                      
REMARK 465     THR A   248                                                      
REMARK 465     ASP A   249                                                      
REMARK 465     LYS A   250                                                      
REMARK 465     GLY A   251                                                      
REMARK 465     GLN A   252                                                      
REMARK 465     GLN A   253                                                      
REMARK 465     GLY A   254                                                      
REMARK 465     ILE A   255                                                      
REMARK 465     LEU A   256                                                      
REMARK 465     ASN A   257                                                      
REMARK 465     GLY A   258                                                      
REMARK 465     ASN A   259                                                      
REMARK 465     GLN A   260                                                      
REMARK 465     HIS A   261                                                      
REMARK 465     HIS A   262                                                      
REMARK 465     HIS A   263                                                      
REMARK 465     HIS A   264                                                      
REMARK 465     HIS A   265                                                      
REMARK 465     HIS A   266                                                      
REMARK 465     SER L     1                                                      
REMARK 465     ALA L   213                                                      
REMARK 465     CYS L   214                                                      
REMARK 465     SER L   215                                                      
REMARK 465     CYS H   128                                                      
REMARK 465     ASP H   129                                                      
REMARK 465     SER H   130                                                      
REMARK 465     THR H   131                                                      
REMARK 465     THR H   132                                                      
REMARK 465     SER H   133                                                      
REMARK 465     THR H   134                                                      
REMARK 465     THR H   135                                                      
REMARK 465     ASP H   229                                                      
REMARK 465     GLY H   230                                                      
REMARK 465     SER H   231                                                      
REMARK 465     GLY H   232                                                      
REMARK 465     CYS H   233                                                      
REMARK 500                                                                      
REMARK 500 GEOMETRY AND STEREOCHEMISTRY                                         
REMARK 500 SUBTOPIC: TORSION ANGLES                                             
REMARK 500                                                                      
REMARK 500 TORSION ANGLES OUTSIDE THE EXPECTED RAMACHANDRAN REGIONS:            
REMARK 500 (M=MODEL NUMBER; RES=RESIDUE NAME; C=CHAIN IDENTIFIER;               
REMARK 500 SSEQ=SEQUENCE NUMBER; I=INSERTION CODE).                             
REMARK 500                                                                      
REMARK 500 STANDARD TABLE:                                                      
REMARK 500 FORMAT:(10X,I3,1X,A3,1X,A1,I4,A1,4X,F7.2,3X,F7.2)                    
REMARK 500                                                                      
REMARK 500 EXPECTED VALUES: GJ KLEYWEGT AND TA JONES (1996). PHI/PSI-           
REMARK 500 CHOLOGY: RAMACHANDRAN REVISITED. STRUCTURE 4, 1395 - 1400            
REMARK 500                                                                      
REMARK 500  M RES CSSEQI        PSI       PHI                                   
REMARK 500    SER A   9      110.83   -160.95                                   
REMARK 500    CYS A  25       84.56   -160.24                                   
REMARK 500    GLN A  28      116.42    -39.49                                   
REMARK 500    ASP A  45     -156.39   -133.31                                   
REMARK 500    GLU A 106       -9.01     83.08                                   
REMARK 500    ARG A 124       -4.62     78.26                                   
REMARK 500    LYS A 150      140.18   -170.90                                   
REMARK 500    SER A 156      103.07   -160.72                                   
REMARK 500    ASN A 186      -14.95     75.42                                   
REMARK 500    VAL L  13      130.57   -176.76                                   
REMARK 500    ASP L  51      -55.21     66.29                                   
REMARK 500    SER L  90     -154.18   -164.89                                   
REMARK 500    THR L  94      -76.64    -97.83                                   
REMARK 500    ALA L 142       47.36    -84.63                                   
REMARK 500    ALA L 150      102.07   -160.32                                   
REMARK 500    THR L 156      -60.64   -106.92                                   
REMARK 500    ASN L 190      -78.18    -49.71                                   
REMARK 500    ASP H  31       13.69   -140.64                                   
REMARK 500    SER H  65       14.11     93.95                                   
REMARK 500    GLN H  83     -161.05   -113.03                                   
REMARK 500    TYR H  97      -90.72     43.55                                   
REMARK 500    ALA H 214      -71.96    -48.82                                   
REMARK 500    SER H 216       30.26     71.21                                   
REMARK 500                                                                      
REMARK 500 REMARK: NULL                                                         
REMARK 500                                                                      
REMARK 500 GEOMETRY AND STEREOCHEMISTRY                                         
REMARK 500 SUBTOPIC: NON-CIS, NON-TRANS                                         
REMARK 500                                                                      
REMARK 500 THE FOLLOWING PEPTIDE BONDS DEVIATE SIGNIFICANTLY FROM BOTH          
REMARK 500 CIS AND TRANS CONFORMATION.  CIS BONDS, IF ANY, ARE LISTED           
REMARK 500 ON CISPEP RECORDS.  TRANS IS DEFINED AS 180 +/- 30 AND               
REMARK 500 CIS IS DEFINED AS 0 +/- 30 DEGREES.                                  
REMARK 500                                 MODEL     OMEGA                      
REMARK 500 LYS L  166     SER L  168                  145.65                    
REMARK 500 GLU H   85     ASP H   86                  148.66                    
REMARK 500                                                                      
REMARK 500 REMARK: NULL                                                         
REMARK 800                                                                      
REMARK 800 SITE                                                                 
REMARK 800 SITE_IDENTIFIER: AC1                                                 
REMARK 800 EVIDENCE_CODE: SOFTWARE                                              
REMARK 800 SITE_DESCRIPTION: BINDING SITE FOR RESIDUE NAG A 301                 
REMARK 800                                                                      
REMARK 800 SITE_IDENTIFIER: AC2                                                 
REMARK 800 EVIDENCE_CODE: SOFTWARE                                              
REMARK 800 SITE_DESCRIPTION: BINDING SITE FOR RESIDUE NAG A 401                 
REMARK 800                                                                      
REMARK 800 SITE_IDENTIFIER: AC3                                                 
REMARK 800 EVIDENCE_CODE: SOFTWARE                                              
REMARK 800 SITE_DESCRIPTION: BINDING SITE FOR RESIDUE NAG A 501                 
REMARK 800                                                                      
REMARK 800 SITE_IDENTIFIER: AC4                                                 
REMARK 800 EVIDENCE_CODE: SOFTWARE                                              
REMARK 800 SITE_DESCRIPTION: BINDING SITE FOR RESIDUE NAG A 502                 
REMARK 800                                                                      
REMARK 800 SITE_IDENTIFIER: AC5                                                 
REMARK 800 EVIDENCE_CODE: SOFTWARE                                              
REMARK 800 SITE_DESCRIPTION: BINDING SITE FOR RESIDUE BMA A 503                 
REMARK 800                                                                      
REMARK 800 SITE_IDENTIFIER: AC6                                                 
REMARK 800 EVIDENCE_CODE: SOFTWARE                                              
REMARK 800 SITE_DESCRIPTION: BINDING SITE FOR RESIDUE MAN A 504                 
REMARK 800                                                                      
REMARK 800 SITE_IDENTIFIER: AC7                                                 
REMARK 800 EVIDENCE_CODE: SOFTWARE                                              
REMARK 800 SITE_DESCRIPTION: BINDING SITE FOR RESIDUE MAN A 505                 
REMARK 800                                                                      
REMARK 800 SITE_IDENTIFIER: AC8                                                 
REMARK 800 EVIDENCE_CODE: SOFTWARE                                              
REMARK 800 SITE_DESCRIPTION: BINDING SITE FOR RESIDUE FUC A 506                 
REMARK 900                                                                      
REMARK 900 RELATED ENTRIES                                                      
REMARK 900 RELATED ID: 3MJ6   RELATED DB: PDB                                   
REMARK 900 RELATED ID: 3MJ7   RELATED DB: PDB                                   
DBREF  3MJ9 A    1   260  UNP    Q80UL9   JAML1_MOUSE     21    280             
DBREF  3MJ9 L    1   215  PDB    3MJ9     3MJ9             1    215             
DBREF  3MJ9 H    1   233  PDB    3MJ9     3MJ9             1    233             
SEQADV 3MJ9 ARG A   -1  UNP  Q80UL9              EXPRESSION TAG                 
SEQADV 3MJ9 SER A    0  UNP  Q80UL9              EXPRESSION TAG                 
SEQADV 3MJ9 ARG A  124  UNP  Q80UL9    LYS   144 ENGINEERED MUTATION            
SEQADV 3MJ9 GLN A  211  UNP  Q80UL9    ARG   231 ENGINEERED MUTATION            
SEQADV 3MJ9 HIS A  261  UNP  Q80UL9              EXPRESSION TAG                 
SEQADV 3MJ9 HIS A  262  UNP  Q80UL9              EXPRESSION TAG                 
SEQADV 3MJ9 HIS A  263  UNP  Q80UL9              EXPRESSION TAG                 
SEQADV 3MJ9 HIS A  264  UNP  Q80UL9              EXPRESSION TAG                 
SEQADV 3MJ9 HIS A  265  UNP  Q80UL9              EXPRESSION TAG                 
SEQADV 3MJ9 HIS A  266  UNP  Q80UL9              EXPRESSION TAG                 
SEQRES   1 A  268  ARG SER GLN GLY LEU PRO GLY LEU THR VAL SER SER PRO          
SEQRES   2 A  268  GLN LEU ARG VAL HIS VAL GLY GLU SER VAL LEU MET GLY          
SEQRES   3 A  268  CYS VAL VAL GLN ARG THR GLU GLU LYS HIS VAL ASP ARG          
SEQRES   4 A  268  VAL ASP TRP LEU PHE SER LYS ASP LYS ASP ASP ALA SER          
SEQRES   5 A  268  GLU TYR VAL LEU PHE TYR TYR SER ASN LEU SER VAL PRO          
SEQRES   6 A  268  THR GLY ARG PHE GLN ASN ARG SER HIS LEU VAL GLY ASP          
SEQRES   7 A  268  THR PHE HIS ASN ASP GLY SER LEU LEU LEU GLN ASP VAL          
SEQRES   8 A  268  GLN LYS ALA ASP GLU GLY ILE TYR THR CYS GLU ILE ARG          
SEQRES   9 A  268  LEU LYS ASN GLU SER MET VAL MET LYS LYS PRO VAL GLU          
SEQRES  10 A  268  LEU TRP VAL LEU PRO GLU GLU PRO ARG ASP LEU ARG VAL          
SEQRES  11 A  268  ARG VAL GLY ASP THR THR GLN MET ARG CYS SER ILE GLN          
SEQRES  12 A  268  SER THR GLU GLU LYS ARG VAL THR LYS VAL ASN TRP MET          
SEQRES  13 A  268  PHE SER SER GLY SER HIS THR GLU GLU GLU THR VAL LEU          
SEQRES  14 A  268  SER TYR ASP SER ASN MET ARG SER GLY LYS PHE GLN SER          
SEQRES  15 A  268  LEU GLY ARG PHE ARG ASN ARG VAL ASP LEU THR GLY ASP          
SEQRES  16 A  268  ILE SER ARG ASN ASP GLY SER ILE LYS LEU GLN THR VAL          
SEQRES  17 A  268  LYS GLU SER ASP GLN GLY ILE TYR THR CYS SER ILE TYR          
SEQRES  18 A  268  VAL GLY LYS LEU GLU SER ARG LYS THR ILE VAL LEU HIS          
SEQRES  19 A  268  VAL VAL GLN ASP GLU PHE GLN ARG THR ILE SER PRO THR          
SEQRES  20 A  268  PRO PRO THR ASP LYS GLY GLN GLN GLY ILE LEU ASN GLY          
SEQRES  21 A  268  ASN GLN HIS HIS HIS HIS HIS HIS                              
SEQRES   1 L  213  SER TYR THR LEU THR GLN PRO PRO LEU VAL SER VAL ALA          
SEQRES   2 L  213  LEU GLY GLN LYS ALA THR ILE THR CYS SER GLY ASP LYS          
SEQRES   3 L  213  LEU SER ASP VAL TYR VAL HIS TRP TYR GLN GLN LYS ALA          
SEQRES   4 L  213  GLY GLN ALA PRO VAL LEU VAL ILE TYR GLU ASP ASN ARG          
SEQRES   5 L  213  ARG PRO SER GLY ILE PRO ASP HIS PHE SER GLY SER ASN          
SEQRES   6 L  213  SER GLY ASN MET ALA THR LEU THR ILE SER LYS ALA GLN          
SEQRES   7 L  213  ALA GLY ASP GLU ALA ASP TYR TYR CYS GLN SER TRP ASP          
SEQRES   8 L  213  GLY THR ASN SER ALA TRP VAL PHE GLY SER GLY THR LYS          
SEQRES   9 L  213  VAL THR VAL LEU GLY GLN PRO ASN ALA ALA PRO SER VAL          
SEQRES  10 L  213  THR LEU PHE PRO PRO SER SER GLU GLU LEU LYS THR ASN          
SEQRES  11 L  213  GLN ALA THR LEU VAL CYS MET ILE ASN GLY PHE TYR PRO          
SEQRES  12 L  213  ALA ASP VAL ALA VAL THR TRP GLU ALA ASP GLY THR PRO          
SEQRES  13 L  213  ILE THR GLN GLY VAL LYS THR THR GLN PRO SER LYS SER          
SEQRES  14 L  213  ASP SER LYS TYR MET ALA THR SER TYR LEU THR MET THR          
SEQRES  15 L  213  ALA ASP ALA TRP LYS SER ARG ASN THR PHE ILE CYS LYS          
SEQRES  16 L  213  VAL THR HIS GLY GLY ASN THR VAL GLU LYS SER LEU SER          
SEQRES  17 L  213  PRO SER ALA CYS SER                                          
SEQRES   1 H  223  GLN VAL GLN LEU LYS GLU SER GLY PRO GLY LEU LEU GLN          
SEQRES   2 H  223  PRO SER GLN THR LEU SER LEU THR CYS THR VAL SER GLY          
SEQRES   3 H  223  ILE SER LEU SER ASP TYR GLY VAL HIS TRP VAL ARG GLN          
SEQRES   4 H  223  ALA PRO GLY LYS GLY LEU GLU TRP MET GLY ILE ILE GLY          
SEQRES   5 H  223  HIS ALA GLY GLY THR ASP TYR ASN SER ASN LEU LYS SER          
SEQRES   6 H  223  ARG VAL SER ILE SER ARG ASP THR SER LYS SER GLN VAL          
SEQRES   7 H  223  PHE LEU LYS LEU ASN SER LEU GLN GLN GLU ASP THR ALA          
SEQRES   8 H  223  MET TYR PHE CYS ALA ARG HIS PHE TYR THR TYR PHE ASP          
SEQRES   9 H  223  VAL TRP GLY GLN GLY ILE GLN VAL THR VAL SER SER ALA          
SEQRES  10 H  223  THR THR THR ALA PRO SER VAL TYR PRO LEU ALA PRO ALA          
SEQRES  11 H  223  CYS ASP SER THR THR SER THR THR ASN THR VAL THR LEU          
SEQRES  12 H  223  GLY CYS LEU VAL LYS GLY TYR PHE PRO GLU PRO VAL THR          
SEQRES  13 H  223  VAL SER TRP ASN SER GLY ALA LEU THR SER GLY VAL HIS          
SEQRES  14 H  223  THR PHE PRO SER VAL LEU HIS SER GLY LEU TYR SER LEU          
SEQRES  15 H  223  SER SER SER VAL THR VAL PRO SER SER THR TRP PRO SER          
SEQRES  16 H  223  GLN THR VAL THR CYS ASN VAL ALA HIS PRO ALA SER SER          
SEQRES  17 H  223  THR LYS VAL ASP LYS LYS ILE VAL PRO GLY ASP GLY SER          
SEQRES  18 H  223  GLY CYS                                                      
MODRES 3MJ9 ASN A   59  ASN  GLYCOSYLATION SITE                                 
MODRES 3MJ9 ASN A   69  ASN  GLYCOSYLATION SITE                                 
MODRES 3MJ9 ASN A  105  ASN  GLYCOSYLATION SITE                                 
HET    NAG  A 301      14                                                       
HET    NAG  A 401      14                                                       
HET    NAG  A 501      14                                                       
HET    NAG  A 502      14                                                       
HET    BMA  A 503      11                                                       
HET    MAN  A 504      11                                                       
HET    MAN  A 505      11                                                       
HET    FUC  A 506      10                                                       
HETNAM     NAG N-ACETYL-D-GLUCOSAMINE                                           
HETNAM     BMA BETA-D-MANNOSE                                                   
HETNAM     MAN ALPHA-D-MANNOSE                                                  
HETNAM     FUC ALPHA-L-FUCOSE                                                   
FORMUL   4  NAG    4(C8 H15 N O6)                                               
FORMUL   6  BMA    C6 H12 O6                                                    
FORMUL   6  MAN    2(C6 H12 O6)                                                 
FORMUL   6  FUC    C6 H12 O5                                                    
HELIX    1   1 GLY A   65  GLN A   68  5                                   4    
HELIX    2   2 ASP A   76  ASN A   80  5                                   5    
HELIX    3   3 GLN A   90  GLU A   94  5                                   5    
HELIX    4   4 LEU A  181  ARG A  185  5                                   5    
HELIX    5   5 ASP A  193  ASN A  197  5                                   5    
HELIX    6   6 LYS A  207  GLN A  211  5                                   5    
HELIX    7   7 LYS L   27  VAL L   31  5                                   5    
HELIX    8   8 GLN L   79  GLU L   83  5                                   5    
HELIX    9   9 SER L  121  LYS L  126  1                                   6    
HELIX   10  10 ALA L  183  SER L  188  1                                   6    
HELIX   11  11 SER H   28  TYR H   32  5                                   5    
HELIX   12  12 SER H  163  ALA H  165  5                                   3    
SHEET    1   A 6 GLN A  12  HIS A  16  0                                        
SHEET    2   A 6 VAL A 114  LEU A 119  1  O  GLU A 115   N  LEU A  13           
SHEET    3   A 6 GLY A  95  LEU A 103 -1  N  GLY A  95   O  LEU A 116           
SHEET    4   A 6 VAL A  35  SER A  43 -1  N  ASP A  39   O  GLU A 100           
SHEET    5   A 6 GLU A  51  TYR A  57 -1  O  TYR A  56   N  VAL A  38           
SHEET    6   A 6 SER A  61  PRO A  63 -1  O  VAL A  62   N  PHE A  55           
SHEET    1   B 4 GLN A  12  HIS A  16  0                                        
SHEET    2   B 4 VAL A 114  LEU A 119  1  O  GLU A 115   N  LEU A  13           
SHEET    3   B 4 GLY A  95  LEU A 103 -1  N  GLY A  95   O  LEU A 116           
SHEET    4   B 4 MET A 108  MET A 110 -1  O  VAL A 109   N  ILE A 101           
SHEET    1   C 4 SER A  71  LEU A  73  0                                        
SHEET    2   C 4 LEU A  84  LEU A  86 -1  O  LEU A  85   N  HIS A  72           
SHEET    3   C 4 VAL A  21  MET A  23 -1  N  MET A  23   O  LEU A  84           
SHEET    4   C 4 GLN A 141  SER A 142  1  O  GLN A 141   N  LEU A  22           
SHEET    1   D 5 ASP A 125  ARG A 129  0                                        
SHEET    2   D 5 LEU A 223  VAL A 234  1  O  HIS A 232   N  LEU A 126           
SHEET    3   D 5 GLY A 212  VAL A 220 -1  N  TYR A 214   O  ILE A 229           
SHEET    4   D 5 LYS A 150  SER A 156 -1  N  MET A 154   O  THR A 215           
SHEET    5   D 5 GLU A 164  ASP A 170 -1  O  VAL A 166   N  TRP A 153           
SHEET    1   E 3 THR A 134  MET A 136  0                                        
SHEET    2   E 3 ILE A 201  LEU A 203 -1  O  ILE A 201   N  MET A 136           
SHEET    3   E 3 VAL A 188  LEU A 190 -1  N  ASP A 189   O  LYS A 202           
SHEET    1   F 5 LEU L   9  VAL L  11  0                                        
SHEET    2   F 5 THR L 102  VAL L 104  1  O  LYS L 103   N  VAL L  11           
SHEET    3   F 5 ALA L  84  ASP L  92 -1  N  ALA L  84   O  VAL L 104           
SHEET    4   F 5 HIS L  34  GLN L  38 -1  N  GLN L  38   O  ASP L  85           
SHEET    5   F 5 VAL L  45  ILE L  48 -1  O  VAL L  45   N  GLN L  37           
SHEET    1   G 4 LEU L   9  VAL L  11  0                                        
SHEET    2   G 4 THR L 102  VAL L 104  1  O  LYS L 103   N  VAL L  11           
SHEET    3   G 4 ALA L  84  ASP L  92 -1  N  ALA L  84   O  VAL L 104           
SHEET    4   G 4 ALA L  95B PHE L  98 -1  O  VAL L  97   N  SER L  90           
SHEET    1   H 3 ALA L  19  SER L  24  0                                        
SHEET    2   H 3 MET L  70  ILE L  75 -1  O  ILE L  75   N  ALA L  19           
SHEET    3   H 3 PHE L  62  SER L  67 -1  N  SER L  63   O  THR L  74           
SHEET    1   I 4 SER L 114  PHE L 118  0                                        
SHEET    2   I 4 GLN L 129  PHE L 139 -1  O  ASN L 137   N  SER L 114           
SHEET    3   I 4 LYS L 172  THR L 182 -1  O  LEU L 179   N  LEU L 132           
SHEET    4   I 4 VAL L 159  THR L 161 -1  N  LYS L 160   O  TYR L 178           
SHEET    1   J 4 SER L 114  PHE L 118  0                                        
SHEET    2   J 4 GLN L 129  PHE L 139 -1  O  ASN L 137   N  SER L 114           
SHEET    3   J 4 LYS L 172  THR L 182 -1  O  LEU L 179   N  LEU L 132           
SHEET    4   J 4 SER L 165  SER L 168 -1  N  SER L 168   O  LYS L 172           
SHEET    1   K 4 THR L 153  ILE L 155  0                                        
SHEET    2   K 4 ALA L 145  ALA L 150 -1  N  ALA L 150   O  THR L 153           
SHEET    3   K 4 PHE L 192  THR L 197 -1  O  LYS L 195   N  THR L 147           
SHEET    4   K 4 THR L 204  LEU L 209 -1  O  VAL L 205   N  VAL L 196           
SHEET    1   L 4 GLN H   3  SER H   7  0                                        
SHEET    2   L 4 LEU H  18  SER H  25 -1  O  SER H  25   N  GLN H   3           
SHEET    3   L 4 GLN H  77  LEU H  82 -1  O  VAL H  78   N  CYS H  22           
SHEET    4   L 4 VAL H  67  ASP H  72 -1  N  SER H  70   O  PHE H  79           
SHEET    1   M 6 LEU H  11  LEU H  12  0                                        
SHEET    2   M 6 ILE H 107  VAL H 111  1  O  THR H 110   N  LEU H  12           
SHEET    3   M 6 ALA H  88  HIS H  95 -1  N  TYR H  90   O  ILE H 107           
SHEET    4   M 6 GLY H  33  GLN H  39 -1  N  HIS H  35   O  ALA H  93           
SHEET    5   M 6 LEU H  45  ILE H  51 -1  O  GLU H  46   N  ARG H  38           
SHEET    6   M 6 THR H  57  TYR H  59 -1  O  ASP H  58   N  ILE H  50           
SHEET    1   N 4 SER H 120  LEU H 124  0                                        
SHEET    2   N 4 THR H 137  TYR H 147 -1  O  LEU H 143   N  TYR H 122           
SHEET    3   N 4 LEU H 184  PRO H 194 -1  O  TYR H 185   N  TYR H 147           
SHEET    4   N 4 HIS H 172  THR H 173 -1  N  HIS H 172   O  SER H 190           
SHEET    1   O 4 SER H 120  LEU H 124  0                                        
SHEET    2   O 4 THR H 137  TYR H 147 -1  O  LEU H 143   N  TYR H 122           
SHEET    3   O 4 LEU H 184  PRO H 194 -1  O  TYR H 185   N  TYR H 147           
SHEET    4   O 4 VAL H 177  HIS H 179 -1  N  HIS H 179   O  LEU H 184           
SHEET    1   P 3 THR H 153  TRP H 157  0                                        
SHEET    2   P 3 THR H 207  HIS H 212 -1  O  ASN H 209   N  SER H 156           
SHEET    3   P 3 THR H 217  LYS H 222 -1  O  THR H 217   N  HIS H 212           
SSBOND   1 CYS A   25    CYS A   99                          1555   1555  2.04  
SSBOND   2 CYS A  138    CYS A  216                          1555   1555  2.04  
SSBOND   3 CYS L   23    CYS L   88                          1555   1555  2.04  
SSBOND   4 CYS L  134    CYS L  194                          1555   1555  2.05  
SSBOND   5 CYS H   22    CYS H   92                          1555   1555  2.06  
SSBOND   6 CYS H  142    CYS H  208                          1555   1555  2.04  
LINK         O3  BMA A 503                 C1  MAN A 505     1555   1555  1.43  
LINK         O6  NAG A 501                 C1  FUC A 506     1555   1555  1.44  
LINK         ND2 ASN A  59                 C1  NAG A 301     1555   1555  1.44  
LINK         O6  BMA A 503                 C1  MAN A 504     1555   1555  1.44  
LINK         O4  NAG A 501                 C1  NAG A 502     1555   1555  1.45  
LINK         O4  NAG A 502                 C1  BMA A 503     1555   1555  1.45  
LINK         ND2 ASN A  69                 C1  NAG A 401     1555   1555  1.45  
LINK         ND2 ASN A 105                 C1  NAG A 501     1555   1555  1.48  
CISPEP   1 TYR L  140    PRO L  141          0         1.23                     
CISPEP   2 PHE H  148    PRO H  149          0         2.75                     
CISPEP   3 GLU H  150    PRO H  151          0        -0.87                     
SITE     1 AC1  3 ASN A  59  PHE A  78  SER L  63                               
SITE     1 AC2  2 ASN A  69  GLN A  87                                          
SITE     1 AC3  6 PRO A  11  GLN A  12  LEU A 103  ASN A 105                    
SITE     2 AC3  6 NAG A 502  FUC A 506                                          
SITE     1 AC4  7 SER A  10  GLN A  12  ARG A  14  VAL A  27                    
SITE     2 AC4  7 NAG A 501  BMA A 503  MAN A 504                               
SITE     1 AC5  3 NAG A 502  MAN A 504  MAN A 505                               
SITE     1 AC6  3 ARG A  14  NAG A 502  BMA A 503                               
SITE     1 AC7  3 VAL A   8  SER A   9  BMA A 503                               
SITE     1 AC8  6 VAL A  27  GLN A  28  THR A  30  HIS A  34                    
SITE     2 AC8  6 ASN A  80  NAG A 501                                          
CRYST1  125.020  125.020  107.839  90.00  90.00  90.00 P 43 21 2     8          
ORIGX1      1.000000  0.000000  0.000000        0.00000                         
ORIGX2      0.000000  1.000000  0.000000        0.00000                         
ORIGX3      0.000000  0.000000  1.000000        0.00000                         
SCALE1      0.007999  0.000000  0.000000        0.00000                         
SCALE2      0.000000  0.007999  0.000000        0.00000                         
SCALE3      0.000000  0.000000  0.009273        0.00000                         
ATOM      1  N   VAL A   8      -0.869 -67.564 -15.895  1.00 91.42           N  
ANISOU    1  N   VAL A   8    11304  12861  10571   3664    342    655       N  
ATOM      2  CA  VAL A   8      -0.065 -68.526 -15.084  1.00 95.50           C  
ANISOU    2  CA  VAL A   8    12093  13359  10835   4270    136    574       C  
ATOM      3  C   VAL A   8       0.319 -67.905 -13.747  1.00 95.03           C  
ANISOU    3  C   VAL A   8    11787  13506  10813   4205     56    623       C  
ATOM      4  O   VAL A   8       0.848 -68.572 -12.858  1.00 98.54           O  
ANISOU    4  O   VAL A   8    12476  13905  11062   4640   -135    591       O  
ATOM      5  CB  VAL A   8       1.219 -68.957 -15.828  1.00 99.71           C  
ANISOU    5  CB  VAL A   8    12358  14374  11152   4894     89    364       C  
ATOM      6  CG1 VAL A   8       2.079 -69.844 -14.937  1.00102.63           C  
ANISOU    6  CG1 VAL A   8    12967  14782  11245   5594   -154    270       C  
ATOM      7  CG2 VAL A   8       0.870 -69.668 -17.134  1.00101.09           C  
ANISOU    7  CG2 VAL A   8    12854  14309  11247   5009    158    296       C  
ATOM      8  N   SER A   9       0.053 -66.612 -13.624  1.00 90.57           N  
ANISOU    8  N   SER A   9    10781  13153  10479   3674    190    697       N  
ATOM      9  CA  SER A   9       0.315 -65.884 -12.378  1.00 88.72           C  
ANISOU    9  CA  SER A   9    10330  13090  10288   3516    133    745       C  
ATOM     10  C   SER A   9      -0.478 -64.594 -12.329  1.00 83.15           C  
ANISOU   10  C   SER A   9     9411  12345   9839   2872    295    855       C  
ATOM     11  O   SER A   9      -0.204 -63.655 -13.074  1.00 82.76           O  
ANISOU   11  O   SER A   9     8937  12623   9884   2623    412    829       O  
ATOM     12  CB  SER A   9       1.806 -65.584 -12.231  1.00 91.91           C  
ANISOU   12  CB  SER A   9    10187  14187  10548   3840     46    601       C  
ATOM     13  OG  SER A   9       2.309 -64.971 -13.404  1.00 93.38           O  
ANISOU   13  OG  SER A   9     9876  14838  10768   3712    188    514       O  
ATOM     14  N   SER A  10      -1.454 -64.572 -11.432  1.00 78.68           N  
ANISOU   14  N   SER A  10     9175  11374   9345   2621    295    971       N  
ATOM     15  CA  SER A  10      -2.470 -63.515 -11.398  1.00 73.20           C  
ANISOU   15  CA  SER A  10     8395  10548   8871   2091    443   1067       C  
ATOM     16  C   SER A  10      -1.968 -62.207 -10.799  1.00 70.38           C  
ANISOU   16  C   SER A  10     7651  10507   8582   1855    461   1061       C  
ATOM     17  O   SER A  10      -1.660 -62.140  -9.613  1.00 71.11           O  
ANISOU   17  O   SER A  10     7779  10637   8604   1899    367   1065       O  
ATOM     18  CB  SER A  10      -3.700 -63.972 -10.606  1.00 72.17           C  
ANISOU   18  CB  SER A  10     8717   9956   8750   1910    452   1167       C  
ATOM     19  OG  SER A  10      -4.338 -65.071 -11.228  1.00 73.54           O  
ANISOU   19  OG  SER A  10     9291   9803   8846   1976    453   1184       O  
ATOM     20  N   PRO A  11      -1.901 -61.146 -11.614  1.00 66.64           N  
ANISOU   20  N   PRO A  11     6865  10236   8221   1572    573   1055       N  
ATOM     21  CA  PRO A  11      -1.687 -59.889 -10.939  1.00 64.46           C  
ANISOU   21  CA  PRO A  11     6390  10113   7991   1263    589   1067       C  
ATOM     22  C   PRO A  11      -2.570 -59.805  -9.716  1.00 61.22           C  
ANISOU   22  C   PRO A  11     6263   9370   7627   1154    577   1135       C  
ATOM     23  O   PRO A  11      -3.755 -60.161  -9.750  1.00 60.12           O  
ANISOU   23  O   PRO A  11     6396   8882   7566   1092    640   1198       O  
ATOM     24  CB  PRO A  11      -2.125 -58.859 -11.976  1.00 63.64           C  
ANISOU   24  CB  PRO A  11     6175   9993   8011    924    721   1101       C  
ATOM     25  CG  PRO A  11      -1.877 -59.514 -13.275  1.00 64.79           C  
ANISOU   25  CG  PRO A  11     6247  10251   8120   1096    757   1063       C  
ATOM     26  CD  PRO A  11      -2.140 -60.970 -13.056  1.00 65.79           C  
ANISOU   26  CD  PRO A  11     6660  10154   8181   1469    683   1051       C  
ATOM     27  N   GLN A  12      -1.981 -59.300  -8.649  1.00 59.49           N  
ANISOU   27  N   GLN A  12     5952   9314   7336   1097    502   1112       N  
ATOM     28  CA  GLN A  12      -2.642 -59.235  -7.358  1.00 56.54           C  
ANISOU   28  CA  GLN A  12     5835   8688   6959   1016    484   1157       C  
ATOM     29  C   GLN A  12      -2.866 -57.803  -6.921  1.00 53.45           C  
ANISOU   29  C   GLN A  12     5373   8299   6637    664    548   1158       C  
ATOM     30  O   GLN A  12      -2.002 -56.946  -7.076  1.00 52.82           O  
ANISOU   30  O   GLN A  12     5052   8503   6515    498    525   1112       O  
ATOM     31  CB  GLN A  12      -1.784 -59.956  -6.334  1.00 59.22           C  
ANISOU   31  CB  GLN A  12     6223   9169   7109   1295    311   1125       C  
ATOM     32  CG  GLN A  12      -2.547 -60.511  -5.191  1.00 59.68           C  
ANISOU   32  CG  GLN A  12     6676   8894   7107   1315    284   1187       C  
ATOM     33  CD  GLN A  12      -1.630 -61.170  -4.207  1.00 63.97           C  
ANISOU   33  CD  GLN A  12     7299   9574   7432   1616     82   1162       C  
ATOM     34  OE1 GLN A  12      -0.756 -60.519  -3.633  1.00 65.46           O  
ANISOU   34  OE1 GLN A  12     7233  10091   7549   1579     -8   1108       O  
ATOM     35  NE2 GLN A  12      -1.794 -62.472  -4.027  1.00 69.10           N  
ANISOU   35  NE2 GLN A  12     8335   9976   7943   1913    -10   1200       N  
ATOM     36  N   LEU A  13      -4.037 -57.556  -6.355  1.00 50.77           N  
ANISOU   36  N   LEU A  13     5268   7656   6367    542    628   1200       N  
ATOM     37  CA  LEU A  13      -4.431 -56.193  -6.002  1.00 49.14           C  
ANISOU   37  CA  LEU A  13     5081   7377   6212    276    693   1187       C  
ATOM     38  C   LEU A  13      -5.119 -56.118  -4.646  1.00 48.47           C  
ANISOU   38  C   LEU A  13     5220   7120   6079    243    711   1185       C  
ATOM     39  O   LEU A  13      -6.212 -56.644  -4.451  1.00 47.60           O  
ANISOU   39  O   LEU A  13     5269   6822   5995    282    792   1215       O  
ATOM     40  CB  LEU A  13      -5.326 -55.623  -7.112  1.00 47.76           C  
ANISOU   40  CB  LEU A  13     4915   7052   6179    179    809   1213       C  
ATOM     41  CG  LEU A  13      -5.022 -54.215  -7.624  1.00 47.43           C  
ANISOU   41  CG  LEU A  13     4833   7039   6151    -55    826   1196       C  
ATOM     42  CD1 LEU A  13      -3.531 -53.999  -7.823  1.00 51.12           C  
ANISOU   42  CD1 LEU A  13     5081   7841   6502   -179    745   1161       C  
ATOM     43  CD2 LEU A  13      -5.769 -53.974  -8.925  1.00 44.55           C  
ANISOU   43  CD2 LEU A  13     4482   6550   5895    -60    901   1235       C  
ATOM     44  N   ARG A  14      -4.443 -55.458  -3.712  1.00 49.10           N  
ANISOU   44  N   ARG A  14     5296   7305   6054    135    639   1142       N  
ATOM     45  CA  ARG A  14      -4.957 -55.282  -2.352  1.00 48.67           C  
ANISOU   45  CA  ARG A  14     5457   7118   5918     91    653   1124       C  
ATOM     46  C   ARG A  14      -5.468 -53.888  -2.117  1.00 47.71           C  
ANISOU   46  C   ARG A  14     5438   6867   5822    -99    733   1072       C  
ATOM     47  O   ARG A  14      -4.730 -52.913  -2.211  1.00 48.38           O  
ANISOU   47  O   ARG A  14     5488   7031   5863   -282    678   1033       O  
ATOM     48  CB  ARG A  14      -3.882 -55.550  -1.309  1.00 50.67           C  
ANISOU   48  CB  ARG A  14     5699   7562   5992    126    493   1101       C  
ATOM     49  CG  ARG A  14      -3.204 -56.873  -1.438  1.00 53.14           C  
ANISOU   49  CG  ARG A  14     5957   8011   6224    403    366   1134       C  
ATOM     50  CD  ARG A  14      -2.559 -57.279  -0.126  1.00 58.73           C  
ANISOU   50  CD  ARG A  14     6771   8821   6724    504    205   1124       C  
ATOM     51  NE  ARG A  14      -1.482 -58.229  -0.359  1.00 64.90           N  
ANISOU   51  NE  ARG A  14     7417   9854   7389    823     24   1118       N  
ATOM     52  CZ  ARG A  14      -1.667 -59.502  -0.685  1.00 70.57           C  
ANISOU   52  CZ  ARG A  14     8319  10424   8069   1125    -15   1168       C  
ATOM     53  NH1 ARG A  14      -2.893 -59.997  -0.809  1.00 72.52           N  
ANISOU   53  NH1 ARG A  14     8873  10299   8383   1063    120   1238       N  
ATOM     54  NH2 ARG A  14      -0.620 -60.280  -0.889  1.00 75.16           N  
ANISOU   54  NH2 ARG A  14     8789  11254   8516   1491   -197   1136       N  
ATOM     55  N   VAL A  15      -6.739 -53.814  -1.769  1.00 46.78           N  
ANISOU   55  N   VAL A  15     5472   6566   5737    -60    858   1061       N  
ATOM     56  CA  VAL A  15      -7.368 -52.541  -1.452  1.00 47.06           C  
ANISOU   56  CA  VAL A  15     5660   6456   5764   -131    931    988       C  
ATOM     57  C   VAL A  15      -8.194 -52.646  -0.196  1.00 46.44           C  
ANISOU   57  C   VAL A  15     5740   6322   5582    -90   1015    937       C  
ATOM     58  O   VAL A  15      -8.739 -53.699   0.121  1.00 45.57           O  
ANISOU   58  O   VAL A  15     5621   6250   5444    -33   1069    975       O  
ATOM     59  CB  VAL A  15      -8.269 -52.063  -2.605  1.00 46.63           C  
ANISOU   59  CB  VAL A  15     5577   6294   5845    -58   1021    990       C  
ATOM     60  CG1 VAL A  15      -7.467 -51.992  -3.890  1.00 47.87           C  
ANISOU   60  CG1 VAL A  15     5596   6513   6078   -130    954   1046       C  
ATOM     61  CG2 VAL A  15      -9.462 -52.989  -2.770  1.00 45.13           C  
ANISOU   61  CG2 VAL A  15     5307   6129   5712     75   1133   1013       C  
ATOM     62  N   HIS A  16      -8.270 -51.533   0.514  1.00 46.82           N  
ANISOU   62  N   HIS A  16     5975   6275   5541   -147   1026    845       N  
ATOM     63  CA  HIS A  16      -9.095 -51.451   1.716  1.00 47.04           C  
ANISOU   63  CA  HIS A  16     6158   6275   5442    -98   1129    766       C  
ATOM     64  C   HIS A  16     -10.560 -51.392   1.344  1.00 45.95           C  
ANISOU   64  C   HIS A  16     5957   6138   5365     70   1298    719       C  
ATOM     65  O   HIS A  16     -10.939 -50.861   0.310  1.00 44.98           O  
ANISOU   65  O   HIS A  16     5777   5956   5358    172   1312    713       O  
ATOM     66  CB  HIS A  16      -8.721 -50.232   2.558  1.00 48.91           C  
ANISOU   66  CB  HIS A  16     6653   6395   5537   -186   1085    660       C  
ATOM     67  CG  HIS A  16      -7.351 -50.311   3.149  1.00 50.22           C  
ANISOU   67  CG  HIS A  16     6845   6649   5587   -387    916    684       C  
ATOM     68  ND1 HIS A  16      -7.076 -51.025   4.295  1.00 52.93           N  
ANISOU   68  ND1 HIS A  16     7230   7098   5784   -413    873    695       N  
ATOM     69  CD2 HIS A  16      -6.177 -49.767   2.752  1.00 52.37           C  
ANISOU   69  CD2 HIS A  16     7091   6968   5838   -588    772    694       C  
ATOM     70  CE1 HIS A  16      -5.791 -50.914   4.581  1.00 56.12           C  
ANISOU   70  CE1 HIS A  16     7606   7626   6091   -571    692    705       C  
ATOM     71  NE2 HIS A  16      -5.223 -50.157   3.660  1.00 55.75           N  
ANISOU   71  NE2 HIS A  16     7490   7577   6114   -703    638    698       N  
ATOM     72  N   VAL A  17     -11.382 -51.953   2.211  1.00 47.05           N  
ANISOU   72  N   VAL A  17     6100   6386   5392     87   1422    684       N  
ATOM     73  CA  VAL A  17     -12.827 -51.841   2.069  1.00 47.74           C  
ANISOU   73  CA  VAL A  17     6069   6597   5474    231   1597    600       C  
ATOM     74  C   VAL A  17     -13.190 -50.379   1.883  1.00 49.78           C  
ANISOU   74  C   VAL A  17     6442   6737   5734    446   1609    469       C  
ATOM     75  O   VAL A  17     -12.694 -49.500   2.586  1.00 50.47           O  
ANISOU   75  O   VAL A  17     6797   6665   5716    440   1556    392       O  
ATOM     76  CB  VAL A  17     -13.582 -52.397   3.306  1.00 49.19           C  
ANISOU   76  CB  VAL A  17     6275   6961   5453    157   1749    543       C  
ATOM     77  CG1 VAL A  17     -15.035 -51.968   3.280  1.00 50.30           C  
ANISOU   77  CG1 VAL A  17     6245   7328   5539    336   1938    399       C  
ATOM     78  CG2 VAL A  17     -13.469 -53.914   3.376  1.00 46.25           C  
ANISOU   78  CG2 VAL A  17     5875   6661   5037    -55   1743    681       C  
ATOM     79  N   GLY A  18     -14.049 -50.142   0.903  1.00 51.43           N  
ANISOU   79  N   GLY A  18     6491   7011   6041    643   1657    443       N  
ATOM     80  CA  GLY A  18     -14.595 -48.822   0.636  1.00 54.39           C  
ANISOU   80  CA  GLY A  18     7013   7268   6387    945   1656    313       C  
ATOM     81  C   GLY A  18     -13.869 -48.080  -0.460  1.00 54.88           C  
ANISOU   81  C   GLY A  18     7251   7043   6558    946   1497    383       C  
ATOM     82  O   GLY A  18     -14.378 -47.102  -1.003  1.00 57.80           O  
ANISOU   82  O   GLY A  18     7777   7275   6912   1218   1467    310       O  
ATOM     83  N   GLU A  19     -12.674 -48.549  -0.786  1.00 54.15           N  
ANISOU   83  N   GLU A  19     7149   6880   6546    652   1391    520       N  
ATOM     84  CA  GLU A  19     -11.841 -47.886  -1.802  1.00 55.15           C  
ANISOU   84  CA  GLU A  19     7430   6790   6736    550   1255    592       C  
ATOM     85  C   GLU A  19     -12.203 -48.306  -3.217  1.00 53.63           C  
ANISOU   85  C   GLU A  19     7011   6667   6698    628   1249    682       C  
ATOM     86  O   GLU A  19     -13.033 -49.191  -3.440  1.00 52.24           O  
ANISOU   86  O   GLU A  19     6544   6714   6589    727   1337    695       O  
ATOM     87  CB  GLU A  19     -10.354 -48.126  -1.544  1.00 54.90           C  
ANISOU   87  CB  GLU A  19     7427   6752   6680    204   1148    670       C  
ATOM     88  CG  GLU A  19      -9.905 -47.596  -0.189  1.00 62.58           C  
ANISOU   88  CG  GLU A  19     8656   7649   7473     89   1122    581       C  
ATOM     89  CD  GLU A  19      -8.402 -47.391  -0.089  1.00 71.57           C  
ANISOU   89  CD  GLU A  19     9862   8790   8540   -266    978    629       C  
ATOM     90  OE1 GLU A  19      -7.635 -48.332  -0.413  1.00 73.76           O  
ANISOU   90  OE1 GLU A  19     9847   9292   8888   -387    926    725       O  
ATOM     91  OE2 GLU A  19      -7.992 -46.284   0.335  1.00 79.32           O  
ANISOU   91  OE2 GLU A  19    11201   9573   9366   -420    912    556       O  
ATOM     92  N   SER A  20     -11.552 -47.651  -4.166  1.00 53.98           N  
ANISOU   92  N   SER A  20     7218   6524   6767    530   1143    743       N  
ATOM     93  CA  SER A  20     -11.803 -47.880  -5.587  1.00 53.39           C  
ANISOU   93  CA  SER A  20     6996   6478   6812    589   1119    829       C  
ATOM     94  C   SER A  20     -10.642 -48.596  -6.243  1.00 51.64           C  
ANISOU   94  C   SER A  20     6603   6355   6664    298   1068    950       C  
ATOM     95  O   SER A  20      -9.476 -48.325  -5.962  1.00 52.18           O  
ANISOU   95  O   SER A  20     6770   6396   6660     36   1003    967       O  
ATOM     96  CB  SER A  20     -12.072 -46.557  -6.313  1.00 55.59           C  
ANISOU   96  CB  SER A  20     7635   6464   7020    736   1037    808       C  
ATOM     97  OG  SER A  20     -13.290 -45.969  -5.882  1.00 61.11           O  
ANISOU   97  OG  SER A  20     8450   7125   7644   1139   1075    677       O  
ATOM     98  N   VAL A  21     -10.991 -49.521  -7.122  1.00 50.71           N  
ANISOU   98  N   VAL A  21     6212   6391   6663    354   1098   1016       N  
ATOM     99  CA  VAL A  21     -10.011 -50.217  -7.954  1.00 50.02           C  
ANISOU   99  CA  VAL A  21     5959   6413   6633    167   1057   1111       C  
ATOM    100  C   VAL A  21     -10.316 -50.007  -9.410  1.00 50.66           C  
ANISOU  100  C   VAL A  21     6028   6448   6771    214   1035   1169       C  
ATOM    101  O   VAL A  21     -11.467 -50.018  -9.835  1.00 51.73           O  
ANISOU  101  O   VAL A  21     6121   6584   6951    429   1061   1154       O  
ATOM    102  CB  VAL A  21      -9.984 -51.740  -7.727  1.00 48.47           C  
ANISOU  102  CB  VAL A  21     5510   6419   6489    177   1098   1141       C  
ATOM    103  CG1 VAL A  21      -8.923 -52.107  -6.720  1.00 49.76           C  
ANISOU  103  CG1 VAL A  21     5670   6662   6574     55   1055   1133       C  
ATOM    104  CG2 VAL A  21     -11.359 -52.261  -7.317  1.00 48.41           C  
ANISOU  104  CG2 VAL A  21     5426   6473   6496    333   1192   1101       C  
ATOM    105  N   LEU A  22      -9.257 -49.812 -10.170  1.00 51.35           N  
ANISOU  105  N   LEU A  22     6134   6545   6831     -3    983   1228       N  
ATOM    106  CA  LEU A  22      -9.351 -49.808 -11.611  1.00 51.42           C  
ANISOU  106  CA  LEU A  22     6113   6548   6875     -8    966   1296       C  
ATOM    107  C   LEU A  22      -8.574 -51.007 -12.127  1.00 51.19           C  
ANISOU  107  C   LEU A  22     5792   6767   6890    -98    987   1335       C  
ATOM    108  O   LEU A  22      -7.418 -51.232 -11.764  1.00 50.12           O  
ANISOU  108  O   LEU A  22     5559   6789   6696   -259    972   1325       O  
ATOM    109  CB  LEU A  22      -8.815 -48.495 -12.164  1.00 53.22           C  
ANISOU  109  CB  LEU A  22     6668   6576   6976   -207    900   1327       C  
ATOM    110  CG  LEU A  22      -9.045 -48.198 -13.640  1.00 53.21           C  
ANISOU  110  CG  LEU A  22     6760   6497   6961   -210    867   1404       C  
ATOM    111  CD1 LEU A  22      -8.894 -46.709 -13.886  1.00 52.87           C  
ANISOU  111  CD1 LEU A  22     7219   6127   6742   -350    785   1427       C  
ATOM    112  CD2 LEU A  22      -8.087 -48.997 -14.511  1.00 55.25           C  
ANISOU  112  CD2 LEU A  22     6744   7019   7228   -421    901   1456       C  
ATOM    113  N   MET A  23      -9.244 -51.797 -12.952  1.00 51.91           N  
ANISOU  113  N   MET A  23     5746   6914   7062     37   1013   1365       N  
ATOM    114  CA  MET A  23      -8.666 -53.026 -13.475  1.00 51.87           C  
ANISOU  114  CA  MET A  23     5533   7096   7081     25   1030   1384       C  
ATOM    115  C   MET A  23      -8.548 -52.952 -14.971  1.00 51.93           C  
ANISOU  115  C   MET A  23     5520   7131   7081    -27   1024   1434       C  
ATOM    116  O   MET A  23      -9.525 -53.078 -15.699  1.00 51.49           O  
ANISOU  116  O   MET A  23     5479   7014   7072     77   1023   1458       O  
ATOM    117  CB  MET A  23      -9.504 -54.224 -13.056  1.00 51.75           C  
ANISOU  117  CB  MET A  23     5436   7108   7118    171   1066   1369       C  
ATOM    118  CG  MET A  23      -9.221 -54.636 -11.631  1.00 53.90           C  
ANISOU  118  CG  MET A  23     5723   7403   7352    183   1070   1331       C  
ATOM    119  SD  MET A  23     -10.292 -55.944 -11.032  1.00 58.40           S  
ANISOU  119  SD  MET A  23     6301   7970   7917    253   1121   1324       S  
ATOM    120  CE  MET A  23     -11.858 -55.082 -10.936  1.00 61.81           C  
ANISOU  120  CE  MET A  23     6718   8386   8380    301   1181   1287       C  
ATOM    121  N   GLY A  24      -7.314 -52.749 -15.401  1.00 53.55           N  
ANISOU  121  N   GLY A  24     5668   7479   7200   -208   1020   1440       N  
ATOM    122  CA  GLY A  24      -6.987 -52.522 -16.798  1.00 55.16           C  
ANISOU  122  CA  GLY A  24     5872   7741   7345   -327   1028   1485       C  
ATOM    123  C   GLY A  24      -7.426 -53.622 -17.733  1.00 55.01           C  
ANISOU  123  C   GLY A  24     5736   7785   7378   -172   1052   1493       C  
ATOM    124  O   GLY A  24      -7.499 -54.794 -17.378  1.00 54.67           O  
ANISOU  124  O   GLY A  24     5584   7811   7379    -15   1065   1455       O  
ATOM    125  N   CYS A  25      -7.742 -53.208 -18.943  1.00 56.74           N  
ANISOU  125  N   CYS A  25     6046   7948   7565   -231   1044   1546       N  
ATOM    126  CA  CYS A  25      -8.015 -54.148 -20.022  1.00 57.44           C  
ANISOU  126  CA  CYS A  25     6050   8112   7661   -142   1062   1550       C  
ATOM    127  C   CYS A  25      -7.874 -53.473 -21.368  1.00 58.72           C  
ANISOU  127  C   CYS A  25     6319   8270   7721   -294   1056   1611       C  
ATOM    128  O   CYS A  25      -8.842 -53.002 -21.947  1.00 59.07           O  
ANISOU  128  O   CYS A  25     6522   8146   7776   -242    998   1666       O  
ATOM    129  CB  CYS A  25      -9.412 -54.736 -19.884  1.00 56.92           C  
ANISOU  129  CB  CYS A  25     6003   7928   7696     38   1035   1549       C  
ATOM    130  SG  CYS A  25      -9.718 -56.156 -20.962  1.00 59.04           S  
ANISOU  130  SG  CYS A  25     6210   8275   7946    106   1049   1532       S  
ATOM    131  N   VAL A  26      -6.642 -53.427 -21.843  1.00 60.34           N  
ANISOU  131  N   VAL A  26     6426   8701   7798   -479   1114   1594       N  
ATOM    132  CA  VAL A  26      -6.343 -52.794 -23.105  1.00 62.31           C  
ANISOU  132  CA  VAL A  26     6790   8985   7899   -698   1130   1653       C  
ATOM    133  C   VAL A  26      -5.553 -53.689 -24.025  1.00 63.81           C  
ANISOU  133  C   VAL A  26     6763   9491   7991   -704   1216   1595       C  
ATOM    134  O   VAL A  26      -4.480 -54.182 -23.676  1.00 64.97           O  
ANISOU  134  O   VAL A  26     6655   9955   8075   -702   1280   1505       O  
ATOM    135  CB  VAL A  26      -5.512 -51.522 -22.902  1.00 64.10           C  
ANISOU  135  CB  VAL A  26     7162   9226   7969  -1057   1136   1688       C  
ATOM    136  CG1 VAL A  26      -5.006 -51.003 -24.261  1.00 65.24           C  
ANISOU  136  CG1 VAL A  26     7424   9468   7897  -1364   1178   1747       C  
ATOM    137  CG2 VAL A  26      -6.332 -50.483 -22.156  1.00 64.70           C  
ANISOU  137  CG2 VAL A  26     7569   8922   8094  -1027   1038   1740       C  
ATOM    138  N   VAL A  27      -6.112 -53.877 -25.211  1.00 64.28           N  
ANISOU  138  N   VAL A  27     6925   9484   8014   -677   1207   1636       N  
ATOM    139  CA  VAL A  27      -5.330 -54.255 -26.377  1.00 66.01           C  
ANISOU  139  CA  VAL A  27     7035   9983   8061   -780   1298   1600       C  
ATOM    140  C   VAL A  27      -4.697 -52.959 -26.849  1.00 68.89           C  
ANISOU  140  C   VAL A  27     7543  10406   8227  -1191   1328   1675       C  
ATOM    141  O   VAL A  27      -5.222 -51.872 -26.616  1.00 70.60           O  
ANISOU  141  O   VAL A  27     8065  10316   8445  -1322   1241   1776       O  
ATOM    142  CB  VAL A  27      -6.206 -54.868 -27.469  1.00 65.26           C  
ANISOU  142  CB  VAL A  27     7050   9773   7974   -643   1266   1621       C  
ATOM    143  CG1 VAL A  27      -5.365 -55.706 -28.420  1.00 68.39           C  
ANISOU  143  CG1 VAL A  27     7287  10488   8211   -622   1376   1526       C  
ATOM    144  CG2 VAL A  27      -7.292 -55.720 -26.848  1.00 60.81           C  
ANISOU  144  CG2 VAL A  27     6495   9010   7600   -361   1190   1597       C  
ATOM    145  N   GLN A  28      -3.541 -53.073 -27.471  1.00 71.29           N  
ANISOU  145  N   GLN A  28     7646  11116   8324  -1399   1451   1614       N  
ATOM    146  CA  GLN A  28      -2.793 -51.880 -27.868  1.00 75.44           C  
ANISOU  146  CA  GLN A  28     8301  11763   8598  -1904   1501   1678       C  
ATOM    147  C   GLN A  28      -3.716 -50.782 -28.391  1.00 75.69           C  
ANISOU  147  C   GLN A  28     8858  11317   8584  -2063   1388   1846       C  
ATOM    148  O   GLN A  28      -4.388 -50.941 -29.408  1.00 74.72           O  
ANISOU  148  O   GLN A  28     8903  11050   8436  -1966   1350   1904       O  
ATOM    149  CB  GLN A  28      -1.715 -52.213 -28.907  1.00 78.49           C  
ANISOU  149  CB  GLN A  28     8427  12673   8722  -2111   1663   1599       C  
ATOM    150  CG  GLN A  28      -2.252 -52.661 -30.248  1.00 79.56           C  
ANISOU  150  CG  GLN A  28     8696  12734   8800  -2004   1679   1627       C  
ATOM    151  CD  GLN A  28      -1.207 -52.559 -31.335  1.00 86.63           C  
ANISOU  151  CD  GLN A  28     9440  14117   9360  -2348   1848   1578       C  
ATOM    152  OE1 GLN A  28      -0.051 -52.939 -31.138  1.00 91.52           O  
ANISOU  152  OE1 GLN A  28     9625  15302   9845  -2395   1982   1429       O  
ATOM    153  NE2 GLN A  28      -1.602 -52.037 -32.493  1.00 89.72           N  
ANISOU  153  NE2 GLN A  28    10173  14334   9583  -2584   1841   1695       N  
ATOM    154  N   ARG A  29      -3.731 -49.669 -27.671  1.00 77.22           N  
ANISOU  154  N   ARG A  29     9338  11262   8740  -2285   1316   1915       N  
ATOM    155  CA  ARG A  29      -4.532 -48.509 -28.061  1.00 79.04           C  
ANISOU  155  CA  ARG A  29    10155  11000   8878  -2389   1180   2066       C  
ATOM    156  C   ARG A  29      -4.163 -48.048 -29.454  1.00 82.21           C  
ANISOU  156  C   ARG A  29    10802  11461   8973  -2763   1225   2154       C  
ATOM    157  O   ARG A  29      -3.053 -47.578 -29.692  1.00 85.49           O  
ANISOU  157  O   ARG A  29    11212  12154   9116  -3283   1339   2153       O  
ATOM    158  CB  ARG A  29      -4.353 -47.335 -27.083  1.00 80.77           C  
ANISOU  158  CB  ARG A  29    10714  10951   9022  -2631   1111   2106       C  
ATOM    159  CG  ARG A  29      -4.961 -47.562 -25.708  1.00 79.17           C  
ANISOU  159  CG  ARG A  29    10404  10582   9096  -2245   1040   2040       C  
ATOM    160  CD  ARG A  29      -3.900 -47.868 -24.659  1.00 80.32           C  
ANISOU  160  CD  ARG A  29    10172  11086   9259  -2412   1134   1929       C  
ATOM    161  NE  ARG A  29      -3.351 -46.657 -24.053  1.00 83.11           N  
ANISOU  161  NE  ARG A  29    10869  11295   9416  -2847   1101   1960       N  
ATOM    162  CZ  ARG A  29      -3.982 -45.936 -23.132  1.00 83.51           C  
ANISOU  162  CZ  ARG A  29    11285  10916   9528  -2720    985   1978       C  
ATOM    163  NH1 ARG A  29      -5.189 -46.298 -22.719  1.00 82.18           N  
ANISOU  163  NH1 ARG A  29    11122  10490   9612  -2170    904   1964       N  
ATOM    164  NH2 ARG A  29      -3.414 -44.851 -22.627  1.00 86.28           N  
ANISOU  164  NH2 ARG A  29    12007  11118   9658  -3160    953   1998       N  
ATOM    165  N   THR A  30      -5.112 -48.172 -30.369  1.00 82.33           N  
ANISOU  165  N   THR A  30    11029  11246   9005  -2526   1131   2229       N  
ATOM    166  CA  THR A  30      -4.982 -47.579 -31.702  1.00 85.80           C  
ANISOU  166  CA  THR A  30    11845  11624   9133  -2856   1127   2346       C  
ATOM    167  C   THR A  30      -6.171 -46.684 -31.991  1.00 87.13           C  
ANISOU  167  C   THR A  30    12626  11216   9264  -2659    892   2494       C  
ATOM    168  O   THR A  30      -7.154 -46.661 -31.248  1.00 85.85           O  
ANISOU  168  O   THR A  30    12500  10783   9334  -2215    750   2481       O  
ATOM    169  CB  THR A  30      -4.867 -48.644 -32.815  1.00 85.33           C  
ANISOU  169  CB  THR A  30    11469  11913   9042  -2765   1234   2288       C  
ATOM    170  OG1 THR A  30      -6.098 -49.371 -32.922  1.00 83.23           O  
ANISOU  170  OG1 THR A  30    11139  11461   9023  -2240   1107   2275       O  
ATOM    171  CG2 THR A  30      -3.713 -49.609 -32.529  1.00 84.81           C  
ANISOU  171  CG2 THR A  30    10792  12439   8993  -2825   1450   2111       C  
ATOM    172  N   GLU A  31      -6.058 -45.942 -33.080  1.00 90.86           N  
ANISOU  172  N   GLU A  31    13582  11531   9407  -2982    851   2628       N  
ATOM    173  CA  GLU A  31      -7.122 -45.026 -33.506  1.00 93.27           C  
ANISOU  173  CA  GLU A  31    14553  11283   9601  -2767    597   2777       C  
ATOM    174  C   GLU A  31      -8.131 -45.800 -34.327  1.00 91.45           C  
ANISOU  174  C   GLU A  31    14152  11100   9495  -2317    499   2776       C  
ATOM    175  O   GLU A  31      -8.854 -45.241 -35.151  1.00 94.25           O  
ANISOU  175  O   GLU A  31    14983  11153   9675  -2189    308   2900       O  
ATOM    176  CB  GLU A  31      -6.568 -43.849 -34.321  1.00 98.43           C  
ANISOU  176  CB  GLU A  31    15917  11689   9791  -3337    567   2941       C  
ATOM    177  CG  GLU A  31      -7.370 -42.560 -34.172  1.00102.45           C  
ANISOU  177  CG  GLU A  31    17272  11511  10142  -3162    288   3080       C  
ATOM    178  CD  GLU A  31      -7.246 -41.949 -32.780  1.00105.64           C  
ANISOU  178  CD  GLU A  31    17823  11677  10637  -3151    256   3028       C  
ATOM    179  OE1 GLU A  31      -6.499 -40.964 -32.637  1.00111.77           O  
ANISOU  179  OE1 GLU A  31    19144  12229  11093  -3713    270   3102       O  
ATOM    180  OE2 GLU A  31      -7.880 -42.450 -31.825  1.00103.40           O  
ANISOU  180  OE2 GLU A  31    17136  11437  10713  -2628    223   2911       O  
ATOM    181  N   GLU A  32      -8.155 -47.100 -34.077  1.00 87.38           N  
ANISOU  181  N   GLU A  32    12981  10963   9254  -2089    620   2631       N  
ATOM    182  CA  GLU A  32      -9.019 -48.018 -34.805  1.00 85.49           C  
ANISOU  182  CA  GLU A  32    12521  10835   9126  -1741    554   2601       C  
ATOM    183  C   GLU A  32      -9.711 -48.968 -33.853  1.00 80.76           C  
ANISOU  183  C   GLU A  32    11451  10345   8889  -1312    543   2470       C  
ATOM    184  O   GLU A  32      -9.076 -49.833 -33.251  1.00 78.74           O  
ANISOU  184  O   GLU A  32    10767  10368   8784  -1348    714   2345       O  
ATOM    185  CB  GLU A  32      -8.197 -48.826 -35.809  1.00 86.72           C  
ANISOU  185  CB  GLU A  32    12430  11381   9137  -2016    747   2549       C  
ATOM    186  CG  GLU A  32      -7.464 -47.987 -36.859  1.00 93.73           C  
ANISOU  186  CG  GLU A  32    13749  12250   9616  -2522    797   2672       C  
ATOM    187  CD  GLU A  32      -6.316 -48.744 -37.527  1.00 96.77           C  
ANISOU  187  CD  GLU A  32    13773  13154   9843  -2848   1065   2569       C  
ATOM    188  OE1 GLU A  32      -5.599 -49.494 -36.826  1.00 96.80           O  
ANISOU  188  OE1 GLU A  32    13264  13515   9999  -2819   1240   2410       O  
ATOM    189  OE2 GLU A  32      -6.129 -48.581 -38.752  1.00 97.29           O  
ANISOU  189  OE2 GLU A  32    14076  13283   9606  -3105   1095   2639       O  
ATOM    190  N   LYS A  33     -11.018 -48.794 -33.728  1.00 79.03           N  
ANISOU  190  N   LYS A  33    11327   9928   8773   -907    334   2495       N  
ATOM    191  CA  LYS A  33     -11.828 -49.652 -32.869  1.00 74.78           C  
ANISOU  191  CA  LYS A  33    10367   9516   8530   -550    317   2377       C  
ATOM    192  C   LYS A  33     -11.885 -51.055 -33.435  1.00 71.99           C  
ANISOU  192  C   LYS A  33     9644   9464   8246   -545    406   2289       C  
ATOM    193  O   LYS A  33     -12.535 -51.304 -34.446  1.00 73.15           O  
ANISOU  193  O   LYS A  33     9848   9647   8297   -470    299   2319       O  
ATOM    194  CB  LYS A  33     -13.250 -49.109 -32.717  1.00 75.59           C  
ANISOU  194  CB  LYS A  33    10610   9444   8668   -124     73   2408       C  
ATOM    195  CG  LYS A  33     -14.072 -49.900 -31.722  1.00 74.11           C  
ANISOU  195  CG  LYS A  33     9976   9438   8742    165     78   2281       C  
ATOM    196  CD  LYS A  33     -15.556 -49.590 -31.808  1.00 76.28           C  
ANISOU  196  CD  LYS A  33    10244   9726   9013    591   -152   2277       C  
ATOM    197  CE  LYS A  33     -16.307 -50.215 -30.637  1.00 74.53           C  
ANISOU  197  CE  LYS A  33     9589   9718   9013    806   -116   2145       C  
ATOM    198  NZ  LYS A  33     -17.756 -50.392 -30.917  1.00 78.14           N  
ANISOU  198  NZ  LYS A  33     9826  10414   9451   1136   -297   2099       N  
ATOM    199  N   HIS A  34     -11.189 -51.965 -32.768  1.00 68.73           N  
ANISOU  199  N   HIS A  34     8894   9247   7972   -612    585   2174       N  
ATOM    200  CA  HIS A  34     -11.196 -53.382 -33.143  1.00 66.13           C  
ANISOU  200  CA  HIS A  34     8287   9145   7695   -573    668   2068       C  
ATOM    201  C   HIS A  34     -11.920 -54.226 -32.111  1.00 62.13           C  
ANISOU  201  C   HIS A  34     7518   8671   7418   -354    651   1974       C  
ATOM    202  O   HIS A  34     -12.157 -55.417 -32.308  1.00 61.22           O  
ANISOU  202  O   HIS A  34     7255   8671   7335   -316    682   1890       O  
ATOM    203  CB  HIS A  34      -9.768 -53.887 -33.342  1.00 66.37           C  
ANISOU  203  CB  HIS A  34     8189   9396   7633   -784    879   1994       C  
ATOM    204  CG  HIS A  34      -9.115 -53.357 -34.580  1.00 71.15           C  
ANISOU  204  CG  HIS A  34     9000  10072   7959  -1057    929   2062       C  
ATOM    205  ND1 HIS A  34      -8.155 -52.369 -34.553  1.00 74.84           N  
ANISOU  205  ND1 HIS A  34     9610  10563   8262  -1368   1008   2123       N  
ATOM    206  CD2 HIS A  34      -9.301 -53.665 -35.887  1.00 74.85           C  
ANISOU  206  CD2 HIS A  34     9583  10605   8252  -1112    912   2079       C  
ATOM    207  CE1 HIS A  34      -7.765 -52.104 -35.787  1.00 79.04           C  
ANISOU  207  CE1 HIS A  34    10329  11182   8521  -1618   1052   2178       C  
ATOM    208  NE2 HIS A  34      -8.445 -52.875 -36.616  1.00 78.04           N  
ANISOU  208  NE2 HIS A  34    10187  11075   8388  -1445    993   2152       N  
ATOM    209  N   VAL A  35     -12.282 -53.580 -31.014  1.00 60.13           N  
ANISOU  209  N   VAL A  35     7259   8299   7288   -235    600   1989       N  
ATOM    210  CA  VAL A  35     -13.009 -54.238 -29.917  1.00 57.40           C  
ANISOU  210  CA  VAL A  35     6680   7999   7131    -64    593   1908       C  
ATOM    211  C   VAL A  35     -14.477 -54.430 -30.259  1.00 57.20           C  
ANISOU  211  C   VAL A  35     6582   8041   7109     97    439   1905       C  
ATOM    212  O   VAL A  35     -15.220 -53.472 -30.454  1.00 58.67           O  
ANISOU  212  O   VAL A  35     6884   8164   7244    262    287   1964       O  
ATOM    213  CB  VAL A  35     -12.911 -53.442 -28.606  1.00 56.75           C  
ANISOU  213  CB  VAL A  35     6611   7798   7151     12    600   1909       C  
ATOM    214  CG1 VAL A  35     -14.010 -53.873 -27.660  1.00 55.38           C  
ANISOU  214  CG1 VAL A  35     6233   7691   7117    203    559   1842       C  
ATOM    215  CG2 VAL A  35     -11.532 -53.626 -27.991  1.00 54.05           C  
ANISOU  215  CG2 VAL A  35     6210   7497   6829   -154    756   1871       C  
ATOM    216  N   ASP A  36     -14.885 -55.687 -30.309  1.00 55.54           N  
ANISOU  216  N   ASP A  36     6197   7975   6930     52    468   1825       N  
ATOM    217  CA  ASP A  36     -16.263 -56.040 -30.668  1.00 56.74           C  
ANISOU  217  CA  ASP A  36     6219   8290   7048    114    332   1802       C  
ATOM    218  C   ASP A  36     -17.110 -56.132 -29.410  1.00 55.78           C  
ANISOU  218  C   ASP A  36     5869   8281   7045    216    326   1739       C  
ATOM    219  O   ASP A  36     -18.151 -55.493 -29.274  1.00 56.70           O  
ANISOU  219  O   ASP A  36     5868   8530   7147    408    197   1738       O  
ATOM    220  CB  ASP A  36     -16.295 -57.378 -31.412  1.00 57.06           C  
ANISOU  220  CB  ASP A  36     6250   8423   7006    -72    364   1741       C  
ATOM    221  CG  ASP A  36     -17.551 -57.562 -32.227  1.00 61.40           C  
ANISOU  221  CG  ASP A  36     6716   9168   7444    -84    196   1737       C  
ATOM    222  OD1 ASP A  36     -17.797 -56.747 -33.143  1.00 66.58           O  
ANISOU  222  OD1 ASP A  36     7473   9831   7992     14     62   1813       O  
ATOM    223  OD2 ASP A  36     -18.291 -58.530 -31.958  1.00 67.64           O  
ANISOU  223  OD2 ASP A  36     7360  10117   8223   -217    188   1658       O  
ATOM    224  N   ARG A  37     -16.630 -56.957 -28.497  1.00 54.06           N  
ANISOU  224  N   ARG A  37     5593   8031   6914    105    465   1679       N  
ATOM    225  CA  ARG A  37     -17.229 -57.101 -27.176  1.00 53.34           C  
ANISOU  225  CA  ARG A  37     5321   8031   6917    144    500   1621       C  
ATOM    226  C   ARG A  37     -16.196 -57.016 -26.072  1.00 50.83           C  
ANISOU  226  C   ARG A  37     5069   7543   6702    152    627   1615       C  
ATOM    227  O   ARG A  37     -15.024 -57.359 -26.255  1.00 50.46           O  
ANISOU  227  O   ARG A  37     5150   7375   6650     80    709   1622       O  
ATOM    228  CB  ARG A  37     -17.963 -58.436 -27.054  1.00 54.13           C  
ANISOU  228  CB  ARG A  37     5305   8299   6962    -70    519   1547       C  
ATOM    229  CG  ARG A  37     -19.409 -58.404 -27.498  1.00 58.81           C  
ANISOU  229  CG  ARG A  37     5667   9218   7459    -83    389   1516       C  
ATOM    230  CD  ARG A  37     -20.283 -59.281 -26.594  1.00 62.55           C  
ANISOU  230  CD  ARG A  37     5941   9929   7895   -303    442   1431       C  
ATOM    231  NE  ARG A  37     -19.550 -60.437 -26.072  1.00 64.64           N  
ANISOU  231  NE  ARG A  37     6435   9964   8159   -540    569   1413       N  
ATOM    232  CZ  ARG A  37     -19.382 -61.585 -26.724  1.00 64.24           C  
ANISOU  232  CZ  ARG A  37     6605   9816   7988   -789    571   1393       C  
ATOM    233  NH1 ARG A  37     -19.903 -61.752 -27.929  1.00 66.30           N  
ANISOU  233  NH1 ARG A  37     6852  10212   8128   -890    464   1389       N  
ATOM    234  NH2 ARG A  37     -18.690 -62.570 -26.169  1.00 62.23           N  
ANISOU  234  NH2 ARG A  37     6625   9310   7709   -914    664   1373       N  
ATOM    235  N   VAL A  38     -16.663 -56.555 -24.923  1.00 50.11           N  
ANISOU  235  N   VAL A  38     4865   7493   6683    259    639   1586       N  
ATOM    236  CA  VAL A  38     -15.876 -56.582 -23.693  1.00 48.59           C  
ANISOU  236  CA  VAL A  38     4708   7181   6575    250    746   1567       C  
ATOM    237  C   VAL A  38     -16.683 -57.195 -22.573  1.00 48.61           C  
ANISOU  237  C   VAL A  38     4553   7321   6594    200    794   1499       C  
ATOM    238  O   VAL A  38     -17.759 -56.717 -22.242  1.00 49.40           O  
ANISOU  238  O   VAL A  38     4479   7610   6682    306    753   1462       O  
ATOM    239  CB  VAL A  38     -15.448 -55.175 -23.253  1.00 48.67           C  
ANISOU  239  CB  VAL A  38     4822   7051   6621    403    726   1602       C  
ATOM    240  CG1 VAL A  38     -14.646 -55.250 -21.969  1.00 44.20           C  
ANISOU  240  CG1 VAL A  38     4273   6398   6122    365    825   1574       C  
ATOM    241  CG2 VAL A  38     -14.646 -54.501 -24.350  1.00 50.90           C  
ANISOU  241  CG2 VAL A  38     5304   7201   6835    367    687   1681       C  
ATOM    242  N   ASP A  39     -16.137 -58.252 -21.990  1.00 48.25           N  
ANISOU  242  N   ASP A  39     4586   7200   6546     53    879   1476       N  
ATOM    243  CA  ASP A  39     -16.788 -58.953 -20.889  1.00 48.40           C  
ANISOU  243  CA  ASP A  39     4537   7315   6537    -72    937   1425       C  
ATOM    244  C   ASP A  39     -15.908 -58.994 -19.658  1.00 46.33           C  
ANISOU  244  C   ASP A  39     4381   6897   6326    -36   1011   1422       C  
ATOM    245  O   ASP A  39     -14.742 -59.377 -19.718  1.00 46.00           O  
ANISOU  245  O   ASP A  39     4499   6689   6289    -12   1026   1439       O  
ATOM    246  CB  ASP A  39     -17.122 -60.378 -21.307  1.00 49.75           C  
ANISOU  246  CB  ASP A  39     4815   7502   6587   -331    941   1404       C  
ATOM    247  CG  ASP A  39     -17.785 -60.444 -22.662  1.00 55.63           C  
ANISOU  247  CG  ASP A  39     5490   8387   7259   -397    854   1407       C  
ATOM    248  OD1 ASP A  39     -18.863 -59.834 -22.836  1.00 60.85           O  
ANISOU  248  OD1 ASP A  39     5894   9323   7903   -356    796   1387       O  
ATOM    249  OD2 ASP A  39     -17.229 -61.117 -23.555  1.00 63.31           O  
ANISOU  249  OD2 ASP A  39     6664   9218   8173   -462    836   1417       O  
ATOM    250  N   TRP A  40     -16.494 -58.594 -18.542  1.00 45.65           N  
ANISOU  250  N   TRP A  40     4181   6912   6252    -11   1052   1387       N  
ATOM    251  CA  TRP A  40     -15.853 -58.709 -17.237  1.00 44.21           C  
ANISOU  251  CA  TRP A  40     4097   6613   6086     -8   1115   1378       C  
ATOM    252  C   TRP A  40     -16.585 -59.719 -16.372  1.00 45.49           C  
ANISOU  252  C   TRP A  40     4279   6868   6136   -231   1179   1345       C  
ATOM    253  O   TRP A  40     -17.769 -59.571 -16.087  1.00 47.80           O  
ANISOU  253  O   TRP A  40     4367   7423   6372   -312   1213   1296       O  
ATOM    254  CB  TRP A  40     -15.823 -57.356 -16.536  1.00 43.89           C  
ANISOU  254  CB  TRP A  40     3984   6578   6115    182   1120   1360       C  
ATOM    255  CG  TRP A  40     -14.715 -56.482 -16.989  1.00 42.02           C  
ANISOU  255  CG  TRP A  40     3857   6170   5939    295   1074   1404       C  
ATOM    256  CD1 TRP A  40     -14.787 -55.478 -17.898  1.00 43.13           C  
ANISOU  256  CD1 TRP A  40     4015   6278   6093    405   1006   1433       C  
ATOM    257  CD2 TRP A  40     -13.355 -56.530 -16.546  1.00 41.90           C  
ANISOU  257  CD2 TRP A  40     3956   6024   5938    274   1088   1421       C  
ATOM    258  NE1 TRP A  40     -13.554 -54.892 -18.057  1.00 42.77           N  
ANISOU  258  NE1 TRP A  40     4110   6082   6057    384    994   1473       N  
ATOM    259  CE2 TRP A  40     -12.656 -55.524 -17.240  1.00 43.54           C  
ANISOU  259  CE2 TRP A  40     4222   6161   6159    306   1046   1457       C  
ATOM    260  CE3 TRP A  40     -12.658 -57.332 -15.638  1.00 40.29           C  
ANISOU  260  CE3 TRP A  40     3821   5782   5707    229   1119   1409       C  
ATOM    261  CZ2 TRP A  40     -11.300 -55.290 -17.046  1.00 45.22           C  
ANISOU  261  CZ2 TRP A  40     4488   6338   6356    249   1051   1467       C  
ATOM    262  CZ3 TRP A  40     -11.316 -57.104 -15.447  1.00 41.20           C  
ANISOU  262  CZ3 TRP A  40     3976   5858   5819    254   1102   1415       C  
ATOM    263  CH2 TRP A  40     -10.647 -56.087 -16.143  1.00 46.00           C  
ANISOU  263  CH2 TRP A  40     4571   6467   6438    241   1077   1438       C  
ATOM    264  N   LEU A  41     -15.862 -60.747 -15.959  1.00 45.42           N  
ANISOU  264  N   LEU A  41     4531   6664   6063   -327   1191   1366       N  
ATOM    265  CA  LEU A  41     -16.426 -61.798 -15.116  1.00 47.31           C  
ANISOU  265  CA  LEU A  41     4923   6909   6144   -594   1243   1355       C  
ATOM    266  C   LEU A  41     -15.791 -61.814 -13.743  1.00 47.85           C  
ANISOU  266  C   LEU A  41     5139   6849   6195   -537   1275   1363       C  
ATOM    267  O   LEU A  41     -14.606 -61.509 -13.573  1.00 47.66           O  
ANISOU  267  O   LEU A  41     5191   6669   6248   -313   1232   1381       O  
ATOM    268  CB  LEU A  41     -16.250 -63.161 -15.775  1.00 48.26           C  
ANISOU  268  CB  LEU A  41     5368   6842   6125   -767   1199   1376       C  
ATOM    269  CG  LEU A  41     -17.186 -63.450 -16.947  1.00 52.50           C  
ANISOU  269  CG  LEU A  41     5806   7543   6599   -968   1173   1358       C  
ATOM    270  CD1 LEU A  41     -16.656 -64.616 -17.756  1.00 54.82           C  
ANISOU  270  CD1 LEU A  41     6491   7565   6774  -1035   1112   1370       C  
ATOM    271  CD2 LEU A  41     -18.606 -63.738 -16.454  1.00 58.33           C  
ANISOU  271  CD2 LEU A  41     6393   8586   7185  -1340   1237   1320       C  
ATOM    272  N   PHE A  42     -16.608 -62.175 -12.766  1.00 49.64           N  
ANISOU  272  N   PHE A  42     5383   7189   6287   -771   1353   1343       N  
ATOM    273  CA  PHE A  42     -16.171 -62.287 -11.378  1.00 50.27           C  
ANISOU  273  CA  PHE A  42     5637   7160   6302   -770   1386   1352       C  
ATOM    274  C   PHE A  42     -16.371 -63.694 -10.854  1.00 51.90           C  
ANISOU  274  C   PHE A  42     6245   7211   6265  -1083   1395   1388       C  
ATOM    275  O   PHE A  42     -17.363 -64.351 -11.142  1.00 52.72           O  
ANISOU  275  O   PHE A  42     6380   7438   6214  -1435   1439   1379       O  
ATOM    276  CB  PHE A  42     -16.931 -61.287 -10.506  1.00 51.38           C  
ANISOU  276  CB  PHE A  42     5484   7575   6463   -755   1485   1288       C  
ATOM    277  CG  PHE A  42     -16.693 -61.459  -9.031  1.00 54.49           C  
ANISOU  277  CG  PHE A  42     6059   7901   6745   -822   1536   1290       C  
ATOM    278  CD1 PHE A  42     -15.574 -60.921  -8.428  1.00 55.57           C  
ANISOU  278  CD1 PHE A  42     6289   7860   6967   -575   1481   1305       C  
ATOM    279  CD2 PHE A  42     -17.599 -62.150  -8.245  1.00 59.22           C  
ANISOU  279  CD2 PHE A  42     6733   8648   7120  -1175   1640   1276       C  
ATOM    280  CE1 PHE A  42     -15.363 -61.073  -7.072  1.00 58.05           C  
ANISOU  280  CE1 PHE A  42     6778   8119   7158   -634   1513   1307       C  
ATOM    281  CE2 PHE A  42     -17.389 -62.303  -6.888  1.00 59.87           C  
ANISOU  281  CE2 PHE A  42     7014   8663   7069  -1251   1688   1284       C  
ATOM    282  CZ  PHE A  42     -16.270 -61.766  -6.302  1.00 58.34           C  
ANISOU  282  CZ  PHE A  42     6923   8268   6977   -959   1617   1301       C  
ATOM    283  N   SER A  43     -15.385 -64.157 -10.105  1.00 53.26           N  
ANISOU  283  N   SER A  43     6755   7108   6372   -961   1335   1430       N  
ATOM    284  CA  SER A  43     -15.464 -65.462  -9.451  1.00 57.12           C  
ANISOU  284  CA  SER A  43     7756   7363   6586  -1217   1317   1478       C  
ATOM    285  C   SER A  43     -14.769 -65.430  -8.097  1.00 58.66           C  
ANISOU  285  C   SER A  43     8154   7423   6710  -1088   1291   1506       C  
ATOM    286  O   SER A  43     -13.784 -64.717  -7.915  1.00 56.61           O  
ANISOU  286  O   SER A  43     7744   7156   6610   -731   1230   1494       O  
ATOM    287  CB  SER A  43     -14.857 -66.548 -10.342  1.00 57.57           C  
ANISOU  287  CB  SER A  43     8231   7094   6550  -1138   1194   1509       C  
ATOM    288  OG  SER A  43     -15.433 -67.812 -10.062  1.00 61.57           O  
ANISOU  288  OG  SER A  43     9261   7390   6744  -1533   1190   1548       O  
ATOM    289  N   LYS A  44     -15.309 -66.197  -7.156  1.00 62.90           N  
ANISOU  289  N   LYS A  44     9040   7881   6979  -1428   1336   1542       N  
ATOM    290  CA  LYS A  44     -14.796 -66.213  -5.775  1.00 64.98           C  
ANISOU  290  CA  LYS A  44     9536   8029   7125  -1359   1313   1575       C  
ATOM    291  C   LYS A  44     -13.575 -67.093  -5.690  1.00 66.97           C  
ANISOU  291  C   LYS A  44    10307   7877   7263  -1059   1117   1634       C  
ATOM    292  O   LYS A  44     -12.551 -66.728  -5.118  1.00 65.75           O  
ANISOU  292  O   LYS A  44    10134   7682   7168   -705   1020   1634       O  
ATOM    293  CB  LYS A  44     -15.852 -66.708  -4.783  1.00 68.16           C  
ANISOU  293  CB  LYS A  44    10148   8516   7234  -1871   1444   1595       C  
ATOM    294  CG  LYS A  44     -16.731 -65.594  -4.233  1.00 68.98           C  
ANISOU  294  CG  LYS A  44     9706   9082   7420  -1988   1631   1507       C  
ATOM    295  CD  LYS A  44     -16.027 -64.842  -3.103  1.00 67.82           C  
ANISOU  295  CD  LYS A  44     9518   8921   7329  -1714   1615   1495       C  
ATOM    296  CE  LYS A  44     -16.794 -63.597  -2.694  1.00 65.83           C  
ANISOU  296  CE  LYS A  44     8739   9092   7180  -1704   1783   1380       C  
ATOM    297  NZ  LYS A  44     -16.043 -62.777  -1.695  1.00 62.16           N  
ANISOU  297  NZ  LYS A  44     8260   8582   6776  -1429   1752   1355       N  
ATOM    298  N   ASP A  45     -13.735 -68.275  -6.254  1.00 71.41           N  
ANISOU  298  N   ASP A  45    11349   8158   7625  -1209   1053   1673       N  
ATOM    299  CA  ASP A  45     -12.631 -69.201  -6.482  1.00 75.17           C  
ANISOU  299  CA  ASP A  45    12350   8239   7973   -833    848   1703       C  
ATOM    300  C   ASP A  45     -12.729 -69.727  -7.901  1.00 77.04           C  
ANISOU  300  C   ASP A  45    12676   8367   8230   -819    815   1674       C  
ATOM    301  O   ASP A  45     -13.316 -69.093  -8.776  1.00 75.62           O  
ANISOU  301  O   ASP A  45    12012   8467   8253   -955    922   1628       O  
ATOM    302  CB  ASP A  45     -12.691 -70.405  -5.531  1.00 79.26           C  
ANISOU  302  CB  ASP A  45    13676   8353   8085  -1024    759   1790       C  
ATOM    303  CG  ASP A  45     -13.417 -70.106  -4.240  1.00 82.83           C  
ANISOU  303  CG  ASP A  45    14105   8958   8409  -1430    891   1829       C  
ATOM    304  OD1 ASP A  45     -13.102 -69.082  -3.594  1.00 85.10           O  
ANISOU  304  OD1 ASP A  45    13939   9511   8882  -1239    933   1796       O  
ATOM    305  OD2 ASP A  45     -14.295 -70.917  -3.860  1.00 85.63           O  
ANISOU  305  OD2 ASP A  45    14928   9167   8440  -1973    954   1887       O  
ATOM    306  N   LYS A  46     -12.139 -70.893  -8.112  1.00 81.54           N  
ANISOU  306  N   LYS A  46    13908   8514   8561   -617    651   1695       N  
ATOM    307  CA  LYS A  46     -12.497 -71.722  -9.243  1.00 84.25           C  
ANISOU  307  CA  LYS A  46    14587   8641   8783   -762    624   1676       C  
ATOM    308  C   LYS A  46     -13.431 -72.756  -8.650  1.00 89.16           C  
ANISOU  308  C   LYS A  46    15902   8959   9014  -1357    640   1753       C  
ATOM    309  O   LYS A  46     -13.877 -72.622  -7.507  1.00 89.96           O  
ANISOU  309  O   LYS A  46    16045   9132   9002  -1664    712   1810       O  
ATOM    310  CB  LYS A  46     -11.280 -72.399  -9.871  1.00 85.87           C  
ANISOU  310  CB  LYS A  46    15165   8549   8913   -147    432   1629       C  
ATOM    311  CG  LYS A  46     -11.365 -72.537 -11.384  1.00 87.03           C  
ANISOU  311  CG  LYS A  46    15204   8718   9143   -104    447   1556       C  
ATOM    312  CD  LYS A  46     -11.149 -71.193 -12.078  1.00 85.30           C  
ANISOU  312  CD  LYS A  46    14084   9001   9325     62    554   1499       C  
ATOM    313  CE  LYS A  46     -11.113 -71.336 -13.597  1.00 85.41           C  
ANISOU  313  CE  LYS A  46    14017   9038   9398    148    558   1428       C  
ATOM    314  NZ  LYS A  46     -10.067 -72.302 -14.053  1.00 87.77           N  
ANISOU  314  NZ  LYS A  46    14827   9023   9497    672    399   1360       N  
ATOM    315  N   ASP A  47     -13.715 -73.794  -9.421  1.00 93.05           N  
ANISOU  315  N   ASP A  47    16976   9112   9267  -1552    575   1752       N  
ATOM    316  CA  ASP A  47     -14.633 -74.843  -8.976  1.00 97.94           C  
ANISOU  316  CA  ASP A  47    18339   9417   9454  -2231    587   1826       C  
ATOM    317  C   ASP A  47     -16.020 -74.268  -8.723  1.00 97.10           C  
ANISOU  317  C   ASP A  47    17694   9815   9383  -2964    820   1830       C  
ATOM    318  O   ASP A  47     -16.942 -74.977  -8.322  1.00101.72           O  
ANISOU  318  O   ASP A  47    18731  10311   9607  -3670    881   1882       O  
ATOM    319  CB  ASP A  47     -14.114 -75.472  -7.682  1.00101.14           C  
ANISOU  319  CB  ASP A  47    19461   9414   9553  -2112    460   1916       C  
ATOM    320  CG  ASP A  47     -14.829 -76.768  -7.332  1.00108.28           C  
ANISOU  320  CG  ASP A  47    21393   9830   9921  -2764    419   2004       C  
ATOM    321  OD1 ASP A  47     -15.169 -77.534  -8.259  1.00111.32           O  
ANISOU  321  OD1 ASP A  47    22233   9945  10119  -3011    375   1980       O  
ATOM    322  OD2 ASP A  47     -15.043 -77.025  -6.127  1.00112.32           O  
ANISOU  322  OD2 ASP A  47    22299  10212  10164  -3063    429   2098       O  
ATOM    323  N   ASP A  48     -16.143 -72.970  -8.964  1.00 91.75           N  
ANISOU  323  N   ASP A  48    16063   9687   9111  -2782    943   1767       N  
ATOM    324  CA  ASP A  48     -17.337 -72.206  -8.608  1.00 89.87           C  
ANISOU  324  CA  ASP A  48    15189  10017   8939  -3277   1155   1741       C  
ATOM    325  C   ASP A  48     -17.725 -71.207  -9.683  1.00 84.81           C  
ANISOU  325  C   ASP A  48    13727   9850   8647  -3154   1231   1653       C  
ATOM    326  O   ASP A  48     -16.879 -70.659 -10.391  1.00 81.85           O  
ANISOU  326  O   ASP A  48    13086   9450   8563  -2595   1155   1620       O  
ATOM    327  CB  ASP A  48     -17.107 -71.466  -7.289  1.00 88.94           C  
ANISOU  327  CB  ASP A  48    14814  10078   8903  -3121   1223   1759       C  
ATOM    328  CG  ASP A  48     -17.955 -70.213  -7.168  1.00 87.52           C  
ANISOU  328  CG  ASP A  48    13749  10549   8957  -3244   1418   1680       C  
ATOM    329  OD1 ASP A  48     -19.169 -70.327  -6.884  1.00 89.68           O  
ANISOU  329  OD1 ASP A  48    13879  11167   9028  -3846   1574   1658       O  
ATOM    330  OD2 ASP A  48     -17.396 -69.110  -7.346  1.00 83.68           O  
ANISOU  330  OD2 ASP A  48    12728  10244   8824  -2734   1411   1632       O  
ATOM    331  N   ALA A  49     -19.026 -70.973  -9.762  1.00 83.75           N  
ANISOU  331  N   ALA A  49    13195  10184   8443  -3696   1381   1612       N  
ATOM    332  CA  ALA A  49     -19.624 -70.152 -10.822  1.00 80.18           C  
ANISOU  332  CA  ALA A  49    12028  10200   8237  -3651   1434   1529       C  
ATOM    333  C   ALA A  49     -19.079 -68.740 -10.869  1.00 74.57           C  
ANISOU  333  C   ALA A  49    10680   9719   7935  -3039   1447   1488       C  
ATOM    334  O   ALA A  49     -18.604 -68.188  -9.876  1.00 73.56           O  
ANISOU  334  O   ALA A  49    10471   9585   7894  -2790   1476   1499       O  
ATOM    335  CB  ALA A  49     -21.152 -70.119 -10.690  1.00 82.92           C  
ANISOU  335  CB  ALA A  49    12001  11118   8389  -4312   1589   1473       C  
ATOM    336  N   SER A  50     -19.156 -68.172 -12.062  1.00 70.87           N  
ANISOU  336  N   SER A  50     9812   9433   7683  -2833   1414   1441       N  
ATOM    337  CA  SER A  50     -18.809 -66.783 -12.280  1.00 66.35           C  
ANISOU  337  CA  SER A  50     8669   9087   7453  -2342   1423   1403       C  
ATOM    338  C   SER A  50     -20.045 -65.964 -12.571  1.00 65.42           C  
ANISOU  338  C   SER A  50     7928   9541   7388  -2485   1513   1325       C  
ATOM    339  O   SER A  50     -21.073 -66.480 -12.997  1.00 67.37           O  
ANISOU  339  O   SER A  50     8100  10052   7447  -2925   1543   1293       O  
ATOM    340  CB  SER A  50     -17.826 -66.656 -13.437  1.00 64.57           C  
ANISOU  340  CB  SER A  50     8493   8624   7415  -1931   1303   1414       C  
ATOM    341  OG  SER A  50     -16.839 -67.669 -13.375  1.00 68.38           O  
ANISOU  341  OG  SER A  50     9575   8634   7772  -1812   1205   1457       O  
ATOM    342  N   GLU A  51     -19.924 -64.674 -12.315  1.00 62.91           N  
ANISOU  342  N   GLU A  51     7183   9423   7299  -2097   1543   1286       N  
ATOM    343  CA  GLU A  51     -20.986 -63.717 -12.609  1.00 63.87           C  
ANISOU  343  CA  GLU A  51     6713  10071   7481  -2047   1596   1196       C  
ATOM    344  C   GLU A  51     -20.425 -62.491 -13.312  1.00 59.17           C  
ANISOU  344  C   GLU A  51     5883   9427   7170  -1515   1514   1191       C  
ATOM    345  O   GLU A  51     -19.311 -62.061 -13.033  1.00 57.57           O  
ANISOU  345  O   GLU A  51     5848   8910   7118  -1208   1477   1233       O  
ATOM    346  CB  GLU A  51     -21.714 -63.310 -11.319  1.00 66.87           C  
ANISOU  346  CB  GLU A  51     6846  10811   7751  -2156   1742   1124       C  
ATOM    347  CG  GLU A  51     -20.871 -62.489 -10.343  1.00 69.49           C  
ANISOU  347  CG  GLU A  51     7236  10937   8232  -1773   1760   1131       C  
ATOM    348  CD  GLU A  51     -21.559 -62.270  -8.996  1.00 78.00           C  
ANISOU  348  CD  GLU A  51     8156  12335   9146  -1926   1918   1055       C  
ATOM    349  OE1 GLU A  51     -21.977 -63.264  -8.371  1.00 81.76           O  
ANISOU  349  OE1 GLU A  51     8843  12867   9354  -2412   2003   1075       O  
ATOM    350  OE2 GLU A  51     -21.669 -61.104  -8.554  1.00 83.75           O  
ANISOU  350  OE2 GLU A  51     8594  13242   9983  -1570   1958    973       O  
ATOM    351  N   TYR A  52     -21.206 -61.947 -14.235  1.00 57.91           N  
ANISOU  351  N   TYR A  52     5356   9598   7049  -1436   1475   1139       N  
ATOM    352  CA  TYR A  52     -20.813 -60.735 -14.972  1.00 54.24           C  
ANISOU  352  CA  TYR A  52     4724   9083   6801   -966   1385   1142       C  
ATOM    353  C   TYR A  52     -20.844 -59.501 -14.093  1.00 52.92           C  
ANISOU  353  C   TYR A  52     4375   9011   6720   -628   1429   1085       C  
ATOM    354  O   TYR A  52     -21.860 -59.159 -13.495  1.00 55.99           O  
ANISOU  354  O   TYR A  52     4455   9809   7009   -630   1506    985       O  
ATOM    355  CB  TYR A  52     -21.702 -60.494 -16.199  1.00 54.88           C  
ANISOU  355  CB  TYR A  52     4506   9488   6859   -945   1302   1105       C  
ATOM    356  CG  TYR A  52     -21.407 -61.421 -17.343  1.00 53.11           C  
ANISOU  356  CG  TYR A  52     4516   9072   6593  -1162   1223   1165       C  
ATOM    357  CD1 TYR A  52     -21.978 -62.683 -17.397  1.00 54.78           C  
ANISOU  357  CD1 TYR A  52     4849   9380   6587  -1660   1251   1154       C  
ATOM    358  CD2 TYR A  52     -20.553 -61.040 -18.375  1.00 49.27           C  
ANISOU  358  CD2 TYR A  52     4168   8304   6246   -901   1124   1225       C  
ATOM    359  CE1 TYR A  52     -21.709 -63.542 -18.440  1.00 55.15           C  
ANISOU  359  CE1 TYR A  52     5177   9212   6567  -1847   1172   1194       C  
ATOM    360  CE2 TYR A  52     -20.279 -61.895 -19.430  1.00 47.96           C  
ANISOU  360  CE2 TYR A  52     4228   7976   6020  -1074   1061   1261       C  
ATOM    361  CZ  TYR A  52     -20.860 -63.145 -19.453  1.00 53.18           C  
ANISOU  361  CZ  TYR A  52     5034   8701   6473  -1524   1080   1240       C  
ATOM    362  OH  TYR A  52     -20.601 -64.015 -20.484  1.00 59.14           O  
ANISOU  362  OH  TYR A  52     6077   9258   7136  -1689   1013   1261       O  
ATOM    363  N   VAL A  53     -19.700 -58.844 -14.021  1.00 49.64           N  
ANISOU  363  N   VAL A  53     4162   8236   6464   -349   1382   1137       N  
ATOM    364  CA  VAL A  53     -19.616 -57.528 -13.400  1.00 49.11           C  
ANISOU  364  CA  VAL A  53     4014   8171   6474     -7   1390   1087       C  
ATOM    365  C   VAL A  53     -20.243 -56.557 -14.383  1.00 49.81           C  
ANISOU  365  C   VAL A  53     3897   8428   6601    288   1294   1051       C  
ATOM    366  O   VAL A  53     -21.075 -55.714 -14.045  1.00 51.26           O  
ANISOU  366  O   VAL A  53     3862   8877   6737    546   1303    951       O  
ATOM    367  CB  VAL A  53     -18.151 -57.087 -13.132  1.00 46.18           C  
ANISOU  367  CB  VAL A  53     3938   7382   6225    131   1351   1155       C  
ATOM    368  CG1 VAL A  53     -18.127 -55.717 -12.488  1.00 45.69           C  
ANISOU  368  CG1 VAL A  53     3868   7292   6201    426   1350   1096       C  
ATOM    369  CG2 VAL A  53     -17.434 -58.097 -12.262  1.00 43.45           C  
ANISOU  369  CG2 VAL A  53     3819   6864   5826    -91   1401   1196       C  
ATOM    370  N   LEU A  54     -19.829 -56.723 -15.627  1.00 48.58           N  
ANISOU  370  N   LEU A  54     3838   8118   6503    275   1195   1129       N  
ATOM    371  CA  LEU A  54     -20.171 -55.790 -16.686  1.00 49.52           C  
ANISOU  371  CA  LEU A  54     3879   8287   6649    562   1070   1130       C  
ATOM    372  C   LEU A  54     -19.820 -56.358 -18.043  1.00 48.97           C  
ANISOU  372  C   LEU A  54     3903   8108   6595    420    989   1214       C  
ATOM    373  O   LEU A  54     -18.765 -56.965 -18.222  1.00 47.63           O  
ANISOU  373  O   LEU A  54     3967   7659   6472    258   1009   1284       O  
ATOM    374  CB  LEU A  54     -19.397 -54.494 -16.452  1.00 48.96           C  
ANISOU  374  CB  LEU A  54     4043   7902   6659    864   1023   1152       C  
ATOM    375  CG  LEU A  54     -19.515 -53.324 -17.415  1.00 49.27           C  
ANISOU  375  CG  LEU A  54     4183   7841   6695   1185    876   1175       C  
ATOM    376  CD1 LEU A  54     -19.011 -52.075 -16.703  1.00 46.46           C  
ANISOU  376  CD1 LEU A  54     4097   7208   6349   1428    860   1158       C  
ATOM    377  CD2 LEU A  54     -18.726 -53.587 -18.695  1.00 47.15           C  
ANISOU  377  CD2 LEU A  54     4090   7360   6464   1037    806   1292       C  
ATOM    378  N   PHE A  55     -20.718 -56.169 -18.997  1.00 50.75           N  
ANISOU  378  N   PHE A  55     3935   8591   6758    510    890   1192       N  
ATOM    379  CA  PHE A  55     -20.410 -56.515 -20.385  1.00 50.40           C  
ANISOU  379  CA  PHE A  55     4002   8438   6710    419    797   1267       C  
ATOM    380  C   PHE A  55     -20.799 -55.411 -21.345  1.00 52.03           C  
ANISOU  380  C   PHE A  55     4185   8687   6895    753    641   1283       C  
ATOM    381  O   PHE A  55     -21.745 -54.665 -21.129  1.00 54.07           O  
ANISOU  381  O   PHE A  55     4237   9211   7094   1047    578   1208       O  
ATOM    382  CB  PHE A  55     -21.016 -57.860 -20.801  1.00 51.25           C  
ANISOU  382  CB  PHE A  55     3995   8772   6705     44    815   1245       C  
ATOM    383  CG  PHE A  55     -22.509 -57.885 -20.795  1.00 54.13           C  
ANISOU  383  CG  PHE A  55     3955   9678   6933     14    783   1146       C  
ATOM    384  CD1 PHE A  55     -23.205 -58.053 -19.611  1.00 55.78           C  
ANISOU  384  CD1 PHE A  55     3928  10198   7067    -87    896   1053       C  
ATOM    385  CD2 PHE A  55     -23.217 -57.760 -21.972  1.00 55.64           C  
ANISOU  385  CD2 PHE A  55     3974  10125   7041     70    641   1138       C  
ATOM    386  CE1 PHE A  55     -24.579 -58.073 -19.601  1.00 60.46           C  
ANISOU  386  CE1 PHE A  55     4071  11403   7499   -129    880    940       C  
ATOM    387  CE2 PHE A  55     -24.593 -57.787 -21.969  1.00 59.41           C  
ANISOU  387  CE2 PHE A  55     4006  11203   7363     49    599   1028       C  
ATOM    388  CZ  PHE A  55     -25.275 -57.944 -20.782  1.00 62.29           C  
ANISOU  388  CZ  PHE A  55     4088  11931   7648    -55    726    922       C  
ATOM    389  N   TYR A  56     -20.004 -55.309 -22.395  1.00 52.19           N  
ANISOU  389  N   TYR A  56     4451   8439   6938    727    576   1379       N  
ATOM    390  CA  TYR A  56     -20.106 -54.223 -23.356  1.00 54.47           C  
ANISOU  390  CA  TYR A  56     4868   8645   7183   1010    419   1430       C  
ATOM    391  C   TYR A  56     -20.178 -54.752 -24.768  1.00 54.94           C  
ANISOU  391  C   TYR A  56     4950   8756   7170    865    332   1483       C  
ATOM    392  O   TYR A  56     -19.449 -55.668 -25.146  1.00 53.89           O  
ANISOU  392  O   TYR A  56     4926   8497   7053    576    408   1516       O  
ATOM    393  CB  TYR A  56     -18.890 -53.302 -23.218  1.00 53.33           C  
ANISOU  393  CB  TYR A  56     5095   8076   7094   1084    433   1508       C  
ATOM    394  CG  TYR A  56     -18.672 -52.398 -24.402  1.00 57.12           C  
ANISOU  394  CG  TYR A  56     5851   8364   7487   1221    287   1600       C  
ATOM    395  CD1 TYR A  56     -19.256 -51.141 -24.458  1.00 63.48           C  
ANISOU  395  CD1 TYR A  56     6811   9103   8206   1605    137   1598       C  
ATOM    396  CD2 TYR A  56     -17.885 -52.802 -25.472  1.00 59.81           C  
ANISOU  396  CD2 TYR A  56     6343   8583   7798    984    295   1683       C  
ATOM    397  CE1 TYR A  56     -19.063 -50.311 -25.547  1.00 66.27           C  
ANISOU  397  CE1 TYR A  56     7512   9230   8436   1715    -15   1698       C  
ATOM    398  CE2 TYR A  56     -17.690 -51.983 -26.566  1.00 62.22           C  
ANISOU  398  CE2 TYR A  56     6936   8719   7987   1059    169   1777       C  
ATOM    399  CZ  TYR A  56     -18.275 -50.739 -26.596  1.00 65.64           C  
ANISOU  399  CZ  TYR A  56     7569   9044   8327   1407      9   1795       C  
ATOM    400  OH  TYR A  56     -18.073 -49.927 -27.687  1.00 71.09           O  
ANISOU  400  OH  TYR A  56     8636   9515   8861   1463   -133   1904       O  
ATOM    401  N   TYR A  57     -21.068 -54.156 -25.541  1.00 57.77           N  
ANISOU  401  N   TYR A  57     5220   9306   7424   1109    161   1479       N  
ATOM    402  CA  TYR A  57     -21.146 -54.423 -26.977  1.00 58.97           C  
ANISOU  402  CA  TYR A  57     5442   9486   7478   1020     43   1539       C  
ATOM    403  C   TYR A  57     -21.853 -53.295 -27.708  1.00 63.00           C  
ANISOU  403  C   TYR A  57     6001  10071   7865   1425   -183   1564       C  
ATOM    404  O   TYR A  57     -22.799 -52.697 -27.202  1.00 64.79           O  
ANISOU  404  O   TYR A  57     6018  10555   8046   1776   -270   1482       O  
ATOM    405  CB  TYR A  57     -21.863 -55.750 -27.244  1.00 59.36           C  
ANISOU  405  CB  TYR A  57     5206   9889   7460    698     63   1471       C  
ATOM    406  CG  TYR A  57     -23.339 -55.692 -26.950  1.00 61.40           C  
ANISOU  406  CG  TYR A  57     5025  10688   7618    830    -25   1360       C  
ATOM    407  CD1 TYR A  57     -23.799 -55.661 -25.645  1.00 61.11           C  
ANISOU  407  CD1 TYR A  57     4739  10865   7616    879     81   1264       C  
ATOM    408  CD2 TYR A  57     -24.272 -55.656 -27.975  1.00 62.08           C  
ANISOU  408  CD2 TYR A  57     4914  11126   7547    908   -214   1340       C  
ATOM    409  CE1 TYR A  57     -25.144 -55.600 -25.368  1.00 64.95           C  
ANISOU  409  CE1 TYR A  57     4757  11946   7976    999     20   1138       C  
ATOM    410  CE2 TYR A  57     -25.616 -55.590 -27.708  1.00 66.02           C  
ANISOU  410  CE2 TYR A  57     4932  12228   7923   1043   -299   1217       C  
ATOM    411  CZ  TYR A  57     -26.049 -55.560 -26.403  1.00 67.59           C  
ANISOU  411  CZ  TYR A  57     4854  12677   8152   1088   -173   1110       C  
ATOM    412  OH  TYR A  57     -27.397 -55.495 -26.128  1.00 75.27           O  
ANISOU  412  OH  TYR A  57     5279  14353   8968   1220   -238    962       O  
ATOM    413  N   SER A  58     -21.363 -53.011 -28.903  1.00 65.27           N  
ANISOU  413  N   SER A  58     6590  10137   8073   1399   -279   1672       N  
ATOM    414  CA  SER A  58     -21.984 -52.043 -29.791  1.00 70.33           C  
ANISOU  414  CA  SER A  58     7369  10803   8551   1764   -527   1719       C  
ATOM    415  C   SER A  58     -22.273 -50.738 -29.072  1.00 74.31           C  
ANISOU  415  C   SER A  58     8029  11175   9031   2245   -620   1699       C  
ATOM    416  O   SER A  58     -23.405 -50.260 -29.028  1.00 78.01           O  
ANISOU  416  O   SER A  58     8295  11953   9394   2678   -794   1619       O  
ATOM    417  CB  SER A  58     -23.275 -52.603 -30.372  1.00 72.92           C  
ANISOU  417  CB  SER A  58     7284  11663   8759   1815   -674   1640       C  
ATOM    418  OG  SER A  58     -23.808 -51.701 -31.319  1.00 76.79           O  
ANISOU  418  OG  SER A  58     7937  12172   9068   2201   -943   1694       O  
ATOM    419  N   ASN A  59     -21.220 -50.182 -28.501  1.00 74.61           N  
ANISOU  419  N   ASN A  59     8431  10774   9142   2171   -508   1756       N  
ATOM    420  CA  ASN A  59     -21.277 -48.897 -27.807  1.00 78.21           C  
ANISOU  420  CA  ASN A  59     9192  10974   9552   2571   -586   1745       C  
ATOM    421  C   ASN A  59     -22.432 -48.784 -26.830  1.00 80.12           C  
ANISOU  421  C   ASN A  59     9041  11599   9803   2972   -613   1579       C  
ATOM    422  O   ASN A  59     -23.159 -47.792 -26.805  1.00 84.14           O  
ANISOU  422  O   ASN A  59     9680  12120  10170   3523   -805   1533       O  
ATOM    423  CB  ASN A  59     -21.308 -47.726 -28.787  1.00 82.04           C  
ANISOU  423  CB  ASN A  59    10216  11137   9819   2868   -831   1857       C  
ATOM    424  CG  ASN A  59     -20.523 -46.541 -28.267  1.00 86.35           C  
ANISOU  424  CG  ASN A  59    11369  11134  10306   2937   -833   1918       C  
ATOM    425  OD1 ASN A  59     -19.442 -46.719 -27.703  1.00 84.38           O  
ANISOU  425  OD1 ASN A  59    11213  10678  10168   2533   -630   1945       O  
ATOM    426  ND2 ASN A  59     -21.051 -45.336 -28.438  1.00 97.11           N  
ANISOU  426  ND2 ASN A  59    13170  12262  11464   3449  -1073   1933       N  
ATOM    427  N   LEU A  60     -22.588 -49.830 -26.036  1.00 78.16           N  
ANISOU  427  N   LEU A  60     8331  11675   9689   2698   -420   1484       N  
ATOM    428  CA  LEU A  60     -23.474 -49.796 -24.875  1.00 80.09           C  
ANISOU  428  CA  LEU A  60     8195  12292   9943   2956   -367   1318       C  
ATOM    429  C   LEU A  60     -23.084 -50.853 -23.854  1.00 76.91           C  
ANISOU  429  C   LEU A  60     7541  11989   9694   2506   -106   1271       C  
ATOM    430  O   LEU A  60     -23.071 -52.047 -24.142  1.00 74.76           O  
ANISOU  430  O   LEU A  60     7037  11911   9458   2085    -20   1281       O  
ATOM    431  CB  LEU A  60     -24.940 -49.938 -25.297  1.00 84.25           C  
ANISOU  431  CB  LEU A  60     8233  13455  10322   3262   -524   1202       C  
ATOM    432  CG  LEU A  60     -25.313 -51.062 -26.263  1.00 85.02           C  
ANISOU  432  CG  LEU A  60     8010  13911  10384   2880   -551   1224       C  
ATOM    433  CD1 LEU A  60     -25.506 -52.369 -25.513  1.00 83.84           C  
ANISOU  433  CD1 LEU A  60     7434  14112  10309   2380   -328   1139       C  
ATOM    434  CD2 LEU A  60     -26.575 -50.700 -27.047  1.00 89.15           C  
ANISOU  434  CD2 LEU A  60     8237  14937  10699   3308   -813   1152       C  
ATOM    435  N   SER A  61     -22.746 -50.385 -22.661  1.00 76.71           N  
ANISOU  435  N   SER A  61     7631  11787   9727   2606      3   1222       N  
ATOM    436  CA  SER A  61     -22.291 -51.261 -21.592  1.00 74.68           C  
ANISOU  436  CA  SER A  61     7224  11560   9591   2224    230   1188       C  
ATOM    437  C   SER A  61     -23.393 -51.520 -20.587  1.00 76.31           C  
ANISOU  437  C   SER A  61     6973  12281   9742   2340    313   1021       C  
ATOM    438  O   SER A  61     -24.241 -50.674 -20.315  1.00 78.65           O  
ANISOU  438  O   SER A  61     7148  12805   9930   2827    225    908       O  
ATOM    439  CB  SER A  61     -21.068 -50.668 -20.885  1.00 73.21           C  
ANISOU  439  CB  SER A  61     7462  10865   9490   2168    310   1246       C  
ATOM    440  OG  SER A  61     -21.374 -49.412 -20.304  1.00 78.09           O  
ANISOU  440  OG  SER A  61     8283  11356  10031   2620    235   1178       O  
ATOM    441  N   VAL A  62     -23.351 -52.721 -20.044  1.00 75.27           N  
ANISOU  441  N   VAL A  62     6614  12333   9653   1887    483   1002       N  
ATOM    442  CA  VAL A  62     -24.312 -53.168 -19.059  1.00 77.73           C  
ANISOU  442  CA  VAL A  62     6493  13161   9879   1830    604    854       C  
ATOM    443  C   VAL A  62     -23.601 -53.493 -17.756  1.00 76.22           C  
ANISOU  443  C   VAL A  62     6450  12743   9766   1594    795    855       C  
ATOM    444  O   VAL A  62     -22.987 -54.554 -17.630  1.00 74.13           O  
ANISOU  444  O   VAL A  62     6286  12327   9554   1137    894    928       O  
ATOM    445  CB  VAL A  62     -25.043 -54.427 -19.543  1.00 78.53           C  
ANISOU  445  CB  VAL A  62     6229  13725   9885   1399    630    831       C  
ATOM    446  CG1 VAL A  62     -26.113 -54.817 -18.552  1.00 81.57           C  
ANISOU  446  CG1 VAL A  62     6141  14728  10125   1286    762    670       C  
ATOM    447  CG2 VAL A  62     -25.637 -54.191 -20.921  1.00 80.27           C  
ANISOU  447  CG2 VAL A  62     6322  14156  10022   1584    422    844       C  
ATOM    448  N   PRO A  63     -23.639 -52.565 -16.791  1.00 77.87           N  
ANISOU  448  N   PRO A  63     6729  12896   9963   1936    830    771       N  
ATOM    449  CA  PRO A  63     -23.176 -52.943 -15.465  1.00 76.53           C  
ANISOU  449  CA  PRO A  63     6625  12628   9823   1701   1011    748       C  
ATOM    450  C   PRO A  63     -24.248 -53.785 -14.830  1.00 78.71           C  
ANISOU  450  C   PRO A  63     6443  13508   9957   1462   1148    628       C  
ATOM    451  O   PRO A  63     -25.435 -53.496 -14.983  1.00 82.61           O  
ANISOU  451  O   PRO A  63     6528  14549  10310   1705   1114    494       O  
ATOM    452  CB  PRO A  63     -23.020 -51.602 -14.730  1.00 77.71           C  
ANISOU  452  CB  PRO A  63     7001  12564   9961   2165    988    675       C  
ATOM    453  CG  PRO A  63     -23.311 -50.528 -15.745  1.00 80.24           C  
ANISOU  453  CG  PRO A  63     7460  12786  10241   2643    779    678       C  
ATOM    454  CD  PRO A  63     -24.091 -51.168 -16.844  1.00 80.99           C  
ANISOU  454  CD  PRO A  63     7204  13284  10286   2559    697    689       C  
ATOM    455  N   THR A  64     -23.834 -54.835 -14.140  1.00 76.93           N  
ANISOU  455  N   THR A  64     6290  13208   9733    979   1293    674       N  
ATOM    456  CA  THR A  64     -24.794 -55.781 -13.574  1.00 79.54           C  
ANISOU  456  CA  THR A  64     6261  14080   9880    599   1435    584       C  
ATOM    457  C   THR A  64     -24.409 -56.352 -12.226  1.00 78.63           C  
ANISOU  457  C   THR A  64     6304  13855   9715    282   1610    587       C  
ATOM    458  O   THR A  64     -23.306 -56.150 -11.721  1.00 75.71           O  
ANISOU  458  O   THR A  64     6318  12979   9469    335   1614    667       O  
ATOM    459  CB  THR A  64     -25.058 -56.946 -14.547  1.00 79.78           C  
ANISOU  459  CB  THR A  64     6218  14245   9850    139   1394    652       C  
ATOM    460  OG1 THR A  64     -23.819 -57.421 -15.086  1.00 74.78           O  
ANISOU  460  OG1 THR A  64     6046  13002   9367    -16   1335    814       O  
ATOM    461  CG2 THR A  64     -25.941 -56.481 -15.687  1.00 83.46           C  
ANISOU  461  CG2 THR A  64     6341  15107  10262    403   1243    592       C  
ATOM    462  N   GLY A  65     -25.370 -57.066 -11.661  1.00 81.87           N  
ANISOU  462  N   GLY A  65     6399  14798   9910    -75   1750    495       N  
ATOM    463  CA  GLY A  65     -25.237 -57.686 -10.346  1.00 82.23           C  
ANISOU  463  CA  GLY A  65     6575  14835   9831   -436   1928    489       C  
ATOM    464  C   GLY A  65     -25.135 -56.668  -9.234  1.00 82.40           C  
ANISOU  464  C   GLY A  65     6599  14848   9862    -42   2005    388       C  
ATOM    465  O   GLY A  65     -25.799 -55.633  -9.241  1.00 84.59           O  
ANISOU  465  O   GLY A  65     6577  15452  10109    440   1988    241       O  
ATOM    466  N   ARG A  66     -24.286 -56.988  -8.273  1.00 80.31           N  
ANISOU  466  N   ARG A  66     6708  14192   9612   -227   2076    462       N  
ATOM    467  CA  ARG A  66     -24.023 -56.099  -7.134  1.00 81.11           C  
ANISOU  467  CA  ARG A  66     6907  14201   9711     84   2146    378       C  
ATOM    468  C   ARG A  66     -23.162 -54.938  -7.591  1.00 78.91           C  
ANISOU  468  C   ARG A  66     6885  13442   9654    586   1984    415       C  
ATOM    469  O   ARG A  66     -23.119 -53.874  -6.965  1.00 79.32           O  
ANISOU  469  O   ARG A  66     7002  13435   9699    973   1994    314       O  
ATOM    470  CB  ARG A  66     -23.318 -56.852  -6.005  1.00 79.99           C  
ANISOU  470  CB  ARG A  66     7119  13778   9495   -295   2242    460       C  
ATOM    471  CG  ARG A  66     -21.984 -57.446  -6.415  1.00 77.32           C  
ANISOU  471  CG  ARG A  66     7240  12818   9322   -438   2110    654       C  
ATOM    472  CD  ARG A  66     -21.975 -58.948  -6.185  1.00 77.92           C  
ANISOU  472  CD  ARG A  66     7521  12854   9230  -1005   2163    751       C  
ATOM    473  NE  ARG A  66     -20.631 -59.453  -5.941  1.00 75.03           N  
ANISOU  473  NE  ARG A  66     7644  11922   8943  -1051   2068    894       N  
ATOM    474  CZ  ARG A  66     -19.937 -59.200  -4.838  1.00 75.26           C  
ANISOU  474  CZ  ARG A  66     7904  11738   8954   -969   2085    903       C  
ATOM    475  NH1 ARG A  66     -20.451 -58.438  -3.881  1.00 78.06           N  
ANISOU  475  NH1 ARG A  66     8088  12350   9220   -850   2205    780       N  
ATOM    476  NH2 ARG A  66     -18.724 -59.702  -4.694  1.00 74.09           N  
ANISOU  476  NH2 ARG A  66     8149  11148   8855   -977   1973   1023       N  
ATOM    477  N   PHE A  67     -22.471 -55.188  -8.695  1.00 76.83           N  
ANISOU  477  N   PHE A  67     6805  12833   9554    534   1840    557       N  
ATOM    478  CA  PHE A  67     -21.552 -54.212  -9.296  1.00 75.09           C  
ANISOU  478  CA  PHE A  67     6867  12148   9515    878   1685    622       C  
ATOM    479  C   PHE A  67     -22.305 -53.212 -10.153  1.00 77.76           C  
ANISOU  479  C   PHE A  67     7021  12673   9853   1327   1578    539       C  
ATOM    480  O   PHE A  67     -21.708 -52.366 -10.809  1.00 77.54           O  
ANISOU  480  O   PHE A  67     7252  12281   9929   1591   1437    595       O  
ATOM    481  CB  PHE A  67     -20.493 -54.898 -10.167  1.00 71.97           C  
ANISOU  481  CB  PHE A  67     6719  11367   9257    640   1588    794       C  
ATOM    482  CG  PHE A  67     -19.777 -56.021  -9.482  1.00 70.87           C  
ANISOU  482  CG  PHE A  67     6788  11051   9090    259   1652    877       C  
ATOM    483  CD1 PHE A  67     -18.709 -55.767  -8.641  1.00 68.98           C  
ANISOU  483  CD1 PHE A  67     6829  10490   8891    288   1647    912       C  
ATOM    484  CD2 PHE A  67     -20.171 -57.334  -9.683  1.00 70.69           C  
ANISOU  484  CD2 PHE A  67     6722  11173   8965   -126   1698    918       C  
ATOM    485  CE1 PHE A  67     -18.051 -56.798  -8.011  1.00 67.34           C  
ANISOU  485  CE1 PHE A  67     6832  10125   8629      9   1673    986       C  
ATOM    486  CE2 PHE A  67     -19.517 -58.369  -9.055  1.00 69.68           C  
ANISOU  486  CE2 PHE A  67     6884  10822   8771   -424   1728    996       C  
ATOM    487  CZ  PHE A  67     -18.455 -58.100  -8.217  1.00 69.09           C  
ANISOU  487  CZ  PHE A  67     7066  10442   8743   -320   1709   1031       C  
ATOM    488  N   GLN A  68     -23.624 -53.317 -10.132  1.00 81.40           N  
ANISOU  488  N   GLN A  68     7039  13730  10161   1404   1639    402       N  
ATOM    489  CA  GLN A  68     -24.478 -52.501 -11.007  1.00 84.25           C  
ANISOU  489  CA  GLN A  68     7165  14368  10480   1875   1511    311       C  
ATOM    490  C   GLN A  68     -24.181 -51.019 -10.832  1.00 85.56           C  
ANISOU  490  C   GLN A  68     7648  14193  10667   2458   1408    253       C  
ATOM    491  O   GLN A  68     -23.891 -50.287 -11.781  1.00 85.88           O  
ANISOU  491  O   GLN A  68     7934  13923  10773   2747   1226    317       O  
ATOM    492  CB  GLN A  68     -25.958 -52.737 -10.704  1.00 88.57           C  
ANISOU  492  CB  GLN A  68     7115  15731  10805   1919   1614    120       C  
ATOM    493  CG  GLN A  68     -26.845 -52.657 -11.930  1.00 90.76           C  
ANISOU  493  CG  GLN A  68     7034  16426  11026   2121   1469     80       C  
ATOM    494  CD  GLN A  68     -28.265 -53.095 -11.634  1.00 96.29           C  
ANISOU  494  CD  GLN A  68     7057  18054  11474   2028   1585   -110       C  
ATOM    495  OE1 GLN A  68     -28.672 -53.155 -10.475  1.00 95.71           O  
ANISOU  495  OE1 GLN A  68     6786  18326  11252   1964   1776   -245       O  
ATOM    496  NE2 GLN A  68     -29.023 -53.413 -12.679  1.00 99.26           N  
ANISOU  496  NE2 GLN A  68     7059  18882  11773   1986   1475   -129       N  
ATOM    497  N   ASN A  69     -24.298 -50.611  -9.581  1.00 87.08           N  
ANISOU  497  N   ASN A  69     7871  14450  10765   2598   1531    125       N  
ATOM    498  CA  ASN A  69     -24.140 -49.210  -9.153  1.00 89.11           C  
ANISOU  498  CA  ASN A  69     8475  14407  10976   3149   1458     27       C  
ATOM    499  C   ASN A  69     -22.693 -48.738  -9.059  1.00 84.19           C  
ANISOU  499  C   ASN A  69     8469  13031  10487   3018   1382    172       C  
ATOM    500  O   ASN A  69     -22.422 -47.537  -9.010  1.00 85.35           O  
ANISOU  500  O   ASN A  69     9033  12805  10590   3403   1271    131       O  
ATOM    501  CB  ASN A  69     -24.793 -49.031  -7.782  1.00 93.25           C  
ANISOU  501  CB  ASN A  69     8801  15311  11318   3306   1640   -182       C  
ATOM    502  CG  ASN A  69     -24.885 -47.581  -7.354  1.00101.37           C  
ANISOU  502  CG  ASN A  69    10169  16108  12237   3964   1563   -335       C  
ATOM    503  OD1 ASN A  69     -24.983 -47.287  -6.164  1.00107.85           O  
ANISOU  503  OD1 ASN A  69    11045  16999  12934   4067   1696   -477       O  
ATOM    504  ND2 ASN A  69     -24.865 -46.662  -8.306  1.00108.27           N  
ANISOU  504  ND2 ASN A  69    11331  16682  13123   4414   1341   -313       N  
ATOM    505  N   ARG A  70     -21.769 -49.692  -9.037  1.00 78.69           N  
ANISOU  505  N   ARG A  70     7845  12134   9919   2472   1432    333       N  
ATOM    506  CA  ARG A  70     -20.376 -49.403  -8.676  1.00 75.03           C  
ANISOU  506  CA  ARG A  70     7850  11113   9544   2276   1396    442       C  
ATOM    507  C   ARG A  70     -19.353 -49.652  -9.783  1.00 71.27           C  
ANISOU  507  C   ARG A  70     7568  10297   9214   2025   1279    631       C  
ATOM    508  O   ARG A  70     -18.195 -49.240  -9.675  1.00 69.49           O  
ANISOU  508  O   ARG A  70     7702   9667   9032   1889   1226    710       O  
ATOM    509  CB  ARG A  70     -19.985 -50.220  -7.439  1.00 73.69           C  
ANISOU  509  CB  ARG A  70     7639  11006   9352   1912   1552    442       C  
ATOM    510  CG  ARG A  70     -20.846 -49.943  -6.211  1.00 77.11           C  
ANISOU  510  CG  ARG A  70     7925  11763   9611   2105   1695    252       C  
ATOM    511  CD  ARG A  70     -20.485 -50.867  -5.057  1.00 75.57           C  
ANISOU  511  CD  ARG A  70     7716  11631   9366   1691   1842    277       C  
ATOM    512  NE  ARG A  70     -20.556 -52.270  -5.452  1.00 76.30           N  
ANISOU  512  NE  ARG A  70     7593  11906   9491   1263   1887    392       N  
ATOM    513  CZ  ARG A  70     -19.902 -53.257  -4.849  1.00 76.00           C  
ANISOU  513  CZ  ARG A  70     7685  11750   9442    862   1938    492       C  
ATOM    514  NH1 ARG A  70     -19.121 -53.005  -3.810  1.00 76.55           N  
ANISOU  514  NH1 ARG A  70     8032  11574   9478    823   1949    493       N  
ATOM    515  NH2 ARG A  70     -20.028 -54.501  -5.291  1.00 75.70           N  
ANISOU  515  NH2 ARG A  70     7541  11824   9397    509   1958    587       N  
ATOM    516  N   SER A  71     -19.780 -50.332 -10.837  1.00 69.73           N  
ANISOU  516  N   SER A  71     7118  10311   9066   1940   1245    691       N  
ATOM    517  CA  SER A  71     -18.880 -50.677 -11.937  1.00 66.38           C  
ANISOU  517  CA  SER A  71     6837   9630   8756   1706   1155    853       C  
ATOM    518  C   SER A  71     -19.069 -49.742 -13.119  1.00 68.12           C  
ANISOU  518  C   SER A  71     7223   9702   8959   1997    992    884       C  
ATOM    519  O   SER A  71     -20.189 -49.372 -13.481  1.00 70.25           O  
ANISOU  519  O   SER A  71     7316  10228   9146   2345    934    798       O  
ATOM    520  CB  SER A  71     -19.069 -52.132 -12.368  1.00 64.41           C  
ANISOU  520  CB  SER A  71     6300   9628   8546   1370   1215    912       C  
ATOM    521  OG  SER A  71     -20.418 -52.400 -12.688  1.00 65.40           O  
ANISOU  521  OG  SER A  71     6060  10200   8587   1477   1229    827       O  
ATOM    522  N   HIS A  72     -17.941 -49.359 -13.700  1.00 66.80           N  
ANISOU  522  N   HIS A  72     7398   9146   8837   1847    913   1004       N  
ATOM    523  CA  HIS A  72     -17.919 -48.391 -14.792  1.00 68.12           C  
ANISOU  523  CA  HIS A  72     7861   9073   8949   2052    752   1060       C  
ATOM    524  C   HIS A  72     -16.820 -48.675 -15.798  1.00 65.73           C  
ANISOU  524  C   HIS A  72     7704   8568   8702   1707    716   1214       C  
ATOM    525  O   HIS A  72     -15.652 -48.840 -15.447  1.00 64.58           O  
ANISOU  525  O   HIS A  72     7678   8267   8593   1393    772   1266       O  
ATOM    526  CB  HIS A  72     -17.735 -46.980 -14.234  1.00 70.82           C  
ANISOU  526  CB  HIS A  72     8677   9059   9171   2305    679   1007       C  
ATOM    527  CG  HIS A  72     -18.670 -46.650 -13.116  1.00 74.30           C  
ANISOU  527  CG  HIS A  72     9008   9691   9533   2668    734    830       C  
ATOM    528  ND1 HIS A  72     -19.879 -46.019 -13.318  1.00 80.25           N  
ANISOU  528  ND1 HIS A  72     9712  10615  10164   3216    645    711       N  
ATOM    529  CD2 HIS A  72     -18.578 -46.869 -11.783  1.00 75.54           C  
ANISOU  529  CD2 HIS A  72     9080   9934   9687   2585    871    739       C  
ATOM    530  CE1 HIS A  72     -20.489 -45.861 -12.157  1.00 84.32           C  
ANISOU  530  CE1 HIS A  72    10092  11342  10604   3457    742    542       C  
ATOM    531  NE2 HIS A  72     -19.721 -46.370 -11.209  1.00 81.85           N  
ANISOU  531  NE2 HIS A  72     9772  10965  10363   3057    884    562       N  
ATOM    532  N   LEU A  73     -17.221 -48.715 -17.058  1.00 65.68           N  
ANISOU  532  N   LEU A  73     7663   8616   8675   1786    619   1273       N  
ATOM    533  CA  LEU A  73     -16.290 -48.910 -18.167  1.00 63.32           C  
ANISOU  533  CA  LEU A  73     7505   8164   8390   1496    587   1406       C  
ATOM    534  C   LEU A  73     -15.599 -47.581 -18.427  1.00 65.16           C  
ANISOU  534  C   LEU A  73     8274   7985   8498   1491    487   1468       C  
ATOM    535  O   LEU A  73     -16.186 -46.656 -18.984  1.00 68.56           O  
ANISOU  535  O   LEU A  73     8995   8250   8805   1788    340   1479       O  
ATOM    536  CB  LEU A  73     -17.038 -49.408 -19.409  1.00 63.05           C  
ANISOU  536  CB  LEU A  73     7271   8337   8345   1574    512   1440       C  
ATOM    537  CG  LEU A  73     -16.206 -50.116 -20.470  1.00 60.50           C  
ANISOU  537  CG  LEU A  73     6941   7996   8050   1241    534   1545       C  
ATOM    538  CD1 LEU A  73     -15.253 -51.105 -19.824  1.00 60.36           C  
ANISOU  538  CD1 LEU A  73     6775   8031   8128    929    683   1540       C  
ATOM    539  CD2 LEU A  73     -17.120 -50.814 -21.456  1.00 58.55           C  
ANISOU  539  CD2 LEU A  73     6442   8015   7792   1304    475   1547       C  
ATOM    540  N   VAL A  74     -14.347 -47.494 -18.002  1.00 63.95           N  
ANISOU  540  N   VAL A  74     8275   7678   8346   1142    556   1505       N  
ATOM    541  CA  VAL A  74     -13.629 -46.219 -17.976  1.00 66.13           C  
ANISOU  541  CA  VAL A  74     9094   7570   8463   1022    481   1549       C  
ATOM    542  C   VAL A  74     -12.826 -46.004 -19.242  1.00 66.76           C  
ANISOU  542  C   VAL A  74     9390   7535   8441    706    440   1679       C  
ATOM    543  O   VAL A  74     -12.708 -44.889 -19.746  1.00 69.67           O  
ANISOU  543  O   VAL A  74    10287   7566   8619    685    323   1743       O  
ATOM    544  CB  VAL A  74     -12.679 -46.128 -16.775  1.00 65.50           C  
ANISOU  544  CB  VAL A  74     9062   7438   8385    753    569   1506       C  
ATOM    545  CG1 VAL A  74     -11.655 -45.031 -16.993  1.00 69.37           C  
ANISOU  545  CG1 VAL A  74    10075   7601   8682    416    508   1573       C  
ATOM    546  CG2 VAL A  74     -13.465 -45.876 -15.519  1.00 66.31           C  
ANISOU  546  CG2 VAL A  74     9160   7533   8503   1075    584   1377       C  
ATOM    547  N   GLY A  75     -12.276 -47.092 -19.750  1.00 64.63           N  
ANISOU  547  N   GLY A  75     8747   7542   8267    462    537   1713       N  
ATOM    548  CA  GLY A  75     -11.463 -47.036 -20.955  1.00 65.27           C  
ANISOU  548  CA  GLY A  75     8949   7612   8241    143    535   1817       C  
ATOM    549  C   GLY A  75     -12.298 -46.688 -22.165  1.00 66.96           C  
ANISOU  549  C   GLY A  75     9359   7716   8367    354    405   1886       C  
ATOM    550  O   GLY A  75     -13.456 -47.095 -22.280  1.00 66.83           O  
ANISOU  550  O   GLY A  75     9127   7830   8436    717    351   1844       O  
ATOM    551  N   ASP A  76     -11.695 -45.921 -23.064  1.00 68.95           N  
ANISOU  551  N   ASP A  76    10025   7758   8415     95    349   1993       N  
ATOM    552  CA  ASP A  76     -12.313 -45.628 -24.362  1.00 71.21           C  
ANISOU  552  CA  ASP A  76    10539   7939   8577    240    215   2081       C  
ATOM    553  C   ASP A  76     -12.305 -46.896 -25.200  1.00 68.51           C  
ANISOU  553  C   ASP A  76     9728   7959   8343    167    298   2084       C  
ATOM    554  O   ASP A  76     -11.248 -47.385 -25.603  1.00 66.96           O  
ANISOU  554  O   ASP A  76     9394   7930   8118   -211    427   2106       O  
ATOM    555  CB  ASP A  76     -11.574 -44.514 -25.113  1.00 75.19           C  
ANISOU  555  CB  ASP A  76    11673   8110   8786   -107    147   2208       C  
ATOM    556  CG  ASP A  76     -11.415 -43.248 -24.284  1.00 81.50           C  
ANISOU  556  CG  ASP A  76    13054   8488   9426   -129     64   2205       C  
ATOM    557  OD1 ASP A  76     -11.732 -43.295 -23.072  1.00 84.81           O  
ANISOU  557  OD1 ASP A  76    13318   8922   9985    104     90   2093       O  
ATOM    558  OD2 ASP A  76     -10.968 -42.217 -24.842  1.00 84.49           O  
ANISOU  558  OD2 ASP A  76    14085   8507   9512   -408    -24   2313       O  
ATOM    559  N   THR A  77     -13.498 -47.423 -25.445  1.00 67.89           N  
ANISOU  559  N   THR A  77     9405   8031   8360    535    223   2046       N  
ATOM    560  CA  THR A  77     -13.659 -48.703 -26.141  1.00 65.83           C  
ANISOU  560  CA  THR A  77     8729   8090   8192    481    287   2028       C  
ATOM    561  C   THR A  77     -13.405 -48.514 -27.619  1.00 67.00           C  
ANISOU  561  C   THR A  77     9108   8186   8161    321    227   2135       C  
ATOM    562  O   THR A  77     -13.182 -49.472 -28.359  1.00 65.93           O  
ANISOU  562  O   THR A  77     8734   8272   8043    177    301   2130       O  
ATOM    563  CB  THR A  77     -15.072 -49.298 -25.956  1.00 65.78           C  
ANISOU  563  CB  THR A  77     8393   8306   8296    844    216   1948       C  
ATOM    564  OG1 THR A  77     -16.061 -48.328 -26.334  1.00 68.99           O  
ANISOU  564  OG1 THR A  77     9053   8585   8576   1212     11   1974       O  
ATOM    565  CG2 THR A  77     -15.291 -49.711 -24.513  1.00 63.41           C  
ANISOU  565  CG2 THR A  77     7814   8124   8154    931    315   1837       C  
ATOM    566  N   PHE A  78     -13.447 -47.257 -28.034  1.00 69.60           N  
ANISOU  566  N   PHE A  78     9964   8193   8287    353     87   2231       N  
ATOM    567  CA  PHE A  78     -13.179 -46.886 -29.427  1.00 72.01           C  
ANISOU  567  CA  PHE A  78    10606   8392   8361    165     16   2354       C  
ATOM    568  C   PHE A  78     -11.683 -46.783 -29.636  1.00 71.00           C  
ANISOU  568  C   PHE A  78    10591   8275   8109   -389    186   2400       C  
ATOM    569  O   PHE A  78     -11.206 -46.493 -30.731  1.00 73.69           O  
ANISOU  569  O   PHE A  78    11203   8572   8223   -671    183   2498       O  
ATOM    570  CB  PHE A  78     -13.892 -45.582 -29.819  1.00 76.52           C  
ANISOU  570  CB  PHE A  78    11783   8580   8712    449   -235   2447       C  
ATOM    571  CG  PHE A  78     -15.324 -45.789 -30.220  1.00 81.72           C  
ANISOU  571  CG  PHE A  78    12276   9371   9401    972   -427   2416       C  
ATOM    572  CD1 PHE A  78     -16.090 -46.762 -29.595  1.00 82.72           C  
ANISOU  572  CD1 PHE A  78    11792   9870   9770   1209   -375   2280       C  
ATOM    573  CD2 PHE A  78     -15.903 -45.028 -31.226  1.00 89.53           C  
ANISOU  573  CD2 PHE A  78    13723  10150  10146   1202   -669   2519       C  
ATOM    574  CE1 PHE A  78     -17.406 -46.971 -29.958  1.00 84.85           C  
ANISOU  574  CE1 PHE A  78    11838  10366  10036   1629   -547   2235       C  
ATOM    575  CE2 PHE A  78     -17.220 -45.234 -31.593  1.00 93.19           C  
ANISOU  575  CE2 PHE A  78    13965  10827  10616   1699   -863   2475       C  
ATOM    576  CZ  PHE A  78     -17.972 -46.208 -30.958  1.00 90.71           C  
ANISOU  576  CZ  PHE A  78    12969  10954  10544   1895   -796   2325       C  
ATOM    577  N   HIS A  79     -10.955 -47.033 -28.559  1.00 67.71           N  
ANISOU  577  N   HIS A  79     9939   7969   7818   -549    335   2319       N  
ATOM    578  CA  HIS A  79      -9.498 -47.083 -28.604  1.00 66.71           C  
ANISOU  578  CA  HIS A  79     9758   8007   7582  -1058    512   2320       C  
ATOM    579  C   HIS A  79      -8.993 -48.404 -28.043  1.00 62.68           C  
ANISOU  579  C   HIS A  79     8637   7895   7283  -1050    683   2192       C  
ATOM    580  O   HIS A  79      -7.851 -48.526 -27.603  1.00 62.13           O  
ANISOU  580  O   HIS A  79     8397   8033   7178  -1344    820   2143       O  
ATOM    581  CB  HIS A  79      -8.894 -45.904 -27.845  1.00 68.76           C  
ANISOU  581  CB  HIS A  79    10426   8003   7696  -1324    495   2352       C  
ATOM    582  CG  HIS A  79      -9.195 -44.575 -28.464  1.00 72.82           C  
ANISOU  582  CG  HIS A  79    11683   8060   7924  -1394    322   2487       C  
ATOM    583  ND1 HIS A  79      -9.515 -43.461 -27.718  1.00 74.76           N  
ANISOU  583  ND1 HIS A  79    12452   7874   8081  -1281    187   2506       N  
ATOM    584  CD2 HIS A  79      -9.230 -44.183 -29.760  1.00 75.95           C  
ANISOU  584  CD2 HIS A  79    12454   8332   8070  -1546    249   2611       C  
ATOM    585  CE1 HIS A  79      -9.730 -42.439 -28.528  1.00 79.43           C  
ANISOU  585  CE1 HIS A  79    13747   8061   8371  -1343     25   2638       C  
ATOM    586  NE2 HIS A  79      -9.566 -42.851 -29.772  1.00 79.24           N  
ANISOU  586  NE2 HIS A  79    13642   8221   8245  -1517     58   2712       N  
ATOM    587  N   ASN A  80      -9.875 -49.391 -28.078  1.00 59.69           N  
ANISOU  587  N   ASN A  80     7958   7630   7092   -711    659   2134       N  
ATOM    588  CA  ASN A  80      -9.548 -50.760 -27.680  1.00 56.57           C  
ANISOU  588  CA  ASN A  80     7094   7539   6859   -655    789   2021       C  
ATOM    589  C   ASN A  80      -9.092 -50.843 -26.229  1.00 55.13           C  
ANISOU  589  C   ASN A  80     6748   7398   6803   -647    853   1945       C  
ATOM    590  O   ASN A  80      -8.308 -51.716 -25.837  1.00 53.34           O  
ANISOU  590  O   ASN A  80     6222   7419   6627   -692    967   1862       O  
ATOM    591  CB  ASN A  80      -8.479 -51.323 -28.611  1.00 57.36           C  
ANISOU  591  CB  ASN A  80     7060   7914   6821   -909    922   2001       C  
ATOM    592  CG  ASN A  80      -8.795 -51.063 -30.075  1.00 58.59           C  
ANISOU  592  CG  ASN A  80     7448   8015   6797   -988    864   2089       C  
ATOM    593  OD1 ASN A  80      -9.886 -51.372 -30.548  1.00 55.74           O  
ANISOU  593  OD1 ASN A  80     7114   7573   6491   -751    750   2107       O  
ATOM    594  ND2 ASN A  80      -7.844 -50.477 -30.794  1.00 62.88           N  
ANISOU  594  ND2 ASN A  80     8158   8637   7096  -1356    938   2143       N  
ATOM    595  N   ASP A  81      -9.601 -49.903 -25.444  1.00 55.28           N  
ANISOU  595  N   ASP A  81     6997   7163   6845   -551    763   1969       N  
ATOM    596  CA  ASP A  81      -9.355 -49.844 -24.006  1.00 53.26           C  
ANISOU  596  CA  ASP A  81     6645   6898   6693   -522    800   1900       C  
ATOM    597  C   ASP A  81     -10.648 -50.097 -23.257  1.00 52.10           C  
ANISOU  597  C   ASP A  81     6411   6677   6709   -151    736   1851       C  
ATOM    598  O   ASP A  81     -11.530 -49.243 -23.204  1.00 53.99           O  
ANISOU  598  O   ASP A  81     6897   6702   6915     53    620   1875       O  
ATOM    599  CB  ASP A  81      -8.800 -48.468 -23.645  1.00 55.39           C  
ANISOU  599  CB  ASP A  81     7305   6939   6801   -764    762   1948       C  
ATOM    600  CG  ASP A  81      -8.648 -48.261 -22.153  1.00 52.58           C  
ANISOU  600  CG  ASP A  81     6916   6535   6526   -728    777   1876       C  
ATOM    601  OD1 ASP A  81      -8.847 -49.216 -21.383  1.00 49.18           O  
ANISOU  601  OD1 ASP A  81     6140   6276   6270   -540    830   1796       O  
ATOM    602  OD2 ASP A  81      -8.319 -47.131 -21.748  1.00 55.44           O  
ANISOU  602  OD2 ASP A  81     7651   6665   6748   -914    730   1901       O  
ATOM    603  N   GLY A  82     -10.756 -51.286 -22.687  1.00 50.15           N  
ANISOU  603  N   GLY A  82     5826   6625   6604    -58    809   1775       N  
ATOM    604  CA  GLY A  82     -11.975 -51.699 -21.990  1.00 49.90           C  
ANISOU  604  CA  GLY A  82     5655   6613   6693    208    780   1720       C  
ATOM    605  C   GLY A  82     -11.786 -51.868 -20.497  1.00 49.28           C  
ANISOU  605  C   GLY A  82     5481   6549   6695    232    840   1651       C  
ATOM    606  O   GLY A  82     -12.367 -52.753 -19.876  1.00 49.10           O  
ANISOU  606  O   GLY A  82     5259   6641   6755    327    878   1595       O  
ATOM    607  N   SER A  83     -10.960 -51.009 -19.926  1.00 50.21           N  
ANISOU  607  N   SER A  83     5773   6551   6755     99    846   1658       N  
ATOM    608  CA  SER A  83     -10.649 -51.080 -18.492  1.00 49.68           C  
ANISOU  608  CA  SER A  83     5645   6496   6735     96    892   1594       C  
ATOM    609  C   SER A  83     -11.866 -50.843 -17.616  1.00 50.02           C  
ANISOU  609  C   SER A  83     5699   6475   6831    355    870   1537       C  
ATOM    610  O   SER A  83     -12.767 -50.075 -17.946  1.00 51.79           O  
ANISOU  610  O   SER A  83     6075   6586   7016    555    793   1540       O  
ATOM    611  CB  SER A  83      -9.553 -50.085 -18.119  1.00 51.26           C  
ANISOU  611  CB  SER A  83     6058   6596   6822   -150    885   1607       C  
ATOM    612  OG  SER A  83      -8.417 -50.257 -18.947  1.00 52.25           O  
ANISOU  612  OG  SER A  83     6115   6880   6859   -420    922   1642       O  
ATOM    613  N   LEU A  84     -11.858 -51.520 -16.480  1.00 49.04           N  
ANISOU  613  N   LEU A  84     5414   6453   6768    369    936   1476       N  
ATOM    614  CA  LEU A  84     -12.949 -51.449 -15.514  1.00 49.72           C  
ANISOU  614  CA  LEU A  84     5449   6564   6877    571    954   1402       C  
ATOM    615  C   LEU A  84     -12.568 -50.664 -14.274  1.00 50.09           C  
ANISOU  615  C   LEU A  84     5670   6481   6880    567    963   1352       C  
ATOM    616  O   LEU A  84     -11.451 -50.764 -13.770  1.00 49.39           O  
ANISOU  616  O   LEU A  84     5609   6383   6774    366    981   1360       O  
ATOM    617  CB  LEU A  84     -13.370 -52.862 -15.102  1.00 49.03           C  
ANISOU  617  CB  LEU A  84     5104   6682   6842    543   1029   1373       C  
ATOM    618  CG  LEU A  84     -14.536 -52.958 -14.118  1.00 49.95           C  
ANISOU  618  CG  LEU A  84     5106   6927   6946    675   1081   1290       C  
ATOM    619  CD1 LEU A  84     -15.764 -52.214 -14.634  1.00 50.43           C  
ANISOU  619  CD1 LEU A  84     5119   7068   6973    927   1027   1248       C  
ATOM    620  CD2 LEU A  84     -14.849 -54.414 -13.857  1.00 52.13           C  
ANISOU  620  CD2 LEU A  84     5213   7372   7220    531   1151   1284       C  
ATOM    621  N   LEU A  85     -13.533 -49.896 -13.787  1.00 51.39           N  
ANISOU  621  N   LEU A  85     5938   6583   7005    814    943   1283       N  
ATOM    622  CA  LEU A  85     -13.387 -49.146 -12.540  1.00 52.23           C  
ANISOU  622  CA  LEU A  85     6241   6558   7047    858    956   1209       C  
ATOM    623  C   LEU A  85     -14.457 -49.561 -11.556  1.00 52.92           C  
ANISOU  623  C   LEU A  85     6121   6846   7138   1056   1039   1104       C  
ATOM    624  O   LEU A  85     -15.632 -49.244 -11.736  1.00 55.28           O  
ANISOU  624  O   LEU A  85     6347   7252   7404   1352   1027   1037       O  
ATOM    625  CB  LEU A  85     -13.503 -47.640 -12.782  1.00 54.36           C  
ANISOU  625  CB  LEU A  85     6942   6518   7194   1009    851   1196       C  
ATOM    626  CG  LEU A  85     -13.618 -46.791 -11.504  1.00 55.19           C  
ANISOU  626  CG  LEU A  85     7311   6460   7199   1134    857   1088       C  
ATOM    627  CD1 LEU A  85     -12.341 -46.895 -10.689  1.00 53.32           C  
ANISOU  627  CD1 LEU A  85     7139   6179   6941    763    889   1102       C  
ATOM    628  CD2 LEU A  85     -13.938 -45.335 -11.811  1.00 55.90           C  
ANISOU  628  CD2 LEU A  85     7920   6190   7129   1372    731   1062       C  
ATOM    629  N   LEU A  86     -14.034 -50.256 -10.509  1.00 51.91           N  
ANISOU  629  N   LEU A  86     5895   6807   7022    893   1119   1084       N  
ATOM    630  CA  LEU A  86     -14.939 -50.703  -9.451  1.00 52.91           C  
ANISOU  630  CA  LEU A  86     5850   7141   7111    989   1221    988       C  
ATOM    631  C   LEU A  86     -14.801 -49.802  -8.241  1.00 54.76           C  
ANISOU  631  C   LEU A  86     6316   7241   7249   1075   1237    895       C  
ATOM    632  O   LEU A  86     -13.731 -49.693  -7.642  1.00 53.93           O  
ANISOU  632  O   LEU A  86     6377   6992   7122    877   1215    920       O  
ATOM    633  CB  LEU A  86     -14.665 -52.159  -9.067  1.00 51.01           C  
ANISOU  633  CB  LEU A  86     5427   7057   6898    748   1292   1034       C  
ATOM    634  CG  LEU A  86     -15.691 -52.800  -8.121  1.00 52.59           C  
ANISOU  634  CG  LEU A  86     5453   7511   7018    744   1414    956       C  
ATOM    635  CD1 LEU A  86     -17.114 -52.658  -8.668  1.00 53.08           C  
ANISOU  635  CD1 LEU A  86     5273   7845   7050    928   1447    883       C  
ATOM    636  CD2 LEU A  86     -15.360 -54.272  -7.855  1.00 47.41           C  
ANISOU  636  CD2 LEU A  86     4755   6915   6346    474   1453   1025       C  
ATOM    637  N   GLN A  87     -15.910 -49.155  -7.903  1.00 57.67           N  
ANISOU  637  N   GLN A  87     6682   7694   7536   1394   1267    772       N  
ATOM    638  CA  GLN A  87     -15.958 -48.210  -6.787  1.00 60.35           C  
ANISOU  638  CA  GLN A  87     7282   7897   7749   1553   1285    651       C  
ATOM    639  C   GLN A  87     -16.430 -48.869  -5.514  1.00 61.60           C  
ANISOU  639  C   GLN A  87     7238   8325   7840   1507   1433    563       C  
ATOM    640  O   GLN A  87     -17.134 -49.877  -5.534  1.00 62.32           O  
ANISOU  640  O   GLN A  87     6981   8753   7945   1434   1529    563       O  
ATOM    641  CB  GLN A  87     -16.886 -47.031  -7.092  1.00 63.46           C  
ANISOU  641  CB  GLN A  87     7849   8219   8043   2021   1224    537       C  
ATOM    642  CG  GLN A  87     -16.314 -45.997  -8.026  1.00 65.31           C  
ANISOU  642  CG  GLN A  87     8520   8040   8253   2068   1058    610       C  
ATOM    643  CD  GLN A  87     -17.244 -44.816  -8.170  1.00 69.19           C  
ANISOU  643  CD  GLN A  87     9289   8405   8595   2610    973    484       C  
ATOM    644  OE1 GLN A  87     -18.419 -44.987  -8.485  1.00 71.37           O  
ANISOU  644  OE1 GLN A  87     9248   9012   8856   2976    989    402       O  
ATOM    645  NE2 GLN A  87     -16.734 -43.613  -7.922  1.00 72.05           N  
ANISOU  645  NE2 GLN A  87    10261   8303   8812   2673    871    455       N  
ATOM    646  N   ASP A  88     -16.032 -48.270  -4.402  1.00 62.91           N  
ANISOU  646  N   ASP A  88     7667   8334   7900   1507   1448    486       N  
ATOM    647  CA  ASP A  88     -16.599 -48.606  -3.105  1.00 64.26           C  
ANISOU  647  CA  ASP A  88     7721   8745   7950   1524   1594    371       C  
ATOM    648  C   ASP A  88     -16.575 -50.107  -2.910  1.00 61.50           C  
ANISOU  648  C   ASP A  88     7079   8648   7641   1198   1680    463       C  
ATOM    649  O   ASP A  88     -17.605 -50.758  -2.767  1.00 62.06           O  
ANISOU  649  O   ASP A  88     6851   9079   7652   1201   1806    411       O  
ATOM    650  CB  ASP A  88     -18.028 -48.083  -3.018  1.00 68.04           C  
ANISOU  650  CB  ASP A  88     8038   9498   8315   1953   1676    193       C  
ATOM    651  CG  ASP A  88     -18.321 -47.429  -1.690  1.00 74.36           C  
ANISOU  651  CG  ASP A  88     9012  10316   8924   2140   1766     14       C  
ATOM    652  OD1 ASP A  88     -17.746 -47.878  -0.678  1.00 77.01           O  
ANISOU  652  OD1 ASP A  88     9423  10627   9209   1846   1827     36       O  
ATOM    653  OD2 ASP A  88     -19.116 -46.463  -1.660  1.00 83.51           O  
ANISOU  653  OD2 ASP A  88    10256  11511   9961   2612   1764   -155       O  
ATOM    654  N   VAL A  89     -15.364 -50.637  -2.914  1.00 59.27           N  
ANISOU  654  N   VAL A  89     6912   8181   7427    911   1602    595       N  
ATOM    655  CA  VAL A  89     -15.131 -52.077  -2.847  1.00 57.02           C  
ANISOU  655  CA  VAL A  89     6480   8023   7162    637   1633    701       C  
ATOM    656  C   VAL A  89     -15.472 -52.635  -1.485  1.00 57.40           C  
ANISOU  656  C   VAL A  89     6540   8226   7044    511   1752    650       C  
ATOM    657  O   VAL A  89     -15.077 -52.105  -0.456  1.00 57.26           O  
ANISOU  657  O   VAL A  89     6717   8113   6927    521   1753    590       O  
ATOM    658  CB  VAL A  89     -13.659 -52.422  -3.175  1.00 54.87           C  
ANISOU  658  CB  VAL A  89     6334   7544   6971    459   1496    829       C  
ATOM    659  CG1 VAL A  89     -13.379 -53.891  -2.925  1.00 53.78           C  
ANISOU  659  CG1 VAL A  89     6153   7481   6801    263   1504    920       C  
ATOM    660  CG2 VAL A  89     -13.342 -52.051  -4.613  1.00 54.74           C  
ANISOU  660  CG2 VAL A  89     6282   7425   7090    513   1404    891       C  
ATOM    661  N   GLN A  90     -16.232 -53.713  -1.512  1.00 58.34           N  
ANISOU  661  N   GLN A  90     6475   8587   7105    353   1852    675       N  
ATOM    662  CA  GLN A  90     -16.584 -54.457  -0.311  1.00 60.26           C  
ANISOU  662  CA  GLN A  90     6760   8986   7149    138   1974    656       C  
ATOM    663  C   GLN A  90     -15.735 -55.708  -0.187  1.00 57.97           C  
ANISOU  663  C   GLN A  90     6664   8528   6833   -124   1891    811       C  
ATOM    664  O   GLN A  90     -15.066 -56.130  -1.119  1.00 54.94           O  
ANISOU  664  O   GLN A  90     6305   7987   6584   -125   1768    915       O  
ATOM    665  CB  GLN A  90     -18.058 -54.851  -0.349  1.00 63.35           C  
ANISOU  665  CB  GLN A  90     6853   9801   7415     63   2150    571       C  
ATOM    666  CG  GLN A  90     -19.013 -53.684  -0.553  1.00 69.06           C  
ANISOU  666  CG  GLN A  90     7336  10770   8134    424   2218    393       C  
ATOM    667  CD  GLN A  90     -20.395 -54.140  -0.995  1.00 76.97           C  
ANISOU  667  CD  GLN A  90     7926  12279   9038    362   2349    318       C  
ATOM    668  OE1 GLN A  90     -20.582 -55.292  -1.400  1.00 79.43           O  
ANISOU  668  OE1 GLN A  90     8165  12692   9322      6   2367    419       O  
ATOM    669  NE2 GLN A  90     -21.371 -53.237  -0.923  1.00 80.83           N  
ANISOU  669  NE2 GLN A  90     8156  13110   9447    715   2430    127       N  
ATOM    670  N   LYS A  91     -15.798 -56.298   0.992  1.00 59.78           N  
ANISOU  670  N   LYS A  91     7058   8799   6856   -318   1958    817       N  
ATOM    671  CA  LYS A  91     -15.103 -57.555   1.283  1.00 59.23           C  
ANISOU  671  CA  LYS A  91     7264   8553   6689   -529   1868    959       C  
ATOM    672  C   LYS A  91     -15.650 -58.658   0.394  1.00 58.78           C  
ANISOU  672  C   LYS A  91     7172   8540   6621   -722   1890   1037       C  
ATOM    673  O   LYS A  91     -14.941 -59.584   0.018  1.00 57.47           O  
ANISOU  673  O   LYS A  91     7231   8149   6455   -769   1760   1154       O  
ATOM    674  CB  LYS A  91     -15.291 -57.942   2.752  1.00 61.69           C  
ANISOU  674  CB  LYS A  91     7801   8915   6725   -727   1952    947       C  
ATOM    675  CG  LYS A  91     -14.623 -59.240   3.159  1.00 63.67           C  
ANISOU  675  CG  LYS A  91     8436   8942   6814   -907   1835   1096       C  
ATOM    676  CD  LYS A  91     -13.111 -59.103   3.221  1.00 64.00           C  
ANISOU  676  CD  LYS A  91     8635   8736   6945   -678   1600   1156       C  
ATOM    677  CE  LYS A  91     -12.483 -60.357   3.821  1.00 65.81           C  
ANISOU  677  CE  LYS A  91     9293   8760   6954   -764   1463   1285       C  
ATOM    678  NZ  LYS A  91     -11.002 -60.287   3.891  1.00 66.21           N  
ANISOU  678  NZ  LYS A  91     9428   8672   7055   -498   1217   1325       N  
ATOM    679  N   ALA A  92     -16.926 -58.539   0.058  1.00 60.16           N  
ANISOU  679  N   ALA A  92     7065   9033   6762   -816   2048    954       N  
ATOM    680  CA  ALA A  92     -17.611 -59.565  -0.732  1.00 60.77           C  
ANISOU  680  CA  ALA A  92     7097   9214   6780  -1085   2084   1009       C  
ATOM    681  C   ALA A  92     -17.012 -59.611  -2.120  1.00 59.05           C  
ANISOU  681  C   ALA A  92     6841   8798   6796   -909   1932   1077       C  
ATOM    682  O   ALA A  92     -17.080 -60.624  -2.804  1.00 60.24           O  
ANISOU  682  O   ALA A  92     7117   8866   6907  -1098   1890   1157       O  
ATOM    683  CB  ALA A  92     -19.107 -59.293  -0.812  1.00 62.54           C  
ANISOU  683  CB  ALA A  92     6925   9936   6901  -1207   2277    879       C  
ATOM    684  N   ASP A  93     -16.413 -58.494  -2.510  1.00 57.42           N  
ANISOU  684  N   ASP A  93     6508   8507   6802   -570   1851   1040       N  
ATOM    685  CA  ASP A  93     -15.831 -58.321  -3.843  1.00 54.95           C  
ANISOU  685  CA  ASP A  93     6129   8049   6699   -399   1724   1090       C  
ATOM    686  C   ASP A  93     -14.489 -59.008  -3.947  1.00 53.11           C  
ANISOU  686  C   ASP A  93     6167   7523   6488   -371   1572   1196       C  
ATOM    687  O   ASP A  93     -13.820 -58.932  -4.971  1.00 52.90           O  
ANISOU  687  O   ASP A  93     6100   7396   6605   -236   1472   1233       O  
ATOM    688  CB  ASP A  93     -15.642 -56.836  -4.165  1.00 54.57           C  
ANISOU  688  CB  ASP A  93     5925   7999   6812   -102   1691   1017       C  
ATOM    689  CG  ASP A  93     -16.952 -56.085  -4.265  1.00 59.40           C  
ANISOU  689  CG  ASP A  93     6263   8907   7401     11   1804    894       C  
ATOM    690  OD1 ASP A  93     -18.020 -56.730  -4.380  1.00 61.04           O  
ANISOU  690  OD1 ASP A  93     6290   9402   7501   -163   1906    866       O  
ATOM    691  OD2 ASP A  93     -16.904 -54.834  -4.233  1.00 64.44           O  
ANISOU  691  OD2 ASP A  93     6882   9502   8099    281   1780    817       O  
ATOM    692  N   GLU A  94     -14.089 -59.665  -2.872  1.00 53.53           N  
ANISOU  692  N   GLU A  94     6497   7470   6372   -473   1552   1235       N  
ATOM    693  CA  GLU A  94     -12.789 -60.339  -2.841  1.00 52.64           C  
ANISOU  693  CA  GLU A  94     6642   7123   6235   -361   1382   1317       C  
ATOM    694  C   GLU A  94     -12.832 -61.544  -3.760  1.00 52.59           C  
ANISOU  694  C   GLU A  94     6804   6990   6188   -427   1331   1387       C  
ATOM    695  O   GLU A  94     -13.607 -62.477  -3.559  1.00 54.41           O  
ANISOU  695  O   GLU A  94     7251   7188   6235   -694   1392   1420       O  
ATOM    696  CB  GLU A  94     -12.404 -60.758  -1.417  1.00 54.02           C  
ANISOU  696  CB  GLU A  94     7118   7208   6197   -418   1346   1344       C  
ATOM    697  CG  GLU A  94     -10.972 -61.237  -1.269  1.00 55.49           C  
ANISOU  697  CG  GLU A  94     7511   7227   6345   -196   1139   1401       C  
ATOM    698  CD  GLU A  94     -10.602 -61.504   0.175  1.00 60.70           C  
ANISOU  698  CD  GLU A  94     8460   7820   6785   -221   1079   1425       C  
ATOM    699  OE1 GLU A  94     -11.298 -62.315   0.829  1.00 61.94           O  
ANISOU  699  OE1 GLU A  94     8927   7891   6716   -452   1143   1472       O  
ATOM    700  OE2 GLU A  94      -9.615 -60.902   0.655  1.00 63.45           O  
ANISOU  700  OE2 GLU A  94     8737   8216   7156    -47    965   1397       O  
ATOM    701  N   GLY A  95     -12.001 -61.505  -4.790  1.00 51.18           N  
ANISOU  701  N   GLY A  95     6546   6749   6151   -212   1223   1400       N  
ATOM    702  CA  GLY A  95     -11.892 -62.636  -5.707  1.00 51.60           C  
ANISOU  702  CA  GLY A  95     6802   6653   6152   -211   1158   1449       C  
ATOM    703  C   GLY A  95     -11.115 -62.390  -6.978  1.00 49.85           C  
ANISOU  703  C   GLY A  95     6397   6448   6095     21   1081   1436       C  
ATOM    704  O   GLY A  95     -10.249 -61.516  -7.055  1.00 48.42           O  
ANISOU  704  O   GLY A  95     5996   6366   6033    202   1034   1407       O  
ATOM    705  N   ILE A  96     -11.458 -63.183  -7.980  1.00 50.04           N  
ANISOU  705  N   ILE A  96     6534   6388   6092    -36   1076   1454       N  
ATOM    706  CA  ILE A  96     -10.792 -63.148  -9.275  1.00 48.65           C  
ANISOU  706  CA  ILE A  96     6233   6227   6026    163   1017   1438       C  
ATOM    707  C   ILE A  96     -11.638 -62.400 -10.284  1.00 46.81           C  
ANISOU  707  C   ILE A  96     5693   6147   5946     38   1106   1419       C  
ATOM    708  O   ILE A  96     -12.822 -62.664 -10.451  1.00 47.47           O  
ANISOU  708  O   ILE A  96     5781   6271   5984   -204   1180   1421       O  
ATOM    709  CB  ILE A  96     -10.523 -64.571  -9.792  1.00 50.28           C  
ANISOU  709  CB  ILE A  96     6835   6203   6065    238    929   1458       C  
ATOM    710  CG1 ILE A  96      -9.819 -65.390  -8.710  1.00 54.18           C  
ANISOU  710  CG1 ILE A  96     7727   6506   6354    399    813   1483       C  
ATOM    711  CG2 ILE A  96      -9.690 -64.532 -11.051  1.00 47.97           C  
ANISOU  711  CG2 ILE A  96     6399   5970   5857    494    876   1419       C  
ATOM    712  CD1 ILE A  96      -9.690 -66.868  -9.038  1.00 61.81           C  
ANISOU  712  CD1 ILE A  96     9248   7151   7086    483    709   1502       C  
ATOM    713  N   TYR A  97     -11.001 -61.455 -10.950  1.00 45.88           N  
ANISOU  713  N   TYR A  97     5314   6141   5979    191   1088   1399       N  
ATOM    714  CA  TYR A  97     -11.641 -60.663 -11.998  1.00 45.45           C  
ANISOU  714  CA  TYR A  97     5020   6199   6051    136   1135   1390       C  
ATOM    715  C   TYR A  97     -10.978 -60.934 -13.337  1.00 45.68           C  
ANISOU  715  C   TYR A  97     5031   6221   6105    244   1087   1393       C  
ATOM    716  O   TYR A  97      -9.761 -60.893 -13.468  1.00 45.59           O  
ANISOU  716  O   TYR A  97     4993   6242   6087    411   1036   1378       O  
ATOM    717  CB  TYR A  97     -11.566 -59.180 -11.654  1.00 44.37           C  
ANISOU  717  CB  TYR A  97     4680   6157   6022    180   1159   1369       C  
ATOM    718  CG  TYR A  97     -12.427 -58.800 -10.479  1.00 45.93           C  
ANISOU  718  CG  TYR A  97     4867   6399   6186    101   1228   1340       C  
ATOM    719  CD1 TYR A  97     -12.078 -59.176  -9.186  1.00 49.95           C  
ANISOU  719  CD1 TYR A  97     5528   6855   6596     79   1225   1338       C  
ATOM    720  CD2 TYR A  97     -13.599 -58.078 -10.658  1.00 46.63           C  
ANISOU  720  CD2 TYR A  97     4792   6613   6311     78   1290   1303       C  
ATOM    721  CE1 TYR A  97     -12.873 -58.843  -8.099  1.00 50.54           C  
ANISOU  721  CE1 TYR A  97     5595   6998   6610     -7   1308   1301       C  
ATOM    722  CE2 TYR A  97     -14.403 -57.739  -9.579  1.00 49.20           C  
ANISOU  722  CE2 TYR A  97     5074   7044   6576     42   1371   1248       C  
ATOM    723  CZ  TYR A  97     -14.031 -58.124  -8.301  1.00 51.40           C  
ANISOU  723  CZ  TYR A  97     5509   7265   6756    -23   1391   1247       C  
ATOM    724  OH  TYR A  97     -14.816 -57.790  -7.224  1.00 50.50           O  
ANISOU  724  OH  TYR A  97     5353   7280   6555    -71   1489   1183       O  
ATOM    725  N   THR A  98     -11.800 -61.228 -14.329  1.00 47.29           N  
ANISOU  725  N   THR A  98     5225   6434   6310    139   1107   1399       N  
ATOM    726  CA  THR A  98     -11.304 -61.635 -15.637  1.00 48.64           C  
ANISOU  726  CA  THR A  98     5424   6588   6469    219   1071   1394       C  
ATOM    727  C   THR A  98     -11.913 -60.824 -16.758  1.00 48.97           C  
ANISOU  727  C   THR A  98     5268   6740   6598    156   1087   1406       C  
ATOM    728  O   THR A  98     -13.127 -60.749 -16.905  1.00 49.41           O  
ANISOU  728  O   THR A  98     5260   6858   6656     15   1106   1409       O  
ATOM    729  CB  THR A  98     -11.585 -63.124 -15.887  1.00 49.92           C  
ANISOU  729  CB  THR A  98     5911   6584   6474    156   1043   1388       C  
ATOM    730  OG1 THR A  98     -10.760 -63.911 -15.020  1.00 54.18           O  
ANISOU  730  OG1 THR A  98     6714   6977   6896    313    989   1379       O  
ATOM    731  CG2 THR A  98     -11.279 -63.496 -17.318  1.00 51.64           C  
ANISOU  731  CG2 THR A  98     6165   6792   6664    229   1018   1366       C  
ATOM    732  N   CYS A  99     -11.035 -60.233 -17.552  1.00 50.23           N  
ANISOU  732  N   CYS A  99     5329   6958   6799    258   1073   1407       N  
ATOM    733  CA  CYS A  99     -11.439 -59.483 -18.740  1.00 51.37           C  
ANISOU  733  CA  CYS A  99     5362   7169   6988    215   1067   1432       C  
ATOM    734  C   CYS A  99     -11.307 -60.313 -19.999  1.00 51.54           C  
ANISOU  734  C   CYS A  99     5468   7183   6932    215   1053   1420       C  
ATOM    735  O   CYS A  99     -10.252 -60.869 -20.285  1.00 51.59           O  
ANISOU  735  O   CYS A  99     5536   7195   6870    331   1056   1384       O  
ATOM    736  CB  CYS A  99     -10.598 -58.222 -18.906  1.00 51.53           C  
ANISOU  736  CB  CYS A  99     5283   7247   7051    243   1067   1451       C  
ATOM    737  SG  CYS A  99     -11.312 -57.094 -20.104  1.00 58.03           S  
ANISOU  737  SG  CYS A  99     6079   8076   7895    195   1033   1504       S  
ATOM    738  N   GLU A 100     -12.402 -60.383 -20.742  1.00 52.19           N  
ANISOU  738  N   GLU A 100     5540   7287   7003    104   1032   1435       N  
ATOM    739  CA  GLU A 100     -12.413 -61.015 -22.063  1.00 53.05           C  
ANISOU  739  CA  GLU A 100     5740   7391   7025     73   1010   1423       C  
ATOM    740  C   GLU A 100     -12.909 -60.054 -23.120  1.00 51.38           C  
ANISOU  740  C   GLU A 100     5405   7276   6841     40    973   1466       C  
ATOM    741  O   GLU A 100     -14.049 -59.595 -23.084  1.00 51.42           O  
ANISOU  741  O   GLU A 100     5306   7359   6874    -12    931   1485       O  
ATOM    742  CB  GLU A 100     -13.293 -62.259 -22.072  1.00 55.25           C  
ANISOU  742  CB  GLU A 100     6199   7598   7197    -85    990   1395       C  
ATOM    743  CG  GLU A 100     -12.532 -63.540 -21.810  1.00 61.89           C  
ANISOU  743  CG  GLU A 100     7350   8253   7914     -6    991   1347       C  
ATOM    744  CD  GLU A 100     -13.276 -64.769 -22.310  1.00 69.71           C  
ANISOU  744  CD  GLU A 100     8638   9113   8734   -206    956   1319       C  
ATOM    745  OE1 GLU A 100     -13.428 -64.913 -23.543  1.00 71.11           O  
ANISOU  745  OE1 GLU A 100     8845   9319   8852   -248    931   1302       O  
ATOM    746  OE2 GLU A 100     -13.704 -65.596 -21.471  1.00 74.41           O  
ANISOU  746  OE2 GLU A 100     9479   9569   9225   -359    949   1316       O  
ATOM    747  N   ILE A 101     -12.032 -59.758 -24.063  1.00 49.94           N  
ANISOU  747  N   ILE A 101     5238   7119   6618     85    985   1475       N  
ATOM    748  CA  ILE A 101     -12.391 -58.926 -25.198  1.00 49.87           C  
ANISOU  748  CA  ILE A 101     5201   7163   6586     45    937   1528       C  
ATOM    749  C   ILE A 101     -12.428 -59.743 -26.461  1.00 49.64           C  
ANISOU  749  C   ILE A 101     5273   7153   6436     -5    925   1502       C  
ATOM    750  O   ILE A 101     -11.466 -60.440 -26.801  1.00 50.23           O  
ANISOU  750  O   ILE A 101     5428   7228   6428     48    984   1446       O  
ATOM    751  CB  ILE A 101     -11.386 -57.797 -25.414  1.00 49.86           C  
ANISOU  751  CB  ILE A 101     5185   7183   6577     48    966   1571       C  
ATOM    752  CG1 ILE A 101     -11.382 -56.859 -24.208  1.00 50.76           C  
ANISOU  752  CG1 ILE A 101     5259   7242   6784     76    963   1593       C  
ATOM    753  CG2 ILE A 101     -11.734 -57.033 -26.674  1.00 50.90           C  
ANISOU  753  CG2 ILE A 101     5387   7320   6632     -9    905   1639       C  
ATOM    754  CD1 ILE A 101     -10.445 -55.679 -24.352  1.00 48.55           C  
ANISOU  754  CD1 ILE A 101     5031   6958   6457    -10    980   1638       C  
ATOM    755  N   ARG A 102     -13.554 -59.651 -27.155  1.00 48.70           N  
ANISOU  755  N   ARG A 102     5142   7079   6283    -81    840   1529       N  
ATOM    756  CA  ARG A 102     -13.664 -60.238 -28.484  1.00 48.62           C  
ANISOU  756  CA  ARG A 102     5243   7093   6137   -155    809   1512       C  
ATOM    757  C   ARG A 102     -13.367 -59.179 -29.520  1.00 47.74           C  
ANISOU  757  C   ARG A 102     5140   7025   5973   -143    779   1583       C  
ATOM    758  O   ARG A 102     -13.978 -58.122 -29.540  1.00 47.09           O  
ANISOU  758  O   ARG A 102     5010   6958   5926   -107    694   1655       O  
ATOM    759  CB  ARG A 102     -15.033 -60.859 -28.721  1.00 49.70           C  
ANISOU  759  CB  ARG A 102     5370   7298   6217   -298    718   1492       C  
ATOM    760  CG  ARG A 102     -15.217 -61.336 -30.144  1.00 51.99           C  
ANISOU  760  CG  ARG A 102     5788   7618   6348   -395    664   1477       C  
ATOM    761  CD  ARG A 102     -16.103 -62.555 -30.262  1.00 52.35           C  
ANISOU  761  CD  ARG A 102     5939   7677   6274   -615    616   1412       C  
ATOM    762  NE  ARG A 102     -16.292 -62.885 -31.671  1.00 53.90           N  
ANISOU  762  NE  ARG A 102     6266   7909   6305   -713    550   1396       N  
ATOM    763  CZ  ARG A 102     -16.372 -64.117 -32.162  1.00 56.88           C  
ANISOU  763  CZ  ARG A 102     6915   8187   6511   -880    543   1316       C  
ATOM    764  NH1 ARG A 102     -16.285 -65.171 -31.364  1.00 61.38           N  
ANISOU  764  NH1 ARG A 102     7700   8584   7037   -967    590   1252       N  
ATOM    765  NH2 ARG A 102     -16.530 -64.292 -33.463  1.00 57.36           N  
ANISOU  765  NH2 ARG A 102     7091   8290   6412   -962    480   1300       N  
ATOM    766  N   LEU A 103     -12.389 -59.484 -30.361  1.00 48.05           N  
ANISOU  766  N   LEU A 103     5274   7085   5897   -158    851   1554       N  
ATOM    767  CA  LEU A 103     -11.930 -58.566 -31.400  1.00 48.55           C  
ANISOU  767  CA  LEU A 103     5392   7198   5854   -215    851   1622       C  
ATOM    768  C   LEU A 103     -12.752 -58.761 -32.647  1.00 50.17           C  
ANISOU  768  C   LEU A 103     5700   7428   5933   -282    748   1644       C  
ATOM    769  O   LEU A 103     -13.275 -59.844 -32.903  1.00 51.41           O  
ANISOU  769  O   LEU A 103     5901   7590   6043   -314    721   1573       O  
ATOM    770  CB  LEU A 103     -10.448 -58.786 -31.727  1.00 48.70           C  
ANISOU  770  CB  LEU A 103     5407   7329   5766   -222   1000   1561       C  
ATOM    771  CG  LEU A 103      -9.435 -58.431 -30.638  1.00 46.86           C  
ANISOU  771  CG  LEU A 103     5037   7159   5609   -184   1092   1538       C  
ATOM    772  CD1 LEU A 103      -8.019 -58.722 -31.133  1.00 47.33           C  
ANISOU  772  CD1 LEU A 103     5014   7460   5508   -180   1234   1450       C  
ATOM    773  CD2 LEU A 103      -9.574 -56.978 -30.219  1.00 43.58           C  
ANISOU  773  CD2 LEU A 103     4635   6672   5251   -289   1044   1653       C  
ATOM    774  N   LYS A 104     -12.853 -57.698 -33.428  1.00 51.40           N  
ANISOU  774  N   LYS A 104     5942   7585   6003   -324    679   1745       N  
ATOM    775  CA  LYS A 104     -13.659 -57.728 -34.646  1.00 53.44           C  
ANISOU  775  CA  LYS A 104     6305   7881   6118   -371    548   1781       C  
ATOM    776  C   LYS A 104     -13.097 -58.710 -35.665  1.00 54.69           C  
ANISOU  776  C   LYS A 104     6570   8103   6108   -465    634   1700       C  
ATOM    777  O   LYS A 104     -13.821 -59.189 -36.536  1.00 56.07           O  
ANISOU  777  O   LYS A 104     6824   8315   6166   -523    535   1686       O  
ATOM    778  CB  LYS A 104     -13.825 -56.332 -35.247  1.00 55.03           C  
ANISOU  778  CB  LYS A 104     6663   8022   6223   -365    435   1919       C  
ATOM    779  CG  LYS A 104     -14.862 -55.524 -34.492  1.00 56.09           C  
ANISOU  779  CG  LYS A 104     6735   8105   6472   -179    278   1972       C  
ATOM    780  CD  LYS A 104     -15.215 -54.220 -35.167  1.00 59.62           C  
ANISOU  780  CD  LYS A 104     7434   8441   6777    -93    108   2103       C  
ATOM    781  CE  LYS A 104     -16.382 -53.560 -34.452  1.00 60.99           C  
ANISOU  781  CE  LYS A 104     7522   8615   7037    200    -68   2114       C  
ATOM    782  NZ  LYS A 104     -16.918 -52.391 -35.198  1.00 67.26           N  
ANISOU  782  NZ  LYS A 104     8612   9292   7651    386   -292   2230       N  
ATOM    783  N   ASN A 105     -11.810 -59.017 -35.539  1.00 54.89           N  
ANISOU  783  N   ASN A 105     6583   8173   6099   -460    813   1630       N  
ATOM    784  CA  ASN A 105     -11.173 -60.027 -36.401  1.00 55.90           C  
ANISOU  784  CA  ASN A 105     6809   8383   6047   -466    915   1512       C  
ATOM    785  C   ASN A 105     -11.477 -61.424 -35.882  1.00 56.61           C  
ANISOU  785  C   ASN A 105     6948   8381   6180   -370    913   1386       C  
ATOM    786  O   ASN A 105     -11.027 -62.430 -36.431  1.00 59.15           O  
ANISOU  786  O   ASN A 105     7420   8707   6347   -311    980   1261       O  
ATOM    787  CB  ASN A 105      -9.667 -59.793 -36.565  1.00 56.17           C  
ANISOU  787  CB  ASN A 105     6773   8597   5971   -464   1106   1462       C  
ATOM    788  CG  ASN A 105      -8.862 -60.129 -35.321  1.00 53.83           C  
ANISOU  788  CG  ASN A 105     6300   8350   5804   -308   1208   1378       C  
ATOM    789  OD1 ASN A 105      -9.379 -60.632 -34.322  1.00 51.64           O  
ANISOU  789  OD1 ASN A 105     6005   7924   5693   -199   1148   1357       O  
ATOM    790  ND2 ASN A 105      -7.572 -59.842 -35.387  1.00 53.20           N  
ANISOU  790  ND2 ASN A 105     6077   8522   5615   -319   1363   1325       N  
ATOM    791  N   GLU A 106     -12.274 -61.444 -34.824  1.00 55.94           N  
ANISOU  791  N   GLU A 106     6778   8203   6272   -363    832   1417       N  
ATOM    792  CA  GLU A 106     -12.894 -62.658 -34.272  1.00 56.97           C  
ANISOU  792  CA  GLU A 106     7012   8216   6418   -381    793   1334       C  
ATOM    793  C   GLU A 106     -12.001 -63.448 -33.343  1.00 57.24           C  
ANISOU  793  C   GLU A 106     7109   8157   6484   -212    900   1237       C  
ATOM    794  O   GLU A 106     -12.447 -64.379 -32.673  1.00 58.09           O  
ANISOU  794  O   GLU A 106     7364   8113   6593   -238    867   1186       O  
ATOM    795  CB  GLU A 106     -13.441 -63.553 -35.382  1.00 58.84           C  
ANISOU  795  CB  GLU A 106     7482   8424   6450   -513    726   1270       C  
ATOM    796  CG  GLU A 106     -14.489 -62.844 -36.228  1.00 61.94           C  
ANISOU  796  CG  GLU A 106     7798   8941   6796   -667    575   1365       C  
ATOM    797  CD  GLU A 106     -15.065 -63.729 -37.299  1.00 66.10           C  
ANISOU  797  CD  GLU A 106     8547   9465   7102   -839    492   1297       C  
ATOM    798  OE1 GLU A 106     -15.509 -64.849 -36.953  1.00 68.67           O  
ANISOU  798  OE1 GLU A 106     9037   9685   7369   -967    469   1210       O  
ATOM    799  OE2 GLU A 106     -15.067 -63.306 -38.478  1.00 65.26           O  
ANISOU  799  OE2 GLU A 106     8495   9446   6854   -877    446   1334       O  
ATOM    800  N   SER A 107     -10.739 -63.062 -33.290  1.00 57.73           N  
ANISOU  800  N   SER A 107     7065   8330   6539    -52   1020   1210       N  
ATOM    801  CA  SER A 107      -9.851 -63.588 -32.256  1.00 57.64           C  
ANISOU  801  CA  SER A 107     7037   8295   6569    166   1096   1128       C  
ATOM    802  C   SER A 107     -10.329 -63.041 -30.931  1.00 56.22           C  
ANISOU  802  C   SER A 107     6708   8051   6600    118   1052   1214       C  
ATOM    803  O   SER A 107     -11.082 -62.071 -30.874  1.00 55.34           O  
ANISOU  803  O   SER A 107     6467   7966   6596    -28    992   1324       O  
ATOM    804  CB  SER A 107      -8.395 -63.194 -32.499  1.00 58.64           C  
ANISOU  804  CB  SER A 107     6986   8680   6615    321   1231   1069       C  
ATOM    805  OG  SER A 107      -7.539 -63.825 -31.565  1.00 58.13           O  
ANISOU  805  OG  SER A 107     6895   8639   6553    594   1275    967       O  
ATOM    806  N   MET A 108      -9.903 -63.690 -29.865  1.00 56.88           N  
ANISOU  806  N   MET A 108     6845   8048   6718    277   1073   1155       N  
ATOM    807  CA  MET A 108     -10.220 -63.224 -28.523  1.00 56.48           C  
ANISOU  807  CA  MET A 108     6665   7951   6843    246   1050   1221       C  
ATOM    808  C   MET A 108      -8.970 -62.868 -27.767  1.00 54.94           C  
ANISOU  808  C   MET A 108     6301   7887   6687    433   1120   1191       C  
ATOM    809  O   MET A 108      -7.889 -63.383 -28.030  1.00 56.13           O  
ANISOU  809  O   MET A 108     6461   8153   6712    648   1176   1088       O  
ATOM    810  CB  MET A 108     -11.015 -64.276 -27.752  1.00 58.10           C  
ANISOU  810  CB  MET A 108     7107   7937   7033    189    990   1198       C  
ATOM    811  CG  MET A 108     -12.477 -64.286 -28.134  1.00 63.21           C  
ANISOU  811  CG  MET A 108     7777   8564   7675    -96    912   1249       C  
ATOM    812  SD  MET A 108     -13.512 -65.082 -26.906  1.00 73.91           S  
ANISOU  812  SD  MET A 108     9281   9778   9022   -302    871   1251       S  
ATOM    813  CE  MET A 108     -15.146 -64.767 -27.582  1.00 75.48           C  
ANISOU  813  CE  MET A 108     9315  10170   9196   -634    785   1293       C  
ATOM    814  N   VAL A 109      -9.138 -61.938 -26.845  1.00 52.17           N  
ANISOU  814  N   VAL A 109     5777   7555   6488    356   1111   1269       N  
ATOM    815  CA  VAL A 109      -8.077 -61.565 -25.932  1.00 50.58           C  
ANISOU  815  CA  VAL A 109     5412   7482   6323    474   1155   1246       C  
ATOM    816  C   VAL A 109      -8.587 -61.706 -24.517  1.00 50.23           C  
ANISOU  816  C   VAL A 109     5409   7283   6391    483   1111   1273       C  
ATOM    817  O   VAL A 109      -9.485 -60.995 -24.088  1.00 49.87           O  
ANISOU  817  O   VAL A 109     5315   7173   6461    334   1082   1350       O  
ATOM    818  CB  VAL A 109      -7.593 -60.123 -26.179  1.00 49.58           C  
ANISOU  818  CB  VAL A 109     5078   7537   6223    317   1197   1311       C  
ATOM    819  CG1 VAL A 109      -6.540 -59.727 -25.154  1.00 49.39           C  
ANISOU  819  CG1 VAL A 109     4872   7678   6215    369   1231   1281       C  
ATOM    820  CG2 VAL A 109      -7.051 -59.985 -27.589  1.00 46.36           C  
ANISOU  820  CG2 VAL A 109     4645   7310   5660    257   1258   1288       C  
ATOM    821  N   MET A 110      -8.017 -62.669 -23.817  1.00 51.86           N  
ANISOU  821  N   MET A 110     5732   7439   6533    690   1099   1200       N  
ATOM    822  CA  MET A 110      -8.240 -62.824 -22.394  1.00 51.32           C  
ANISOU  822  CA  MET A 110     5719   7249   6530    710   1064   1222       C  
ATOM    823  C   MET A 110      -7.027 -62.260 -21.681  1.00 51.74           C  
ANISOU  823  C   MET A 110     5549   7515   6596    846   1081   1194       C  
ATOM    824  O   MET A 110      -5.889 -62.637 -21.967  1.00 53.90           O  
ANISOU  824  O   MET A 110     5746   7984   6750   1073   1094   1104       O  
ATOM    825  CB  MET A 110      -8.421 -64.298 -22.036  1.00 52.97           C  
ANISOU  825  CB  MET A 110     6299   7218   6608    838   1010   1171       C  
ATOM    826  CG  MET A 110      -8.855 -64.551 -20.596  1.00 56.81           C  
ANISOU  826  CG  MET A 110     6920   7543   7122    786    974   1210       C  
ATOM    827  SD  MET A 110      -9.005 -66.313 -20.219  1.00 63.97           S  
ANISOU  827  SD  MET A 110     8411   8093   7800    892    893   1165       S  
ATOM    828  CE  MET A 110      -9.068 -66.298 -18.429  1.00 63.03           C  
ANISOU  828  CE  MET A 110     8371   7880   7698    871    862   1218       C  
ATOM    829  N   LYS A 111      -7.275 -61.342 -20.763  1.00 50.63           N  
ANISOU  829  N   LYS A 111     5288   7376   6574    709   1079   1256       N  
ATOM    830  CA  LYS A 111      -6.214 -60.816 -19.917  1.00 51.41           C  
ANISOU  830  CA  LYS A 111     5199   7667   6667    777   1078   1230       C  
ATOM    831  C   LYS A 111      -6.107 -61.662 -18.669  1.00 52.86           C  
ANISOU  831  C   LYS A 111     5537   7733   6815    958   1015   1204       C  
ATOM    832  O   LYS A 111      -7.074 -62.292 -18.236  1.00 53.10           O  
ANISOU  832  O   LYS A 111     5818   7502   6857    913    991   1238       O  
ATOM    833  CB  LYS A 111      -6.454 -59.351 -19.561  1.00 50.38           C  
ANISOU  833  CB  LYS A 111     4937   7563   6643    533   1098   1301       C  
ATOM    834  CG  LYS A 111      -6.252 -58.418 -20.736  1.00 53.29           C  
ANISOU  834  CG  LYS A 111     5209   8053   6986    354   1142   1332       C  
ATOM    835  CD  LYS A 111      -5.527 -57.139 -20.316  1.00 60.79           C  
ANISOU  835  CD  LYS A 111     6034   9147   7916    156   1155   1351       C  
ATOM    836  CE  LYS A 111      -4.819 -56.477 -21.498  1.00 65.97           C  
ANISOU  836  CE  LYS A 111     6599  10018   8447    -44   1212   1358       C  
ATOM    837  NZ  LYS A 111      -4.013 -55.292 -21.079  1.00 67.94           N  
ANISOU  837  NZ  LYS A 111     6774  10422   8618   -326   1224   1372       N  
ATOM    838  N   LYS A 112      -4.905 -61.687 -18.112  1.00 54.84           N  
ANISOU  838  N   LYS A 112     5638   8212   6986   1146    983   1140       N  
ATOM    839  CA  LYS A 112      -4.645 -62.444 -16.888  1.00 56.08           C  
ANISOU  839  CA  LYS A 112     5959   8276   7074   1363    895   1118       C  
ATOM    840  C   LYS A 112      -5.669 -62.100 -15.803  1.00 54.06           C  
ANISOU  840  C   LYS A 112     5841   7777   6922   1143    893   1204       C  
ATOM    841  O   LYS A 112      -5.858 -60.933 -15.467  1.00 52.69           O  
ANISOU  841  O   LYS A 112     5491   7673   6856    927    933   1243       O  
ATOM    842  CB  LYS A 112      -3.226 -62.188 -16.365  1.00 58.48           C  
ANISOU  842  CB  LYS A 112     5978   8959   7284   1554    847   1039       C  
ATOM    843  CG  LYS A 112      -2.140 -62.873 -17.173  1.00 64.44           C  
ANISOU  843  CG  LYS A 112     6604  10016   7866   1905    831    912       C  
ATOM    844  CD  LYS A 112      -0.886 -63.126 -16.338  1.00 70.98           C  
ANISOU  844  CD  LYS A 112     7234  11193   8542   2240    726    813       C  
ATOM    845  CE  LYS A 112       0.160 -63.926 -17.120  1.00 76.78           C  
ANISOU  845  CE  LYS A 112     7831  12276   9065   2701    703    653       C  
ATOM    846  NZ  LYS A 112       1.262 -64.443 -16.251  1.00 81.01           N  
ANISOU  846  NZ  LYS A 112     8238  13129   9413   3167    555    542       N  
ATOM    847  N   PRO A 113      -6.328 -63.117 -15.240  1.00 54.54           N  
ANISOU  847  N   PRO A 113     6253   7553   6915   1187    850   1226       N  
ATOM    848  CA  PRO A 113      -7.232 -62.794 -14.151  1.00 53.70           C  
ANISOU  848  CA  PRO A 113     6233   7302   6868    969    870   1290       C  
ATOM    849  C   PRO A 113      -6.494 -62.166 -12.980  1.00 53.51           C  
ANISOU  849  C   PRO A 113     6067   7418   6846   1024    831   1281       C  
ATOM    850  O   PRO A 113      -5.373 -62.559 -12.643  1.00 53.99           O  
ANISOU  850  O   PRO A 113     6107   7611   6796   1288    741   1230       O  
ATOM    851  CB  PRO A 113      -7.830 -64.152 -13.755  1.00 55.45           C  
ANISOU  851  CB  PRO A 113     6906   7224   6940    981    825   1309       C  
ATOM    852  CG  PRO A 113      -7.478 -65.096 -14.850  1.00 56.62           C  
ANISOU  852  CG  PRO A 113     7241   7294   6976   1175    785   1259       C  
ATOM    853  CD  PRO A 113      -6.243 -64.565 -15.488  1.00 57.17           C  
ANISOU  853  CD  PRO A 113     6965   7681   7076   1419    781   1188       C  
ATOM    854  N   VAL A 114      -7.160 -61.193 -12.377  1.00 52.09           N  
ANISOU  854  N   VAL A 114     5793   7227   6771    794    889   1318       N  
ATOM    855  CA  VAL A 114      -6.594 -60.390 -11.308  1.00 52.15           C  
ANISOU  855  CA  VAL A 114     5680   7352   6783    773    862   1306       C  
ATOM    856  C   VAL A 114      -7.242 -60.717  -9.982  1.00 51.59           C  
ANISOU  856  C   VAL A 114     5832   7115   6654    712    859   1334       C  
ATOM    857  O   VAL A 114      -8.450 -60.598  -9.822  1.00 51.22           O  
ANISOU  857  O   VAL A 114     5857   6955   6648    530    942   1360       O  
ATOM    858  CB  VAL A 114      -6.810 -58.895 -11.594  1.00 51.34           C  
ANISOU  858  CB  VAL A 114     5373   7332   6803    567    929   1313       C  
ATOM    859  CG1 VAL A 114      -6.323 -58.052 -10.423  1.00 53.20           C  
ANISOU  859  CG1 VAL A 114     5560   7639   7013    496    899   1293       C  
ATOM    860  CG2 VAL A 114      -6.109 -58.504 -12.885  1.00 53.17           C  
ANISOU  860  CG2 VAL A 114     5415   7740   7049    558    939   1296       C  
ATOM    861  N   GLU A 115      -6.414 -61.127  -9.032  1.00 52.55           N  
ANISOU  861  N   GLU A 115     6044   7271   6653    871    758   1319       N  
ATOM    862  CA  GLU A 115      -6.878 -61.399  -7.671  1.00 52.75           C  
ANISOU  862  CA  GLU A 115     6306   7153   6583    802    746   1348       C  
ATOM    863  C   GLU A 115      -7.084 -60.088  -6.941  1.00 51.05           C  
ANISOU  863  C   GLU A 115     5922   7028   6447    623    805   1332       C  
ATOM    864  O   GLU A 115      -6.163 -59.282  -6.800  1.00 50.76           O  
ANISOU  864  O   GLU A 115     5686   7175   6425    642    755   1294       O  
ATOM    865  CB  GLU A 115      -5.880 -62.263  -6.893  1.00 55.34           C  
ANISOU  865  CB  GLU A 115     6828   7478   6720   1076    584   1341       C  
ATOM    866  CG  GLU A 115      -5.609 -63.629  -7.479  1.00 57.81           C  
ANISOU  866  CG  GLU A 115     7428   7642   6897   1340    494   1342       C  
ATOM    867  CD  GLU A 115      -4.645 -64.422  -6.615  1.00 63.68           C  
ANISOU  867  CD  GLU A 115     8406   8372   7416   1691    302   1330       C  
ATOM    868  OE1 GLU A 115      -4.991 -64.693  -5.447  1.00 66.39           O  
ANISOU  868  OE1 GLU A 115     9051   8539   7635   1606    264   1383       O  
ATOM    869  OE2 GLU A 115      -3.541 -64.763  -7.092  1.00 67.97           O  
ANISOU  869  OE2 GLU A 115     8827   9113   7885   2069    184   1259       O  
ATOM    870  N   LEU A 116      -8.314 -59.884  -6.496  1.00 50.08           N  
ANISOU  870  N   LEU A 116     5887   6798   6344    435    915   1347       N  
ATOM    871  CA  LEU A 116      -8.659 -58.732  -5.673  1.00 49.01           C  
ANISOU  871  CA  LEU A 116     5673   6707   6241    316    977   1312       C  
ATOM    872  C   LEU A 116      -8.796 -59.179  -4.233  1.00 49.88           C  
ANISOU  872  C   LEU A 116     6008   6756   6190    276    965   1320       C  
ATOM    873  O   LEU A 116      -9.722 -59.896  -3.876  1.00 49.04           O  
ANISOU  873  O   LEU A 116     6081   6561   5991    160   1037   1347       O  
ATOM    874  CB  LEU A 116      -9.955 -58.083  -6.157  1.00 48.04           C  
ANISOU  874  CB  LEU A 116     5450   6583   6220    202   1110   1292       C  
ATOM    875  CG  LEU A 116     -10.493 -56.909  -5.331  1.00 47.19           C  
ANISOU  875  CG  LEU A 116     5314   6502   6117    152   1182   1231       C  
ATOM    876  CD1 LEU A 116      -9.500 -55.773  -5.304  1.00 48.14           C  
ANISOU  876  CD1 LEU A 116     5389   6631   6272    172   1109   1201       C  
ATOM    877  CD2 LEU A 116     -11.832 -56.432  -5.877  1.00 42.14           C  
ANISOU  877  CD2 LEU A 116     4556   5914   5542    141   1293   1195       C  
ATOM    878  N   TRP A 117      -7.832 -58.754  -3.429  1.00 51.59           N  
ANISOU  878  N   TRP A 117     6214   7043   6343    334    869   1296       N  
ATOM    879  CA  TRP A 117      -7.822 -59.014  -1.996  1.00 53.38           C  
ANISOU  879  CA  TRP A 117     6658   7226   6398    302    837   1300       C  
ATOM    880  C   TRP A 117      -8.284 -57.769  -1.279  1.00 52.86           C  
ANISOU  880  C   TRP A 117     6531   7198   6354    164    931   1234       C  
ATOM    881  O   TRP A 117      -7.667 -56.714  -1.383  1.00 52.00           O  
ANISOU  881  O   TRP A 117     6284   7168   6308    153    892   1185       O  
ATOM    882  CB  TRP A 117      -6.415 -59.374  -1.508  1.00 55.12           C  
ANISOU  882  CB  TRP A 117     6909   7539   6495    488    638   1303       C  
ATOM    883  CG  TRP A 117      -5.881 -60.639  -2.086  1.00 59.08           C  
ANISOU  883  CG  TRP A 117     7530   7996   6922    729    520   1345       C  
ATOM    884  CD1 TRP A 117      -5.323 -60.806  -3.317  1.00 58.06           C  
ANISOU  884  CD1 TRP A 117     7206   7971   6881    885    484   1327       C  
ATOM    885  CD2 TRP A 117      -5.848 -61.925  -1.452  1.00 66.54           C  
ANISOU  885  CD2 TRP A 117     8880   8755   7648    865    415   1405       C  
ATOM    886  NE1 TRP A 117      -4.940 -62.114  -3.491  1.00 60.00           N  
ANISOU  886  NE1 TRP A 117     7700   8113   6983   1155    363   1354       N  
ATOM    887  CE2 TRP A 117      -5.257 -62.823  -2.363  1.00 66.66           C  
ANISOU  887  CE2 TRP A 117     8948   8747   7631   1150    307   1409       C  
ATOM    888  CE3 TRP A 117      -6.265 -62.405  -0.207  1.00 70.42           C  
ANISOU  888  CE3 TRP A 117     9742   9080   7935    770    399   1454       C  
ATOM    889  CZ2 TRP A 117      -5.071 -64.173  -2.068  1.00 72.12           C  
ANISOU  889  CZ2 TRP A 117    10106   9207   8090   1378    165   1459       C  
ATOM    890  CZ3 TRP A 117      -6.081 -63.746   0.084  1.00 74.44           C  
ANISOU  890  CZ3 TRP A 117    10715   9361   8208    943    261   1522       C  
ATOM    891  CH2 TRP A 117      -5.487 -64.613  -0.841  1.00 75.25           C  
ANISOU  891  CH2 TRP A 117    10914   9397   8279   1262    135   1524       C  
ATOM    892  N   VAL A 118      -9.377 -57.913  -0.546  1.00 54.00           N  
ANISOU  892  N   VAL A 118     6810   7295   6413     44   1059   1224       N  
ATOM    893  CA  VAL A 118      -9.963 -56.797   0.185  1.00 54.75           C  
ANISOU  893  CA  VAL A 118     6879   7432   6493    -29   1167   1135       C  
ATOM    894  C   VAL A 118      -9.511 -56.808   1.629  1.00 57.23           C  
ANISOU  894  C   VAL A 118     7392   7739   6615    -72   1111   1120       C  
ATOM    895  O   VAL A 118      -9.769 -57.751   2.369  1.00 58.77           O  
ANISOU  895  O   VAL A 118     7800   7894   6634   -140   1120   1170       O  
ATOM    896  CB  VAL A 118     -11.491 -56.823   0.134  1.00 54.70           C  
ANISOU  896  CB  VAL A 118     6819   7489   6476   -115   1362   1095       C  
ATOM    897  CG1 VAL A 118     -12.049 -55.560   0.762  1.00 55.34           C  
ANISOU  897  CG1 VAL A 118     6859   7632   6536    -80   1464    971       C  
ATOM    898  CG2 VAL A 118     -11.966 -56.965  -1.308  1.00 52.41           C  
ANISOU  898  CG2 VAL A 118     6341   7226   6349    -78   1392   1118       C  
ATOM    899  N   LEU A 119      -8.834 -55.730   1.999  1.00 58.55           N  
ANISOU  899  N   LEU A 119     7528   7931   6788    -65   1047   1054       N  
ATOM    900  CA  LEU A 119      -8.297 -55.526   3.350  1.00 60.66           C  
ANISOU  900  CA  LEU A 119     7969   8212   6866   -117    972   1023       C  
ATOM    901  C   LEU A 119      -9.326 -54.815   4.223  1.00 62.64           C  
ANISOU  901  C   LEU A 119     8329   8447   7026   -189   1143    922       C  
ATOM    902  O   LEU A 119     -10.309 -54.275   3.711  1.00 61.74           O  
ANISOU  902  O   LEU A 119     8111   8341   7008   -152   1294    859       O  
ATOM    903  CB  LEU A 119      -7.002 -54.699   3.299  1.00 61.46           C  
ANISOU  903  CB  LEU A 119     7985   8388   6981   -135    807    987       C  
ATOM    904  CG  LEU A 119      -5.758 -55.486   2.876  1.00 62.22           C  
ANISOU  904  CG  LEU A 119     7954   8623   7064    -30    610   1056       C  
ATOM    905  CD1 LEU A 119      -4.696 -54.591   2.248  1.00 60.29           C  
ANISOU  905  CD1 LEU A 119     7485   8543   6877   -111    509   1011       C  
ATOM    906  CD2 LEU A 119      -5.197 -56.243   4.072  1.00 66.08           C  
ANISOU  906  CD2 LEU A 119     8624   9160   7324     33    464   1087       C  
ATOM    907  N   PRO A 120      -9.105 -54.806   5.550  1.00 66.24           N  
ANISOU  907  N   PRO A 120     8989   8910   7270   -260   1113    894       N  
ATOM    908  CA  PRO A 120     -10.023 -54.101   6.452  1.00 68.75           C  
ANISOU  908  CA  PRO A 120     9416   9244   7463   -304   1285    773       C  
ATOM    909  C   PRO A 120     -10.077 -52.601   6.210  1.00 69.76           C  
ANISOU  909  C   PRO A 120     9528   9308   7671   -237   1312    641       C  
ATOM    910  O   PRO A 120      -9.176 -52.021   5.604  1.00 68.57           O  
ANISOU  910  O   PRO A 120     9340   9093   7623   -249   1171    653       O  
ATOM    911  CB  PRO A 120      -9.450 -54.394   7.845  1.00 70.21           C  
ANISOU  911  CB  PRO A 120     9851   9432   7393   -399   1192    783       C  
ATOM    912  CG  PRO A 120      -8.607 -55.596   7.676  1.00 69.45           C  
ANISOU  912  CG  PRO A 120     9795   9324   7268   -373   1005    931       C  
ATOM    913  CD  PRO A 120      -8.050 -55.516   6.295  1.00 67.15           C  
ANISOU  913  CD  PRO A 120     9252   9042   7221   -265    917    967       C  
ATOM    914  N   GLU A 121     -11.143 -51.998   6.715  1.00 72.74           N  
ANISOU  914  N   GLU A 121     9962   9716   7959   -170   1494    510       N  
ATOM    915  CA  GLU A 121     -11.425 -50.569   6.503  1.00 75.58           C  
ANISOU  915  CA  GLU A 121    10404   9964   8351    -27   1530    365       C  
ATOM    916  C   GLU A 121     -10.309 -49.673   7.021  1.00 77.57           C  
ANISOU  916  C   GLU A 121    10913  10049   8509   -141   1365    321       C  
ATOM    917  O   GLU A 121      -9.726 -49.909   8.076  1.00 78.39           O  
ANISOU  917  O   GLU A 121    11158  10186   8440   -283   1294    324       O  
ATOM    918  CB  GLU A 121     -12.766 -50.165   7.143  1.00 78.20           C  
ANISOU  918  CB  GLU A 121    10756  10417   8538    136   1754    199       C  
ATOM    919  CG  GLU A 121     -13.306 -48.821   6.675  1.00 81.84           C  
ANISOU  919  CG  GLU A 121    11303  10758   9034    416   1792     45       C  
ATOM    920  CD  GLU A 121     -14.704 -48.530   7.213  1.00 88.45           C  
ANISOU  920  CD  GLU A 121    12069  11823   9715    669   2020   -143       C  
ATOM    921  OE1 GLU A 121     -14.897 -48.601   8.449  1.00 89.50           O  
ANISOU  921  OE1 GLU A 121    12321  12066   9620    606   2121   -233       O  
ATOM    922  OE2 GLU A 121     -15.606 -48.230   6.400  1.00 90.57           O  
ANISOU  922  OE2 GLU A 121    12143  12203  10066    942   2095   -210       O  
ATOM    923  N   GLU A 122     -10.031 -48.639   6.240  1.00 86.45           N  
ANISOU  923  N   GLU A 122    15358   9126   8363  -1683   3653   1640       N  
ATOM    924  CA  GLU A 122      -8.991 -47.648   6.568  1.00 85.15           C  
ANISOU  924  CA  GLU A 122    15007   8917   8429  -1104   3449   1553       C  
ATOM    925  C   GLU A 122      -9.308 -47.009   7.927  1.00 87.91           C  
ANISOU  925  C   GLU A 122    15388   9398   8617  -1084   3616   1511       C  
ATOM    926  O   GLU A 122     -10.448 -47.074   8.386  1.00 91.08           O  
ANISOU  926  O   GLU A 122    15727  10054   8826  -1478   3926   1532       O  
ATOM    927  CB  GLU A 122      -8.890 -46.577   5.468  1.00 81.78           C  
ANISOU  927  CB  GLU A 122    13853   8766   8454   -863   3397   1484       C  
ATOM    928  CG  GLU A 122      -7.474 -46.119   5.157  1.00 80.62           C  
ANISOU  928  CG  GLU A 122    13656   8441   8536   -370   3090   1406       C  
ATOM    929  CD  GLU A 122      -7.235 -45.918   3.668  1.00 81.55           C  
ANISOU  929  CD  GLU A 122    13371   8654   8960   -297   2990   1398       C  
ATOM    930  OE1 GLU A 122      -7.409 -46.886   2.899  1.00 83.81           O  
ANISOU  930  OE1 GLU A 122    13827   8848   9169   -506   2966   1452       O  
ATOM    931  OE2 GLU A 122      -6.867 -44.795   3.264  1.00 82.26           O  
ANISOU  931  OE2 GLU A 122    13023   8892   9341    -53   2942   1334       O  
ATOM    932  N   PRO A 123      -8.303 -46.394   8.585  1.00 87.80           N  
ANISOU  932  N   PRO A 123    15455   9252   8653   -649   3421   1431       N  
ATOM    933  CA  PRO A 123      -8.532 -45.832   9.923  1.00 89.90           C  
ANISOU  933  CA  PRO A 123    15827   9611   8721   -627   3564   1373       C  
ATOM    934  C   PRO A 123      -9.671 -44.824   9.959  1.00 89.58           C  
ANISOU  934  C   PRO A 123    15204  10011   8821   -750   3894   1300       C  
ATOM    935  O   PRO A 123     -10.608 -44.950  10.753  1.00 93.21           O  
ANISOU  935  O   PRO A 123    15746  10664   9005  -1053   4187   1303       O  
ATOM    936  CB  PRO A 123      -7.204 -45.135  10.232  1.00 88.26           C  
ANISOU  936  CB  PRO A 123    15613   9267   8654   -128   3261   1258       C  
ATOM    937  CG  PRO A 123      -6.195 -45.925   9.474  1.00 87.18           C  
ANISOU  937  CG  PRO A 123    15685   8865   8572     65   2940   1296       C  
ATOM    938  CD  PRO A 123      -6.883 -46.302   8.196  1.00 85.57           C  
ANISOU  938  CD  PRO A 123    15214   8752   8548   -196   3058   1371       C  
ATOM    939  N   ARG A 124      -9.562 -43.828   9.094  1.00 85.20           N  
ANISOU  939  N   ARG A 124    14082   9617   8673   -494   3842   1229       N  
ATOM    940  CA  ARG A 124     -10.606 -42.814   8.912  1.00 85.01           C  
ANISOU  940  CA  ARG A 124    13479   9999   8823   -488   4106   1159       C  
ATOM    941  C   ARG A 124     -10.586 -41.770  10.009  1.00 83.69           C  
ANISOU  941  C   ARG A 124    13298   9889   8613   -249   4214   1015       C  
ATOM    942  O   ARG A 124     -11.339 -40.800   9.970  1.00 84.08           O  
ANISOU  942  O   ARG A 124    12918  10227   8800   -123   4415    926       O  
ATOM    943  CB  ARG A 124     -11.993 -43.458   8.851  1.00 88.98           C  
ANISOU  943  CB  ARG A 124    13843  10847   9120   -956   4413   1218       C  
ATOM    944  CG  ARG A 124     -12.180 -44.396   7.667  1.00 92.67           C  
ANISOU  944  CG  ARG A 124    14274  11305   9632  -1247   4336   1333       C  
ATOM    945  CD  ARG A 124     -12.338 -43.630   6.365  1.00 93.25           C  
ANISOU  945  CD  ARG A 124    13731  11601  10100  -1031   4262   1321       C  
ATOM    946  NE  ARG A 124     -12.473 -44.526   5.222  1.00 96.32           N  
ANISOU  946  NE  ARG A 124    14102  11986  10509  -1313   4175   1414       N  
ATOM    947  CZ  ARG A 124     -12.661 -44.113   3.973  1.00 98.72           C  
ANISOU  947  CZ  ARG A 124    13934  12488  11086  -1214   4098   1431       C  
ATOM    948  NH1 ARG A 124     -12.741 -42.815   3.709  1.00 99.44           N  
ANISOU  948  NH1 ARG A 124    13569  12763  11451   -824   4094   1382       N  
ATOM    949  NH2 ARG A 124     -12.774 -44.996   2.990  1.00 99.91           N  
ANISOU  949  NH2 ARG A 124    14123  12629  11209  -1506   4022   1497       N  
ATOM    950  N   ASP A 125      -9.719 -41.982  10.986  1.00 82.16           N  
ANISOU  950  N   ASP A 125    13594   9419   8203   -159   4066    982       N  
ATOM    951  CA  ASP A 125      -9.610 -41.054  12.116  1.00 81.79           C  
ANISOU  951  CA  ASP A 125    13618   9399   8061     37   4150    824       C  
ATOM    952  C   ASP A 125      -8.161 -40.763  12.478  1.00 78.53           C  
ANISOU  952  C   ASP A 125    13476   8687   7677    325   3810    743       C  
ATOM    953  O   ASP A 125      -7.486 -41.555  13.132  1.00 79.26           O  
ANISOU  953  O   ASP A 125    14053   8577   7483    304   3627    785       O  
ATOM    954  CB  ASP A 125     -10.369 -41.609  13.322  1.00 86.11           C  
ANISOU  954  CB  ASP A 125    14496  10067   8154   -260   4420    834       C  
ATOM    955  CG  ASP A 125     -11.369 -40.618  13.884  1.00 89.52           C  
ANISOU  955  CG  ASP A 125    14591  10854   8568   -207   4772    676       C  
ATOM    956  OD1 ASP A 125     -11.066 -39.405  13.877  1.00 91.52           O  
ANISOU  956  OD1 ASP A 125    14625  11085   9063    157   4729    525       O  
ATOM    957  OD2 ASP A 125     -12.459 -41.050  14.322  1.00 90.55           O  
ANISOU  957  OD2 ASP A 125    14687  11292   8426   -537   5102    690       O  
ATOM    958  N   LEU A 126      -7.699 -39.604  12.039  1.00 75.11           N  
ANISOU  958  N   LEU A 126    12729   8242   7567    590   3723    621       N  
ATOM    959  CA  LEU A 126      -6.288 -39.252  12.153  1.00 73.06           C  
ANISOU  959  CA  LEU A 126    12601   7780   7379    806   3394    518       C  
ATOM    960  C   LEU A 126      -6.044 -38.315  13.312  1.00 74.11           C  
ANISOU  960  C   LEU A 126    12886   7896   7377    925   3432    319       C  
ATOM    961  O   LEU A 126      -6.801 -37.380  13.545  1.00 75.34           O  
ANISOU  961  O   LEU A 126    12875   8153   7596    973   3688    219       O  
ATOM    962  CB  LEU A 126      -5.783 -38.632  10.843  1.00 70.39           C  
ANISOU  962  CB  LEU A 126    11876   7417   7452    930   3258    508       C  
ATOM    963  CG  LEU A 126      -4.266 -38.654  10.645  1.00 68.10           C  
ANISOU  963  CG  LEU A 126    11649   6999   7225   1063   2900    428       C  
ATOM    964  CD1 LEU A 126      -3.763 -40.080  10.601  1.00 63.98           C  
ANISOU  964  CD1 LEU A 126    11401   6401   6507   1050   2691    540       C  
ATOM    965  CD2 LEU A 126      -3.882 -37.907   9.379  1.00 66.81           C  
ANISOU  965  CD2 LEU A 126    11104   6843   7438   1115   2839    409       C  
ATOM    966  N   ARG A 127      -4.962 -38.591  14.023  1.00 74.48           N  
ANISOU  966  N   ARG A 127    13257   7825   7216    999   3156    250       N  
ATOM    967  CA  ARG A 127      -4.603 -37.859  15.231  1.00 76.29           C  
ANISOU  967  CA  ARG A 127    13707   8042   7237   1073   3141     49       C  
ATOM    968  C   ARG A 127      -3.208 -37.269  15.151  1.00 75.50           C  
ANISOU  968  C   ARG A 127    13552   7881   7252   1210   2805   -121       C  
ATOM    969  O   ARG A 127      -2.218 -37.950  15.394  1.00 75.53           O  
ANISOU  969  O   ARG A 127    13735   7875   7087   1285   2483   -120       O  
ATOM    970  CB  ARG A 127      -4.698 -38.797  16.430  1.00 79.31           C  
ANISOU  970  CB  ARG A 127    14592   8413   7130    986   3131    111       C  
ATOM    971  CG  ARG A 127      -4.345 -38.171  17.767  1.00 83.13           C  
ANISOU  971  CG  ARG A 127    15358   8908   7319   1044   3103    -92       C  
ATOM    972  CD  ARG A 127      -4.624 -39.153  18.888  1.00 86.56           C  
ANISOU  972  CD  ARG A 127    16324   9333   7230    926   3140     14       C  
ATOM    973  NE  ARG A 127      -3.832 -40.374  18.752  1.00 87.40           N  
ANISOU  973  NE  ARG A 127    16736   9302   7169    995   2791    182       N  
ATOM    974  CZ  ARG A 127      -4.106 -41.524  19.362  1.00 92.46           C  
ANISOU  974  CZ  ARG A 127    17905   9843   7383    877   2798    368       C  
ATOM    975  NH1 ARG A 127      -5.168 -41.631  20.147  1.00 94.43           N  
ANISOU  975  NH1 ARG A 127    18392  10164   7323    613   3163    409       N  
ATOM    976  NH2 ARG A 127      -3.319 -42.576  19.176  1.00 95.11           N  
ANISOU  976  NH2 ARG A 127    18556  10002   7578   1028   2449    508       N  
ATOM    977  N   VAL A 128      -3.153 -35.983  14.831  1.00 75.64           N  
ANISOU  977  N   VAL A 128    13337   7873   7532   1241   2886   -277       N  
ATOM    978  CA  VAL A 128      -1.889 -35.258  14.711  1.00 76.69           C  
ANISOU  978  CA  VAL A 128    13388   7976   7775   1266   2620   -470       C  
ATOM    979  C   VAL A 128      -1.595 -34.459  15.967  1.00 80.15           C  
ANISOU  979  C   VAL A 128    14091   8394   7967   1252   2614   -721       C  
ATOM    980  O   VAL A 128      -2.490 -34.066  16.714  1.00 81.65           O  
ANISOU  980  O   VAL A 128    14458   8553   8010   1257   2890   -774       O  
ATOM    981  CB  VAL A 128      -1.884 -34.291  13.503  1.00 75.16           C  
ANISOU  981  CB  VAL A 128    12859   7703   7993   1242   2696   -489       C  
ATOM    982  CG1 VAL A 128      -0.459 -33.862  13.171  1.00 74.91           C  
ANISOU  982  CG1 VAL A 128    12706   7702   8056   1171   2401   -652       C  
ATOM    983  CG2 VAL A 128      -2.521 -34.946  12.288  1.00 75.64           C  
ANISOU  983  CG2 VAL A 128    12664   7797   8279   1249   2784   -241       C  
ATOM    984  N   ARG A 129      -0.311 -34.225  16.174  1.00 81.80           N  
ANISOU  984  N   ARG A 129    14298   8665   8118   1225   2297   -898       N  
ATOM    985  CA  ARG A 129       0.174 -33.462  17.315  1.00 85.54           C  
ANISOU  985  CA  ARG A 129    15011   9150   8340   1165   2226  -1173       C  
ATOM    986  C   ARG A 129       0.676 -32.110  16.826  1.00 85.54           C  
ANISOU  986  C   ARG A 129    14860   9046   8593   1015   2239  -1389       C  
ATOM    987  O   ARG A 129       1.440 -32.020  15.866  1.00 84.74           O  
ANISOU  987  O   ARG A 129    14467   9001   8728    932   2075  -1389       O  
ATOM    988  CB  ARG A 129       1.264 -34.255  18.049  1.00 88.08           C  
ANISOU  988  CB  ARG A 129    15468   9677   8322   1225   1826  -1235       C  
ATOM    989  CG  ARG A 129       2.300 -33.437  18.790  1.00 93.93           C  
ANISOU  989  CG  ARG A 129    16264  10540   8887   1111   1597  -1563       C  
ATOM    990  CD  ARG A 129       3.191 -34.366  19.619  1.00 99.85           C  
ANISOU  990  CD  ARG A 129    17164  11544   9232   1258   1193  -1590       C  
ATOM    991  NE  ARG A 129       4.503 -33.795  19.912  1.00105.52           N  
ANISOU  991  NE  ARG A 129    17718  12526   9847   1151    855  -1900       N  
ATOM    992  CZ  ARG A 129       5.413 -34.379  20.687  1.00109.98           C  
ANISOU  992  CZ  ARG A 129    18361  13389  10038   1298    451  -1994       C  
ATOM    993  NH1 ARG A 129       5.156 -35.551  21.253  1.00110.54           N  
ANISOU  993  NH1 ARG A 129    18759  13450   9792   1576    337  -1777       N  
ATOM    994  NH2 ARG A 129       6.581 -33.787  20.899  1.00113.88           N  
ANISOU  994  NH2 ARG A 129    18622  14201  10446   1155    154  -2308       N  
ATOM    995  N   VAL A 130       0.213 -31.063  17.488  1.00 87.44           N  
ANISOU  995  N   VAL A 130    15342   9120   8761    969   2457  -1576       N  
ATOM    996  CA  VAL A 130       0.471 -29.687  17.050  1.00 87.88           C  
ANISOU  996  CA  VAL A 130    15399   8959   9035    817   2538  -1767       C  
ATOM    997  C   VAL A 130       1.948 -29.463  16.797  1.00 88.60           C  
ANISOU  997  C   VAL A 130    15330   9197   9137    565   2202  -1945       C  
ATOM    998  O   VAL A 130       2.803 -29.849  17.594  1.00 90.51           O  
ANISOU  998  O   VAL A 130    15609   9692   9089    507   1919  -2094       O  
ATOM    999  CB  VAL A 130      -0.028 -28.637  18.081  1.00 91.30           C  
ANISOU  999  CB  VAL A 130    16231   9181   9277    816   2764  -2017       C  
ATOM   1000  CG1 VAL A 130       0.266 -27.226  17.597  1.00 92.78           C  
ANISOU 1000  CG1 VAL A 130    16532   9056   9665    646   2840  -2208       C  
ATOM   1001  CG2 VAL A 130      -1.518 -28.804  18.344  1.00 90.00           C  
ANISOU 1001  CG2 VAL A 130    16154   8959   9083   1079   3129  -1883       C  
ATOM   1002  N   GLY A 131       2.226 -28.836  15.664  1.00 87.59           N  
ANISOU 1002  N   GLY A 131    15012   8945   9324    412   2236  -1929       N  
ATOM   1003  CA  GLY A 131       3.586 -28.451  15.298  1.00 89.45           C  
ANISOU 1003  CA  GLY A 131    15055   9345   9585     86   1983  -2124       C  
ATOM   1004  C   GLY A 131       4.347 -29.587  14.659  1.00 87.57           C  
ANISOU 1004  C   GLY A 131    14388   9488   9396    149   1707  -1999       C  
ATOM   1005  O   GLY A 131       5.575 -29.573  14.584  1.00 89.21           O  
ANISOU 1005  O   GLY A 131    14353  10009   9534    -58   1437  -2190       O  
ATOM   1006  N   ASP A 132       3.596 -30.579  14.206  1.00 84.68           N  
ANISOU 1006  N   ASP A 132    13928   9115   9131    438   1781  -1698       N  
ATOM   1007  CA  ASP A 132       4.171 -31.714  13.496  1.00 83.16           C  
ANISOU 1007  CA  ASP A 132    13394   9206   8998    560   1557  -1559       C  
ATOM   1008  C   ASP A 132       3.538 -31.922  12.141  1.00 79.31           C  
ANISOU 1008  C   ASP A 132    12710   8584   8841    612   1739  -1297       C  
ATOM   1009  O   ASP A 132       2.541 -31.297  11.780  1.00 78.20           O  
ANISOU 1009  O   ASP A 132    12687   8153   8873    612   2028  -1185       O  
ATOM   1010  CB  ASP A 132       4.052 -32.993  14.325  1.00 83.80           C  
ANISOU 1010  CB  ASP A 132    13618   9433   8788    853   1392  -1455       C  
ATOM   1011  CG  ASP A 132       5.130 -33.099  15.385  1.00 89.52           C  
ANISOU 1011  CG  ASP A 132    14394  10455   9167    851   1053  -1706       C  
ATOM   1012  OD1 ASP A 132       5.970 -32.173  15.471  1.00 93.42           O  
ANISOU 1012  OD1 ASP A 132    14759  11083   9654    575    955  -1986       O  
ATOM   1013  OD2 ASP A 132       5.139 -34.108  16.127  1.00 91.24           O  
ANISOU 1013  OD2 ASP A 132    14799  10777   9092   1109    877  -1624       O  
ATOM   1014  N   THR A 133       4.159 -32.821  11.399  1.00 77.52           N  
ANISOU 1014  N   THR A 133    12179   8599   8675    692   1547  -1216       N  
ATOM   1015  CA  THR A 133       3.698 -33.187  10.072  1.00 74.20           C  
ANISOU 1015  CA  THR A 133    11553   8113   8528    736   1671   -981       C  
ATOM   1016  C   THR A 133       2.901 -34.476  10.127  1.00 71.61           C  
ANISOU 1016  C   THR A 133    11327   7754   8127   1007   1694   -736       C  
ATOM   1017  O   THR A 133       3.245 -35.418  10.835  1.00 72.95           O  
ANISOU 1017  O   THR A 133    11617   8052   8048   1186   1492   -746       O  
ATOM   1018  CB  THR A 133       4.872 -33.382   9.087  1.00 74.32           C  
ANISOU 1018  CB  THR A 133    11168   8421   8650    630   1481  -1062       C  
ATOM   1019  OG1 THR A 133       5.645 -32.180   8.994  1.00 76.31           O  
ANISOU 1019  OG1 THR A 133    11329   8725   8942    273   1480  -1298       O  
ATOM   1020  CG2 THR A 133       4.344 -33.736   7.709  1.00 73.03           C  
ANISOU 1020  CG2 THR A 133    10831   8176   8742    663   1622   -821       C  
ATOM   1021  N   THR A 134       1.817 -34.488   9.374  1.00 68.43           N  
ANISOU 1021  N   THR A 134    10904   7175   7919   1021   1940   -518       N  
ATOM   1022  CA  THR A 134       1.039 -35.699   9.166  1.00 66.45           C  
ANISOU 1022  CA  THR A 134    10713   6910   7626   1172   1989   -285       C  
ATOM   1023  C   THR A 134       0.755 -35.887   7.695  1.00 63.99           C  
ANISOU 1023  C   THR A 134    10138   6597   7579   1133   2068   -119       C  
ATOM   1024  O   THR A 134       0.976 -34.998   6.875  1.00 63.77           O  
ANISOU 1024  O   THR A 134     9919   6546   7764   1004   2126   -151       O  
ATOM   1025  CB  THR A 134      -0.297 -35.682   9.935  1.00 66.99           C  
ANISOU 1025  CB  THR A 134    11035   6840   7578   1205   2247   -185       C  
ATOM   1026  OG1 THR A 134      -0.949 -36.949   9.787  1.00 66.04           O  
ANISOU 1026  OG1 THR A 134    10999   6730   7361   1260   2283     21       O  
ATOM   1027  CG2 THR A 134      -1.219 -34.589   9.415  1.00 66.55           C  
ANISOU 1027  CG2 THR A 134    10879   6655   7754   1156   2528   -145       C  
ATOM   1028  N   GLN A 135       0.267 -37.073   7.381  1.00 62.74           N  
ANISOU 1028  N   GLN A 135    10023   6447   7369   1220   2068     58       N  
ATOM   1029  CA  GLN A 135      -0.099 -37.422   6.021  1.00 60.34           C  
ANISOU 1029  CA  GLN A 135     9502   6156   7267   1178   2137    219       C  
ATOM   1030  C   GLN A 135      -1.554 -37.814   5.945  1.00 59.84           C  
ANISOU 1030  C   GLN A 135     9516   6025   7193   1144   2368    416       C  
ATOM   1031  O   GLN A 135      -2.066 -38.554   6.778  1.00 60.72           O  
ANISOU 1031  O   GLN A 135     9886   6106   7080   1159   2409    468       O  
ATOM   1032  CB  GLN A 135       0.765 -38.576   5.523  1.00 60.29           C  
ANISOU 1032  CB  GLN A 135     9452   6258   7197   1286   1905    214       C  
ATOM   1033  CG  GLN A 135       0.386 -39.078   4.138  1.00 58.25           C  
ANISOU 1033  CG  GLN A 135     9018   6013   7102   1233   1972    365       C  
ATOM   1034  CD  GLN A 135       1.312 -40.165   3.651  1.00 58.13           C  
ANISOU 1034  CD  GLN A 135     8984   6092   7012   1387   1749    317       C  
ATOM   1035  OE1 GLN A 135       1.871 -40.078   2.556  1.00 57.87           O  
ANISOU 1035  OE1 GLN A 135     8673   6189   7125   1359   1712    277       O  
ATOM   1036  NE2 GLN A 135       1.491 -41.195   4.468  1.00 60.11           N  
ANISOU 1036  NE2 GLN A 135     9562   6270   7005   1574   1603    314       N  
ATOM   1037  N   MET A 136      -2.213 -37.297   4.927  1.00 59.33           N  
ANISOU 1037  N   MET A 136     9224   5970   7349   1079   2519    522       N  
ATOM   1038  CA  MET A 136      -3.583 -37.680   4.628  1.00 60.25           C  
ANISOU 1038  CA  MET A 136     9294   6130   7468   1030   2719    695       C  
ATOM   1039  C   MET A 136      -3.607 -38.322   3.257  1.00 58.94           C  
ANISOU 1039  C   MET A 136     8939   6035   7420    958   2668    820       C  
ATOM   1040  O   MET A 136      -3.436 -37.652   2.238  1.00 58.28           O  
ANISOU 1040  O   MET A 136     8632   5975   7537    947   2665    846       O  
ATOM   1041  CB  MET A 136      -4.497 -36.463   4.674  1.00 61.48           C  
ANISOU 1041  CB  MET A 136     9337   6280   7742   1083   2935    702       C  
ATOM   1042  CG  MET A 136      -4.625 -35.863   6.061  1.00 65.90           C  
ANISOU 1042  CG  MET A 136    10114   6769   8155   1157   3026    560       C  
ATOM   1043  SD  MET A 136      -5.626 -34.366   6.074  1.00 74.12           S  
ANISOU 1043  SD  MET A 136    11069   7763   9330   1322   3272    532       S  
ATOM   1044  CE  MET A 136      -4.515 -33.248   5.226  1.00 74.95           C  
ANISOU 1044  CE  MET A 136    11167   7655   9657   1304   3127    470       C  
ATOM   1045  N   ARG A 137      -3.812 -39.632   3.251  1.00 59.02           N  
ANISOU 1045  N   ARG A 137     9098   6054   7273    892   2631    895       N  
ATOM   1046  CA  ARG A 137      -3.701 -40.419   2.030  1.00 57.69           C  
ANISOU 1046  CA  ARG A 137     8830   5926   7165    822   2558    977       C  
ATOM   1047  C   ARG A 137      -5.039 -40.643   1.356  1.00 57.37           C  
ANISOU 1047  C   ARG A 137     8635   6010   7153    649   2736   1130       C  
ATOM   1048  O   ARG A 137      -6.070 -40.855   1.990  1.00 57.68           O  
ANISOU 1048  O   ARG A 137     8739   6116   7061    540   2901   1181       O  
ATOM   1049  CB  ARG A 137      -2.984 -41.751   2.282  1.00 58.29           C  
ANISOU 1049  CB  ARG A 137     9218   5893   7037    878   2378    945       C  
ATOM   1050  CG  ARG A 137      -3.724 -42.741   3.132  1.00 62.78           C  
ANISOU 1050  CG  ARG A 137    10166   6356   7332    767   2455   1025       C  
ATOM   1051  CD  ARG A 137      -3.274 -44.148   2.825  1.00 68.82           C  
ANISOU 1051  CD  ARG A 137    11263   6961   7926    794   2302   1049       C  
ATOM   1052  NE  ARG A 137      -3.678 -45.069   3.880  1.00 76.58           N  
ANISOU 1052  NE  ARG A 137    12760   7758   8580    710   2332   1111       N  
ATOM   1053  CZ  ARG A 137      -2.984 -45.274   4.993  1.00 81.39           C  
ANISOU 1053  CZ  ARG A 137    13712   8236   8978    920   2180   1051       C  
ATOM   1054  NH1 ARG A 137      -1.842 -44.627   5.198  1.00 80.90           N  
ANISOU 1054  NH1 ARG A 137    13472   8256   9011   1214   1981    900       N  
ATOM   1055  NH2 ARG A 137      -3.433 -46.131   5.899  1.00 85.73           N  
ANISOU 1055  NH2 ARG A 137    14791   8590   9190    805   2226   1139       N  
ATOM   1056  N   CYS A 138      -4.973 -40.577   0.037  1.00 57.05           N  
ANISOU 1056  N   CYS A 138     8362   6050   7265    609   2698   1187       N  
ATOM   1057  CA  CYS A 138      -6.128 -40.746  -0.834  1.00 57.27           C  
ANISOU 1057  CA  CYS A 138     8176   6259   7324    451   2815   1320       C  
ATOM   1058  C   CYS A 138      -5.662 -41.208  -2.203  1.00 56.09           C  
ANISOU 1058  C   CYS A 138     7930   6140   7243    388   2700   1351       C  
ATOM   1059  O   CYS A 138      -4.896 -40.520  -2.870  1.00 56.51           O  
ANISOU 1059  O   CYS A 138     7842   6186   7444    484   2622   1322       O  
ATOM   1060  CB  CYS A 138      -6.873 -39.415  -0.948  1.00 57.45           C  
ANISOU 1060  CB  CYS A 138     7921   6410   7497    560   2942   1365       C  
ATOM   1061  SG  CYS A 138      -8.124 -39.357  -2.233  1.00 58.07           S  
ANISOU 1061  SG  CYS A 138     7634   6795   7635    465   3015   1518       S  
ATOM   1062  N   SER A 139      -6.110 -42.387  -2.602  1.00 56.10           N  
ANISOU 1062  N   SER A 139     8042   6168   7105    190   2703   1398       N  
ATOM   1063  CA  SER A 139      -5.678 -42.967  -3.875  1.00 55.39           C  
ANISOU 1063  CA  SER A 139     7916   6095   7036    125   2602   1401       C  
ATOM   1064  C   SER A 139      -6.515 -44.140  -4.334  1.00 56.57           C  
ANISOU 1064  C   SER A 139     8186   6293   7015   -167   2647   1457       C  
ATOM   1065  O   SER A 139      -6.949 -44.971  -3.529  1.00 59.22           O  
ANISOU 1065  O   SER A 139     8827   6523   7152   -323   2706   1458       O  
ATOM   1066  CB  SER A 139      -4.230 -43.438  -3.754  1.00 55.32           C  
ANISOU 1066  CB  SER A 139     8124   5899   6995    314   2433   1264       C  
ATOM   1067  OG  SER A 139      -4.134 -44.504  -2.825  1.00 57.68           O  
ANISOU 1067  OG  SER A 139     8845   5995   7076    325   2392   1226       O  
ATOM   1068  N   ILE A 140      -6.718 -44.202  -5.643  1.00 55.71           N  
ANISOU 1068  N   ILE A 140     7873   6339   6955   -278   2622   1499       N  
ATOM   1069  CA  ILE A 140      -7.315 -45.384  -6.264  1.00 57.28           C  
ANISOU 1069  CA  ILE A 140     8220   6568   6976   -592   2636   1514       C  
ATOM   1070  C   ILE A 140      -6.179 -46.236  -6.802  1.00 56.72           C  
ANISOU 1070  C   ILE A 140     8446   6259   6844   -492   2498   1405       C  
ATOM   1071  O   ILE A 140      -5.096 -45.742  -7.081  1.00 55.20           O  
ANISOU 1071  O   ILE A 140     8155   6038   6780   -223   2405   1334       O  
ATOM   1072  CB  ILE A 140      -8.348 -45.054  -7.376  1.00 57.52           C  
ANISOU 1072  CB  ILE A 140     7855   6961   7038   -799   2680   1610       C  
ATOM   1073  CG1 ILE A 140      -7.738 -45.200  -8.759  1.00 59.07           C  
ANISOU 1073  CG1 ILE A 140     7997   7179   7269   -786   2569   1588       C  
ATOM   1074  CG2 ILE A 140      -8.929 -43.662  -7.208  1.00 56.77           C  
ANISOU 1074  CG2 ILE A 140     7353   7109   7109   -621   2744   1699       C  
ATOM   1075  CD1 ILE A 140      -8.772 -45.119  -9.844  1.00 65.89           C  
ANISOU 1075  CD1 ILE A 140     8548   8398   8089  -1024   2581   1677       C  
ATOM   1076  N   GLN A 141      -6.430 -47.529  -6.905  1.00 58.79           N  
ANISOU 1076  N   GLN A 141     9093   6358   6886   -718   2496   1374       N  
ATOM   1077  CA  GLN A 141      -5.396 -48.480  -7.270  1.00 59.88           C  
ANISOU 1077  CA  GLN A 141     9610   6219   6921   -557   2369   1246       C  
ATOM   1078  C   GLN A 141      -5.760 -49.197  -8.544  1.00 61.48           C  
ANISOU 1078  C   GLN A 141     9862   6477   7022   -825   2371   1222       C  
ATOM   1079  O   GLN A 141      -6.848 -49.756  -8.672  1.00 63.46           O  
ANISOU 1079  O   GLN A 141    10216   6780   7116  -1245   2460   1277       O  
ATOM   1080  CB  GLN A 141      -5.195 -49.497  -6.147  1.00 62.02           C  
ANISOU 1080  CB  GLN A 141    10494   6106   6964   -513   2339   1211       C  
ATOM   1081  CG  GLN A 141      -4.814 -48.871  -4.815  1.00 61.12           C  
ANISOU 1081  CG  GLN A 141    10383   5939   6900   -254   2320   1223       C  
ATOM   1082  CD  GLN A 141      -4.745 -49.887  -3.709  1.00 63.63           C  
ANISOU 1082  CD  GLN A 141    11354   5882   6938   -241   2289   1224       C  
ATOM   1083  OE1 GLN A 141      -4.395 -51.037  -3.944  1.00 66.21           O  
ANISOU 1083  OE1 GLN A 141    12193   5896   7066   -204   2203   1168       O  
ATOM   1084  NE2 GLN A 141      -5.070 -49.469  -2.492  1.00 65.57           N  
ANISOU 1084  NE2 GLN A 141    11641   6131   7141   -254   2358   1286       N  
ATOM   1085  N   SER A 142      -4.827 -49.182  -9.484  1.00 61.43           N  
ANISOU 1085  N   SER A 142     9772   6492   7079   -609   2280   1118       N  
ATOM   1086  CA  SER A 142      -5.069 -49.757 -10.801  1.00 62.94           C  
ANISOU 1086  CA  SER A 142     9984   6762   7168   -835   2278   1073       C  
ATOM   1087  C   SER A 142      -3.858 -50.411 -11.432  1.00 63.78           C  
ANISOU 1087  C   SER A 142    10326   6700   7210   -545   2181    881       C  
ATOM   1088  O   SER A 142      -2.721 -49.996 -11.229  1.00 64.30           O  
ANISOU 1088  O   SER A 142    10265   6778   7388   -145   2112    787       O  
ATOM   1089  CB  SER A 142      -5.602 -48.677 -11.738  1.00 61.71           C  
ANISOU 1089  CB  SER A 142     9257   7028   7163   -968   2315   1185       C  
ATOM   1090  OG  SER A 142      -4.645 -47.657 -11.933  1.00 60.53           O  
ANISOU 1090  OG  SER A 142     8801   6986   7209   -647   2277   1169       O  
ATOM   1091  N   THR A 143      -4.138 -51.437 -12.219  1.00 65.27           N  
ANISOU 1091  N   THR A 143    10837   6766   7196   -767   2184    802       N  
ATOM   1092  CA  THR A 143      -3.108 -52.118 -13.000  1.00 65.81           C  
ANISOU 1092  CA  THR A 143    11129   6705   7169   -496   2114    592       C  
ATOM   1093  C   THR A 143      -2.631 -51.181 -14.104  1.00 64.38           C  
ANISOU 1093  C   THR A 143    10387   6930   7142   -421   2127    570       C  
ATOM   1094  O   THR A 143      -1.602 -51.406 -14.736  1.00 65.22           O  
ANISOU 1094  O   THR A 143    10495   7068   7219   -140   2094    383       O  
ATOM   1095  CB  THR A 143      -3.631 -53.425 -13.625  1.00 68.76           C  
ANISOU 1095  CB  THR A 143    12043   6823   7261   -808   2131    502       C  
ATOM   1096  OG1 THR A 143      -4.752 -53.138 -14.469  1.00 68.06           O  
ANISOU 1096  OG1 THR A 143    11653   7056   7150  -1325   2203    608       O  
ATOM   1097  CG2 THR A 143      -4.054 -54.411 -12.546  1.00 69.26           C  
ANISOU 1097  CG2 THR A 143    12778   6419   7118   -932   2133    528       C  
ATOM   1098  N   GLU A 144      -3.397 -50.117 -14.302  1.00 63.09           N  
ANISOU 1098  N   GLU A 144     9763   7085   7123   -663   2182    762       N  
ATOM   1099  CA  GLU A 144      -3.143 -49.124 -15.353  1.00 62.46           C  
ANISOU 1099  CA  GLU A 144     9211   7366   7154   -668   2202    804       C  
ATOM   1100  C   GLU A 144      -2.885 -47.740 -14.778  1.00 59.94           C  
ANISOU 1100  C   GLU A 144     8504   7197   7073   -507   2218    926       C  
ATOM   1101  O   GLU A 144      -3.680 -47.208 -14.008  1.00 59.28           O  
ANISOU 1101  O   GLU A 144     8324   7122   7079   -590   2242   1084       O  
ATOM   1102  CB  GLU A 144      -4.327 -49.061 -16.325  1.00 63.51           C  
ANISOU 1102  CB  GLU A 144     9196   7743   7193  -1084   2226    931       C  
ATOM   1103  CG  GLU A 144      -4.290 -50.100 -17.427  1.00 68.71           C  
ANISOU 1103  CG  GLU A 144    10122   8371   7615  -1258   2215    774       C  
ATOM   1104  CD  GLU A 144      -3.206 -49.811 -18.453  1.00 76.63           C  
ANISOU 1104  CD  GLU A 144    10965   9536   8615  -1055   2224    648       C  
ATOM   1105  OE1 GLU A 144      -3.104 -48.639 -18.899  1.00 78.87           O  
ANISOU 1105  OE1 GLU A 144    10835  10111   9021  -1047   2243    780       O  
ATOM   1106  OE2 GLU A 144      -2.466 -50.754 -18.819  1.00 81.37           O  
ANISOU 1106  OE2 GLU A 144    11879   9970   9067   -905   2221    411       O  
ATOM   1107  N   GLU A 145      -1.771 -47.158 -15.193  1.00 59.17           N  
ANISOU 1107  N   GLU A 145     8192   7235   7054   -303   2219    834       N  
ATOM   1108  CA  GLU A 145      -1.338 -45.850 -14.682  1.00 57.83           C  
ANISOU 1108  CA  GLU A 145     7722   7170   7082   -186   2239    910       C  
ATOM   1109  C   GLU A 145      -1.906 -44.689 -15.475  1.00 56.46           C  
ANISOU 1109  C   GLU A 145     7256   7220   6976   -384   2289   1115       C  
ATOM   1110  O   GLU A 145      -2.431 -44.845 -16.578  1.00 56.45           O  
ANISOU 1110  O   GLU A 145     7217   7368   6862   -581   2294   1181       O  
ATOM   1111  CB  GLU A 145       0.191 -45.749 -14.633  1.00 58.64           C  
ANISOU 1111  CB  GLU A 145     7725   7346   7210     81   2224    689       C  
ATOM   1112  CG  GLU A 145       0.880 -45.856 -15.981  1.00 64.06           C  
ANISOU 1112  CG  GLU A 145     8275   8271   7794     38   2272    561       C  
ATOM   1113  CD  GLU A 145       2.337 -46.291 -15.871  1.00 73.36           C  
ANISOU 1113  CD  GLU A 145     9399   9550   8924    359   2247    258       C  
ATOM   1114  OE1 GLU A 145       2.912 -46.189 -14.761  1.00 74.60           O  
ANISOU 1114  OE1 GLU A 145     9541   9647   9158    601   2179    174       O  
ATOM   1115  OE2 GLU A 145       2.906 -46.737 -16.898  1.00 78.64           O  
ANISOU 1115  OE2 GLU A 145    10021  10399   9459    386   2293     88       O  
ATOM   1116  N   LYS A 146      -1.792 -43.521 -14.858  1.00 54.69           N  
ANISOU 1116  N   LYS A 146     6873   6994   6914   -314   2313   1213       N  
ATOM   1117  CA  LYS A 146      -2.239 -42.257 -15.437  1.00 54.09           C  
ANISOU 1117  CA  LYS A 146     6605   7045   6902   -422   2349   1422       C  
ATOM   1118  C   LYS A 146      -3.705 -42.280 -15.821  1.00 54.19           C  
ANISOU 1118  C   LYS A 146     6577   7155   6859   -556   2324   1621       C  
ATOM   1119  O   LYS A 146      -4.085 -41.837 -16.901  1.00 55.93           O  
ANISOU 1119  O   LYS A 146     6694   7552   7006   -667   2311   1755       O  
ATOM   1120  CB  LYS A 146      -1.410 -41.904 -16.672  1.00 54.82           C  
ANISOU 1120  CB  LYS A 146     6596   7316   6917   -522   2390   1382       C  
ATOM   1121  CG  LYS A 146       0.079 -41.809 -16.413  1.00 56.77           C  
ANISOU 1121  CG  LYS A 146     6779   7598   7195   -426   2429   1155       C  
ATOM   1122  CD  LYS A 146       0.795 -41.273 -17.635  1.00 58.66           C  
ANISOU 1122  CD  LYS A 146     6888   8063   7336   -602   2513   1138       C  
ATOM   1123  CE  LYS A 146       2.283 -41.163 -17.417  1.00 60.09           C  
ANISOU 1123  CE  LYS A 146     6917   8393   7523   -553   2569    878       C  
ATOM   1124  NZ  LYS A 146       2.953 -40.770 -18.681  1.00 64.45           N  
ANISOU 1124  NZ  LYS A 146     7339   9218   7931   -784   2687    841       N  
ATOM   1125  N   ARG A 147      -4.527 -42.803 -14.927  1.00 53.35           N  
ANISOU 1125  N   ARG A 147     6543   6971   6758   -556   2316   1633       N  
ATOM   1126  CA  ARG A 147      -5.967 -42.851 -15.161  1.00 53.86           C  
ANISOU 1126  CA  ARG A 147     6490   7220   6756   -701   2299   1785       C  
ATOM   1127  C   ARG A 147      -6.693 -41.777 -14.366  1.00 53.65           C  
ANISOU 1127  C   ARG A 147     6308   7214   6862   -548   2327   1934       C  
ATOM   1128  O   ARG A 147      -7.813 -41.393 -14.699  1.00 54.90           O  
ANISOU 1128  O   ARG A 147     6265   7610   6984   -570   2303   2082       O  
ATOM   1129  CB  ARG A 147      -6.520 -44.239 -14.833  1.00 54.85           C  
ANISOU 1129  CB  ARG A 147     6798   7306   6736   -899   2300   1683       C  
ATOM   1130  CG  ARG A 147      -6.122 -45.313 -15.843  1.00 55.92           C  
ANISOU 1130  CG  ARG A 147     7115   7440   6691  -1068   2266   1547       C  
ATOM   1131  CD  ARG A 147      -6.684 -45.023 -17.230  1.00 59.43           C  
ANISOU 1131  CD  ARG A 147     7353   8201   7026  -1242   2218   1654       C  
ATOM   1132  NE  ARG A 147      -6.089 -45.881 -18.251  1.00 63.62           N  
ANISOU 1132  NE  ARG A 147     8065   8724   7385  -1364   2202   1499       N  
ATOM   1133  CZ  ARG A 147      -6.745 -46.810 -18.941  1.00 66.26           C  
ANISOU 1133  CZ  ARG A 147     8507   9167   7503  -1664   2168   1442       C  
ATOM   1134  NH1 ARG A 147      -8.041 -47.011 -18.745  1.00 67.97           N  
ANISOU 1134  NH1 ARG A 147     8616   9566   7643  -1918   2145   1528       N  
ATOM   1135  NH2 ARG A 147      -6.101 -47.534 -19.845  1.00 68.03           N  
ANISOU 1135  NH2 ARG A 147     8931   9350   7567  -1728   2167   1274       N  
ATOM   1136  N   VAL A 148      -6.030 -41.290 -13.324  1.00 52.58           N  
ANISOU 1136  N   VAL A 148     6261   6855   6863   -367   2370   1875       N  
ATOM   1137  CA  VAL A 148      -6.596 -40.252 -12.449  1.00 52.10           C  
ANISOU 1137  CA  VAL A 148     6116   6756   6922   -187   2415   1975       C  
ATOM   1138  C   VAL A 148      -6.414 -38.884 -13.076  1.00 53.02           C  
ANISOU 1138  C   VAL A 148     6171   6861   7112    -60   2404   2115       C  
ATOM   1139  O   VAL A 148      -5.296 -38.447 -13.350  1.00 52.01           O  
ANISOU 1139  O   VAL A 148     6140   6600   7023    -72   2411   2064       O  
ATOM   1140  CB  VAL A 148      -5.960 -40.249 -11.047  1.00 51.06           C  
ANISOU 1140  CB  VAL A 148     6150   6379   6873    -66   2460   1843       C  
ATOM   1141  CG1 VAL A 148      -6.351 -38.980 -10.289  1.00 48.54           C  
ANISOU 1141  CG1 VAL A 148     5781   5988   6673    136   2516   1922       C  
ATOM   1142  CG2 VAL A 148      -6.363 -41.505 -10.279  1.00 49.11           C  
ANISOU 1142  CG2 VAL A 148     6042   6102   6516   -177   2479   1754       C  
ATOM   1143  N   THR A 149      -7.538 -38.214 -13.277  1.00 55.29           N  
ANISOU 1143  N   THR A 149     6308   7304   7395     62   2387   2284       N  
ATOM   1144  CA  THR A 149      -7.588 -37.007 -14.093  1.00 57.48           C  
ANISOU 1144  CA  THR A 149     6596   7566   7677    198   2346   2465       C  
ATOM   1145  C   THR A 149      -7.658 -35.748 -13.247  1.00 59.35           C  
ANISOU 1145  C   THR A 149     6947   7563   8039    474   2399   2516       C  
ATOM   1146  O   THR A 149      -7.485 -34.635 -13.745  1.00 61.87           O  
ANISOU 1146  O   THR A 149     7417   7729   8363    593   2381   2654       O  
ATOM   1147  CB  THR A 149      -8.817 -37.031 -15.014  1.00 59.48           C  
ANISOU 1147  CB  THR A 149     6626   8172   7802    234   2248   2631       C  
ATOM   1148  OG1 THR A 149     -10.006 -37.014 -14.214  1.00 61.99           O  
ANISOU 1148  OG1 THR A 149     6733   8681   8140    400   2269   2640       O  
ATOM   1149  CG2 THR A 149      -8.815 -38.280 -15.869  1.00 57.84           C  
ANISOU 1149  CG2 THR A 149     6341   8195   7441    -79   2197   2562       C  
ATOM   1150  N   LYS A 150      -7.916 -35.936 -11.962  1.00 59.15           N  
ANISOU 1150  N   LYS A 150     6907   7480   8088    562   2471   2402       N  
ATOM   1151  CA  LYS A 150      -8.089 -34.805 -11.049  1.00 60.47           C  
ANISOU 1151  CA  LYS A 150     7196   7427   8354    840   2535   2414       C  
ATOM   1152  C   LYS A 150      -8.161 -35.201  -9.578  1.00 59.42           C  
ANISOU 1152  C   LYS A 150     7075   7235   8266    868   2628   2247       C  
ATOM   1153  O   LYS A 150      -8.774 -36.207  -9.203  1.00 58.28           O  
ANISOU 1153  O   LYS A 150     6773   7314   8055    763   2653   2190       O  
ATOM   1154  CB  LYS A 150      -9.347 -34.016 -11.446  1.00 64.11           C  
ANISOU 1154  CB  LYS A 150     7523   8057   8781   1160   2494   2597       C  
ATOM   1155  CG  LYS A 150      -9.721 -32.876 -10.507  1.00 67.19           C  
ANISOU 1155  CG  LYS A 150     8050   8230   9249   1529   2567   2594       C  
ATOM   1156  CD  LYS A 150     -10.876 -32.059 -11.065  1.00 72.82           C  
ANISOU 1156  CD  LYS A 150     8650   9113   9905   1939   2494   2777       C  
ATOM   1157  CE  LYS A 150     -11.363 -31.014 -10.062  1.00 77.36           C  
ANISOU 1157  CE  LYS A 150     9359   9493  10542   2377   2580   2738       C  
ATOM   1158  NZ  LYS A 150     -12.620 -30.334 -10.506  1.00 81.41           N  
ANISOU 1158  NZ  LYS A 150     9695  10257  10979   2884   2497   2885       N  
ATOM   1159  N   VAL A 151      -7.518 -34.377  -8.762  1.00 59.22           N  
ANISOU 1159  N   VAL A 151     7279   6898   8325    970   2683   2168       N  
ATOM   1160  CA  VAL A 151      -7.540 -34.532  -7.307  1.00 59.04           C  
ANISOU 1160  CA  VAL A 151     7322   6787   8322   1029   2768   2013       C  
ATOM   1161  C   VAL A 151      -7.700 -33.205  -6.589  1.00 61.39           C  
ANISOU 1161  C   VAL A 151     7805   6838   8683   1302   2841   2000       C  
ATOM   1162  O   VAL A 151      -6.918 -32.280  -6.793  1.00 61.38           O  
ANISOU 1162  O   VAL A 151     8051   6543   8729   1293   2828   2003       O  
ATOM   1163  CB  VAL A 151      -6.230 -35.165  -6.809  1.00 56.27           C  
ANISOU 1163  CB  VAL A 151     7118   6294   7969    816   2740   1839       C  
ATOM   1164  CG1 VAL A 151      -6.189 -35.216  -5.293  1.00 55.12           C  
ANISOU 1164  CG1 VAL A 151     7094   6038   7809    889   2806   1691       C  
ATOM   1165  CG2 VAL A 151      -6.078 -36.542  -7.388  1.00 57.37           C  
ANISOU 1165  CG2 VAL A 151     7151   6620   8026    607   2675   1821       C  
ATOM   1166  N   ASN A 152      -8.706 -33.122  -5.731  1.00 63.59           N  
ANISOU 1166  N   ASN A 152     7986   7236   8940   1519   2935   1967       N  
ATOM   1167  CA  ASN A 152      -8.800 -31.978  -4.828  1.00 67.34           C  
ANISOU 1167  CA  ASN A 152     8684   7449   9454   1793   3025   1895       C  
ATOM   1168  C   ASN A 152      -9.212 -32.331  -3.410  1.00 67.60           C  
ANISOU 1168  C   ASN A 152     8690   7564   9431   1844   3151   1734       C  
ATOM   1169  O   ASN A 152     -10.113 -33.137  -3.172  1.00 68.29           O  
ANISOU 1169  O   ASN A 152     8506   8004   9437   1817   3213   1733       O  
ATOM   1170  CB  ASN A 152      -9.677 -30.847  -5.406  1.00 71.65           C  
ANISOU 1170  CB  ASN A 152     9241   7968  10015   2194   3023   2043       C  
ATOM   1171  CG  ASN A 152     -11.142 -31.221  -5.522  1.00 76.79           C  
ANISOU 1171  CG  ASN A 152     9475   9099  10601   2425   3051   2103       C  
ATOM   1172  OD1 ASN A 152     -11.576 -31.795  -6.524  1.00 83.91           O  
ANISOU 1172  OD1 ASN A 152    10101  10324  11459   2333   2957   2230       O  
ATOM   1173  ND2 ASN A 152     -11.922 -30.860  -4.511  1.00 80.66           N  
ANISOU 1173  ND2 ASN A 152     9900   9680  11066   2721   3186   1994       N  
ATOM   1174  N   TRP A 153      -8.502 -31.712  -2.476  1.00 67.68           N  
ANISOU 1174  N   TRP A 153     9007   7252   9457   1866   3194   1588       N  
ATOM   1175  CA  TRP A 153      -8.734 -31.903  -1.050  1.00 68.22           C  
ANISOU 1175  CA  TRP A 153     9137   7342   9443   1910   3315   1420       C  
ATOM   1176  C   TRP A 153      -9.480 -30.714  -0.484  1.00 72.13           C  
ANISOU 1176  C   TRP A 153     9742   7722   9941   2307   3445   1367       C  
ATOM   1177  O   TRP A 153      -9.044 -29.568  -0.610  1.00 73.46           O  
ANISOU 1177  O   TRP A 153    10221   7519  10170   2446   3428   1354       O  
ATOM   1178  CB  TRP A 153      -7.414 -32.063  -0.295  1.00 66.18           C  
ANISOU 1178  CB  TRP A 153     9146   6841   9159   1677   3255   1258       C  
ATOM   1179  CG  TRP A 153      -6.798 -33.406  -0.411  1.00 62.83           C  
ANISOU 1179  CG  TRP A 153     8634   6561   8676   1391   3150   1251       C  
ATOM   1180  CD1 TRP A 153      -5.937 -33.833  -1.379  1.00 59.64           C  
ANISOU 1180  CD1 TRP A 153     8183   6156   8321   1200   3010   1297       C  
ATOM   1181  CD2 TRP A 153      -6.977 -34.509   0.483  1.00 60.88           C  
ANISOU 1181  CD2 TRP A 153     8394   6457   8281   1286   3179   1186       C  
ATOM   1182  NE1 TRP A 153      -5.573 -35.135  -1.144  1.00 55.96           N  
ANISOU 1182  NE1 TRP A 153     7695   5809   7757   1039   2940   1254       N  
ATOM   1183  CE2 TRP A 153      -6.198 -35.572  -0.006  1.00 56.62           C  
ANISOU 1183  CE2 TRP A 153     7847   5953   7712   1077   3034   1200       C  
ATOM   1184  CE3 TRP A 153      -7.722 -34.700   1.647  1.00 63.86           C  
ANISOU 1184  CE3 TRP A 153     8815   6928   8519   1346   3325   1116       C  
ATOM   1185  CZ2 TRP A 153      -6.139 -36.806   0.631  1.00 56.47           C  
ANISOU 1185  CZ2 TRP A 153     7930   5996   7528    954   3010   1165       C  
ATOM   1186  CZ3 TRP A 153      -7.665 -35.931   2.275  1.00 63.91           C  
ANISOU 1186  CZ3 TRP A 153     8909   7024   8351   1157   3316   1091       C  
ATOM   1187  CH2 TRP A 153      -6.877 -36.967   1.766  1.00 59.26           C  
ANISOU 1187  CH2 TRP A 153     8377   6405   7734    976   3149   1125       C  
ATOM   1188  N   MET A 154     -10.605 -31.004   0.151  1.00 74.47           N  
ANISOU 1188  N   MET A 154     9808   8340  10148   2474   3590   1322       N  
ATOM   1189  CA  MET A 154     -11.428 -29.965   0.753  1.00 79.56           C  
ANISOU 1189  CA  MET A 154    10506   8953  10769   2922   3738   1236       C  
ATOM   1190  C   MET A 154     -11.486 -30.110   2.262  1.00 80.03           C  
ANISOU 1190  C   MET A 154    10685   9024  10698   2895   3904   1022       C  
ATOM   1191  O   MET A 154     -11.722 -31.190   2.795  1.00 79.54           O  
ANISOU 1191  O   MET A 154    10448   9260  10513   2638   3970    988       O  
ATOM   1192  CB  MET A 154     -12.833 -29.978   0.151  1.00 83.02           C  
ANISOU 1192  CB  MET A 154    10499   9858  11187   3233   3785   1339       C  
ATOM   1193  CG  MET A 154     -12.848 -29.679  -1.343  1.00 86.24           C  
ANISOU 1193  CG  MET A 154    10833  10247  11687   3331   3605   1559       C  
ATOM   1194  SD  MET A 154     -14.379 -28.899  -1.896  1.00 99.45           S  
ANISOU 1194  SD  MET A 154    12168  12287  13330   3988   3621   1642       S  
ATOM   1195  CE  MET A 154     -15.591 -29.827  -0.947  1.00101.17           C  
ANISOU 1195  CE  MET A 154    11821  13222  13397   3933   3840   1477       C  
ATOM   1196  N   PHE A 155     -11.262 -28.988   2.932  1.00 82.00           N  
ANISOU 1196  N   PHE A 155    11294   8914  10947   3147   3973    879       N  
ATOM   1197  CA  PHE A 155     -11.257 -28.919   4.391  1.00 82.72           C  
ANISOU 1197  CA  PHE A 155    11573   8966  10892   3154   4131    652       C  
ATOM   1198  C   PHE A 155     -12.509 -28.236   4.900  1.00 87.87           C  
ANISOU 1198  C   PHE A 155    12104   9812  11471   3650   4350    543       C  
ATOM   1199  O   PHE A 155     -12.994 -27.259   4.324  1.00 90.54           O  
ANISOU 1199  O   PHE A 155    12478  10031  11892   4096   4348    587       O  
ATOM   1200  CB  PHE A 155     -10.009 -28.179   4.892  1.00 81.72           C  
ANISOU 1200  CB  PHE A 155    11966   8308  10778   3028   4054    511       C  
ATOM   1201  CG  PHE A 155     -10.066 -27.801   6.343  1.00 81.51           C  
ANISOU 1201  CG  PHE A 155    12199   8186  10585   3119   4213    259       C  
ATOM   1202  CD1 PHE A 155     -10.160 -28.774   7.322  1.00 80.32           C  
ANISOU 1202  CD1 PHE A 155    11951   8319  10250   2904   4290    176       C  
ATOM   1203  CD2 PHE A 155     -10.017 -26.473   6.729  1.00 83.31           C  
ANISOU 1203  CD2 PHE A 155    12835   8010  10811   3407   4289    104       C  
ATOM   1204  CE1 PHE A 155     -10.205 -28.429   8.665  1.00 82.12           C  
ANISOU 1204  CE1 PHE A 155    12439   8476  10288   2973   4440    -58       C  
ATOM   1205  CE2 PHE A 155     -10.062 -26.123   8.066  1.00 86.18           C  
ANISOU 1205  CE2 PHE A 155    13459   8287  10996   3482   4440   -152       C  
ATOM   1206  CZ  PHE A 155     -10.158 -27.102   9.035  1.00 84.84           C  
ANISOU 1206  CZ  PHE A 155    13146   8451  10639   3264   4516   -233       C  
ATOM   1207  N   SER A 156     -13.031 -28.779   5.990  1.00 89.87           N  
ANISOU 1207  N   SER A 156    12228  10378  11539   3585   4542    398       N  
ATOM   1208  CA  SER A 156     -14.241 -28.240   6.611  1.00 95.15           C  
ANISOU 1208  CA  SER A 156    12715  11341  12097   4038   4795    245       C  
ATOM   1209  C   SER A 156     -14.420 -28.671   8.052  1.00 97.23           C  
ANISOU 1209  C   SER A 156    13039  11789  12116   3875   5017     38       C  
ATOM   1210  O   SER A 156     -14.825 -29.795   8.333  1.00 96.44           O  
ANISOU 1210  O   SER A 156    12653  12123  11868   3534   5108     72       O  
ATOM   1211  CB  SER A 156     -15.475 -28.652   5.806  1.00 96.47           C  
ANISOU 1211  CB  SER A 156    12258  12120  12275   4209   4840    370       C  
ATOM   1212  OG  SER A 156     -16.664 -28.284   6.480  1.00101.77           O  
ANISOU 1212  OG  SER A 156    12647  13217  12804   4619   5104    188       O  
ATOM   1213  N   SER A 157     -14.119 -27.756   8.959  1.00101.27           N  
ANISOU 1213  N   SER A 157    13976  11947  12556   4095   5109   -180       N  
ATOM   1214  CA  SER A 157     -14.377 -27.981  10.383  1.00104.96           C  
ANISOU 1214  CA  SER A 157    14537  12592  12752   4015   5347   -404       C  
ATOM   1215  C   SER A 157     -15.875 -28.136  10.595  1.00110.58           C  
ANISOU 1215  C   SER A 157    14724  13962  13328   4291   5638   -481       C  
ATOM   1216  O   SER A 157     -16.683 -27.429   9.992  1.00113.24           O  
ANISOU 1216  O   SER A 157    14797  14460  13770   4813   5685   -485       O  
ATOM   1217  CB  SER A 157     -13.833 -26.834  11.243  1.00107.11           C  
ANISOU 1217  CB  SER A 157    15379  12355  12963   4242   5394   -653       C  
ATOM   1218  OG  SER A 157     -14.431 -25.606  10.882  1.00109.70           O  
ANISOU 1218  OG  SER A 157    15769  12519  13393   4861   5470   -731       O  
ATOM   1219  N   GLY A 158     -16.229 -29.083  11.455  1.00112.87           N  
ANISOU 1219  N   GLY A 158    14868  14659  13357   3928   5829   -542       N  
ATOM   1220  CA  GLY A 158     -17.629 -29.390  11.760  1.00118.61           C  
ANISOU 1220  CA  GLY A 158    15046  16123  13897   4040   6147   -640       C  
ATOM   1221  C   GLY A 158     -18.472 -28.145  11.938  1.00125.54           C  
ANISOU 1221  C   GLY A 158    15791  17126  14782   4783   6340   -864       C  
ATOM   1222  O   GLY A 158     -19.692 -28.164  11.762  1.00129.49           O  
ANISOU 1222  O   GLY A 158    15696  18289  15214   5057   6537   -930       O  
ATOM   1223  N   SER A 159     -17.794 -27.063  12.295  1.00127.83           N  
ANISOU 1223  N   SER A 159    16653  16781  15137   5109   6277   -999       N  
ATOM   1224  CA  SER A 159     -18.421 -25.749  12.460  1.00134.82           C  
ANISOU 1224  CA  SER A 159    17604  17588  16032   5886   6426  -1222       C  
ATOM   1225  C   SER A 159     -18.719 -25.134  11.099  1.00136.49           C  
ANISOU 1225  C   SER A 159    17633  17714  16514   6375   6222  -1046       C  
ATOM   1226  O   SER A 159     -19.767 -24.519  10.887  1.00141.77           O  
ANISOU 1226  O   SER A 159    17964  18731  17171   7042   6348  -1149       O  
ATOM   1227  CB  SER A 159     -17.507 -24.811  13.261  1.00135.51           C  
ANISOU 1227  CB  SER A 159    18478  16933  16076   5988   6407  -1424       C  
ATOM   1228  OG  SER A 159     -16.189 -24.803  12.740  1.00131.63           O  
ANISOU 1228  OG  SER A 159    18434  15810  15769   5611   6076  -1245       O  
ATOM   1229  N   HIS A 160     -17.776 -25.320  10.183  1.00132.44           N  
ANISOU 1229  N   HIS A 160    17344  16759  16216   6051   5900   -783       N  
ATOM   1230  CA  HIS A 160     -17.823 -24.680   8.853  1.00133.43           C  
ANISOU 1230  CA  HIS A 160    17461  16658  16579   6445   5666   -582       C  
ATOM   1231  C   HIS A 160     -19.100 -24.934   8.069  1.00136.50           C  
ANISOU 1231  C   HIS A 160    17096  17787  16980   6803   5696   -491       C  
ATOM   1232  O   HIS A 160     -19.364 -26.051   7.621  1.00134.29           O  
ANISOU 1232  O   HIS A 160    16302  18032  16692   6351   5657   -338       O  
ATOM   1233  CB  HIS A 160     -16.637 -25.094   7.965  1.00127.53           C  
ANISOU 1233  CB  HIS A 160    16958  15476  16021   5909   5348   -309       C  
ATOM   1234  CG  HIS A 160     -15.416 -24.249   8.154  1.00127.80           C  
ANISOU 1234  CG  HIS A 160    17761  14674  16123   5825   5222   -362       C  
ATOM   1235  ND1 HIS A 160     -15.479 -22.936   8.568  1.00133.26           N  
ANISOU 1235  ND1 HIS A 160    18959  14894  16782   6345   5309   -555       N  
ATOM   1236  CD2 HIS A 160     -14.104 -24.519   7.953  1.00123.49           C  
ANISOU 1236  CD2 HIS A 160    17555  13705  15658   5269   5016   -263       C  
ATOM   1237  CE1 HIS A 160     -14.256 -22.439   8.633  1.00132.42           C  
ANISOU 1237  CE1 HIS A 160    19488  14100  16724   6037   5170   -573       C  
ATOM   1238  NE2 HIS A 160     -13.403 -23.379   8.264  1.00126.14           N  
ANISOU 1238  NE2 HIS A 160    18562  13366  16002   5390   4990   -403       N  
ATOM   1239  N   THR A 161     -19.869 -23.866   7.895  1.00142.10           N  
ANISOU 1239  N   THR A 161    17777  18521  17694   7635   5749   -596       N  
ATOM   1240  CA  THR A 161     -20.926 -23.819   6.885  1.00145.17           C  
ANISOU 1240  CA  THR A 161    17538  19493  18127   8124   5666   -477       C  
ATOM   1241  C   THR A 161     -20.255 -23.299   5.623  1.00142.72           C  
ANISOU 1241  C   THR A 161    17632  18564  18030   8231   5316   -183       C  
ATOM   1242  O   THR A 161     -20.660 -22.296   5.033  1.00147.25           O  
ANISOU 1242  O   THR A 161    18358  18945  18646   8981   5209   -142       O  
ATOM   1243  CB  THR A 161     -22.090 -22.886   7.284  1.00153.42           C  
ANISOU 1243  CB  THR A 161    18358  20887  19046   9086   5868   -739       C  
ATOM   1244  OG1 THR A 161     -22.628 -23.297   8.547  1.00155.88           O  
ANISOU 1244  OG1 THR A 161    18361  21740  19128   8949   6235  -1043       O  
ATOM   1245  CG2 THR A 161     -23.195 -22.920   6.235  1.00156.92           C  
ANISOU 1245  CG2 THR A 161    18060  22056  19508   9594   5746   -621       C  
ATOM   1246  N   GLU A 162     -19.202 -24.009   5.242  1.00135.65           N  
ANISOU 1246  N   GLU A 162    16940  17360  17242   7472   5144     16       N  
ATOM   1247  CA  GLU A 162     -18.289 -23.567   4.192  1.00132.59           C  
ANISOU 1247  CA  GLU A 162    17040  16308  17029   7388   4850    270       C  
ATOM   1248  C   GLU A 162     -17.235 -24.621   3.908  1.00124.84           C  
ANISOU 1248  C   GLU A 162    16092  15216  16125   6508   4715    431       C  
ATOM   1249  O   GLU A 162     -16.973 -25.504   4.721  1.00122.21           O  
ANISOU 1249  O   GLU A 162    15646  15081  15708   5992   4836    327       O  
ATOM   1250  CB  GLU A 162     -17.619 -22.258   4.624  1.00135.10           C  
ANISOU 1250  CB  GLU A 162    18228  15743  17361   7703   4860    151       C  
ATOM   1251  CG  GLU A 162     -16.613 -21.678   3.632  1.00133.85           C  
ANISOU 1251  CG  GLU A 162    18674  14843  17341   7551   4600    387       C  
ATOM   1252  CD  GLU A 162     -16.011 -20.375   4.122  1.00137.66           C  
ANISOU 1252  CD  GLU A 162    20057  14454  17795   7793   4641    240       C  
ATOM   1253  OE1 GLU A 162     -16.730 -19.602   4.789  1.00144.77           O  
ANISOU 1253  OE1 GLU A 162    21113  15305  18589   8456   4810     18       O  
ATOM   1254  OE2 GLU A 162     -14.820 -20.123   3.841  1.00135.03           O  
ANISOU 1254  OE2 GLU A 162    20278  13500  17526   7307   4514    325       O  
ATOM   1255  N   GLU A 163     -16.641 -24.506   2.732  1.00121.79           N  
ANISOU 1255  N   GLU A 163    15890  14511  15875   6379   4461    686       N  
ATOM   1256  CA  GLU A 163     -15.570 -25.401   2.312  1.00115.10           C  
ANISOU 1256  CA  GLU A 163    15101  13526  15107   5630   4312    833       C  
ATOM   1257  C   GLU A 163     -14.330 -24.604   1.964  1.00112.59           C  
ANISOU 1257  C   GLU A 163    15481  12414  14886   5486   4167    900       C  
ATOM   1258  O   GLU A 163     -14.405 -23.439   1.578  1.00116.31           O  
ANISOU 1258  O   GLU A 163    16361  12452  15377   5944   4120    942       O  
ATOM   1259  CB  GLU A 163     -16.008 -26.237   1.108  1.00113.74           C  
ANISOU 1259  CB  GLU A 163    14387  13854  14974   5470   4157   1068       C  
ATOM   1260  CG  GLU A 163     -17.176 -27.169   1.400  1.00116.60           C  
ANISOU 1260  CG  GLU A 163    14027  15061  15215   5436   4301    995       C  
ATOM   1261  CD  GLU A 163     -18.024 -27.445   0.170  1.00119.78           C  
ANISOU 1261  CD  GLU A 163    13890  16001  15622   5602   4152   1180       C  
ATOM   1262  OE1 GLU A 163     -17.448 -27.774  -0.891  1.00116.33           O  
ANISOU 1262  OE1 GLU A 163    13523  15408  15267   5304   3936   1396       O  
ATOM   1263  OE2 GLU A 163     -19.267 -27.331   0.267  1.00123.43           O  
ANISOU 1263  OE2 GLU A 163    13832  17083  15982   6032   4251   1092       O  
ATOM   1264  N   GLU A 164     -13.188 -25.254   2.122  1.00106.46           N  
ANISOU 1264  N   GLU A 164    14848  11462  14141   4840   4101    898       N  
ATOM   1265  CA  GLU A 164     -11.896 -24.651   1.813  1.00103.89           C  
ANISOU 1265  CA  GLU A 164    15094  10497  13884   4552   3976    932       C  
ATOM   1266  C   GLU A 164     -11.014 -25.603   1.018  1.00 97.31           C  
ANISOU 1266  C   GLU A 164    14085   9767  13122   3969   3807   1089       C  
ATOM   1267  O   GLU A 164     -10.900 -26.788   1.330  1.00 93.78           O  
ANISOU 1267  O   GLU A 164    13299   9686  12646   3625   3810   1060       O  
ATOM   1268  CB  GLU A 164     -11.192 -24.228   3.106  1.00104.66           C  
ANISOU 1268  CB  GLU A 164    15636  10224  13905   4394   4085    661       C  
ATOM   1269  CG  GLU A 164      -9.716 -23.889   2.939  1.00104.92           C  
ANISOU 1269  CG  GLU A 164    16135   9752  13977   3903   3960    643       C  
ATOM   1270  CD  GLU A 164      -9.480 -22.693   2.033  1.00111.11           C  
ANISOU 1270  CD  GLU A 164    17413   9996  14809   4061   3888    771       C  
ATOM   1271  OE1 GLU A 164     -10.089 -21.629   2.280  1.00117.80           O  
ANISOU 1271  OE1 GLU A 164    18635  10517  15607   4575   3981    706       O  
ATOM   1272  OE2 GLU A 164      -8.679 -22.813   1.079  1.00110.35           O  
ANISOU 1272  OE2 GLU A 164    17368   9786  14775   3678   3746    931       O  
ATOM   1273  N   THR A 165     -10.402 -25.063  -0.026  1.00 95.29           N  
ANISOU 1273  N   THR A 165    14103   9168  12935   3876   3668   1252       N  
ATOM   1274  CA  THR A 165      -9.486 -25.837  -0.861  1.00 89.24           C  
ANISOU 1274  CA  THR A 165    13203   8479  12224   3352   3520   1378       C  
ATOM   1275  C   THR A 165      -8.162 -26.012  -0.153  1.00 85.44           C  
ANISOU 1275  C   THR A 165    12955   7779  11730   2867   3509   1195       C  
ATOM   1276  O   THR A 165      -7.464 -25.044   0.141  1.00 86.93           O  
ANISOU 1276  O   THR A 165    13628   7499  11900   2782   3526   1089       O  
ATOM   1277  CB  THR A 165      -9.226 -25.169  -2.216  1.00 90.28           C  
ANISOU 1277  CB  THR A 165    13568   8341  12392   3370   3397   1606       C  
ATOM   1278  OG1 THR A 165     -10.433 -25.158  -2.984  1.00 92.02           O  
ANISOU 1278  OG1 THR A 165    13500   8862  12603   3821   3354   1795       O  
ATOM   1279  CG2 THR A 165      -8.154 -25.928  -2.979  1.00 86.76           C  
ANISOU 1279  CG2 THR A 165    13002   7983  11982   2803   3280   1681       C  
ATOM   1280  N   VAL A 166      -7.835 -27.267   0.116  1.00 80.34           N  
ANISOU 1280  N   VAL A 166    11974   7483  11068   2552   3470   1152       N  
ATOM   1281  CA  VAL A 166      -6.558 -27.620   0.730  1.00 76.96           C  
ANISOU 1281  CA  VAL A 166    11675   6961  10607   2131   3410    983       C  
ATOM   1282  C   VAL A 166      -5.515 -27.745  -0.364  1.00 73.91           C  
ANISOU 1282  C   VAL A 166    11282   6519  10279   1775   3271   1077       C  
ATOM   1283  O   VAL A 166      -4.418 -27.189  -0.290  1.00 74.56           O  
ANISOU 1283  O   VAL A 166    11630   6348  10350   1488   3232    964       O  
ATOM   1284  CB  VAL A 166      -6.637 -28.959   1.483  1.00 74.25           C  
ANISOU 1284  CB  VAL A 166    11040   6989  10184   2001   3409    908       C  
ATOM   1285  CG1 VAL A 166      -5.272 -29.329   2.052  1.00 73.21           C  
ANISOU 1285  CG1 VAL A 166    11029   6792   9997   1645   3298    741       C  
ATOM   1286  CG2 VAL A 166      -7.689 -28.891   2.579  1.00 75.38           C  
ANISOU 1286  CG2 VAL A 166    11163   7250  10229   2294   3583    807       C  
ATOM   1287  N   LEU A 167      -5.893 -28.490  -1.387  1.00 70.50           N  
ANISOU 1287  N   LEU A 167    10526   6372   9890   1769   3209   1268       N  
ATOM   1288  CA  LEU A 167      -5.010 -28.769  -2.515  1.00 67.60           C  
ANISOU 1288  CA  LEU A 167    10089   6039   9557   1450   3096   1359       C  
ATOM   1289  C   LEU A 167      -5.776 -29.246  -3.737  1.00 66.89           C  
ANISOU 1289  C   LEU A 167     9724   6200   9491   1556   3050   1595       C  
ATOM   1290  O   LEU A 167      -6.492 -30.245  -3.689  1.00 66.22           O  
ANISOU 1290  O   LEU A 167     9316   6458   9387   1623   3048   1631       O  
ATOM   1291  CB  LEU A 167      -3.951 -29.802  -2.119  1.00 64.12           C  
ANISOU 1291  CB  LEU A 167     9488   5793   9082   1127   3011   1202       C  
ATOM   1292  CG  LEU A 167      -3.074 -30.311  -3.267  1.00 61.00           C  
ANISOU 1292  CG  LEU A 167     8930   5544   8704    835   2909   1259       C  
ATOM   1293  CD1 LEU A 167      -1.658 -30.571  -2.786  1.00 60.78           C  
ANISOU 1293  CD1 LEU A 167     8895   5567   8631    542   2831   1031       C  
ATOM   1294  CD2 LEU A 167      -3.665 -31.554  -3.920  1.00 56.65           C  
ANISOU 1294  CD2 LEU A 167     8055   5322   8149    884   2862   1388       C  
ATOM   1295  N   SER A 168      -5.601 -28.518  -4.832  1.00 67.87           N  
ANISOU 1295  N   SER A 168    10014   6148   9627   1526   3014   1751       N  
ATOM   1296  CA  SER A 168      -6.270 -28.837  -6.089  1.00 67.39           C  
ANISOU 1296  CA  SER A 168     9734   6315   9556   1621   2947   1983       C  
ATOM   1297  C   SER A 168      -5.279 -29.064  -7.223  1.00 65.89           C  
ANISOU 1297  C   SER A 168     9545   6147   9344   1243   2875   2050       C  
ATOM   1298  O   SER A 168      -4.464 -28.202  -7.550  1.00 68.05           O  
ANISOU 1298  O   SER A 168    10144   6119   9593   1041   2892   2054       O  
ATOM   1299  CB  SER A 168      -7.247 -27.729  -6.464  1.00 71.12           C  
ANISOU 1299  CB  SER A 168    10412   6601  10010   2055   2959   2153       C  
ATOM   1300  OG  SER A 168      -8.063 -28.144  -7.542  1.00 72.69           O  
ANISOU 1300  OG  SER A 168    10322   7126  10173   2199   2869   2361       O  
ATOM   1301  N   TYR A 169      -5.386 -30.239  -7.825  1.00 62.89           N  
ANISOU 1301  N   TYR A 169     8813   6136   8946   1125   2811   2090       N  
ATOM   1302  CA  TYR A 169      -4.451 -30.686  -8.859  1.00 60.72           C  
ANISOU 1302  CA  TYR A 169     8470   5969   8632    780   2758   2109       C  
ATOM   1303  C   TYR A 169      -5.176 -31.437  -9.972  1.00 60.06           C  
ANISOU 1303  C   TYR A 169     8123   6206   8492    817   2684   2278       C  
ATOM   1304  O   TYR A 169      -5.985 -32.332  -9.735  1.00 59.27           O  
ANISOU 1304  O   TYR A 169     7759   6374   8387    922   2664   2270       O  
ATOM   1305  CB  TYR A 169      -3.381 -31.557  -8.213  1.00 58.09           C  
ANISOU 1305  CB  TYR A 169     8012   5750   8309    532   2748   1866       C  
ATOM   1306  CG  TYR A 169      -2.108 -31.714  -9.002  1.00 57.45           C  
ANISOU 1306  CG  TYR A 169     7896   5748   8183    185   2728   1795       C  
ATOM   1307  CD1 TYR A 169      -1.503 -30.628  -9.623  1.00 59.98           C  
ANISOU 1307  CD1 TYR A 169     8457   5868   8463    -29   2778   1851       C  
ATOM   1308  CD2 TYR A 169      -1.481 -32.949  -9.089  1.00 55.45           C  
ANISOU 1308  CD2 TYR A 169     7393   5772   7902     67   2673   1653       C  
ATOM   1309  CE1 TYR A 169      -0.323 -30.778 -10.332  1.00 57.85           C  
ANISOU 1309  CE1 TYR A 169     8106   5750   8125   -392   2792   1758       C  
ATOM   1310  CE2 TYR A 169      -0.304 -33.106  -9.794  1.00 54.73           C  
ANISOU 1310  CE2 TYR A 169     7214   5827   7756   -209   2670   1549       C  
ATOM   1311  CZ  TYR A 169       0.270 -32.019 -10.411  1.00 55.42           C  
ANISOU 1311  CZ  TYR A 169     7468   5787   7802   -459   2740   1595       C  
ATOM   1312  OH  TYR A 169       1.442 -32.184 -11.109  1.00 55.94           O  
ANISOU 1312  OH  TYR A 169     7395   6073   7786   -774   2768   1467       O  
ATOM   1313  N   ASP A 170      -4.858 -31.052 -11.194  1.00 61.72           N  
ANISOU 1313  N   ASP A 170     8431   6389   8629    679   2652   2423       N  
ATOM   1314  CA  ASP A 170      -5.638 -31.439 -12.373  1.00 62.64           C  
ANISOU 1314  CA  ASP A 170     8373   6771   8654    745   2565   2619       C  
ATOM   1315  C   ASP A 170      -4.760 -31.734 -13.587  1.00 61.40           C  
ANISOU 1315  C   ASP A 170     8222   6712   8394    401   2548   2649       C  
ATOM   1316  O   ASP A 170      -3.690 -31.160 -13.764  1.00 62.46           O  
ANISOU 1316  O   ASP A 170     8571   6656   8504    150   2612   2600       O  
ATOM   1317  CB  ASP A 170      -6.640 -30.316 -12.687  1.00 66.95           C  
ANISOU 1317  CB  ASP A 170     9105   7172   9161   1118   2525   2849       C  
ATOM   1318  CG  ASP A 170      -7.405 -30.547 -13.974  1.00 70.65           C  
ANISOU 1318  CG  ASP A 170     9415   7931   9496   1203   2400   3067       C  
ATOM   1319  OD1 ASP A 170      -7.875 -31.684 -14.192  1.00 73.09           O  
ANISOU 1319  OD1 ASP A 170     9352   8641   9777   1125   2351   3022       O  
ATOM   1320  OD2 ASP A 170      -7.535 -29.586 -14.766  1.00 75.50           O  
ANISOU 1320  OD2 ASP A 170    10321   8359  10006   1333   2346   3284       O  
ATOM   1321  N   SER A 171      -5.229 -32.645 -14.421  1.00 59.80           N  
ANISOU 1321  N   SER A 171     7774   6840   8107    360   2473   2709       N  
ATOM   1322  CA  SER A 171      -4.446 -33.080 -15.585  1.00 59.26           C  
ANISOU 1322  CA  SER A 171     7682   6920   7915     47   2469   2704       C  
ATOM   1323  C   SER A 171      -4.199 -31.943 -16.574  1.00 62.09           C  
ANISOU 1323  C   SER A 171     8343   7103   8147    -35   2477   2915       C  
ATOM   1324  O   SER A 171      -3.236 -31.967 -17.338  1.00 62.96           O  
ANISOU 1324  O   SER A 171     8516   7255   8149   -362   2537   2879       O  
ATOM   1325  CB  SER A 171      -5.116 -34.260 -16.299  1.00 58.06           C  
ANISOU 1325  CB  SER A 171     7257   7136   7666     18   2382   2722       C  
ATOM   1326  OG  SER A 171      -6.304 -33.863 -16.951  1.00 59.79           O  
ANISOU 1326  OG  SER A 171     7440   7485   7792    223   2277   2961       O  
ATOM   1327  N   ASN A 172      -5.081 -30.956 -16.549  1.00 64.55           N  
ANISOU 1327  N   ASN A 172     8861   7222   8445    276   2424   3130       N  
ATOM   1328  CA  ASN A 172      -5.039 -29.854 -17.507  1.00 68.55           C  
ANISOU 1328  CA  ASN A 172     9757   7503   8786    265   2404   3384       C  
ATOM   1329  C   ASN A 172      -4.686 -28.530 -16.848  1.00 70.89           C  
ANISOU 1329  C   ASN A 172    10523   7285   9128    318   2489   3413       C  
ATOM   1330  O   ASN A 172      -5.267 -27.496 -17.153  1.00 74.44           O  
ANISOU 1330  O   ASN A 172    11350   7449   9484    592   2432   3650       O  
ATOM   1331  CB  ASN A 172      -6.381 -29.729 -18.232  1.00 71.18           C  
ANISOU 1331  CB  ASN A 172    10029   8017   8997    642   2230   3645       C  
ATOM   1332  CG  ASN A 172      -6.809 -31.024 -18.896  1.00 70.29           C  
ANISOU 1332  CG  ASN A 172     9479   8419   8811    539   2140   3604       C  
ATOM   1333  OD1 ASN A 172      -7.922 -31.502 -18.689  1.00 72.06           O  
ANISOU 1333  OD1 ASN A 172     9388   8936   9056    800   2037   3615       O  
ATOM   1334  ND2 ASN A 172      -5.925 -31.595 -19.705  1.00 71.41           N  
ANISOU 1334  ND2 ASN A 172     9600   8691   8841    133   2191   3534       N  
ATOM   1335  N   MET A 173      -3.722 -28.582 -15.941  1.00 69.99           N  
ANISOU 1335  N   MET A 173    10408   7051   9135     65   2612   3159       N  
ATOM   1336  CA  MET A 173      -3.283 -27.393 -15.195  1.00 72.89           C  
ANISOU 1336  CA  MET A 173    11225   6933   9537     26   2707   3122       C  
ATOM   1337  C   MET A 173      -2.536 -26.412 -16.062  1.00 77.11           C  
ANISOU 1337  C   MET A 173    12251   7167   9879   -341   2785   3264       C  
ATOM   1338  O   MET A 173      -1.642 -26.780 -16.820  1.00 77.94           O  
ANISOU 1338  O   MET A 173    12250   7490   9873   -792   2852   3211       O  
ATOM   1339  CB  MET A 173      -2.377 -27.779 -14.022  1.00 70.90           C  
ANISOU 1339  CB  MET A 173    10798   6714   9428   -202   2797   2787       C  
ATOM   1340  CG  MET A 173      -3.083 -28.513 -12.907  1.00 69.50           C  
ANISOU 1340  CG  MET A 173    10298   6696   9413    142   2750   2651       C  
ATOM   1341  SD  MET A 173      -3.530 -27.495 -11.495  1.00 75.42           S  
ANISOU 1341  SD  MET A 173    11375   7018  10261    458   2801   2582       S  
ATOM   1342  CE  MET A 173      -4.379 -26.130 -12.295  1.00 80.75           C  
ANISOU 1342  CE  MET A 173    12573   7293  10816    787   2765   2915       C  
ATOM   1343  N   ARG A 174      -2.923 -25.152 -15.934  1.00 81.37           N  
ANISOU 1343  N   ARG A 174    13365   7195  10358   -138   2787   3437       N  
ATOM   1344  CA  ARG A 174      -2.201 -24.052 -16.557  1.00 85.89           C  
ANISOU 1344  CA  ARG A 174    14567   7343  10722   -533   2887   3569       C  
ATOM   1345  C   ARG A 174      -1.454 -23.319 -15.463  1.00 87.01           C  
ANISOU 1345  C   ARG A 174    15027   7097  10935   -793   3025   3346       C  
ATOM   1346  O   ARG A 174      -1.372 -22.096 -15.433  1.00 91.74           O  
ANISOU 1346  O   ARG A 174    16328   7118  11412   -861   3085   3459       O  
ATOM   1347  CB  ARG A 174      -3.136 -23.116 -17.317  1.00 90.91           C  
ANISOU 1347  CB  ARG A 174    15760   7608  11173   -128   2776   3950       C  
ATOM   1348  CG  ARG A 174      -3.484 -23.611 -18.713  1.00 92.67           C  
ANISOU 1348  CG  ARG A 174    15822   8182  11208   -117   2664   4191       C  
ATOM   1349  CD  ARG A 174      -3.853 -22.445 -19.629  1.00100.89           C  
ANISOU 1349  CD  ARG A 174    17626   8749  11958     32   2596   4573       C  
ATOM   1350  NE  ARG A 174      -4.301 -22.887 -20.949  1.00101.90           N  
ANISOU 1350  NE  ARG A 174    17614   9231  11871    104   2454   4820       N  
ATOM   1351  CZ  ARG A 174      -4.698 -22.070 -21.920  1.00108.48           C  
ANISOU 1351  CZ  ARG A 174    19049   9765  12402    275   2346   5187       C  
ATOM   1352  NH1 ARG A 174      -4.704 -20.756 -21.731  1.00115.53           N  
ANISOU 1352  NH1 ARG A 174    20783   9942  13172    402   2373   5360       N  
ATOM   1353  NH2 ARG A 174      -5.089 -22.567 -23.084  1.00108.83           N  
ANISOU 1353  NH2 ARG A 174    18907  10203  12239    322   2203   5383       N  
ATOM   1354  N   SER A 175      -0.932 -24.115 -14.547  1.00 83.65           N  
ANISOU 1354  N   SER A 175    14104   6992  10689   -926   3060   3021       N  
ATOM   1355  CA  SER A 175      -0.086 -23.629 -13.462  1.00 84.73           C  
ANISOU 1355  CA  SER A 175    14404   6908  10883  -1240   3172   2745       C  
ATOM   1356  C   SER A 175       1.175 -24.476 -13.330  1.00 82.10           C  
ANISOU 1356  C   SER A 175    13554   7067  10573  -1753   3236   2436       C  
ATOM   1357  O   SER A 175       1.292 -25.559 -13.910  1.00 78.67           O  
ANISOU 1357  O   SER A 175    12614   7126  10150  -1761   3192   2411       O  
ATOM   1358  CB  SER A 175      -0.863 -23.633 -12.145  1.00 83.49           C  
ANISOU 1358  CB  SER A 175    14196   6616  10909   -726   3117   2631       C  
ATOM   1359  OG  SER A 175       0.002 -23.433 -11.042  1.00 85.00           O  
ANISOU 1359  OG  SER A 175    14416   6728  11153  -1041   3198   2317       O  
ATOM   1360  N   GLY A 176       2.116 -23.952 -12.560  1.00 83.69           N  
ANISOU 1360  N   GLY A 176    13900   7136  10761  -2163   3333   2185       N  
ATOM   1361  CA  GLY A 176       3.408 -24.598 -12.358  1.00 82.71           C  
ANISOU 1361  CA  GLY A 176    13289   7508  10630  -2639   3384   1856       C  
ATOM   1362  C   GLY A 176       3.383 -25.609 -11.239  1.00 79.07           C  
ANISOU 1362  C   GLY A 176    12313   7376  10355  -2321   3274   1606       C  
ATOM   1363  O   GLY A 176       4.357 -26.316 -10.995  1.00 78.41           O  
ANISOU 1363  O   GLY A 176    11767   7752  10273  -2555   3265   1328       O  
ATOM   1364  N   LYS A 177       2.251 -25.669 -10.559  1.00 77.70           N  
ANISOU 1364  N   LYS A 177    12230   6979  10312  -1765   3189   1705       N  
ATOM   1365  CA  LYS A 177       2.097 -26.541  -9.393  1.00 74.75           C  
ANISOU 1365  CA  LYS A 177    11486   6835  10080  -1461   3097   1500       C  
ATOM   1366  C   LYS A 177       0.636 -26.694  -9.015  1.00 73.50           C  
ANISOU 1366  C   LYS A 177    11386   6515  10028   -858   3035   1678       C  
ATOM   1367  O   LYS A 177      -0.236 -26.008  -9.549  1.00 76.07           O  
ANISOU 1367  O   LYS A 177    12040   6538  10324   -625   3047   1935       O  
ATOM   1368  CB  LYS A 177       2.880 -25.966  -8.209  1.00 76.64           C  
ANISOU 1368  CB  LYS A 177    11868   6945  10307  -1717   3130   1212       C  
ATOM   1369  CG  LYS A 177       3.283 -26.969  -7.146  1.00 74.37           C  
ANISOU 1369  CG  LYS A 177    11137   7034  10087  -1593   3026    938       C  
ATOM   1370  CD  LYS A 177       4.425 -26.411  -6.302  1.00 78.86           C  
ANISOU 1370  CD  LYS A 177    11761   7628  10575  -2017   3044    621       C  
ATOM   1371  CE  LYS A 177       4.558 -27.123  -4.967  1.00 78.45           C  
ANISOU 1371  CE  LYS A 177    11453   7791  10564  -1777   2918    385       C  
ATOM   1372  NZ  LYS A 177       5.504 -26.407  -4.066  1.00 84.08           N  
ANISOU 1372  NZ  LYS A 177    12286   8484  11176  -2168   2920     84       N  
ATOM   1373  N   PHE A 178       0.386 -27.609  -8.092  1.00 70.54           N  
ANISOU 1373  N   PHE A 178    10686   6371   9746   -604   2967   1535       N  
ATOM   1374  CA  PHE A 178      -0.956 -27.766  -7.507  1.00 69.91           C  
ANISOU 1374  CA  PHE A 178    10613   6206   9745    -92   2941   1640       C  
ATOM   1375  C   PHE A 178      -1.405 -26.465  -6.874  1.00 73.19           C  
ANISOU 1375  C   PHE A 178    11521   6134  10154     75   3013   1659       C  
ATOM   1376  O   PHE A 178      -0.591 -25.637  -6.460  1.00 76.08           O  
ANISOU 1376  O   PHE A 178    12207   6232  10468   -231   3071   1511       O  
ATOM   1377  CB  PHE A 178      -1.008 -28.895  -6.458  1.00 67.24           C  
ANISOU 1377  CB  PHE A 178     9938   6151   9459     56   2884   1456       C  
ATOM   1378  CG  PHE A 178      -0.014 -28.736  -5.336  1.00 67.30           C  
ANISOU 1378  CG  PHE A 178     9998   6129   9443   -151   2880   1169       C  
ATOM   1379  CD1 PHE A 178      -0.220 -27.807  -4.332  1.00 68.46           C  
ANISOU 1379  CD1 PHE A 178    10487   5943   9584    -69   2939   1078       C  
ATOM   1380  CD2 PHE A 178       1.126 -29.520  -5.291  1.00 66.31           C  
ANISOU 1380  CD2 PHE A 178     9578   6337   9281   -399   2805    971       C  
ATOM   1381  CE1 PHE A 178       0.696 -27.657  -3.312  1.00 70.21           C  
ANISOU 1381  CE1 PHE A 178    10754   6171   9754   -288   2917    801       C  
ATOM   1382  CE2 PHE A 178       2.042 -29.378  -4.269  1.00 67.75           C  
ANISOU 1382  CE2 PHE A 178     9765   6564   9413   -569   2766    698       C  
ATOM   1383  CZ  PHE A 178       1.828 -28.447  -3.280  1.00 69.45           C  
ANISOU 1383  CZ  PHE A 178    10320   6454   9614   -542   2819    615       C  
ATOM   1384  N   GLN A 179      -2.716 -26.298  -6.806  1.00 74.00           N  
ANISOU 1384  N   GLN A 179    11677   6147  10292    565   3011   1822       N  
ATOM   1385  CA  GLN A 179      -3.308 -25.141  -6.130  1.00 77.85           C  
ANISOU 1385  CA  GLN A 179    12624   6187  10770    868   3080   1820       C  
ATOM   1386  C   GLN A 179      -3.653 -25.483  -4.696  1.00 76.61           C  
ANISOU 1386  C   GLN A 179    12333   6115  10658   1084   3115   1606       C  
ATOM   1387  O   GLN A 179      -4.409 -26.405  -4.424  1.00 73.63           O  
ANISOU 1387  O   GLN A 179    11562   6091  10322   1332   3093   1621       O  
ATOM   1388  CB  GLN A 179      -4.548 -24.629  -6.867  1.00 80.51           C  
ANISOU 1388  CB  GLN A 179    13104   6400  11085   1358   3055   2100       C  
ATOM   1389  CG  GLN A 179      -4.220 -23.663  -7.997  1.00 86.11           C  
ANISOU 1389  CG  GLN A 179    14296   6737  11684   1200   3049   2311       C  
ATOM   1390  CD  GLN A 179      -4.037 -22.226  -7.520  1.00 94.46           C  
ANISOU 1390  CD  GLN A 179    16093   7130  12668   1226   3135   2267       C  
ATOM   1391  OE1 GLN A 179      -4.501 -21.851  -6.439  1.00 97.99           O  
ANISOU 1391  OE1 GLN A 179    16688   7390  13152   1551   3189   2118       O  
ATOM   1392  NE2 GLN A 179      -3.375 -21.410  -8.338  1.00 96.18           N  
ANISOU 1392  NE2 GLN A 179    16822   6969  12753    864   3163   2392       N  
ATOM   1393  N   SER A 180      -3.051 -24.731  -3.789  1.00 79.08           N  
ANISOU 1393  N   SER A 180    13008   6106  10934    925   3177   1399       N  
ATOM   1394  CA  SER A 180      -3.389 -24.784  -2.369  1.00 79.31           C  
ANISOU 1394  CA  SER A 180    13046   6125  10961   1140   3229   1189       C  
ATOM   1395  C   SER A 180      -3.667 -23.368  -1.881  1.00 83.54           C  
ANISOU 1395  C   SER A 180    14202   6098  11443   1333   3330   1131       C  
ATOM   1396  O   SER A 180      -2.809 -22.489  -1.959  1.00 85.65           O  
ANISOU 1396  O   SER A 180    14919   5982  11641    968   3355   1052       O  
ATOM   1397  CB  SER A 180      -2.253 -25.396  -1.554  1.00 77.49           C  
ANISOU 1397  CB  SER A 180    12641   6102  10697    739   3180    925       C  
ATOM   1398  OG  SER A 180      -1.293 -24.405  -1.215  1.00 83.64           O  
ANISOU 1398  OG  SER A 180    13838   6542  11401    372   3212    745       O  
ATOM   1399  N   LEU A 181      -4.873 -23.175  -1.366  1.00 84.84           N  
ANISOU 1399  N   LEU A 181    14386   6231  11616   1895   3397   1150       N  
ATOM   1400  CA  LEU A 181      -5.363 -21.847  -1.014  1.00 89.69           C  
ANISOU 1400  CA  LEU A 181    15605   6302  12173   2245   3493   1115       C  
ATOM   1401  C   LEU A 181      -5.306 -21.557   0.472  1.00 90.87           C  
ANISOU 1401  C   LEU A 181    15956   6310  12259   2297   3595    807       C  
ATOM   1402  O   LEU A 181      -5.393 -22.446   1.315  1.00 88.11           O  
ANISOU 1402  O   LEU A 181    15208   6361  11910   2283   3606    667       O  
ATOM   1403  CB  LEU A 181      -6.803 -21.667  -1.509  1.00 91.80           C  
ANISOU 1403  CB  LEU A 181    15775   6643  12462   2940   3501   1326       C  
ATOM   1404  CG  LEU A 181      -7.052 -21.931  -2.997  1.00 91.55           C  
ANISOU 1404  CG  LEU A 181    15544   6784  12458   2973   3381   1646       C  
ATOM   1405  CD1 LEU A 181      -8.531 -21.766  -3.326  1.00 93.27           C  
ANISOU 1405  CD1 LEU A 181    15595   7173  12671   3710   3365   1809       C  
ATOM   1406  CD2 LEU A 181      -6.195 -21.011  -3.863  1.00 95.50           C  
ANISOU 1406  CD2 LEU A 181    16642   6759  12887   2629   3350   1770       C  
ATOM   1407  N   GLY A 182      -5.143 -20.274   0.758  1.00 95.97           N  
ANISOU 1407  N   GLY A 182    17301   6343  12821   2337   3671    707       N  
ATOM   1408  CA  GLY A 182      -5.281 -19.725   2.103  1.00 98.61           C  
ANISOU 1408  CA  GLY A 182    17972   6431  13063   2496   3789    413       C  
ATOM   1409  C   GLY A 182      -4.346 -20.295   3.134  1.00 96.10           C  
ANISOU 1409  C   GLY A 182    17477   6349  12688   2003   3767    135       C  
ATOM   1410  O   GLY A 182      -3.158 -20.489   2.895  1.00 95.00           O  
ANISOU 1410  O   GLY A 182    17293   6269  12535   1393   3673     81       O  
ATOM   1411  N   ARG A 183      -4.913 -20.520   4.306  1.00 96.46           N  
ANISOU 1411  N   ARG A 183    17427   6552  12673   2297   3857    -54       N  
ATOM   1412  CA  ARG A 183      -4.194 -21.111   5.439  1.00 95.25           C  
ANISOU 1412  CA  ARG A 183    17115   6654  12420   1940   3824   -315       C  
ATOM   1413  C   ARG A 183      -3.200 -22.173   4.995  1.00 91.01           C  
ANISOU 1413  C   ARG A 183    16102   6546  11932   1438   3646   -254       C  
ATOM   1414  O   ARG A 183      -2.049 -22.192   5.431  1.00 91.32           O  
ANISOU 1414  O   ARG A 183    16199   6614  11884    951   3554   -454       O  
ATOM   1415  CB  ARG A 183      -5.175 -21.732   6.442  1.00 94.54           C  
ANISOU 1415  CB  ARG A 183    16736   6914  12270   2359   3933   -400       C  
ATOM   1416  CG  ARG A 183      -6.362 -22.446   5.799  1.00 93.99           C  
ANISOU 1416  CG  ARG A 183    16161   7243  12309   2793   3969   -145       C  
ATOM   1417  CD  ARG A 183      -7.057 -23.390   6.770  1.00 94.51           C  
ANISOU 1417  CD  ARG A 183    15836   7791  12281   2958   4064   -230       C  
ATOM   1418  NE  ARG A 183      -7.328 -22.763   8.061  1.00 98.63           N  
ANISOU 1418  NE  ARG A 183    16706   8134  12634   3156   4228   -514       N  
ATOM   1419  CZ  ARG A 183      -6.585 -22.929   9.151  1.00 99.44           C  
ANISOU 1419  CZ  ARG A 183    16973   8234  12576   2834   4205   -751       C  
ATOM   1420  NH1 ARG A 183      -5.516 -23.712   9.127  1.00 96.50           N  
ANISOU 1420  NH1 ARG A 183    16424   8049  12193   2342   4010   -739       N  
ATOM   1421  NH2 ARG A 183      -6.916 -22.309  10.272  1.00105.07           N  
ANISOU 1421  NH2 ARG A 183    18026   8781  13116   3039   4368  -1013       N  
ATOM   1422  N   PHE A 184      -3.659 -23.040   4.105  1.00 87.52           N  
ANISOU 1422  N   PHE A 184    15186   6455  11613   1580   3594      6       N  
ATOM   1423  CA  PHE A 184      -2.917 -24.262   3.756  1.00 83.56           C  
ANISOU 1423  CA  PHE A 184    14189   6413  11147   1241   3438     57       C  
ATOM   1424  C   PHE A 184      -1.680 -24.012   2.905  1.00 83.95           C  
ANISOU 1424  C   PHE A 184    14289   6389  11218    730   3332     63       C  
ATOM   1425  O   PHE A 184      -0.821 -24.884   2.770  1.00 81.23           O  
ANISOU 1425  O   PHE A 184    13583   6411  10869    427   3199     19       O  
ATOM   1426  CB  PHE A 184      -3.828 -25.289   3.079  1.00 80.39           C  
ANISOU 1426  CB  PHE A 184    13308   6395  10842   1520   3429    308       C  
ATOM   1427  CG  PHE A 184      -4.848 -25.874   4.003  1.00 78.64           C  
ANISOU 1427  CG  PHE A 184    12900   6422  10556   1859   3529    266       C  
ATOM   1428  CD1 PHE A 184      -4.468 -26.765   4.989  1.00 76.40           C  
ANISOU 1428  CD1 PHE A 184    12473   6399  10156   1702   3483    122       C  
ATOM   1429  CD2 PHE A 184      -6.183 -25.527   3.899  1.00 80.26           C  
ANISOU 1429  CD2 PHE A 184    13079   6631  10787   2337   3670    365       C  
ATOM   1430  CE1 PHE A 184      -5.400 -27.307   5.854  1.00 77.08           C  
ANISOU 1430  CE1 PHE A 184    12433   6714  10140   1945   3603     89       C  
ATOM   1431  CE2 PHE A 184      -7.118 -26.065   4.760  1.00 81.02           C  
ANISOU 1431  CE2 PHE A 184    12964   7027  10795   2589   3796    302       C  
ATOM   1432  CZ  PHE A 184      -6.724 -26.957   5.741  1.00 78.75           C  
ANISOU 1432  CZ  PHE A 184    12577   6966  10379   2356   3777    170       C  
ATOM   1433  N   ARG A 185      -1.593 -22.818   2.341  1.00 87.99           N  
ANISOU 1433  N   ARG A 185    15272   6432  11730    643   3399    109       N  
ATOM   1434  CA  ARG A 185      -0.392 -22.423   1.591  1.00 89.99           C  
ANISOU 1434  CA  ARG A 185    15642   6594  11956     63   3344     87       C  
ATOM   1435  C   ARG A 185       0.868 -22.763   2.371  1.00 89.78           C  
ANISOU 1435  C   ARG A 185    15441   6846  11827   -419   3243   -218       C  
ATOM   1436  O   ARG A 185       0.918 -22.637   3.594  1.00 91.64           O  
ANISOU 1436  O   ARG A 185    15811   7046  11960   -384   3245   -453       O  
ATOM   1437  CB  ARG A 185      -0.389 -20.924   1.256  1.00 95.67           C  
ANISOU 1437  CB  ARG A 185    17090   6650  12610    -45   3455    107       C  
ATOM   1438  CG  ARG A 185      -1.057 -20.581  -0.067  1.00 99.36           C  
ANISOU 1438  CG  ARG A 185    17710   6899  13142    200   3484    452       C  
ATOM   1439  CD  ARG A 185      -0.991 -19.079  -0.342  1.00107.66           C  
ANISOU 1439  CD  ARG A 185    19613   7211  14083     90   3584    477       C  
ATOM   1440  NE  ARG A 185      -1.036 -18.764  -1.771  1.00111.29           N  
ANISOU 1440  NE  ARG A 185    20253   7497  14537     18   3576    790       N  
ATOM   1441  CZ  ARG A 185      -0.913 -17.536  -2.273  1.00118.67           C  
ANISOU 1441  CZ  ARG A 185    21977   7770  15343   -136   3649    883       C  
ATOM   1442  NH1 ARG A 185      -0.742 -16.496  -1.465  1.00123.32           N  
ANISOU 1442  NH1 ARG A 185    23262   7783  15810   -239   3743    671       N  
ATOM   1443  NH2 ARG A 185      -0.963 -17.343  -3.585  1.00119.87           N  
ANISOU 1443  NH2 ARG A 185    22280   7806  15457   -200   3631   1191       N  
ATOM   1444  N   ASN A 186       1.877 -23.198   1.630  1.00 88.26           N  
ANISOU 1444  N   ASN A 186    14926   6970  11639   -848   3149   -219       N  
ATOM   1445  CA  ASN A 186       3.232 -23.413   2.151  1.00 89.28           C  
ANISOU 1445  CA  ASN A 186    14840   7433  11651  -1346   3033   -520       C  
ATOM   1446  C   ASN A 186       3.386 -24.669   2.999  1.00 86.47           C  
ANISOU 1446  C   ASN A 186    14008   7580  11268  -1133   2874   -638       C  
ATOM   1447  O   ASN A 186       4.501 -25.120   3.270  1.00 87.10           O  
ANISOU 1447  O   ASN A 186    13770   8071  11255  -1433   2725   -853       O  
ATOM   1448  CB  ASN A 186       3.699 -22.201   2.962  1.00 94.21           C  
ANISOU 1448  CB  ASN A 186    16003   7673  12122  -1701   3094   -790       C  
ATOM   1449  CG  ASN A 186       3.618 -20.905   2.174  1.00 99.03           C  
ANISOU 1449  CG  ASN A 186    17226   7690  12710  -1954   3252   -680       C  
ATOM   1450  OD1 ASN A 186       3.772 -20.900   0.953  1.00 99.05           O  
ANISOU 1450  OD1 ASN A 186    17158   7712  12764  -2123   3280   -472       O  
ATOM   1451  ND2 ASN A 186       3.381 -19.797   2.872  1.00103.29           N  
ANISOU 1451  ND2 ASN A 186    18428   7671  13144  -1981   3356   -821       N  
ATOM   1452  N   ARG A 187       2.258 -25.227   3.413  1.00 83.96           N  
ANISOU 1452  N   ARG A 187    13653   7244  11004   -610   2906   -499       N  
ATOM   1453  CA  ARG A 187       2.261 -26.363   4.332  1.00 81.77           C  
ANISOU 1453  CA  ARG A 187    13076   7339  10654   -397   2780   -585       C  
ATOM   1454  C   ARG A 187       1.813 -27.632   3.641  1.00 78.30           C  
ANISOU 1454  C   ARG A 187    12234   7202  10315   -138   2728   -353       C  
ATOM   1455  O   ARG A 187       2.510 -28.647   3.653  1.00 77.60           O  
ANISOU 1455  O   ARG A 187    11807   7498  10181   -183   2563   -412       O  
ATOM   1456  CB  ARG A 187       1.359 -26.059   5.525  1.00 83.05           C  
ANISOU 1456  CB  ARG A 187    13549   7272  10734    -86   2883   -653       C  
ATOM   1457  CG  ARG A 187       1.829 -24.836   6.319  1.00 85.07           C  
ANISOU 1457  CG  ARG A 187    14262   7206  10854   -348   2929   -927       C  
ATOM   1458  CD  ARG A 187       1.100 -24.646   7.644  1.00 83.86           C  
ANISOU 1458  CD  ARG A 187    14389   6905  10568    -55   3018  -1058       C  
ATOM   1459  NE  ARG A 187      -0.301 -24.289   7.461  1.00 81.68           N  
ANISOU 1459  NE  ARG A 187    14300   6345  10387    403   3228   -877       N  
ATOM   1460  CZ  ARG A 187      -1.328 -25.027   7.869  1.00 81.13           C  
ANISOU 1460  CZ  ARG A 187    14047   6467  10311    808   3302   -769       C  
ATOM   1461  NH1 ARG A 187      -1.129 -26.179   8.500  1.00 79.28           N  
ANISOU 1461  NH1 ARG A 187    13530   6625   9969    804   3188   -797       N  
ATOM   1462  NH2 ARG A 187      -2.563 -24.602   7.652  1.00 82.29           N  
ANISOU 1462  NH2 ARG A 187    14308   6425  10534   1220   3492   -638       N  
ATOM   1463  N   VAL A 188       0.634 -27.563   3.043  1.00 77.25           N  
ANISOU 1463  N   VAL A 188    12156   6896  10300    151   2861   -103       N  
ATOM   1464  CA  VAL A 188       0.124 -28.678   2.223  1.00 74.04           C  
ANISOU 1464  CA  VAL A 188    11400   6749   9981    334   2829    125       C  
ATOM   1465  C   VAL A 188       1.112 -29.024   1.122  1.00 72.40           C  
ANISOU 1465  C   VAL A 188    10932   6760   9816     48   2727    145       C  
ATOM   1466  O   VAL A 188       1.698 -28.148   0.492  1.00 73.82           O  
ANISOU 1466  O   VAL A 188    11235   6800  10013   -248   2764    120       O  
ATOM   1467  CB  VAL A 188      -1.251 -28.383   1.580  1.00 74.28           C  
ANISOU 1467  CB  VAL A 188    11492   6614  10118    642   2974    378       C  
ATOM   1468  CG1 VAL A 188      -1.423 -29.177   0.285  1.00 71.63           C  
ANISOU 1468  CG1 VAL A 188    10839   6507   9871    640   2926    597       C  
ATOM   1469  CG2 VAL A 188      -2.363 -28.708   2.558  1.00 74.02           C  
ANISOU 1469  CG2 VAL A 188    11477   6618  10029    981   3068    379       C  
ATOM   1470  N   ASP A 189       1.292 -30.321   0.915  1.00 69.60           N  
ANISOU 1470  N   ASP A 189    10252   6742   9452    131   2613    179       N  
ATOM   1471  CA  ASP A 189       2.250 -30.827  -0.077  1.00 68.29           C  
ANISOU 1471  CA  ASP A 189     9791   6854   9303    -76   2516    160       C  
ATOM   1472  C   ASP A 189       1.979 -32.280  -0.481  1.00 63.90           C  
ANISOU 1472  C   ASP A 189     8979   6549   8750    136   2435    270       C  
ATOM   1473  O   ASP A 189       1.596 -33.110   0.333  1.00 63.03           O  
ANISOU 1473  O   ASP A 189     8893   6490   8566    355   2379    262       O  
ATOM   1474  CB  ASP A 189       3.668 -30.673   0.469  1.00 70.76           C  
ANISOU 1474  CB  ASP A 189    10000   7382   9504   -345   2389   -140       C  
ATOM   1475  CG  ASP A 189       4.721 -30.992  -0.556  1.00 73.06           C  
ANISOU 1475  CG  ASP A 189     9955   8009   9794   -582   2325   -208       C  
ATOM   1476  OD1 ASP A 189       4.752 -32.144  -1.038  1.00 78.57           O  
ANISOU 1476  OD1 ASP A 189    10400   8952  10500   -388   2244   -148       O  
ATOM   1477  OD2 ASP A 189       5.531 -30.094  -0.866  1.00 76.16           O  
ANISOU 1477  OD2 ASP A 189    10356   8427  10156   -985   2370   -338       O  
ATOM   1478  N   LEU A 190       2.194 -32.561  -1.754  1.00 61.68           N  
ANISOU 1478  N   LEU A 190     8507   6402   8527     38   2438    369       N  
ATOM   1479  CA  LEU A 190       1.787 -33.843  -2.372  1.00 59.18           C  
ANISOU 1479  CA  LEU A 190     8016   6256   8215    210   2391    495       C  
ATOM   1480  C   LEU A 190       2.790 -34.976  -2.132  1.00 58.12           C  
ANISOU 1480  C   LEU A 190     7695   6412   7977    282   2217    312       C  
ATOM   1481  O   LEU A 190       3.947 -34.894  -2.528  1.00 58.59           O  
ANISOU 1481  O   LEU A 190     7547   6708   8008    128   2150    144       O  
ATOM   1482  CB  LEU A 190       1.553 -33.644  -3.878  1.00 58.89           C  
ANISOU 1482  CB  LEU A 190     7885   6237   8253     88   2468    672       C  
ATOM   1483  CG  LEU A 190       0.532 -34.530  -4.592  1.00 58.27           C  
ANISOU 1483  CG  LEU A 190     7736   6208   8194    244   2485    878       C  
ATOM   1484  CD1 LEU A 190      -0.711 -34.733  -3.748  1.00 58.64           C  
ANISOU 1484  CD1 LEU A 190     7910   6134   8237    459   2535    975       C  
ATOM   1485  CD2 LEU A 190       0.163 -33.901  -5.932  1.00 60.89           C  
ANISOU 1485  CD2 LEU A 190     8054   6501   8579    126   2566   1069       C  
ATOM   1486  N   THR A 191       2.323 -36.031  -1.469  1.00 56.95           N  
ANISOU 1486  N   THR A 191     7637   6252   7748    525   2147    342       N  
ATOM   1487  CA  THR A 191       3.175 -37.193  -1.138  1.00 57.18           C  
ANISOU 1487  CA  THR A 191     7595   6488   7644    701   1954    190       C  
ATOM   1488  C   THR A 191       2.888 -38.375  -2.049  1.00 55.73           C  
ANISOU 1488  C   THR A 191     7375   6352   7446    812   1937    297       C  
ATOM   1489  O   THR A 191       3.643 -39.344  -2.106  1.00 56.79           O  
ANISOU 1489  O   THR A 191     7459   6643   7476    992   1786    173       O  
ATOM   1490  CB  THR A 191       2.996 -37.665   0.322  1.00 57.82           C  
ANISOU 1490  CB  THR A 191     7921   6478   7571    901   1859    140       C  
ATOM   1491  OG1 THR A 191       1.601 -37.821   0.611  1.00 58.64           O  
ANISOU 1491  OG1 THR A 191     8247   6354   7680    932   2006    344       O  
ATOM   1492  CG2 THR A 191       3.623 -36.678   1.295  1.00 58.45           C  
ANISOU 1492  CG2 THR A 191     8019   6585   7605    808   1814    -49       C  
ATOM   1493  N   GLY A 192       1.774 -38.281  -2.752  1.00 53.92           N  
ANISOU 1493  N   GLY A 192     7188   5995   7305    724   2084    514       N  
ATOM   1494  CA  GLY A 192       1.410 -39.269  -3.758  1.00 51.82           C  
ANISOU 1494  CA  GLY A 192     6895   5772   7021    745   2089    615       C  
ATOM   1495  C   GLY A 192       1.915 -38.859  -5.117  1.00 50.56           C  
ANISOU 1495  C   GLY A 192     6494   5776   6939    585   2131    609       C  
ATOM   1496  O   GLY A 192       2.232 -37.696  -5.357  1.00 51.96           O  
ANISOU 1496  O   GLY A 192     6573   5973   7197    408   2199    598       O  
ATOM   1497  N   ASP A 193       2.015 -39.845  -5.993  1.00 49.29           N  
ANISOU 1497  N   ASP A 193     6290   5715   6724    629   2098    607       N  
ATOM   1498  CA  ASP A 193       2.345 -39.614  -7.395  1.00 48.11           C  
ANISOU 1498  CA  ASP A 193     5938   5736   6608    466   2158    620       C  
ATOM   1499  C   ASP A 193       1.072 -39.746  -8.198  1.00 46.92           C  
ANISOU 1499  C   ASP A 193     5855   5494   6478    367   2247    859       C  
ATOM   1500  O   ASP A 193       0.603 -40.846  -8.480  1.00 47.41           O  
ANISOU 1500  O   ASP A 193     6020   5536   6458    422   2218    889       O  
ATOM   1501  CB  ASP A 193       3.382 -40.616  -7.883  1.00 48.78           C  
ANISOU 1501  CB  ASP A 193     5907   6041   6587    608   2063    414       C  
ATOM   1502  CG  ASP A 193       3.851 -40.331  -9.292  1.00 51.37           C  
ANISOU 1502  CG  ASP A 193     6004   6599   6916    416   2150    390       C  
ATOM   1503  OD1 ASP A 193       3.142 -39.601 -10.018  1.00 51.34           O  
ANISOU 1503  OD1 ASP A 193     6008   6526   6972    186   2265    593       O  
ATOM   1504  OD2 ASP A 193       4.934 -40.839  -9.675  1.00 53.57           O  
ANISOU 1504  OD2 ASP A 193     6094   7149   7110    517   2101    163       O  
ATOM   1505  N   ILE A 194       0.517 -38.602  -8.562  1.00 46.49           N  
ANISOU 1505  N   ILE A 194     5766   5385   6514    222   2345   1020       N  
ATOM   1506  CA  ILE A 194      -0.807 -38.558  -9.177  1.00 45.58           C  
ANISOU 1506  CA  ILE A 194     5675   5232   6410    177   2404   1252       C  
ATOM   1507  C   ILE A 194      -0.820 -39.372 -10.464  1.00 45.93           C  
ANISOU 1507  C   ILE A 194     5646   5436   6368     87   2388   1273       C  
ATOM   1508  O   ILE A 194      -1.867 -39.853 -10.899  1.00 45.75           O  
ANISOU 1508  O   ILE A 194     5640   5444   6300     49   2394   1406       O  
ATOM   1509  CB  ILE A 194      -1.283 -37.112  -9.464  1.00 46.31           C  
ANISOU 1509  CB  ILE A 194     5775   5234   6587    116   2484   1420       C  
ATOM   1510  CG1 ILE A 194      -2.748 -36.947  -9.048  1.00 48.02           C  
ANISOU 1510  CG1 ILE A 194     6031   5384   6829    243   2522   1588       C  
ATOM   1511  CG2 ILE A 194      -1.062 -36.754 -10.917  1.00 45.65           C  
ANISOU 1511  CG2 ILE A 194     5617   5261   6466    -50   2509   1516       C  
ATOM   1512  CD1 ILE A 194      -3.642 -38.130  -9.381  1.00 47.86           C  
ANISOU 1512  CD1 ILE A 194     5945   5514   6724    223   2499   1648       C  
ATOM   1513  N   SER A 195       0.362 -39.555 -11.044  1.00 47.42           N  
ANISOU 1513  N   SER A 195     5736   5769   6512     42   2370   1112       N  
ATOM   1514  CA  SER A 195       0.499 -40.276 -12.324  1.00 47.75           C  
ANISOU 1514  CA  SER A 195     5717   5978   6449    -40   2373   1093       C  
ATOM   1515  C   SER A 195       0.244 -41.755 -12.100  1.00 48.05           C  
ANISOU 1515  C   SER A 195     5908   5962   6387     90   2301   1006       C  
ATOM   1516  O   SER A 195      -0.174 -42.487 -13.008  1.00 48.58           O  
ANISOU 1516  O   SER A 195     6021   6086   6352      7   2303   1034       O  
ATOM   1517  CB  SER A 195       1.887 -40.082 -12.939  1.00 48.77           C  
ANISOU 1517  CB  SER A 195     5670   6328   6532   -110   2401    902       C  
ATOM   1518  OG  SER A 195       2.863 -40.845 -12.259  1.00 47.43           O  
ANISOU 1518  OG  SER A 195     5463   6235   6325    102   2320    639       O  
ATOM   1519  N   ARG A 196       0.525 -42.176 -10.875  1.00 47.86           N  
ANISOU 1519  N   ARG A 196     6013   5807   6366    279   2235    896       N  
ATOM   1520  CA  ARG A 196       0.269 -43.540 -10.442  1.00 47.88           C  
ANISOU 1520  CA  ARG A 196     6287   5660   6245    406   2165    834       C  
ATOM   1521  C   ARG A 196      -1.007 -43.582  -9.641  1.00 46.60           C  
ANISOU 1521  C   ARG A 196     6288   5331   6087    323   2200   1004       C  
ATOM   1522  O   ARG A 196      -1.192 -44.437  -8.789  1.00 45.53           O  
ANISOU 1522  O   ARG A 196     6434   5016   5850    406   2156    969       O  
ATOM   1523  CB  ARG A 196       1.408 -44.058  -9.584  1.00 49.04           C  
ANISOU 1523  CB  ARG A 196     6523   5774   6335    703   2049    611       C  
ATOM   1524  CG  ARG A 196       2.759 -43.931 -10.234  1.00 48.95           C  
ANISOU 1524  CG  ARG A 196     6251   6035   6312    807   2023    394       C  
ATOM   1525  CD  ARG A 196       3.768 -44.703  -9.443  1.00 50.82           C  
ANISOU 1525  CD  ARG A 196     6580   6281   6447   1185   1869    160       C  
ATOM   1526  NE  ARG A 196       5.095 -44.608 -10.018  1.00 55.50           N  
ANISOU 1526  NE  ARG A 196     6840   7237   7010   1313   1848    -92       N  
ATOM   1527  CZ  ARG A 196       6.039 -43.779  -9.590  1.00 61.45           C  
ANISOU 1527  CZ  ARG A 196     7270   8265   7815   1316   1822   -237       C  
ATOM   1528  NH1 ARG A 196       5.810 -42.958  -8.571  1.00 61.15           N  
ANISOU 1528  NH1 ARG A 196     7249   8121   7863   1218   1806   -152       N  
ATOM   1529  NH2 ARG A 196       7.225 -43.780 -10.180  1.00 65.05           N  
ANISOU 1529  NH2 ARG A 196     7375   9131   8212   1399   1822   -493       N  
ATOM   1530  N   ASN A 197      -1.875 -42.624  -9.924  1.00 46.63           N  
ANISOU 1530  N   ASN A 197     6122   5410   6187    171   2283   1186       N  
ATOM   1531  CA  ASN A 197      -3.226 -42.610  -9.375  1.00 47.58           C  
ANISOU 1531  CA  ASN A 197     6291   5490   6298     79   2343   1337       C  
ATOM   1532  C   ASN A 197      -3.248 -42.425  -7.860  1.00 47.51           C  
ANISOU 1532  C   ASN A 197     6417   5329   6306    206   2354   1304       C  
ATOM   1533  O   ASN A 197      -4.142 -42.905  -7.170  1.00 47.42           O  
ANISOU 1533  O   ASN A 197     6541   5265   6210    133   2404   1359       O  
ATOM   1534  CB  ASN A 197      -3.947 -43.897  -9.781  1.00 48.51           C  
ANISOU 1534  CB  ASN A 197     6576   5605   6250    -96   2340   1350       C  
ATOM   1535  CG  ASN A 197      -3.896 -44.136 -11.282  1.00 51.73           C  
ANISOU 1535  CG  ASN A 197     6877   6171   6606   -228   2321   1356       C  
ATOM   1536  OD1 ASN A 197      -4.365 -43.312 -12.068  1.00 57.04           O  
ANISOU 1536  OD1 ASN A 197     7305   7032   7336   -310   2346   1489       O  
ATOM   1537  ND2 ASN A 197      -3.307 -45.251 -11.687  1.00 53.37           N  
ANISOU 1537  ND2 ASN A 197     7305   6291   6682   -219   2270   1210       N  
ATOM   1538  N   ASP A 198      -2.261 -41.688  -7.372  1.00 47.51           N  
ANISOU 1538  N   ASP A 198     6370   5291   6391    352   2318   1205       N  
ATOM   1539  CA  ASP A 198      -2.062 -41.487  -5.948  1.00 48.32           C  
ANISOU 1539  CA  ASP A 198     6611   5264   6484    483   2304   1138       C  
ATOM   1540  C   ASP A 198      -2.065 -40.021  -5.547  1.00 48.43           C  
ANISOU 1540  C   ASP A 198     6499   5267   6634    504   2367   1164       C  
ATOM   1541  O   ASP A 198      -1.123 -39.275  -5.840  1.00 49.50           O  
ANISOU 1541  O   ASP A 198     6524   5441   6843    498   2339   1081       O  
ATOM   1542  CB  ASP A 198      -0.731 -42.110  -5.553  1.00 50.10           C  
ANISOU 1542  CB  ASP A 198     6946   5459   6629    663   2161    937       C  
ATOM   1543  CG  ASP A 198      -0.530 -42.151  -4.054  1.00 53.17           C  
ANISOU 1543  CG  ASP A 198     7538   5722   6943    810   2106    866       C  
ATOM   1544  OD1 ASP A 198      -0.987 -41.214  -3.358  1.00 50.26           O  
ANISOU 1544  OD1 ASP A 198     7136   5320   6641    771   2188    915       O  
ATOM   1545  OD2 ASP A 198       0.088 -43.126  -3.579  1.00 56.86           O  
ANISOU 1545  OD2 ASP A 198     8229   6116   7260    992   1973    758       O  
ATOM   1546  N   GLY A 199      -3.126 -39.631  -4.849  1.00 47.92           N  
ANISOU 1546  N   GLY A 199     6475   5155   6578    512   2466   1261       N  
ATOM   1547  CA  GLY A 199      -3.369 -38.226  -4.497  1.00 47.45           C  
ANISOU 1547  CA  GLY A 199     6361   5038   6631    572   2546   1296       C  
ATOM   1548  C   GLY A 199      -3.010 -37.858  -3.073  1.00 47.36           C  
ANISOU 1548  C   GLY A 199     6511   4896   6587    671   2547   1168       C  
ATOM   1549  O   GLY A 199      -3.261 -36.748  -2.620  1.00 47.58           O  
ANISOU 1549  O   GLY A 199     6565   4832   6681    731   2625   1169       O  
ATOM   1550  N   SER A 200      -2.400 -38.801  -2.375  1.00 47.62           N  
ANISOU 1550  N   SER A 200     6693   4906   6495    709   2448   1053       N  
ATOM   1551  CA  SER A 200      -2.007 -38.592  -0.974  1.00 48.61           C  
ANISOU 1551  CA  SER A 200     6997   4937   6538    805   2416    925       C  
ATOM   1552  C   SER A 200      -1.223 -37.303  -0.780  1.00 50.24           C  
ANISOU 1552  C   SER A 200     7147   5103   6840    796   2402    806       C  
ATOM   1553  O   SER A 200      -0.298 -36.968  -1.537  1.00 49.57           O  
ANISOU 1553  O   SER A 200     6917   5092   6825    714   2336    738       O  
ATOM   1554  CB  SER A 200      -1.182 -39.766  -0.455  1.00 48.74           C  
ANISOU 1554  CB  SER A 200     7190   4946   6385    901   2248    813       C  
ATOM   1555  OG  SER A 200      -1.898 -40.974  -0.628  1.00 49.61           O  
ANISOU 1555  OG  SER A 200     7457   5017   6374    859   2271    921       O  
ATOM   1556  N   ILE A 201      -1.608 -36.588   0.267  1.00 51.77           N  
ANISOU 1556  N   ILE A 201     7477   5184   7008    846   2481    766       N  
ATOM   1557  CA  ILE A 201      -0.971 -35.327   0.615  1.00 52.82           C  
ANISOU 1557  CA  ILE A 201     7651   5221   7197    799   2485    636       C  
ATOM   1558  C   ILE A 201      -0.434 -35.324   2.030  1.00 54.94           C  
ANISOU 1558  C   ILE A 201     8096   5462   7316    848   2407    451       C  
ATOM   1559  O   ILE A 201      -0.784 -36.152   2.873  1.00 55.29           O  
ANISOU 1559  O   ILE A 201     8283   5519   7206    951   2386    458       O  
ATOM   1560  CB  ILE A 201      -1.938 -34.135   0.469  1.00 53.44           C  
ANISOU 1560  CB  ILE A 201     7786   5137   7381    837   2664    737       C  
ATOM   1561  CG1 ILE A 201      -3.006 -34.151   1.571  1.00 52.68           C  
ANISOU 1561  CG1 ILE A 201     7823   4999   7196    994   2792    746       C  
ATOM   1562  CG2 ILE A 201      -2.600 -34.158  -0.898  1.00 53.02           C  
ANISOU 1562  CG2 ILE A 201     7565   5143   7438    830   2717    942       C  
ATOM   1563  CD1 ILE A 201      -3.979 -32.986   1.493  1.00 52.26           C  
ANISOU 1563  CD1 ILE A 201     7815   4813   7228   1139   2962    814       C  
ATOM   1564  N   LYS A 202       0.406 -34.332   2.260  1.00 57.09           N  
ANISOU 1564  N   LYS A 202     8389   5692   7611    733   2370    287       N  
ATOM   1565  CA  LYS A 202       1.109 -34.148   3.521  1.00 59.11           C  
ANISOU 1565  CA  LYS A 202     8783   5965   7713    732   2264     70       C  
ATOM   1566  C   LYS A 202       0.905 -32.736   4.046  1.00 61.50           C  
ANISOU 1566  C   LYS A 202     9284   6043   8042    639   2394    -21       C  
ATOM   1567  O   LYS A 202       0.965 -31.759   3.297  1.00 61.76           O  
ANISOU 1567  O   LYS A 202     9322   5939   8206    492   2481      3       O  
ATOM   1568  CB  LYS A 202       2.593 -34.432   3.312  1.00 59.95           C  
ANISOU 1568  CB  LYS A 202     8685   6326   7769    636   2047   -118       C  
ATOM   1569  CG  LYS A 202       3.522 -33.802   4.318  1.00 64.28           C  
ANISOU 1569  CG  LYS A 202     9289   6950   8185    525   1930   -384       C  
ATOM   1570  CD  LYS A 202       4.905 -33.585   3.697  1.00 68.84           C  
ANISOU 1570  CD  LYS A 202     9554   7829   8776    306   1796   -576       C  
ATOM   1571  CE  LYS A 202       5.927 -33.187   4.750  1.00 74.35           C  
ANISOU 1571  CE  LYS A 202    10232   8725   9292    190   1624   -877       C  
ATOM   1572  NZ  LYS A 202       6.893 -32.171   4.249  1.00 79.00           N  
ANISOU 1572  NZ  LYS A 202    10632   9468   9917   -238   1642  -1074       N  
ATOM   1573  N   LEU A 203       0.645 -32.660   5.347  1.00 63.80           N  
ANISOU 1573  N   LEU A 203     9795   6269   8176    732   2410   -123       N  
ATOM   1574  CA  LEU A 203       0.454 -31.395   6.056  1.00 66.13           C  
ANISOU 1574  CA  LEU A 203    10350   6330   8446    680   2530   -256       C  
ATOM   1575  C   LEU A 203       1.631 -31.153   6.997  1.00 68.80           C  
ANISOU 1575  C   LEU A 203    10768   6764   8607    518   2354   -537       C  
ATOM   1576  O   LEU A 203       1.898 -31.946   7.899  1.00 68.76           O  
ANISOU 1576  O   LEU A 203    10791   6929   8405    622   2212   -611       O  
ATOM   1577  CB  LEU A 203      -0.865 -31.433   6.822  1.00 66.29           C  
ANISOU 1577  CB  LEU A 203    10550   6243   8395    913   2720   -180       C  
ATOM   1578  CG  LEU A 203      -1.367 -30.099   7.361  1.00 70.63           C  
ANISOU 1578  CG  LEU A 203    11384   6508   8943    963   2902   -289       C  
ATOM   1579  CD1 LEU A 203      -1.473 -29.072   6.250  1.00 71.23           C  
ANISOU 1579  CD1 LEU A 203    11490   6351   9223    918   2987   -206       C  
ATOM   1580  CD2 LEU A 203      -2.710 -30.292   8.046  1.00 72.22           C  
ANISOU 1580  CD2 LEU A 203    11661   6720   9058   1227   3107   -225       C  
ATOM   1581  N   GLN A 204       2.326 -30.042   6.772  1.00 71.88           N  
ANISOU 1581  N   GLN A 204    11219   7049   9043    240   2359   -693       N  
ATOM   1582  CA  GLN A 204       3.686 -29.840   7.325  1.00 75.26           C  
ANISOU 1582  CA  GLN A 204    11584   7696   9317    -23   2155   -984       C  
ATOM   1583  C   GLN A 204       3.761 -29.381   8.778  1.00 78.35           C  
ANISOU 1583  C   GLN A 204    12271   8016   9484    -42   2126  -1212       C  
ATOM   1584  O   GLN A 204       4.300 -30.085   9.632  1.00 80.01           O  
ANISOU 1584  O   GLN A 204    12415   8501   9483     38   1917  -1336       O  
ATOM   1585  CB  GLN A 204       4.526 -28.902   6.445  1.00 77.32           C  
ANISOU 1585  CB  GLN A 204    11766   7938   9673   -436   2174  -1085       C  
ATOM   1586  CG  GLN A 204       5.262 -29.654   5.339  1.00 77.60           C  
ANISOU 1586  CG  GLN A 204    11361   8331   9791   -507   2057  -1029       C  
ATOM   1587  CD  GLN A 204       6.418 -28.861   4.752  1.00 83.43           C  
ANISOU 1587  CD  GLN A 204    11955   9221  10523  -1006   2037  -1221       C  
ATOM   1588  OE1 GLN A 204       6.410 -27.629   4.762  1.00 88.45           O  
ANISOU 1588  OE1 GLN A 204    12906   9540  11160  -1328   2177  -1293       O  
ATOM   1589  NE2 GLN A 204       7.420 -29.566   4.235  1.00 83.94           N  
ANISOU 1589  NE2 GLN A 204    11562   9774  10559  -1079   1876  -1319       N  
ATOM   1590  N   THR A 205       3.272 -28.183   9.050  1.00 79.87           N  
ANISOU 1590  N   THR A 205    12821   7833   9694   -136   2320  -1279       N  
ATOM   1591  CA  THR A 205       3.297 -27.663  10.419  1.00 83.13           C  
ANISOU 1591  CA  THR A 205    13563   8146   9875   -168   2320  -1520       C  
ATOM   1592  C   THR A 205       1.888 -27.426  10.927  1.00 82.91           C  
ANISOU 1592  C   THR A 205    13843   7814   9845    162   2575  -1414       C  
ATOM   1593  O   THR A 205       1.294 -26.363  10.721  1.00 84.53           O  
ANISOU 1593  O   THR A 205    14340   7634  10143    184   2787  -1416       O  
ATOM   1594  CB  THR A 205       4.140 -26.385  10.534  1.00 87.26           C  
ANISOU 1594  CB  THR A 205    14303   8513  10340   -619   2314  -1800       C  
ATOM   1595  OG1 THR A 205       4.004 -25.605   9.340  1.00 90.01           O  
ANISOU 1595  OG1 THR A 205    14729   8566  10906   -790   2473  -1676       O  
ATOM   1596  CG2 THR A 205       5.609 -26.740  10.732  1.00 88.21           C  
ANISOU 1596  CG2 THR A 205    14092   9118  10305   -935   2015  -2038       C  
ATOM   1597  N   VAL A 206       1.376 -28.444  11.605  1.00 81.31           N  
ANISOU 1597  N   VAL A 206    13585   7802   9506    427   2552  -1328       N  
ATOM   1598  CA  VAL A 206      -0.021 -28.482  12.035  1.00 80.88           C  
ANISOU 1598  CA  VAL A 206    13698   7604   9427    737   2808  -1212       C  
ATOM   1599  C   VAL A 206      -0.275 -27.554  13.203  1.00 84.40           C  
ANISOU 1599  C   VAL A 206    14555   7837   9677    751   2942  -1460       C  
ATOM   1600  O   VAL A 206       0.457 -27.533  14.193  1.00 86.27           O  
ANISOU 1600  O   VAL A 206    14941   8175   9662    597   2790  -1689       O  
ATOM   1601  CB  VAL A 206      -0.465 -29.907  12.407  1.00 78.52           C  
ANISOU 1601  CB  VAL A 206    13258   7580   8995    922   2764  -1046       C  
ATOM   1602  CG1 VAL A 206      -1.862 -29.892  12.990  1.00 80.35           C  
ANISOU 1602  CG1 VAL A 206    13638   7746   9144   1159   3056   -981       C  
ATOM   1603  CG2 VAL A 206      -0.409 -30.803  11.187  1.00 75.48           C  
ANISOU 1603  CG2 VAL A 206    12527   7344   8808    942   2677   -800       C  
ATOM   1604  N   LYS A 207      -1.343 -26.786  13.057  1.00 85.69           N  
ANISOU 1604  N   LYS A 207    14896   7719   9942    972   3221  -1421       N  
ATOM   1605  CA  LYS A 207      -1.784 -25.845  14.074  1.00 89.97           C  
ANISOU 1605  CA  LYS A 207    15859   8014  10311   1072   3406  -1658       C  
ATOM   1606  C   LYS A 207      -3.146 -26.252  14.596  1.00 90.14           C  
ANISOU 1606  C   LYS A 207    15850   8153  10244   1442   3661  -1571       C  
ATOM   1607  O   LYS A 207      -3.918 -26.930  13.919  1.00 87.72           O  
ANISOU 1607  O   LYS A 207    15226   8024  10081   1621   3742  -1316       O  
ATOM   1608  CB  LYS A 207      -1.839 -24.432  13.498  1.00 92.55           C  
ANISOU 1608  CB  LYS A 207    16498   7872  10795   1059   3532  -1738       C  
ATOM   1609  CG  LYS A 207      -0.599 -24.059  12.699  1.00 93.49           C  
ANISOU 1609  CG  LYS A 207    16593   7904  11026    625   3329  -1771       C  
ATOM   1610  CD  LYS A 207      -0.570 -22.584  12.350  1.00 98.52           C  
ANISOU 1610  CD  LYS A 207    17714   7994  11726    526   3459  -1887       C  
ATOM   1611  CE  LYS A 207       0.648 -22.241  11.503  1.00 99.70           C  
ANISOU 1611  CE  LYS A 207    17827   8097  11957      4   3293  -1911       C  
ATOM   1612  NZ  LYS A 207       0.857 -20.767  11.384  1.00105.43           N  
ANISOU 1612  NZ  LYS A 207    19167   8239  12653   -228   3409  -2077       N  
ATOM   1613  N   GLU A 208      -3.427 -25.819  15.816  1.00 93.18           N  
ANISOU 1613  N   GLU A 208    16563   8472  10368   1520   3796  -1809       N  
ATOM   1614  CA  GLU A 208      -4.634 -26.241  16.532  1.00 94.07           C  
ANISOU 1614  CA  GLU A 208    16646   8784  10313   1807   4057  -1784       C  
ATOM   1615  C   GLU A 208      -5.893 -26.064  15.696  1.00 93.13           C  
ANISOU 1615  C   GLU A 208    16289   8671  10424   2165   4306  -1603       C  
ATOM   1616  O   GLU A 208      -6.846 -26.833  15.813  1.00 92.41           O  
ANISOU 1616  O   GLU A 208    15933   8909  10271   2312   4470  -1471       O  
ATOM   1617  CB  GLU A 208      -4.781 -25.490  17.863  1.00 98.95           C  
ANISOU 1617  CB  GLU A 208    17705   9267  10627   1867   4214  -2114       C  
ATOM   1618  CG  GLU A 208      -3.774 -25.928  18.920  1.00101.36           C  
ANISOU 1618  CG  GLU A 208    18197   9716  10602   1556   3978  -2280       C  
ATOM   1619  CD  GLU A 208      -4.191 -25.559  20.333  1.00107.31           C  
ANISOU 1619  CD  GLU A 208    19325  10468  10978   1641   4173  -2554       C  
ATOM   1620  OE1 GLU A 208      -4.732 -24.449  20.528  1.00112.58           O  
ANISOU 1620  OE1 GLU A 208    20272  10846  11656   1847   4419  -2760       O  
ATOM   1621  OE2 GLU A 208      -3.972 -26.380  21.251  1.00107.95           O  
ANISOU 1621  OE2 GLU A 208    19461  10826  10729   1521   4078  -2567       O  
ATOM   1622  N   SER A 209      -5.870 -25.056  14.837  1.00 93.52           N  
ANISOU 1622  N   SER A 209    16443   8375  10715   2280   4321  -1598       N  
ATOM   1623  CA  SER A 209      -7.052 -24.666  14.062  1.00 94.14           C  
ANISOU 1623  CA  SER A 209    16351   8430  10987   2705   4530  -1458       C  
ATOM   1624  C   SER A 209      -7.269 -25.561  12.848  1.00 89.56           C  
ANISOU 1624  C   SER A 209    15277   8119  10631   2670   4428  -1123       C  
ATOM   1625  O   SER A 209      -8.291 -25.464  12.169  1.00 90.03           O  
ANISOU 1625  O   SER A 209    15089   8290  10827   3003   4566   -979       O  
ATOM   1626  CB  SER A 209      -6.956 -23.198  13.626  1.00 97.38           C  
ANISOU 1626  CB  SER A 209    17182   8294  11523   2883   4572  -1568       C  
ATOM   1627  OG  SER A 209      -5.654 -22.878  13.170  1.00 97.16           O  
ANISOU 1627  OG  SER A 209    17359   7984  11574   2451   4330  -1584       O  
ATOM   1628  N   ASP A 210      -6.310 -26.439  12.590  1.00 85.49           N  
ANISOU 1628  N   ASP A 210    14615   7735  10132   2290   4178  -1018       N  
ATOM   1629  CA  ASP A 210      -6.381 -27.328  11.418  1.00 81.63           C  
ANISOU 1629  CA  ASP A 210    13708   7470   9837   2217   4064   -724       C  
ATOM   1630  C   ASP A 210      -7.458 -28.395  11.596  1.00 80.04           C  
ANISOU 1630  C   ASP A 210    13174   7694   9544   2320   4213   -587       C  
ATOM   1631  O   ASP A 210      -7.953 -28.969  10.623  1.00 77.71           O  
ANISOU 1631  O   ASP A 210    12530   7599   9397   2346   4204   -363       O  
ATOM   1632  CB  ASP A 210      -5.028 -27.986  11.129  1.00 79.51           C  
ANISOU 1632  CB  ASP A 210    13387   7239   9586   1830   3763   -687       C  
ATOM   1633  CG  ASP A 210      -4.001 -26.998  10.597  1.00 82.69           C  
ANISOU 1633  CG  ASP A 210    13996   7309  10113   1639   3628   -781       C  
ATOM   1634  OD1 ASP A 210      -4.376 -26.130   9.780  1.00 85.68           O  
ANISOU 1634  OD1 ASP A 210    14456   7433  10667   1784   3717   -708       O  
ATOM   1635  OD2 ASP A 210      -2.817 -27.093  10.991  1.00 85.33           O  
ANISOU 1635  OD2 ASP A 210    14420   7658  10345   1332   3429   -930       O  
ATOM   1636  N   GLN A 211      -7.811 -28.639  12.853  1.00 81.22           N  
ANISOU 1636  N   GLN A 211    13457   7987   9416   2332   4359   -736       N  
ATOM   1637  CA  GLN A 211      -8.860 -29.617  13.209  1.00 80.80           C  
ANISOU 1637  CA  GLN A 211    13148   8353   9199   2345   4552   -641       C  
ATOM   1638  C   GLN A 211     -10.091 -29.502  12.336  1.00 80.67           C  
ANISOU 1638  C   GLN A 211    12730   8568   9352   2609   4732   -508       C  
ATOM   1639  O   GLN A 211     -10.627 -28.419  12.114  1.00 83.74           O  
ANISOU 1639  O   GLN A 211    13129   8837   9851   2978   4859   -593       O  
ATOM   1640  CB  GLN A 211      -9.305 -29.477  14.670  1.00 84.72           C  
ANISOU 1640  CB  GLN A 211    13876   8951   9362   2402   4779   -863       C  
ATOM   1641  CG  GLN A 211      -8.521 -30.329  15.642  1.00 85.70           C  
ANISOU 1641  CG  GLN A 211    14264   9111   9188   2084   4633   -897       C  
ATOM   1642  CD  GLN A 211      -9.184 -30.404  17.011  1.00 91.08           C  
ANISOU 1642  CD  GLN A 211    15132   9984   9490   2105   4903  -1064       C  
ATOM   1643  OE1 GLN A 211     -10.367 -30.089  17.160  1.00 94.47           O  
ANISOU 1643  OE1 GLN A 211    15377  10636   9880   2322   5231  -1127       O  
ATOM   1644  NE2 GLN A 211      -8.423 -30.823  18.016  1.00 92.67           N  
ANISOU 1644  NE2 GLN A 211    15683  10140   9385   1893   4762  -1145       N  
ATOM   1645  N   GLY A 212     -10.546 -30.651  11.870  1.00 77.92           N  
ANISOU 1645  N   GLY A 212    12052   8559   8993   2425   4734   -308       N  
ATOM   1646  CA  GLY A 212     -11.777 -30.732  11.087  1.00 78.36           C  
ANISOU 1646  CA  GLY A 212    11648   8968   9156   2610   4894   -190       C  
ATOM   1647  C   GLY A 212     -11.845 -31.953  10.202  1.00 74.94           C  
ANISOU 1647  C   GLY A 212    10926   8768   8780   2303   4775     52       C  
ATOM   1648  O   GLY A 212     -11.143 -32.937  10.406  1.00 72.36           O  
ANISOU 1648  O   GLY A 212    10767   8383   8345   1958   4631    124       O  
ATOM   1649  N   ILE A 213     -12.700 -31.857   9.201  1.00 75.31           N  
ANISOU 1649  N   ILE A 213    10559   9072   8982   2466   4824    168       N  
ATOM   1650  CA  ILE A 213     -12.945 -32.957   8.284  1.00 73.34           C  
ANISOU 1650  CA  ILE A 213    10007   9086   8773   2177   4739    376       C  
ATOM   1651  C   ILE A 213     -12.363 -32.635   6.918  1.00 71.26           C  
ANISOU 1651  C   ILE A 213     9685   8595   8795   2252   4489    527       C  
ATOM   1652  O   ILE A 213     -12.727 -31.646   6.278  1.00 72.45           O  
ANISOU 1652  O   ILE A 213     9712   8705   9110   2615   4489    542       O  
ATOM   1653  CB  ILE A 213     -14.451 -33.252   8.158  1.00 76.24           C  
ANISOU 1653  CB  ILE A 213     9874  10054   9041   2217   4986    385       C  
ATOM   1654  CG1 ILE A 213     -15.072 -33.444   9.540  1.00 80.64           C  
ANISOU 1654  CG1 ILE A 213    10479  10876   9286   2138   5287    210       C  
ATOM   1655  CG2 ILE A 213     -14.683 -34.489   7.319  1.00 74.43           C  
ANISOU 1655  CG2 ILE A 213     9395  10087   8798   1811   4906    573       C  
ATOM   1656  CD1 ILE A 213     -16.588 -33.481   9.530  1.00 88.05           C  
ANISOU 1656  CD1 ILE A 213    10859  12488  10110   2234   5577    147       C  
ATOM   1657  N   TYR A 214     -11.441 -33.485   6.490  1.00 68.38           N  
ANISOU 1657  N   TYR A 214     9445   8077   8459   1925   4276    637       N  
ATOM   1658  CA  TYR A 214     -10.804 -33.347   5.183  1.00 66.03           C  
ANISOU 1658  CA  TYR A 214     9091   7605   8392   1918   4052    775       C  
ATOM   1659  C   TYR A 214     -11.404 -34.341   4.218  1.00 65.95           C  
ANISOU 1659  C   TYR A 214     8744   7925   8389   1717   4025    945       C  
ATOM   1660  O   TYR A 214     -11.496 -35.535   4.505  1.00 66.35           O  
ANISOU 1660  O   TYR A 214     8815   8122   8273   1393   4046    975       O  
ATOM   1661  CB  TYR A 214      -9.298 -33.562   5.290  1.00 63.28           C  
ANISOU 1661  CB  TYR A 214     9069   6909   8066   1724   3831    742       C  
ATOM   1662  CG  TYR A 214      -8.611 -32.510   6.117  1.00 63.99           C  
ANISOU 1662  CG  TYR A 214     9485   6682   8147   1859   3826    558       C  
ATOM   1663  CD1 TYR A 214      -8.737 -32.502   7.493  1.00 67.87           C  
ANISOU 1663  CD1 TYR A 214    10183   7180   8424   1871   3950    396       C  
ATOM   1664  CD2 TYR A 214      -7.849 -31.519   5.523  1.00 63.49           C  
ANISOU 1664  CD2 TYR A 214     9553   6314   8257   1929   3709    539       C  
ATOM   1665  CE1 TYR A 214      -8.118 -31.541   8.256  1.00 70.41           C  
ANISOU 1665  CE1 TYR A 214    10823   7218   8712   1963   3941    204       C  
ATOM   1666  CE2 TYR A 214      -7.224 -30.553   6.279  1.00 65.68           C  
ANISOU 1666  CE2 TYR A 214    10163   6291   8500   1980   3710    349       C  
ATOM   1667  CZ  TYR A 214      -7.361 -30.570   7.645  1.00 68.48           C  
ANISOU 1667  CZ  TYR A 214    10707   6664   8649   2005   3818    175       C  
ATOM   1668  OH  TYR A 214      -6.745 -29.609   8.409  1.00 73.32           O  
ANISOU 1668  OH  TYR A 214    11671   6984   9203   2027   3815    -38       O  
ATOM   1669  N   THR A 215     -11.822 -33.828   3.071  1.00 66.61           N  
ANISOU 1669  N   THR A 215     8566   8104   8638   1903   3973   1055       N  
ATOM   1670  CA  THR A 215     -12.495 -34.640   2.067  1.00 66.89           C  
ANISOU 1670  CA  THR A 215     8243   8500   8670   1727   3941   1200       C  
ATOM   1671  C   THR A 215     -11.726 -34.640   0.766  1.00 65.61           C  
ANISOU 1671  C   THR A 215     8107   8148   8674   1668   3713   1336       C  
ATOM   1672  O   THR A 215     -11.450 -33.593   0.182  1.00 66.93           O  
ANISOU 1672  O   THR A 215     8331   8109   8989   1929   3635   1378       O  
ATOM   1673  CB  THR A 215     -13.922 -34.140   1.804  1.00 70.25           C  
ANISOU 1673  CB  THR A 215     8227   9381   9083   2012   4084   1208       C  
ATOM   1674  OG1 THR A 215     -14.473 -33.584   3.005  1.00 73.09           O  
ANISOU 1674  OG1 THR A 215     8608   9831   9334   2245   4307   1038       O  
ATOM   1675  CG2 THR A 215     -14.797 -35.279   1.322  1.00 70.61           C  
ANISOU 1675  CG2 THR A 215     7888   9937   9002   1674   4128   1279       C  
ATOM   1676  N   CYS A 216     -11.374 -35.841   0.328  1.00 65.02           N  
ANISOU 1676  N   CYS A 216     8040   8123   8543   1309   3618   1399       N  
ATOM   1677  CA  CYS A 216     -10.641 -36.027  -0.920  1.00 63.64           C  
ANISOU 1677  CA  CYS A 216     7871   7823   8485   1212   3422   1506       C  
ATOM   1678  C   CYS A 216     -11.550 -36.506  -2.026  1.00 63.97           C  
ANISOU 1678  C   CYS A 216     7559   8240   8507   1110   3402   1632       C  
ATOM   1679  O   CYS A 216     -12.149 -37.582  -1.949  1.00 64.27           O  
ANISOU 1679  O   CYS A 216     7482   8544   8396    817   3463   1633       O  
ATOM   1680  CB  CYS A 216      -9.506 -37.033  -0.754  1.00 61.48           C  
ANISOU 1680  CB  CYS A 216     7874   7333   8153    941   3304   1463       C  
ATOM   1681  SG  CYS A 216      -8.666 -37.390  -2.331  1.00 64.83           S  
ANISOU 1681  SG  CYS A 216     8257   7692   8685    815   3101   1559       S  
ATOM   1682  N   SER A 217     -11.633 -35.685  -3.060  1.00 63.90           N  
ANISOU 1682  N   SER A 217     7417   8239   8622   1328   3311   1738       N  
ATOM   1683  CA  SER A 217     -12.360 -36.034  -4.268  1.00 64.43           C  
ANISOU 1683  CA  SER A 217     7157   8660   8664   1256   3238   1865       C  
ATOM   1684  C   SER A 217     -11.365 -36.345  -5.362  1.00 60.79           C  
ANISOU 1684  C   SER A 217     6840   7998   8261   1077   3067   1942       C  
ATOM   1685  O   SER A 217     -10.673 -35.459  -5.862  1.00 60.61           O  
ANISOU 1685  O   SER A 217     6971   7710   8350   1242   2986   1996       O  
ATOM   1686  CB  SER A 217     -13.271 -34.887  -4.694  1.00 67.94           C  
ANISOU 1686  CB  SER A 217     7350   9307   9156   1689   3240   1943       C  
ATOM   1687  OG  SER A 217     -14.264 -34.651  -3.710  1.00 72.83           O  
ANISOU 1687  OG  SER A 217     7768  10203   9702   1884   3419   1839       O  
ATOM   1688  N   ILE A 218     -11.309 -37.623  -5.714  1.00 58.47           N  
ANISOU 1688  N   ILE A 218     6525   7828   7863    717   3031   1933       N  
ATOM   1689  CA  ILE A 218     -10.356 -38.140  -6.690  1.00 55.31           C  
ANISOU 1689  CA  ILE A 218     6261   7274   7481    532   2891   1962       C  
ATOM   1690  C   ILE A 218     -11.104 -38.664  -7.909  1.00 56.05           C  
ANISOU 1690  C   ILE A 218     6090   7719   7486    361   2823   2059       C  
ATOM   1691  O   ILE A 218     -11.982 -39.521  -7.804  1.00 57.32           O  
ANISOU 1691  O   ILE A 218     6093   8181   7507    119   2879   2035       O  
ATOM   1692  CB  ILE A 218      -9.475 -39.238  -6.061  1.00 53.61           C  
ANISOU 1692  CB  ILE A 218     6347   6829   7192    306   2883   1839       C  
ATOM   1693  CG1 ILE A 218      -8.246 -39.485  -6.915  1.00 51.02           C  
ANISOU 1693  CG1 ILE A 218     6163   6314   6909    246   2750   1820       C  
ATOM   1694  CG2 ILE A 218     -10.247 -40.532  -5.872  1.00 51.78           C  
ANISOU 1694  CG2 ILE A 218     6106   6797   6773    -14   2944   1817       C  
ATOM   1695  CD1 ILE A 218      -7.306 -40.472  -6.292  1.00 52.21           C  
ANISOU 1695  CD1 ILE A 218     6610   6244   6982    152   2710   1686       C  
ATOM   1696  N   TYR A 219     -10.752 -38.113  -9.064  1.00 55.43           N  
ANISOU 1696  N   TYR A 219     5983   7615   7465    452   2707   2164       N  
ATOM   1697  CA  TYR A 219     -11.523 -38.322 -10.293  1.00 56.74           C  
ANISOU 1697  CA  TYR A 219     5878   8147   7534    365   2615   2275       C  
ATOM   1698  C   TYR A 219     -10.821 -39.147 -11.349  1.00 55.21           C  
ANISOU 1698  C   TYR A 219     5801   7906   7269     80   2519   2267       C  
ATOM   1699  O   TYR A 219      -9.639 -38.969 -11.635  1.00 53.56           O  
ANISOU 1699  O   TYR A 219     5822   7402   7128     92   2484   2244       O  
ATOM   1700  CB  TYR A 219     -11.891 -36.976 -10.916  1.00 58.64           C  
ANISOU 1700  CB  TYR A 219     6001   8446   7833    740   2543   2435       C  
ATOM   1701  CG  TYR A 219     -12.768 -36.102 -10.055  1.00 60.46           C  
ANISOU 1701  CG  TYR A 219     6083   8783   8107   1113   2627   2438       C  
ATOM   1702  CD1 TYR A 219     -12.229 -35.354  -9.018  1.00 59.10           C  
ANISOU 1702  CD1 TYR A 219     6171   8232   8053   1325   2723   2368       C  
ATOM   1703  CD2 TYR A 219     -14.131 -36.011 -10.292  1.00 63.00           C  
ANISOU 1703  CD2 TYR A 219     5983   9621   8331   1267   2606   2486       C  
ATOM   1704  CE1 TYR A 219     -13.026 -34.551  -8.231  1.00 62.53           C  
ANISOU 1704  CE1 TYR A 219     6499   8749   8508   1697   2815   2343       C  
ATOM   1705  CE2 TYR A 219     -14.936 -35.212  -9.513  1.00 67.55           C  
ANISOU 1705  CE2 TYR A 219     6392  10339   8933   1669   2694   2459       C  
ATOM   1706  CZ  TYR A 219     -14.379 -34.480  -8.485  1.00 68.54           C  
ANISOU 1706  CZ  TYR A 219     6832  10032   9179   1895   2806   2387       C  
ATOM   1707  OH  TYR A 219     -15.184 -33.677  -7.705  1.00 77.96           O  
ANISOU 1707  OH  TYR A 219     7888  11354  10381   2328   2908   2334       O  
ATOM   1708  N   VAL A 220     -11.597 -40.046 -11.930  1.00 56.62           N  
ANISOU 1708  N   VAL A 220     5799   8422   7291   -195   2486   2265       N  
ATOM   1709  CA  VAL A 220     -11.203 -40.761 -13.137  1.00 56.78           C  
ANISOU 1709  CA  VAL A 220     5889   8483   7202   -447   2387   2262       C  
ATOM   1710  C   VAL A 220     -12.218 -40.429 -14.205  1.00 60.28           C  
ANISOU 1710  C   VAL A 220     5993   9376   7537   -434   2278   2396       C  
ATOM   1711  O   VAL A 220     -13.233 -41.110 -14.357  1.00 63.88           O  
ANISOU 1711  O   VAL A 220     6207  10227   7838   -683   2268   2364       O  
ATOM   1712  CB  VAL A 220     -11.150 -42.288 -12.913  1.00 56.64           C  
ANISOU 1712  CB  VAL A 220     6061   8419   7040   -844   2429   2111       C  
ATOM   1713  CG1 VAL A 220     -10.943 -43.026 -14.233  1.00 54.85           C  
ANISOU 1713  CG1 VAL A 220     5892   8282   6667  -1100   2332   2088       C  
ATOM   1714  CG2 VAL A 220     -10.053 -42.638 -11.922  1.00 54.10           C  
ANISOU 1714  CG2 VAL A 220     6108   7651   6795   -782   2491   1988       C  
ATOM   1715  N   GLY A 221     -11.938 -39.354 -14.928  1.00 60.54           N  
ANISOU 1715  N   GLY A 221     6023   9356   7623   -156   2189   2545       N  
ATOM   1716  CA  GLY A 221     -12.908 -38.763 -15.840  1.00 63.98           C  
ANISOU 1716  CA  GLY A 221     6161  10197   7952      5   2052   2709       C  
ATOM   1717  C   GLY A 221     -13.980 -38.051 -15.044  1.00 67.03           C  
ANISOU 1717  C   GLY A 221     6257  10824   8386    344   2085   2747       C  
ATOM   1718  O   GLY A 221     -13.689 -37.343 -14.077  1.00 65.99           O  
ANISOU 1718  O   GLY A 221     6270  10391   8411    617   2187   2731       O  
ATOM   1719  N   LYS A 222     -15.225 -38.257 -15.452  1.00 71.03           N  
ANISOU 1719  N   LYS A 222     6334  11916   8736    322   1999   2772       N  
ATOM   1720  CA  LYS A 222     -16.373 -37.665 -14.758  1.00 75.16           C  
ANISOU 1720  CA  LYS A 222     6474  12816   9268    665   2032   2772       C  
ATOM   1721  C   LYS A 222     -16.570 -38.341 -13.409  1.00 74.51           C  
ANISOU 1721  C   LYS A 222     6353  12733   9223    428   2251   2581       C  
ATOM   1722  O   LYS A 222     -17.169 -37.774 -12.496  1.00 76.43           O  
ANISOU 1722  O   LYS A 222     6408  13113   9520    732   2356   2541       O  
ATOM   1723  CB  LYS A 222     -17.658 -37.790 -15.594  1.00 80.05           C  
ANISOU 1723  CB  LYS A 222     6556  14187   9673    674   1867   2817       C  
ATOM   1724  CG  LYS A 222     -17.632 -37.001 -16.900  1.00 84.13           C  
ANISOU 1724  CG  LYS A 222     7105  14757  10103    995   1621   3037       C  
ATOM   1725  CD  LYS A 222     -18.880 -37.247 -17.743  1.00 89.97           C  
ANISOU 1725  CD  LYS A 222     7284  16307  10592    974   1422   3061       C  
ATOM   1726  CE  LYS A 222     -20.086 -36.520 -17.174  1.00 95.04           C  
ANISOU 1726  CE  LYS A 222     7421  17468  11220   1499   1402   3052       C  
ATOM   1727  NZ  LYS A 222     -21.264 -36.573 -18.088  1.00 99.76           N  
ANISOU 1727  NZ  LYS A 222     7429  18918  11555   1590   1154   3089       N  
ATOM   1728  N   LEU A 223     -16.038 -39.552 -13.291  1.00 72.51           N  
ANISOU 1728  N   LEU A 223     6331  12302   8917    -95   2323   2463       N  
ATOM   1729  CA  LEU A 223     -16.322 -40.424 -12.133  1.00 72.81           C  
ANISOU 1729  CA  LEU A 223     6388  12372   8906   -431   2517   2298       C  
ATOM   1730  C   LEU A 223     -15.480 -40.083 -10.924  1.00 69.77           C  
ANISOU 1730  C   LEU A 223     6371  11450   8690   -240   2656   2248       C  
ATOM   1731  O   LEU A 223     -14.256 -40.188 -10.955  1.00 66.63           O  
ANISOU 1731  O   LEU A 223     6391  10540   8387   -253   2631   2243       O  
ATOM   1732  CB  LEU A 223     -16.109 -41.897 -12.488  1.00 72.35           C  
ANISOU 1732  CB  LEU A 223     6536  12272   8680  -1051   2525   2196       C  
ATOM   1733  CG  LEU A 223     -16.949 -42.430 -13.650  1.00 75.92           C  
ANISOU 1733  CG  LEU A 223     6657  13274   8915  -1376   2395   2200       C  
ATOM   1734  CD1 LEU A 223     -16.309 -43.681 -14.222  1.00 75.89           C  
ANISOU 1734  CD1 LEU A 223     7055  12997   8782  -1876   2371   2113       C  
ATOM   1735  CD2 LEU A 223     -18.385 -42.697 -13.211  1.00 77.47           C  
ANISOU 1735  CD2 LEU A 223     6337  14156   8942  -1608   2484   2114       C  
ATOM   1736  N   GLU A 224     -16.159 -39.696  -9.852  1.00 71.88           N  
ANISOU 1736  N   GLU A 224     6448  11893   8969    -70   2803   2190       N  
ATOM   1737  CA  GLU A 224     -15.487 -39.270  -8.628  1.00 70.71           C  
ANISOU 1737  CA  GLU A 224     6621  11295   8952    135   2933   2131       C  
ATOM   1738  C   GLU A 224     -15.609 -40.295  -7.516  1.00 70.36           C  
ANISOU 1738  C   GLU A 224     6727  11224   8780   -261   3114   1995       C  
ATOM   1739  O   GLU A 224     -16.656 -40.907  -7.299  1.00 72.30           O  
ANISOU 1739  O   GLU A 224     6683  11941   8846   -572   3223   1931       O  
ATOM   1740  CB  GLU A 224     -15.998 -37.900  -8.156  1.00 73.38           C  
ANISOU 1740  CB  GLU A 224     6758  11730   9392    703   2977   2159       C  
ATOM   1741  CG  GLU A 224     -17.183 -37.936  -7.200  1.00 81.60           C  
ANISOU 1741  CG  GLU A 224     7429  13252  10324    728   3167   2043       C  
ATOM   1742  CD  GLU A 224     -17.336 -36.645  -6.400  1.00 88.35           C  
ANISOU 1742  CD  GLU A 224     8283  13995  11292   1318   3254   2015       C  
ATOM   1743  OE1 GLU A 224     -16.539 -36.420  -5.458  1.00 87.46           O  
ANISOU 1743  OE1 GLU A 224     8575  13393  11263   1370   3349   1950       O  
ATOM   1744  OE2 GLU A 224     -18.267 -35.864  -6.701  1.00 94.36           O  
ANISOU 1744  OE2 GLU A 224     8648  15169  12037   1751   3220   2043       O  
ATOM   1745  N   SER A 225     -14.484 -40.501  -6.853  1.00 67.94           N  
ANISOU 1745  N   SER A 225     6899  10372   8541   -274   3136   1951       N  
ATOM   1746  CA  SER A 225     -14.415 -41.309  -5.649  1.00 68.47           C  
ANISOU 1746  CA  SER A 225     7241  10292   8482   -547   3291   1847       C  
ATOM   1747  C   SER A 225     -14.015 -40.395  -4.514  1.00 68.07           C  
ANISOU 1747  C   SER A 225     7334   9984   8544   -176   3375   1802       C  
ATOM   1748  O   SER A 225     -13.124 -39.557  -4.653  1.00 66.25           O  
ANISOU 1748  O   SER A 225     7259   9418   8492    152   3275   1829       O  
ATOM   1749  CB  SER A 225     -13.400 -42.443  -5.797  1.00 66.45           C  
ANISOU 1749  CB  SER A 225     7474   9617   8159   -843   3210   1818       C  
ATOM   1750  OG  SER A 225     -13.908 -43.491  -6.608  1.00 69.06           O  
ANISOU 1750  OG  SER A 225     7759  10165   8316  -1285   3183   1818       O  
ATOM   1751  N   ARG A 226     -14.686 -40.570  -3.389  1.00 70.70           N  
ANISOU 1751  N   ARG A 226     7628  10493   8742   -277   3573   1720       N  
ATOM   1752  CA  ARG A 226     -14.566 -39.643  -2.279  1.00 71.21           C  
ANISOU 1752  CA  ARG A 226     7768  10415   8873     77   3683   1653       C  
ATOM   1753  C   ARG A 226     -14.213 -40.345  -0.982  1.00 70.39           C  
ANISOU 1753  C   ARG A 226     8068  10073   8603   -156   3806   1567       C  
ATOM   1754  O   ARG A 226     -14.804 -41.360  -0.613  1.00 72.04           O  
ANISOU 1754  O   ARG A 226     8318  10474   8578   -587   3936   1543       O  
ATOM   1755  CB  ARG A 226     -15.877 -38.875  -2.124  1.00 75.48           C  
ANISOU 1755  CB  ARG A 226     7797  11492   9391    321   3827   1619       C  
ATOM   1756  CG  ARG A 226     -15.745 -37.579  -1.359  1.00 78.94           C  
ANISOU 1756  CG  ARG A 226     8292  11754   9949    842   3896   1557       C  
ATOM   1757  CD  ARG A 226     -17.095 -36.912  -1.195  1.00 86.66           C  
ANISOU 1757  CD  ARG A 226     8749  13305  10873   1143   4046   1495       C  
ATOM   1758  NE  ARG A 226     -17.739 -36.651  -2.479  1.00 91.85           N  
ANISOU 1758  NE  ARG A 226     8975  14347  11579   1303   3900   1598       N  
ATOM   1759  CZ  ARG A 226     -19.054 -36.539  -2.644  1.00100.77           C  
ANISOU 1759  CZ  ARG A 226     9512  16180  12597   1414   3982   1550       C  
ATOM   1760  NH1 ARG A 226     -19.874 -36.676  -1.606  1.00104.02           N  
ANISOU 1760  NH1 ARG A 226     9677  17003  12845   1348   4246   1388       N  
ATOM   1761  NH2 ARG A 226     -19.554 -36.299  -3.850  1.00104.14           N  
ANISOU 1761  NH2 ARG A 226     9571  16948  13048   1588   3801   1653       N  
ATOM   1762  N   LYS A 227     -13.222 -39.780  -0.310  1.00 67.90           N  
ANISOU 1762  N   LYS A 227     8080   9335   8385    109   3757   1523       N  
ATOM   1763  CA  LYS A 227     -12.794 -40.247   1.002  1.00 67.45           C  
ANISOU 1763  CA  LYS A 227     8432   9035   8162     -9   3839   1443       C  
ATOM   1764  C   LYS A 227     -12.998 -39.134   2.007  1.00 68.15           C  
ANISOU 1764  C   LYS A 227     8478   9138   8280    325   3977   1344       C  
ATOM   1765  O   LYS A 227     -13.145 -37.973   1.641  1.00 68.79           O  
ANISOU 1765  O   LYS A 227     8330   9261   8545    696   3960   1338       O  
ATOM   1766  CB  LYS A 227     -11.319 -40.639   0.974  1.00 64.37           C  
ANISOU 1766  CB  LYS A 227     8483   8157   7817     14   3624   1443       C  
ATOM   1767  CG  LYS A 227     -10.935 -41.697   1.993  1.00 65.93           C  
ANISOU 1767  CG  LYS A 227     9161   8131   7758   -216   3642   1410       C  
ATOM   1768  CD  LYS A 227      -9.444 -41.659   2.309  1.00 66.44           C  
ANISOU 1768  CD  LYS A 227     9587   7783   7875     -1   3427   1358       C  
ATOM   1769  CE  LYS A 227      -9.039 -42.830   3.200  1.00 70.05           C  
ANISOU 1769  CE  LYS A 227    10573   8000   8041   -171   3390   1350       C  
ATOM   1770  NZ  LYS A 227      -7.703 -42.628   3.839  1.00 71.71           N  
ANISOU 1770  NZ  LYS A 227    11075   7917   8254    107   3191   1264       N  
ATOM   1771  N   THR A 228     -12.995 -39.503   3.276  1.00 68.99           N  
ANISOU 1771  N   THR A 228     8864   9175   8173    196   4110   1264       N  
ATOM   1772  CA  THR A 228     -13.147 -38.525   4.353  1.00 70.75           C  
ANISOU 1772  CA  THR A 228     9112   9393   8377    486   4258   1138       C  
ATOM   1773  C   THR A 228     -12.324 -38.869   5.583  1.00 69.98           C  
ANISOU 1773  C   THR A 228     9529   8962   8098    409   4241   1067       C  
ATOM   1774  O   THR A 228     -12.359 -39.991   6.086  1.00 70.62           O  
ANISOU 1774  O   THR A 228     9888   9021   7922     62   4284   1100       O  
ATOM   1775  CB  THR A 228     -14.615 -38.370   4.767  1.00 75.11           C  
ANISOU 1775  CB  THR A 228     9270  10486   8781    456   4553   1071       C  
ATOM   1776  OG1 THR A 228     -15.450 -38.443   3.606  1.00 77.50           O  
ANISOU 1776  OG1 THR A 228     9081  11197   9170    417   4541   1148       O  
ATOM   1777  CG2 THR A 228     -14.834 -37.035   5.462  1.00 76.88           C  
ANISOU 1777  CG2 THR A 228     9418  10723   9072    926   4680    930       C  
ATOM   1778  N   ILE A 229     -11.592 -37.871   6.056  1.00 68.80           N  
ANISOU 1778  N   ILE A 229     9537   8546   8059    731   4171    968       N  
ATOM   1779  CA  ILE A 229     -10.670 -38.036   7.172  1.00 68.39           C  
ANISOU 1779  CA  ILE A 229     9947   8193   7845    715   4097    882       C  
ATOM   1780  C   ILE A 229     -10.844 -36.960   8.236  1.00 69.74           C  
ANISOU 1780  C   ILE A 229    10185   8351   7962    962   4252    712       C  
ATOM   1781  O   ILE A 229     -10.776 -35.760   7.960  1.00 69.47           O  
ANISOU 1781  O   ILE A 229    10025   8236   8135   1271   4246    641       O  
ATOM   1782  CB  ILE A 229      -9.213 -38.022   6.669  1.00 65.78           C  
ANISOU 1782  CB  ILE A 229     9808   7513   7672    797   3782    892       C  
ATOM   1783  CG1 ILE A 229      -8.921 -39.306   5.886  1.00 66.09           C  
ANISOU 1783  CG1 ILE A 229     9916   7520   7677    560   3634   1024       C  
ATOM   1784  CG2 ILE A 229      -8.239 -37.862   7.831  1.00 66.17           C  
ANISOU 1784  CG2 ILE A 229    10246   7320   7573    872   3677    761       C  
ATOM   1785  CD1 ILE A 229      -7.568 -39.308   5.183  1.00 65.78           C  
ANISOU 1785  CD1 ILE A 229     9946   7244   7803    667   3346   1018       C  
ATOM   1786  N   VAL A 230     -11.070 -37.424   9.456  1.00 70.98           N  
ANISOU 1786  N   VAL A 230    10601   8562   7806    809   4396    648       N  
ATOM   1787  CA  VAL A 230     -11.195 -36.546  10.617  1.00 72.79           C  
ANISOU 1787  CA  VAL A 230    10967   8777   7912   1004   4555    461       C  
ATOM   1788  C   VAL A 230      -9.845 -36.353  11.278  1.00 71.56           C  
ANISOU 1788  C   VAL A 230    11242   8247   7702   1067   4319    372       C  
ATOM   1789  O   VAL A 230      -9.167 -37.307  11.649  1.00 71.98           O  
ANISOU 1789  O   VAL A 230    11615   8169   7563    881   4154    432       O  
ATOM   1790  CB  VAL A 230     -12.190 -37.101  11.651  1.00 76.14           C  
ANISOU 1790  CB  VAL A 230    11442   9515   7974    780   4866    420       C  
ATOM   1791  CG1 VAL A 230     -12.100 -36.316  12.946  1.00 77.77           C  
ANISOU 1791  CG1 VAL A 230    11894   9656   7999    962   4999    212       C  
ATOM   1792  CG2 VAL A 230     -13.602 -37.064  11.093  1.00 77.54           C  
ANISOU 1792  CG2 VAL A 230    11084  10187   8192    750   5130    440       C  
ATOM   1793  N   LEU A 231      -9.477 -35.092  11.428  1.00 71.58           N  
ANISOU 1793  N   LEU A 231    11262   8083   7850   1339   4297    217       N  
ATOM   1794  CA  LEU A 231      -8.163 -34.715  11.925  1.00 70.62           C  
ANISOU 1794  CA  LEU A 231    11468   7658   7706   1376   4058     95       C  
ATOM   1795  C   LEU A 231      -8.234 -34.179  13.344  1.00 74.16           C  
ANISOU 1795  C   LEU A 231    12209   8079   7889   1441   4196   -113       C  
ATOM   1796  O   LEU A 231      -8.874 -33.163  13.616  1.00 76.78           O  
ANISOU 1796  O   LEU A 231    12483   8433   8258   1651   4415   -255       O  
ATOM   1797  CB  LEU A 231      -7.544 -33.672  10.997  1.00 68.82           C  
ANISOU 1797  CB  LEU A 231    11118   7220   7810   1535   3916     59       C  
ATOM   1798  CG  LEU A 231      -6.067 -33.373  11.220  1.00 67.88           C  
ANISOU 1798  CG  LEU A 231    11232   6862   7697   1479   3636    -64       C  
ATOM   1799  CD1 LEU A 231      -5.289 -34.666  11.361  1.00 67.47           C  
ANISOU 1799  CD1 LEU A 231    11290   6860   7486   1315   3399     17       C  
ATOM   1800  CD2 LEU A 231      -5.535 -32.544  10.073  1.00 67.35           C  
ANISOU 1800  CD2 LEU A 231    11017   6629   7944   1522   3525    -51       C  
ATOM   1801  N   HIS A 232      -7.560 -34.885  14.241  1.00 75.18           N  
ANISOU 1801  N   HIS A 232    12684   8155   7726   1292   4054   -135       N  
ATOM   1802  CA  HIS A 232      -7.461 -34.483  15.641  1.00 78.46           C  
ANISOU 1802  CA  HIS A 232    13437   8543   7832   1317   4135   -334       C  
ATOM   1803  C   HIS A 232      -6.096 -33.895  15.946  1.00 78.58           C  
ANISOU 1803  C   HIS A 232    13669   8328   7859   1359   3833   -500       C  
ATOM   1804  O   HIS A 232      -5.070 -34.547  15.774  1.00 78.09           O  
ANISOU 1804  O   HIS A 232    13685   8215   7772   1283   3515   -439       O  
ATOM   1805  CB  HIS A 232      -7.706 -35.675  16.567  1.00 80.09           C  
ANISOU 1805  CB  HIS A 232    13940   8875   7615   1104   4187   -243       C  
ATOM   1806  CG  HIS A 232      -9.005 -36.374  16.325  1.00 82.61           C  
ANISOU 1806  CG  HIS A 232    14063   9464   7860    937   4491    -92       C  
ATOM   1807  ND1 HIS A 232      -9.202 -37.703  16.632  1.00 85.28           N  
ANISOU 1807  ND1 HIS A 232    14650   9861   7892    647   4503     81       N  
ATOM   1808  CD2 HIS A 232     -10.172 -35.934  15.800  1.00 85.68           C  
ANISOU 1808  CD2 HIS A 232    14034  10104   8416   1004   4789    -99       C  
ATOM   1809  CE1 HIS A 232     -10.436 -38.050  16.315  1.00 86.75           C  
ANISOU 1809  CE1 HIS A 232    14564  10340   8057    466   4815    162       C  
ATOM   1810  NE2 HIS A 232     -11.047 -36.994  15.809  1.00 86.99           N  
ANISOU 1810  NE2 HIS A 232    14143  10535   8376    701   4984     49       N  
ATOM   1811  N   VAL A 233      -6.102 -32.657  16.413  1.00 80.53           N  
ANISOU 1811  N   VAL A 233    14015   8460   8124   1484   3940   -733       N  
ATOM   1812  CA  VAL A 233      -4.875 -31.960  16.787  1.00 81.32           C  
ANISOU 1812  CA  VAL A 233    14328   8371   8199   1451   3689   -942       C  
ATOM   1813  C   VAL A 233      -4.740 -31.920  18.301  1.00 85.62           C  
ANISOU 1813  C   VAL A 233    15260   8952   8320   1411   3712  -1134       C  
ATOM   1814  O   VAL A 233      -5.723 -31.761  19.020  1.00 88.17           O  
ANISOU 1814  O   VAL A 233    15690   9362   8448   1478   4026  -1199       O  
ATOM   1815  CB  VAL A 233      -4.843 -30.529  16.226  1.00 81.72           C  
ANISOU 1815  CB  VAL A 233    14329   8184   8537   1560   3765  -1089       C  
ATOM   1816  CG1 VAL A 233      -3.448 -29.947  16.350  1.00 82.13           C  
ANISOU 1816  CG1 VAL A 233    14541   8074   8589   1399   3474  -1281       C  
ATOM   1817  CG2 VAL A 233      -5.295 -30.517  14.774  1.00 78.60           C  
ANISOU 1817  CG2 VAL A 233    13576   7777   8513   1644   3812   -876       C  
ATOM   1818  N   VAL A 234      -3.507 -32.069  18.770  1.00 87.22           N  
ANISOU 1818  N   VAL A 234    15645   9135   8358   1306   3374  -1238       N  
ATOM   1819  CA  VAL A 234      -3.236 -32.179  20.205  1.00 91.48           C  
ANISOU 1819  CA  VAL A 234    16575   9743   8442   1256   3319  -1400       C  
ATOM   1820  C   VAL A 234      -2.009 -31.406  20.665  1.00 94.81           C  
ANISOU 1820  C   VAL A 234    17146  10099   8779   1167   3036  -1683       C  
ATOM   1821  O   VAL A 234      -0.948 -31.446  20.047  1.00 93.28           O  
ANISOU 1821  O   VAL A 234    16767   9927   8748   1093   2720  -1693       O  
ATOM   1822  CB  VAL A 234      -3.083 -33.654  20.613  1.00 91.27           C  
ANISOU 1822  CB  VAL A 234    16705   9870   8105   1213   3149  -1186       C  
ATOM   1823  CG1 VAL A 234      -4.301 -34.441  20.164  1.00 89.25           C  
ANISOU 1823  CG1 VAL A 234    16326   9688   7899   1196   3443   -925       C  
ATOM   1824  CG2 VAL A 234      -1.814 -34.246  20.017  1.00 89.37           C  
ANISOU 1824  CG2 VAL A 234    16337   9657   7963   1221   2703  -1114       C  
ATOM   1825  N   GLN A 235      -2.187 -30.703  21.775  1.00100.79           N  
ANISOU 1825  N   GLN A 235    18229  10813   9253   1150   3171  -1935       N  
ATOM   1826  CA  GLN A 235      -1.153 -29.825  22.333  1.00105.18           C  
ANISOU 1826  CA  GLN A 235    18976  11309   9680   1006   2951  -2260       C  
ATOM   1827  C   GLN A 235      -0.367 -30.526  23.426  1.00108.71           C  
ANISOU 1827  C   GLN A 235    19660  11986   9657    941   2631  -2323       C  
ATOM   1828  O   GLN A 235      -0.913 -30.912  24.463  1.00111.43           O  
ANISOU 1828  O   GLN A 235    20319  12411   9610    984   2763  -2319       O  
ATOM   1829  CB  GLN A 235      -1.777 -28.535  22.887  1.00108.42           C  
ANISOU 1829  CB  GLN A 235    19662  11493  10040   1036   3279  -2542       C  
ATOM   1830  CG  GLN A 235      -0.760 -27.464  23.278  1.00112.88           C  
ANISOU 1830  CG  GLN A 235    20447  11920  10520    815   3089  -2900       C  
ATOM   1831  CD  GLN A 235      -1.366 -26.343  24.118  1.00119.70           C  
ANISOU 1831  CD  GLN A 235    21729  12548  11202    864   3401  -3211       C  
ATOM   1832  OE1 GLN A 235      -2.241 -26.579  24.953  1.00123.24           O  
ANISOU 1832  OE1 GLN A 235    22364  13086  11375   1023   3660  -3226       O  
ATOM   1833  NE2 GLN A 235      -0.894 -25.118  23.903  1.00121.15           N  
ANISOU 1833  NE2 GLN A 235    22094  12423  11514    708   3392  -3475       N  
ATOM   1834  N   ASP A 236       0.928 -30.680  23.176  1.00109.41           N  
ANISOU 1834  N   ASP A 236    19589  12217   9764    843   2206  -2387       N  
ATOM   1835  CA  ASP A 236       1.844 -31.280  24.143  1.00112.71           C  
ANISOU 1835  CA  ASP A 236    20187  12903   9734    834   1816  -2472       C  
ATOM   1836  C   ASP A 236       2.976 -30.309  24.476  1.00115.95           C  
ANISOU 1836  C   ASP A 236    20584  13412  10061    598   1555  -2851       C  
ATOM   1837  O   ASP A 236       3.964 -30.210  23.747  1.00115.76           O  
ANISOU 1837  O   ASP A 236    20206  13533  10245    489   1280  -2914       O  
ATOM   1838  CB  ASP A 236       2.410 -32.597  23.602  1.00110.67           C  
ANISOU 1838  CB  ASP A 236    19714  12837   9497    998   1485  -2201       C  
ATOM   1839  CG  ASP A 236       3.171 -33.384  24.656  1.00114.10           C  
ANISOU 1839  CG  ASP A 236    20409  13534   9411   1109   1085  -2227       C  
ATOM   1840  OD1 ASP A 236       2.721 -33.426  25.822  1.00114.00           O  
ANISOU 1840  OD1 ASP A 236    20835  13510   8970   1104   1187  -2271       O  
ATOM   1841  OD2 ASP A 236       4.223 -33.965  24.313  1.00115.54           O  
ANISOU 1841  OD2 ASP A 236    20356  13953   9588   1230    664  -2206       O  
TER    1842      ASP A 236                                                      
ATOM   1843  N   TYR L   2      13.601 -16.477 -22.653  1.00 99.01           N  
ANISOU 1843  N   TYR L   2    13607   7927  16085    790   2754   5614       N  
ATOM   1844  CA  TYR L   2      13.777 -16.845 -21.221  1.00 96.31           C  
ANISOU 1844  CA  TYR L   2    13407   7381  15807    507   2641   4812       C  
ATOM   1845  C   TYR L   2      14.207 -18.298 -21.084  1.00 90.38           C  
ANISOU 1845  C   TYR L   2    12624   7291  14424    356   2462   4481       C  
ATOM   1846  O   TYR L   2      13.553 -19.218 -21.584  1.00 87.90           O  
ANISOU 1846  O   TYR L   2    12236   7565  13596    580   2376   4499       O  
ATOM   1847  CB  TYR L   2      12.477 -16.607 -20.443  1.00 96.70           C  
ANISOU 1847  CB  TYR L   2    13564   7196  15983    740   2629   4411       C  
ATOM   1848  CG  TYR L   2      12.586 -16.883 -18.955  1.00 95.68           C  
ANISOU 1848  CG  TYR L   2    13606   6889  15860    472   2551   3624       C  
ATOM   1849  CD1 TYR L   2      13.065 -18.097 -18.487  1.00 92.34           C  
ANISOU 1849  CD1 TYR L   2    13227   6945  14912    255   2386   3270       C  
ATOM   1850  CD2 TYR L   2      12.197 -15.935 -18.020  1.00100.46           C  
ANISOU 1850  CD2 TYR L   2    14328   6863  16979    458   2643   3236       C  
ATOM   1851  CE1 TYR L   2      13.165 -18.359 -17.139  1.00 93.36           C  
ANISOU 1851  CE1 TYR L   2    13533   6976  14964     34   2302   2627       C  
ATOM   1852  CE2 TYR L   2      12.292 -16.188 -16.662  1.00100.16           C  
ANISOU 1852  CE2 TYR L   2    14455   6760  16841    224   2574   2508       C  
ATOM   1853  CZ  TYR L   2      12.778 -17.406 -16.229  1.00 97.19           C  
ANISOU 1853  CZ  TYR L   2    14142   6916  15871     15   2398   2242       C  
ATOM   1854  OH  TYR L   2      12.885 -17.689 -14.883  1.00 97.59           O  
ANISOU 1854  OH  TYR L   2    14378   6969  15734   -199   2314   1591       O  
ATOM   1855  N   THR L   3      15.322 -18.483 -20.389  1.00 88.26           N  
ANISOU 1855  N   THR L   3    12390   6891  14254    -21   2391   4156       N  
ATOM   1856  CA  THR L   3      15.863 -19.815 -20.137  1.00 82.19           C  
ANISOU 1856  CA  THR L   3    11594   6642  12993   -171   2201   3838       C  
ATOM   1857  C   THR L   3      16.381 -19.960 -18.712  1.00 79.67           C  
ANISOU 1857  C   THR L   3    11430   6075  12766   -470   2043   3229       C  
ATOM   1858  O   THR L   3      16.991 -19.050 -18.155  1.00 82.97           O  
ANISOU 1858  O   THR L   3    11880   5982  13661   -698   2071   3088       O  
ATOM   1859  CB  THR L   3      17.014 -20.140 -21.108  1.00 82.49           C  
ANISOU 1859  CB  THR L   3    11410   7008  12922   -295   2235   4198       C  
ATOM   1860  OG1 THR L   3      16.732 -19.586 -22.397  1.00 87.01           O  
ANISOU 1860  OG1 THR L   3    11860   7696  13504    -65   2432   4850       O  
ATOM   1861  CG2 THR L   3      17.194 -21.637 -21.237  1.00 79.63           C  
ANISOU 1861  CG2 THR L   3    10970   7280  12007   -277   2059   3969       C  
ATOM   1862  N   LEU L   4      16.115 -21.122 -18.135  1.00 74.02           N  
ANISOU 1862  N   LEU L   4    10802   5735  11588   -464   1872   2873       N  
ATOM   1863  CA  LEU L   4      16.636 -21.473 -16.813  1.00 72.36           C  
ANISOU 1863  CA  LEU L   4    10750   5440  11303   -715   1677   2352       C  
ATOM   1864  C   LEU L   4      18.112 -21.810 -16.917  1.00 71.29           C  
ANISOU 1864  C   LEU L   4    10458   5414  11216   -966   1521   2365       C  
ATOM   1865  O   LEU L   4      18.531 -22.580 -17.784  1.00 69.03           O  
ANISOU 1865  O   LEU L   4     9984   5524  10719   -911   1499   2612       O  
ATOM   1866  CB  LEU L   4      15.877 -22.662 -16.211  1.00 68.87           C  
ANISOU 1866  CB  LEU L   4    10454   5361  10353   -620   1570   2075       C  
ATOM   1867  CG  LEU L   4      14.423 -22.375 -15.850  1.00 68.57           C  
ANISOU 1867  CG  LEU L   4    10549   5225  10280   -417   1730   1937       C  
ATOM   1868  CD1 LEU L   4      13.663 -23.666 -15.617  1.00 62.58           C  
ANISOU 1868  CD1 LEU L   4     9844   4880   9052   -325   1687   1802       C  
ATOM   1869  CD2 LEU L   4      14.364 -21.471 -14.628  1.00 72.01           C  
ANISOU 1869  CD2 LEU L   4    11186   5226  10949   -555   1760   1517       C  
ATOM   1870  N   THR L   5      18.887 -21.230 -16.011  1.00 72.54           N  
ANISOU 1870  N   THR L   5    10664   5236  11663  -1235   1406   2040       N  
ATOM   1871  CA  THR L   5      20.342 -21.382 -16.020  1.00 72.39           C  
ANISOU 1871  CA  THR L   5    10439   5265  11801  -1495   1243   1998       C  
ATOM   1872  C   THR L   5      20.737 -22.823 -15.808  1.00 67.33           C  
ANISOU 1872  C   THR L   5     9777   5117  10688  -1471    983   1872       C  
ATOM   1873  O   THR L   5      20.250 -23.488 -14.904  1.00 66.25           O  
ANISOU 1873  O   THR L   5     9871   5114  10188  -1420    819   1587       O  
ATOM   1874  CB  THR L   5      21.022 -20.523 -14.943  1.00 76.47           C  
ANISOU 1874  CB  THR L   5    10996   5354  12704  -1791   1107   1555       C  
ATOM   1875  OG1 THR L   5      20.423 -19.221 -14.926  1.00 79.76           O  
ANISOU 1875  OG1 THR L   5    11491   5227  13589  -1781   1346   1567       O  
ATOM   1876  CG2 THR L   5      22.515 -20.397 -15.218  1.00 78.45           C  
ANISOU 1876  CG2 THR L   5    10926   5581  13298  -2067   1008   1588       C  
ATOM   1877  N   GLN L   6      21.638 -23.282 -16.663  1.00 65.73           N  
ANISOU 1877  N   GLN L   6     9284   5167  10523  -1505    974   2105       N  
ATOM   1878  CA  GLN L   6      22.110 -24.667 -16.645  1.00 62.35           C  
ANISOU 1878  CA  GLN L   6     8768   5167   9754  -1449    742   2016       C  
ATOM   1879  C   GLN L   6      23.569 -24.746 -17.119  1.00 64.10           C  
ANISOU 1879  C   GLN L   6     8618   5494  10243  -1619    675   2070       C  
ATOM   1880  O   GLN L   6      23.939 -24.109 -18.108  1.00 65.89           O  
ANISOU 1880  O   GLN L   6     8608   5685  10743  -1673    939   2386       O  
ATOM   1881  CB  GLN L   6      21.221 -25.514 -17.560  1.00 58.78           C  
ANISOU 1881  CB  GLN L   6     8307   5077   8950  -1166    882   2253       C  
ATOM   1882  CG  GLN L   6      20.767 -26.832 -16.959  1.00 55.20           C  
ANISOU 1882  CG  GLN L   6     8014   4855   8104  -1051    675   2039       C  
ATOM   1883  CD  GLN L   6      19.876 -27.630 -17.895  1.00 52.26           C  
ANISOU 1883  CD  GLN L   6     7580   4807   7469   -802    814   2197       C  
ATOM   1884  OE1 GLN L   6      18.987 -27.080 -18.537  1.00 48.92           O  
ANISOU 1884  OE1 GLN L   6     7166   4391   7031   -665   1039   2389       O  
ATOM   1885  NE2 GLN L   6      20.112 -28.936 -17.975  1.00 53.07           N  
ANISOU 1885  NE2 GLN L   6     7599   5170   7394   -730    659   2095       N  
ATOM   1886  N   PRO L   7      24.408 -25.525 -16.419  1.00 63.37           N  
ANISOU 1886  N   PRO L   7     8454   5544  10078  -1694    330   1788       N  
ATOM   1887  CA  PRO L   7      25.796 -25.623 -16.867  1.00 65.30           C  
ANISOU 1887  CA  PRO L   7     8282   5907  10621  -1840    267   1798       C  
ATOM   1888  C   PRO L   7      25.920 -26.270 -18.248  1.00 64.29           C  
ANISOU 1888  C   PRO L   7     7879   6160  10388  -1674    497   2100       C  
ATOM   1889  O   PRO L   7      25.164 -27.182 -18.580  1.00 61.35           O  
ANISOU 1889  O   PRO L   7     7621   6047   9643  -1427    510   2150       O  
ATOM   1890  CB  PRO L   7      26.461 -26.494 -15.795  1.00 64.89           C  
ANISOU 1890  CB  PRO L   7     8242   5975  10439  -1858   -203   1446       C  
ATOM   1891  CG  PRO L   7      25.365 -27.213 -15.138  1.00 61.92           C  
ANISOU 1891  CG  PRO L   7     8273   5662   9592  -1663   -312   1386       C  
ATOM   1892  CD  PRO L   7      24.143 -26.355 -15.234  1.00 61.58           C  
ANISOU 1892  CD  PRO L   7     8500   5397   9501  -1634     -4   1493       C  
ATOM   1893  N   PRO L   8      26.874 -25.800 -19.057  1.00 67.71           N  
ANISOU 1893  N   PRO L   8     7929   6644  11154  -1823    698   2271       N  
ATOM   1894  CA  PRO L   8      26.989 -26.296 -20.425  1.00 67.53           C  
ANISOU 1894  CA  PRO L   8     7638   7045  10975  -1671    973   2547       C  
ATOM   1895  C   PRO L   8      27.285 -27.778 -20.463  1.00 65.49           C  
ANISOU 1895  C   PRO L   8     7244   7161  10476  -1479    740   2309       C  
ATOM   1896  O   PRO L   8      26.541 -28.555 -21.054  1.00 63.35           O  
ANISOU 1896  O   PRO L   8     7045   7177   9848  -1229    814   2359       O  
ATOM   1897  CB  PRO L   8      28.185 -25.518 -20.983  1.00 72.51           C  
ANISOU 1897  CB  PRO L   8     7856   7630  12064  -1939   1201   2704       C  
ATOM   1898  CG  PRO L   8      28.313 -24.319 -20.106  1.00 76.05           C  
ANISOU 1898  CG  PRO L   8     8428   7521  12947  -2220   1144   2615       C  
ATOM   1899  CD  PRO L   8      27.892 -24.782 -18.751  1.00 72.74           C  
ANISOU 1899  CD  PRO L   8     8337   6968  12333  -2159    705   2195       C  
ATOM   1900  N   LEU L   9      28.393 -28.139 -19.833  1.00 67.17           N  
ANISOU 1900  N   LEU L   9     7233   7350  10939  -1595    443   2031       N  
ATOM   1901  CA  LEU L   9      28.868 -29.517 -19.800  1.00 65.63           C  
ANISOU 1901  CA  LEU L   9     6856   7431  10651  -1409    187   1802       C  
ATOM   1902  C   LEU L   9      29.097 -29.988 -18.379  1.00 65.06           C  
ANISOU 1902  C   LEU L   9     6967   7161  10592  -1415   -317   1518       C  
ATOM   1903  O   LEU L   9      29.505 -29.231 -17.503  1.00 66.71           O  
ANISOU 1903  O   LEU L   9     7227   7123  10999  -1631   -506   1393       O  
ATOM   1904  CB  LEU L   9      30.163 -29.657 -20.616  1.00 69.28           C  
ANISOU 1904  CB  LEU L   9     6745   8165  11414  -1474    321   1771       C  
ATOM   1905  CG  LEU L   9      30.907 -31.002 -20.575  1.00 70.03           C  
ANISOU 1905  CG  LEU L   9     6542   8495  11571  -1281     44   1482       C  
ATOM   1906  CD1 LEU L   9      30.013 -32.157 -20.986  1.00 67.39           C  
ANISOU 1906  CD1 LEU L   9     6383   8353  10871   -964     53   1444       C  
ATOM   1907  CD2 LEU L   9      32.140 -30.965 -21.459  1.00 75.25           C  
ANISOU 1907  CD2 LEU L   9     6593   9446  12552  -1361    268   1440       C  
ATOM   1908  N   VAL L  11      28.808 -31.263 -18.180  1.00 63.27           N  
ANISOU 1908  N   VAL L  11     6838   7056  10145  -1169   -531   1420       N  
ATOM   1909  CA  VAL L  11      29.099 -31.955 -16.932  1.00 63.59           C  
ANISOU 1909  CA  VAL L  11     7030   6981  10152  -1112  -1023   1233       C  
ATOM   1910  C   VAL L  11      29.677 -33.332 -17.225  1.00 64.49           C  
ANISOU 1910  C   VAL L  11     6864   7274  10364   -869  -1210   1128       C  
ATOM   1911  O   VAL L  11      29.021 -34.176 -17.824  1.00 63.23           O  
ANISOU 1911  O   VAL L  11     6757   7215  10053   -667  -1064   1164       O  
ATOM   1912  CB  VAL L  11      27.829 -32.109 -16.081  1.00 60.61           C  
ANISOU 1912  CB  VAL L  11     7216   6435   9380  -1049  -1095   1286       C  
ATOM   1913  CG1 VAL L  11      28.080 -33.023 -14.895  1.00 61.43           C  
ANISOU 1913  CG1 VAL L  11     7495   6485   9362   -942  -1572   1189       C  
ATOM   1914  CG2 VAL L  11      27.347 -30.753 -15.618  1.00 60.25           C  
ANISOU 1914  CG2 VAL L  11     7424   6173   9295  -1268   -963   1301       C  
ATOM   1915  N   SER L  12      30.917 -33.537 -16.806  1.00 67.91           N  
ANISOU 1915  N   SER L  12     6966   7734  11104   -887  -1546    961       N  
ATOM   1916  CA  SER L  12      31.584 -34.825 -16.984  1.00 69.46           C  
ANISOU 1916  CA  SER L  12     6855   8045  11493   -628  -1774    837       C  
ATOM   1917  C   SER L  12      31.303 -35.755 -15.821  1.00 69.52           C  
ANISOU 1917  C   SER L  12     7211   7872  11332   -443  -2233    866       C  
ATOM   1918  O   SER L  12      30.767 -35.362 -14.784  1.00 68.98           O  
ANISOU 1918  O   SER L  12     7584   7656  10968   -540  -2407    948       O  
ATOM   1919  CB  SER L  12      33.099 -34.655 -17.143  1.00 74.32           C  
ANISOU 1919  CB  SER L  12     6868   8796  12575   -697  -1920    644       C  
ATOM   1920  OG  SER L  12      33.402 -33.878 -18.288  1.00 76.65           O  
ANISOU 1920  OG  SER L  12     6814   9279  13033   -873  -1433    671       O  
ATOM   1921  N   VAL L  13      31.705 -37.000 -16.025  1.00 70.81           N  
ANISOU 1921  N   VAL L  13     7152   8051  11702   -168  -2408    799       N  
ATOM   1922  CA  VAL L  13      31.511 -38.072 -15.046  1.00 71.32           C  
ANISOU 1922  CA  VAL L  13     7505   7911  11682     54  -2827    905       C  
ATOM   1923  C   VAL L  13      32.133 -39.388 -15.491  1.00 73.00           C  
ANISOU 1923  C   VAL L  13     7344   8093  12301    373  -2978    795       C  
ATOM   1924  O   VAL L  13      31.939 -39.837 -16.617  1.00 72.02           O  
ANISOU 1924  O   VAL L  13     6980   8055  12328    471  -2634    657       O  
ATOM   1925  CB  VAL L  13      30.012 -38.292 -14.746  1.00 67.57           C  
ANISOU 1925  CB  VAL L  13     7616   7270  10788     49  -2640   1113       C  
ATOM   1926  CG1 VAL L  13      29.665 -39.762 -14.791  1.00 69.71           C  
ANISOU 1926  CG1 VAL L  13     7950   7353  11185    325  -2725   1180       C  
ATOM   1927  CG2 VAL L  13      29.652 -37.693 -13.398  1.00 67.78           C  
ANISOU 1927  CG2 VAL L  13     8121   7209  10424    -98  -2880   1254       C  
ATOM   1928  N   ALA L  14      32.900 -39.985 -14.593  1.00 76.52           N  
ANISOU 1928  N   ALA L  14     7722   8429  12921    552  -3513    835       N  
ATOM   1929  CA  ALA L  14      33.459 -41.314 -14.833  1.00 79.25           C  
ANISOU 1929  CA  ALA L  14     7751   8645  13714    906  -3724    762       C  
ATOM   1930  C   ALA L  14      32.350 -42.333 -14.652  1.00 77.77           C  
ANISOU 1930  C   ALA L  14     8007   8141  13400   1061  -3660    975       C  
ATOM   1931  O   ALA L  14      31.320 -42.045 -14.050  1.00 75.07           O  
ANISOU 1931  O   ALA L  14     8216   7705  12603    910  -3576   1218       O  
ATOM   1932  CB  ALA L  14      34.614 -41.602 -13.882  1.00 84.13           C  
ANISOU 1932  CB  ALA L  14     8158   9237  14570   1082  -4365    791       C  
ATOM   1933  N   LEU L  15      32.559 -43.523 -15.193  1.00 79.99           N  
ANISOU 1933  N   LEU L  15     8014   8244  14136   1352  -3672    850       N  
ATOM   1934  CA  LEU L  15      31.599 -44.617 -14.998  1.00 79.57           C  
ANISOU 1934  CA  LEU L  15     8320   7801  14111   1499  -3635   1037       C  
ATOM   1935  C   LEU L  15      31.383 -44.854 -13.513  1.00 81.60           C  
ANISOU 1935  C   LEU L  15     9093   7813  14099   1536  -4058   1509       C  
ATOM   1936  O   LEU L  15      32.330 -44.939 -12.734  1.00 86.06           O  
ANISOU 1936  O   LEU L  15     9555   8385  14759   1686  -4564   1636       O  
ATOM   1937  CB  LEU L  15      32.067 -45.913 -15.678  1.00 82.88           C  
ANISOU 1937  CB  LEU L  15     8309   7986  15195   1840  -3673    788       C  
ATOM   1938  CG  LEU L  15      32.028 -45.918 -17.208  1.00 80.93           C  
ANISOU 1938  CG  LEU L  15     7613   7999  15139   1831  -3188    290       C  
ATOM   1939  CD1 LEU L  15      32.499 -47.258 -17.756  1.00 83.48           C  
ANISOU 1939  CD1 LEU L  15     7515   8052  16152   2190  -3258    -23       C  
ATOM   1940  CD2 LEU L  15      30.625 -45.594 -17.706  1.00 74.94           C  
ANISOU 1940  CD2 LEU L  15     7204   7317  13951   1601  -2727    290       C  
ATOM   1941  N   GLY L  16      30.117 -44.940 -13.136  1.00 78.94           N  
ANISOU 1941  N   GLY L  16     9293   7307  13392   1398  -3841   1763       N  
ATOM   1942  CA  GLY L  16      29.731 -45.243 -11.764  1.00 82.20           C  
ANISOU 1942  CA  GLY L  16    10250   7513  13470   1419  -4139   2253       C  
ATOM   1943  C   GLY L  16      29.773 -44.037 -10.850  1.00 82.84           C  
ANISOU 1943  C   GLY L  16    10627   7915  12932   1189  -4293   2364       C  
ATOM   1944  O   GLY L  16      29.221 -44.056  -9.751  1.00 84.69           O  
ANISOU 1944  O   GLY L  16    11380   8098  12702   1134  -4419   2728       O  
ATOM   1945  N   GLN L  17      30.443 -42.985 -11.305  1.00 82.30           N  
ANISOU 1945  N   GLN L  17    10216   8180  12873   1045  -4262   2031       N  
ATOM   1946  CA  GLN L  17      30.526 -41.732 -10.534  1.00 82.42           C  
ANISOU 1946  CA  GLN L  17    10445   8474  12397    796  -4385   2018       C  
ATOM   1947  C   GLN L  17      29.179 -41.040 -10.455  1.00 78.47           C  
ANISOU 1947  C   GLN L  17    10409   7993  11412    526  -3937   2075       C  
ATOM   1948  O   GLN L  17      28.253 -41.316 -11.224  1.00 75.40           O  
ANISOU 1948  O   GLN L  17    10073   7484  11092    493  -3493   2056       O  
ATOM   1949  CB  GLN L  17      31.558 -40.752 -11.118  1.00 82.76           C  
ANISOU 1949  CB  GLN L  17     9963   8796  12686    668  -4401   1640       C  
ATOM   1950  CG  GLN L  17      33.007 -41.094 -10.823  1.00 89.54           C  
ANISOU 1950  CG  GLN L  17    10363   9735  13924    880  -4952   1548       C  
ATOM   1951  CD  GLN L  17      33.932 -39.903 -11.062  1.00 91.89           C  
ANISOU 1951  CD  GLN L  17    10224  10321  14369    652  -4986   1201       C  
ATOM   1952  OE1 GLN L  17      33.545 -38.924 -11.712  1.00 87.30           O  
ANISOU 1952  OE1 GLN L  17     9621   9831  13717    364  -4525   1044       O  
ATOM   1953  NE2 GLN L  17      35.151 -39.976 -10.529  1.00 95.09           N  
ANISOU 1953  NE2 GLN L  17    10265  10854  15011    779  -5538   1096       N  
ATOM   1954  N   LYS L  18      29.108 -40.117  -9.508  1.00 79.23           N  
ANISOU 1954  N   LYS L  18    10803   8266  11036    343  -4082   2094       N  
ATOM   1955  CA  LYS L  18      27.922 -39.284  -9.300  1.00 75.44           C  
ANISOU 1955  CA  LYS L  18    10735   7827  10101     91  -3691   2092       C  
ATOM   1956  C   LYS L  18      27.996 -38.052 -10.177  1.00 71.94           C  
ANISOU 1956  C   LYS L  18    10016   7513   9803   -128  -3368   1768       C  
ATOM   1957  O   LYS L  18      29.053 -37.454 -10.343  1.00 74.06           O  
ANISOU 1957  O   LYS L  18     9915   7914  10310   -187  -3560   1550       O  
ATOM   1958  CB  LYS L  18      27.808 -38.865  -7.833  1.00 78.74           C  
ANISOU 1958  CB  LYS L  18    11602   8388   9927      9  -3986   2211       C  
ATOM   1959  CG  LYS L  18      26.443 -38.344  -7.434  1.00 77.60           C  
ANISOU 1959  CG  LYS L  18    11941   8247   9298   -184  -3581   2263       C  
ATOM   1960  CD  LYS L  18      26.339 -38.170  -5.923  1.00 84.29           C  
ANISOU 1960  CD  LYS L  18    13248   9283   9494   -219  -3875   2394       C  
ATOM   1961  CE  LYS L  18      24.897 -38.282  -5.447  1.00 84.85           C  
ANISOU 1961  CE  LYS L  18    13823   9308   9109   -315  -3460   2597       C  
ATOM   1962  NZ  LYS L  18      24.798 -38.494  -3.976  1.00 89.53           N  
ANISOU 1962  NZ  LYS L  18    14886  10112   9020   -289  -3734   2845       N  
ATOM   1963  N   ALA L  19      26.857 -37.692 -10.745  1.00 67.91           N  
ANISOU 1963  N   ALA L  19     9671   6953   9179   -244  -2873   1762       N  
ATOM   1964  CA  ALA L  19      26.741 -36.487 -11.563  1.00 65.33           C  
ANISOU 1964  CA  ALA L  19     9157   6714   8951   -435  -2527   1556       C  
ATOM   1965  C   ALA L  19      25.570 -35.642 -11.105  1.00 64.49           C  
ANISOU 1965  C   ALA L  19     9470   6576   8457   -606  -2247   1567       C  
ATOM   1966  O   ALA L  19      24.494 -36.153 -10.793  1.00 63.41           O  
ANISOU 1966  O   ALA L  19     9670   6361   8063   -566  -2080   1722       O  
ATOM   1967  CB  ALA L  19      26.578 -36.850 -13.019  1.00 62.08           C  
ANISOU 1967  CB  ALA L  19     8408   6323   8855   -348  -2181   1512       C  
ATOM   1968  N   THR L  20      25.796 -34.337 -11.067  1.00 65.82           N  
ANISOU 1968  N   THR L  20     9584   6780   8645   -802  -2180   1383       N  
ATOM   1969  CA  THR L  20      24.781 -33.401 -10.596  1.00 65.35           C  
ANISOU 1969  CA  THR L  20     9878   6661   8290   -952  -1929   1324       C  
ATOM   1970  C   THR L  20      24.608 -32.216 -11.521  1.00 63.79           C  
ANISOU 1970  C   THR L  20     9487   6399   8354  -1083  -1570   1230       C  
ATOM   1971  O   THR L  20      25.533 -31.437 -11.747  1.00 66.04           O  
ANISOU 1971  O   THR L  20     9487   6669   8936  -1216  -1646   1092       O  
ATOM   1972  CB  THR L  20      25.117 -32.876  -9.198  1.00 69.21           C  
ANISOU 1972  CB  THR L  20    10621   7206   8468  -1068  -2264   1159       C  
ATOM   1973  OG1 THR L  20      25.270 -33.979  -8.297  1.00 71.56           O  
ANISOU 1973  OG1 THR L  20    11137   7598   8456   -921  -2613   1336       O  
ATOM   1974  CG2 THR L  20      24.009 -31.965  -8.697  1.00 69.19           C  
ANISOU 1974  CG2 THR L  20    10976   7141   8173  -1198  -1968   1037       C  
ATOM   1975  N   ILE L  21      23.394 -32.098 -12.038  1.00 60.90           N  
ANISOU 1975  N   ILE L  21     9264   5983   7893  -1043  -1178   1329       N  
ATOM   1976  CA  ILE L  21      23.029 -31.025 -12.947  1.00 59.72           C  
ANISOU 1976  CA  ILE L  21     8977   5763   7951  -1112   -820   1336       C  
ATOM   1977  C   ILE L  21      22.082 -30.065 -12.263  1.00 60.35           C  
ANISOU 1977  C   ILE L  21     9385   5688   7857  -1205   -646   1232       C  
ATOM   1978  O   ILE L  21      21.007 -30.451 -11.799  1.00 59.40           O  
ANISOU 1978  O   ILE L  21     9557   5578   7435  -1136   -528   1257       O  
ATOM   1979  CB  ILE L  21      22.347 -31.574 -14.201  1.00 56.63           C  
ANISOU 1979  CB  ILE L  21     8433   5482   7601   -949   -522   1508       C  
ATOM   1980  CG1 ILE L  21      23.241 -32.619 -14.869  1.00 57.00           C  
ANISOU 1980  CG1 ILE L  21     8145   5691   7822   -833   -673   1532       C  
ATOM   1981  CG2 ILE L  21      22.024 -30.442 -15.164  1.00 55.75           C  
ANISOU 1981  CG2 ILE L  21     8182   5338   7662   -984   -185   1598       C  
ATOM   1982  CD1 ILE L  21      22.544 -33.395 -15.946  1.00 56.13           C  
ANISOU 1982  CD1 ILE L  21     7905   5730   7693   -659   -443   1600       C  
ATOM   1983  N   THR L  22      22.501 -28.809 -12.212  1.00 61.79           N  
ANISOU 1983  N   THR L  22     9487   5706   8285  -1369   -609   1093       N  
ATOM   1984  CA  THR L  22      21.731 -27.760 -11.554  1.00 62.74           C  
ANISOU 1984  CA  THR L  22     9872   5624   8343  -1458   -452    911       C  
ATOM   1985  C   THR L  22      20.825 -27.022 -12.532  1.00 61.60           C  
ANISOU 1985  C   THR L  22     9670   5328   8407  -1384    -35   1081       C  
ATOM   1986  O   THR L  22      21.095 -26.934 -13.729  1.00 60.72           O  
ANISOU 1986  O   THR L  22     9277   5250   8546  -1335    114   1323       O  
ATOM   1987  CB  THR L  22      22.656 -26.747 -10.847  1.00 66.80           C  
ANISOU 1987  CB  THR L  22    10332   5972   9076  -1687   -663    592       C  
ATOM   1988  OG1 THR L  22      23.591 -26.203 -11.789  1.00 66.34           O  
ANISOU 1988  OG1 THR L  22     9877   5805   9526  -1792   -609    689       O  
ATOM   1989  CG2 THR L  22      23.410 -27.421  -9.715  1.00 68.22           C  
ANISOU 1989  CG2 THR L  22    10610   6362   8949  -1724  -1129    398       C  
ATOM   1990  N   CYS L  23      19.735 -26.502 -11.989  1.00 61.96           N  
ANISOU 1990  N   CYS L  23     9982   5241   8320  -1358    151    954       N  
ATOM   1991  CA  CYS L  23      18.768 -25.735 -12.768  1.00 61.30           C  
ANISOU 1991  CA  CYS L  23     9859   4991   8442  -1246    510   1102       C  
ATOM   1992  C   CYS L  23      18.196 -24.577 -11.957  1.00 63.67           C  
ANISOU 1992  C   CYS L  23    10361   4980   8851  -1313    636    807       C  
ATOM   1993  O   CYS L  23      17.389 -24.772 -11.045  1.00 63.66           O  
ANISOU 1993  O   CYS L  23    10623   5038   8525  -1281    678    584       O  
ATOM   1994  CB  CYS L  23      17.657 -26.670 -13.255  1.00 58.68           C  
ANISOU 1994  CB  CYS L  23     9561   4893   7840  -1033    669   1283       C  
ATOM   1995  SG  CYS L  23      16.297 -25.854 -14.102  1.00 61.99           S  
ANISOU 1995  SG  CYS L  23     9926   5192   8435   -832   1044   1445       S  
ATOM   1996  N   SER L  24      18.636 -23.372 -12.304  1.00 66.43           N  
ANISOU 1996  N   SER L  24    10568   4984   9689  -1412    722    799       N  
ATOM   1997  CA  SER L  24      18.302 -22.162 -11.540  1.00 70.33           C  
ANISOU 1997  CA  SER L  24    11204   5090  10428  -1499    819    440       C  
ATOM   1998  C   SER L  24      17.268 -21.266 -12.208  1.00 71.90           C  
ANISOU 1998  C   SER L  24    11373   4977  10967  -1319   1170    620       C  
ATOM   1999  O   SER L  24      17.286 -21.031 -13.419  1.00 70.99           O  
ANISOU 1999  O   SER L  24    11051   4799  11123  -1214   1318   1068       O  
ATOM   2000  CB  SER L  24      19.561 -21.345 -11.253  1.00 73.74           C  
ANISOU 2000  CB  SER L  24    11491   5243  11284  -1775    643    208       C  
ATOM   2001  OG  SER L  24      20.559 -22.139 -10.643  1.00 72.18           O  
ANISOU 2001  OG  SER L  24    11275   5354  10797  -1912    269     38       O  
ATOM   2002  N   GLY L  25      16.366 -20.771 -11.372  1.00 74.92           N  
ANISOU 2002  N   GLY L  25    11961   5197  11310  -1265   1296    261       N  
ATOM   2003  CA  GLY L  25      15.276 -19.890 -11.802  1.00 77.06           C  
ANISOU 2003  CA  GLY L  25    12208   5140  11930  -1053   1608    350       C  
ATOM   2004  C   GLY L  25      14.711 -19.058 -10.672  1.00 81.51           C  
ANISOU 2004  C   GLY L  25    12954   5406  12609  -1080   1713   -225       C  
ATOM   2005  O   GLY L  25      14.740 -19.458  -9.511  1.00 82.35           O  
ANISOU 2005  O   GLY L  25    13268   5744  12279  -1198   1595   -672       O  
ATOM   2006  N   ASP L  26      14.204 -17.888 -11.024  1.00 85.69           N  
ANISOU 2006  N   ASP L  26    13403   5426  13730   -954   1939   -205       N  
ATOM   2007  CA  ASP L  26      13.655 -16.972 -10.022  1.00 91.23           C  
ANISOU 2007  CA  ASP L  26    14234   5771  14660   -955   2074   -814       C  
ATOM   2008  C   ASP L  26      12.471 -17.637  -9.336  1.00 89.71           C  
ANISOU 2008  C   ASP L  26    14206   5974  13905   -793   2210  -1072       C  
ATOM   2009  O   ASP L  26      11.497 -18.024  -9.980  1.00 87.67           O  
ANISOU 2009  O   ASP L  26    13865   5881  13565   -532   2376   -740       O  
ATOM   2010  CB  ASP L  26      13.243 -15.632 -10.645  1.00 95.49           C  
ANISOU 2010  CB  ASP L  26    14627   5626  16030   -790   2309   -671       C  
ATOM   2011  CG  ASP L  26      13.094 -14.533  -9.611  1.00104.60           C  
ANISOU 2011  CG  ASP L  26    15864   6275  17603   -871   2401  -1397       C  
ATOM   2012  OD1 ASP L  26      13.358 -14.801  -8.419  1.00109.79           O  
ANISOU 2012  OD1 ASP L  26    16696   7187  17833  -1068   2269  -2026       O  
ATOM   2013  OD2 ASP L  26      12.723 -13.397  -9.986  1.00110.09           O  
ANISOU 2013  OD2 ASP L  26    16449   6321  19058   -725   2599  -1348       O  
ATOM   2014  N   LYS L  27      12.587 -17.778  -8.021  1.00 91.54           N  
ANISOU 2014  N   LYS L  27    14655   6394  13730   -962   2136  -1669       N  
ATOM   2015  CA  LYS L  27      11.557 -18.413  -7.198  1.00 91.09           C  
ANISOU 2015  CA  LYS L  27    14779   6749  13082   -869   2305  -1943       C  
ATOM   2016  C   LYS L  27      11.160 -19.760  -7.788  1.00 85.38           C  
ANISOU 2016  C   LYS L  27    14028   6509  11905   -768   2301  -1416       C  
ATOM   2017  O   LYS L  27       9.984 -20.130  -7.838  1.00 84.27           O  
ANISOU 2017  O   LYS L  27    13862   6547  11609   -584   2552  -1373       O  
ATOM   2018  CB  LYS L  27      10.336 -17.501  -7.061  1.00 94.54           C  
ANISOU 2018  CB  LYS L  27    15157   6856  13907   -634   2665  -2253       C  
ATOM   2019  CG  LYS L  27      10.636 -16.186  -6.377  1.00100.71           C  
ANISOU 2019  CG  LYS L  27    15966   7122  15178   -727   2697  -2889       C  
ATOM   2020  CD  LYS L  27       9.435 -15.263  -6.429  1.00104.65           C  
ANISOU 2020  CD  LYS L  27    16348   7210  16204   -434   3055  -3133       C  
ATOM   2021  CE  LYS L  27       9.767 -13.869  -5.914  1.00111.38           C  
ANISOU 2021  CE  LYS L  27    17180   7406  17733   -509   3095  -3756       C  
ATOM   2022  NZ  LYS L  27       8.558 -12.999  -5.825  1.00115.38           N  
ANISOU 2022  NZ  LYS L  27    17570   7507  18762   -194   3452  -4085       N  
ATOM   2023  N   LEU L  28      12.179 -20.477  -8.234  1.00 81.95           N  
ANISOU 2023  N   LEU L  28    13559   6262  11317   -899   2014  -1062       N  
ATOM   2024  CA  LEU L  28      12.008 -21.763  -8.914  1.00 76.76           C  
ANISOU 2024  CA  LEU L  28    12836   5999  10331   -822   1967   -581       C  
ATOM   2025  C   LEU L  28      11.383 -22.799  -7.997  1.00 76.35           C  
ANISOU 2025  C   LEU L  28    12999   6373   9638   -855   2040   -723       C  
ATOM   2026  O   LEU L  28      10.733 -23.741  -8.458  1.00 73.37           O  
ANISOU 2026  O   LEU L  28    12551   6245   9081   -753   2137   -433       O  
ATOM   2027  CB  LEU L  28      13.357 -22.277  -9.435  1.00 74.44           C  
ANISOU 2027  CB  LEU L  28    12454   5798  10030   -965   1639   -277       C  
ATOM   2028  CG  LEU L  28      13.371 -23.577 -10.240  1.00 70.99           C  
ANISOU 2028  CG  LEU L  28    11908   5717   9348   -888   1562    171       C  
ATOM   2029  CD1 LEU L  28      12.412 -23.522 -11.417  1.00 70.30           C  
ANISOU 2029  CD1 LEU L  28    11602   5618   9491   -634   1786    488       C  
ATOM   2030  CD2 LEU L  28      14.788 -23.882 -10.718  1.00 70.26           C  
ANISOU 2030  CD2 LEU L  28    11685   5666   9342  -1019   1263    381       C  
ATOM   2031  N   SER L  29      11.578 -22.601  -6.698  1.00 80.04           N  
ANISOU 2031  N   SER L  29    13718   6928   9766  -1008   2002  -1180       N  
ATOM   2032  CA  SER L  29      11.182 -23.595  -5.686  1.00 80.14           C  
ANISOU 2032  CA  SER L  29    13987   7382   9078  -1082   2057  -1261       C  
ATOM   2033  C   SER L  29       9.798 -23.305  -5.138  1.00 82.43           C  
ANISOU 2033  C   SER L  29    14331   7726   9262   -980   2490  -1568       C  
ATOM   2034  O   SER L  29       9.466 -23.663  -4.008  1.00 85.96           O  
ANISOU 2034  O   SER L  29    15028   8492   9142  -1072   2615  -1815       O  
ATOM   2035  CB  SER L  29      12.202 -23.663  -4.541  1.00 83.33           C  
ANISOU 2035  CB  SER L  29    14648   7985   9026  -1291   1743  -1548       C  
ATOM   2036  OG  SER L  29      13.456 -24.141  -4.999  1.00 79.98           O  
ANISOU 2036  OG  SER L  29    14140   7580   8668  -1375   1337  -1246       O  
ATOM   2037  N   ASP L  30       9.002 -22.634  -5.953  1.00 81.45           N  
ANISOU 2037  N   ASP L  30    13954   7308   9685   -774   2724  -1538       N  
ATOM   2038  CA  ASP L  30       7.583 -22.434  -5.652  1.00 83.51           C  
ANISOU 2038  CA  ASP L  30    14158   7617   9956   -626   3152  -1781       C  
ATOM   2039  C   ASP L  30       6.770 -22.988  -6.801  1.00 78.68           C  
ANISOU 2039  C   ASP L  30    13254   7045   9595   -434   3270  -1349       C  
ATOM   2040  O   ASP L  30       5.600 -22.664  -6.995  1.00 79.45           O  
ANISOU 2040  O   ASP L  30    13156   7092   9938   -239   3575  -1467       O  
ATOM   2041  CB  ASP L  30       7.283 -20.957  -5.425  1.00 88.59           C  
ANISOU 2041  CB  ASP L  30    14732   7843  11085   -511   3317  -2272       C  
ATOM   2042  CG  ASP L  30       8.130 -20.359  -4.317  1.00 95.04           C  
ANISOU 2042  CG  ASP L  30    15800   8621  11690   -716   3167  -2803       C  
ATOM   2043  OD1 ASP L  30       9.357 -20.601  -4.305  1.00 96.38           O  
ANISOU 2043  OD1 ASP L  30    16067   8829  11724   -899   2787  -2665       O  
ATOM   2044  OD2 ASP L  30       7.571 -19.646  -3.457  1.00101.94           O  
ANISOU 2044  OD2 ASP L  30    16743   9448  12540   -687   3420  -3404       O  
ATOM   2045  N   VAL L  31       7.445 -23.837  -7.559  1.00 73.76           N  
ANISOU 2045  N   VAL L  31    12578   6537   8910   -484   3000   -888       N  
ATOM   2046  CA  VAL L  31       6.882 -24.464  -8.748  1.00 70.08           C  
ANISOU 2046  CA  VAL L  31    11824   6166   8639   -323   3024   -496       C  
ATOM   2047  C   VAL L  31       7.624 -25.746  -9.087  1.00 66.38           C  
ANISOU 2047  C   VAL L  31    11393   5936   7893   -456   2769   -139       C  
ATOM   2048  O   VAL L  31       8.834 -25.844  -8.898  1.00 67.35           O  
ANISOU 2048  O   VAL L  31    11663   6035   7893   -599   2481    -70       O  
ATOM   2049  CB  VAL L  31       6.941 -23.500  -9.949  1.00 69.35           C  
ANISOU 2049  CB  VAL L  31    11465   5760   9125    -93   2950   -302       C  
ATOM   2050  CG1 VAL L  31       7.099 -24.259 -11.241  1.00 65.88           C  
ANISOU 2050  CG1 VAL L  31    10796   5502   8733     -2   2781    160       C  
ATOM   2051  CG2 VAL L  31       5.696 -22.628  -9.983  1.00 72.94           C  
ANISOU 2051  CG2 VAL L  31    11741   6035   9936    158   3250   -524       C  
ATOM   2052  N   TYR L  32       6.881 -26.732  -9.570  1.00 63.24           N  
ANISOU 2052  N   TYR L  32    10828   5754   7445   -406   2875     43       N  
ATOM   2053  CA  TYR L  32       7.481 -27.998  -9.994  1.00 58.90           C  
ANISOU 2053  CA  TYR L  32    10265   5380   6736   -501   2656    347       C  
ATOM   2054  C   TYR L  32       8.510 -27.808 -11.097  1.00 56.97           C  
ANISOU 2054  C   TYR L  32     9865   5054   6726   -429   2350    595       C  
ATOM   2055  O   TYR L  32       8.342 -26.996 -12.012  1.00 56.60           O  
ANISOU 2055  O   TYR L  32     9600   4894   7010   -244   2361    673       O  
ATOM   2056  CB  TYR L  32       6.426 -29.009 -10.457  1.00 57.50           C  
ANISOU 2056  CB  TYR L  32     9863   5393   6590   -458   2837    433       C  
ATOM   2057  CG  TYR L  32       5.703 -29.707  -9.329  1.00 57.55           C  
ANISOU 2057  CG  TYR L  32    10047   5529   6288   -629   3123    317       C  
ATOM   2058  CD1 TYR L  32       6.388 -30.163  -8.211  1.00 54.78           C  
ANISOU 2058  CD1 TYR L  32    10072   5232   5511   -837   3054    357       C  
ATOM   2059  CD2 TYR L  32       4.335 -29.940  -9.399  1.00 56.29           C  
ANISOU 2059  CD2 TYR L  32     9659   5471   6259   -583   3465    195       C  
ATOM   2060  CE1 TYR L  32       5.727 -30.805  -7.194  1.00 58.41           C  
ANISOU 2060  CE1 TYR L  32    10714   5840   5640   -997   3350    331       C  
ATOM   2061  CE2 TYR L  32       3.669 -30.591  -8.385  1.00 56.42           C  
ANISOU 2061  CE2 TYR L  32     9819   5613   6007   -771   3789    127       C  
ATOM   2062  CZ  TYR L  32       4.367 -31.021  -7.284  1.00 59.55           C  
ANISOU 2062  CZ  TYR L  32    10628   6060   5938   -980   3747    224       C  
ATOM   2063  OH  TYR L  32       3.703 -31.672  -6.261  1.00 66.78           O  
ANISOU 2063  OH  TYR L  32    11713   7131   6531  -1172   4106    232       O  
ATOM   2064  N   VAL L  33       9.578 -28.584 -10.983  1.00 55.87           N  
ANISOU 2064  N   VAL L  33     9836   4987   6406   -568   2089    741       N  
ATOM   2065  CA  VAL L  33      10.613 -28.669 -12.011  1.00 53.83           C  
ANISOU 2065  CA  VAL L  33     9400   4725   6326   -526   1825    970       C  
ATOM   2066  C   VAL L  33      10.736 -30.102 -12.527  1.00 52.08           C  
ANISOU 2066  C   VAL L  33     9059   4703   6025   -533   1718   1139       C  
ATOM   2067  O   VAL L  33      10.738 -31.060 -11.757  1.00 53.35           O  
ANISOU 2067  O   VAL L  33     9395   4916   5959   -656   1698   1141       O  
ATOM   2068  CB  VAL L  33      11.979 -28.225 -11.460  1.00 54.66           C  
ANISOU 2068  CB  VAL L  33     9670   4706   6393   -675   1569    928       C  
ATOM   2069  CG1 VAL L  33      13.042 -28.296 -12.549  1.00 53.14           C  
ANISOU 2069  CG1 VAL L  33     9245   4530   6416   -644   1355   1157       C  
ATOM   2070  CG2 VAL L  33      11.888 -26.829 -10.879  1.00 56.99           C  
ANISOU 2070  CG2 VAL L  33    10077   4754   6823   -699   1670    675       C  
ATOM   2071  N   HIS L  34      10.835 -30.235 -13.839  1.00 50.39           N  
ANISOU 2071  N   HIS L  34     8545   4598   6004   -391   1657   1282       N  
ATOM   2072  CA  HIS L  34      10.936 -31.545 -14.471  1.00 49.09           C  
ANISOU 2072  CA  HIS L  34     8209   4612   5831   -375   1560   1355       C  
ATOM   2073  C   HIS L  34      12.154 -31.623 -15.376  1.00 49.10           C  
ANISOU 2073  C   HIS L  34     8037   4693   5925   -334   1333   1490       C  
ATOM   2074  O   HIS L  34      12.630 -30.611 -15.913  1.00 49.62           O  
ANISOU 2074  O   HIS L  34     8020   4730   6103   -276   1316   1588       O  
ATOM   2075  CB  HIS L  34       9.678 -31.836 -15.284  1.00 48.93           C  
ANISOU 2075  CB  HIS L  34     7915   4767   5910   -228   1732   1295       C  
ATOM   2076  CG  HIS L  34       8.436 -31.231 -14.710  1.00 51.74           C  
ANISOU 2076  CG  HIS L  34     8322   5060   6277   -198   1999   1158       C  
ATOM   2077  ND1 HIS L  34       7.658 -31.875 -13.775  1.00 52.69           N  
ANISOU 2077  ND1 HIS L  34     8568   5156   6296   -334   2194   1033       N  
ATOM   2078  CD2 HIS L  34       7.837 -30.038 -14.939  1.00 53.24           C  
ANISOU 2078  CD2 HIS L  34     8434   5197   6597    -39   2125   1131       C  
ATOM   2079  CE1 HIS L  34       6.635 -31.105 -13.447  1.00 53.52           C  
ANISOU 2079  CE1 HIS L  34     8650   5233   6453   -265   2441    887       C  
ATOM   2080  NE2 HIS L  34       6.717 -29.987 -14.143  1.00 53.72           N  
ANISOU 2080  NE2 HIS L  34     8548   5221   6642    -69   2386    934       N  
ATOM   2081  N   TRP L  35      12.646 -32.843 -15.547  1.00 48.11           N  
ANISOU 2081  N   TRP L  35     7840   4648   5791   -365   1187   1497       N  
ATOM   2082  CA  TRP L  35      13.848 -33.078 -16.335  1.00 46.96           C  
ANISOU 2082  CA  TRP L  35     7500   4604   5736   -328    990   1571       C  
ATOM   2083  C   TRP L  35      13.602 -34.020 -17.491  1.00 46.20           C  
ANISOU 2083  C   TRP L  35     7088   4753   5712   -200    992   1501       C  
ATOM   2084  O   TRP L  35      12.944 -35.052 -17.349  1.00 45.73           O
[truncated: 497,422 more chars]
