# Supplementary material for: HIVprotI: an integrated web based platform for prediction and design of HIV proteins inhibitors
Source: J Cheminform. 2018 Mar 9;10:12. doi: 10.1186/s13321-018-0266-y (PMC5845081; doi:10.1186/s13321-018-0266-y)
Supplement: Supplementary file 2 — Additional file 2. Source code of HIVProtI web server. [file 13321_2018_266_MOESM2_ESM.zip › HIVprotI_Source-code/hivprotI/cdw/data/molecules/3N4B.js]

var pdb_3N4B = new ChemDoodle.io.JSONInterpreter().pdbFrom({"ribbons":{"cs":[[{"s":false,"z1":9.268,"a":false,"y1":-2.028,"y2":-2.028,"z2":9.268,"x2":14.283,"h":false,"x1":14.283},{"s":false,"z1":9.268,"a":false,"y1":-2.028,"y2":-2.028,"z2":9.268,"x2":14.283,"h":false,"x1":14.283},{"s":false,"z1":8.507,"a":false,"y1":-0.902,"n":"His","y2":-0.04,"z2":10.406,"x2":12.544,"h":false,"x1":13.756},{"s":false,"z1":8.975,"a":false,"y1":0.412,"n":"His","y2":-1.893,"z2":9.228,"x2":9.53,"h":false,"x1":10.173},{"s":false,"z1":11.332,"a":false,"y1":-1.383,"n":"Trp","y2":-1.697,"z2":9.57,"x2":6.255,"h":false,"x1":7.84},{"s":false,"z1":10.459,"a":false,"y1":-4.181,"n":"Gly","y2":-5.244,"z2":12.572,"x2":5.173,"h":false,"x1":5.467},{"s":false,"z1":11.508,"a":false,"y1":-7.68,"n":"Tyr","y2":-10.004,"z2":11.541,"x2":5.019,"h":false,"x1":4.511},{"s":false,"z1":10.179,"a":false,"y1":-9.803,"n":"Gly","y2":-9.513,"z2":12.335,"x2":8.408,"h":false,"x1":7.38},{"s":false,"z1":11.963,"a":false,"y1":-11.639,"n":"Lys","y2":-10.481,"z2":13.442,"x2":11.678,"h":false,"x1":10.177},{"s":false,"z1":11.568,"a":false,"y1":-8.705,"n":"His","y2":-6.442,"z2":12.286,"x2":12.835,"h":false,"x1":12.502},{"s":false,"z1":12.131,"a":false,"y1":-5.696,"n":"Asn","y2":-4.698,"z2":13.043,"x2":8.213,"h":false,"x1":10.207},{"s":false,"z1":14.196,"a":false,"y1":-7.145,"n":"Gly","y2":-5.858,"z2":15.998,"x2":8.191,"h":false,"x1":7.334},{"s":false,"z1":17.64,"a":false,"y1":-6.233,"n":"Pro","y2":-5.337,"z2":19.489,"x2":7.242,"h":false,"x1":5.967},{"s":false,"z1":19.518,"a":false,"y1":-7.408,"n":"Glu","y2":-6.182,"z2":20.047,"x2":11.083,"h":false,"x1":9.073},{"s":false,"z1":17.641,"a":false,"y1":-4.785,"n":"His","y2":-2.41,"z2":17.75,"x2":11.471,"h":true,"x1":11.16},{"s":false,"z1":17.889,"a":false,"y1":-1.807,"n":"Trp","y2":0.341,"z2":18.689,"x2":9.536,"h":true,"x1":8.827},{"s":false,"z1":21.186,"a":false,"y1":-0.538,"n":"His","y2":1.248,"z2":21.447,"x2":11.85,"h":true,"x1":10.272},{"s":false,"z1":19.479,"a":true,"y1":0.485,"n":"Lys","y2":2.809,"z2":19.049,"x2":13.967,"h":true,"x1":13.528},{"s":false,"z1":17.44,"a":false,"y1":3.205,"n":"Asp","y2":5.098,"z2":18.258,"x2":10.647,"h":true,"x1":11.828},{"s":false,"z1":19.817,"a":false,"y1":3.652,"n":"Phe","y2":2.165,"z2":21.622,"x2":8.318,"h":true,"x1":8.837},{"s":false,"z1":23.444,"a":false,"y1":3.369,"n":"Pro","y2":2.426,"z2":25.229,"x2":8.732,"h":true,"x1":10.016},{"s":false,"z1":24.675,"a":false,"y1":3.856,"n":"Ile","y2":2.122,"z2":25.273,"x2":4.899,"h":true,"x1":6.45},{"s":false,"z1":23.536,"a":false,"y1":0.254,"n":"Ala","y2":-1.45,"z2":25.105,"x2":5.295,"h":true,"x1":5.899},{"s":false,"z1":27.076,"a":true,"y1":-0.665,"n":"Lys","y2":0.063,"z2":29.357,"x2":6.8,"h":true,"x1":7.076},{"s":false,"z1":28.69,"a":false,"y1":2.023,"n":"Gly","y2":0.232,"z2":29.777,"x2":3.691,"h":true,"x1":4.892},{"s":false,"z1":31.514,"a":false,"y1":2.005,"n":"Glu","y2":1.153,"z2":31.96,"x2":0.155,"h":false,"x1":2.343},{"s":false,"z1":29.509,"a":false,"y1":1.715,"n":"Arg","y2":1.901,"z2":27.219,"x2":-1.665,"h":false,"x1":-0.889},{"s":false,"z1":26.35,"a":false,"y1":-0.302,"n":"Gln","y2":-1.911,"z2":26.953,"x2":-1.867,"h":false,"x1":-0.204},{"s":false,"z1":24.299,"a":false,"y1":-2.212,"n":"Ser","y2":-2.672,"z2":22.478,"x2":-1.352,"h":false,"x1":-2.788},{"s":false,"z1":23.59,"a":false,"y1":-4.748,"n":"Pro","y2":-5.469,"z2":25.246,"x2":-2.459,"h":false,"x1":-4.075},{"s":false,"z1":26.83,"a":false,"y1":-6.716,"n":"Val","y2":-8.068,"z2":26.038,"x2":-6.264,"h":false,"x1":-4.42},{"s":true,"z1":27.954,"a":true,"y1":-10,"n":"Asp","y2":-8.903,"z2":29.94,"x2":-6.627,"h":false,"x1":-5.879},{"s":true,"z1":29.452,"a":false,"y1":-9.524,"n":"Ile","y2":-11.768,"z2":29.759,"x2":-10.17,"h":false,"x1":-9.326},{"s":false,"z1":32.499,"a":false,"y1":-11.801,"n":"Asp","y2":-10.597,"z2":33.766,"x2":-11.15,"h":false,"x1":-9.521},{"s":false,"z1":32.819,"a":false,"y1":-12.045,"n":"Thr","y2":-11.515,"z2":34.75,"x2":-14.595,"h":false,"x1":-13.284},{"s":false,"z1":36.405,"a":false,"y1":-13.201,"n":"His","y2":-11.811,"z2":38.352,"x2":-13.197,"h":false,"x1":-13.241},{"s":false,"z1":37.515,"a":false,"y1":-10.29,"n":"Thr","y2":-7.933,"z2":37.901,"x2":-11.373,"h":false,"x1":-11.016},{"s":false,"z1":35.627,"a":false,"y1":-7.487,"n":"Ala","y2":-8.032,"z2":37.132,"x2":-14.58,"h":false,"x1":-12.809},{"s":true,"z1":38.003,"a":true,"y1":-5.42,"n":"Lys","y2":-3.884,"z2":36.6,"x2":-16.124,"h":false,"x1":-14.95},{"s":true,"z1":37.262,"a":false,"y1":-4.68,"n":"Tyr","y2":-3.144,"z2":39.12,"x2":-18.46,"h":false,"x1":-18.617},{"s":false,"z1":37.531,"a":false,"y1":-0.883,"n":"Asp","y2":0.008,"z2":36.18,"x2":-20.725,"h":false,"x1":-18.961},{"s":false,"z1":38.098,"a":false,"y1":0.17,"n":"Pro","y2":2.118,"z2":37.294,"x2":-23.706,"h":false,"x1":-22.579},{"s":false,"z1":37.589,"a":false,"y1":3.803,"n":"Ser","y2":5.15,"z2":35.581,"x2":-21.456,"h":false,"x1":-21.507},{"s":false,"z1":33.887,"a":false,"y1":3.091,"n":"Leu","y2":2.519,"z2":33.37,"x2":-23.051,"h":false,"x1":-20.79},{"s":false,"z1":31.718,"a":false,"y1":4.728,"n":"Lys","y2":3.214,"z2":29.953,"x2":-22.726,"h":false,"x1":-23.444},{"s":false,"z1":28.727,"a":false,"y1":3.071,"n":"Pro","y2":4.824,"z2":27.441,"x2":-24.17,"h":false,"x1":-25.127},{"s":true,"z1":25.515,"a":false,"y1":3.143,"n":"Leu","y2":3.157,"z2":24.401,"x2":-25.182,"h":false,"x1":-23.058},{"s":true,"z1":22.895,"a":false,"y1":5.47,"n":"Ser","y2":6.212,"z2":21.373,"x2":-22.939,"h":false,"x1":-24.63},{"s":true,"z1":19.308,"a":true,"y1":4.564,"n":"Val","y2":4.664,"z2":18.103,"x2":-25.811,"h":false,"x1":-23.758},{"s":true,"z1":16.948,"a":false,"y1":7.128,"n":"Ser","y2":8.164,"z2":15.256,"x2":-23.914,"h":false,"x1":-25.239},{"s":false,"z1":13.406,"a":false,"y1":6.146,"n":"Tyr","y2":6.146,"z2":11.093,"x2":-24.958,"h":false,"x1":-24.322},{"s":false,"z1":11.515,"a":false,"y1":6.977,"n":"Asp","y2":7.76,"z2":9.252,"x2":-27.571,"h":false,"x1":-27.513},{"s":false,"z1":9.643,"a":false,"y1":9.944,"n":"Gln","y2":10.665,"z2":8.574,"x2":-23.915,"h":false,"x1":-25.951},{"s":false,"z1":8.981,"a":false,"y1":8.281,"n":"Ala","y2":8.209,"z2":6.678,"x2":-23.258,"h":false,"x1":-22.564},{"s":false,"z1":5.735,"a":false,"y1":9.379,"n":"Thr","y2":9.294,"z2":5.768,"x2":-18.494,"h":false,"x1":-20.885},{"s":true,"z1":4.575,"a":false,"y1":6.843,"n":"Ser","y2":7.908,"z2":2.443,"x2":-18.625,"h":false,"x1":-18.34},{"s":true,"z1":1.951,"a":false,"y1":8.136,"n":"Leu","y2":7.197,"z2":-0.156,"x2":-15.24,"h":false,"x1":-15.917},{"s":true,"z1":0.933,"a":false,"y1":5.731,"n":"Arg","y2":4.479,"z2":2.94,"x2":-12.876,"h":false,"x1":-13.2},{"s":true,"z1":1.68,"a":false,"y1":2.481,"n":"Ile","y2":2.651,"z2":0.002,"x2":-9.72,"h":false,"x1":-11.437},{"s":true,"z1":1.781,"a":true,"y1":2.452,"n":"Leu","y2":0.879,"z2":3.489,"x2":-6.963,"h":false,"x1":-7.586},{"s":true,"z1":2.019,"a":false,"y1":-0.273,"n":"Asn","y2":1.156,"z2":1.56,"x2":-3.026,"h":false,"x1":-4.92},{"s":false,"z1":4.144,"a":false,"y1":1.432,"n":"Asn","y2":1.185,"z2":4.925,"x2":-0.019,"h":false,"x1":-2.255},{"s":false,"z1":4.142,"a":false,"y1":-1.479,"n":"Gly","y2":-3.108,"z2":5.614,"x2":1.125,"h":false,"x1":0.199},{"s":false,"z1":7.713,"a":false,"y1":-2.578,"n":"His","y2":-4.192,"z2":8.631,"x2":-2.252,"h":false,"x1":-0.749},{"s":false,"z1":7.425,"a":false,"y1":-3.026,"n":"Ala","y2":-1.627,"z2":5.468,"x2":-4.633,"h":false,"x1":-4.528},{"s":true,"z1":5.391,"a":false,"y1":-1.466,"n":"Phe","y2":-1.144,"z2":7.189,"x2":-8.96,"h":false,"x1":-7.355},{"s":true,"z1":6.7,"a":false,"y1":1.55,"n":"Asn","y2":2.418,"z2":4.692,"x2":-10.264,"h":false,"x1":-9.279},{"s":true,"z1":5.799,"a":false,"y1":2.574,"n":"Val","y2":3.949,"z2":7.743,"x2":-13.12,"h":false,"x1":-12.82},{"s":true,"z1":6.314,"a":true,"y1":6.343,"n":"Glu","y2":6.837,"z2":5.236,"x2":-14.787,"h":false,"x1":-12.719},{"s":true,"z1":7.236,"a":false,"y1":8.66,"n":"Phe","y2":10.637,"z2":7.637,"x2":-14.296,"h":false,"x1":-15.599},{"s":false,"z1":7.042,"a":false,"y1":12.359,"n":"Asp","y2":12.432,"z2":9.138,"x2":-17.573,"h":false,"x1":-16.366},{"s":false,"z1":10.539,"a":false,"y1":13.536,"n":"Asp","y2":15.496,"z2":11.749,"x2":-14.894,"h":false,"x1":-15.487},{"s":false,"z1":9.888,"a":false,"y1":17.302,"n":"Ser","y2":19.084,"z2":10.592,"x2":-17.302,"h":false,"x1":-15.863},{"s":false,"z1":11.595,"a":false,"y1":17.342,"n":"Gln","y2":15.045,"z2":12.181,"x2":-19.134,"h":false,"x1":-19.28},{"s":false,"z1":14.262,"a":false,"y1":15.236,"n":"Asp","y2":14.672,"z2":13.524,"x2":-23.232,"h":false,"x1":-21.025},{"s":false,"z1":11.842,"a":false,"y1":12.607,"n":"Lys","y2":10.554,"z2":12.214,"x2":-23.598,"h":false,"x1":-22.406},{"s":false,"z1":13.458,"a":false,"y1":9.321,"n":"Ala","y2":9.78,"z2":14.67,"x2":-19.429,"h":false,"x1":-21.442},{"s":true,"z1":17.121,"a":false,"y1":9.605,"n":"Val","y2":7.816,"z2":18.153,"x2":-21.866,"h":false,"x1":-20.603},{"s":true,"z1":20.162,"a":false,"y1":7.51,"n":"Leu","y2":9.362,"z2":21.539,"x2":-19.164,"h":false,"x1":-19.947},{"s":true,"z1":23.587,"a":true,"y1":8.84,"n":"Lys","y2":6.695,"z2":24.43,"x2":-21.616,"h":false,"x1":-20.995},{"s":true,"z1":27.05,"a":false,"y1":7.505,"n":"Gly","y2":6.65,"z2":27.2,"x2":-19.61,"h":false,"x1":-21.847},{"s":false,"z1":28.607,"a":false,"y1":4.425,"n":"Gly","y2":5.882,"z2":30.435,"x2":-19.8,"h":false,"x1":-20.315},{"s":false,"z1":30.277,"a":false,"y1":5.511,"n":"Pro","y2":7.601,"z2":30.445,"x2":-15.877,"h":false,"x1":-17.064},{"s":false,"z1":28.027,"a":false,"y1":8.548,"n":"Leu","y2":9.799,"z2":28.875,"x2":-18.636,"h":false,"x1":-16.764},{"s":false,"z1":28.76,"a":false,"y1":12.228,"n":"Asp","y2":12.854,"z2":26.75,"x2":-16.094,"h":false,"x1":-17.22},{"s":false,"z1":25.711,"a":false,"y1":14.266,"n":"Gly","y2":12.265,"z2":24.645,"x2":-19.001,"h":false,"x1":-18.169},{"s":false,"z1":22.083,"a":false,"y1":13.348,"n":"Thr","y2":13.735,"z2":21.106,"x2":-16.438,"h":false,"x1":-18.586},{"s":true,"z1":20.029,"a":false,"y1":11.181,"n":"Tyr","y2":10.129,"z2":18.452,"x2":-17.712,"h":false,"x1":-16.255},{"s":true,"z1":16.211,"a":false,"y1":11.253,"n":"Arg","y2":9.954,"z2":15.675,"x2":-14.601,"h":false,"x1":-16.525},{"s":true,"z1":14.036,"a":false,"y1":8.189,"n":"Leu","y2":9.479,"z2":12.035,"x2":-15.695,"h":false,"x1":-16.019},{"s":true,"z1":11.704,"a":false,"y1":8.699,"n":"Ile","y2":7.715,"z2":9.523,"x2":-12.7,"h":false,"x1":-13.047},{"s":true,"z1":10.422,"a":false,"y1":5.179,"n":"Gln","y2":3.896,"z2":12.399,"x2":-12.665,"h":false,"x1":-12.4},{"s":true,"z1":11.048,"a":false,"y1":1.479,"n":"Phe","y2":0.846,"z2":9.052,"x2":-11.544,"h":false,"x1":-12.722},{"s":true,"z1":10.291,"a":false,"y1":-1.369,"n":"His","y2":-2.693,"z2":12.157,"x2":-11.059,"h":false,"x1":-10.367},{"s":true,"z1":11.284,"a":false,"y1":-4.93,"n":"Phe","y2":-4.928,"z2":10.784,"x2":-7.278,"h":false,"x1":-9.628},{"s":true,"z1":12.522,"a":true,"y1":-7.133,"n":"His","y2":-8.957,"z2":12.893,"x2":-8.307,"h":false,"x1":-6.804},{"s":true,"z1":11.492,"a":false,"y1":-10.8,"n":"Trp","y2":-11.34,"z2":11.221,"x2":-4.566,"h":false,"x1":-6.896},{"s":false,"z1":11.433,"a":false,"y1":-14.073,"n":"Gly","y2":-14.564,"z2":9.157,"x2":-5.546,"h":false,"x1":-5.027},{"s":false,"z1":8.935,"a":false,"y1":-16.537,"n":"Ser","y2":-18.592,"z2":8.144,"x2":-4.545,"h":false,"x1":-3.603},{"s":false,"z1":10.696,"a":false,"y1":-19.223,"n":"Leu","y2":-17.754,"z2":12.279,"x2":-6.704,"h":false,"x1":-5.693},{"s":false,"z1":12.378,"a":false,"y1":-19.038,"n":"Asp","y2":-18.235,"z2":14.601,"x2":-9.586,"h":false,"x1":-9.128},{"s":false,"z1":15.802,"a":false,"y1":-19.704,"n":"Gly","y2":-18.554,"z2":17.514,"x2":-6.293,"h":false,"x1":-7.538},{"s":false,"z1":15.945,"a":false,"y1":-16.369,"n":"Gln","y2":-15.373,"z2":13.976,"x2":-6.684,"h":false,"x1":-5.706},{"s":false,"z1":14.701,"a":false,"y1":-12.805,"n":"Gly","y2":-10.48,"z2":15.12,"x2":-6.29,"h":false,"x1":-6.027},{"s":false,"z1":17.473,"a":false,"y1":-10.742,"n":"Ser","y2":-10.877,"z2":18.431,"x2":-5.354,"h":false,"x1":-7.597},{"s":false,"z1":19.481,"a":false,"y1":-8.284,"n":"Glu","y2":-8.981,"z2":21.732,"x2":-5.008,"h":false,"x1":-5.481},{"s":false,"z1":22.709,"a":false,"y1":-8.416,"n":"His","y2":-10.509,"z2":21.698,"x2":-8.008,"h":false,"x1":-7.473},{"s":true,"z1":24.142,"a":true,"y1":-11.849,"n":"Thr","y2":-10.9,"z2":26.1,"x2":-8.96,"h":false,"x1":-8.015},{"s":true,"z1":26.591,"a":false,"y1":-13.058,"n":"Val","y2":-15.432,"z2":26.743,"x2":-10.521,"h":false,"x1":-10.631},{"s":false,"z1":29.246,"a":false,"y1":-15.465,"n":"Asp","y2":-17.479,"z2":28.253,"x2":-8.445,"h":false,"x1":-9.327},{"s":false,"z1":26.84,"a":false,"y1":-15.972,"n":"Lys","y2":-16.936,"z2":24.675,"x2":-6.112,"h":false,"x1":-6.417},{"s":false,"z1":24.003,"a":false,"y1":-16.987,"n":"Lys","y2":-14.768,"z2":23.081,"x2":-8.878,"h":false,"x1":-8.799},{"s":false,"z1":20.573,"a":false,"y1":-15.505,"n":"Lys","y2":-16.907,"z2":19.388,"x2":-9.459,"h":false,"x1":-7.921},{"s":false,"z1":18.052,"a":false,"y1":-14.759,"n":"Tyr","y2":-14.382,"z2":16.576,"x2":-8.823,"h":false,"x1":-10.665},{"s":false,"z1":14.278,"a":false,"y1":-14.933,"n":"Ala","y2":-13.395,"z2":12.866,"x2":-9.014,"h":false,"x1":-10.237},{"s":true,"z1":13.908,"a":false,"y1":-11.164,"n":"Ala","y2":-10.611,"z2":15.852,"x2":-11.506,"h":false,"x1":-10.203},{"s":true,"z1":15.649,"a":false,"y1":-7.922,"n":"Glu","y2":-6.221,"z2":14.13,"x2":-10.326,"h":false,"x1":-11.012},{"s":true,"z1":14.334,"a":false,"y1":-4.868,"n":"Leu","y2":-3.752,"z2":16.451,"x2":-13.01,"h":false,"x1":-12.835},{"s":true,"z1":15.547,"a":false,"y1":-1.399,"n":"His","y2":0.168,"z2":13.762,"x2":-12.037,"h":false,"x1":-11.762},{"s":true,"z1":15.138,"a":false,"y1":1.584,"n":"Leu","y2":2.783,"z2":17.155,"x2":-13.578,"h":false,"x1":-14.085},{"s":true,"z1":15.86,"a":false,"y1":4.557,"n":"Val","y2":6.403,"z2":14.886,"x2":-13.03,"h":false,"x1":-11.862},{"s":true,"z1":17.3,"a":false,"y1":7.789,"n":"His","y2":8.36,"z2":18.816,"x2":-11.576,"h":false,"x1":-13.322},{"s":true,"z1":18.492,"a":true,"y1":11.073,"n":"Trp","y2":12.461,"z2":18.703,"x2":-13.716,"h":false,"x1":-11.758},{"s":true,"z1":21.192,"a":false,"y1":13.518,"n":"Asn","y2":15.566,"z2":20.336,"x2":-11.887,"h":false,"x1":-12.827},{"s":false,"z1":19.543,"a":false,"y1":16.622,"n":"Thr","y2":18.895,"z2":19.684,"x2":-13.546,"h":false,"x1":-14.301},{"s":false,"z1":22.308,"a":false,"y1":18.896,"n":"Lys","y2":20.315,"z2":22.181,"x2":-11.072,"h":true,"x1":-13.014},{"s":false,"z1":20.715,"a":true,"y1":18.552,"n":"Tyr","y2":19.154,"z2":18.741,"x2":-8.362,"h":true,"x1":-9.572},{"s":false,"z1":17.262,"a":false,"y1":19.85,"n":"Gly","y2":19.109,"z2":14.993,"x2":-10.939,"h":true,"x1":-10.59},{"s":false,"z1":15.041,"a":false,"y1":17.255,"n":"Asp","y2":15.987,"z2":16.745,"x2":-7.8,"h":true,"x1":-8.962},{"s":false,"z1":15.134,"a":false,"y1":13.708,"n":"Phe","y2":13.194,"z2":16.507,"x2":-5.753,"h":true,"x1":-7.648},{"s":false,"z1":15.115,"a":false,"y1":14.729,"n":"Gly","y2":14.981,"z2":17.141,"x2":-2.725,"h":true,"x1":-3.998},{"s":false,"z1":18.287,"a":false,"y1":16.795,"n":"Lys","y2":15.613,"z2":20.365,"x2":-4.363,"h":true,"x1":-4.447},{"s":false,"z1":19.894,"a":true,"y1":14.104,"n":"Ala","y2":12.599,"z2":21.482,"x2":-5.56,"h":true,"x1":-6.576},{"s":false,"z1":19.746,"a":false,"y1":11.414,"n":"Val","y2":10.974,"z2":21.197,"x2":-2.052,"h":true,"x1":-3.889},{"s":false,"z1":21.884,"a":false,"y1":13.641,"n":"Gln","y2":14.35,"z2":24.193,"x2":-1.585,"h":false,"x1":-1.642},{"s":false,"z1":24.757,"a":false,"y1":13.517,"n":"Gln","y2":11.225,"z2":24.698,"x2":-4.888,"h":false,"x1":-4.191},{"s":false,"z1":27.398,"a":false,"y1":10.828,"n":"Pro","y2":9.139,"z2":27.348,"x2":-6.497,"h":false,"x1":-4.808},{"s":false,"z1":26.647,"a":false,"y1":10.89,"n":"Asp","y2":11.778,"z2":24.98,"x2":-10.045,"h":false,"x1":-8.575},{"s":false,"z1":22.988,"a":false,"y1":11.727,"n":"Gly","y2":11.357,"z2":21.226,"x2":-9.75,"h":false,"x1":-8.199},{"s":true,"z1":21.317,"a":false,"y1":8.561,"n":"Leu","y2":7.342,"z2":23.304,"x2":-10.193,"h":false,"x1":-9.545},{"s":true,"z1":21.994,"a":false,"y1":5.964,"n":"Ala","y2":5.298,"z2":19.755,"x2":-12.725,"h":false,"x1":-12.235},{"s":true,"z1":20.059,"a":false,"y1":2.739,"n":"Val","y2":1.114,"z2":21.632,"x2":-12.684,"h":false,"x1":-11.887},{"s":true,"z1":19.975,"a":false,"y1":0.328,"n":"Leu","y2":-0.965,"z2":18.073,"x2":-14.118,"h":false,"x1":-14.821},{"s":true,"z1":19.581,"a":false,"y1":-3.194,"n":"Gly","y2":-4.439,"z2":20.559,"x2":-15.188,"h":false,"x1":-13.41},{"s":true,"z1":18.347,"a":false,"y1":-6.07,"n":"Ile","y2":-7.311,"z2":16.812,"x2":-14.171,"h":false,"x1":-15.552},{"s":true,"z1":18.092,"a":false,"y1":-9.7,"n":"Phe","y2":-10.225,"z2":16.853,"x2":-16.397,"h":false,"x1":-14.433},{"s":true,"z1":14.981,"a":false,"y1":-11.765,"n":"Leu","y2":-13.568,"z2":15.387,"x2":-13.531,"h":false,"x1":-15.036},{"s":true,"z1":15.049,"a":true,"y1":-15.516,"n":"Lys","y2":-15.422,"z2":13.059,"x2":-16.87,"h":false,"x1":-15.54},{"s":true,"z1":12.031,"a":false,"y1":-17.787,"n":"Val","y2":-19.597,"z2":13.106,"x2":-17.12,"h":false,"x1":-15.908},{"s":false,"z1":11.556,"a":false,"y1":-19.225,"n":"Gly","y2":-18.938,"z2":9.23,"x2":-19.903,"h":false,"x1":-19.423},{"s":false,"z1":9.614,"a":false,"y1":-17.742,"n":"Ser","y2":-15.699,"z2":9.81,"x2":-21.055,"h":false,"x1":-22.334},{"s":false,"z1":7.274,"a":false,"y1":-14.82,"n":"Ala","y2":-13.692,"z2":8.533,"x2":-23.431,"h":false,"x1":-21.695},{"s":false,"z1":8.439,"a":false,"y1":-11.224,"n":"Lys","y2":-9.928,"z2":6.443,"x2":-21.758,"h":true,"x1":-22.156},{"s":false,"z1":5.735,"a":true,"y1":-9.624,"n":"Pro","y2":-7.772,"z2":4.486,"x2":-23.453,"h":true,"x1":-24.328},{"s":false,"z1":6.663,"a":false,"y1":-6.084,"n":"Gly","y2":-4.772,"z2":6.146,"x2":-21.379,"h":true,"x1":-23.312},{"s":false,"z1":6.068,"a":false,"y1":-6.948,"n":"Leu","y2":-6.914,"z2":4.08,"x2":-18.314,"h":true,"x1":-19.658},{"s":false,"z1":2.523,"a":false,"y1":-8.235,"n":"Gln","y2":-7.326,"z2":0.711,"x2":-18.856,"h":true,"x1":-20.112},{"s":false,"z1":0.83,"a":false,"y1":-4.805,"n":"Lys","y2":-4.08,"z2":-0.002,"x2":-17.741,"h":true,"x1":-19.893},{"s":false,"z1":2.447,"a":false,"y1":-4.421,"n":"Val","y2":-5.244,"z2":1.044,"x2":-14.691,"h":true,"x1":-16.455},{"s":false,"z1":1.365,"a":false,"y1":-7.915,"n":"Val","y2":-8.088,"z2":-0.784,"x2":-14.23,"h":true,"x1":-15.315},{"s":false,"z1":-2.223,"a":false,"y1":-7.286,"n":"Asp","y2":-6.198,"z2":-4.099,"x2":-15.346,"h":true,"x1":-16.344},{"s":false,"z1":-2.682,"a":true,"y1":-4.121,"n":"Val","y2":-3.704,"z2":-3.022,"x2":-11.962,"h":true,"x1":-14.312},{"s":false,"z1":-1.359,"a":false,"y1":-5.704,"n":"Leu","y2":-5.724,"z2":-2.574,"x2":-8.989,"h":true,"x1":-11.07},{"s":false,"z1":-4.902,"a":false,"y1":-6.798,"n":"Asp","y2":-5.554,"z2":-6.259,"x2":-8.516,"h":true,"x1":-10.062},{"s":false,"z1":-5.798,"a":false,"y1":-3.135,"n":"Ser","y2":-1.447,"z2":-5.426,"x2":-8.027,"h":true,"x1":-9.708},{"s":false,"z1":-2.909,"a":true,"y1":-2.335,"n":"Ile","y2":-3.432,"z2":-1.251,"x2":-5.926,"h":true,"x1":-7.3},{"s":false,"z1":-2.936,"a":false,"y1":-5.444,"n":"Lys","y2":-5.683,"z2":-1.352,"x2":-3.356,"h":true,"x1":-5.108},{"s":false,"z1":-2.398,"a":false,"y1":-3.62,"n":"Thr","y2":-1.404,"z2":-1.842,"x2":-2.575,"h":false,"x1":-1.819},{"s":false,"z1":-0.214,"a":false,"y1":-0.895,"n":"Lys","y2":0.427,"z2":-2.15,"x2":0.115,"h":false,"x1":-0.359},{"s":false,"z1":-1.265,"a":false,"y1":2.618,"n":"Gly","y2":3.791,"z2":-2.64,"x2":-2.936,"h":false,"x1":-1.366},{"s":false,"z1":-3.222,"a":false,"y1":1.6,"n":"Lys","y2":1.681,"z2":-1.273,"x2":-5.852,"h":false,"x1":-4.464},{"s":true,"z1":-2.395,"a":false,"y1":3.314,"n":"Ser","y2":3.2,"z2":-4.623,"x2":-8.667,"h":false,"x1":-7.764},{"s":true,"z1":-3.734,"a":true,"y1":3.167,"n":"Ala","y2":3.966,"z2":-1.839,"x2":-12.502,"h":false,"x1":-11.294},{"s":true,"z1":-3.318,"a":false,"y1":5.194,"n":"Asp","y2":3.004,"z2":-2.987,"x2":-15.397,"h":false,"x1":-14.463},{"s":false,"z1":-0.577,"a":false,"y1":3.635,"n":"Phe","y2":4.632,"z2":1.377,"x2":-17.599,"h":false,"x1":-16.608},{"s":false,"z1":-0.026,"a":false,"y1":5.819,"n":"Thr","y2":3.863,"z2":-0.072,"x2":-21.126,"h":false,"x1":-19.661},{"s":false,"z1":1.684,"a":false,"y1":5.05,"n":"Asn","y2":2.872,"z2":2.261,"x2":-23.817,"h":false,"x1":-23.004},{"s":false,"z1":3.836,"a":false,"y1":2.239,"n":"Phe","y2":3.498,"z2":5.859,"x2":-21.811,"h":false,"x1":-21.691},{"s":false,"z1":7.086,"a":false,"y1":1.748,"n":"Asp","y2":-0.35,"z2":8.137,"x2":-23.091,"h":true,"x1":-23.59},{"s":false,"z1":9.976,"a":false,"y1":0.686,"n":"Pro","y2":-0.886,"z2":11.743,"x2":-21.705,"h":true,"x1":-21.328},{"s":false,"z1":12.076,"a":false,"y1":-0.263,"n":"Arg","y2":-2.563,"z2":12.625,"x2":-24.871,"h":true,"x1":-24.368},{"s":false,"z1":10.033,"a":false,"y1":-3.49,"n":"Gly","y2":-5.58,"z2":10.254,"x2":-23.25,"h":true,"x1":-24.359},{"s":false,"z1":11.76,"a":true,"y1":-4.573,"n":"Leu","y2":-5.437,"z2":13.86,"x2":-20.364,"h":true,"x1":-21.149},{"s":false,"z1":15.362,"a":false,"y1":-4.459,"n":"Leu","y2":-6.222,"z2":15.048,"x2":-24.046,"h":true,"x1":-22.46},{"s":false,"z1":17.485,"a":false,"y1":-7.412,"n":"Pro","y2":-5.733,"z2":18.101,"x2":-25.123,"h":false,"x1":-23.545},{"s":false,"z1":19.252,"a":false,"y1":-7.455,"n":"Glu","y2":-5.599,"z2":20.733,"x2":-27.358,"h":false,"x1":-26.937},{"s":false,"z1":22.737,"a":false,"y1":-6.553,"n":"Ser","y2":-5.708,"z2":21.981,"x2":-23.546,"h":false,"x1":-25.654},{"s":false,"z1":23.601,"a":false,"y1":-3.475,"n":"Leu","y2":-2.625,"z2":25.451,"x2":-22.317,"h":false,"x1":-23.577},{"s":false,"z1":26.917,"a":false,"y1":-4.955,"n":"Asp","y2":-5.4,"z2":25.531,"x2":-20.374,"h":false,"x1":-22.309},{"s":true,"z1":27.128,"a":false,"y1":-4.049,"n":"Tyr","y2":-4.024,"z2":29.488,"x2":-18.169,"h":false,"x1":-18.616},{"s":true,"z1":29.07,"a":false,"y1":-4.058,"n":"Trp","y2":-2.415,"z2":27.467,"x2":-14.637,"h":false,"x1":-15.366},{"s":true,"z1":29.279,"a":false,"y1":-0.815,"n":"Thr","y2":-1.052,"z2":31.311,"x2":-12.106,"h":false,"x1":-13.395},{"s":true,"z1":30.264,"a":false,"y1":0.184,"n":"Tyr","y2":1.447,"z2":28.303,"x2":-9.337,"h":false,"x1":-9.849},{"s":true,"z1":29.436,"a":true,"y1":2.952,"n":"Pro","y2":1.571,"z2":29.43,"x2":-5.404,"h":false,"x1":-7.352},{"s":true,"z1":26.77,"a":false,"y1":1.96,"n":"Gly","y2":4.031,"z2":25.828,"x2":-4.163,"h":false,"x1":-4.859},{"s":false,"z1":23.587,"a":false,"y1":2.861,"n":"Ser","y2":1.498,"z2":21.996,"x2":-4.179,"h":false,"x1":-3.003},{"s":false,"z1":19.827,"a":false,"y1":2.601,"n":"Leu","y2":1.116,"z2":20.527,"x2":-1.167,"h":false,"x1":-2.921},{"s":false,"z1":19.052,"a":false,"y1":-1.002,"n":"Thr","y2":-2.221,"z2":17.764,"x2":-0.346,"h":false,"x1":-1.987},{"s":false,"z1":16.255,"a":false,"y1":-0.012,"n":"Thr","y2":2.175,"z2":17.158,"x2":0.73,"h":false,"x1":0.415},{"s":false,"z1":16.165,"a":false,"y1":2.543,"n":"Pro","y2":3.48,"z2":14.657,"x2":1.568,"h":false,"x1":3.175},{"s":false,"z1":17.312,"a":false,"y1":5.262,"n":"Pro","y2":5.293,"z2":19.674,"x2":3.584,"h":false,"x1":3.33},{"s":false,"z1":20.201,"a":false,"y1":3.349,"n":"Leu","y2":4.1,"z2":22.463,"x2":1.371,"h":false,"x1":1.615},{"s":false,"z1":21.758,"a":false,"y1":6.589,"n":"Leu","y2":5.498,"z2":22.425,"x2":-1.656,"h":false,"x1":0.383},{"s":false,"z1":25.109,"a":false,"y1":6.22,"n":"Glu","y2":7.925,"z2":26.244,"x2":-2.679,"h":false,"x1":-1.364},{"s":false,"z1":24.084,"a":false,"y1":8.15,"n":"Cys","y2":8.225,"z2":23.632,"x2":-6.774,"h":false,"x1":-4.452},{"s":true,"z1":23.891,"a":false,"y1":5.503,"n":"Val","y2":4.376,"z2":25.979,"x2":-7.434,"h":false,"x1":-7.207},{"s":true,"z1":26.023,"a":false,"y1":4.65,"n":"Thr","y2":3.652,"z2":24.242,"x2":-11.462,"h":false,"x1":-10.195},{"s":true,"z1":24.922,"a":false,"y1":1.052,"n":"Trp","y2":0.55,"z2":26.641,"x2":-12.374,"h":false,"x1":-10.802},{"s":true,"z1":24.829,"a":false,"y1":-0.216,"n":"Ile","y2":-1.402,"z2":22.778,"x2":-14.654,"h":false,"x1":-14.373},{"s":true,"z1":23.911,"a":true,"y1":-3.901,"n":"Val","y2":-4.923,"z2":25.335,"x2":-16.089,"h":false,"x1":-14.438},{"s":true,"z1":23.29,"a":false,"y1":-5.567,"n":"Leu","y2":-7.744,"z2":23.188,"x2":-16.765,"h":false,"x1":-17.821},{"s":false,"z1":25.076,"a":false,"y1":-8.844,"n":"Lys","y2":-10.941,"z2":23.888,"x2":-18.434,"h":false,"x1":-18.552},{"s":false,"z1":22.139,"a":false,"y1":-10.283,"n":"Glu","y2":-9.153,"z2":20.195,"x2":-19.741,"h":false,"x1":-20.524},{"s":false,"z1":19.018,"a":false,"y1":-11.292,"n":"Pro","y2":-11.59,"z2":18.108,"x2":-20.78,"h":false,"x1":-18.566},{"s":true,"z1":15.503,"a":false,"y1":-11.053,"n":"Ile","y2":-12.612,"z2":15.006,"x2":-18.258,"h":false,"x1":-19.995},{"s":true,"z1":13.22,"a":true,"y1":-14.1,"n":"Ser","y2":-12.946,"z2":11.222,"x2":-20.509,"h":false,"x1":-19.866},{"s":true,"z1":9.75,"a":false,"y1":-13.902,"n":"Val","y2":-16.198,"z2":9.818,"x2":-17.692,"h":false,"x1":-18.365},{"s":false,"z1":7.21,"a":false,"y1":-16.71,"n":"Ser","y2":-16.083,"z2":6.857,"x2":-15.796,"h":true,"x1":-18.096},{"s":false,"z1":6.221,"a":false,"y1":-18.681,"n":"Ser","y2":-17.46,"z2":4.831,"x2":-13.494,"h":true,"x1":-15.001},{"s":false,"z1":2.767,"a":false,"y1":-17.105,"n":"Glu","y2":-15.066,"z2":2.34,"x2":-14.059,"h":true,"x1":-15.282},{"s":false,"z1":4.246,"a":false,"y1":-13.589,"n":"Gln","y2":-12.513,"z2":4.307,"x2":-13.261,"h":true,"x1":-15.397},{"s":false,"z1":6.325,"a":false,"y1":-13.982,"n":"Val","y2":-13.825,"z2":5.276,"x2":-10.09,"h":true,"x1":-12.235},{"s":false,"z1":3.464,"a":false,"y1":-15.817,"n":"Leu","y2":-14.566,"z2":2.028,"x2":-9.039,"h":true,"x1":-10.484},{"s":false,"z1":1.377,"a":false,"y1":-12.677,"n":"Lys","y2":-10.981,"z2":1.337,"x2":-9.248,"h":true,"x1":-10.954},{"s":false,"z1":4.073,"a":true,"y1":-10.597,"n":"Phe","y2":-10.295,"z2":3.65,"x2":-6.831,"h":true,"x1":-9.174},{"s":false,"z1":3.798,"a":false,"y1":-12.969,"n":"Arg","y2":-13.401,"z2":2.197,"x2":-4.452,"h":true,"x1":-6.193},{"s":false,"z1":0.049,"a":false,"y1":-12.344,"n":"Lys","y2":-10.722,"z2":-1.243,"x2":-4.596,"h":false,"x1":-5.798},{"s":false,"z1":0.689,"a":false,"y1":-8.728,"n":"Leu","y2":-9.893,"z2":1.158,"x2":-2.748,"h":false,"x1":-4.788},{"s":false,"z1":0.42,"a":false,"y1":-7.742,"n":"Asn","y2":-5.511,"z2":1.291,"x2":-1.101,"h":false,"x1":-1.105},{"s":false,"z1":2.803,"a":false,"y1":-5.799,"n":"Phe","y2":-3.705,"z2":2.137,"x2":2.157,"h":false,"x1":1.161},{"s":false,"z1":-0.132,"a":false,"y1":-4.834,"n":"Asn","y2":-4.11,"z2":-1.337,"x2":1.461,"h":false,"x1":3.4},{"s":false,"z1":-2.914,"a":false,"y1":-2.32,"n":"Gly","y2":-4.132,"z2":-4.337,"x2":3.57,"h":false,"x1":2.831},{"s":false,"z1":-6.487,"a":false,"y1":-3.311,"n":"Glu","y2":-2.314,"z2":-7.04,"x2":4.199,"h":false,"x1":2.077},{"s":false,"z1":-8.244,"a":false,"y1":-4.499,"n":"Gly","y2":-4.994,"z2":-7.716,"x2":7.495,"h":false,"x1":5.23},{"s":false,"z1":-5.006,"a":false,"y1":-5.481,"n":"Glu","y2":-7.434,"z2":-5.084,"x2":5.605,"h":false,"x1":6.97},{"s":false,"z1":-3.77,"a":false,"y1":-9.05,"n":"Pro","y2":-8.476,"z2":-1.94,"x2":5.916,"h":false,"x1":7.355},{"s":false,"z1":-2.571,"a":false,"y1":-10.399,"n":"Glu","y2":-12.074,"z2":-1.02,"x2":4.761,"h":false,"x1":4.019},{"s":false,"z1":1.133,"a":false,"y1":-10.821,"n":"Glu","y2":-9.571,"z2":1.524,"x2":1.498,"h":false,"x1":3.495},{"s":false,"z1":2.243,"a":false,"y1":-11.722,"n":"Leu","y2":-11.048,"z2":4.484,"x2":0.596,"h":false,"x1":-0.011},{"s":false,"z1":4.714,"a":false,"y1":-9.331,"n":"Met","y2":-10.425,"z2":5.493,"x2":-3.584,"h":false,"x1":-1.574},{"s":false,"z1":7.554,"a":false,"y1":-11.772,"n":"Val","y2":-11.213,"z2":8.815,"x2":-0.234,"h":false,"x1":-2.23},{"s":false,"z1":11.276,"a":false,"y1":-11.85,"n":"Asp","y2":-10.258,"z2":12.052,"x2":0.218,"h":false,"x1":-1.444},{"s":false,"z1":11.492,"a":false,"y1":-8.038,"n":"Asn","y2":-6.563,"z2":12.974,"x2":-2.627,"h":false,"x1":-1.419},{"s":false,"z1":15.236,"a":false,"y1":-8.165,"n":"Trp","y2":-8.84,"z2":16.03,"x2":0.063,"h":false,"x1":-2.125},{"s":false,"z1":18.292,"a":false,"y1":-7.181,"n":"Arg","y2":-8.045,"z2":19.696,"x2":-1.766,"h":false,"x1":-0.069},{"s":false,"z1":21.163,"a":false,"y1":-9.685,"n":"Pro","y2":-7.679,"z2":22.498,"x2":-0.1,"h":false,"x1":-0.14},{"s":false,"z1":24.635,"a":false,"y1":-8.896,"n":"Ala","y2":-9.058,"z2":25.438,"x2":0.832,"h":false,"x1":-1.465},{"s":false,"z1":26.687,"a":false,"y1":-6.498,"n":"Gln","y2":-6.744,"z2":28.563,"x2":-0.82,"h":false,"x1":0.667},{"s":false,"z1":30.476,"a":false,"y1":-6.401,"n":"Pro","y2":-4.2,"z2":30.516,"x2":0.076,"h":false,"x1":1.055},{"s":false,"z1":32.32,"a":false,"y1":-4.867,"n":"Leu","y2":-2.638,"z2":33.262,"x2":-1.836,"h":false,"x1":-1.91},{"s":false,"z1":34.879,"a":false,"y1":-3.169,"n":"Lys","y2":-3.335,"z2":36.33,"x2":-1.54,"h":false,"x1":0.344},{"s":false,"z1":37.095,"a":false,"y1":-0.707,"n":"Asn","y2":0.905,"z2":36.558,"x2":-3.146,"h":false,"x1":-1.464},{"s":false,"z1":35.438,"a":false,"y1":-0.986,"n":"Arg","y2":-3.195,"z2":36.084,"x2":-5.587,"h":false,"x1":-4.903},{"s":false,"z1":36.261,"a":false,"y1":-2.486,"n":"Gln","y2":-1.329,"z2":34.559,"x2":-9.556,"h":false,"x1":-8.312},{"s":false,"z1":33.492,"a":false,"y1":-3.595,"n":"Ile","y2":-4.299,"z2":35.138,"x2":-12.251,"h":false,"x1":-10.622},{"s":true,"z1":34.237,"a":true,"y1":-2.549,"n":"Lys","y2":-3.079,"z2":32.063,"x2":-15.026,"h":false,"x1":-14.211},{"s":true,"z1":32.984,"a":false,"y1":-4.35,"n":"Ala","y2":-3.11,"z2":34.275,"x2":-18.9,"h":false,"x1":-17.319},{"s":false,"z1":32.142,"a":false,"y1":-2.788,"n":"Ser","y2":-3.245,"z2":32.705,"x2":-22.946,"h":false,"x1":-20.684},{"s":false,"z1":32.964,"a":false,"y1":-6.033,"n":"Phe","y2":-7.086,"z2":34.289,"x2":-20.783,"h":false,"x1":-22.482},{"s":false,"z1":35.653,"a":false,"y1":-8.684,"n":"Lys","y2":-11.067,"z2":35.527,"x2":-22.276,"h":false,"x1":-22.557},{"s":false,"z1":35.053,"a":false,"y1":-10.063,"y2":-11.067,"z2":35.527,"x2":-22.276,"h":false,"x1":-22.811},{"s":false,"z1":35.053,"a":false,"y1":-10.063,"y2":-11.067,"z2":35.527,"x2":-22.276,"h":false,"x1":-22.811},{"s":false,"z1":35.053,"a":false,"y1":-10.063,"y2":-11.067,"z2":35.527,"x2":-22.276,"h":false,"x1":-22.811},{"s":false,"z1":35.053,"a":false,"y1":-10.063,"y2":-11.067,"z2":35.527,"x2":-22.276,"h":false,"x1":-22.811}]]},"mol":{"b":[{"e":2,"b":0},{"e":4,"b":1},{"e":5,"b":1},{"e":10,"b":1},{"e":4,"b":2},{"e":23,"b":2},{"e":4,"b":3},{"e":6,"b":4},{"e":7,"b":5},{"e":24,"b":5},{"e":8,"b":7},{"e":26,"b":7},{"e":9,"b":8},{"e":11,"b":8},{"e":10,"b":9},{"e":28,"b":9},{"e":30,"b":10},{"e":12,"b":11},{"e":31,"b":11},{"e":13,"b":12},{"e":14,"b":12},{"e":15,"b":14},{"e":32,"b":14},{"e":16,"b":15},{"e":21,"b":15},{"e":17,"b":16},{"e":22,"b":16},{"e":18,"b":17},{"e":25,"b":17},{"e":19,"b":18},{"e":20,"b":18},{"e":21,"b":20},{"e":27,"b":20},{"e":29,"b":21},{"e":34,"b":33},{"e":35,"b":33},{"e":39,"b":33},{"e":40,"b":33},{"e":41,"b":34},{"e":36,"b":35},{"e":37,"b":35},{"e":42,"b":35},{"e":38,"b":37},{"e":43,"b":37},{"e":44,"b":37},{"e":45,"b":38}],"a":[{"p_h":true,"z":15.263,"y":-1.557,"x":-6.685},{"p_h":true,"z":15.827,"y":2.25,"x":-5.151},{"p_h":true,"l":"N","z":16.192,"y":-0.423,"x":-5.36},{"p_h":true,"l":"O","z":16.684,"y":1.078,"x":-7.261},{"p_h":true,"l":"S","z":16.796,"y":0.935,"x":-5.818},{"p_h":true,"z":15.579,"y":2.188,"x":-3.792},{"p_h":true,"l":"O","z":18.18,"y":1.036,"x":-5.391},{"p_h":true,"z":14.881,"y":3.203,"x":-3.187},{"p_h":true,"z":14.425,"y":4.277,"x":-3.928},{"p_h":true,"z":14.682,"y":4.341,"x":-5.3},{"p_h":true,"z":15.399,"y":3.326,"x":-5.911},{"p_h":true,"l":"N","z":13.75,"y":5.294,"x":-3.211},{"p_h":true,"z":12.771,"y":6.117,"x":-3.831},{"p_h":true,"l":"O","z":12.272,"y":5.845,"x":-4.911},{"p_h":true,"l":"N","z":12.347,"y":7.274,"x":-3.143},{"p_h":true,"z":13.125,"y":7.856,"x":-2.108},{"p_h":true,"z":12.377,"y":8.513,"x":-1.016},{"p_h":true,"z":13.061,"y":9.171,"x":-0.041},{"p_h":true,"z":14.547,"y":9.233,"x":-0.094},{"p_h":true,"l":"F","z":15.203,"y":9.912,"x":0.84},{"p_h":true,"z":15.234,"y":8.638,"x":-1.108},{"p_h":true,"z":14.487,"y":7.914,"x":-2.176},{"p_h":true,"l":"H","z":11.41,"y":8.469,"x":-0.99},{"p_h":true,"l":"H","z":16.724,"y":-1.153,"x":-5.281},{"p_h":true,"l":"H","z":15.899,"y":1.435,"x":-3.27},{"p_h":true,"l":"H","z":12.582,"y":9.6,"x":0.685},{"p_h":true,"l":"H","z":14.698,"y":3.162,"x":-2.238},{"p_h":true,"l":"H","z":16.202,"y":8.683,"x":-1.134},{"p_h":true,"l":"H","z":14.369,"y":5.099,"x":-5.819},{"p_h":true,"l":"H","z":14.963,"y":7.487,"x":-2.906},{"p_h":true,"l":"H","z":15.58,"y":3.358,"x":-6.864},{"p_h":true,"l":"H","z":14.027,"y":5.496,"x":-2.371},{"p_h":true,"l":"H","z":11.655,"y":7.753,"x":-3.482},{"p_h":true,"z":11.528,"y":2.155,"x":-4.371},{"p_h":true,"l":"O","z":11.025,"y":3.209,"x":-5.181},{"p_h":true,"z":11.21,"y":0.787,"x":-4.977},{"p_h":true,"l":"O","z":9.807,"y":0.619,"x":-5.102},{"p_h":true,"z":11.841,"y":-0.387,"x":-4.208},{"p_h":true,"l":"O","z":11.21,"y":-0.491,"x":-2.936},{"p_h":true,"l":"H","z":12.608,"y":2.262,"x":-4.267},{"p_h":true,"l":"H","z":11.088,"y":2.222,"x":-3.376},{"p_h":true,"l":"H","z":11.3,"y":4.071,"x":-4.804},{"p_h":true,"l":"H","z":11.641,"y":0.777,"x":-5.978},{"p_h":true,"l":"H","z":11.706,"y":-1.313,"x":-4.767},{"p_h":true,"l":"H","z":12.909,"y":-0.216,"x":-4.08},{"p_h":true,"l":"H","z":11.482,"y":-1.328,"x":-2.504},{"p_w":true,"p_h":true,"l":"O","z":19.866,"y":21.837,"x":-10.445},{"p_w":true,"p_h":true,"l":"O","z":22.802,"y":-12.312,"x":-1.994},{"p_w":true,"p_h":true,"l":"O","z":7.882,"y":-6.357,"x":4.413},{"p_w":true,"p_h":true,"l":"O","z":10.681,"y":7.091,"x":-6.761},{"p_w":true,"p_h":true,"l":"O","z":11.321,"y":-15.41,"x":-8.055},{"p_w":true,"p_h":true,"l":"O","z":17.958,"y":-13.396,"x":-4.464},{"p_w":true,"p_h":true,"l":"O","z":15.81,"y":-4.047,"x":-1.212},{"p_w":true,"p_h":true,"l":"O","z":21.02,"y":-4.9,"x":5.008},{"p_w":true,"p_h":true,"l":"O","z":29.56,"y":-1.542,"x":1.199},{"p_w":true,"p_h":true,"l":"O","z":24.273,"y":-15.827,"x":-3.625},{"p_w":true,"p_h":true,"l":"O","z":4.885,"y":6.078,"x":-22.036},{"p_w":true,"p_h":true,"l":"O","z":25.652,"y":8.753,"x":-10.657},{"p_w":true,"p_h":true,"l":"O","z":27.966,"y":10.556,"x":-13.803},{"p_w":true,"p_h":true,"l":"O","z":32.594,"y":-8.674,"x":-7.193},{"p_w":true,"p_h":true,"l":"O","z":7.854,"y":-3.588,"x":-8.806},{"p_w":true,"p_h":true,"l":"O","z":33.104,"y":-9.916,"x":-16.171},{"p_w":true,"p_h":true,"l":"O","z":20.314,"y":7.202,"x":5.458},{"p_w":true,"p_h":true,"l":"O","z":21.845,"y":6.193,"x":7.669},{"p_w":true,"p_h":true,"l":"O","z":12.088,"y":15.035,"x":-9.817},{"p_w":true,"p_h":true,"l":"O","z":-2.044,"y":-12.494,"x":-21.11},{"p_w":true,"p_h":true,"l":"O","z":14.058,"y":-11.581,"x":-23},{"p_w":true,"p_h":true,"l":"O","z":20.495,"y":-8.333,"x":-17.011},{"p_w":true,"p_h":true,"l":"O","z":28.883,"y":-16.754,"x":-14.241},{"p_w":true,"p_h":true,"l":"O","z":23.6,"y":-7.006,"x":-21.603},{"p_w":true,"p_h":true,"l":"O","z":20.823,"y":-11.167,"x":-3.453},{"p_w":true,"p_h":true,"l":"O","z":21.733,"y":-19.238,"x":-7.922},{"p_w":true,"p_h":true,"l":"O","z":20.421,"y":8.937,"x":-24.157},{"p_w":true,"p_h":true,"l":"O","z":6.404,"y":15.114,"x":-13.797},{"p_w":true,"p_h":true,"l":"O","z":30.779,"y":2.884,"x":-11.848},{"p_w":true,"p_h":true,"l":"O","z":11.578,"y":10.682,"x":-18.108},{"p_w":true,"p_h":true,"l":"O","z":23.435,"y":16.147,"x":-16.263},{"p_w":true,"p_h":true,"l":"O","z":14.842,"y":-18.597,"x":-13.573},{"p_w":true,"p_h":true,"l":"O","z":13.059,"y":-11.531,"x":2.338},{"p_w":true,"p_h":true,"l":"O","z":13.265,"y":4.974,"x":-0.434},{"p_w":true,"p_h":true,"l":"O","z":28.216,"y":9.167,"x":-1.361},{"p_w":true,"p_h":true,"l":"O","z":5.971,"y":11.088,"x":-12.051},{"p_w":true,"p_h":true,"l":"O","z":24.528,"y":-12.41,"x":-16.172},{"p_w":true,"p_h":true,"l":"O","z":25.169,"y":-13.224,"x":-3.334},{"p_w":true,"p_h":true,"l":"O","z":-2.497,"y":-8.401,"x":-7.588},{"p_w":true,"p_h":true,"l":"O","z":7.019,"y":-2.764,"x":-23.315},{"p_w":true,"p_h":true,"l":"O","z":29.228,"y":-8.747,"x":-2.518},{"p_w":true,"p_h":true,"l":"O","z":8.281,"y":20.806,"x":-18.002},{"p_w":true,"p_h":true,"l":"O","z":27.119,"y":-13.095,"x":-1.33},{"p_w":true,"p_h":true,"l":"O","z":26.185,"y":11.574,"x":-1.248},{"p_w":true,"p_h":true,"l":"O","z":-1.227,"y":-10.034,"x":-9.507},{"p_w":true,"p_h":true,"l":"O","z":-7.018,"y":-4.046,"x":-2.495},{"p_w":true,"p_h":true,"l":"O","z":13.548,"y":-18.419,"x":-22.434},{"p_w":true,"p_h":true,"l":"O","z":1.287,"y":-16.685,"x":-7.213},{"p_w":true,"p_h":true,"l":"O","z":-2.952,"y":-12.787,"x":-3.669},{"p_w":true,"p_h":true,"l":"O","z":24.649,"y":-5.699,"x":13.35},{"p_w":true,"p_h":true,"l":"O","z":7.22,"y":5.002,"x":-4.062},{"p_w":true,"p_h":true,"l":"O","z":19.527,"y":21.274,"x":-6.821},{"p_w":true,"p_h":true,"l":"O","z":17.003,"y":-11.208,"x":-23.248},{"p_w":true,"p_h":true,"l":"O","z":35.942,"y":-6.034,"x":-8.805},{"p_w":true,"p_h":true,"l":"O","z":16.533,"y":-10.87,"x":1.854},{"p_w":true,"p_h":true,"l":"O","z":1.603,"y":-14.312,"x":3.051},{"p_w":true,"p_h":true,"l":"O","z":26.13,"y":1.233,"x":11.126},{"p_w":true,"p_h":true,"l":"O","z":2.86,"y":-16.801,"x":-19.887},{"p_w":true,"p_h":true,"l":"O","z":29.879,"y":5.158,"x":3.638},{"p_w":true,"p_h":true,"l":"O","z":11.514,"y":-3.209,"x":-2.415},{"p_w":true,"p_h":true,"l":"O","z":-4.646,"y":-0.664,"x":0.049},{"p_w":true,"p_h":true,"l":"O","z":7.03,"y":6.021,"x":-6.98},{"p_w":true,"p_h":true,"l":"O","z":22.285,"y":-7.411,"x":4.973},{"p_w":true,"p_h":true,"l":"O","z":31.258,"y":-8.57,"x":-4.338},{"p_w":true,"p_h":true,"l":"O","z":18.328,"y":-12.46,"x":2.894},{"p_w":true,"p_h":true,"l":"O","z":24.698,"y":0.158,"x":13.612},{"p_w":true,"p_h":true,"l":"O","z":14.945,"y":20.335,"x":-13.478},{"p_w":true,"p_h":true,"l":"O","z":11.68,"y":-22.418,"x":-13.283},{"p_w":true,"p_h":true,"l":"O","z":5.15,"y":20.879,"x":-19.198},{"p_w":true,"p_h":true,"l":"O","z":13.431,"y":19.904,"x":-15.259},{"p_w":true,"p_h":true,"l":"O","z":18.727,"y":-18.564,"x":-14.421},{"p_w":true,"p_h":true,"l":"O","z":-0.99,"y":-14.392,"x":2.353},{"p_w":true,"p_h":true,"l":"O","z":11.672,"y":1.497,"x":-0.935},{"p_w":true,"p_h":true,"l":"O","z":8.638,"y":-8.741,"x":10.545},{"p_w":true,"p_h":true,"l":"O","z":26.585,"y":11.046,"x":-20.325},{"p_w":true,"p_h":true,"l":"O","z":16.817,"y":-17.264,"x":-12.652},{"p_w":true,"p_h":true,"l":"O","z":9.145,"y":10.263,"x":-19.311},{"p_w":true,"p_h":true,"l":"O","z":7.494,"y":-20.438,"x":-10.298},{"p_w":true,"p_h":true,"l":"O","z":17.487,"y":20.18,"x":-14.385},{"p_w":true,"p_h":true,"l":"O","z":4.052,"y":-0.487,"x":-24.164},{"p_w":true,"p_h":true,"l":"O","z":25.546,"y":-17.291,"x":-1.658},{"p_w":true,"p_h":true,"l":"O","z":37.644,"y":-5.486,"x":-6.605},{"p_w":true,"p_h":true,"l":"O","z":-6.574,"y":1.031,"x":-8.756},{"p_w":true,"p_h":true,"l":"O","z":41.571,"y":-3.911,"x":-19.649},{"p_w":true,"p_h":true,"l":"O","z":3.035,"y":-5.59,"x":-22.929},{"p_w":true,"p_h":true,"l":"O","z":11.356,"y":-13.152,"x":-23.326},{"p_w":true,"p_h":true,"l":"O","z":-6.337,"y":-4.141,"x":-6.259},{"p_w":true,"p_h":true,"l":"O","z":5.24,"y":-12.83,"x":2.493},{"p_w":true,"p_h":true,"l":"O","z":26.613,"y":-16.793,"x":-13.014},{"p_w":true,"p_h":true,"l":"O","z":3.365,"y":9.868,"x":-11.908},{"p_w":true,"p_h":true,"l":"O","z":26.47,"y":-14.043,"x":-16.948},{"p_w":true,"p_h":true,"l":"O","z":23.467,"y":10.891,"x":-0.406},{"p_w":true,"p_h":true,"l":"O","z":9.718,"y":-21.754,"x":-8.111},{"p_w":true,"p_h":true,"l":"O","z":21.196,"y":-3.868,"x":8.674},{"p_w":true,"p_h":true,"l":"O","z":16.252,"y":14.128,"x":-0.299},{"p_w":true,"p_h":true,"l":"O","z":29.143,"y":-11.161,"x":-1.13},{"p_w":true,"p_h":true,"l":"O","z":-3.495,"y":3.753,"x":-19.063},{"p_w":true,"p_h":true,"l":"O","z":34.619,"y":1.141,"x":0.034},{"p_w":true,"p_h":true,"l":"O","z":4.84,"y":-15.697,"x":1.521},{"p_w":true,"p_h":true,"l":"O","z":31.69,"y":13.588,"x":-13.071},{"p_w":true,"p_h":true,"l":"O","z":15.591,"y":4.032,"x":-26.602},{"p_w":true,"p_h":true,"l":"O","z":19.261,"y":5.867,"x":-28.377},{"p_w":true,"p_h":true,"l":"O","z":21.094,"y":3.016,"x":15.761},{"p_w":true,"p_h":true,"l":"O","z":-2.035,"y":9.44,"x":-15.631},{"p_w":true,"p_h":true,"l":"O","z":-6.628,"y":1.259,"x":0.106},{"p_w":true,"p_h":true,"l":"O","z":-7.218,"y":-1.252,"x":6.846},{"p_w":true,"p_h":true,"l":"O","z":31.631,"y":-14.891,"x":-6.877},{"p_w":true,"p_h":true,"l":"O","z":9.396,"y":-15.281,"x":1.917},{"p_w":true,"p_h":true,"l":"O","z":26.655,"y":-3.379,"x":4.205},{"p_w":true,"p_h":true,"l":"O","z":28.862,"y":13.566,"x":-20.626},{"p_w":true,"p_h":true,"l":"O","z":25.075,"y":-11.892,"x":1.1},{"p_w":true,"p_h":true,"l":"O","z":27.673,"y":16.948,"x":-6.015},{"p_w":true,"p_h":true,"l":"O","z":14.568,"y":-2.307,"x":15.646},{"p_w":true,"p_h":true,"l":"O","z":28.934,"y":-2.394,"x":4.12},{"p_w":true,"p_h":true,"l":"O","z":22.263,"y":-14.231,"x":-0.21},{"p_w":true,"p_h":true,"l":"O","z":11.951,"y":15.565,"x":-5.715},{"p_w":true,"p_h":true,"l":"O","z":9.241,"y":-7.489,"x":-24.938},{"p_w":true,"p_h":true,"l":"O","z":-6.764,"y":3.962,"x":-12.808},{"p_w":true,"p_h":true,"l":"O","z":-4.648,"y":-9.667,"x":-7.355},{"p_w":true,"p_h":true,"l":"O","z":-6.934,"y":-7.899,"x":-7.137},{"p_w":true,"p_h":true,"l":"O","z":37.247,"y":-10.541,"x":-15.424},{"p_w":true,"p_h":true,"l":"O","z":28.765,"y":8.168,"x":-12.736},{"p_w":true,"p_h":true,"l":"O","z":5.204,"y":-17.322,"x":-0.531},{"p_w":true,"p_h":true,"l":"O","z":39.054,"y":1.903,"x":-9.97},{"p_w":true,"p_h":true,"l":"O","z":-3.531,"y":-11.864,"x":-18.842},{"p_w":true,"p_h":true,"l":"O","z":22.98,"y":2.107,"x":14.011},{"p_w":true,"p_h":true,"l":"O","z":32.798,"y":-8.455,"x":-0.65},{"p_w":true,"p_h":true,"l":"O","z":-5.597,"y":-7.934,"x":1.873},{"p_w":true,"p_h":true,"l":"O","z":27.3,"y":14.466,"x":-14.16},{"p_w":true,"p_h":true,"l":"O","z":6.253,"y":19.349,"x":-17.695},{"p_w":true,"p_h":true,"l":"O","z":24.558,"y":8.92,"x":1.264},{"p_w":true,"p_h":true,"l":"O","z":17.147,"y":-18.154,"x":-10.351},{"p_w":true,"p_h":true,"l":"O","z":7.826,"y":-4.149,"x":2.687},{"p_w":true,"p_h":true,"l":"O","z":6.226,"y":17.705,"x":-19.412},{"p_w":true,"p_h":true,"l":"O","z":25.304,"y":-3.911,"x":15.64},{"p_w":true,"p_h":true,"l":"O","z":-5.434,"y":-11.914,"x":5.998},{"p_w":true,"p_h":true,"l":"O","z":32.059,"y":-11.951,"x":-4.519},{"p_w":true,"p_h":true,"l":"O","z":8.007,"y":-21.255,"x":-12.781},{"p_w":true,"p_h":true,"l":"O","z":0.707,"y":-15.749,"x":-4.615},{"p_w":true,"p_h":true,"l":"O","z":6.666,"y":-20.353,"x":-3.173},{"p_w":true,"p_h":true,"l":"O","z":-5.894,"y":3.823,"x":-5.563},{"p_w":true,"p_h":true,"l":"O","z":34.58,"y":-6.385,"x":1.405},{"p_w":true,"p_h":true,"l":"O","z":9.591,"y":-11.212,"x":2.537},{"p_w":true,"p_h":true,"l":"O","z":26.518,"y":-0.47,"x":-23.864},{"p_w":true,"p_h":true,"l":"O","z":10.546,"y":3.865,"x":-0.652},{"p_w":true,"p_h":true,"l":"O","z":37.679,"y":-14.185,"x":-16.896},{"p_w":true,"p_h":true,"l":"O","z":29.965,"y":8.512,"x":-20.701},{"p_w":true,"p_h":true,"l":"O","z":13.14,"y":12.515,"x":-18.896},{"p_w":true,"p_h":true,"l":"O","z":-0.304,"y":-7.142,"x":7.493},{"p_w":true,"p_h":true,"l":"O","z":-3.225,"y":-8.732,"x":-13.232},{"p_w":true,"p_h":true,"l":"O","z":33.946,"y":-8.09,"x":-9.611},{"p_w":true,"p_h":true,"l":"O","z":-5.241,"y":0.969,"x":6.497},{"p_w":true,"p_h":true,"l":"O","z":7.778,"y":-15.002,"x":-25.737},{"p_w":true,"p_h":true,"l":"O","z":10.3,"y":15.09,"x":-8.125},{"p_w":true,"p_h":true,"l":"O","z":34.464,"y":-0.657,"x":-22.974},{"p_w":true,"p_h":true,"l":"O","z":-1.993,"y":-6.699,"x":-21.078},{"p_w":true,"p_h":true,"l":"O","z":6.637,"y":21.855,"x":-21.071},{"p_w":true,"p_h":true,"l":"O","z":0.873,"y":11.086,"x":-11.796},{"p_w":true,"p_h":true,"l":"O","z":-7.635,"y":-4.501,"x":9.918},{"p_w":true,"p_h":true,"l":"O","z":22.468,"y":-7.037,"x":11.439},{"p_w":true,"p_h":true,"l":"O","z":13.359,"y":-5.479,"x":-25.992},{"p_w":true,"p_h":true,"l":"O","z":38.945,"y":-12.177,"x":-15.859},{"p_w":true,"p_h":true,"l":"O","z":14.099,"y":0.333,"x":10.23},{"p_w":true,"p_h":true,"l":"O","z":11.611,"y":-8.544,"x":16.679},{"p_w":true,"p_h":true,"l":"O","z":8.527,"y":4.923,"x":-25.073},{"p_w":true,"p_h":true,"l":"O","z":27.161,"y":6.657,"x":-25.97},{"p_w":true,"p_h":true,"l":"O","z":23.765,"y":-4.758,"x":8.663},{"p_w":true,"p_h":true,"l":"O","z":6.188,"y":-18.053,"x":-23.53},{"p_w":true,"p_h":true,"l":"O","z":36.805,"y":-15.317,"x":-8.442},{"p_w":true,"p_h":true,"l":"O","z":28.055,"y":6.889,"x":-8.148},{"p_w":true,"p_h":true,"l":"O","z":6.626,"y":-5.937,"x":6.549},{"p_w":true,"p_h":true,"l":"O","z":5.064,"y":-17.439,"x":-3.132},{"p_w":true,"p_h":true,"l":"O","z":14.125,"y":19.135,"x":-21.054},{"p_w":true,"p_h":true,"l":"O","z":15.004,"y":-20.58,"x":-18.799},{"p_w":true,"p_h":true,"l":"O","z":22.023,"y":-9.98,"x":-30.088},{"p_w":true,"p_h":true,"l":"O","z":6.635,"y":-22.776,"x":-9.382},{"p_w":true,"p_h":true,"l":"O","z":-1.924,"y":-15.522,"x":-3.86},{"p_w":true,"p_h":true,"l":"O","z":20.539,"y":-14.193,"x":1.953},{"p_w":true,"p_h":true,"l":"O","z":21.847,"y":-16.45,"x":-17.476},{"p_w":true,"p_h":true,"l":"O","z":8.709,"y":14.078,"x":-10.284},{"p_w":true,"p_h":true,"l":"O","z":-2.527,"y":-3.499,"x":-18.427},{"p_w":true,"p_h":true,"l":"O","z":21.844,"y":6.234,"x":-28.098},{"p_w":true,"p_h":true,"l":"O","z":13.537,"y":9.912,"x":-25.839},{"p_w":true,"p_h":true,"l":"O","z":10.177,"y":8.73,"x":-4.256},{"p_w":true,"p_h":true,"l":"O","z":18.105,"y":8.455,"x":6.609},{"p_w":true,"p_h":true,"l":"O","z":-2.323,"y":-16.096,"x":1.279},{"p_w":true,"p_h":true,"l":"O","z":26.346,"y":-19.406,"x":-12.711},{"p_w":true,"p_h":true,"l":"O","z":32.464,"y":-15.555,"x":-16.44},{"p_w":true,"p_h":true,"l":"O","z":26.509,"y":-19.946,"x":-8.237},{"p_w":true,"p_h":true,"l":"O","z":37.808,"y":2.187,"x":-5.221},{"p_w":true,"p_h":true,"l":"O","z":14.856,"y":-0.249,"x":14.308},{"p_w":true,"p_h":true,"l":"O","z":7.167,"y":-17.244,"x":1.625},{"p_w":true,"p_h":true,"l":"O","z":29.631,"y":-3.335,"x":-24.117},{"p_w":true,"p_h":true,"l":"O","z":38.537,"y":-6.03,"x":-10.013},{"p_w":true,"p_h":true,"l":"O","z":28.075,"y":8.317,"x":1.897},{"p_w":true,"p_h":true,"l":"O","z":15.329,"y":-9.663,"x":-25.469},{"p_w":true,"p_h":true,"l":"O","z":24.469,"y":14.648,"x":0.941},{"p_w":true,"p_h":true,"l":"O","z":34.775,"y":-2.587,"x":-25.837},{"p_w":true,"p_h":true,"l":"O","z":29.415,"y":12.478,"x":-12.449},{"p_w":true,"p_h":true,"l":"O","z":7.687,"y":-6.577,"x":11.82},{"p_w":true,"p_h":true,"l":"O","z":3.547,"y":16.245,"x":-21.837},{"p_w":true,"p_h":true,"l":"O","z":4.042,"y":-22.728,"x":-17.198},{"p_w":true,"p_h":true,"l":"O","z":-2.029,"y":11.486,"x":-17.488},{"p_w":true,"p_h":true,"l":"O","z":24.26,"y":4.596,"x":14.497},{"p_w":true,"p_h":true,"l":"O","z":6.004,"y":7.311,"x":-3.744},{"p_w":true,"p_h":true,"l":"O","z":3.863,"y":18.431,"x":-20.332},{"p_w":true,"p_h":true,"l":"O","z":22.306,"y":19.158,"x":-16.757},{"p_w":true,"p_h":true,"l":"O","z":39.691,"y":-7.531,"x":-17.264},{"p_w":true,"p_h":true,"l":"O","z":9.461,"y":5.054,"x":-3.126},{"p_w":true,"p_h":true,"l":"O","z":3.546,"y":-23.985,"x":-15.197},{"p_w":true,"p_h":true,"l":"O","z":14.039,"y":17.789,"x":-3.374},{"p_w":true,"p_h":true,"l":"O","z":22.169,"y":9.188,"x":5.454},{"p_w":true,"p_h":true,"l":"O","z":22.715,"y":-10.849,"x":-27.228},{"p_w":true,"p_h":true,"l":"O","z":4.128,"y":-3.215,"x":-24.042},{"p_w":true,"p_h":true,"l":"O","z":42.292,"y":-7.318,"x":-17.312},{"p_w":true,"p_h":true,"l":"O","z":24.107,"y":9.871,"x":3.679},{"p_w":true,"p_h":true,"l":"O","z":28.981,"y":-10.658,"x":1.516},{"p_w":true,"p_h":true,"l":"O","z":36.486,"y":-6.135,"x":-1.296},{"p_w":true,"p_h":true,"l":"O","z":30.334,"y":-3.488,"x":7.405},{"p_w":true,"p_h":true,"l":"O","z":-4.9,"y":1.138,"x":-15.65},{"p_w":true,"p_h":true,"l":"O","z":12.191,"y":-21.054,"x":-22.709},{"p_w":true,"p_h":true,"l":"O","z":19.269,"y":17.693,"x":-19.054},{"p_w":true,"p_h":true,"l":"O","z":-3.937,"y":-10.957,"x":-15.498},{"p_w":true,"p_h":true,"l":"O","z":-0.299,"y":-16.456,"x":-13.459},{"p_w":true,"p_h":true,"l":"O","z":7.275,"y":-11.462,"x":6.168},{"p_w":true,"p_h":true,"l":"O","z":20.972,"y":-9.75,"x":5.915},{"p_w":true,"p_h":true,"l":"O","z":18.737,"y":-10.841,"x":5.291},{"p_w":true,"p_h":true,"l":"O","z":45.149,"y":-2.749,"x":-17.912},{"p_w":true,"p_h":true,"l":"O","z":23.869,"y":-20.207,"x":-6.373},{"p_w":true,"p_h":true,"l":"O","z":10.824,"y":-23.909,"x":-6.964},{"p_w":true,"p_h":true,"l":"O","z":13.465,"y":-3.194,"x":12.752},{"p_w":true,"p_h":true,"l":"O","z":26.106,"y":-7.425,"x":-27.411},{"p_w":true,"p_h":true,"l":"O","z":7.978,"y":-6.284,"x":-27.058},{"p_w":true,"p_h":true,"l":"O","z":33.707,"y":-6.557,"x":-25.793},{"p_w":true,"p_h":true,"l":"O","z":34.143,"y":-15.195,"x":-11.059},{"p_w":true,"p_h":true,"l":"O","z":12.688,"y":-13.389,"x":6.2},{"p_w":true,"p_h":true,"l":"O","z":30.405,"y":0.926,"x":-22.533},{"p_w":true,"p_h":true,"l":"O","z":11.547,"y":-12.257,"x":3.948},{"p_w":true,"p_h":true,"l":"O","z":17.957,"y":-21.023,"x":-18.051},{"p_w":true,"p_h":true,"l":"O","z":27.065,"y":-21.165,"x":-5.942},{"p_w":true,"p_h":true,"l":"O","z":6.508,"y":12.66,"x":-25.034},{"p_w":true,"p_h":true,"l":"O","z":16.266,"y":-11.391,"x":6.498},{"p_w":true,"p_h":true,"l":"O","z":-0.612,"y":-7.449,"x":-23.514},{"p_w":true,"p_h":true,"l":"O","z":1.793,"y":13.868,"x":-12.485},{"p_w":true,"p_h":true,"l":"O","z":9.292,"y":16.754,"x":-12.255},{"p_w":true,"p_h":true,"l":"O","z":-9.924,"y":-3.363,"x":9.598},{"p_w":true,"p_h":true,"l":"O","z":33.44,"y":0.667,"x":-10.773},{"p_w":true,"p_h":true,"l":"O","z":26.762,"y":9.369,"x":-24.937},{"p_w":true,"p_h":true,"l":"O","z":39.222,"y":-15.595,"x":-7.515},{"p_w":true,"p_h":true,"l":"O","z":-6.346,"y":-0.334,"x":-13.682},{"p_w":true,"p_h":true,"l":"O","z":-2.891,"y":9.251,"x":-8.668},{"p_w":true,"p_h":true,"l":"O","z":30.649,"y":-6.969,"x":-26.193},{"p_w":true,"p_h":true,"l":"O","z":14.571,"y":-16.75,"x":1.672},{"p_w":true,"p_h":true,"l":"O","z":-3.737,"y":-16.977,"x":-5.477},{"p_w":true,"p_h":true,"l":"O","z":12.529,"y":16.618,"x":-1.758},{"p_w":true,"p_h":true,"l":"O","z":34.677,"y":-9.079,"x":-2.577},{"p_w":true,"p_h":true,"l":"O","z":12.977,"y":-18.612,"x":1.156},{"p_w":true,"p_h":true,"l":"O","z":28.061,"y":3.012,"x":8.438}]}});
