# Supplementary material for: HIVprotI: an integrated web based platform for prediction and design of HIV proteins inhibitors
Source: J Cheminform. 2018 Mar 9;10:12. doi: 10.1186/s13321-018-0266-y (PMC5845081; doi:10.1186/s13321-018-0266-y)
Supplement: Supplementary file 2 — Additional file 2. Source code of HIVProtI web server. [file 13321_2018_266_MOESM2_ESM.zip › HIVprotI_Source-code/hivprotI/cdw/data/molecules/3N4B.pdb]

HEADER    LYASE/LYASE INHIBITOR                   21-MAY-10   3N4B              
TITLE     CRYSTAL STRUCTURE OF HUMAN CARBONIC ANHYDRASE II IN COMPLEX WITH A    
TITLE    2 BENZENESULFONAMIDE INHIBITOR                                         
COMPND    MOL_ID: 1;                                                            
COMPND   2 MOLECULE: CARBONIC ANHYDRASE 2;                                      
COMPND   3 CHAIN: A;                                                            
COMPND   4 FRAGMENT: HUMAN CARBONIC ANHYDRASE II;                               
COMPND   5 SYNONYM: CARBONIC ANHYDRASE II, CA-II, CARBONATE DEHYDRATASE II,     
COMPND   6 CARBONIC ANHYDRASE C, CAC;                                           
COMPND   7 EC: 4.2.1.1;                                                         
COMPND   8 ENGINEERED: YES;                                                     
COMPND   9 MUTATION: YES                                                        
SOURCE    MOL_ID: 1;                                                            
SOURCE   2 ORGANISM_SCIENTIFIC: HOMO SAPIENS;                                   
SOURCE   3 ORGANISM_TAXID: 9606;                                                
SOURCE   4 GENE: HCA2;                                                          
SOURCE   5 EXPRESSION_SYSTEM: ESCHERICHIA COLI;                                 
SOURCE   6 EXPRESSION_SYSTEM_TAXID: 562;                                        
SOURCE   7 EXPRESSION_SYSTEM_STRAIN: BL21(DE3)PLYSS;                            
SOURCE   8 EXPRESSION_SYSTEM_VECTOR_TYPE: PLASMID                               
KEYWDS    LYASE, ZINC METALLOENZYME, ZINC LIGANDS, BENZENESULFONAMIDE,          
KEYWDS   2 INHIBITOR, LYASE-LYASE INHIBITOR COMPLEX                             
EXPDTA    X-RAY DIFFRACTION                                                     
AUTHOR    B.S.AVVARU,J.WAGNER,A.H.ROBBINS,R.MCKENNA                             
REVDAT   1   09-MAR-11 3N4B    0                                                
JRNL        AUTH   F.PACCHIANO,M.AGGARWAL,B.S.AVVARU,A.H.ROBBINS,A.SCOZZAFAVA,  
JRNL        AUTH 2 R.MCKENNA,C.T.SUPURAN                                        
JRNL        TITL   SELECTIVE HYDROPHOBIC POCKET BINDING OBSERVED WITHIN THE     
JRNL        TITL 2 CARBONIC ANHYDRASE II ACTIVE SITE ACCOMMODATE DIFFERENT      
JRNL        TITL 3 4-SUBSTITUTED-UREIDO-BENZENESULFONAMIDES AND CORRELATE TO    
JRNL        TITL 4 INHIBITOR POTENCY.                                           
JRNL        REF    CHEM.COMMUN.(CAMB.)           V.  46  8371 2010              
JRNL        REFN                   ISSN 1359-7345                               
JRNL        PMID   20922253                                                     
JRNL        DOI    10.1039/C0CC02707C                                           
REMARK   2                                                                      
REMARK   2 RESOLUTION.    1.60 ANGSTROMS.                                       
REMARK   3                                                                      
REMARK   3 REFINEMENT.                                                          
REMARK   3   PROGRAM     : PHENIX (PHENIX.REFINE: DEV_403)                      
REMARK   3   AUTHORS     : PAUL ADAMS,PAVEL AFONINE,VICENT CHEN,IAN             
REMARK   3               : DAVIS,KRESHNA GOPAL,RALF GROSSE-                     
REMARK   3               : KUNSTLEVE,LI-WEI HUNG,ROBERT IMMORMINO,              
REMARK   3               : TOM IOERGER,AIRLIE MCCOY,ERIK MCKEE,NIGEL            
REMARK   3               : MORIARTY,REETAL PAI,RANDY READ,JANE                  
REMARK   3               : RICHARDSON,DAVID RICHARDSON,TOD ROMO,JIM             
REMARK   3               : SACCHETTINI,NICHOLAS SAUTER,JACOB SMITH,             
REMARK   3               : LAURENT STORONI,TOM TERWILLIGER,PETER                
REMARK   3               : ZWART                                                
REMARK   3                                                                      
REMARK   3    REFINEMENT TARGET : ML                                            
REMARK   3                                                                      
REMARK   3  DATA USED IN REFINEMENT.                                            
REMARK   3   RESOLUTION RANGE HIGH (ANGSTROMS) : 1.60                           
REMARK   3   RESOLUTION RANGE LOW  (ANGSTROMS) : 19.85                          
REMARK   3   MIN(FOBS/SIGMA_FOBS)              : 0.000                          
REMARK   3   COMPLETENESS FOR RANGE        (%) : 93.0                           
REMARK   3   NUMBER OF REFLECTIONS             : 30000                          
REMARK   3                                                                      
REMARK   3  FIT TO DATA USED IN REFINEMENT.                                     
REMARK   3   R VALUE     (WORKING + TEST SET) : 0.143                           
REMARK   3   R VALUE            (WORKING SET) : 0.141                           
REMARK   3   FREE R VALUE                     : 0.170                           
REMARK   3   FREE R VALUE TEST SET SIZE   (%) : 4.990                           
REMARK   3   FREE R VALUE TEST SET COUNT      : 1497                            
REMARK   3                                                                      
REMARK   3  FIT TO DATA USED IN REFINEMENT (IN BINS).                           
REMARK   3   BIN  RESOLUTION RANGE  COMPL.    NWORK NFREE   RWORK  RFREE        
REMARK   3     1 19.8550 -  3.5530    0.99     2858   147  0.1500 0.1590        
REMARK   3     2  3.5530 -  2.8220    0.98     2745   146  0.1280 0.1550        
REMARK   3     3  2.8220 -  2.4660    0.97     2706   140  0.1300 0.1530        
REMARK   3     4  2.4660 -  2.2410    0.95     2648   139  0.1270 0.1600        
REMARK   3     5  2.2410 -  2.0810    0.92     2559   137  0.1320 0.1740        
REMARK   3     6  2.0810 -  1.9580    0.89     2493   127  0.1240 0.1810        
REMARK   3     7  1.9580 -  1.8600    0.91     2509   127  0.1220 0.1660        
REMARK   3     8  1.8600 -  1.7790    0.91     2537   138  0.1330 0.1810        
REMARK   3     9  1.7790 -  1.7110    0.91     2512   130  0.1560 0.1770        
REMARK   3    10  1.7110 -  1.6520    0.91     2512   130  0.2030 0.2550        
REMARK   3    11  1.6520 -  1.6000    0.88     2424   136  0.2690 0.3090        
REMARK   3                                                                      
REMARK   3  BULK SOLVENT MODELLING.                                             
REMARK   3   METHOD USED        : FLAT BULK SOLVENT MODEL                       
REMARK   3   SOLVENT RADIUS     : 0.70                                          
REMARK   3   SHRINKAGE RADIUS   : 0.53                                          
REMARK   3   K_SOL              : 0.50                                          
REMARK   3   B_SOL              : 56.95                                         
REMARK   3                                                                      
REMARK   3  ERROR ESTIMATES.                                                    
REMARK   3   COORDINATE ERROR (MAXIMUM-LIKELIHOOD BASED)     : 0.180            
REMARK   3   PHASE ERROR (DEGREES, MAXIMUM-LIKELIHOOD BASED) : NULL             
REMARK   3                                                                      
REMARK   3  B VALUES.                                                           
REMARK   3   FROM WILSON PLOT           (A**2) : 25.10                          
REMARK   3   MEAN B VALUE      (OVERALL, A**2) : 19.15                          
REMARK   3   OVERALL ANISOTROPIC B VALUE.                                       
REMARK   3    B11 (A**2) : -1.09700                                             
REMARK   3    B22 (A**2) : -0.32900                                             
REMARK   3    B33 (A**2) : 1.42500                                              
REMARK   3    B12 (A**2) : 0.00000                                              
REMARK   3    B13 (A**2) : 0.15300                                              
REMARK   3    B23 (A**2) : 0.00000                                              
REMARK   3                                                                      
REMARK   3  TWINNING INFORMATION.                                               
REMARK   3   FRACTION: NULL                                                     
REMARK   3   OPERATOR: NULL                                                     
REMARK   3                                                                      
REMARK   3  DEVIATIONS FROM IDEAL VALUES.                                       
REMARK   3                 RMSD          COUNT                                  
REMARK   3   BOND      :  0.010           2238                                  
REMARK   3   ANGLE     :  1.340           3055                                  
REMARK   3   CHIRALITY :  0.087            313                                  
REMARK   3   PLANARITY :  0.007            400                                  
REMARK   3   DIHEDRAL  : 13.550            840                                  
REMARK   3                                                                      
REMARK   3  TLS DETAILS                                                         
REMARK   3   NUMBER OF TLS GROUPS  : 2                                          
REMARK   3   TLS GROUP : 1                                                      
REMARK   3    SELECTION: CHAIN A OR ELEMENT ZN AND NOT ELEMENT H                
REMARK   3    ORIGIN FOR THE GROUP (A):  -9.4397  -1.7526  15.7834              
REMARK   3    T TENSOR                                                          
REMARK   3      T11:   0.0760 T22:   0.0886                                     
REMARK   3      T33:   0.0771 T12:  -0.0040                                     
REMARK   3      T13:   0.0014 T23:   0.0025                                     
REMARK   3    L TENSOR                                                          
REMARK   3      L11:   0.4131 L22:   0.3842                                     
REMARK   3      L33:   0.3694 L12:  -0.1358                                     
REMARK   3      L13:   0.0474 L23:  -0.0128                                     
REMARK   3    S TENSOR                                                          
REMARK   3      S11:  -0.0078 S12:  -0.0158 S13:   0.0070                       
REMARK   3      S21:  -0.0190 S22:   0.0093 S23:   0.0058                       
REMARK   3      S31:   0.0141 S32:   0.0088 S33:  -0.0037                       
REMARK   3   TLS GROUP : 2                                                      
REMARK   3    SELECTION: CHAIN I AND NOT ELEMENT H                              
REMARK   3    ORIGIN FOR THE GROUP (A):  -3.5925   4.8480  14.8462              
REMARK   3    T TENSOR                                                          
REMARK   3      T11:   0.1371 T22:   0.0881                                     
REMARK   3      T33:   0.1008 T12:  -0.0267                                     
REMARK   3      T13:   0.0063 T23:  -0.0038                                     
REMARK   3    L TENSOR                                                          
REMARK   3      L11:   0.1273 L22:   0.4497                                     
REMARK   3      L33:   0.0446 L12:   0.1964                                     
REMARK   3      L13:  -0.0614 L23:  -0.1416                                     
REMARK   3    S TENSOR                                                          
REMARK   3      S11:  -0.0190 S12:   0.0074 S13:   0.0163                       
REMARK   3      S21:  -0.0013 S22:  -0.0069 S23:   0.0002                       
REMARK   3      S31:  -0.0174 S32:   0.0137 S33:   0.0118                       
REMARK   3                                                                      
REMARK   3  NCS DETAILS                                                         
REMARK   3   NUMBER OF NCS GROUPS : NULL                                        
REMARK   3                                                                      
REMARK   3  OTHER REFINEMENT REMARKS: NULL                                      
REMARK   4                                                                      
REMARK   4 3N4B COMPLIES WITH FORMAT V. 3.20, 01-DEC-08                         
REMARK 100                                                                      
REMARK 100 THIS ENTRY HAS BEEN PROCESSED BY RCSB ON 26-MAY-10.                  
REMARK 100 THE RCSB ID CODE IS RCSB059362.                                      
REMARK 200                                                                      
REMARK 200 EXPERIMENTAL DETAILS                                                 
REMARK 200  EXPERIMENT TYPE                : X-RAY DIFFRACTION                  
REMARK 200  DATE OF DATA COLLECTION        : 16-APR-10                          
REMARK 200  TEMPERATURE           (KELVIN) : 100                                
REMARK 200  PH                             : 7.8                                
REMARK 200  NUMBER OF CRYSTALS USED        : 1                                  
REMARK 200                                                                      
REMARK 200  SYNCHROTRON              (Y/N) : N                                  
REMARK 200  RADIATION SOURCE               : ROTATING ANODE                     
REMARK 200  BEAMLINE                       : NULL                               
REMARK 200  X-RAY GENERATOR MODEL          : RIGAKU RUH3R                       
REMARK 200  MONOCHROMATIC OR LAUE    (M/L) : M                                  
REMARK 200  WAVELENGTH OR RANGE        (A) : 1.5418                             
REMARK 200  MONOCHROMATOR                  : RIGAKU VARIMAX                     
REMARK 200  OPTICS                         : MIRRORS                            
REMARK 200                                                                      
REMARK 200  DETECTOR TYPE                  : IMAGE PLATE                        
REMARK 200  DETECTOR MANUFACTURER          : RIGAKU RAXIS IV                    
REMARK 200  INTENSITY-INTEGRATION SOFTWARE : HKL-2000                           
REMARK 200  DATA SCALING SOFTWARE          : HKL-2000                           
REMARK 200                                                                      
REMARK 200  NUMBER OF UNIQUE REFLECTIONS   : 30066                              
REMARK 200  RESOLUTION RANGE HIGH      (A) : 1.600                              
REMARK 200  RESOLUTION RANGE LOW       (A) : 19.900                             
REMARK 200  REJECTION CRITERIA  (SIGMA(I)) : 0.000                              
REMARK 200                                                                      
REMARK 200 OVERALL.                                                             
REMARK 200  COMPLETENESS FOR RANGE     (%) : 93.3                               
REMARK 200  DATA REDUNDANCY                : 7.000                              
REMARK 200  R MERGE                    (I) : 0.06700                            
REMARK 200  R SYM                      (I) : 0.06700                            
REMARK 200  <I/SIGMA(I)> FOR THE DATA SET  : 13.0000                            
REMARK 200                                                                      
REMARK 200 IN THE HIGHEST RESOLUTION SHELL.                                     
REMARK 200  HIGHEST RESOLUTION SHELL, RANGE HIGH (A) : 1.60                     
REMARK 200  HIGHEST RESOLUTION SHELL, RANGE LOW  (A) : 1.66                     
REMARK 200  COMPLETENESS FOR SHELL     (%) : 90.1                               
REMARK 200  DATA REDUNDANCY IN SHELL       : 7.10                               
REMARK 200  R MERGE FOR SHELL          (I) : NULL                               
REMARK 200  R SYM FOR SHELL            (I) : NULL                               
REMARK 200  <I/SIGMA(I)> FOR SHELL         : 3.500                              
REMARK 200                                                                      
REMARK 200 DIFFRACTION PROTOCOL: SINGLE WAVELENGTH                              
REMARK 200 METHOD USED TO DETERMINE THE STRUCTURE: MOLECULAR REPLACEMENT        
REMARK 200 SOFTWARE USED: PHENIX.1.6.1_403                                      
REMARK 200 STARTING MODEL: PDB ENTRY 2ILI                                       
REMARK 200                                                                      
REMARK 200 REMARK: NULL                                                         
REMARK 280                                                                      
REMARK 280 CRYSTAL                                                              
REMARK 280 SOLVENT CONTENT, VS   (%): 41.35                                     
REMARK 280 MATTHEWS COEFFICIENT, VM (ANGSTROMS**3/DA): 2.10                     
REMARK 280                                                                      
REMARK 280 CRYSTALLIZATION CONDITIONS: 0.05 M TRIS-HCL, 1.3 M SODIUM CITRATE,   
REMARK 280  5 UL + 5 UL DROPLET, PH 7.8, VAPOR DIFFUSION, HANGING DROP,         
REMARK 280  TEMPERATURE 293K                                                    
REMARK 290                                                                      
REMARK 290 CRYSTALLOGRAPHIC SYMMETRY                                            
REMARK 290 SYMMETRY OPERATORS FOR SPACE GROUP: P 1 21 1                         
REMARK 290                                                                      
REMARK 290      SYMOP   SYMMETRY                                                
REMARK 290     NNNMMM   OPERATOR                                                
REMARK 290       1555   X,Y,Z                                                   
REMARK 290       2555   -X,Y+1/2,-Z                                             
REMARK 290                                                                      
REMARK 290     WHERE NNN -> OPERATOR NUMBER                                     
REMARK 290           MMM -> TRANSLATION VECTOR                                  
REMARK 290                                                                      
REMARK 290 CRYSTALLOGRAPHIC SYMMETRY TRANSFORMATIONS                            
REMARK 290 THE FOLLOWING TRANSFORMATIONS OPERATE ON THE ATOM/HETATM             
REMARK 290 RECORDS IN THIS ENTRY TO PRODUCE CRYSTALLOGRAPHICALLY                
REMARK 290 RELATED MOLECULES.                                                   
REMARK 290   SMTRY1   1  1.000000  0.000000  0.000000        0.00000            
REMARK 290   SMTRY2   1  0.000000  1.000000  0.000000        0.00000            
REMARK 290   SMTRY3   1  0.000000  0.000000  1.000000        0.00000            
REMARK 290   SMTRY1   2 -1.000000  0.000000  0.000000        0.00000            
REMARK 290   SMTRY2   2  0.000000  1.000000  0.000000       20.70700            
REMARK 290   SMTRY3   2  0.000000  0.000000 -1.000000        0.00000            
REMARK 290                                                                      
REMARK 290 REMARK: NULL                                                         
REMARK 300                                                                      
REMARK 300 BIOMOLECULE: 1                                                       
REMARK 300 SEE REMARK 350 FOR THE AUTHOR PROVIDED AND/OR PROGRAM                
REMARK 300 GENERATED ASSEMBLY INFORMATION FOR THE STRUCTURE IN                  
REMARK 300 THIS ENTRY. THE REMARK MAY ALSO PROVIDE INFORMATION ON               
REMARK 300 BURIED SURFACE AREA.                                                 
REMARK 300 REMARK: THE BIOLOGICAL ASSEMPLY IS A MONOMER                         
REMARK 350                                                                      
REMARK 350 COORDINATES FOR A COMPLETE MULTIMER REPRESENTING THE KNOWN           
REMARK 350 BIOLOGICALLY SIGNIFICANT OLIGOMERIZATION STATE OF THE                
REMARK 350 MOLECULE CAN BE GENERATED BY APPLYING BIOMT TRANSFORMATIONS          
REMARK 350 GIVEN BELOW.  BOTH NON-CRYSTALLOGRAPHIC AND                          
REMARK 350 CRYSTALLOGRAPHIC OPERATIONS ARE GIVEN.                               
REMARK 350                                                                      
REMARK 350 BIOMOLECULE: 1                                                       
REMARK 350 AUTHOR DETERMINED BIOLOGICAL UNIT: MONOMERIC                         
REMARK 350 SOFTWARE DETERMINED QUATERNARY STRUCTURE: MONOMERIC                  
REMARK 350 SOFTWARE USED: PISA                                                  
REMARK 350 APPLY THE FOLLOWING TO CHAINS: A                                     
REMARK 350   BIOMT1   1  1.000000  0.000000  0.000000        0.00000            
REMARK 350   BIOMT2   1  0.000000  1.000000  0.000000        0.00000            
REMARK 350   BIOMT3   1  0.000000  0.000000  1.000000        0.00000            
REMARK 465                                                                      
REMARK 465 MISSING RESIDUES                                                     
REMARK 465 THE FOLLOWING RESIDUES WERE NOT LOCATED IN THE                       
REMARK 465 EXPERIMENT. (M=MODEL NUMBER; RES=RESIDUE NAME; C=CHAIN               
REMARK 465 IDENTIFIER; SSSEQ=SEQUENCE NUMBER; I=INSERTION CODE.)                
REMARK 465                                                                      
REMARK 465   M RES C SSSEQI                                                     
REMARK 465     MET A     1                                                      
REMARK 465     SER A     2                                                      
REMARK 500                                                                      
REMARK 500 GEOMETRY AND STEREOCHEMISTRY                                         
REMARK 500 SUBTOPIC: CLOSE CONTACTS IN SAME ASYMMETRIC UNIT                     
REMARK 500                                                                      
REMARK 500 THE FOLLOWING ATOMS ARE IN CLOSE CONTACT.                            
REMARK 500                                                                      
REMARK 500  ATM1  RES C  SSEQI   ATM2  RES C  SSEQI           DISTANCE          
REMARK 500  HH12  ARG A    89     O    HOH A   333              1.83            
REMARK 500   HG   SER A   219     O    HOH A   321              1.86            
REMARK 500   OE1  GLU A   106     HG1  THR A   199              1.87            
REMARK 500   OD2  ASP A    75     HE   ARG A    89              1.88            
REMARK 500   HE2  HIS A   107     OH   TYR A   194              1.88            
REMARK 500   OE2  GLU A   117     HE2  HIS A   119              1.88            
REMARK 500   HO3  GOL A   303     O    HOH A   323              1.88            
REMARK 500   HD1  HIS A   107     OE2  GLU A   117              1.90            
REMARK 500   H    GLY A   196     O    VAL A   207              1.91            
REMARK 500   OD1  ASP A    32     HG1  THR A   108              1.91            
REMARK 500   O    HIS A    94     H    HIS A   119              1.93            
REMARK 500   HN9  WWZ A   263     O    HOH A   447              1.93            
REMARK 500   O    PRO A   247    HE22  GLN A   249              1.93            
REMARK 500   HD1  HIS A    96     O    ASN A   244              1.94            
REMARK 500   OE1  GLN A    92     HD1  HIS A    94              1.94            
REMARK 500   OD1  ASP A    32     H    LYS A   111              1.95            
REMARK 500   H    LEU A   118     O    ILE A   146              1.95            
REMARK 500   H    PHE A   147     O    HOH A   284              1.96            
REMARK 500   HD1  HIS A    10     O    HOH A   427              1.96            
REMARK 500   O    ASN A    61     H    GLY A   171              1.96            
REMARK 500   OE1  GLN A    28    HH12  ARG A   246              1.96            
REMARK 500   O    PRO A    30     H    GLN A   249              1.96            
REMARK 500   HH   TYR A   191     O    HOH A   500              1.96            
REMARK 500   H    ILE A    33     O    THR A   108              1.96            
REMARK 500   H    LEU A    57     O    GLU A    69              1.96            
REMARK 500   O    LYS A    39     H    ALA A   258              1.97            
REMARK 500   HZ3  LYS A   127     O    HOH A   392              1.97            
REMARK 500   O    LEU A   229     H    MET A   241              1.97            
REMARK 500   H    VAL A   150     O    HOH A   294              1.98            
REMARK 500  HH21  ARG A   227     O    HOH A   267              1.98            
REMARK 500   H    GLY A   104     O    HOH A   268              1.98            
REMARK 500   O    GLN A    92     H    VAL A   121              1.99            
REMARK 500   O    ILE A    33     H    ASP A   110              1.99            
REMARK 500   O    GLY A    12     H    HIS A    15              1.99            
REMARK 500   O    GLY A    12     H    HIS A    15              1.99            
REMARK 500   OH   TYR A    51     HE2  HIS A   122              1.99            
REMARK 500   H    SER A    56     O    HOH A   273              1.99            
REMARK 500   HD1  HIS A    17     O    HOH A   329              2.00            
REMARK 500   O    LEU A   251     HE   ARG A   254              2.00            
REMARK 500   ND1  HIS A    15     HZ3  LYS A    18              2.00            
REMARK 500   H    GLY A   233     OE1  GLU A   236              2.00            
REMARK 500   H    GLY A   145     O    ILE A   210              2.00            
REMARK 500   HZ3  LYS A   225     O    HOH A   486              2.00            
REMARK 500   H    ASN A   124     O    GLY A   140              2.00            
REMARK 500   H    LEU A    79     O    TYR A    88              2.01            
REMARK 500   OD1  ASN A   232     H    GLU A   239              2.01            
REMARK 500   O    ILE A    22     H    GLY A    25              2.01            
REMARK 500   O    TRP A   192     H    VAL A   211              2.01            
REMARK 500   O    PHE A    20     H    ALA A    23              2.01            
REMARK 500   HH   TYR A   128     OD1  ASP A   139              2.01            
REMARK 500                                                                      
REMARK 500 THIS ENTRY HAS     219 CLOSE CONTACTS                                
REMARK 500                                                                      
REMARK 500 REMARK: NULL                                                         
REMARK 500                                                                      
REMARK 500 GEOMETRY AND STEREOCHEMISTRY                                         
REMARK 500 SUBTOPIC: CLOSE CONTACTS                                             
REMARK 500                                                                      
REMARK 500 THE FOLLOWING ATOMS THAT ARE RELATED BY CRYSTALLOGRAPHIC             
REMARK 500 SYMMETRY ARE IN CLOSE CONTACT.  AN ATOM LOCATED WITHIN 0.15          
REMARK 500 ANGSTROMS OF A SYMMETRY RELATED ATOM IS ASSUMED TO BE ON A           
REMARK 500 SPECIAL POSITION AND IS, THEREFORE, LISTED IN REMARK 375             
REMARK 500 INSTEAD OF REMARK 500.  ATOMS WITH NON-BLANK ALTERNATE               
REMARK 500 LOCATION INDICATORS ARE NOT INCLUDED IN THE CALCULATIONS.            
REMARK 500                                                                      
REMARK 500 DISTANCE CUTOFF:                                                     
REMARK 500 2.2 ANGSTROMS FOR CONTACTS NOT INVOLVING HYDROGEN ATOMS              
REMARK 500 1.6 ANGSTROMS FOR CONTACTS INVOLVING HYDROGEN ATOMS                  
REMARK 500                                                                      
REMARK 500  ATM1  RES C  SSEQI   ATM2  RES C  SSEQI  SSYMOP   DISTANCE          
REMARK 500   H    ASN A   178     O    HOH A   282     2455     1.94            
REMARK 500   HZ2  LYS A   154     O    HOH A   427     1455     1.96            
REMARK 500   HZ2  LYS A    18     O    PRO A   186     1655     1.96            
REMARK 500   H    GLY A   102     OD1  ASP A   130     1545     2.00            
REMARK 500  HH22  ARG A    58     O    GLU A   238     2555     2.01            
REMARK 500   HE2  HIS A    17     O    GLU A   187     1655     2.03            
REMARK 500   H    VAL A    49     O    HOH A   366     1455     2.03            
REMARK 500   H    LEU A   189     O    HOH A   398     1455     2.04            
REMARK 500   OD1  ASN A   178     HZ2  LYS A   225     2455     2.07            
REMARK 500   HG   SER A   220     O    HOH A   393     1545     2.14            
REMARK 500  HH12  ARG A    58     O    GLU A   238     2555     2.14            
REMARK 500   HE2  HIS A    36     O    ASN A   253     2546     2.15            
REMARK 500  HE21  GLN A   158     OD1  ASN A   178     2445     2.16            
REMARK 500   HG3  GLU A    14     OE2  GLU A   187     1655     2.17            
REMARK 500   HG3  GLU A    14     OE2  GLU A   187     1655     2.18            
REMARK 500   HA   HIS A     3     OD2  ASP A   180     1655     2.18            
REMARK 500                                                                      
REMARK 500 REMARK: NULL                                                         
REMARK 500                                                                      
REMARK 500 GEOMETRY AND STEREOCHEMISTRY                                         
REMARK 500 SUBTOPIC: TORSION ANGLES                                             
REMARK 500                                                                      
REMARK 500 TORSION ANGLES OUTSIDE THE EXPECTED RAMACHANDRAN REGIONS:            
REMARK 500 (M=MODEL NUMBER; RES=RESIDUE NAME; C=CHAIN IDENTIFIER;               
REMARK 500 SSEQ=SEQUENCE NUMBER; I=INSERTION CODE).                             
REMARK 500                                                                      
REMARK 500 STANDARD TABLE:                                                      
REMARK 500 FORMAT:(10X,I3,1X,A3,1X,A1,I4,A1,4X,F7.2,3X,F7.2)                    
REMARK 500                                                                      
REMARK 500 EXPECTED VALUES: GJ KLEYWEGT AND TA JONES (1996). PHI/PSI-           
REMARK 500 CHOLOGY: RAMACHANDRAN REVISITED. STRUCTURE 4, 1395 - 1400            
REMARK 500                                                                      
REMARK 500  M RES CSSEQI        PSI       PHI                                   
REMARK 500    ASN A  11       15.67   -140.85                                   
REMARK 500    ARG A  27       57.26   -145.59                                   
REMARK 500    LYS A 111       -0.65     70.00                                   
REMARK 500    PHE A 176       68.87   -150.09                                   
REMARK 500    ASN A 244       47.98    -94.63                                   
REMARK 500    LYS A 252     -136.73     53.51                                   
REMARK 500                                                                      
REMARK 500 REMARK: NULL                                                         
REMARK 620                                                                      
REMARK 620 METAL COORDINATION                                                   
REMARK 620 (M=MODEL NUMBER; RES=RESIDUE NAME; C=CHAIN IDENTIFIER;               
REMARK 620 SSEQ=SEQUENCE NUMBER; I=INSERTION CODE):                             
REMARK 620                                                                      
REMARK 620 COORDINATION ANGLES FOR:  M RES CSSEQI METAL                         
REMARK 620                              ZN A 262  ZN                            
REMARK 620 N RES CSSEQI ATOM                                                    
REMARK 620 1 WWZ A 263   N1                                                     
REMARK 620 2 HIS A  94   NE2 113.2                                              
REMARK 620 3 HIS A  96   NE2 114.5 103.7                                        
REMARK 620 4 HIS A 119   ND1 114.9 111.1  98.0                                  
REMARK 620 N                    1     2     3                                   
REMARK 800                                                                      
REMARK 800 SITE                                                                 
REMARK 800 SITE_IDENTIFIER: AC1                                                 
REMARK 800 EVIDENCE_CODE: SOFTWARE                                              
REMARK 800 SITE_DESCRIPTION: BINDING SITE FOR RESIDUE ZN A 262                  
REMARK 800                                                                      
REMARK 800 SITE_IDENTIFIER: AC2                                                 
REMARK 800 EVIDENCE_CODE: SOFTWARE                                              
REMARK 800 SITE_DESCRIPTION: BINDING SITE FOR RESIDUE WWZ A 263                 
REMARK 800                                                                      
REMARK 800 SITE_IDENTIFIER: AC3                                                 
REMARK 800 EVIDENCE_CODE: SOFTWARE                                              
REMARK 800 SITE_DESCRIPTION: BINDING SITE FOR RESIDUE GOL A 303                 
REMARK 900                                                                      
REMARK 900 RELATED ENTRIES                                                      
REMARK 900 RELATED ID: 3N2P   RELATED DB: PDB                                   
REMARK 900 THE SAME PROTEIN WITH A SIMILAR INHIBITOR                            
REMARK 900 RELATED ID: 3N0N   RELATED DB: PDB                                   
REMARK 900 THE SAME PROTEIN WITH A SIMILAR INHIBITOR                            
REMARK 900 RELATED ID: 3MZC   RELATED DB: PDB                                   
REMARK 900 THE SAME PROTEIN WITH A SIMILAR INHIBITOR                            
REMARK 900 RELATED ID: 3N3J   RELATED DB: PDB                                   
REMARK 900 THE SAME PROTEIN WITH A SIMILAR INHIBITOR                            
DBREF  3N4B A    1   261  UNP    P00918   CAH2_HUMAN       1    260             
SEQRES   1 A  260  MET SER HIS HIS TRP GLY TYR GLY LYS HIS ASN GLY PRO          
SEQRES   2 A  260  GLU HIS TRP HIS LYS ASP PHE PRO ILE ALA LYS GLY GLU          
SEQRES   3 A  260  ARG GLN SER PRO VAL ASP ILE ASP THR HIS THR ALA LYS          
SEQRES   4 A  260  TYR ASP PRO SER LEU LYS PRO LEU SER VAL SER TYR ASP          
SEQRES   5 A  260  GLN ALA THR SER LEU ARG ILE LEU ASN ASN GLY HIS ALA          
SEQRES   6 A  260  PHE ASN VAL GLU PHE ASP ASP SER GLN ASP LYS ALA VAL          
SEQRES   7 A  260  LEU LYS GLY GLY PRO LEU ASP GLY THR TYR ARG LEU ILE          
SEQRES   8 A  260  GLN PHE HIS PHE HIS TRP GLY SER LEU ASP GLY GLN GLY          
SEQRES   9 A  260  SER GLU HIS THR VAL ASP LYS LYS LYS TYR ALA ALA GLU          
SEQRES  10 A  260  LEU HIS LEU VAL HIS TRP ASN THR LYS TYR GLY ASP PHE          
SEQRES  11 A  260  GLY LYS ALA VAL GLN GLN PRO ASP GLY LEU ALA VAL LEU          
SEQRES  12 A  260  GLY ILE PHE LEU LYS VAL GLY SER ALA LYS PRO GLY LEU          
SEQRES  13 A  260  GLN LYS VAL VAL ASP VAL LEU ASP SER ILE LYS THR LYS          
SEQRES  14 A  260  GLY LYS SER ALA ASP PHE THR ASN PHE ASP PRO ARG GLY          
SEQRES  15 A  260  LEU LEU PRO GLU SER LEU ASP TYR TRP THR TYR PRO GLY          
SEQRES  16 A  260  SER LEU THR THR PRO PRO LEU LEU GLU CYS VAL THR TRP          
SEQRES  17 A  260  ILE VAL LEU LYS GLU PRO ILE SER VAL SER SER GLU GLN          
SEQRES  18 A  260  VAL LEU LYS PHE ARG LYS LEU ASN PHE ASN GLY GLU GLY          
SEQRES  19 A  260  GLU PRO GLU GLU LEU MET VAL ASP ASN TRP ARG PRO ALA          
SEQRES  20 A  260  GLN PRO LEU LYS ASN ARG GLN ILE LYS ALA SER PHE LYS          
HET     ZN  A 262       1                                                       
HET    WWZ  A 263      32                                                       
HET    GOL  A 303      13                                                       
HETNAM      ZN ZINC ION                                                         
HETNAM     WWZ 4-{[(4-FLUOROPHENYL)CARBAMOYL]AMINO}BENZENESULFONAMIDE           
HETNAM     GOL GLYCEROL                                                         
HETSYN     GOL GLYCERIN; PROPANE-1,2,3-TRIOL                                    
FORMUL   2   ZN    ZN 2+                                                        
FORMUL   3  WWZ    C13 H12 F N3 O3 S                                            
FORMUL   4  GOL    C3 H8 O3                                                     
FORMUL   5  HOH   *258(H2 O)                                                    
HELIX    1   1 HIS A   15  ASP A   19  5                                   5    
HELIX    2   2 PHE A   20  GLY A   25  5                                   6    
HELIX    3   3 LYS A  127  GLY A  129  5                                   3    
HELIX    4   4 ASP A  130  VAL A  135  1                                   6    
HELIX    5   5 LYS A  154  GLY A  156  5                                   3    
HELIX    6   6 LEU A  157  LEU A  164  1                                   8    
HELIX    7   7 ASP A  165  LYS A  168  5                                   4    
HELIX    8   8 ASP A  180  LEU A  185  5                                   6    
HELIX    9   9 SER A  219  ARG A  227  1                                   9    
SHEET    1   A 2 ASP A  32  ILE A  33  0                                        
SHEET    2   A 2 THR A 108  VAL A 109  1  O  THR A 108   N  ILE A  33           
SHEET    1   B10 LYS A  39  TYR A  40  0                                        
SHEET    2   B10 LYS A 257  ALA A 258  1  O  ALA A 258   N  LYS A  39           
SHEET    3   B10 TYR A 191  GLY A 196 -1  N  THR A 193   O  LYS A 257           
SHEET    4   B10 VAL A 207  LEU A 212 -1  O  VAL A 207   N  GLY A 196           
SHEET    5   B10 LEU A 141  VAL A 150  1  N  GLY A 145   O  ILE A 210           
SHEET    6   B10 ALA A 116  ASN A 124 -1  N  LEU A 118   O  ILE A 146           
SHEET    7   B10 TYR A  88  TRP A  97 -1  N  HIS A  94   O  HIS A 119           
SHEET    8   B10 PHE A  66  PHE A  70 -1  N  VAL A  68   O  PHE A  93           
SHEET    9   B10 SER A  56  ASN A  61 -1  N  LEU A  57   O  GLU A  69           
SHEET   10   B10 SER A 173  ASP A 175 -1  O  ALA A 174   N  ILE A  59           
SHEET    1   C 6 LEU A  47  SER A  50  0                                        
SHEET    2   C 6 VAL A  78  GLY A  81 -1  O  VAL A  78   N  SER A  50           
SHEET    3   C 6 TYR A  88  TRP A  97 -1  O  TYR A  88   N  LEU A  79           
SHEET    4   C 6 ALA A 116  ASN A 124 -1  O  HIS A 119   N  HIS A  94           
SHEET    5   C 6 LEU A 141  VAL A 150 -1  O  ILE A 146   N  LEU A 118           
SHEET    6   C 6 ILE A 216  VAL A 218  1  O  ILE A 216   N  PHE A 147           
LINK        ZN    ZN A 262                 N1  WWZ A 263     1555   1555  1.98  
LINK         NE2 HIS A  94                ZN    ZN A 262     1555   1555  2.02  
LINK         NE2 HIS A  96                ZN    ZN A 262     1555   1555  2.02  
LINK         ND1 HIS A 119                ZN    ZN A 262     1555   1555  2.06  
CISPEP   1 SER A   29    PRO A   30          0         0.22                     
CISPEP   2 PRO A  201    PRO A  202          0         6.32                     
SITE     1 AC1  4 HIS A  94  HIS A  96  HIS A 119  WWZ A 263                    
SITE     1 AC2 14 GLN A  92  HIS A  94  HIS A  96  HIS A 119                    
SITE     2 AC2 14 LEU A 198  THR A 199  THR A 200  PRO A 202                    
SITE     3 AC2 14 TRP A 209   ZN A 262  HOH A 266  HOH A 296                    
SITE     4 AC2 14 GOL A 303  HOH A 447                                          
SITE     1 AC3  9 ASN A  62  HIS A  64  ALA A  65  ASN A  67                    
SITE     2 AC3  9 GLN A  92  HIS A  94  WWZ A 263  HOH A 323                    
SITE     3 AC3  9 HOH A 336                                                     
CRYST1   42.465   41.414   72.037  90.00 104.13  90.00 P 1 21 1      2          
ORIGX1      1.000000  0.000000  0.000000        0.00000                         
ORIGX2      0.000000  1.000000  0.000000        0.00000                         
ORIGX3      0.000000  0.000000  1.000000        0.00000                         
SCALE1      0.023549  0.000000  0.005930        0.00000                         
SCALE2      0.000000  0.024146  0.000000        0.00000                         
SCALE3      0.000000  0.000000  0.014315        0.00000                         
ATOM      1  N   HIS A   3      14.283  -2.028   9.268  0.72 49.58           N  
ANISOU    1  N   HIS A   3     5839   6639   6360     31    267     72       N  
ATOM      2  CA  HIS A   3      13.756  -0.902   8.507  0.72 49.88           C  
ANISOU    2  CA  HIS A   3     5891   6663   6398      0    282     89       C  
ATOM      3  C   HIS A   3      12.511  -0.324   9.204  0.72 51.64           C  
ANISOU    3  C   HIS A   3     6147   6854   6620    -20    250     83       C  
ATOM      4  O   HIS A   3      12.544  -0.040  10.406  0.72 53.89           O  
ANISOU    4  O   HIS A   3     6418   7132   6925    -31    220     70       O  
ATOM      5  CB  HIS A   3      13.463  -1.337   7.059  0.72 49.96           C  
ANISOU    5  CB  HIS A   3     5930   6678   6373     18    315    101       C  
ATOM      6  CG  HIS A   3      13.813  -0.303   6.031  0.72 52.44           C  
ANISOU    6  CG  HIS A   3     6233   7000   6693     -5    349    127       C  
ATOM      7  ND1 HIS A   3      14.334  -0.626   4.794  0.72 58.87           N  
ANISOU    7  ND1 HIS A   3     7045   7837   7486     13    390    140       N  
ATOM      8  CD2 HIS A   3      13.712   1.047   6.054  0.72 49.75           C  
ANISOU    8  CD2 HIS A   3     5882   6645   6375    -45    349    143       C  
ATOM      9  CE1 HIS A   3      14.545   0.481   4.104  0.72 57.88           C  
ANISOU    9  CE1 HIS A   3     6908   7713   7369    -15    415    167       C  
ATOM     10  NE2 HIS A   3      14.174   1.510   4.845  0.72 56.84           N  
ANISOU   10  NE2 HIS A   3     6773   7558   7268    -51    390    170       N  
ATOM     11  HA  HIS A   3      14.436  -0.197   8.476  0.72 59.84           H  
ATOM     12  HB2 HIS A   3      13.978  -2.136   6.863  0.72 59.93           H  
ATOM     13  HB3 HIS A   3      12.516  -1.528   6.977  0.72 59.93           H  
ATOM     14  HD1 HIS A   3      14.501  -1.423   4.518  0.72 70.62           H  
ATOM     15  HD2 HIS A   3      13.393   1.564   6.758  0.72 59.68           H  
ATOM     16  HE1 HIS A   3      14.890   0.528   3.242  0.72 69.43           H  
ATOM     17  HE2 HIS A   3      14.215   2.336   4.610  0.72 68.19           H  
ATOM     18  N   HIS A   4      11.415  -0.175   8.463  1.00 40.98           N  
ANISOU   18  N   HIS A   4     4840   5485   5246    -23    256     90       N  
ATOM     19  CA  HIS A   4      10.173   0.412   8.975  1.00 28.87           C  
ANISOU   19  CA  HIS A   4     3336   3922   3711    -40    230     86       C  
ATOM     20  C   HIS A   4       9.346  -0.727   9.565  1.00 31.24           C  
ANISOU   20  C   HIS A   4     3667   4214   3990    -15    207     68       C  
ATOM     21  O   HIS A   4       9.530  -1.893   9.228  1.00 33.67           O  
ANISOU   21  O   HIS A   4     3983   4531   4279     14    216     62       O  
ATOM     22  CB  HIS A   4       9.449   1.120   7.821  1.00 24.55           C  
ANISOU   22  CB  HIS A   4     2817   3361   3149    -53    248    104       C  
ATOM     23  CG  HIS A   4       8.299   1.966   8.232  1.00 42.82           C  
ANISOU   23  CG  HIS A   4     5155   5647   5468    -73    225    103       C  
ATOM     24  ND1 HIS A   4       8.394   2.909   9.230  1.00 57.41           N  
ANISOU   24  ND1 HIS A   4     6985   7483   7347    -98    204     98       N  
ATOM     25  CD2 HIS A   4       7.029   2.030   7.765  1.00 55.28           C  
ANISOU   25  CD2 HIS A   4     6774   7207   7024    -71    219    106       C  
ATOM     26  CE1 HIS A   4       7.226   3.511   9.370  1.00 59.21           C  
ANISOU   26  CE1 HIS A   4     7242   7685   7571   -108    189     97       C  
ATOM     27  NE2 HIS A   4       6.381   2.995   8.494  1.00 59.51           N  
ANISOU   27  NE2 HIS A   4     7314   7720   7578    -93    197    103       N  
ATOM     28  H   HIS A   4      11.363  -0.413   7.638  1.00 49.16           H  
ATOM     29  HA  HIS A   4      10.372   1.064   9.679  1.00 34.62           H  
ATOM     30  HB2 HIS A   4      10.084   1.692   7.362  1.00 29.44           H  
ATOM     31  HB3 HIS A   4       9.114   0.448   7.208  1.00 29.44           H  
ATOM     32  HD1 HIS A   4       9.100   3.076   9.693  1.00 68.88           H  
ATOM     33  HD2 HIS A   4       6.663   1.512   7.085  1.00 66.32           H  
ATOM     34  HE1 HIS A   4       7.031   4.184   9.982  1.00 71.03           H  
ATOM     35  HE2 HIS A   4       5.559   3.228   8.395  1.00 71.40           H  
ATOM     36  N   TRP A   5       8.444  -0.392  10.459  1.00 19.27           N  
ANISOU   36  N   TRP A   5     2167   2678   2478    -26    180     59       N  
ATOM     37  CA  TRP A   5       7.840  -1.383  11.332  1.00 15.20           C  
ANISOU   37  CA  TRP A   5     1670   2157   1950     -7    157     44       C  
ATOM     38  C   TRP A   5       6.794  -2.162  10.576  1.00 13.47           C  
ANISOU   38  C   TRP A   5     1491   1925   1702      8    161     44       C  
ATOM     39  O   TRP A   5       6.255  -1.697   9.570  1.00 17.07           O  
ANISOU   39  O   TRP A   5     1965   2373   2147     -1    174     54       O  
ATOM     40  CB  TRP A   5       7.199  -0.709  12.552  1.00 13.57           C  
ANISOU   40  CB  TRP A   5     1465   1935   1755    -23    128     35       C  
ATOM     41  CG  TRP A   5       5.999   0.127  12.207  1.00 14.96           C  
ANISOU   41  CG  TRP A   5     1668   2089   1927    -41    125     40       C  
ATOM     42  CD1 TRP A   5       5.985   1.453  11.880  1.00 14.22           C  
ANISOU   42  CD1 TRP A   5     1568   1986   1849    -67    130     49       C  
ATOM     43  CD2 TRP A   5       4.642  -0.314  12.153  1.00 13.03           C  
ANISOU   43  CD2 TRP A   5     1459   1829   1662    -34    116     38       C  
ATOM     44  NE1 TRP A   5       4.705   1.865  11.615  1.00 14.50           N  
ANISOU   44  NE1 TRP A   5     1635   2001   1875    -73    124     52       N  
ATOM     45  CE2 TRP A   5       3.859   0.799  11.787  1.00 15.82           C  
ANISOU   45  CE2 TRP A   5     1826   2166   2020    -54    115     45       C  
ATOM     46  CE3 TRP A   5       4.012  -1.538  12.391  1.00 11.57           C  
ANISOU   46  CE3 TRP A   5     1296   1641   1459    -14    108     31       C  
ATOM     47  CZ2 TRP A   5       2.483   0.717  11.621  1.00 14.36           C  
ANISOU   47  CZ2 TRP A   5     1670   1964   1820    -52    107     44       C  
ATOM     48  CZ3 TRP A   5       2.630  -1.609  12.245  1.00 12.11           C  
ANISOU   48  CZ3 TRP A   5     1395   1693   1516    -16    100     31       C  
ATOM     49  CH2 TRP A   5       1.889  -0.484  11.876  1.00 16.75           C  
ANISOU   49  CH2 TRP A   5     1990   2267   2106    -34     99     37       C  
ATOM     50  H   TRP A   5       8.158   0.410  10.585  1.00 23.11           H  
ATOM     51  HA  TRP A   5       8.527  -2.007  11.646  1.00 18.22           H  
ATOM     52  HB2 TRP A   5       6.916  -1.394  13.177  1.00 16.26           H  
ATOM     53  HB3 TRP A   5       7.855  -0.130  12.971  1.00 16.26           H  
ATOM     54  HD1 TRP A   5       6.739   1.995  11.825  1.00 17.04           H  
ATOM     55  HE1 TRP A   5       4.470   2.660  11.386  1.00 17.39           H  
ATOM     56  HE3 TRP A   5       4.505  -2.287  12.637  1.00 13.86           H  
ATOM     57  HZ2 TRP A   5       1.980   1.464  11.389  1.00 17.21           H  
ATOM     58  HZ3 TRP A   5       2.194  -2.417  12.393  1.00 14.52           H  
ATOM     59  HH2 TRP A   5       0.967  -0.562  11.779  1.00 20.08           H  
ATOM     60  N   GLY A   6       6.479  -3.341  11.087  1.00 11.79           N  
ANISOU   60  N   GLY A   6     1293   1708   1478     30    149     33       N  
ATOM     61  CA  GLY A   6       5.467  -4.181  10.459  1.00 13.78           C  
ANISOU   61  CA  GLY A   6     1583   1946   1706     42    149     30       C  
ATOM     62  C   GLY A   6       5.142  -5.355  11.349  1.00 13.34           C  
ANISOU   62  C   GLY A   6     1540   1883   1648     61    131     21       C  
ATOM     63  O   GLY A   6       5.173  -5.244  12.572  1.00 13.92           O  
ANISOU   63  O   GLY A   6     1602   1956   1732     57    113     18       O  
ATOM     64  H   GLY A   6       6.834  -3.679  11.794  1.00 14.13           H  
ATOM     65  HA2 GLY A   6       4.659  -3.667  10.308  1.00 16.51           H  
ATOM     66  HA3 GLY A   6       5.794  -4.512   9.608  1.00 16.51           H  
ATOM     67  N   TYR A   7       4.879  -6.510  10.738  1.00 11.64           N  
ANISOU   67  N   TYR A   7     1348   1659   1416     82    136     15       N  
ATOM     68  CA  TYR A   7       4.511  -7.680  11.508  1.00 14.10           C  
ANISOU   68  CA  TYR A   7     1674   1958   1725     98    120      9       C  
ATOM     69  C   TYR A   7       5.359  -8.898  11.166  1.00 17.45           C  
ANISOU   69  C   TYR A   7     2100   2388   2145    129    129      3       C  
ATOM     70  O   TYR A   7       5.019 -10.004  11.541  1.00 18.22           O  
ANISOU   70  O   TYR A   7     2216   2469   2239    145    119     -2       O  
ATOM     71  CB  TYR A   7       3.029  -8.001  11.308  1.00 14.36           C  
ANISOU   71  CB  TYR A   7     1741   1967   1747     90    109      7       C  
ATOM     72  CG  TYR A   7       2.100  -6.924  11.827  1.00 13.18           C  
ANISOU   72  CG  TYR A   7     1592   1812   1605     63     97     12       C  
ATOM     73  CD1 TYR A   7       1.689  -6.926  13.159  1.00 13.63           C  
ANISOU   73  CD1 TYR A   7     1645   1865   1670     59     81     13       C  
ATOM     74  CD2 TYR A   7       1.629  -5.918  10.988  1.00 11.85           C  
ANISOU   74  CD2 TYR A   7     1427   1642   1432     46    104     17       C  
ATOM     75  CE1 TYR A   7       0.851  -5.934  13.650  1.00 11.26           C  
ANISOU   75  CE1 TYR A   7     1344   1561   1374     38     72     16       C  
ATOM     76  CE2 TYR A   7       0.792  -4.932  11.451  1.00  9.65           C  
ANISOU   76  CE2 TYR A   7     1148   1357   1160     26     93     20       C  
ATOM     77  CZ  TYR A   7       0.383  -4.953  12.787  1.00  9.86           C  
ANISOU   77  CZ  TYR A   7     1171   1381   1195     22     77     19       C  
ATOM     78  OH  TYR A   7      -0.441  -3.971  13.282  1.00 12.42           O  
ANISOU   78  OH  TYR A   7     1494   1699   1525      5     68     20       O  
ATOM     79  H   TYR A   7       4.909  -6.636   9.887  1.00 13.95           H  
ATOM     80  HA  TYR A   7       4.646  -7.483  12.459  1.00 16.90           H  
ATOM     81  HB2 TYR A   7       2.858  -8.110  10.360  1.00 17.21           H  
ATOM     82  HB3 TYR A   7       2.821  -8.825  11.777  1.00 17.21           H  
ATOM     83  HD1 TYR A   7       1.998  -7.589  13.733  1.00 16.34           H  
ATOM     84  HD2 TYR A   7       1.894  -5.908  10.097  1.00 14.20           H  
ATOM     85  HE1 TYR A   7       0.581  -5.945  14.540  1.00 13.50           H  
ATOM     86  HE2 TYR A   7       0.486  -4.267  10.877  1.00 11.55           H  
ATOM     87  HH  TYR A   7      -0.056  -3.553  13.873  1.00 14.88           H  
ATOM     88  N   GLY A   8       6.474  -8.695  10.476  1.00 18.66           N  
ANISOU   88  N   GLY A   8     2230   2561   2297    139    150      3       N  
ATOM     89  CA  GLY A   8       7.380  -9.803  10.179  1.00 20.59           C  
ANISOU   89  CA  GLY A   8     2471   2813   2539    173    160     -4       C  
ATOM     90  C   GLY A   8       8.359 -10.155  11.282  1.00 18.98           C  
ANISOU   90  C   GLY A   8     2239   2623   2351    189    151     -3       C  
ATOM     91  O   GLY A   8       8.408  -9.513  12.335  1.00 18.16           O  
ANISOU   91  O   GLY A   8     2116   2524   2260    173    136      1       O  
ATOM     92  H   GLY A   8       6.730  -7.933  10.170  1.00 22.37           H  
ATOM     93  HA2 GLY A   8       6.854 -10.594   9.985  1.00 24.69           H  
ATOM     94  HA3 GLY A   8       7.893  -9.584   9.386  1.00 24.69           H  
ATOM     95  N   LYS A   9       9.190 -11.160  11.005  1.00 20.74           N  
ANISOU   95  N   LYS A   9     2457   2851   2571    223    161    -10       N  
ATOM     96  CA  LYS A   9      10.177 -11.639  11.963  1.00 27.15           C  
ANISOU   96  CA  LYS A   9     3242   3676   3397    245    151     -9       C  
ATOM     97  C   LYS A   9      11.177 -10.552  12.314  1.00 23.35           C  
ANISOU   97  C   LYS A   9     2712   3226   2933    231    155     -4       C  
ATOM     98  O   LYS A   9      11.678 -10.481  13.442  1.00 22.70           O  
ANISOU   98  O   LYS A   9     2606   3155   2865    234    137     -2       O  
ATOM     99  CB  LYS A   9      10.918 -12.848  11.385  1.00 36.66           C  
ANISOU   99  CB  LYS A   9     4450   4882   4596    287    165    -18       C  
ATOM    100  CG  LYS A   9      11.834 -13.535  12.388  1.00 49.30           C  
ANISOU  100  CG  LYS A   9     6028   6492   6210    316    152    -17       C  
ATOM    101  CD  LYS A   9      11.055 -14.021  13.613  1.00 54.70           C  
ANISOU  101  CD  LYS A   9     6735   7152   6895    314    122    -12       C  
ATOM    102  CE  LYS A   9      11.971 -14.665  14.648  1.00 55.52           C  
ANISOU  102  CE  LYS A   9     6819   7267   7010    344    107     -9       C  
ATOM    103  NZ  LYS A   9      11.214 -15.174  15.830  1.00 54.58           N  
ANISOU  103  NZ  LYS A   9     6725   7125   6888    344     81      0       N  
ATOM    104  H   LYS A   9       9.200 -11.584  10.257  1.00 24.86           H  
ATOM    105  HA  LYS A   9       9.722 -11.918  12.785  1.00 32.56           H  
ATOM    106  HB2 LYS A   9      10.266 -13.500  11.083  1.00 43.97           H  
ATOM    107  HB3 LYS A   9      11.462 -12.555  10.637  1.00 43.97           H  
ATOM    108  HG2 LYS A   9      12.251 -14.303  11.967  1.00 59.14           H  
ATOM    109  HG3 LYS A   9      12.511 -12.907  12.686  1.00 59.14           H  
ATOM    110  HD2 LYS A   9      10.612 -13.266  14.029  1.00 65.62           H  
ATOM    111  HD3 LYS A   9      10.402 -14.682  13.335  1.00 65.62           H  
ATOM    112  HE2 LYS A   9      12.435 -15.413  14.241  1.00 66.61           H  
ATOM    113  HE3 LYS A   9      12.611 -14.006  14.961  1.00 66.61           H  
ATOM    114  HZ1 LYS A   9      11.775 -15.543  16.414  1.00 65.48           H  
ATOM    115  HZ2 LYS A   9      10.783 -14.504  16.226  1.00 65.48           H  
ATOM    116  HZ3 LYS A   9      10.623 -15.786  15.571  1.00 65.48           H  
ATOM    117  N   HIS A  10      11.456  -9.682  11.357  1.00 17.27           N  
ANISOU  117  N   HIS A  10     1927   2471   2164    214    178      0       N  
ATOM    118  CA  HIS A  10      12.502  -8.705  11.568  1.00 18.39           C  
ANISOU  118  CA  HIS A  10     2019   2640   2326    200    185      6       C  
ATOM    119  C   HIS A  10      12.021  -7.288  11.917  1.00 15.39           C  
ANISOU  119  C   HIS A  10     1632   2257   1958    157    176     13       C  
ATOM    120  O   HIS A  10      12.835  -6.442  12.286  1.00 18.34           O  
ANISOU  120  O   HIS A  10     1965   2649   2354    140    175     16       O  
ATOM    121  CB  HIS A  10      13.438  -8.721  10.352  1.00 19.94           C  
ANISOU  121  CB  HIS A  10     2195   2861   2521    213    221      9       C  
ATOM    122  CG  HIS A  10      14.107 -10.052  10.152  1.00 28.18           C  
ANISOU  122  CG  HIS A  10     3239   3911   3558    259    229      0       C  
ATOM    123  ND1 HIS A  10      15.121 -10.503  10.972  1.00 29.24           N  
ANISOU  123  ND1 HIS A  10     3338   4063   3710    282    218     -3       N  
ATOM    124  CD2 HIS A  10      13.882 -11.042   9.256  1.00 33.64           C  
ANISOU  124  CD2 HIS A  10     3962   4593   4228    289    244     -8       C  
ATOM    125  CE1 HIS A  10      15.495 -11.710  10.587  1.00 30.70           C  
ANISOU  125  CE1 HIS A  10     3532   4246   3884    325    228    -11       C  
ATOM    126  NE2 HIS A  10      14.762 -12.058   9.544  1.00 32.59           N  
ANISOU  126  NE2 HIS A  10     3814   4469   4101    329    244    -16       N  
ATOM    127  H   HIS A  10      11.063  -9.637  10.594  1.00 20.71           H  
ATOM    128  HA  HIS A  10      13.035  -9.009  12.332  1.00 22.04           H  
ATOM    129  HB2 HIS A  10      12.924  -8.521   9.554  1.00 23.91           H  
ATOM    130  HB3 HIS A  10      14.131  -8.053  10.477  1.00 23.91           H  
ATOM    131  HD1 HIS A  10      15.454 -10.069  11.635  1.00 35.07           H  
ATOM    132  HD2 HIS A  10      13.252 -11.035   8.572  1.00 40.35           H  
ATOM    133  HE1 HIS A  10      16.169 -12.221  10.974  1.00 36.81           H  
ATOM    134  HE2 HIS A  10      14.827 -12.800   9.114  1.00 39.09           H  
ATOM    135  N   ASN A  11      10.714  -7.030  11.855  1.00 16.15           N  
ANISOU  135  N   ASN A  11     1766   2329   2042    139    167     14       N  
ATOM    136  CA  ASN A  11      10.207  -5.696  12.131  1.00 13.57           C  
ANISOU  136  CA  ASN A  11     1436   1996   1726    102    158     19       C  
ATOM    137  C   ASN A  11       8.891  -5.723  12.927  1.00 13.18           C  
ANISOU  137  C   ASN A  11     1418   1922   1668     92    133     15       C  
ATOM    138  O   ASN A  11       8.213  -4.698  13.043  1.00 14.55           O  
ANISOU  138  O   ASN A  11     1598   2085   1846     65    127     18       O  
ATOM    139  CB  ASN A  11      10.009  -4.919  10.836  1.00 15.13           C  
ANISOU  139  CB  ASN A  11     1639   2192   1917     84    184     29       C  
ATOM    140  CG  ASN A  11       8.910  -5.486   9.971  1.00 16.42           C  
ANISOU  140  CG  ASN A  11     1848   2337   2054     92    189     28       C  
ATOM    141  OD1 ASN A  11       8.362  -6.548  10.265  1.00 17.98           O  
ANISOU  141  OD1 ASN A  11     2071   2520   2239    112    177     19       O  
ATOM    142  ND2 ASN A  11       8.603  -4.794   8.872  1.00 18.45           N  
ANISOU  142  ND2 ASN A  11     2116   2592   2301     78    208     38       N  
ATOM    143  H   ASN A  11      10.108  -7.608  11.656  1.00 19.36           H  
ATOM    144  HA  ASN A  11      10.870  -5.215  12.669  1.00 16.27           H  
ATOM    145  HB2 ASN A  11       9.777  -4.002  11.051  1.00 18.14           H  
ATOM    146  HB3 ASN A  11      10.833  -4.941  10.326  1.00 18.14           H  
ATOM    147 HD21 ASN A  11       7.983  -5.076   8.346  1.00 22.12           H  
ATOM    148 HD22 ASN A  11       9.024  -4.067   8.689  1.00 22.12           H  
ATOM    149  N   GLY A  12       8.596  -6.886  13.512  1.00 15.40           N  
ANISOU  149  N   GLY A  12     1718   2194   1940    116    120     10       N  
ATOM    150  CA  GLY A  12       7.334  -7.145  14.196  1.00 13.66           C  
ANISOU  150  CA  GLY A  12     1529   1952   1710    110    101      9       C  
ATOM    151  C   GLY A  12       7.284  -6.569  15.595  1.00 15.25           C  
ANISOU  151  C   GLY A  12     1717   2158   1920     99     78      7       C  
ATOM    152  O   GLY A  12       8.191  -5.858  15.998  1.00 14.39           O  
ANISOU  152  O   GLY A  12     1574   2066   1826     92     73      4       O  
ATOM    153  H   GLY A  12       9.131  -7.559  13.525  1.00 18.46           H  
ATOM    154  HA2 GLY A  12       6.607  -6.761  13.682  1.00 16.38           H  
ATOM    155  HA3 GLY A  12       7.193  -8.103  14.255  1.00 16.38           H  
ATOM    156  N   PRO A  13       6.213  -6.870  16.340  1.00 16.02           N  
ANISOU  156  N   PRO A  13     1839   2239   2008     98     62      7       N  
ATOM    157  CA  PRO A  13       5.967  -6.233  17.640  1.00 15.16           C  
ANISOU  157  CA  PRO A  13     1723   2134   1902     88     42      4       C  
ATOM    158  C   PRO A  13       7.125  -6.255  18.644  1.00 10.59           C  
ANISOU  158  C   PRO A  13     1115   1578   1331    100     27     -1       C  
ATOM    159  O   PRO A  13       7.242  -5.337  19.489  1.00 15.47           O  
ANISOU  159  O   PRO A  13     1718   2205   1955     87     11     -7       O  
ATOM    160  CB  PRO A  13       4.776  -7.038  18.181  1.00 14.06           C  
ANISOU  160  CB  PRO A  13     1617   1978   1748     95     34      9       C  
ATOM    161  CG  PRO A  13       3.975  -7.332  16.947  1.00 13.26           C  
ANISOU  161  CG  PRO A  13     1540   1857   1642     89     49     12       C  
ATOM    162  CD  PRO A  13       5.024  -7.608  15.864  1.00 13.20           C  
ANISOU  162  CD  PRO A  13     1520   1859   1638    101     66     10       C  
ATOM    163  HA  PRO A  13       5.684  -5.304  17.506  1.00 18.17           H  
ATOM    164  HB2 PRO A  13       5.089  -7.856  18.597  1.00 16.86           H  
ATOM    165  HB3 PRO A  13       4.267  -6.499  18.807  1.00 16.86           H  
ATOM    166  HG2 PRO A  13       3.419  -8.113  17.095  1.00 15.90           H  
ATOM    167  HG3 PRO A  13       3.434  -6.562  16.714  1.00 15.90           H  
ATOM    168  HD2 PRO A  13       5.214  -8.558  15.812  1.00 15.82           H  
ATOM    169  HD3 PRO A  13       4.728  -7.257  15.010  1.00 15.82           H  
ATOM    170  N  AGLU A  14       7.959  -7.286  18.588  0.50 14.36           N  
ANISOU  170  N  AGLU A  14     1585   2065   1808    128     29      2       N  
ATOM    171  N  BGLU A  14       7.958  -7.288  18.589  0.50 14.34           N  
ANISOU  171  N  BGLU A  14     1582   2062   1806    128     29      2       N  
ATOM    172  CA AGLU A  14       9.073  -7.408  19.518  0.50 16.95           C  
ANISOU  172  CA AGLU A  14     1883   2416   2143    144     13     -2       C  
ATOM    173  CA BGLU A  14       9.074  -7.409  19.516  0.50 16.97           C  
ANISOU  173  CA BGLU A  14     1884   2417   2144    144     13     -2       C  
ATOM    174  C  AGLU A  14      10.193  -6.395  19.222  0.50 13.75           C  
ANISOU  174  C  AGLU A  14     1433   2031   1759    129     16     -9       C  
ATOM    175  C  BGLU A  14      10.190  -6.391  19.225  0.50 13.74           C  
ANISOU  175  C  BGLU A  14     1433   2030   1758    129     16     -9       C  
ATOM    176  O  AGLU A  14      11.083  -6.182  20.047  0.50 16.69           O  
ANISOU  176  O  AGLU A  14     1776   2425   2141    134     -3    -16       O  
ATOM    177  O  BGLU A  14      11.074  -6.171  20.054  0.50 16.64           O  
ANISOU  177  O  BGLU A  14     1770   2419   2135    134     -3    -16       O  
ATOM    178  CB AGLU A  14       9.619  -8.839  19.459  0.50 24.98           C  
ANISOU  178  CB AGLU A  14     2904   3433   3154    180     15      3       C  
ATOM    179  CB BGLU A  14       9.626  -8.836  19.449  0.50 24.93           C  
ANISOU  179  CB BGLU A  14     2897   3427   3148    180     16      3       C  
ATOM    180  CG AGLU A  14      10.413  -9.173  18.191  0.50 34.25           C  
ANISOU  180  CG AGLU A  14     4064   4613   4336    192     40      2       C  
ATOM    181  CG BGLU A  14      10.451  -9.149  18.195  0.50 32.79           C  
ANISOU  181  CG BGLU A  14     3878   4429   4152    192     39      2       C  
ATOM    182  CD AGLU A  14       9.598  -9.822  17.050  0.50 40.44           C  
ANISOU  182  CD AGLU A  14     4883   5372   5109    195     60      5       C  
ATOM    183  CD BGLU A  14       9.666  -9.786  17.026  0.50 39.51           C  
ANISOU  183  CD BGLU A  14     4764   5256   4992    195     60      5       C  
ATOM    184  OE1AGLU A  14       8.395  -9.503  16.859  0.50 33.51           O  
ANISOU  184  OE1AGLU A  14     4034   4475   4223    174     60      7       O  
ATOM    185  OE1BGLU A  14       8.464  -9.469  16.813  0.50 33.94           O  
ANISOU  185  OE1BGLU A  14     4087   4531   4279    174     61      6       O  
ATOM    186  OE2AGLU A  14      10.200 -10.661  16.326  0.50 36.34           O  
ANISOU  186  OE2AGLU A  14     4363   4854   4589    220     74      4       O  
ATOM    187  OE2BGLU A  14      10.287 -10.614  16.304  0.50 35.16           O  
ANISOU  187  OE2BGLU A  14     4211   4707   4441    220     75      3       O  
ATOM    188  H  AGLU A  14       7.901  -7.930  18.021  0.50 17.22           H  
ATOM    189  H  BGLU A  14       7.898  -7.932  18.023  0.50 17.19           H  
ATOM    190  HA AGLU A  14       8.749  -7.244  20.428  0.50 20.32           H  
ATOM    191  HA BGLU A  14       8.750  -7.252  20.427  0.50 20.34           H  
ATOM    192  HB2AGLU A  14      10.207  -8.976  20.218  0.50 29.96           H  
ATOM    193  HB2BGLU A  14      10.197  -8.983  20.219  0.50 29.89           H  
ATOM    194  HB3AGLU A  14       8.872  -9.456  19.509  0.50 29.96           H  
ATOM    195  HB3BGLU A  14       8.882  -9.457  19.472  0.50 29.89           H  
ATOM    196  HG2AGLU A  14      10.797  -8.353  17.844  0.50 41.08           H  
ATOM    197  HG2BGLU A  14      10.838  -8.322  17.868  0.50 39.33           H  
ATOM    198  HG3AGLU A  14      11.124  -9.789  18.428  0.50 41.08           H  
ATOM    199  HG3BGLU A  14      11.160  -9.764  18.439  0.50 39.33           H  
ATOM    200  N   HIS A  15      10.156  -5.786  18.041  1.00 13.72           N  
ANISOU  200  N   HIS A  15     1427   2022   1764    110     38     -7       N  
ATOM    201  CA  HIS A  15      11.160  -4.785  17.641  1.00 15.18           C  
ANISOU  201  CA  HIS A  15     1571   2225   1972     91     46     -9       C  
ATOM    202  C   HIS A  15      10.668  -3.354  17.807  1.00 11.97           C  
ANISOU  202  C   HIS A  15     1163   1809   1577     54     39    -12       C  
ATOM    203  O   HIS A  15      11.471  -2.410  17.750  1.00 14.27           O  
ANISOU  203  O   HIS A  15     1420   2111   1892     34     39    -15       O  
ATOM    204  CB  HIS A  15      11.556  -4.938  16.159  1.00 13.90           C  
ANISOU  204  CB  HIS A  15     1403   2065   1812     93     80      0       C  
ATOM    205  CG  HIS A  15      12.231  -6.236  15.842  1.00 15.04           C  
ANISOU  205  CG  HIS A  15     1544   2220   1950    130     90      1       C  
ATOM    206  ND1 HIS A  15      13.596  -6.405  15.934  1.00 18.90           N  
ANISOU  206  ND1 HIS A  15     1989   2736   2455    145     93     -1       N  
ATOM    207  CD2 HIS A  15      11.728  -7.425  15.433  1.00 17.72           C  
ANISOU  207  CD2 HIS A  15     1918   2546   2270    156     98      2       C  
ATOM    208  CE1 HIS A  15      13.907  -7.644  15.597  1.00 21.67           C  
ANISOU  208  CE1 HIS A  15     2348   3090   2795    182    103      0       C  
ATOM    209  NE2 HIS A  15      12.794  -8.286  15.290  1.00 21.86           N  
ANISOU  209  NE2 HIS A  15     2421   3088   2798    188    105      1       N  
ATOM    210  H  AHIS A  15       9.555  -5.932  17.443  0.50 16.44           H  
ATOM    211  H  BHIS A  15       9.558  -5.935  17.441  0.50 16.44           H  
ATOM    212  HA  HIS A  15      11.965  -4.899  18.188  1.00 18.20           H  
ATOM    213  HB2 HIS A  15      10.755  -4.880  15.615  1.00 16.66           H  
ATOM    214  HB3 HIS A  15      12.165  -4.222  15.923  1.00 16.66           H  
ATOM    215  HD2 HIS A  15      10.832  -7.624  15.281  1.00 21.25           H  
ATOM    216  HE1 HIS A  15      14.764  -8.004  15.579  1.00 25.98           H  
ATOM    217  HE2 HIS A  15      12.743  -9.107  15.038  1.00 26.22           H  
ATOM    218  N   TRP A  16       9.357  -3.161  17.962  1.00 12.38           N  
ANISOU  218  N   TRP A  16     1251   1838   1614     45     34    -12       N  
ATOM    219  CA  TRP A  16       8.827  -1.807  17.889  1.00 15.26           C  
ANISOU  219  CA  TRP A  16     1618   2190   1989     13     32    -15       C  
ATOM    220  C   TRP A  16       9.424  -0.857  18.940  1.00 12.05           C  
ANISOU  220  C   TRP A  16     1184   1794   1602     -2      7    -29       C  
ATOM    221  O   TRP A  16       9.536   0.341  18.689  1.00 12.18           O  
ANISOU  221  O   TRP A  16     1187   1802   1638    -30      8    -31       O  
ATOM    222  CB  TRP A  16       7.299  -1.827  18.024  1.00 11.92           C  
ANISOU  222  CB  TRP A  16     1236   1745   1548     11     28    -13       C  
ATOM    223  CG  TRP A  16       6.602  -2.526  16.899  1.00 14.06           C  
ANISOU  223  CG  TRP A  16     1535   2004   1804     18     49     -2       C  
ATOM    224  CD1 TRP A  16       7.147  -2.969  15.710  1.00 12.36           C  
ANISOU  224  CD1 TRP A  16     1315   1793   1588     26     72      6       C  
ATOM    225  CD2 TRP A  16       5.209  -2.838  16.841  1.00 11.12           C  
ANISOU  225  CD2 TRP A  16     1198   1613   1415     19     48      0       C  
ATOM    226  NE1 TRP A  16       6.168  -3.545  14.926  1.00 11.92           N  
ANISOU  226  NE1 TRP A  16     1292   1721   1514     32     82     11       N  
ATOM    227  CE2 TRP A  16       4.968  -3.470  15.593  1.00 12.41           C  
ANISOU  227  CE2 TRP A  16     1378   1768   1568     26     67      8       C  
ATOM    228  CE3 TRP A  16       4.134  -2.637  17.717  1.00 11.95           C  
ANISOU  228  CE3 TRP A  16     1322   1708   1513     15     32     -3       C  
ATOM    229  CZ2 TRP A  16       3.686  -3.912  15.206  1.00 11.77           C  
ANISOU  229  CZ2 TRP A  16     1330   1670   1473     27     68     11       C  
ATOM    230  CZ3 TRP A  16       2.869  -3.080  17.336  1.00 13.93           C  
ANISOU  230  CZ3 TRP A  16     1601   1941   1749     16     37      2       C  
ATOM    231  CH2 TRP A  16       2.654  -3.711  16.098  1.00 12.92           C  
ANISOU  231  CH2 TRP A  16     1489   1806   1615     21     53      9       C  
ATOM    232  H   TRP A  16       8.775  -3.777  18.107  1.00 14.83           H  
ATOM    233  HA  TRP A  16       9.039  -1.439  17.006  1.00 18.29           H  
ATOM    234  HB2 TRP A  16       7.064  -2.283  18.847  1.00 14.29           H  
ATOM    235  HB3 TRP A  16       6.976  -0.913  18.051  1.00 14.29           H  
ATOM    236  HD1 TRP A  16       8.043  -2.894  15.474  1.00 14.81           H  
ATOM    237  HE1 TRP A  16       6.287  -3.887  14.146  1.00 14.28           H  
ATOM    238  HE3 TRP A  16       4.263  -2.220  18.539  1.00 14.33           H  
ATOM    239  HZ2 TRP A  16       3.546  -4.335  14.390  1.00 14.11           H  
ATOM    240  HZ3 TRP A  16       2.150  -2.953  17.912  1.00 16.69           H  
ATOM    241  HH2 TRP A  16       1.796  -3.993  15.874  1.00 15.49           H  
ATOM    242  N   HIS A  17       9.788  -1.382  20.102  1.00 11.17           N  
ANISOU  242  N   HIS A  17     1064   1697   1484     17    -17    -38       N  
ATOM    243  CA  HIS A  17      10.272  -0.538  21.186  1.00 13.28           C  
ANISOU  243  CA  HIS A  17     1309   1974   1764      5    -45    -56       C  
ATOM    244  C   HIS A  17      11.541   0.244  20.817  1.00 11.71           C  
ANISOU  244  C   HIS A  17     1064   1787   1600    -15    -44    -59       C  
ATOM    245  O   HIS A  17      11.850   1.248  21.447  1.00 14.72           O  
ANISOU  245  O   HIS A  17     1427   2168   1999    -36    -65    -74       O  
ATOM    246  CB  HIS A  17      10.538  -1.382  22.429  1.00 13.02           C  
ANISOU  246  CB  HIS A  17     1275   1959   1713     34    -70    -63       C  
ATOM    247  CG  HIS A  17      11.744  -2.246  22.300  1.00 13.97           C  
ANISOU  247  CG  HIS A  17     1365   2102   1839     56    -69    -58       C  
ATOM    248  ND1 HIS A  17      12.953  -1.913  22.865  1.00 15.87           N  
ANISOU  248  ND1 HIS A  17     1564   2367   2100     56    -89    -70       N  
ATOM    249  CD2 HIS A  17      11.940  -3.412  21.642  1.00 14.69           C  
ANISOU  249  CD2 HIS A  17     1463   2197   1923     81    -49    -45       C  
ATOM    250  CE1 HIS A  17      13.837  -2.851  22.589  1.00 16.02           C  
ANISOU  250  CE1 HIS A  17     1561   2403   2121     81    -82    -63       C  
ATOM    251  NE2 HIS A  17      13.245  -3.778  21.859  1.00 16.37           N  
ANISOU  251  NE2 HIS A  17     1636   2434   2148     97    -58    -47       N  
ATOM    252  H   HIS A  17       9.766  -2.221  20.289  1.00 13.39           H  
ATOM    253  HA  HIS A  17       9.575   0.113  21.411  1.00 15.92           H  
ATOM    254  HB2 HIS A  17      10.673  -0.792  23.187  1.00 15.60           H  
ATOM    255  HB3 HIS A  17       9.773  -1.957  22.589  1.00 15.60           H  
ATOM    256  HD1 HIS A  17      13.104  -1.212  23.339  1.00 19.03           H  
ATOM    257  HD2 HIS A  17      11.302  -3.893  21.165  1.00 17.61           H  
ATOM    258  HE1 HIS A  17      14.725  -2.860  22.864  1.00 19.20           H  
ATOM    259  HE2 HIS A  17      13.624  -4.484  21.546  1.00 19.62           H  
ATOM    260  N   LYS A  18      12.270  -0.202  19.798  1.00 11.48           N  
ANISOU  260  N   LYS A  18     1015   1768   1580    -10    -18    -46       N  
ATOM    261  CA  LYS A  18      13.528   0.485  19.479  1.00 13.46           C  
ANISOU  261  CA  LYS A  18     1217   2033   1866    -30    -14    -46       C  
ATOM    262  C   LYS A  18      13.268   1.837  18.803  1.00 18.42           C  
ANISOU  262  C   LYS A  18     1844   2640   2516    -69     -1    -41       C  
ATOM    263  O   LYS A  18      13.967   2.809  19.049  1.00 20.22           O  
ANISOU  263  O   LYS A  18     2038   2869   2775    -96    -13    -49       O  
ATOM    264  CB  LYS A  18      14.433  -0.411  18.617  1.00 16.92           C  
ANISOU  264  CB  LYS A  18     1631   2491   2305     -9     12    -33       C  
ATOM    265  CG  LYS A  18      14.905  -1.676  19.332  1.00 15.64           C  
ANISOU  265  CG  LYS A  18     1463   2350   2128     31     -3    -38       C  
ATOM    266  CD  LYS A  18      15.682  -2.608  18.382  1.00 17.35           C  
ANISOU  266  CD  LYS A  18     1662   2584   2346     56     26    -26       C  
ATOM    267  CE  LYS A  18      14.713  -3.529  17.642  1.00 15.35           C  
ANISOU  267  CE  LYS A  18     1458   2312   2062     76     48    -16       C  
ATOM    268  NZ  LYS A  18      15.419  -4.325  16.562  1.00 16.59           N  
ANISOU  268  NZ  LYS A  18     1602   2484   2219     99     80     -6       N  
ATOM    269  H   LYS A  18      12.075  -0.870  19.293  1.00 13.76           H  
ATOM    270  HA  LYS A  18      14.004   0.663  20.317  1.00 16.14           H  
ATOM    271  HB2 LYS A  18      13.941  -0.683  17.826  1.00 20.28           H  
ATOM    272  HB3 LYS A  18      15.219   0.095  18.359  1.00 20.28           H  
ATOM    273  HG2 LYS A  18      15.493  -1.429  20.063  1.00 18.75           H  
ATOM    274  HG3 LYS A  18      14.135  -2.159  19.669  1.00 18.75           H  
ATOM    275  HD2 LYS A  18      16.163  -2.078  17.729  1.00 20.80           H  
ATOM    276  HD3 LYS A  18      16.296  -3.156  18.896  1.00 20.80           H  
ATOM    277  HE2 LYS A  18      14.319  -4.153  18.272  1.00 18.40           H  
ATOM    278  HE3 LYS A  18      14.021  -2.995  17.222  1.00 18.40           H  
ATOM    279  HZ1 LYS A  18      15.786  -3.773  15.968  1.00 19.89           H  
ATOM    280  HZ2 LYS A  18      16.058  -4.828  16.924  1.00 19.89           H  
ATOM    281  HZ3 LYS A  18      14.837  -4.854  16.145  1.00 19.89           H  
ATOM    282  N   ASP A  19      12.242   1.910  17.960  1.00 15.69           N  
ANISOU  282  N   ASP A  19     1535   2272   2155    -73     20    -28       N  
ATOM    283  CA  ASP A  19      11.828   3.205  17.440  1.00 13.78           C  
ANISOU  283  CA  ASP A  19     1300   2006   1931   -107     28    -23       C  
ATOM    284  C   ASP A  19      10.767   3.883  18.302  1.00 17.86           C  
ANISOU  284  C   ASP A  19     1845   2500   2441   -116      3    -38       C  
ATOM    285  O   ASP A  19      10.647   5.098  18.258  1.00 15.69           O  
ANISOU  285  O   ASP A  19     1568   2205   2188   -145     -2    -41       O  
ATOM    286  CB  ASP A  19      11.299   3.072  16.009  1.00 13.33           C  
ANISOU  286  CB  ASP A  19     1266   1939   1861   -108     64      0       C  
ATOM    287  CG  ASP A  19      12.414   3.039  14.973  1.00 24.29           C  
ANISOU  287  CG  ASP A  19     2620   3344   3264   -113     95     18       C  
ATOM    288  OD1 ASP A  19      13.322   3.890  15.042  1.00 26.48           O  
ANISOU  288  OD1 ASP A  19     2859   3627   3577   -138     94     19       O  
ATOM    289  OD2 ASP A  19      12.378   2.152  14.107  1.00 41.83           O  
ANISOU  289  OD2 ASP A  19     4854   5576   5465    -91    120     30       O  
ATOM    290  H   ASP A  19      11.781   1.240  17.680  1.00 18.81           H  
ATOM    291  HA  ASP A  19      12.610   3.795  17.414  1.00 16.52           H  
ATOM    292  HB2 ASP A  19      10.794   2.247  15.933  1.00 15.98           H  
ATOM    293  HB3 ASP A  19      10.728   3.831  15.811  1.00 15.98           H  
ATOM    294  N   PHE A  20       9.973   3.106  19.048  1.00 14.62           N  
ANISOU  294  N   PHE A  20     1463   2091   2000    -91    -12    -47       N  
ATOM    295  CA  PHE A  20       8.837   3.652  19.817  1.00 12.02           C  
ANISOU  295  CA  PHE A  20     1164   1744   1660    -95    -31    -60       C  
ATOM    296  C   PHE A  20       8.928   3.160  21.258  1.00 12.55           C  
ANISOU  296  C   PHE A  20     1230   1827   1711    -75    -61    -79       C  
ATOM    297  O   PHE A  20       8.318   2.165  21.622  1.00 14.00           O  
ANISOU  297  O   PHE A  20     1436   2016   1865    -49    -61    -76       O  
ATOM    298  CB  PHE A  20       7.500   3.268  19.158  1.00 10.62           C  
ANISOU  298  CB  PHE A  20     1028   1549   1458    -86    -13    -46       C  
ATOM    299  CG  PHE A  20       7.442   3.660  17.697  1.00 10.74           C  
ANISOU  299  CG  PHE A  20     1046   1552   1483   -102     16    -26       C  
ATOM    300  CD1 PHE A  20       7.077   4.959  17.334  1.00 16.94           C  
ANISOU  300  CD1 PHE A  20     1837   2314   2287   -128     18    -23       C  
ATOM    301  CD2 PHE A  20       7.803   2.762  16.709  1.00 16.13           C  
ANISOU  301  CD2 PHE A  20     1727   2246   2156    -88     41    -10       C  
ATOM    302  CE1 PHE A  20       7.062   5.328  16.010  1.00 16.70           C  
ANISOU  302  CE1 PHE A  20     1810   2273   2263   -140     44     -2       C  
ATOM    303  CE2 PHE A  20       7.796   3.137  15.368  1.00 15.81           C  
ANISOU  303  CE2 PHE A  20     1690   2198   2120   -101     68      9       C  
ATOM    304  CZ  PHE A  20       7.432   4.419  15.030  1.00 14.06           C  
ANISOU  304  CZ  PHE A  20     1474   1954   1915   -127     70     15       C  
ATOM    305  H   PHE A  20      10.069   2.255  19.128  1.00 17.52           H  
ATOM    306  HA  PHE A  20       8.900   4.630  19.827  1.00 14.41           H  
ATOM    307  HB2 PHE A  20       7.382   2.307  19.216  1.00 12.73           H  
ATOM    308  HB3 PHE A  20       6.777   3.720  19.620  1.00 12.73           H  
ATOM    309  HD1 PHE A  20       6.842   5.576  17.989  1.00 20.31           H  
ATOM    310  HD2 PHE A  20       8.063   1.900  16.943  1.00 19.34           H  
ATOM    311  HE1 PHE A  20       6.813   6.191  15.771  1.00 20.02           H  
ATOM    312  HE2 PHE A  20       8.032   2.526  14.708  1.00 18.96           H  
ATOM    313  HZ  PHE A  20       7.407   4.670  14.135  1.00 16.85           H  
ATOM    314  N   PRO A  21       9.743   3.840  22.081  1.00 13.24           N  
ANISOU  314  N   PRO A  21     1289   1923   1818    -86    -87    -99       N  
ATOM    315  CA  PRO A  21      10.016   3.369  23.444  1.00 16.77           C  
ANISOU  315  CA  PRO A  21     1732   2392   2249    -65   -118   -117       C  
ATOM    316  C   PRO A  21       8.748   3.197  24.278  1.00 12.24           C  
ANISOU  316  C   PRO A  21     1198   1810   1641    -48   -128   -124       C  
ATOM    317  O   PRO A  21       8.732   2.426  25.229  1.00 13.48           O  
ANISOU  317  O   PRO A  21     1362   1986   1773    -23   -143   -129       O  
ATOM    318  CB  PRO A  21      10.863   4.498  24.053  1.00 19.16           C  
ANISOU  318  CB  PRO A  21     2002   2695   2581    -88   -146   -141       C  
ATOM    319  CG  PRO A  21      11.425   5.229  22.908  1.00 21.54           C  
ANISOU  319  CG  PRO A  21     2280   2984   2920   -119   -125   -128       C  
ATOM    320  CD  PRO A  21      10.552   5.016  21.711  1.00 18.07           C  
ANISOU  320  CD  PRO A  21     1869   2526   2470   -120    -88   -103       C  
ATOM    321  HA  PRO A  21      10.528   2.534  23.433  1.00 20.11           H  
ATOM    322  HB2 PRO A  21      10.298   5.079  24.585  1.00 22.97           H  
ATOM    323  HB3 PRO A  21      11.571   4.118  24.596  1.00 22.97           H  
ATOM    324  HG2 PRO A  21      11.463   6.174  23.126  1.00 25.83           H  
ATOM    325  HG3 PRO A  21      12.318   4.896  22.729  1.00 25.83           H  
ATOM    326  HD2 PRO A  21       9.981   5.787  21.568  1.00 21.66           H  
ATOM    327  HD3 PRO A  21      11.091   4.823  20.929  1.00 21.66           H  
ATOM    328  N   ILE A  22       7.694   3.925  23.920  1.00 11.82           N  
ANISOU  328  N   ILE A  22     1171   1732   1590    -63   -118   -123       N  
ATOM    329  CA AILE A  22       6.450   3.856  24.675  0.66 14.17           C  
ANISOU  329  CA AILE A  22     1502   2024   1858    -48   -124   -130       C  
ATOM    330  CA BILE A  22       6.438   3.859  24.657  0.34 13.72           C  
ANISOU  330  CA BILE A  22     1446   1967   1801    -49   -124   -129       C  
ATOM    331  C   ILE A  22       5.819   2.468  24.541  1.00 13.51           C  
ANISOU  331  C   ILE A  22     1440   1947   1744    -23   -108   -109       C  
ATOM    332  O   ILE A  22       4.899   2.122  25.273  1.00 12.80           O  
ANISOU  332  O   ILE A  22     1376   1860   1629     -7   -112   -111       O  
ATOM    333  CB AILE A  22       5.483   4.960  24.229  0.66 13.58           C  
ANISOU  333  CB AILE A  22     1446   1919   1794    -68   -117   -132       C  
ATOM    334  CB BILE A  22       5.450   4.927  24.158  0.34 13.37           C  
ANISOU  334  CB BILE A  22     1420   1892   1767    -68   -115   -130       C  
ATOM    335  CG1AILE A  22       4.423   5.209  25.300  0.66 15.54           C  
ANISOU  335  CG1AILE A  22     1721   2165   2017    -54   -131   -148       C  
ATOM    336  CG1BILE A  22       4.383   5.205  25.218  0.34 14.80           C  
ANISOU  336  CG1BILE A  22     1628   2071   1924    -55   -129   -147       C  
ATOM    337  CG2AILE A  22       4.881   4.634  22.876  0.66 12.01           C  
ANISOU  337  CG2AILE A  22     1262   1706   1596    -72    -85   -106       C  
ATOM    338  CG2BILE A  22       4.845   4.519  22.824  0.34 14.07           C  
ANISOU  338  CG2BILE A  22     1524   1967   1855    -71    -84   -104       C  
ATOM    339  CD1AILE A  22       3.524   6.383  24.992  0.66 11.43           C  
ANISOU  339  CD1AILE A  22     1217   1616   1510    -70   -127   -155       C  
ATOM    340  CD1BILE A  22       4.922   5.903  26.452  0.34 14.80           C  
ANISOU  340  CD1BILE A  22     1617   2080   1926    -55   -162   -178       C  
ATOM    341  H  AILE A  22       7.674   4.463  23.249  0.66 14.17           H  
ATOM    342  H  BILE A  22       7.682   4.466  23.251  0.34 14.17           H  
ATOM    343  HA AILE A  22       6.650   4.001  25.623  0.66 16.98           H  
ATOM    344  HA BILE A  22       6.617   4.032  25.605  0.34 16.45           H  
ATOM    345  HB AILE A  22       5.996   5.777  24.131  0.66 16.27           H  
ATOM    346  HB BILE A  22       5.947   5.748  24.018  0.34 16.02           H  
ATOM    347 HG12AILE A  22       3.866   4.419  25.379  0.66 18.63           H  
ATOM    348 HG12BILE A  22       3.697   5.772  24.831  0.34 17.74           H  
ATOM    349 HG13AILE A  22       4.866   5.386  26.144  0.66 18.63           H  
ATOM    350 HG13BILE A  22       3.993   4.362  25.499  0.34 17.74           H  
ATOM    351 HG21AILE A  22       4.282   5.339  22.623  0.66 14.39           H  
ATOM    352 HG21BILE A  22       4.234   5.201  22.537  0.34 16.86           H  
ATOM    353 HG22AILE A  22       5.588   4.556  22.231  0.66 14.39           H  
ATOM    354 HG22BILE A  22       5.550   4.417  22.180  0.34 16.86           H  
ATOM    355 HG23AILE A  22       4.402   3.804  22.940  0.66 14.39           H  
ATOM    356 HG23BILE A  22       4.380   3.686  22.935  0.34 16.86           H  
ATOM    357 HD11AILE A  22       2.885   6.482  25.702  0.66 13.70           H  
ATOM    358 HD11BILE A  22       4.201   6.045  27.070  0.34 17.74           H  
ATOM    359 HD12AILE A  22       4.060   7.177  24.921  0.66 13.70           H  
ATOM    360 HD12BILE A  22       5.595   5.350  26.854  0.34 17.74           H  
ATOM    361 HD13AILE A  22       3.069   6.219  24.163  0.66 13.70           H  
ATOM    362 HD13BILE A  22       5.302   6.746  26.193  0.34 17.74           H  
ATOM    363  N   ALA A  23       6.343   1.649  23.633  1.00 13.40           N  
ANISOU  363  N   ALA A  23     1417   1939   1736    -18    -89    -91       N  
ATOM    364  CA  ALA A  23       5.899   0.254  23.536  1.00 12.85           C  
ANISOU  364  CA  ALA A  23     1367   1874   1642      6    -77    -74       C  
ATOM    365  C   ALA A  23       6.008  -0.477  24.879  1.00 13.26           C  
ANISOU  365  C   ALA A  23     1423   1946   1670     32    -97    -79       C  
ATOM    366  O   ALA A  23       5.295  -1.450  25.105  1.00 13.05           O  
ANISOU  366  O   ALA A  23     1420   1918   1620     50    -90    -66       O  
ATOM    367  CB  ALA A  23       6.703  -0.503  22.470  1.00 14.22           C  
ANISOU  367  CB  ALA A  23     1525   2052   1826     11    -58    -59       C  
ATOM    368  H   ALA A  23       6.951   1.870  23.065  1.00 16.06           H  
ATOM    369  HA  ALA A  23       4.957   0.242  23.264  1.00 15.40           H  
ATOM    370  HB1 ALA A  23       6.391  -1.410  22.430  1.00 17.05           H  
ATOM    371  HB2 ALA A  23       6.577  -0.075  21.621  1.00 17.05           H  
ATOM    372  HB3 ALA A  23       7.632  -0.487  22.710  1.00 17.05           H  
ATOM    373  N   LYS A  24       6.910  -0.028  25.756  1.00 15.13           N  
ANISOU  373  N   LYS A  24     1637   2201   1912     33   -123    -97       N  
ATOM    374  CA  LYS A  24       7.076  -0.665  27.076  1.00 13.57           C  
ANISOU  374  CA  LYS A  24     1443   2025   1687     60   -145   -102       C  
ATOM    375  C   LYS A  24       6.448   0.194  28.177  1.00 18.33           C  
ANISOU  375  C   LYS A  24     2060   2629   2275     58   -165   -123       C  
ATOM    376  O   LYS A  24       6.800   0.063  29.357  1.00 20.90           O  
ANISOU  376  O   LYS A  24     2384   2977   2581     76   -190   -135       O  
ATOM    377  CB  LYS A  24       8.554  -0.905  27.371  1.00 16.53           C  
ANISOU  377  CB  LYS A  24     1783   2424   2074     70   -164   -109       C  
ATOM    378  CG  LYS A  24       9.199  -1.916  26.414  1.00 20.26           C  
ANISOU  378  CG  LYS A  24     2243   2898   2557     81   -144    -89       C  
ATOM    379  CD  LYS A  24      10.689  -2.040  26.708  1.00 27.87           C  
ANISOU  379  CD  LYS A  24     3165   3887   3535     90   -164    -97       C  
ATOM    380  CE  LYS A  24      11.383  -2.957  25.716  1.00 37.98           C  
ANISOU  380  CE  LYS A  24     4431   5171   4828    103   -142    -80       C  
ATOM    381  NZ  LYS A  24      10.994  -4.375  25.916  1.00 40.88           N  
ANISOU  381  NZ  LYS A  24     4826   5538   5170    136   -135    -62       N  
ATOM    382  H   LYS A  24       7.436   0.638  25.617  1.00 18.14           H  
ATOM    383  HA  LYS A  24       6.621  -1.533  27.071  1.00 16.26           H  
ATOM    384  HB2 LYS A  24       9.033  -0.066  27.287  1.00 19.82           H  
ATOM    385  HB3 LYS A  24       8.643  -1.249  28.273  1.00 19.82           H  
ATOM    386  HG2 LYS A  24       8.787  -2.786  26.535  1.00 24.30           H  
ATOM    387  HG3 LYS A  24       9.089  -1.612  25.499  1.00 24.30           H  
ATOM    388  HD2 LYS A  24      11.100  -1.164  26.650  1.00 33.42           H  
ATOM    389  HD3 LYS A  24      10.809  -2.409  27.597  1.00 33.42           H  
ATOM    390  HE2 LYS A  24      11.135  -2.698  24.815  1.00 45.55           H  
ATOM    391  HE3 LYS A  24      12.343  -2.886  25.833  1.00 45.55           H  
ATOM    392  HZ1 LYS A  24      11.413  -4.891  25.324  1.00 49.04           H  
ATOM    393  HZ2 LYS A  24      11.216  -4.638  26.736  1.00 49.04           H  
ATOM    394  HZ3 LYS A  24      10.116  -4.467  25.809  1.00 49.04           H  
ATOM    395  N   GLY A  25       5.511   1.061  27.783  1.00 15.01           N  
ANISOU  395  N   GLY A  25     1655   2187   1862     39   -154   -127       N  
ATOM    396  CA  GLY A  25       4.892   2.023  28.690  1.00 17.32           C  
ANISOU  396  CA  GLY A  25     1960   2478   2143     36   -170   -150       C  
ATOM    397  C   GLY A  25       3.869   1.453  29.670  1.00 15.32           C  
ANISOU  397  C   GLY A  25     1736   2235   1850     61   -169   -145       C  
ATOM    398  O   GLY A  25       3.691   0.232  29.777  1.00 15.51           O  
ANISOU  398  O   GLY A  25     1771   2269   1855     80   -159   -123       O  
ATOM    399  H   GLY A  25       5.213   1.110  26.978  1.00 17.99           H  
ATOM    400  HA2 GLY A  25       5.589   2.455  29.209  1.00 20.77           H  
ATOM    401  HA3 GLY A  25       4.447   2.706  28.164  1.00 20.77           H  
ATOM    402  N   GLU A  26       3.185   2.356  30.373  1.00 13.81           N  
ANISOU  402  N   GLU A  26     1557   2041   1647     60   -179   -166       N  
ATOM    403  CA  GLU A  26       2.343   2.005  31.514  1.00 14.65           C  
ANISOU  403  CA  GLU A  26     1688   2164   1713     85   -180   -166       C  
ATOM    404  C   GLU A  26       0.901   1.682  31.138  1.00 15.74           C  
ANISOU  404  C   GLU A  26     1850   2289   1842     85   -151   -145       C  
ATOM    405  O   GLU A  26       0.155   1.153  31.960  1.00 15.20           O  
ANISOU  405  O   GLU A  26     1799   2234   1741    106   -144   -136       O  
ATOM    406  CB  GLU A  26       2.362   3.156  32.523  1.00 19.95           C  
ANISOU  406  CB  GLU A  26     2362   2843   2376     87   -206   -202       C  
ATOM    407  CG  GLU A  26       3.723   3.371  33.153  1.00 21.55           C  
ANISOU  407  CG  GLU A  26     2542   3064   2581     90   -241   -225       C  
ATOM    408  CD  GLU A  26       4.248   2.107  33.816  1.00 33.97           C  
ANISOU  408  CD  GLU A  26     4115   4667   4125    118   -248   -208       C  
ATOM    409  OE1 GLU A  26       3.547   1.554  34.695  1.00 32.80           O  
ANISOU  409  OE1 GLU A  26     3991   4536   3936    143   -244   -199       O  
ATOM    410  OE2 GLU A  26       5.346   1.651  33.438  1.00 46.91           O  
ANISOU  410  OE2 GLU A  26     5729   6312   5781    115   -257   -201       O  
ATOM    411  H   GLU A  26       3.195   3.199  30.203  1.00 16.55           H  
ATOM    412  HA  GLU A  26       2.721   1.215  31.953  1.00 17.56           H  
ATOM    413  HB2 GLU A  26       2.108   3.975  32.071  1.00 23.92           H  
ATOM    414  HB3 GLU A  26       1.731   2.961  33.234  1.00 23.92           H  
ATOM    415  HG2 GLU A  26       4.354   3.637  32.465  1.00 25.84           H  
ATOM    416  HG3 GLU A  26       3.656   4.063  33.830  1.00 25.84           H  
ATOM    417  N   ARG A  27       0.503   1.973  29.903  1.00 13.41           N  
ANISOU  417  N   ARG A  27     1553   1968   1575     64   -132   -136       N  
ATOM    418  CA  ARG A  27      -0.889   1.715  29.509  1.00 10.77           C  
ANISOU  418  CA  ARG A  27     1237   1621   1234     64   -108   -118       C  
ATOM    419  C   ARG A  27      -0.970   1.290  28.038  1.00 13.35           C  
ANISOU  419  C   ARG A  27     1561   1927   1586     48    -88    -97       C  
ATOM    420  O   ARG A  27      -1.665   1.901  27.219  1.00 11.90           O  
ANISOU  420  O   ARG A  27     1380   1723   1418     33    -77    -96       O  
ATOM    421  CB  ARG A  27      -1.816   2.918  29.824  1.00 15.11           C  
ANISOU  421  CB  ARG A  27     1796   2161   1783     61   -109   -139       C  
ATOM    422  CG  ARG A  27      -1.384   4.259  29.259  1.00 16.30           C  
ANISOU  422  CG  ARG A  27     1936   2291   1966     39   -120   -160       C  
ATOM    423  CD  ARG A  27      -2.430   5.388  29.496  1.00 18.17           C  
ANISOU  423  CD  ARG A  27     2186   2514   2204     40   -119   -178       C  
ATOM    424  NE  ARG A  27      -3.550   5.320  28.552  1.00 17.79           N  
ANISOU  424  NE  ARG A  27     2146   2448   2165     33    -95   -158       N  
ATOM    425  CZ  ARG A  27      -4.516   6.232  28.458  1.00 16.66           C  
ANISOU  425  CZ  ARG A  27     2011   2290   2028     33    -91   -168       C  
ATOM    426  NH1 ARG A  27      -4.506   7.317  29.230  1.00 16.23           N  
ANISOU  426  NH1 ARG A  27     1961   2232   1973     38   -108   -199       N  
ATOM    427  NH2 ARG A  27      -5.480   6.084  27.567  1.00 16.25           N  
ANISOU  427  NH2 ARG A  27     1965   2225   1986     27    -72   -149       N  
ATOM    428  H   ARG A  27       0.999   2.310  29.287  1.00 16.08           H  
ATOM    429  HA  ARG A  27      -1.216   0.959  30.041  1.00 12.90           H  
ATOM    430  HB2 ARG A  27      -2.697   2.725  29.468  1.00 18.11           H  
ATOM    431  HB3 ARG A  27      -1.872   3.015  30.788  1.00 18.11           H  
ATOM    432  HG2 ARG A  27      -0.554   4.527  29.684  1.00 19.54           H  
ATOM    433  HG3 ARG A  27      -1.252   4.170  28.302  1.00 19.54           H  
ATOM    434  HD2 ARG A  27      -2.788   5.305  30.394  1.00 21.78           H  
ATOM    435  HD3 ARG A  27      -1.997   6.249  29.389  1.00 21.78           H  
ATOM    436  HE  ARG A  27      -3.585   4.644  28.021  1.00 21.33           H  
ATOM    437 HH11 ARG A  27      -3.881   7.426  29.810  1.00 19.46           H  
ATOM    438 HH12 ARG A  27      -5.132   7.902  29.158  1.00 19.46           H  
ATOM    439 HH21 ARG A  27      -5.495   5.390  27.060  1.00 19.49           H  
ATOM    440 HH22 ARG A  27      -6.101   6.676  27.504  1.00 19.49           H  
ATOM    441  N   GLN A  28      -0.248   0.215  27.723  1.00  9.84           N  
ANISOU  441  N   GLN A  28     1110   1488   1141     53    -85    -81       N  
ATOM    442  CA  GLN A  28      -0.204  -0.302  26.350  1.00  8.87           C  
ANISOU  442  CA  GLN A  28      985   1349   1037     42    -68    -63       C  
ATOM    443  C   GLN A  28      -1.352  -1.257  26.047  1.00 10.27           C  
ANISOU  443  C   GLN A  28     1182   1518   1204     47    -49    -41       C  
ATOM    444  O   GLN A  28      -1.867  -1.911  26.953  1.00 12.10           O  
ANISOU  444  O   GLN A  28     1424   1760   1413     62    -48    -33       O  
ATOM    445  CB  GLN A  28       1.130  -1.002  26.135  1.00 12.01           C  
ANISOU  445  CB  GLN A  28     1366   1756   1440     48    -73    -59       C  
ATOM    446  CG  GLN A  28       2.258  -0.005  26.029  1.00 11.82           C  
ANISOU  446  CG  GLN A  28     1317   1736   1438     36    -88    -78       C  
ATOM    447  CD  GLN A  28       2.161   0.805  24.724  1.00 10.27           C  
ANISOU  447  CD  GLN A  28     1115   1517   1268     11    -74    -77       C  
ATOM    448  OE1 GLN A  28       2.364   0.266  23.637  1.00 13.39           O  
ANISOU  448  OE1 GLN A  28     1509   1907   1673      7    -58    -62       O  
ATOM    449  NE2 GLN A  28       1.836   2.094  24.834  1.00 11.14           N  
ANISOU  449  NE2 GLN A  28     1226   1617   1390     -5    -81    -92       N  
ATOM    450  H   GLN A  28       0.225  -0.235  28.283  1.00 11.79           H  
ATOM    451  HA  GLN A  28      -0.259   0.449  25.722  1.00 10.62           H  
ATOM    452  HB2 GLN A  28       1.310  -1.588  26.887  1.00 14.39           H  
ATOM    453  HB3 GLN A  28       1.096  -1.513  25.311  1.00 14.39           H  
ATOM    454  HG2 GLN A  28       2.211   0.612  26.776  1.00 14.16           H  
ATOM    455  HG3 GLN A  28       3.105  -0.477  26.034  1.00 14.16           H  
ATOM    456 HE21 GLN A  28       1.771   2.582  24.129  1.00 13.35           H  
ATOM    457 HE22 GLN A  28       1.691   2.436  25.609  1.00 13.35           H  
ATOM    458  N   SER A  29      -1.717  -1.347  24.759  1.00  8.20           N  
ANISOU  458  N   SER A  29      922   1236    957     33    -35    -32       N  
ATOM    459  CA  SER A  29      -2.788  -2.212  24.299  1.00  9.94           C  
ANISOU  459  CA  SER A  29     1158   1445   1172     34    -19    -14       C  
ATOM    460  C   SER A  29      -2.264  -3.064  23.161  1.00 12.05           C  
ANISOU  460  C   SER A  29     1426   1703   1451     32    -11     -3       C  
ATOM    461  O   SER A  29      -1.352  -2.672  22.478  1.00 11.39           O  
ANISOU  461  O   SER A  29     1330   1619   1380     26    -12     -9       O  
ATOM    462  CB  SER A  29      -3.937  -1.372  23.753  1.00  8.28           C  
ANISOU  462  CB  SER A  29      953   1221    971     20    -13    -16       C  
ATOM    463  OG  SER A  29      -4.549  -0.668  24.825  1.00 10.68           O  
ANISOU  463  OG  SER A  29     1260   1535   1264     25    -18    -27       O  
ATOM    464  H   SER A  29      -1.343  -0.901  24.126  1.00  9.82           H  
ATOM    465  HA  SER A  29      -3.110  -2.786  25.025  1.00 11.90           H  
ATOM    466  HB2 SER A  29      -3.592  -0.736  23.107  1.00  9.91           H  
ATOM    467  HB3 SER A  29      -4.591  -1.955  23.337  1.00  9.91           H  
ATOM    468  HG  SER A  29      -5.169  -0.213  24.543  1.00 12.80           H  
ATOM    469  N   PRO A  30      -2.907  -4.203  22.907  1.00  9.70           N  
ANISOU  469  N   PRO A  30     1141   1396   1147     36     -2     13       N  
ATOM    470  CA  PRO A  30      -4.075  -4.748  23.590  1.00 10.88           C  
ANISOU  470  CA  PRO A  30     1304   1544   1286     40      3     25       C  
ATOM    471  C   PRO A  30      -3.655  -5.422  24.901  1.00 11.44           C  
ANISOU  471  C   PRO A  30     1378   1631   1338     59     -3     32       C  
ATOM    472  O   PRO A  30      -2.459  -5.469  25.246  1.00 10.72           O  
ANISOU  472  O   PRO A  30     1278   1552   1244     70    -13     26       O  
ATOM    473  CB  PRO A  30      -4.576  -5.799  22.586  1.00 11.78           C  
ANISOU  473  CB  PRO A  30     1430   1638   1407     35     12     38       C  
ATOM    474  CG  PRO A  30      -3.290  -6.336  21.996  1.00 11.35           C  
ANISOU  474  CG  PRO A  30     1371   1583   1358     43     11     36       C  
ATOM    475  CD  PRO A  30      -2.429  -5.085  21.824  1.00 10.24           C  
ANISOU  475  CD  PRO A  30     1213   1453   1223     38      5     20       C  
ATOM    476  HA  PRO A  30      -4.758  -4.064  23.748  1.00 13.04           H  
ATOM    477  HB2 PRO A  30      -5.066  -6.496  23.049  1.00 14.12           H  
ATOM    478  HB3 PRO A  30      -5.123  -5.376  21.906  1.00 14.12           H  
ATOM    479  HG2 PRO A  30      -2.878  -6.961  22.612  1.00 13.60           H  
ATOM    480  HG3 PRO A  30      -3.468  -6.756  21.140  1.00 13.60           H  
ATOM    481  HD2 PRO A  30      -1.491  -5.299  21.950  1.00 12.26           H  
ATOM    482  HD3 PRO A  30      -2.590  -4.678  20.959  1.00 12.26           H  
ATOM    483  N   VAL A  31      -4.642  -5.945  25.612  1.00  9.20           N  
ANISOU  483  N   VAL A  31     1105   1349   1043     63      5     46       N  
ATOM    484  CA  VAL A  31      -4.420  -6.716  26.830  1.00  8.05           C  
ANISOU  484  CA  VAL A  31      966   1217    876     82      2     59       C  
ATOM    485  C   VAL A  31      -5.292  -7.963  26.812  1.00  9.27           C  
ANISOU  485  C   VAL A  31     1134   1355   1031     81     16     85       C  
ATOM    486  O   VAL A  31      -6.264  -8.068  26.038  1.00 10.78           O  
ANISOU  486  O   VAL A  31     1330   1530   1238     64     25     90       O  
ATOM    487  CB  VAL A  31      -4.753  -5.912  28.112  1.00 10.44           C  
ANISOU  487  CB  VAL A  31     1268   1543   1158     90     -2     52       C  
ATOM    488  CG1 VAL A  31      -3.887  -4.672  28.214  1.00 12.10           C  
ANISOU  488  CG1 VAL A  31     1464   1765   1370     90    -18     24       C  
ATOM    489  CG2 VAL A  31      -6.239  -5.523  28.158  1.00 11.20           C  
ANISOU  489  CG2 VAL A  31     1366   1635   1253     80     13     56       C  
ATOM    490  H   VAL A  31      -5.473  -5.867  25.404  1.00 11.02           H  
ATOM    491  HA  VAL A  31      -3.481  -6.994  26.874  1.00  9.64           H  
ATOM    492  HB  VAL A  31      -4.566  -6.472  28.893  1.00 12.51           H  
ATOM    493 HG11 VAL A  31      -4.117  -4.196  29.015  1.00 14.50           H  
ATOM    494 HG12 VAL A  31      -2.965  -4.937  28.242  1.00 14.50           H  
ATOM    495 HG13 VAL A  31      -4.045  -4.117  27.447  1.00 14.50           H  
ATOM    496 HG21 VAL A  31      -6.408  -5.028  28.963  1.00 13.42           H  
ATOM    497 HG22 VAL A  31      -6.445  -4.983  27.392  1.00 13.42           H  
ATOM    498 HG23 VAL A  31      -6.771  -6.322  28.147  1.00 13.42           H  
ATOM    499  N   ASP A  32      -4.973  -8.897  27.698  1.00 11.26           N  
ANISOU  499  N   ASP A  32     1396   1614   1268     98     15    103       N  
ATOM    500  CA  ASP A  32      -5.879 -10.000  27.954  1.00 11.49           C  
ANISOU  500  CA  ASP A  32     1440   1630   1297     96     29    131       C  
ATOM    501  C   ASP A  32      -6.938  -9.520  28.922  1.00 12.58           C  
ANISOU  501  C   ASP A  32     1578   1785   1418     95     40    138       C  
ATOM    502  O   ASP A  32      -6.627  -8.903  29.940  1.00 11.88           O  
ANISOU  502  O   ASP A  32     1487   1723   1305    110     34    131       O  
ATOM    503  CB  ASP A  32      -5.145 -11.200  28.544  1.00 13.32           C  
ANISOU  503  CB  ASP A  32     1683   1858   1518    117     26    152       C  
ATOM    504  CG  ASP A  32      -6.094 -12.362  28.864  1.00 14.28           C  
ANISOU  504  CG  ASP A  32     1821   1962   1642    113     41    184       C  
ATOM    505  OD1 ASP A  32      -6.770 -12.824  27.929  1.00 12.05           O  
ANISOU  505  OD1 ASP A  32     1541   1652   1383     94     48    188       O  
ATOM    506  OD2 ASP A  32      -6.164 -12.801  30.040  1.00 16.26           O  
ANISOU  506  OD2 ASP A  32     2081   2227   1871    128     46    206       O  
ATOM    507  H   ASP A  32      -4.246  -8.914  28.158  1.00 13.49           H  
ATOM    508  HA  ASP A  32      -6.314 -10.274  27.119  1.00 13.77           H  
ATOM    509  HB2 ASP A  32      -4.487 -11.516  27.905  1.00 15.96           H  
ATOM    510  HB3 ASP A  32      -4.708 -10.932  29.368  1.00 15.96           H  
ATOM    511  N   ILE A  33      -8.192  -9.807  28.585  1.00 10.88           N  
ANISOU  511  N   ILE A  33     1364   1556   1215     78     55    151       N  
ATOM    512  CA  ILE A  33      -9.326  -9.524  29.452  1.00 11.14           C  
ANISOU  512  CA  ILE A  33     1394   1604   1234     76     70    163       C  
ATOM    513  C   ILE A  33      -9.625 -10.783  30.269  1.00 11.46           C  
ANISOU  513  C   ILE A  33     1447   1642   1264     83     83    199       C  
ATOM    514  O   ILE A  33     -10.170 -11.768  29.759  1.00 13.24           O  
ANISOU  514  O   ILE A  33     1679   1841   1511     68     92    219       O  
ATOM    515  CB  ILE A  33     -10.541  -9.101  28.628  1.00 11.34           C  
ANISOU  515  CB  ILE A  33     1409   1617   1282     53     79    158       C  
ATOM    516  CG1 ILE A  33     -10.199  -7.845  27.837  1.00 11.69           C  
ANISOU  516  CG1 ILE A  33     1443   1663   1335     49     66    126       C  
ATOM    517  CG2 ILE A  33     -11.753  -8.844  29.567  1.00 12.55           C  
ANISOU  517  CG2 ILE A  33     1556   1790   1422     54     98    171       C  
ATOM    518  CD1 ILE A  33     -11.226  -7.492  26.703  1.00 13.87           C  
ANISOU  518  CD1 ILE A  33     1710   1922   1636     27     69    120       C  
ATOM    519  H   ILE A  33      -8.414 -10.175  27.841  1.00 13.04           H  
ATOM    520  HA  ILE A  33      -9.096  -8.797  30.068  1.00 13.35           H  
ATOM    521  HB  ILE A  33     -10.767  -9.813  28.009  1.00 13.59           H  
ATOM    522 HG12 ILE A  33     -10.165  -7.092  28.448  1.00 14.01           H  
ATOM    523 HG13 ILE A  33      -9.331  -7.967  27.420  1.00 14.01           H  
ATOM    524 HG21 ILE A  33     -12.508  -8.579  29.036  1.00 15.04           H  
ATOM    525 HG22 ILE A  33     -11.955  -9.651  30.045  1.00 15.04           H  
ATOM    526 HG23 ILE A  33     -11.526  -8.145  30.185  1.00 15.04           H  
ATOM    527 HD11 ILE A  33     -10.937  -6.693  26.257  1.00 16.62           H  
ATOM    528 HD12 ILE A  33     -11.264  -8.220  26.078  1.00 16.62           H  
ATOM    529 HD13 ILE A  33     -12.091  -7.353  27.097  1.00 16.62           H  
ATOM    530  N  AASP A  34      -9.230 -10.737  31.540  0.50 13.33           N  
ANISOU  530  N  AASP A  34     1691   1905   1468    106     84    207       N  
ATOM    531  N  BASP A  34      -9.239 -10.744  31.540  0.50 13.30           N  
ANISOU  531  N  BASP A  34     1687   1901   1464    106     84    207       N  
ATOM    532  CA AASP A  34      -9.521 -11.801  32.499  0.50 14.21           C  
ANISOU  532  CA AASP A  34     1816   2020   1563    116     98    245       C  
ATOM    533  CA BASP A  34      -9.523 -11.835  32.464  0.50 13.94           C  
ANISOU  533  CA BASP A  34     1782   1984   1530    115     98    245       C  
ATOM    534  C  AASP A  34     -10.926 -11.541  33.016  0.50 15.69           C  
ANISOU  534  C  AASP A  34     1997   2221   1745    106    123    259       C  
ATOM    535  C  BASP A  34     -10.909 -11.574  33.033  0.50 15.52           C  
ANISOU  535  C  BASP A  34     1976   2199   1723    107    123    260       C  
ATOM    536  O  AASP A  34     -11.150 -10.597  33.766  0.50 18.00           O  
ANISOU  536  O  AASP A  34     2283   2543   2011    118    126    246       O  
ATOM    537  O  BASP A  34     -11.098 -10.665  33.831  0.50 18.69           O  
ANISOU  537  O  BASP A  34     2372   2631   2097    120    126    248       O  
ATOM    538  CB AASP A  34      -8.502 -11.782  33.639  0.50 17.17           C  
ANISOU  538  CB AASP A  34     2201   2422   1901    147     86    247       C  
ATOM    539  CB BASP A  34      -8.468 -11.887  33.561  0.50 16.61           C  
ANISOU  539  CB BASP A  34     2130   2347   1832    147     86    248       C  
ATOM    540  CG AASP A  34      -8.712 -12.911  34.637  0.50 19.48           C  
ANISOU  540  CG AASP A  34     2511   2718   2174    161    101    290       C  
ATOM    541  CG BASP A  34      -8.521 -13.171  34.360  0.50 18.81           C  
ANISOU  541  CG BASP A  34     2427   2621   2097    159     98    291       C  
ATOM    542  OD1AASP A  34      -9.872 -13.164  35.016  0.50 16.81           O  
ANISOU  542  OD1AASP A  34     2173   2381   1834    150    126    314       O  
ATOM    543  OD1BASP A  34      -8.177 -14.238  33.808  0.50 16.91           O  
ANISOU  543  OD1BASP A  34     2196   2349   1878    155     95    307       O  
ATOM    544  OD2AASP A  34      -7.714 -13.543  35.047  0.50 24.59           O  
ANISOU  544  OD2AASP A  34     3170   3365   2806    183     88    300       O  
ATOM    545  OD2BASP A  34      -8.889 -13.105  35.548  0.50 18.89           O  
ANISOU  545  OD2BASP A  34     2445   2660   2074    174    110    308       O  
ATOM    546  H  AASP A  34      -8.782 -10.085  31.878  0.50 15.97           H  
ATOM    547  H  BASP A  34      -8.807 -10.090  31.894  0.50 15.94           H  
ATOM    548  HA AASP A  34      -9.496 -12.675  32.056  0.50 17.03           H  
ATOM    549  HA BASP A  34      -9.530 -12.689  31.984  0.50 16.70           H  
ATOM    550  HB2AASP A  34      -7.611 -11.873  33.267  0.50 20.59           H  
ATOM    551  HB2BASP A  34      -7.589 -11.820  33.157  0.50 19.91           H  
ATOM    552  HB3AASP A  34      -8.578 -10.941  34.116  0.50 20.59           H  
ATOM    553  HB3BASP A  34      -8.611 -11.147  34.172  0.50 19.91           H  
ATOM    554  N   THR A  35     -11.881 -12.342  32.567  1.00 15.33           N  
ANISOU  554  N   THR A  35     1950   2151   1725     84    139    283       N  
ATOM    555  CA  THR A  35     -13.284 -12.045  32.819  1.00 14.28           C  
ANISOU  555  CA  THR A  35     1803   2028   1596     70    162    294       C  
ATOM    556  C   THR A  35     -13.644 -12.159  34.281  1.00 15.19           C  
ANISOU  556  C   THR A  35     1922   2174   1673     89    183    321       C  
ATOM    557  O   THR A  35     -14.595 -11.515  34.750  1.00 17.84           O  
ANISOU  557  O   THR A  35     2245   2534   1998     89    202    321       O  
ATOM    558  CB  THR A  35     -14.212 -12.958  31.995  1.00 21.02           C  
ANISOU  558  CB  THR A  35     2650   2847   2489     40    172    315       C  
ATOM    559  OG1 THR A  35     -14.029 -14.325  32.381  1.00 17.28           O  
ANISOU  559  OG1 THR A  35     2194   2354   2018     40    180    352       O  
ATOM    560  CG2 THR A  35     -13.947 -12.809  30.484  1.00 17.48           C  
ANISOU  560  CG2 THR A  35     2197   2370   2074     23    151    286       C  
ATOM    561  H  ATHR A  35     -11.745 -13.062  32.116  0.50 18.38           H  
ATOM    562  H  BTHR A  35     -11.754 -13.051  32.097  0.50 18.38           H  
ATOM    563  HA  THR A  35     -13.460 -11.121  32.543  1.00 17.12           H  
ATOM    564  HB  THR A  35     -15.134 -12.705  32.163  1.00 25.20           H  
ATOM    565  HG1 THR A  35     -13.252 -14.551  32.252  1.00 20.72           H  
ATOM    566 HG21 THR A  35     -14.535 -13.385  29.990  1.00 20.95           H  
ATOM    567 HG22 THR A  35     -14.100 -11.901  30.213  1.00 20.95           H  
ATOM    568 HG23 THR A  35     -13.038 -13.045  30.286  1.00 20.95           H  
ATOM    569  N   HIS A  36     -12.892 -12.967  35.013  1.00 15.19           N  
ANISOU  569  N   HIS A  36     1943   2177   1652    107    182    344       N  
ATOM    570  CA  HIS A  36     -13.241 -13.201  36.405  1.00 15.70           C  
ANISOU  570  CA  HIS A  36     2016   2271   1677    126    204    375       C  
ATOM    571  C   HIS A  36     -12.679 -12.073  37.268  1.00 19.49           C  
ANISOU  571  C   HIS A  36     2498   2794   2113    156    193    347       C  
ATOM    572  O   HIS A  36     -13.197 -11.811  38.352  1.00 28.44           O  
ANISOU  572  O   HIS A  36     3634   3962   3211    173    212    359       O  
ATOM    573  CB  HIS A  36     -12.777 -14.600  36.858  1.00 19.35           C  
ANISOU  573  CB  HIS A  36     2501   2716   2135    134    207    418       C  
ATOM    574  CG  HIS A  36     -13.588 -15.717  36.265  1.00 17.07           C  
ANISOU  574  CG  HIS A  36     2211   2388   1888    103    224    451       C  
ATOM    575  ND1 HIS A  36     -14.893 -15.974  36.634  1.00 24.77           N  
ANISOU  575  ND1 HIS A  36     3175   3367   2870     85    256    482       N  
ATOM    576  CD2 HIS A  36     -13.288 -16.614  35.292  1.00 19.45           C  
ANISOU  576  CD2 HIS A  36     2519   2643   2228     86    211    454       C  
ATOM    577  CE1 HIS A  36     -15.349 -17.004  35.937  1.00 29.85           C  
ANISOU  577  CE1 HIS A  36     3818   3967   3556     56    261    504       C  
ATOM    578  NE2 HIS A  36     -14.395 -17.408  35.118  1.00 25.72           N  
ANISOU  578  NE2 HIS A  36     3307   3411   3052     57    233    487       N  
ATOM    579  H   HIS A  36     -12.192 -13.383  34.738  1.00 18.21           H  
ATOM    580  HA  HIS A  36     -14.217 -13.175  36.488  1.00 18.81           H  
ATOM    581  HB2 HIS A  36     -11.854 -14.727  36.590  1.00 23.20           H  
ATOM    582  HB3 HIS A  36     -12.851 -14.658  37.823  1.00 23.20           H  
ATOM    583  HD1 HIS A  36     -15.334 -15.546  37.236  1.00 29.71           H  
ATOM    584  HD2 HIS A  36     -12.477 -16.691  34.843  1.00 23.32           H  
ATOM    585  HE1 HIS A  36     -16.199 -17.374  36.008  1.00 35.80           H  
ATOM    586  HE2 HIS A  36     -14.459 -18.060  34.561  1.00 30.84           H  
ATOM    587  N   THR A  37     -11.663 -11.374  36.770  1.00 17.59           N  
ANISOU  587  N   THR A  37     2256   2552   1875    163    162    307       N  
ATOM    588  CA  THR A  37     -11.016 -10.290  37.515  1.00 21.04           C  
ANISOU  588  CA  THR A  37     2695   3025   2275    189    146    275       C  
ATOM    589  C   THR A  37     -11.556  -8.892  37.149  1.00 19.79           C  
ANISOU  589  C   THR A  37     2519   2875   2125    182    144    236       C  
ATOM    590  O   THR A  37     -11.373  -7.933  37.901  1.00 22.28           O  
ANISOU  590  O   THR A  37     2836   3221   2408    202    137    211       O  
ATOM    591  CB  THR A  37      -9.499 -10.316  37.289  1.00 31.73           C  
ANISOU  591  CB  THR A  37     4055   4373   3628    202    112    255       C  
ATOM    592  OG1 THR A  37      -8.935 -11.431  37.991  1.00 36.99           O  
ANISOU  592  OG1 THR A  37     4740   5041   4273    221    111    289       O  
ATOM    593  CG2 THR A  37      -8.850  -9.036  37.790  1.00 40.39           C  
ANISOU  593  CG2 THR A  37     5148   5499   4699    220     90    213       C  
ATOM    594  H   THR A  37     -11.323 -11.509  35.992  1.00 21.09           H  
ATOM    595  HA  THR A  37     -11.177 -10.428  38.472  1.00 25.23           H  
ATOM    596  HB  THR A  37      -9.314 -10.403  36.340  1.00 38.06           H  
ATOM    597  HG1 THR A  37      -9.263 -12.130  37.715  1.00 44.37           H  
ATOM    598 HG21 THR A  37      -7.902  -9.068  37.641  1.00 48.44           H  
ATOM    599 HG22 THR A  37      -9.214  -8.280  37.324  1.00 48.44           H  
ATOM    600 HG23 THR A  37      -9.015  -8.932  38.730  1.00 48.44           H  
ATOM    601  N   ALA A  38     -12.218  -8.771  36.005  1.00 16.98           N  
ANISOU  601  N   ALA A  38     2148   2493   1810    154    150    230       N  
ATOM    602  CA  ALA A  38     -12.809  -7.487  35.627  1.00 13.92           C  
ANISOU  602  CA  ALA A  38     1745   2112   1433    147    149    197       C  
ATOM    603  C   ALA A  38     -13.886  -7.153  36.653  1.00 19.80           C  
ANISOU  603  C   ALA A  38     2485   2887   2149    161    176    208       C  
ATOM    604  O   ALA A  38     -14.580  -8.032  37.132  1.00 26.45           O  
ANISOU  604  O   ALA A  38     3329   3735   2985    158    202    246       O  
ATOM    605  CB  ALA A  38     -13.416  -7.581  34.236  1.00 14.77           C  
ANISOU  605  CB  ALA A  38     1837   2186   1587    117    150    196       C  
ATOM    606  H   ALA A  38     -12.339  -9.404  35.436  1.00 20.36           H  
ATOM    607  HA  ALA A  38     -12.126  -6.784  35.636  1.00 16.69           H  
ATOM    608  HB1 ALA A  38     -13.798  -6.731  34.004  1.00 17.70           H  
ATOM    609  HB2 ALA A  38     -12.726  -7.811  33.609  1.00 17.70           H  
ATOM    610  HB3 ALA A  38     -14.097  -8.258  34.237  1.00 17.70           H  
ATOM    611  N   LYS A  39     -14.030  -5.876  36.963  1.00 21.97           N  
ANISOU  611  N   LYS A  39     2755   3183   2409    174    171    173       N  
ATOM    612  CA  LYS A  39     -14.950  -5.420  38.003  1.00 23.15           C  
ANISOU  612  CA  LYS A  39     2903   3367   2527    193    197    176       C  
ATOM    613  C   LYS A  39     -16.209  -4.833  37.359  1.00 16.55           C  
ANISOU  613  C   LYS A  39     2043   2524   1720    178    213    169       C  
ATOM    614  O   LYS A  39     -16.124  -3.884  36.600  1.00 15.62           O  
ANISOU  614  O   LYS A  39     1918   2392   1625    172    195    136       O  
ATOM    615  CB  LYS A  39     -14.207  -4.347  38.810  1.00 22.69           C  
ANISOU  615  CB  LYS A  39     2855   3334   2431    222    176    137       C  
ATOM    616  CG  LYS A  39     -14.980  -3.605  39.871  1.00 24.86           C  
ANISOU  616  CG  LYS A  39     3132   3648   2668    249    196    126       C  
ATOM    617  CD  LYS A  39     -15.181  -4.432  41.105  1.00 22.50           C  
ANISOU  617  CD  LYS A  39     2845   3381   2323    270    220    162       C  
ATOM    618  CE  LYS A  39     -16.006  -3.664  42.121  1.00 30.04           C  
ANISOU  618  CE  LYS A  39     3801   4376   3238    298    243    149       C  
ATOM    619  NZ  LYS A  39     -16.262  -4.475  43.313  1.00 29.29           N  
ANISOU  619  NZ  LYS A  39     3719   4315   3095    319    271    189       N  
ATOM    620  H   LYS A  39     -13.599  -5.238  36.580  1.00 26.34           H  
ATOM    621  HA  LYS A  39     -15.198  -6.162  38.593  1.00 27.76           H  
ATOM    622  HB2 LYS A  39     -13.456  -4.773  39.253  1.00 27.21           H  
ATOM    623  HB3 LYS A  39     -13.873  -3.683  38.187  1.00 27.21           H  
ATOM    624  HG2 LYS A  39     -14.491  -2.805  40.120  1.00 29.82           H  
ATOM    625  HG3 LYS A  39     -15.853  -3.367  39.521  1.00 29.82           H  
ATOM    626  HD2 LYS A  39     -15.655  -5.247  40.876  1.00 26.98           H  
ATOM    627  HD3 LYS A  39     -14.320  -4.640  41.501  1.00 26.98           H  
ATOM    628  HE2 LYS A  39     -15.522  -2.868  42.392  1.00 36.03           H  
ATOM    629  HE3 LYS A  39     -16.859  -3.423  41.727  1.00 36.03           H  
ATOM    630  HZ1 LYS A  39     -16.746  -4.011  43.898  1.00 35.13           H  
ATOM    631  HZ2 LYS A  39     -16.708  -5.212  43.089  1.00 35.13           H  
ATOM    632  HZ3 LYS A  39     -15.492  -4.707  43.694  1.00 35.13           H  
ATOM    633  N   TYR A  40     -17.386  -5.358  37.677  1.00 18.31           N  
ANISOU  633  N   TYR A  40     2255   2759   1944    173    247    201       N  
ATOM    634  CA  TYR A  40     -18.617  -4.680  37.262  1.00 19.63           C  
ANISOU  634  CA  TYR A  40     2397   2929   2134    166    263    192       C  
ATOM    635  C   TYR A  40     -18.660  -3.290  37.898  1.00 18.29           C  
ANISOU  635  C   TYR A  40     2229   2785   1935    195    259    153       C  
ATOM    636  O   TYR A  40     -18.460  -3.144  39.120  1.00 18.38           O  
ANISOU  636  O   TYR A  40     2254   2829   1898    225    268    151       O  
ATOM    637  CB  TYR A  40     -19.862  -5.478  37.668  1.00 21.78           C  
ANISOU  637  CB  TYR A  40     2652   3214   2408    157    303    235       C  
ATOM    638  CG  TYR A  40     -21.155  -4.717  37.524  1.00 27.37           C  
ANISOU  638  CG  TYR A  40     3333   3937   3132    158    323    226       C  
ATOM    639  CD1 TYR A  40     -21.688  -4.433  36.273  1.00 27.33           C  
ANISOU  639  CD1 TYR A  40     3306   3904   3173    134    311    214       C  
ATOM    640  CD2 TYR A  40     -21.860  -4.304  38.646  1.00 38.89           C  
ANISOU  640  CD2 TYR A  40     4786   5437   4554    185    353    229       C  
ATOM    641  CE1 TYR A  40     -22.876  -3.741  36.141  1.00 37.07           C  
ANISOU  641  CE1 TYR A  40     4512   5151   4421    137    328    206       C  
ATOM    642  CE2 TYR A  40     -23.057  -3.613  38.528  1.00 43.82           C  
ANISOU  642  CE2 TYR A  40     5381   6075   5192    189    372    221       C  
ATOM    643  CZ  TYR A  40     -23.561  -3.338  37.276  1.00 45.22           C  
ANISOU  643  CZ  TYR A  40     5536   6224   5420    165    359    210       C  
ATOM    644  OH  TYR A  40     -24.746  -2.653  37.158  1.00 43.18           O  
ANISOU  644  OH  TYR A  40     5248   5981   5177    171    376    201       O  
ATOM    645  H   TYR A  40     -17.503  -6.086  38.120  1.00 21.96           H  
ATOM    646  HA  TYR A  40     -18.619  -4.575  36.287  1.00 23.54           H  
ATOM    647  HB2 TYR A  40     -19.921  -6.268  37.109  1.00 26.11           H  
ATOM    648  HB3 TYR A  40     -19.775  -5.739  38.598  1.00 26.11           H  
ATOM    649  HD1 TYR A  40     -21.231  -4.703  35.510  1.00 32.77           H  
ATOM    650  HD2 TYR A  40     -21.522  -4.490  39.492  1.00 46.65           H  
ATOM    651  HE1 TYR A  40     -23.218  -3.556  35.297  1.00 44.46           H  
ATOM    652  HE2 TYR A  40     -23.517  -3.339  39.289  1.00 52.56           H  
ATOM    653  HH  TYR A  40     -24.682  -1.917  37.514  1.00 51.79           H  
ATOM    654  N   ASP A  41     -18.918  -2.274  37.072  1.00 17.66           N  
ANISOU  654  N   ASP A  41     2137   2690   1884    190    245    120       N  
ATOM    655  CA  ASP A  41     -18.961  -0.883  37.531  1.00 16.44           C  
ANISOU  655  CA  ASP A  41     1985   2551   1709    216    238     79       C  
ATOM    656  C   ASP A  41     -20.370  -0.335  37.301  1.00 24.57           C  
ANISOU  656  C   ASP A  41     2989   3588   2757    218    261     77       C  
ATOM    657  O   ASP A  41     -20.725   0.008  36.180  1.00 25.24           O  
ANISOU  657  O   ASP A  41     3059   3647   2884    199    250     69       O  
ATOM    658  CB  ASP A  41     -17.936  -0.044  36.772  1.00 25.17           C  
ANISOU  658  CB  ASP A  41     3100   3628   2834    210    199     40       C  
ATOM    659  CG  ASP A  41     -17.779   1.362  37.340  1.00 32.38           C  
ANISOU  659  CG  ASP A  41     4022   4554   3727    238    187     -5       C  
ATOM    660  OD1 ASP A  41     -18.663   1.807  38.093  1.00 31.86           O  
ANISOU  660  OD1 ASP A  41     3950   4515   3639    261    210    -10       O  
ATOM    661  OD2 ASP A  41     -16.759   2.015  37.025  1.00 38.10           O  
ANISOU  661  OD2 ASP A  41     4758   5260   4459    235    155    -35       O  
ATOM    662  H   ASP A  41     -19.073  -2.365  36.231  1.00 21.18           H  
ATOM    663  HA  ASP A  41     -18.758  -0.842  38.488  1.00 19.70           H  
ATOM    664  HB2 ASP A  41     -17.072  -0.483  36.818  1.00 30.18           H  
ATOM    665  HB3 ASP A  41     -18.217   0.038  35.847  1.00 30.18           H  
ATOM    666  N   PRO A  42     -21.194  -0.259  38.358  1.00 28.72           N  
ANISOU  666  N   PRO A  42     3509   4152   3252    242    293     86       N  
ATOM    667  CA  PRO A  42     -22.579   0.170  38.098  1.00 27.63           C  
ANISOU  667  CA  PRO A  42     3341   4022   3136    244    317     88       C  
ATOM    668  C   PRO A  42     -22.659   1.655  37.749  1.00 28.05           C  
ANISOU  668  C   PRO A  42     3392   4065   3199    261    298     40       C  
ATOM    669  O   PRO A  42     -23.706   2.118  37.294  1.00 37.95           O  
ANISOU  669  O   PRO A  42     4621   5319   4478    261    309     38       O  
ATOM    670  CB  PRO A  42     -23.293  -0.126  39.423  1.00 30.43           C  
ANISOU  670  CB  PRO A  42     3691   4423   3447    269    358    110       C  
ATOM    671  CG  PRO A  42     -22.214  -0.068  40.451  1.00 27.32           C  
ANISOU  671  CG  PRO A  42     3332   4048   3002    294    347     96       C  
ATOM    672  CD  PRO A  42     -20.974  -0.606  39.773  1.00 32.29           C  
ANISOU  672  CD  PRO A  42     3978   4642   3648    270    312     98       C  
ATOM    673  HA  PRO A  42     -22.980  -0.363  37.379  1.00 33.14           H  
ATOM    674  HB2 PRO A  42     -23.967   0.551  39.592  1.00 36.49           H  
ATOM    675  HB3 PRO A  42     -23.692  -1.010  39.391  1.00 36.49           H  
ATOM    676  HG2 PRO A  42     -22.079   0.852  40.729  1.00 32.77           H  
ATOM    677  HG3 PRO A  42     -22.456  -0.622  41.209  1.00 32.77           H  
ATOM    678  HD2 PRO A  42     -20.181  -0.162  40.112  1.00 38.72           H  
ATOM    679  HD3 PRO A  42     -20.918  -1.568  39.882  1.00 38.72           H  
ATOM    680  N   SER A  43     -21.566   2.383  37.943  1.00 29.74           N  
ANISOU  680  N   SER A  43     3633   4271   3397    274    268      4       N  
ATOM    681  CA  SER A  43     -21.507   3.803  37.589  1.00 36.79           C  
ANISOU  681  CA  SER A  43     4529   5147   4302    287    246    -41       C  
ATOM    682  C   SER A  43     -21.309   4.029  36.071  1.00 39.22           C  
ANISOU  682  C   SER A  43     4829   5411   4662    257    220    -45       C  
ATOM    683  O   SER A  43     -21.456   5.150  35.581  1.00 41.24           O  
ANISOU  683  O   SER A  43     5083   5648   4937    264    205    -75       O  
ATOM    684  CB  SER A  43     -20.392   4.508  38.383  1.00 41.04           C  
ANISOU  684  CB  SER A  43     5097   5691   4806    310    222    -80       C  
ATOM    685  OG  SER A  43     -19.126   4.421  37.749  1.00 47.85           O  
ANISOU  685  OG  SER A  43     5974   6523   5685    287    187    -88       O  
ATOM    686  H   SER A  43     -20.836   2.078  38.281  1.00 35.67           H  
ATOM    687  HA  SER A  43     -22.358   4.220  37.841  1.00 44.13           H  
ATOM    688  HB2 SER A  43     -20.626   5.444  38.479  1.00 49.23           H  
ATOM    689  HB3 SER A  43     -20.328   4.097  39.259  1.00 49.23           H  
ATOM    690  HG  SER A  43     -18.560   4.806  38.199  1.00 57.41           H  
ATOM    691  N   LEU A  44     -20.974   2.973  35.333  1.00 32.44           N  
ANISOU  691  N   LEU A  44     3967   4535   3825    225    215    -15       N  
ATOM    692  CA  LEU A  44     -20.790   3.091  33.887  1.00 25.79           C  
ANISOU  692  CA  LEU A  44     3120   3654   3027    197    192    -17       C  
ATOM    693  C   LEU A  44     -22.126   3.316  33.204  1.00 38.61           C  
ANISOU  693  C   LEU A  44     4716   5275   4681    193    205     -9       C  
ATOM    694  O   LEU A  44     -23.051   2.519  33.370  1.00 33.21           O  
ANISOU  694  O   LEU A  44     4011   4608   4000    186    231     21       O  
ATOM    695  CB  LEU A  44     -20.158   1.826  33.315  1.00 19.76           C  
ANISOU  695  CB  LEU A  44     2359   2874   2274    167    186     12       C  
ATOM    696  CG  LEU A  44     -18.663   1.709  33.550  1.00 16.80           C  
ANISOU  696  CG  LEU A  44     2009   2492   1882    167    164      1       C  
ATOM    697  CD1 LEU A  44     -18.212   0.303  33.168  1.00 21.31           C  
ANISOU  697  CD1 LEU A  44     2584   3054   2461    144    164     34       C  
ATOM    698  CD2 LEU A  44     -17.935   2.761  32.727  1.00 18.43           C  
ANISOU  698  CD2 LEU A  44     2223   2670   2110    162    133    -31       C  
ATOM    699  H   LEU A  44     -20.847   2.181  35.643  1.00 38.91           H  
ATOM    700  HA  LEU A  44     -20.204   3.852  33.689  1.00 30.93           H  
ATOM    701  HB2 LEU A  44     -20.581   1.056  33.723  1.00 23.69           H  
ATOM    702  HB3 LEU A  44     -20.307   1.811  32.356  1.00 23.69           H  
ATOM    703  HG  LEU A  44     -18.467   1.856  34.488  1.00 20.14           H  
ATOM    704 HD11 LEU A  44     -17.267   0.227  33.316  1.00 25.56           H  
ATOM    705 HD12 LEU A  44     -18.682  -0.334  33.713  1.00 25.56           H  
ATOM    706 HD13 LEU A  44     -18.412   0.152  32.241  1.00 25.56           H  
ATOM    707 HD21 LEU A  44     -16.991   2.680  32.881  1.00 22.10           H  
ATOM    708 HD22 LEU A  44     -18.128   2.619  31.797  1.00 22.10           H  
ATOM    709 HD23 LEU A  44     -18.238   3.632  32.995  1.00 22.10           H  
ATOM    710  N   LYS A  45     -22.206   4.383  32.414  1.00 29.51           N  
ANISOU  710  N   LYS A  45     3561   4099   3552    195    186    -33       N  
ATOM    711  CA  LYS A  45     -23.444   4.728  31.718  1.00 34.38           C  
ANISOU  711  CA  LYS A  45     4152   4712   4199    194    193    -29       C  
ATOM    712  C   LYS A  45     -23.649   3.859  30.466  1.00 32.45           C  
ANISOU  712  C   LYS A  45     3894   4447   3988    159    184     -2       C  
ATOM    713  O   LYS A  45     -22.726   3.214  29.953  1.00 25.39           O  
ANISOU  713  O   LYS A  45     3015   3534   3098    137    169      6       O  
ATOM    714  CB  LYS A  45     -23.461   6.228  31.366  1.00 34.19           C  
ANISOU  714  CB  LYS A  45     4134   4670   4187    213    174    -64       C  
ATOM    715  CG  LYS A  45     -23.192   7.164  32.553  1.00 44.79           C  
ANISOU  715  CG  LYS A  45     5492   6027   5497    248    177    -97       C  
ATOM    716  CD  LYS A  45     -22.974   8.626  32.121  1.00 47.22           C  
ANISOU  716  CD  LYS A  45     5813   6306   5822    261    153   -133       C  
ATOM    717  CE  LYS A  45     -21.946   9.363  33.009  1.00 47.79           C  
ANISOU  717  CE  LYS A  45     5914   6376   5868    279    138   -168       C  
ATOM    718  NZ  LYS A  45     -20.518   8.961  32.783  1.00 45.90           N  
ANISOU  718  NZ  LYS A  45     5694   6120   5627    254    116   -168       N  
ATOM    719  H   LYS A  45     -21.556   4.925  32.263  1.00 35.39           H  
ATOM    720  HA  LYS A  45     -24.198   4.559  32.321  1.00 41.24           H  
ATOM    721  HB2 LYS A  45     -22.779   6.397  30.698  1.00 41.01           H  
ATOM    722  HB3 LYS A  45     -24.334   6.452  31.006  1.00 41.01           H  
ATOM    723  HG2 LYS A  45     -23.953   7.139  33.154  1.00 53.72           H  
ATOM    724  HG3 LYS A  45     -22.394   6.865  33.016  1.00 53.72           H  
ATOM    725  HD2 LYS A  45     -22.647   8.640  31.208  1.00 56.64           H  
ATOM    726  HD3 LYS A  45     -23.817   9.102  32.179  1.00 56.64           H  
ATOM    727  HE2 LYS A  45     -22.014  10.315  32.836  1.00 57.33           H  
ATOM    728  HE3 LYS A  45     -22.157   9.185  33.939  1.00 57.33           H  
ATOM    729  HZ1 LYS A  45     -19.983   9.422  33.325  1.00 55.06           H  
ATOM    730  HZ2 LYS A  45     -20.417   8.092  32.948  1.00 55.06           H  
ATOM    731  HZ3 LYS A  45     -20.286   9.124  31.940  1.00 55.06           H  
ATOM    732  N   PRO A  46     -24.886   3.814  29.966  1.00 37.17           N  
ANISOU  732  N   PRO A  46     4463   5049   4610    156    194     10       N  
ATOM    733  CA  PRO A  46     -25.127   3.071  28.727  1.00 29.80           C  
ANISOU  733  CA  PRO A  46     3518   4096   3709    124    181     30       C  
ATOM    734  C   PRO A  46     -24.283   3.616  27.558  1.00 13.55           C  
ANISOU  734  C   PRO A  46     1480   2003   1666    114    148     14       C  
ATOM    735  O   PRO A  46     -24.170   4.824  27.441  1.00 22.24           O  
ANISOU  735  O   PRO A  46     2588   3094   2769    132    137    -10       O  
ATOM    736  CB  PRO A  46     -26.626   3.322  28.463  1.00 33.36           C  
ANISOU  736  CB  PRO A  46     3933   4560   4183    130    192     37       C  
ATOM    737  CG  PRO A  46     -27.196   3.703  29.806  1.00 40.02           C  
ANISOU  737  CG  PRO A  46     4766   5439   5002    161    223     32       C  
ATOM    738  CD  PRO A  46     -26.107   4.431  30.512  1.00 39.57           C  
ANISOU  738  CD  PRO A  46     4743   5379   4914    182    215      5       C  
ATOM    739  HA  PRO A  46     -24.961   2.113  28.849  1.00 35.74           H  
ATOM    740  HB2 PRO A  46     -26.730   4.048  27.827  1.00 40.01           H  
ATOM    741  HB3 PRO A  46     -27.041   2.511  28.131  1.00 40.01           H  
ATOM    742  HG2 PRO A  46     -27.967   4.279  29.681  1.00 48.01           H  
ATOM    743  HG3 PRO A  46     -27.442   2.902  30.294  1.00 48.01           H  
ATOM    744  HD2 PRO A  46     -26.135   5.376  30.295  1.00 47.47           H  
ATOM    745  HD3 PRO A  46     -26.164   4.283  31.468  1.00 47.47           H  
ATOM    746  N   LEU A  47     -23.731   2.737  26.736  1.00 23.61           N  
ANISOU  746  N   LEU A  47     2762   3258   2951     86    135     28       N  
ATOM    747  CA  LEU A  47     -23.058   3.143  25.515  1.00 18.03           C  
ANISOU  747  CA  LEU A  47     2071   2522   2260     75    108     18       C  
ATOM    748  C   LEU A  47     -24.098   3.719  24.540  1.00 20.18           C  
ANISOU  748  C   LEU A  47     2324   2787   2558     76     98     17       C  
ATOM    749  O   LEU A  47     -25.182   3.157  24.401  1.00 18.18           O  
ANISOU  749  O   LEU A  47     2044   2545   2319     69    106     33       O  
ATOM    750  CB  LEU A  47     -22.386   1.929  24.921  1.00 28.88           C  
ANISOU  750  CB  LEU A  47     3454   3882   3637     48    101     35       C  
ATOM    751  CG  LEU A  47     -21.206   2.128  24.012  1.00 29.48           C  
ANISOU  751  CG  LEU A  47     3553   3932   3715     38     79     26       C  
ATOM    752  CD1 LEU A  47     -20.145   3.035  24.655  1.00 25.53           C  
ANISOU  752  CD1 LEU A  47     3072   3431   3198     53     75      5       C  
ATOM    753  CD2 LEU A  47     -20.660   0.737  23.703  1.00 26.21           C  
ANISOU  753  CD2 LEU A  47     3147   3511   3301     16     78     43       C  
ATOM    754  H   LEU A  47     -23.733   1.887  26.866  1.00 28.32           H  
ATOM    755  HA  LEU A  47     -22.382   3.826  25.709  1.00 21.62           H  
ATOM    756  HB2 LEU A  47     -22.082   1.371  25.654  1.00 34.63           H  
ATOM    757  HB3 LEU A  47     -23.052   1.442  24.411  1.00 34.63           H  
ATOM    758  HG  LEU A  47     -21.500   2.536  23.183  1.00 35.35           H  
ATOM    759 HD11 LEU A  47     -19.411   3.137  24.046  1.00 30.62           H  
ATOM    760 HD12 LEU A  47     -20.538   3.891  24.842  1.00 30.62           H  
ATOM    761 HD13 LEU A  47     -19.840   2.630  25.470  1.00 30.62           H  
ATOM    762 HD21 LEU A  47     -19.901   0.822  23.121  1.00 31.43           H  
ATOM    763 HD22 LEU A  47     -20.398   0.315  24.524  1.00 31.43           H  
ATOM    764 HD23 LEU A  47     -21.346   0.221  23.273  1.00 31.43           H  
ATOM    765  N   SER A  48     -23.768   4.834  23.884  1.00 12.47           N  
ANISOU  765  N   SER A  48     1360   1790   1588     85     79      0       N  
ATOM    766  CA  SER A  48     -24.630   5.470  22.895  1.00 13.25           C  
ANISOU  766  CA  SER A  48     1446   1880   1710     89     65     -1       C  
ATOM    767  C   SER A  48     -23.916   5.491  21.553  1.00 17.84           C  
ANISOU  767  C   SER A  48     2045   2433   2299     72     41      1       C  
ATOM    768  O   SER A  48     -22.939   6.212  21.373  1.00 15.14           O  
ANISOU  768  O   SER A  48     1727   2073   1953     75     31    -11       O  
ATOM    769  CB  SER A  48     -24.972   6.900  23.333  1.00 14.79           C  
ANISOU  769  CB  SER A  48     1640   2074   1905    120     65    -22       C  
ATOM    770  OG  SER A  48     -25.674   7.606  22.319  1.00 20.81           O  
ANISOU  770  OG  SER A  48     2394   2823   2689    127     49    -22       O  
ATOM    771  H   SER A  48     -23.025   5.251  24.002  1.00 14.94           H  
ATOM    772  HA  SER A  48     -25.462   4.959  22.802  1.00 15.89           H  
ATOM    773  HB2 SER A  48     -25.527   6.859  24.128  1.00 17.73           H  
ATOM    774  HB3 SER A  48     -24.148   7.372  23.531  1.00 17.73           H  
ATOM    775  HG  SER A  48     -25.846   8.366  22.575  1.00 24.95           H  
ATOM    776  N   VAL A  49     -24.371   4.659  20.629  1.00 15.42           N  
ANISOU  776  N   VAL A  49     1728   2124   2005     53     32     16       N  
ATOM    777  CA  VAL A  49     -23.758   4.564  19.308  1.00 16.65           C  
ANISOU  777  CA  VAL A  49     1902   2258   2166     38     11     19       C  
ATOM    778  C   VAL A  49     -24.730   5.198  18.344  1.00 19.82           C  
ANISOU  778  C   VAL A  49     2292   2655   2584     46     -6     20       C  
ATOM    779  O   VAL A  49     -25.811   4.664  18.103  1.00 21.47           O  
ANISOU  779  O   VAL A  49     2476   2877   2807     41     -8     28       O  
ATOM    780  CB  VAL A  49     -23.509   3.096  18.926  1.00 19.23           C  
ANISOU  780  CB  VAL A  49     2231   2585   2492     12     10     32       C  
ATOM    781  CG1 VAL A  49     -22.894   2.996  17.525  1.00 20.16           C  
ANISOU  781  CG1 VAL A  49     2367   2681   2609      0    -11     33       C  
ATOM    782  CG2 VAL A  49     -22.620   2.420  19.975  1.00 18.02           C  
ANISOU  782  CG2 VAL A  49     2088   2437   2322      8     27     33       C  
ATOM    783  H   VAL A  49     -25.042   4.132  20.741  1.00 18.48           H  
ATOM    784  HA  VAL A  49     -22.911   5.055  19.287  1.00 19.96           H  
ATOM    785  HB  VAL A  49     -24.367   2.623  18.910  1.00 23.06           H  
ATOM    786 HG11 VAL A  49     -22.749   2.071  17.313  1.00 24.17           H  
ATOM    787 HG12 VAL A  49     -23.498   3.387  16.890  1.00 24.17           H  
ATOM    788 HG13 VAL A  49     -22.058   3.469  17.517  1.00 24.17           H  
ATOM    789 HG21 VAL A  49     -22.476   1.506  19.720  1.00 21.60           H  
ATOM    790 HG22 VAL A  49     -21.781   2.884  20.020  1.00 21.60           H  
ATOM    791 HG23 VAL A  49     -23.061   2.456  20.828  1.00 21.60           H  
ATOM    792  N  ASER A  50     -24.367   6.365  17.827  0.50 14.91           N  
ANISOU  792  N  ASER A  50     1686   2015   1963     59    -18     12       N  
ATOM    793  N  BSER A  50     -24.359   6.356  17.815  0.50 14.99           N  
ANISOU  793  N  BSER A  50     1697   2026   1974     59    -18     12       N  
ATOM    794  CA ASER A  50     -25.239   7.128  16.948  0.50 17.18           C  
ANISOU  794  CA ASER A  50     1965   2297   2265     72    -35     13       C  
ATOM    795  CA BSER A  50     -25.237   7.123  16.951  0.50 17.13           C  
ANISOU  795  CA BSER A  50     1958   2291   2258     72    -35     14       C  
ATOM    796  C  ASER A  50     -24.633   7.221  15.562  0.50 19.55           C  
ANISOU  796  C  ASER A  50     2288   2577   2562     61    -56     20       C  
ATOM    797  C  BSER A  50     -24.637   7.224  15.561  0.50 19.55           C  
ANISOU  797  C  BSER A  50     2288   2577   2562     62    -56     20       C  
ATOM    798  O  ASER A  50     -23.914   8.164  15.256  0.50 17.69           O  
ANISOU  798  O  ASER A  50     2075   2323   2325     68    -61     17       O  
ATOM    799  O  BSER A  50     -23.924   8.171  15.254  0.50 17.71           O  
ANISOU  799  O  BSER A  50     2077   2325   2326     69    -61     17       O  
ATOM    800  CB ASER A  50     -25.459   8.533  17.513  0.50 19.32           C  
ANISOU  800  CB ASER A  50     2238   2563   2541    101    -32      1       C  
ATOM    801  CB BSER A  50     -25.454   8.516  17.544  0.50 19.17           C  
ANISOU  801  CB BSER A  50     2218   2544   2521    100    -32      0       C  
ATOM    802  OG ASER A  50     -26.097   8.490  18.778  0.50 18.36           O  
ANISOU  802  OG ASER A  50     2095   2464   2419    115    -12     -7       O  
ATOM    803  OG BSER A  50     -26.396   9.256  16.787  0.50 22.10           O  
ANISOU  803  OG BSER A  50     2579   2911   2908    117    -48      3       O  
ATOM    804  H  ASER A  50     -23.607   6.741  17.973  0.50 17.87           H  
ATOM    805  H  BSER A  50     -23.592   6.722  17.944  0.50 17.97           H  
ATOM    806  HA ASER A  50     -26.108   6.680  16.879  0.50 20.59           H  
ATOM    807  HA BSER A  50     -26.106   6.674  16.884  0.50 20.53           H  
ATOM    808  HB2ASER A  50     -24.599   8.970  17.610  0.50 23.17           H  
ATOM    809  HB2BSER A  50     -25.783   8.424  18.451  0.50 22.98           H  
ATOM    810  HB3ASER A  50     -26.016   9.035  16.898  0.50 23.17           H  
ATOM    811  HB3BSER A  50     -24.609   8.992  17.545  0.50 22.98           H  
ATOM    812  HG ASER A  50     -26.241   7.712  18.993  0.50 22.02           H  
ATOM    813  HG BSER A  50     -26.665   8.805  16.157  0.50 26.50           H  
ATOM    814  N   TYR A  51     -24.931   6.236  14.724  1.00 18.34           N  
ANISOU  814  N   TYR A  51     2130   2430   2410     45    -67     29       N  
ATOM    815  CA  TYR A  51     -24.322   6.146  13.406  1.00 14.70           C  
ANISOU  815  CA  TYR A  51     1692   1953   1940     35    -84     35       C  
ATOM    816  C   TYR A  51     -25.297   6.380  12.254  1.00 20.66           C  
ANISOU  816  C   TYR A  51     2439   2709   2702     42   -109     41       C  
ATOM    817  O   TYR A  51     -24.958   6.146  11.093  1.00 18.20           O  
ANISOU  817  O   TYR A  51     2145   2390   2380     35   -125     47       O  
ATOM    818  CB  TYR A  51     -23.735   4.740  13.243  1.00 16.60           C  
ANISOU  818  CB  TYR A  51     1939   2197   2172     11    -81     38       C  
ATOM    819  CG  TYR A  51     -22.451   4.432  14.000  1.00 16.04           C  
ANISOU  819  CG  TYR A  51     1885   2122   2089      3    -63     34       C  
ATOM    820  CD1 TYR A  51     -21.713   5.421  14.664  1.00 15.72           C  
ANISOU  820  CD1 TYR A  51     1855   2073   2045     14    -52     28       C  
ATOM    821  CD2 TYR A  51     -21.957   3.131  14.023  1.00 12.11           C  
ANISOU  821  CD2 TYR A  51     1391   1625   1584    -15    -58     37       C  
ATOM    822  CE1 TYR A  51     -20.522   5.095  15.334  1.00 14.31           C  
ANISOU  822  CE1 TYR A  51     1688   1893   1856      6    -39     24       C  
ATOM    823  CE2 TYR A  51     -20.791   2.801  14.699  1.00 13.92           C  
ANISOU  823  CE2 TYR A  51     1633   1852   1803    -20    -43     34       C  
ATOM    824  CZ  TYR A  51     -20.074   3.777  15.342  1.00 14.82           C  
ANISOU  824  CZ  TYR A  51     1755   1962   1913    -10    -34     28       C  
ATOM    825  OH  TYR A  51     -18.904   3.400  15.972  1.00 13.87           O  
ANISOU  825  OH  TYR A  51     1646   1842   1783    -15    -23     25       O  
ATOM    826  H   TYR A  51     -25.487   5.603  14.898  1.00 21.99           H  
ATOM    827  HA  TYR A  51     -23.594   6.798  13.335  1.00 17.62           H  
ATOM    828  HB2 TYR A  51     -24.401   4.100  13.538  1.00 19.90           H  
ATOM    829  HB3 TYR A  51     -23.551   4.598  12.301  1.00 19.90           H  
ATOM    830  HD1 TYR A  51     -22.012   6.301  14.658  1.00 18.84           H  
ATOM    831  HD2 TYR A  51     -22.433   2.460  13.590  1.00 14.51           H  
ATOM    832  HE1 TYR A  51     -20.038   5.756  15.774  1.00 17.15           H  
ATOM    833  HE2 TYR A  51     -20.483   1.923  14.695  1.00 16.68           H  
ATOM    834  HH  TYR A  51     -18.386   3.071  15.428  1.00 16.63           H  
ATOM    835  N   ASP A  52     -26.491   6.873  12.548  1.00 17.00           N  
ANISOU  835  N   ASP A  52     1949   2257   2255     59   -113     40       N  
ATOM    836  CA AASP A  52     -27.513   6.977  11.515  0.62 22.05           C  
ANISOU  836  CA AASP A  52     2576   2901   2902     66   -139     46       C  
ATOM    837  CA BASP A  52     -27.526   7.004  11.524  0.38 22.09           C  
ANISOU  837  CA BASP A  52     2580   2906   2907     67   -139     46       C  
ATOM    838  C   ASP A  52     -27.144   7.950  10.383  1.00 21.38           C  
ANISOU  838  C   ASP A  52     2518   2798   2808     80   -158     53       C  
ATOM    839  O   ASP A  52     -27.571   7.760   9.252  1.00 22.98           O  
ANISOU  839  O   ASP A  52     2722   3003   3005     80   -182     59       O  
ATOM    840  CB AASP A  52     -28.862   7.329  12.147  0.62 23.11           C  
ANISOU  840  CB AASP A  52     2670   3053   3057     84   -138     43       C  
ATOM    841  CB BASP A  52     -28.847   7.455  12.151  0.38 23.78           C  
ANISOU  841  CB BASP A  52     2757   3137   3142     86   -138     43       C  
ATOM    842  CG AASP A  52     -28.752   8.439  13.166  0.62 24.13           C  
ANISOU  842  CG AASP A  52     2802   3178   3190    108   -119     36       C  
ATOM    843  CG BASP A  52     -29.955   7.591  11.126  0.38 23.61           C  
ANISOU  843  CG BASP A  52     2718   3123   3131     96   -168     48       C  
ATOM    844  OD1AASP A  52     -28.226   8.194  14.284  0.62 29.04           O  
ANISOU  844  OD1AASP A  52     3424   3802   3806    102    -94     29       O  
ATOM    845  OD1BASP A  52     -30.384   6.553  10.576  0.38 24.70           O  
ANISOU  845  OD1BASP A  52     2842   3272   3272     77   -183     50       O  
ATOM    846  OD2AASP A  52     -29.195   9.556  12.851  0.62 27.11           O  
ANISOU  846  OD2AASP A  52     3179   3546   3575    133   -130     36       O  
ATOM    847  OD2BASP A  52     -30.388   8.733  10.867  0.38 29.42           O  
ANISOU  847  OD2BASP A  52     3453   3853   3873    124   -178     50       O  
ATOM    848  H  AASP A  52     -26.734   7.151  13.324  0.62 20.38           H  
ATOM    849  H  BASP A  52     -26.731   7.139  13.329  0.38 20.38           H  
ATOM    850  HA AASP A  52     -27.615   6.092  11.105  0.62 26.44           H  
ATOM    851  HA BASP A  52     -27.678   6.120  11.129  0.38 26.48           H  
ATOM    852  HB2AASP A  52     -29.472   7.620  11.451  0.62 27.71           H  
ATOM    853  HB2BASP A  52     -29.125   6.801  12.810  0.38 28.52           H  
ATOM    854  HB3AASP A  52     -29.218   6.545  12.594  0.62 27.71           H  
ATOM    855  HB3BASP A  52     -28.719   8.319  12.572  0.38 28.52           H  
ATOM    856  N   GLN A  53     -26.340   8.974  10.671  1.00 20.28           N  
ANISOU  856  N   GLN A  53     2401   2639   2664     90   -147     52       N  
ATOM    857  CA  GLN A  53     -25.951   9.944   9.643  1.00 24.01           C  
ANISOU  857  CA  GLN A  53     2901   3092   3130    102   -161     63       C  
ATOM    858  C   GLN A  53     -24.511   9.743   9.152  1.00 17.10           C  
ANISOU  858  C   GLN A  53     2059   2203   2235     84   -153     69       C  
ATOM    859  O   GLN A  53     -23.915  10.665   8.574  1.00 19.98           O  
ANISOU  859  O   GLN A  53     2448   2547   2595     91   -155     79       O  
ATOM    860  CB  GLN A  53     -26.111  11.375  10.173  1.00 28.73           C  
ANISOU  860  CB  GLN A  53     3501   3673   3741    127   -156     61       C  
ATOM    861  CG  GLN A  53     -27.563  11.762  10.479  1.00 31.40           C  
ANISOU  861  CG  GLN A  53     3808   4025   4098    152   -166     57       C  
ATOM    862  CD  GLN A  53     -28.434  11.706   9.248  1.00 42.10           C  
ANISOU  862  CD  GLN A  53     5156   5388   5453    161   -195     69       C  
ATOM    863  OE1 GLN A  53     -29.472  11.041   9.239  1.00 50.16           O  
ANISOU  863  OE1 GLN A  53     6144   6432   6482    161   -205     66       O  
ATOM    864  NE2 GLN A  53     -28.012  12.401   8.190  1.00 41.20           N  
ANISOU  864  NE2 GLN A  53     5072   5254   5328    169   -210     83       N  
ATOM    865  H   GLN A  53     -26.008   9.129  11.449  1.00 24.31           H  
ATOM    866  HA  GLN A  53     -26.546   9.842   8.872  1.00 28.80           H  
ATOM    867  HB2 GLN A  53     -25.601  11.463  10.994  1.00 34.46           H  
ATOM    868  HB3 GLN A  53     -25.773  11.994   9.508  1.00 34.46           H  
ATOM    869  HG2 GLN A  53     -27.926  11.146  11.135  1.00 37.66           H  
ATOM    870  HG3 GLN A  53     -27.585  12.669  10.824  1.00 37.66           H  
ATOM    871 HE21 GLN A  53     -28.473  12.401   7.464  1.00 49.42           H  
ATOM    872 HE22 GLN A  53     -27.279  12.848   8.234  1.00 49.42           H  
ATOM    873  N   ALA A  54     -23.958   8.554   9.375  1.00 17.66           N  
ANISOU  873  N   ALA A  54     2130   2284   2297     62   -143     64       N  
ATOM    874  CA  ALA A  54     -22.564   8.281   8.981  1.00 13.11           C  
ANISOU  874  CA  ALA A  54     1580   1697   1704     46   -133     68       C  
ATOM    875  C   ALA A  54     -22.385   8.543   7.484  1.00 18.21           C  
ANISOU  875  C   ALA A  54     2250   2337   2333     50   -149     82       C  
ATOM    876  O   ALA A  54     -23.258   8.209   6.678  1.00 18.38           O  
ANISOU  876  O   ALA A  54     2265   2369   2350     55   -170     85       O  
ATOM    877  CB  ALA A  54     -22.154   6.838   9.342  1.00 17.46           C  
ANISOU  877  CB  ALA A  54     2126   2260   2247     25   -123     60       C  
ATOM    878  H   ALA A  54     -24.358   7.891   9.749  1.00 21.17           H  
ATOM    879  HA  ALA A  54     -21.972   8.892   9.466  1.00 15.71           H  
ATOM    880  HB1 ALA A  54     -21.244   6.695   9.071  1.00 20.93           H  
ATOM    881  HB2 ALA A  54     -22.237   6.718  10.291  1.00 20.93           H  
ATOM    882  HB3 ALA A  54     -22.733   6.225   8.882  1.00 20.93           H  
ATOM    883  N   THR A  55     -21.260   9.162   7.128  1.00 13.12           N  
ANISOU  883  N   THR A  55     1629   1675   1679     47   -139     92       N  
ATOM    884  CA  THR A  55     -20.885   9.379   5.735  1.00 14.47           C  
ANISOU  884  CA  THR A  55     1826   1842   1830     50   -147    109       C  
ATOM    885  C   THR A  55     -19.554   8.712   5.476  1.00 14.06           C  
ANISOU  885  C   THR A  55     1790   1792   1761     32   -130    110       C  
ATOM    886  O   THR A  55     -18.494   9.294   5.768  1.00 14.10           O  
ANISOU  886  O   THR A  55     1805   1782   1769     26   -112    115       O  
ATOM    887  CB  THR A  55     -20.743  10.876   5.408  1.00 19.73           C  
ANISOU  887  CB  THR A  55     2507   2485   2502     64   -148    125       C  
ATOM    888  OG1 THR A  55     -22.032  11.487   5.519  1.00 23.55           O  
ANISOU  888  OG1 THR A  55     2978   2969   3002     85   -166    125       O  
ATOM    889  CG2 THR A  55     -20.205  11.080   3.979  1.00 21.57           C  
ANISOU  889  CG2 THR A  55     2770   2716   2711     65   -152    147       C  
ATOM    890  H   THR A  55     -20.687   9.471   7.690  1.00 15.72           H  
ATOM    891  HA  THR A  55     -21.558   8.986   5.142  1.00 17.35           H  
ATOM    892  HB  THR A  55     -20.129  11.291   6.034  1.00 23.65           H  
ATOM    893  HG1 THR A  55     -22.555  11.137   4.994  1.00 28.24           H  
ATOM    894 HG21 THR A  55     -20.123  12.018   3.791  1.00 25.87           H  
ATOM    895 HG22 THR A  55     -19.343  10.668   3.891  1.00 25.87           H  
ATOM    896 HG23 THR A  55     -20.807  10.686   3.343  1.00 25.87           H  
ATOM    897  N   SER A  56     -19.587   7.502   4.932  1.00 10.64           N  
ANISOU  897  N   SER A  56     1359   1374   1311     24   -137    104       N  
ATOM    898  CA  SER A  56     -18.340   6.843   4.575  1.00 12.39           C  
ANISOU  898  CA  SER A  56     1596   1597   1514     12   -121    104       C  
ATOM    899  C   SER A  56     -17.841   7.465   3.278  1.00 10.65           C  
ANISOU  899  C   SER A  56     1403   1373   1271     19   -121    124       C  
ATOM    900  O   SER A  56     -18.625   7.908   2.443  1.00 13.14           O  
ANISOU  900  O   SER A  56     1725   1689   1577     33   -140    134       O  
ATOM    901  CB  SER A  56     -18.519   5.331   4.427  1.00 10.75           C  
ANISOU  901  CB  SER A  56     1385   1404   1296      3   -127     89       C  
ATOM    902  OG  SER A  56     -19.402   5.024   3.358  1.00 13.78           O  
ANISOU  902  OG  SER A  56     1774   1797   1665     11   -153     90       O  
ATOM    903  H   SER A  56     -20.299   7.051   4.763  1.00 12.75           H  
ATOM    904  HA  SER A  56     -17.673   7.008   5.274  1.00 14.85           H  
ATOM    905  HB2 SER A  56     -17.656   4.927   4.248  1.00 12.88           H  
ATOM    906  HB3 SER A  56     -18.887   4.975   5.251  1.00 12.88           H  
ATOM    907  HG  SER A  56     -19.489   4.212   3.290  1.00 16.52           H  
ATOM    908  N   LEU A  57     -16.520   7.533   3.132  1.00 10.15           N  
ANISOU  908  N   LEU A  57     1352   1306   1199     11    -98    132       N  
ATOM    909  CA  LEU A  57     -15.917   8.136   1.951  1.00 13.25           C  
ANISOU  909  CA  LEU A  57     1769   1695   1570     16    -92    155       C  
ATOM    910  C   LEU A  57     -15.119   7.177   1.070  1.00 12.11           C  
ANISOU  910  C   LEU A  57     1641   1567   1395     13    -82    154       C  
ATOM    911  O   LEU A  57     -15.240   7.197  -0.156  1.00 14.39           O  
ANISOU  911  O   LEU A  57     1950   1863   1653     24    -90    166       O  
ATOM    912  CB  LEU A  57     -14.994   9.274   2.385  1.00 13.83           C  
ANISOU  912  CB  LEU A  57     1844   1748   1661      9    -71    169       C  
ATOM    913  CG  LEU A  57     -15.688  10.416   3.134  1.00 24.61           C  
ANISOU  913  CG  LEU A  57     3200   3094   3057     15    -80    171       C  
ATOM    914  CD1 LEU A  57     -14.664  11.377   3.680  1.00 30.82           C  
ANISOU  914  CD1 LEU A  57     3987   3858   3864      4    -60    179       C  
ATOM    915  CD2 LEU A  57     -16.683  11.123   2.226  1.00 28.25           C  
ANISOU  915  CD2 LEU A  57     3673   3550   3509     34   -101    188       C  
ATOM    916  H   LEU A  57     -15.951   7.236   3.704  1.00 12.16           H  
ATOM    917  HA  LEU A  57     -16.629   8.523   1.400  1.00 15.88           H  
ATOM    918  HB2 LEU A  57     -14.311   8.912   2.971  1.00 16.57           H  
ATOM    919  HB3 LEU A  57     -14.578   9.652   1.595  1.00 16.57           H  
ATOM    920  HG  LEU A  57     -16.179  10.046   3.884  1.00 29.52           H  
ATOM    921 HD11 LEU A  57     -15.116  12.084   4.145  1.00 36.96           H  
ATOM    922 HD12 LEU A  57     -14.084  10.906   4.284  1.00 36.96           H  
ATOM    923 HD13 LEU A  57     -14.154  11.738   2.951  1.00 36.96           H  
ATOM    924 HD21 LEU A  57     -17.104  11.833   2.718  1.00 33.87           H  
ATOM    925 HD22 LEU A  57     -16.215  11.482   1.469  1.00 33.87           H  
ATOM    926 HD23 LEU A  57     -17.343  10.491   1.934  1.00 33.87           H  
ATOM    927  N   ARG A  58     -14.276   6.352   1.680  1.00 12.29           N  
ANISOU  927  N   ARG A  58     1654   1593   1421      1    -66    140       N  
ATOM    928  CA  ARG A  58     -13.200   5.731   0.933  1.00 13.63           C  
ANISOU  928  CA  ARG A  58     1839   1774   1565      0    -48    143       C  
ATOM    929  C   ARG A  58     -12.700   4.549   1.727  1.00 10.88           C  
ANISOU  929  C   ARG A  58     1477   1432   1224     -9    -40    121       C  
ATOM    930  O   ARG A  58     -12.876   4.479   2.940  1.00 12.46           O  
ANISOU  930  O   ARG A  58     1658   1626   1451    -17    -40    110       O  
ATOM    931  CB  ARG A  58     -12.048   6.750   0.768  1.00 16.49           C  
ANISOU  931  CB  ARG A  58     2206   2129   1931     -6    -22    167       C  
ATOM    932  CG  ARG A  58     -11.029   6.428  -0.275  1.00 29.60           C  
ANISOU  932  CG  ARG A  58     3883   3802   3560     -3     -1    178       C  
ATOM    933  CD  ARG A  58     -10.032   7.588  -0.384  1.00 25.57           C  
ANISOU  933  CD  ARG A  58     3374   3282   3061    -11     24    206       C  
ATOM    934  NE  ARG A  58      -9.236   7.719   0.825  1.00 30.62           N  
ANISOU  934  NE  ARG A  58     3990   3912   3734    -28     38    197       N  
ATOM    935  CZ  ARG A  58      -7.925   7.938   0.835  1.00 19.78           C  
ANISOU  935  CZ  ARG A  58     2609   2541   2366    -39     66    208       C  
ATOM    936  NH1 ARG A  58      -7.250   8.062  -0.306  1.00 18.93           N  
ANISOU  936  NH1 ARG A  58     2515   2443   2233    -36     86    230       N  
ATOM    937  NH2 ARG A  58      -7.294   8.019   1.984  1.00 19.34           N  
ANISOU  937  NH2 ARG A  58     2530   2477   2340    -54     72    196       N  
ATOM    938  H   ARG A  58     -14.306   6.141   2.513  1.00 14.72           H  
ATOM    939  HA  ARG A  58     -13.512   5.434   0.052  1.00 16.33           H  
ATOM    940  HB2 ARG A  58     -12.433   7.611   0.539  1.00 19.77           H  
ATOM    941  HB3 ARG A  58     -11.581   6.822   1.615  1.00 19.77           H  
ATOM    942  HG2 ARG A  58     -10.546   5.625  -0.024  1.00 35.50           H  
ATOM    943  HG3 ARG A  58     -11.465   6.311  -1.134  1.00 35.50           H  
ATOM    944  HD2 ARG A  58      -9.431   7.425  -1.127  1.00 30.67           H  
ATOM    945  HD3 ARG A  58     -10.518   8.416  -0.519  1.00 30.67           H  
ATOM    946  HE  ARG A  58      -9.645   7.692   1.581  1.00 36.73           H  
ATOM    947 HH11 ARG A  58      -7.663   8.002  -1.058  1.00 22.69           H  
ATOM    948 HH12 ARG A  58      -6.402   8.204  -0.291  1.00 22.69           H  
ATOM    949 HH21 ARG A  58      -7.731   7.942   2.721  1.00 23.19           H  
ATOM    950 HH22 ARG A  58      -6.447   8.167   2.000  1.00 23.19           H  
ATOM    951  N   ILE A  59     -12.085   3.608   1.032  1.00  9.92           N  
ANISOU  951  N   ILE A  59     1368   1323   1077     -5    -32    115       N  
ATOM    952  CA  ILE A  59     -11.437   2.481   1.680  1.00 10.40           C  
ANISOU  952  CA  ILE A  59     1419   1387   1144    -11    -22     97       C  
ATOM    953  C   ILE A  59      -9.973   2.472   1.197  1.00 11.82           C  
ANISOU  953  C   ILE A  59     1607   1576   1310    -10      7    107       C  
ATOM    954  O   ILE A  59      -9.720   2.651   0.002  1.00 10.14           O  
ANISOU  954  O   ILE A  59     1413   1373   1068      0     13    119       O  
ATOM    955  CB  ILE A  59     -12.206   1.149   1.414  1.00  7.84           C  
ANISOU  955  CB  ILE A  59     1101   1068    809     -7    -43     75       C  
ATOM    956  CG1 ILE A  59     -11.602   0.008   2.254  1.00 11.53           C  
ANISOU  956  CG1 ILE A  59     1559   1534   1288    -13    -33     59       C  
ATOM    957  CG2 ILE A  59     -12.250   0.772  -0.091  1.00  9.21           C  
ANISOU  957  CG2 ILE A  59     1302   1253    944      7    -50     74       C  
ATOM    958  CD1 ILE A  59     -12.437  -1.296   2.185  1.00 11.75           C  
ANISOU  958  CD1 ILE A  59     1590   1559   1314    -13    -55     38       C  
ATOM    959  H   ILE A  59     -12.027   3.598   0.174  1.00 11.88           H  
ATOM    960  HA  ILE A  59     -11.432   2.634   2.648  1.00 12.46           H  
ATOM    961  HB  ILE A  59     -13.121   1.277   1.709  1.00  9.38           H  
ATOM    962 HG12 ILE A  59     -10.711  -0.189   1.925  1.00 13.82           H  
ATOM    963 HG13 ILE A  59     -11.559   0.288   3.182  1.00 13.82           H  
ATOM    964 HG21 ILE A  59     -12.733  -0.052  -0.192  1.00 11.03           H  
ATOM    965 HG22 ILE A  59     -12.692   1.473  -0.576  1.00 11.03           H  
ATOM    966 HG23 ILE A  59     -11.351   0.667  -0.413  1.00 11.03           H  
ATOM    967 HD11 ILE A  59     -12.014  -1.967   2.725  1.00 14.08           H  
ATOM    968 HD12 ILE A  59     -13.321  -1.119   2.515  1.00 14.08           H  
ATOM    969 HD13 ILE A  59     -12.482  -1.591   1.272  1.00 14.08           H  
ATOM    970  N   LEU A  60      -9.005   2.272   2.112  1.00 10.70           N  
ANISOU  970  N   LEU A  60     1447   1432   1185    -18     25    102       N  
ATOM    971  CA  LEU A  60      -7.586   2.452   1.781  1.00 12.10           C  
ANISOU  971  CA  LEU A  60     1623   1619   1356    -18     53    113       C  
ATOM    972  C   LEU A  60      -6.785   1.265   2.330  1.00 12.16           C  
ANISOU  972  C   LEU A  60     1621   1634   1367    -16     63     96       C  
ATOM    973  O   LEU A  60      -6.963   0.879   3.489  1.00 13.30           O  
ANISOU  973  O   LEU A  60     1750   1771   1532    -22     55     83       O  
ATOM    974  CB  LEU A  60      -7.056   3.767   2.409  1.00 12.16           C  
ANISOU  974  CB  LEU A  60     1614   1615   1390    -32     65    130       C  
ATOM    975  CG  LEU A  60      -5.527   3.948   2.431  1.00 15.68           C  
ANISOU  975  CG  LEU A  60     2047   2069   1842    -39     94    140       C  
ATOM    976  CD1 LEU A  60      -5.035   4.194   1.029  1.00 15.86           C  
ANISOU  976  CD1 LEU A  60     2087   2104   1836    -31    113    160       C  
ATOM    977  CD2 LEU A  60      -5.100   5.085   3.353  1.00 17.31           C  
ANISOU  977  CD2 LEU A  60     2234   2260   2082    -56     99    148       C  
ATOM    978  H   LEU A  60      -9.148   2.033   2.925  1.00 12.82           H  
ATOM    979  HA  LEU A  60      -7.470   2.493   0.809  1.00 14.50           H  
ATOM    980  HB2 LEU A  60      -7.427   4.512   1.912  1.00 14.57           H  
ATOM    981  HB3 LEU A  60      -7.364   3.810   3.328  1.00 14.57           H  
ATOM    982  HG  LEU A  60      -5.116   3.131   2.754  1.00 18.80           H  
ATOM    983 HD11 LEU A  60      -4.082   4.307   1.048  1.00 19.01           H  
ATOM    984 HD12 LEU A  60      -5.266   3.441   0.481  1.00 19.01           H  
ATOM    985 HD13 LEU A  60      -5.452   4.989   0.687  1.00 19.01           H  
ATOM    986 HD21 LEU A  60      -4.143   5.159   3.334  1.00 20.75           H  
ATOM    987 HD22 LEU A  60      -5.499   5.902   3.046  1.00 20.75           H  
ATOM    988 HD23 LEU A  60      -5.396   4.890   4.245  1.00 20.75           H  
ATOM    989  N   ASN A  61      -5.917   0.675   1.517  1.00 11.47           N  
ANISOU  989  N   ASN A  61     1542   1560   1255     -6     81     96       N  
ATOM    990  CA  ASN A  61      -4.920  -0.273   2.019  1.00 11.96           C  
ANISOU  990  CA  ASN A  61     1592   1629   1322     -1     94     83       C  
ATOM    991  C   ASN A  61      -3.678   0.535   2.417  1.00 12.38           C  
ANISOU  991  C   ASN A  61     1623   1688   1394    -11    119     98       C  
ATOM    992  O   ASN A  61      -3.026   1.156   1.560  1.00 12.82           O  
ANISOU  992  O   ASN A  61     1682   1753   1438    -10    140    117       O  
ATOM    993  CB  ASN A  61      -4.577  -1.287   0.916  1.00 10.96           C  
ANISOU  993  CB  ASN A  61     1486   1516   1163     18    102     73       C  
ATOM    994  CG  ASN A  61      -3.548  -2.319   1.354  1.00 11.55           C  
ANISOU  994  CG  ASN A  61     1550   1597   1242     27    116     59       C  
ATOM    995  OD1 ASN A  61      -2.694  -2.045   2.202  1.00 11.41           O  
ANISOU  995  OD1 ASN A  61     1508   1582   1248     20    129     64       O  
ATOM    996  ND2 ASN A  61      -3.628  -3.509   0.785  1.00 10.78           N  
ANISOU  996  ND2 ASN A  61     1471   1501   1123     44    111     40       N  
ATOM    997  H   ASN A  61      -5.883   0.804   0.667  1.00 13.74           H  
ATOM    998  HA  ASN A  61      -5.264  -0.749   2.804  1.00 14.33           H  
ATOM    999  HB2 ASN A  61      -5.385  -1.760   0.660  1.00 13.14           H  
ATOM   1000  HB3 ASN A  61      -4.216  -0.811   0.152  1.00 13.14           H  
ATOM   1001 HD21 ASN A  61      -3.070  -4.127   0.999  1.00 12.91           H  
ATOM   1002 HD22 ASN A  61      -4.239  -3.665   0.200  1.00 12.91           H  
ATOM   1003  N   ASN A  62      -3.371   0.585   3.708  1.00 11.78           N  
ANISOU 1003  N   ASN A  62     1524   1605   1347    -21    115     92       N  
ATOM   1004  CA  ASN A  62      -2.255   1.432   4.144  1.00 10.81           C  
ANISOU 1004  CA  ASN A  62     1378   1486   1245    -33    133    104       C  
ATOM   1005  C   ASN A  62      -0.983   0.635   4.399  1.00 14.08           C  
ANISOU 1005  C   ASN A  62     1773   1914   1661    -26    150     96       C  
ATOM   1006  O   ASN A  62      -0.019   1.185   4.925  1.00 13.75           O  
ANISOU 1006  O   ASN A  62     1707   1877   1641    -36    162    103       O  
ATOM   1007  CB  ASN A  62      -2.609   2.252   5.396  1.00 13.30           C  
ANISOU 1007  CB  ASN A  62     1677   1785   1591    -49    119    102       C  
ATOM   1008  CG  ASN A  62      -2.976   1.379   6.573  1.00 12.34           C  
ANISOU 1008  CG  ASN A  62     1549   1661   1478    -45    102     81       C  
ATOM   1009  OD1 ASN A  62      -2.600   0.213   6.629  1.00 12.67           O  
ANISOU 1009  OD1 ASN A  62     1591   1712   1511    -34    105     71       O  
ATOM   1010  ND2 ASN A  62      -3.721   1.939   7.529  1.00 11.92           N  
ANISOU 1010  ND2 ASN A  62     1491   1596   1443    -54     86     77       N  
ATOM   1011  H   ASN A  62      -3.773   0.156   4.336  1.00 14.12           H  
ATOM   1012  HA  ASN A  62      -2.058   2.069   3.426  1.00 12.96           H  
ATOM   1013  HB2 ASN A  62      -1.843   2.791   5.649  1.00 15.94           H  
ATOM   1014  HB3 ASN A  62      -3.367   2.823   5.197  1.00 15.94           H  
ATOM   1015 HD21 ASN A  62      -3.954   1.478   8.217  1.00 14.29           H  
ATOM   1016 HD22 ASN A  62      -3.969   2.759   7.456  1.00 14.29           H  
ATOM   1017  N   GLY A  63      -0.975  -0.643   4.006  1.00 10.26           N  
ANISOU 1017  N   GLY A  63     1303   1439   1157     -7    150     83       N  
ATOM   1018  CA  GLY A  63       0.199  -1.479   4.142  1.00 11.86           C  
ANISOU 1018  CA  GLY A  63     1491   1656   1360      6    166     75       C  
ATOM   1019  C   GLY A  63       0.248  -2.247   5.455  1.00 12.78           C  
ANISOU 1019  C   GLY A  63     1596   1767   1495      8    151     59       C  
ATOM   1020  O   GLY A  63       1.125  -3.108   5.614  1.00 14.41           O  
ANISOU 1020  O   GLY A  63     1792   1983   1701     23    160     51       O  
ATOM   1021  H   GLY A  63      -1.649  -1.044   3.654  1.00 12.30           H  
ATOM   1022  HA2 GLY A  63       0.222  -2.120   3.415  1.00 14.21           H  
ATOM   1023  HA3 GLY A  63       0.994  -0.926   4.085  1.00 14.21           H  
ATOM   1024  N   HIS A  64      -0.677  -1.935   6.375  1.00 10.43           N  
ANISOU 1024  N   HIS A  64     1298   1453   1211     -4    130     56       N  
ATOM   1025  CA  HIS A  64      -0.749  -2.578   7.713  1.00 11.60           C  
ANISOU 1025  CA  HIS A  64     1436   1597   1376     -2    115     44       C  
ATOM   1026  C   HIS A  64      -2.130  -3.179   7.956  1.00 11.82           C  
ANISOU 1026  C   HIS A  64     1484   1609   1399     -2     94     35       C  
ATOM   1027  O   HIS A  64      -2.252  -4.192   8.631  1.00 12.56           O  
ANISOU 1027  O   HIS A  64     1580   1698   1496      6     86     26       O  
ATOM   1028  CB  HIS A  64      -0.437  -1.590   8.853  1.00 13.71           C  
ANISOU 1028  CB  HIS A  64     1680   1864   1667    -18    110     47       C  
ATOM   1029  CG  HIS A  64       0.859  -0.857   8.681  1.00 24.01           C  
ANISOU 1029  CG  HIS A  64     2961   3181   2983    -24    128     56       C  
ATOM   1030  ND1 HIS A  64       2.086  -1.481   8.778  1.00 24.70           N  
ANISOU 1030  ND1 HIS A  64     3029   3283   3072    -13    140     53       N  
ATOM   1031  CD2 HIS A  64       1.117   0.447   8.420  1.00 24.51           C  
ANISOU 1031  CD2 HIS A  64     3013   3242   3058    -42    135     69       C  
ATOM   1032  CE1 HIS A  64       3.047  -0.592   8.582  1.00 21.36           C  
ANISOU 1032  CE1 HIS A  64     2583   2871   2664    -25    155     63       C  
ATOM   1033  NE2 HIS A  64       2.486   0.584   8.356  1.00 20.53           N  
ANISOU 1033  NE2 HIS A  64     2483   2753   2564    -43    152     73       N  
ATOM   1034  H   HIS A  64      -1.288  -1.343   6.251  1.00 12.49           H  
ATOM   1035  HA  HIS A  64      -0.092  -3.304   7.753  1.00 13.90           H  
ATOM   1036  HB2 HIS A  64      -1.147  -0.930   8.897  1.00 16.44           H  
ATOM   1037  HB3 HIS A  64      -0.392  -2.081   9.688  1.00 16.44           H  
ATOM   1038  HD1 HIS A  64       2.207  -2.316   8.941  1.00 29.62           H  
ATOM   1039  HD2 HIS A  64       0.488   1.121   8.298  1.00 29.39           H  
ATOM   1040  HE1 HIS A  64       3.961  -0.766   8.595  1.00 25.62           H  
ATOM   1041  HE2 HIS A  64       2.907   1.318   8.205  1.00 24.62           H  
ATOM   1042  N   ALA A  65      -3.159  -2.552   7.378  1.00 11.20           N  
ANISOU 1042  N   ALA A  65     1419   1522   1314    -10     86     40       N  
ATOM   1043  CA  ALA A  65      -4.528  -3.026   7.425  1.00 13.09           C  
ANISOU 1043  CA  ALA A  65     1674   1750   1550    -11     67     33       C  
ATOM   1044  C   ALA A  65      -5.272  -2.263   6.316  1.00 10.58           C  
ANISOU 1044  C   ALA A  65     1370   1429   1219    -15     63     41       C  
ATOM   1045  O   ALA A  65      -4.633  -1.627   5.468  1.00 12.29           O  
ANISOU 1045  O   ALA A  65     1590   1655   1426    -14     78     52       O  
ATOM   1046  CB  ALA A  65      -5.162  -2.751   8.816  1.00 12.46           C  
ANISOU 1046  CB  ALA A  65     1581   1662   1490    -21     54     32       C  
ATOM   1047  H   ALA A  65      -3.075  -1.819   6.936  1.00 13.42           H  
ATOM   1048  HA  ALA A  65      -4.563  -3.987   7.237  1.00 15.69           H  
ATOM   1049  HB1 ALA A  65      -6.066  -3.075   8.816  1.00 14.93           H  
ATOM   1050  HB2 ALA A  65      -4.651  -3.207   9.488  1.00 14.93           H  
ATOM   1051  HB3 ALA A  65      -5.153  -1.806   8.981  1.00 14.93           H  
ATOM   1052  N   PHE A  66      -6.594  -2.369   6.264  1.00 10.13           N  
ANISOU 1052  N   PHE A  66     1323   1363   1162    -19     44     37       N  
ATOM   1053  CA  PHE A  66      -7.355  -1.466   5.391  1.00 12.06           C  
ANISOU 1053  CA  PHE A  66     1578   1607   1397    -21     37     46       C  
ATOM   1054  C   PHE A  66      -8.333  -0.635   6.235  1.00  9.40           C  
ANISOU 1054  C   PHE A  66     1230   1261   1080    -32     23     50       C  
ATOM   1055  O   PHE A  66      -8.960  -1.144   7.189  1.00 11.54           O  
ANISOU 1055  O   PHE A  66     1492   1527   1364    -35     13     42       O  
ATOM   1056  CB  PHE A  66      -8.090  -2.205   4.256  1.00 13.13           C  
ANISOU 1056  CB  PHE A  66     1737   1743   1511    -13     23     38       C  
ATOM   1057  CG  PHE A  66      -9.158  -3.164   4.730  1.00 14.15           C  
ANISOU 1057  CG  PHE A  66     1867   1861   1649    -16      2     24       C  
ATOM   1058  CD1 PHE A  66      -8.879  -4.518   4.854  1.00 13.58           C  
ANISOU 1058  CD1 PHE A  66     1801   1784   1575    -11      1     10       C  
ATOM   1059  CD2 PHE A  66     -10.447  -2.715   5.027  1.00 12.48           C  
ANISOU 1059  CD2 PHE A  66     1650   1644   1450    -25    -16     26       C  
ATOM   1060  CE1 PHE A  66      -9.840  -5.405   5.298  1.00 14.97           C  
ANISOU 1060  CE1 PHE A  66     1978   1948   1764    -17    -17     -1       C  
ATOM   1061  CE2 PHE A  66     -11.412  -3.602   5.457  1.00 14.22           C  
ANISOU 1061  CE2 PHE A  66     1868   1855   1682    -30    -33     15       C  
ATOM   1062  CZ  PHE A  66     -11.116  -4.949   5.592  1.00 11.57           C  
ANISOU 1062  CZ  PHE A  66     1538   1512   1345    -28    -34      3       C  
ATOM   1063  H   PHE A  66      -7.068  -2.934   6.707  1.00 12.13           H  
ATOM   1064  HA  PHE A  66      -6.727  -0.841   4.972  1.00 14.45           H  
ATOM   1065  HB2 PHE A  66      -8.516  -1.549   3.682  1.00 15.74           H  
ATOM   1066  HB3 PHE A  66      -7.442  -2.714   3.745  1.00 15.74           H  
ATOM   1067  HD1 PHE A  66      -8.023  -4.828   4.663  1.00 16.28           H  
ATOM   1068  HD2 PHE A  66     -10.653  -1.812   4.944  1.00 14.96           H  
ATOM   1069  HE1 PHE A  66      -9.638  -6.309   5.379  1.00 17.95           H  
ATOM   1070  HE2 PHE A  66     -12.266  -3.294   5.659  1.00 17.05           H  
ATOM   1071  HZ  PHE A  66     -11.769  -5.544   5.882  1.00 13.86           H  
ATOM   1072  N   ASN A  67      -8.417   0.657   5.923  1.00 10.95           N  
ANISOU 1072  N   ASN A  67     1426   1455   1279    -36     25     63       N  
ATOM   1073  CA  ASN A  67      -9.279   1.550   6.700  1.00 10.18           C  
ANISOU 1073  CA  ASN A  67     1318   1348   1200    -42     14     65       C  
ATOM   1074  C   ASN A  67     -10.455   1.988   5.836  1.00 11.53           C  
ANISOU 1074  C   ASN A  67     1502   1516   1363    -38     -2     71       C  
ATOM   1075  O   ASN A  67     -10.264   2.418   4.692  1.00 12.88           O  
ANISOU 1075  O   ASN A  67     1687   1689   1516    -33      2     83       O  
ATOM   1076  CB  ASN A  67      -8.546   2.806   7.161  1.00 11.47           C  
ANISOU 1076  CB  ASN A  67     1471   1507   1380    -49     25     75       C  
ATOM   1077  CG  ASN A  67      -7.483   2.514   8.186  1.00 10.52           C  
ANISOU 1077  CG  ASN A  67     1335   1391   1271    -54     36     67       C  
ATOM   1078  OD1 ASN A  67      -7.376   1.396   8.663  1.00 11.74           O  
ANISOU 1078  OD1 ASN A  67     1486   1552   1423    -50     35     57       O  
ATOM   1079  ND2 ASN A  67      -6.650   3.519   8.490  1.00 15.20           N  
ANISOU 1079  ND2 ASN A  67     1917   1980   1878    -62     45     74       N  
ATOM   1080  H   ASN A  67      -7.993   1.037   5.278  1.00 13.12           H  
ATOM   1081  HA  ASN A  67      -9.623   1.078   7.487  1.00 12.19           H  
ATOM   1082  HB2 ASN A  67      -8.120   3.222   6.396  1.00 13.74           H  
ATOM   1083  HB3 ASN A  67      -9.186   3.417   7.559  1.00 13.74           H  
ATOM   1084 HD21 ASN A  67      -6.026   3.399   9.070  1.00 18.22           H  
ATOM   1085 HD22 ASN A  67      -6.739   4.283   8.105  1.00 18.22           H  
ATOM   1086  N   VAL A  68     -11.651   1.917   6.400  1.00 10.26           N  
ANISOU 1086  N   VAL A  68     1333   1351   1214    -39    -18     65       N  
ATOM   1087  CA  VAL A  68     -12.820   2.574   5.799  1.00  9.78           C  
ANISOU 1087  CA  VAL A  68     1277   1287   1151    -34    -36     71       C  
ATOM   1088  C   VAL A  68     -12.932   3.910   6.512  1.00 11.71           C  
ANISOU 1088  C   VAL A  68     1512   1523   1416    -36    -33     78       C  
ATOM   1089  O   VAL A  68     -13.120   3.949   7.743  1.00 10.64           O  
ANISOU 1089  O   VAL A  68     1360   1385   1297    -39    -32     69       O  
ATOM   1090  CB  VAL A  68     -14.101   1.757   6.001  1.00  9.30           C  
ANISOU 1090  CB  VAL A  68     1210   1228   1095    -34    -55     59       C  
ATOM   1091  CG1 VAL A  68     -15.336   2.573   5.533  1.00 11.21           C  
ANISOU 1091  CG1 VAL A  68     1451   1469   1340    -28    -75     66       C  
ATOM   1092  CG2 VAL A  68     -14.019   0.439   5.227  1.00 12.12           C  
ANISOU 1092  CG2 VAL A  68     1580   1590   1434    -34    -62     49       C  
ATOM   1093  H   VAL A  68     -11.820   1.498   7.132  1.00 12.29           H  
ATOM   1094  HA  VAL A  68     -12.674   2.725   4.842  1.00 11.71           H  
ATOM   1095  HB  VAL A  68     -14.209   1.551   6.953  1.00 11.14           H  
ATOM   1096 HG11 VAL A  68     -16.127   2.046   5.668  1.00 13.44           H  
ATOM   1097 HG12 VAL A  68     -15.390   3.381   6.047  1.00 13.44           H  
ATOM   1098 HG13 VAL A  68     -15.237   2.782   4.602  1.00 13.44           H  
ATOM   1099 HG21 VAL A  68     -14.830  -0.056   5.366  1.00 14.52           H  
ATOM   1100 HG22 VAL A  68     -13.910   0.633   4.293  1.00 14.52           H  
ATOM   1101 HG23 VAL A  68     -13.268  -0.065   5.547  1.00 14.52           H  
ATOM   1102  N   GLU A  69     -12.784   4.991   5.750  1.00 10.26           N  
ANISOU 1102  N   GLU A  69     1339   1332   1228    -32    -32     94       N  
ATOM   1103  CA  GLU A  69     -12.719   6.343   6.314  1.00  8.80           C  
ANISOU 1103  CA  GLU A  69     1149   1133   1063    -34    -28    101       C  
ATOM   1104  C   GLU A  69     -14.065   7.050   6.202  1.00 12.79           C  
ANISOU 1104  C   GLU A  69     1654   1631   1576    -23    -47    104       C  
ATOM   1105  O   GLU A  69     -14.787   6.837   5.236  1.00 12.88           O  
ANISOU 1105  O   GLU A  69     1674   1648   1571    -15    -61    110       O  
ATOM   1106  CB  GLU A  69     -11.664   7.175   5.574  1.00 12.61           C  
ANISOU 1106  CB  GLU A  69     1643   1608   1541    -38    -13    120       C  
ATOM   1107  CG  GLU A  69     -10.266   6.532   5.618  1.00 13.50           C  
ANISOU 1107  CG  GLU A  69     1752   1729   1648    -47      7    118       C  
ATOM   1108  CD  GLU A  69      -9.249   7.266   4.756  1.00 24.99           C  
ANISOU 1108  CD  GLU A  69     3216   3181   3097    -52     25    140       C  
ATOM   1109  OE1 GLU A  69      -9.656   7.957   3.797  1.00 23.99           O  
ANISOU 1109  OE1 GLU A  69     3106   3048   2961    -46     22    159       O  
ATOM   1110  OE2 GLU A  69      -8.046   7.145   5.050  1.00 36.05           O  
ANISOU 1110  OE2 GLU A  69     4607   4586   4505    -61     43    140       O  
ATOM   1111  H   GLU A  69     -12.717   4.970   4.893  1.00 12.29           H  
ATOM   1112  HA  GLU A  69     -12.471   6.293   7.261  1.00 10.55           H  
ATOM   1113  HB2 GLU A  69     -11.925   7.263   4.645  1.00 15.11           H  
ATOM   1114  HB3 GLU A  69     -11.604   8.051   5.988  1.00 15.11           H  
ATOM   1115  HG2 GLU A  69      -9.944   6.539   6.533  1.00 16.18           H  
ATOM   1116  HG3 GLU A  69     -10.328   5.619   5.296  1.00 16.18           H  
ATOM   1117  N   PHE A  70     -14.345   7.919   7.168  1.00 10.60           N  
ANISOU 1117  N   PHE A  70     1365   1342   1321    -22    -48    100       N  
ATOM   1118  CA  PHE A  70     -15.599   8.660   7.236  1.00 10.24           C  
ANISOU 1118  CA  PHE A  70     1316   1290   1286     -9    -64    101       C  
ATOM   1119  C   PHE A  70     -15.365  10.157   7.255  1.00  9.21           C  
ANISOU 1119  C   PHE A  70     1193   1135   1171     -5    -62    112       C  
ATOM   1120  O   PHE A  70     -14.296  10.637   7.637  1.00 11.25           O  
ANISOU 1120  O   PHE A  70     1453   1382   1439    -16    -48    113       O  
ATOM   1121  CB  PHE A  70     -16.363   8.267   8.509  1.00  9.93           C  
ANISOU 1121  CB  PHE A  70     1254   1257   1260     -6    -68     82       C  
ATOM   1122  CG  PHE A  70     -16.911   6.865   8.459  1.00 10.24           C  
ANISOU 1122  CG  PHE A  70     1286   1316   1291    -10    -74     74       C  
ATOM   1123  CD1 PHE A  70     -16.079   5.775   8.704  1.00 10.42           C  
ANISOU 1123  CD1 PHE A  70     1308   1346   1304    -21    -63     68       C  
ATOM   1124  CD2 PHE A  70     -18.240   6.628   8.138  1.00 11.81           C  
ANISOU 1124  CD2 PHE A  70     1475   1522   1491     -2    -91     73       C  
ATOM   1125  CE1 PHE A  70     -16.564   4.475   8.619  1.00  9.43           C  
ANISOU 1125  CE1 PHE A  70     1178   1233   1173    -25    -69     61       C  
ATOM   1126  CE2 PHE A  70     -18.730   5.325   8.052  1.00 13.13           C  
ANISOU 1126  CE2 PHE A  70     1634   1702   1652     -8    -98     66       C  
ATOM   1127  CZ  PHE A  70     -17.892   4.253   8.287  1.00 11.86           C  
ANISOU 1127  CZ  PHE A  70     1478   1546   1484    -21    -87     60       C  
ATOM   1128  H   PHE A  70     -13.807   8.101   7.815  1.00 12.70           H  
ATOM   1129  HA  PHE A  70     -16.153   8.440   6.458  1.00 12.27           H  
ATOM   1130  HB2 PHE A  70     -15.761   8.326   9.268  1.00 11.89           H  
ATOM   1131  HB3 PHE A  70     -17.109   8.876   8.630  1.00 11.89           H  
ATOM   1132  HD1 PHE A  70     -15.183   5.919   8.909  1.00 12.48           H  
ATOM   1133  HD2 PHE A  70     -18.806   7.344   7.961  1.00 14.15           H  
ATOM   1134  HE1 PHE A  70     -15.999   3.755   8.786  1.00 11.30           H  
ATOM   1135  HE2 PHE A  70     -19.623   5.178   7.837  1.00 15.73           H  
ATOM   1136  HZ  PHE A  70     -18.223   3.385   8.248  1.00 14.22           H  
ATOM   1137  N   ASP A  71     -16.395  10.902   6.866  1.00 11.51           N  
ANISOU 1137  N   ASP A  71     1488   1419   1468     10    -77    120       N  
ATOM   1138  CA  ASP A  71     -16.366  12.359   7.042  1.00 10.78           C  
ANISOU 1138  CA  ASP A  71     1403   1300   1395     17    -78    128       C  
ATOM   1139  C   ASP A  71     -16.517  12.668   8.531  1.00  9.22           C  
ANISOU 1139  C   ASP A  71     1188   1096   1220     19    -75    105       C  
ATOM   1140  O   ASP A  71     -17.573  12.432   9.138  1.00 14.90           O  
ANISOU 1140  O   ASP A  71     1892   1826   1944     31    -84     92       O  
ATOM   1141  CB  ASP A  71     -17.495  12.997   6.230  1.00 14.67           C  
ANISOU 1141  CB  ASP A  71     1903   1786   1886     37    -97    142       C  
ATOM   1142  CG  ASP A  71     -17.618  14.490   6.455  1.00 16.82           C  
ANISOU 1142  CG  ASP A  71     2183   2027   2182     48   -100    150       C  
ATOM   1143  OD1 ASP A  71     -16.699  15.114   7.026  1.00 16.83           O  
ANISOU 1143  OD1 ASP A  71     2188   2007   2199     36    -87    147       O  
ATOM   1144  OD2 ASP A  71     -18.647  15.052   6.027  1.00 18.15           O  
ANISOU 1144  OD2 ASP A  71     2354   2189   2353     69   -117    158       O  
ATOM   1145  H   ASP A  71     -17.113  10.599   6.503  1.00 13.80           H  
ATOM   1146  HA  ASP A  71     -15.509  12.716   6.729  1.00 12.92           H  
ATOM   1147  HB2 ASP A  71     -17.327  12.849   5.287  1.00 17.59           H  
ATOM   1148  HB3 ASP A  71     -18.336  12.586   6.484  1.00 17.59           H  
ATOM   1149  N   ASP A  72     -15.452  13.187   9.117  1.00 13.36           N  
ANISOU 1149  N   ASP A  72     1714   1604   1757      6    -63    101       N  
ATOM   1150  CA  ASP A  72     -15.487  13.536  10.539  1.00 16.45           C  
ANISOU 1150  CA  ASP A  72     2094   1991   2167      9    -62     77       C  
ATOM   1151  C   ASP A  72     -15.395  15.047  10.724  1.00 23.34           C  
ANISOU 1151  C   ASP A  72     2977   2829   3063     15    -66     78       C  
ATOM   1152  O   ASP A  72     -14.894  15.496  11.749  1.00 19.09           O  
ANISOU 1152  O   ASP A  72     2435   2279   2540     10    -63     59       O  
ATOM   1153  CB  ASP A  72     -14.338  12.840  11.285  1.00 15.99           C  
ANISOU 1153  CB  ASP A  72     2028   1944   2105     -9    -49     64       C  
ATOM   1154  CG  ASP A  72     -12.959  13.312  10.819  1.00 16.96           C  
ANISOU 1154  CG  ASP A  72     2160   2051   2234    -28    -39     76       C  
ATOM   1155  OD1 ASP A  72     -12.848  14.003   9.775  1.00 16.50           O  
ANISOU 1155  OD1 ASP A  72     2116   1975   2177    -29    -39     99       O  
ATOM   1156  OD2 ASP A  72     -11.955  12.983  11.501  1.00 14.88           O  
ANISOU 1156  OD2 ASP A  72     1888   1793   1973    -41    -31     65       O  
ATOM   1157  H   ASP A  72     -14.703  13.348   8.726  1.00 16.01           H  
ATOM   1158  HA  ASP A  72     -16.334  13.230  10.926  1.00 19.73           H  
ATOM   1159  HB2 ASP A  72     -14.415  13.030  12.233  1.00 19.17           H  
ATOM   1160  HB3 ASP A  72     -14.395  11.884  11.132  1.00 19.17           H  
ATOM   1161  N   SER A  73     -15.876  15.834   9.752  1.00 15.96           N  
ANISOU 1161  N   SER A  73     2057   1875   2132     25    -74     99       N  
ATOM   1162  CA  SER A  73     -15.863  17.302   9.888  1.00 16.81           C  
ANISOU 1162  CA  SER A  73     2177   1945   2266     32    -79    102       C  
ATOM   1163  C   SER A  73     -17.151  17.870  10.486  1.00 21.63           C  
ANISOU 1163  C   SER A  73     2782   2549   2889     61    -93     87       C  
ATOM   1164  O   SER A  73     -17.302  19.084  10.592  1.00 23.57           O  
ANISOU 1164  O   SER A  73     3039   2761   3157     72    -99     87       O  
ATOM   1165  CB  SER A  73     -15.593  17.978   8.536  1.00 16.85           C  
ANISOU 1165  CB  SER A  73     2204   1928   2270     29    -80    137       C  
ATOM   1166  OG  SER A  73     -16.665  17.760   7.607  1.00 17.70           O  
ANISOU 1166  OG  SER A  73     2316   2049   2361     49    -92    153       O  
ATOM   1167  H   SER A  73     -16.211  15.549   9.012  1.00 19.13           H  
ATOM   1168  HA  SER A  73     -15.130  17.548  10.489  1.00 20.15           H  
ATOM   1169  HB2 SER A  73     -15.492  18.932   8.678  1.00 20.20           H  
ATOM   1170  HB3 SER A  73     -14.776  17.613   8.162  1.00 20.20           H  
ATOM   1171  HG  SER A  73     -17.251  17.305   7.956  1.00 21.22           H  
ATOM   1172  N   GLN A  74     -18.072  16.985  10.862  1.00 14.71           N  
ANISOU 1172  N   GLN A  74     1886   1704   1998     73    -96     74       N  
ATOM   1173  CA  GLN A  74     -19.280  17.342  11.595  1.00 19.56           C  
ANISOU 1173  CA  GLN A  74     2487   2321   2623    100   -104     57       C  
ATOM   1174  C   GLN A  74     -19.639  16.139  12.444  1.00 17.25           C  
ANISOU 1174  C   GLN A  74     2171   2066   2317     98    -97     38       C  
ATOM   1175  O   GLN A  74     -19.134  15.045  12.181  1.00 18.80           O  
ANISOU 1175  O   GLN A  74     2364   2283   2496     78    -90     44       O  
ATOM   1176  CB  GLN A  74     -20.459  17.578  10.662  1.00 22.75           C  
ANISOU 1176  CB  GLN A  74     2892   2727   3026    122   -119     74       C  
ATOM   1177  CG  GLN A  74     -20.337  18.716   9.724  1.00 31.18           C  
ANISOU 1177  CG  GLN A  74     3983   3759   4104    130   -128     98       C  
ATOM   1178  CD  GLN A  74     -21.661  18.956   9.032  1.00 28.08           C  
ANISOU 1178  CD  GLN A  74     3586   3372   3710    159   -147    111       C  
ATOM   1179  OE1 GLN A  74     -22.575  19.546   9.600  1.00 33.08           O  
ANISOU 1179  OE1 GLN A  74     4210   3999   4359    185   -154     98       O  
ATOM   1180  NE2 GLN A  74     -21.778  18.473   7.813  1.00 21.39           N  
ANISOU 1180  NE2 GLN A  74     2746   2538   2843    155   -155    135       N  
ATOM   1181  H   GLN A  74     -18.015  16.143  10.696  1.00 17.63           H  
ATOM   1182  HA  GLN A  74     -19.133  18.126  12.164  1.00 23.45           H  
ATOM   1183  HB2 GLN A  74     -20.590  16.779  10.129  1.00 27.28           H  
ATOM   1184  HB3 GLN A  74     -21.249  17.735  11.204  1.00 27.28           H  
ATOM   1185  HG2 GLN A  74     -20.096  19.518  10.215  1.00 37.39           H  
ATOM   1186  HG3 GLN A  74     -19.669  18.513   9.052  1.00 37.39           H  
ATOM   1187 HE21 GLN A  74     -22.510  18.582   7.376  1.00 25.65           H  
ATOM   1188 HE22 GLN A  74     -21.121  18.049   7.454  1.00 25.65           H  
ATOM   1189  N   ASP A  75     -20.518  16.333  13.427  1.00 21.19           N  
ANISOU 1189  N   ASP A  75     2655   2574   2824    119    -97     18       N  
ATOM   1190  CA  ASP A  75     -21.025  15.236  14.262  1.00 20.56           C  
ANISOU 1190  CA  ASP A  75     2551   2530   2732    119    -88      4       C  
ATOM   1191  C   ASP A  75     -22.034  14.422  13.449  1.00 26.07           C  
ANISOU 1191  C   ASP A  75     3233   3250   3421    122    -96     20       C  
ATOM   1192  O   ASP A  75     -23.232  14.672  13.524  1.00 44.72           O  
ANISOU 1192  O   ASP A  75     5579   5621   5792    145   -103     18       O  
ATOM   1193  CB  ASP A  75     -21.740  15.776  15.513  1.00 21.16           C  
ANISOU 1193  CB  ASP A  75     2614   2609   2817    144    -84    -20       C  
ATOM   1194  CG  ASP A  75     -20.784  16.253  16.604  1.00 26.38           C  
ANISOU 1194  CG  ASP A  75     3285   3257   3480    140    -76    -43       C  
ATOM   1195  OD1 ASP A  75     -21.265  16.686  17.671  1.00 33.72           O  
ANISOU 1195  OD1 ASP A  75     4209   4191   4413    161    -72    -66       O  
ATOM   1196  OD2 ASP A  75     -19.564  16.181  16.422  1.00 24.23           O  
ANISOU 1196  OD2 ASP A  75     3027   2973   3206    116    -75    -40       O  
ATOM   1197  H   ASP A  75     -20.842  17.102  13.636  1.00 25.41           H  
ATOM   1198  HA  ASP A  75     -20.288  14.653  14.538  1.00 24.65           H  
ATOM   1199  HB2 ASP A  75     -22.297  16.528  15.256  1.00 25.37           H  
ATOM   1200  HB3 ASP A  75     -22.291  15.071  15.888  1.00 25.37           H  
ATOM   1201  N   LYS A  76     -21.550  13.458  12.680  1.00 18.49           N  
ANISOU 1201  N   LYS A  76     2277   2301   2446    101    -96     33       N  
ATOM   1202  CA  LYS A  76     -22.406  12.607  11.842  1.00 16.72           C  
ANISOU 1202  CA  LYS A  76     2041   2098   2214    100   -107     45       C  
ATOM   1203  C   LYS A  76     -22.549  11.186  12.364  1.00 23.22           C  
ANISOU 1203  C   LYS A  76     2845   2950   3028     86    -99     38       C  
ATOM   1204  O   LYS A  76     -23.598  10.554  12.214  1.00 24.33           O  
ANISOU 1204  O   LYS A  76     2965   3110   3170     89   -106     40       O  
ATOM   1205  CB  LYS A  76     -21.817  12.526  10.434  1.00 20.46           C  
ANISOU 1205  CB  LYS A  76     2536   2562   2675     89   -116     65       C  
ATOM   1206  CG  LYS A  76     -22.078  13.758   9.600  1.00 29.91           C  
ANISOU 1206  CG  LYS A  76     3750   3736   3879    106   -130     80       C  
ATOM   1207  CD  LYS A  76     -21.543  13.599   8.196  1.00 27.62           C  
ANISOU 1207  CD  LYS A  76     3482   3442   3571     97   -136    103       C  
ATOM   1208  CE  LYS A  76     -22.099  14.683   7.308  1.00 34.04           C  
ANISOU 1208  CE  LYS A  76     4309   4237   4389    118   -153    122       C  
ATOM   1209  NZ  LYS A  76     -21.656  14.504   5.912  1.00 36.83           N  
ANISOU 1209  NZ  LYS A  76     4684   4590   4718    112   -159    145       N  
ATOM   1210  H   LYS A  76     -20.713  13.267  12.621  1.00 22.16           H  
ATOM   1211  HA  LYS A  76     -23.300  13.006  11.781  1.00 20.04           H  
ATOM   1212  HB2 LYS A  76     -20.856  12.411  10.503  1.00 24.53           H  
ATOM   1213  HB3 LYS A  76     -22.208  11.767   9.974  1.00 24.53           H  
ATOM   1214  HG2 LYS A  76     -23.034  13.912   9.546  1.00 35.88           H  
ATOM   1215  HG3 LYS A  76     -21.638  14.520  10.009  1.00 35.88           H  
ATOM   1216  HD2 LYS A  76     -20.576  13.674   8.206  1.00 33.13           H  
ATOM   1217  HD3 LYS A  76     -21.815  12.739   7.841  1.00 33.13           H  
ATOM   1218  HE2 LYS A  76     -23.068  14.649   7.327  1.00 40.83           H  
ATOM   1219  HE3 LYS A  76     -21.786  15.547   7.620  1.00 40.83           H  
ATOM   1220  HZ1 LYS A  76     -21.992  15.151   5.401  1.00 44.17           H  
ATOM   1221  HZ2 LYS A  76     -20.767  14.534   5.869  1.00 44.17           H  
ATOM   1222  HZ3 LYS A  76     -21.934  13.717   5.603  1.00 44.17           H  
ATOM   1223  N   ALA A  77     -21.457  10.659  12.894  1.00 19.14           N  
ANISOU 1223  N   ALA A  77     2336   2434   2503     68    -84     32       N  
ATOM   1224  CA  ALA A  77     -21.442   9.321  13.458  1.00 15.80           C  
ANISOU 1224  CA  ALA A  77     1899   2033   2071     54    -75     28       C  
ATOM   1225  C   ALA A  77     -20.626   9.473  14.724  1.00 15.81           C  
ANISOU 1225  C   ALA A  77     1903   2034   2071     52    -59     14       C  
ATOM   1226  O   ALA A  77     -19.429   9.780  14.670  1.00 15.24           O  
ANISOU 1226  O   ALA A  77     1848   1947   1995     43    -55     13       O  
ATOM   1227  CB  ALA A  77     -20.825   8.322  12.488  1.00 17.29           C  
ANISOU 1227  CB  ALA A  77     2099   2224   2246     34    -78     38       C  
ATOM   1228  H   ALA A  77     -20.699  11.064  12.938  1.00 22.95           H  
ATOM   1229  HA  ALA A  77     -22.351   9.035  13.688  1.00 18.94           H  
ATOM   1230  HB1 ALA A  77     -20.831   7.451  12.891  1.00 20.73           H  
ATOM   1231  HB2 ALA A  77     -21.343   8.312  11.679  1.00 20.73           H  
ATOM   1232  HB3 ALA A  77     -19.923   8.589  12.296  1.00 20.73           H  
ATOM   1233  N   VAL A  78     -21.286   9.361  15.869  1.00 12.25           N  
ANISOU 1233  N   VAL A  78     1433   1598   1622     63    -49      3       N  
ATOM   1234  CA  VAL A  78     -20.603   9.605  17.121  1.00 12.49           C  
ANISOU 1234  CA  VAL A  78     1468   1631   1649     66    -36    -13       C  
ATOM   1235  C   VAL A  78     -20.842   8.509  18.143  1.00 16.55           C  
ANISOU 1235  C   VAL A  78     1967   2171   2152     62    -22    -15       C  
ATOM   1236  O   VAL A  78     -21.866   7.816  18.153  1.00 17.22           O  
ANISOU 1236  O   VAL A  78     2031   2273   2239     63    -19     -8       O  
ATOM   1237  CB  VAL A  78     -20.983  10.986  17.747  1.00 17.96           C  
ANISOU 1237  CB  VAL A  78     2161   2310   2351     90    -38    -28       C  
ATOM   1238  CG1 VAL A  78     -20.609  12.121  16.813  1.00 17.26           C  
ANISOU 1238  CG1 VAL A  78     2092   2191   2275     92    -51    -24       C  
ATOM   1239  CG2 VAL A  78     -22.473  11.064  18.067  1.00 17.78           C  
ANISOU 1239  CG2 VAL A  78     2115   2305   2335    111    -35    -30       C  
ATOM   1240  H   VAL A  78     -22.116   9.148  15.944  1.00 14.68           H  
ATOM   1241  HA  VAL A  78     -19.639   9.625  16.942  1.00 14.97           H  
ATOM   1242  HB  VAL A  78     -20.486  11.105  18.584  1.00 21.53           H  
ATOM   1243 HG11 VAL A  78     -20.853  12.955  17.221  1.00 20.69           H  
ATOM   1244 HG12 VAL A  78     -19.662  12.098  16.656  1.00 20.69           H  
ATOM   1245 HG13 VAL A  78     -21.081  12.012  15.984  1.00 20.69           H  
ATOM   1246 HG21 VAL A  78     -22.666  11.924  18.449  1.00 21.31           H  
ATOM   1247 HG22 VAL A  78     -22.973  10.946  17.256  1.00 21.31           H  
ATOM   1248 HG23 VAL A  78     -22.695  10.371  18.693  1.00 21.31           H  
ATOM   1249  N   LEU A  79     -19.850   8.356  18.996  1.00 11.67           N  
ANISOU 1249  N   LEU A  79     1356   1554   1522     57    -13    -25       N  
ATOM   1250  CA  LEU A  79     -19.947   7.510  20.162  1.00 14.64           C  
ANISOU 1250  CA  LEU A  79     1722   1954   1886     58      2    -27       C  
ATOM   1251  C   LEU A  79     -19.943   8.395  21.423  1.00 17.95           C  
ANISOU 1251  C   LEU A  79     2142   2378   2299     79      9    -48       C  
ATOM   1252  O   LEU A  79     -19.164   9.362  21.539  1.00 15.00           O  
ANISOU 1252  O   LEU A  79     1784   1987   1929     83      1    -63       O  
ATOM   1253  CB  LEU A  79     -18.770   6.536  20.124  1.00 13.15           C  
ANISOU 1253  CB  LEU A  79     1544   1766   1685     39      4    -21       C  
ATOM   1254  CG  LEU A  79     -18.669   5.528  21.256  1.00 16.92           C  
ANISOU 1254  CG  LEU A  79     2015   2266   2147     39     19    -20       C  
ATOM   1255  CD1 LEU A  79     -19.838   4.547  21.189  1.00 16.33           C  
ANISOU 1255  CD1 LEU A  79     1922   2206   2077     34     27     -4       C  
ATOM   1256  CD2 LEU A  79     -17.308   4.818  21.153  1.00 14.37           C  
ANISOU 1256  CD2 LEU A  79     1705   1938   1815     24     17    -16       C  
ATOM   1257  H   LEU A  79     -19.088   8.746  18.918  1.00 13.98           H  
ATOM   1258  HA  LEU A  79     -20.783   6.999  20.135  1.00 17.55           H  
ATOM   1259  HB2 LEU A  79     -18.822   6.032  19.297  1.00 15.76           H  
ATOM   1260  HB3 LEU A  79     -17.950   7.055  20.130  1.00 15.76           H  
ATOM   1261  HG  LEU A  79     -18.709   5.993  22.106  1.00 20.28           H  
ATOM   1262 HD11 LEU A  79     -19.759   3.918  21.910  1.00 19.58           H  
ATOM   1263 HD12 LEU A  79     -20.660   5.035  21.268  1.00 19.58           H  
ATOM   1264 HD13 LEU A  79     -19.810   4.086  20.347  1.00 19.58           H  
ATOM   1265 HD21 LEU A  79     -17.235   4.178  21.865  1.00 17.22           H  
ATOM   1266 HD22 LEU A  79     -17.251   4.373  20.304  1.00 17.22           H  
ATOM   1267 HD23 LEU A  79     -16.609   5.472  21.227  1.00 17.22           H  
ATOM   1268  N   LYS A  80     -20.860   8.102  22.335  1.00 13.12           N  
ANISOU 1268  N   LYS A  80     1514   1791   1681     93     23    -50       N  
ATOM   1269  CA  LYS A  80     -20.995   8.840  23.587  1.00 16.42           C  
ANISOU 1269  CA  LYS A  80     1932   2218   2088    117     32    -71       C  
ATOM   1270  C   LYS A  80     -21.366   7.858  24.695  1.00 15.74           C  
ANISOU 1270  C   LYS A  80     1834   2166   1982    121     53    -64       C  
ATOM   1271  O   LYS A  80     -21.616   6.695  24.430  1.00 15.66           O  
ANISOU 1271  O   LYS A  80     1812   2165   1972    105     60    -43       O  
ATOM   1272  CB  LYS A  80     -22.101   9.895  23.494  1.00 20.91           C  
ANISOU 1272  CB  LYS A  80     2491   2783   2671    142     30    -80       C  
ATOM   1273  CG  LYS A  80     -22.044  10.825  22.303  1.00 26.72           C  
ANISOU 1273  CG  LYS A  80     3237   3487   3428    140     11    -79       C  
ATOM   1274  CD  LYS A  80     -23.127  11.908  22.426  1.00 31.11           C  
ANISOU 1274  CD  LYS A  80     3784   4040   3998    171     10    -91       C  
ATOM   1275  CE  LYS A  80     -22.984  12.708  23.717  1.00 45.75           C  
ANISOU 1275  CE  LYS A  80     5645   5896   5840    196     17   -120       C  
ATOM   1276  NZ  LYS A  80     -24.054  13.741  23.895  1.00 52.20           N  
ANISOU 1276  NZ  LYS A  80     6454   6710   6669    230     18   -133       N  
ATOM   1277  H   LYS A  80     -21.431   7.465  22.251  1.00 15.73           H  
ATOM   1278  HA  LYS A  80     -20.149   9.279  23.815  1.00 19.68           H  
ATOM   1279  HB2 LYS A  80     -22.956   9.436  23.460  1.00 25.07           H  
ATOM   1280  HB3 LYS A  80     -22.064  10.446  24.291  1.00 25.07           H  
ATOM   1281  HG2 LYS A  80     -21.177  11.258  22.271  1.00 32.04           H  
ATOM   1282  HG3 LYS A  80     -22.203  10.321  21.490  1.00 32.04           H  
ATOM   1283  HD2 LYS A  80     -23.051  12.522  21.679  1.00 37.32           H  
ATOM   1284  HD3 LYS A  80     -24.001  11.487  22.425  1.00 37.32           H  
ATOM   1285  HE2 LYS A  80     -23.029  12.098  24.470  1.00 54.88           H  
ATOM   1286  HE3 LYS A  80     -22.127  13.163  23.711  1.00 54.88           H  
ATOM   1287  HZ1 LYS A  80     -23.928  14.180  24.659  1.00 62.62           H  
ATOM   1288  HZ2 LYS A  80     -24.031  14.321  23.221  1.00 62.62           H  
ATOM   1289  HZ3 LYS A  80     -24.853  13.350  23.914  1.00 62.62           H  
ATOM   1290  N   GLY A  81     -21.413   8.335  25.933  1.00 15.13           N  
ANISOU 1290  N   GLY A  81     1759   2104   1888    144     64    -83       N  
ATOM   1291  CA  GLY A  81     -21.847   7.505  27.050  1.00 15.90           C  
ANISOU 1291  CA  GLY A  81     1845   2235   1963    151     87    -74       C  
ATOM   1292  C   GLY A  81     -20.809   6.471  27.436  1.00 18.25           C  
ANISOU 1292  C   GLY A  81     2153   2538   2241    135     88    -64       C  
ATOM   1293  O   GLY A  81     -19.610   6.650  27.200  1.00 16.61           O  
ANISOU 1293  O   GLY A  81     1964   2314   2033    125     72    -73       O  
ATOM   1294  H   GLY A  81     -21.198   9.138  26.154  1.00 18.14           H  
ATOM   1295  HA2 GLY A  81     -22.024   8.066  27.821  1.00 19.06           H  
ATOM   1296  HA3 GLY A  81     -22.666   7.044  26.811  1.00 19.06           H  
ATOM   1297  N   GLY A  82     -21.251   5.379  28.050  1.00 18.51           N  
ANISOU 1297  N   GLY A  82     2176   2597   2261    132    109    -44       N  
ATOM   1298  CA  GLY A  82     -20.315   4.425  28.607  1.00 21.02           C  
ANISOU 1298  CA  GLY A  82     2505   2922   2557    123    112    -34       C  
ATOM   1299  C   GLY A  82     -19.371   5.117  29.565  1.00 17.50           C  
ANISOU 1299  C   GLY A  82     2079   2482   2087    141    104    -60       C  
ATOM   1300  O   GLY A  82     -19.800   5.882  30.435  1.00 19.19           O  
ANISOU 1300  O   GLY A  82     2294   2713   2287    167    112    -79       O  
ATOM   1301  H   GLY A  82     -22.080   5.173  28.155  1.00 22.20           H  
ATOM   1302  HA2 GLY A  82     -20.795   3.731  29.086  1.00 25.20           H  
ATOM   1303  HA3 GLY A  82     -19.797   4.016  27.896  1.00 25.20           H  
ATOM   1304  N   PRO A  83     -18.058   4.868  29.421  1.00 15.03           N  
ANISOU 1304  N   PRO A  83     1782   2157   1770    128     88    -64       N  
ATOM   1305  CA  PRO A  83     -17.064   5.511  30.277  1.00 15.30           C  
ANISOU 1305  CA  PRO A  83     1833   2195   1783    142     76    -90       C  
ATOM   1306  C   PRO A  83     -16.685   6.915  29.802  1.00 15.63           C  
ANISOU 1306  C   PRO A  83     1883   2211   1845    145     55   -120       C  
ATOM   1307  O   PRO A  83     -15.877   7.601  30.445  1.00 17.44           O  
ANISOU 1307  O   PRO A  83     2125   2439   2062    154     41   -147       O  
ATOM   1308  CB  PRO A  83     -15.856   4.584  30.130  1.00 17.67           C  
ANISOU 1308  CB  PRO A  83     2141   2492   2079    125     66    -78       C  
ATOM   1309  CG  PRO A  83     -15.957   4.124  28.689  1.00 16.02           C  
ANISOU 1309  CG  PRO A  83     1926   2260   1900    100     63    -59       C  
ATOM   1310  CD  PRO A  83     -17.436   3.932  28.456  1.00 14.89           C  
ANISOU 1310  CD  PRO A  83     1767   2123   1767    102     80    -43       C  
ATOM   1311  HA  PRO A  83     -17.361   5.535  31.210  1.00 18.34           H  
ATOM   1312  HB2 PRO A  83     -15.036   5.079  30.282  1.00 21.18           H  
ATOM   1313  HB3 PRO A  83     -15.934   3.836  30.742  1.00 21.18           H  
ATOM   1314  HG2 PRO A  83     -15.601   4.807  28.100  1.00 19.20           H  
ATOM   1315  HG3 PRO A  83     -15.478   3.288  28.577  1.00 19.20           H  
ATOM   1316  HD2 PRO A  83     -17.671   4.177  27.547  1.00 17.85           H  
ATOM   1317  HD3 PRO A  83     -17.695   3.019  28.656  1.00 17.85           H  
ATOM   1318  N   LEU A  84     -17.260   7.344  28.688  1.00 13.74           N  
ANISOU 1318  N   LEU A  84     1636   1950   1635    135     52   -115       N  
ATOM   1319  CA  LEU A  84     -16.764   8.548  28.027  1.00 12.56           C  
ANISOU 1319  CA  LEU A  84     1496   1770   1508    132     31   -135       C  
ATOM   1320  C   LEU A  84     -17.444   9.810  28.535  1.00 17.18           C  
ANISOU 1320  C   LEU A  84     2084   2351   2095    158     31   -161       C  
ATOM   1321  O   LEU A  84     -18.636   9.799  28.875  1.00 18.93           O  
ANISOU 1321  O   LEU A  84     2292   2589   2310    176     47   -158       O  
ATOM   1322  CB  LEU A  84     -17.015   8.464  26.531  1.00 13.38           C  
ANISOU 1322  CB  LEU A  84     1594   1850   1640    112     26   -115       C  
ATOM   1323  CG  LEU A  84     -16.428   7.224  25.862  1.00 13.09           C  
ANISOU 1323  CG  LEU A  84     1556   1813   1603     88     27    -90       C  
ATOM   1324  CD1 LEU A  84     -16.995   7.116  24.442  1.00 19.02           C  
ANISOU 1324  CD1 LEU A  84     2301   2548   2378     74     24    -72       C  
ATOM   1325  CD2 LEU A  84     -14.853   7.221  25.871  1.00 13.58           C  
ANISOU 1325  CD2 LEU A  84     1630   1866   1663     75     13    -99       C  
ATOM   1326  H   LEU A  84     -17.927   6.966  28.298  1.00 16.47           H  
ATOM   1327  HA  LEU A  84     -15.799   8.630  28.178  1.00 15.06           H  
ATOM   1328  HB2 LEU A  84     -17.973   8.456  26.377  1.00 16.03           H  
ATOM   1329  HB3 LEU A  84     -16.622   9.243  26.106  1.00 16.03           H  
ATOM   1330  HG  LEU A  84     -16.722   6.442  26.353  1.00 15.68           H  
ATOM   1331 HD11 LEU A  84     -16.627   6.337  24.018  1.00 22.81           H  
ATOM   1332 HD12 LEU A  84     -17.951   7.041  24.493  1.00 22.81           H  
ATOM   1333 HD13 LEU A  84     -16.753   7.903  23.948  1.00 22.81           H  
ATOM   1334 HD21 LEU A  84     -14.540   6.422  25.439  1.00 16.27           H  
ATOM   1335 HD22 LEU A  84     -14.537   7.994  25.398  1.00 16.27           H  
ATOM   1336 HD23 LEU A  84     -14.546   7.244  26.780  1.00 16.27           H  
ATOM   1337  N   ASP A  85     -16.670  10.896  28.567  1.00 15.82           N  
ANISOU 1337  N   ASP A  85     1926   2154   1932    159     11   -188       N  
ATOM   1338  CA  ASP A  85     -17.220  12.228  28.760  1.00 18.22           C  
ANISOU 1338  CA  ASP A  85     2235   2441   2246    181      5   -214       C  
ATOM   1339  C   ASP A  85     -17.125  12.921  27.407  1.00 24.81           C  
ANISOU 1339  C   ASP A  85     3073   3237   3117    164     -8   -206       C  
ATOM   1340  O   ASP A  85     -16.094  12.854  26.750  1.00 27.76           O  
ANISOU 1340  O   ASP A  85     3452   3592   3503    139    -21   -199       O  
ATOM   1341  CB  ASP A  85     -16.400  12.980  29.814  1.00 24.73           C  
ANISOU 1341  CB  ASP A  85     3077   3264   3057    193     -9   -252       C  
ATOM   1342  CG  ASP A  85     -16.525  12.358  31.193  1.00 41.63           C  
ANISOU 1342  CG  ASP A  85     5216   5445   5155    214      4   -260       C  
ATOM   1343  OD1 ASP A  85     -17.625  11.857  31.528  1.00 45.16           O  
ANISOU 1343  OD1 ASP A  85     5651   5919   5587    230     28   -246       O  
ATOM   1344  OD2 ASP A  85     -15.526  12.362  31.945  1.00 51.80           O  
ANISOU 1344  OD2 ASP A  85     6517   6741   6426    213    -10   -279       O  
ATOM   1345  H   ASP A  85     -15.815  10.882  28.477  1.00 18.97           H  
ATOM   1346  HA  ASP A  85     -18.157  12.180  29.042  1.00 21.84           H  
ATOM   1347  HB2 ASP A  85     -15.464  12.963  29.560  1.00 29.66           H  
ATOM   1348  HB3 ASP A  85     -16.714  13.896  29.867  1.00 29.66           H  
ATOM   1349  N   GLY A  86     -18.198  13.561  26.970  1.00 23.88           N  
ANISOU 1349  N   GLY A  86     2950   3108   3015    180     -5   -205       N  
ATOM   1350  CA  GLY A  86     -18.169  14.266  25.711  1.00 25.59           C  
ANISOU 1350  CA  GLY A  86     3171   3288   3263    168    -18   -196       C  
ATOM   1351  C   GLY A  86     -18.479  13.381  24.513  1.00 24.97           C  
ANISOU 1351  C   GLY A  86     3081   3213   3192    149    -14   -160       C  
ATOM   1352  O   GLY A  86     -19.001  12.265  24.645  1.00 24.16           O  
ANISOU 1352  O   GLY A  86     2963   3140   3076    146      1   -143       O  
ATOM   1353  H   GLY A  86     -18.950  13.601  27.385  1.00 28.64           H  
ATOM   1354  HA2 GLY A  86     -18.819  14.986  25.733  1.00 30.69           H  
ATOM   1355  HA3 GLY A  86     -17.290  14.654  25.581  1.00 30.69           H  
ATOM   1356  N   THR A  87     -18.166  13.914  23.340  1.00 15.60           N  
ANISOU 1356  N   THR A  87     1903   1995   2029    134    -26   -149       N  
ATOM   1357  CA  THR A  87     -18.586  13.348  22.083  1.00 13.72           C  
ANISOU 1357  CA  THR A  87     1658   1757   1800    121    -26   -119       C  
ATOM   1358  C   THR A  87     -17.362  12.941  21.290  1.00 13.74           C  
ANISOU 1358  C   THR A  87     1670   1747   1805     92    -32   -105       C  
ATOM   1359  O   THR A  87     -16.438  13.735  21.106  1.00 14.11           O  
ANISOU 1359  O   THR A  87     1730   1767   1864     82    -42   -113       O  
ATOM   1360  CB  THR A  87     -19.365  14.384  21.293  1.00 24.58           C  
ANISOU 1360  CB  THR A  87     3035   3106   3196    135    -35   -116       C  
ATOM   1361  OG1 THR A  87     -20.527  14.747  22.046  1.00 22.70           O  
ANISOU 1361  OG1 THR A  87     2786   2883   2957    166    -28   -130       O  
ATOM   1362  CG2 THR A  87     -19.785  13.840  19.932  1.00 23.48           C  
ANISOU 1362  CG2 THR A  87     2890   2967   3063    123    -38    -86       C  
ATOM   1363  H   THR A  87     -17.694  14.628  23.251  1.00 18.70           H  
ATOM   1364  HA  THR A  87     -19.151  12.562  22.234  1.00 16.45           H  
ATOM   1365  HB  THR A  87     -18.811  15.168  21.154  1.00 29.47           H  
ATOM   1366  HG1 THR A  87     -20.963  15.307  21.636  1.00 27.23           H  
ATOM   1367 HG21 THR A  87     -20.275  14.509  19.449  1.00 28.15           H  
ATOM   1368 HG22 THR A  87     -19.009  13.594  19.423  1.00 28.15           H  
ATOM   1369 HG23 THR A  87     -20.342  13.066  20.046  1.00 28.15           H  
ATOM   1370  N   TYR A  88     -17.355  11.691  20.841  1.00 13.71           N  
ANISOU 1370  N   TYR A  88     1657   1762   1790     77    -25    -85       N  
ATOM   1371  CA  TYR A  88     -16.255  11.181  20.029  1.00 12.06           C  
ANISOU 1371  CA  TYR A  88     1456   1546   1582     52    -28    -71       C  
ATOM   1372  C   TYR A  88     -16.753  10.874  18.619  1.00 15.81           C  
ANISOU 1372  C   TYR A  88     1930   2015   2062     45    -31    -47       C  
ATOM   1373  O   TYR A  88     -17.712  10.129  18.452  1.00 16.40           O  
ANISOU 1373  O   TYR A  88     1992   2106   2131     49    -27    -37       O  
ATOM   1374  CB  TYR A  88     -15.707   9.905  20.656  1.00 12.56           C  
ANISOU 1374  CB  TYR A  88     1513   1634   1626     43    -19    -69       C  
ATOM   1375  CG  TYR A  88     -14.955  10.123  21.940  1.00 11.96           C  
ANISOU 1375  CG  TYR A  88     1440   1566   1540     48    -19    -91       C  
ATOM   1376  CD1 TYR A  88     -15.608  10.531  23.106  1.00 12.54           C  
ANISOU 1376  CD1 TYR A  88     1509   1650   1604     70    -16   -110       C  
ATOM   1377  CD2 TYR A  88     -13.585   9.888  21.992  1.00 13.36           C  
ANISOU 1377  CD2 TYR A  88     1621   1739   1714     33    -24    -93       C  
ATOM   1378  CE1 TYR A  88     -14.890  10.728  24.294  1.00 11.90           C  
ANISOU 1378  CE1 TYR A  88     1434   1578   1510     77    -18   -132       C  
ATOM   1379  CE2 TYR A  88     -12.863  10.067  23.161  1.00 13.19           C  
ANISOU 1379  CE2 TYR A  88     1602   1726   1683     37    -28   -114       C  
ATOM   1380  CZ  TYR A  88     -13.518  10.488  24.307  1.00 12.53           C  
ANISOU 1380  CZ  TYR A  88     1518   1654   1589     60    -26   -135       C  
ATOM   1381  OH  TYR A  88     -12.804  10.659  25.452  1.00 14.23           O  
ANISOU 1381  OH  TYR A  88     1738   1880   1791     66    -33   -157       O  
ATOM   1382  H   TYR A  88     -17.977  11.116  20.992  1.00 16.43           H  
ATOM   1383  HA  TYR A  88     -15.538  11.847  19.978  1.00 14.46           H  
ATOM   1384  HB2 TYR A  88     -16.448   9.308  20.846  1.00 15.06           H  
ATOM   1385  HB3 TYR A  88     -15.101   9.485  20.026  1.00 15.06           H  
ATOM   1386  HD1 TYR A  88     -16.524  10.693  23.089  1.00 15.02           H  
ATOM   1387  HD2 TYR A  88     -13.143   9.609  21.223  1.00 16.01           H  
ATOM   1388  HE1 TYR A  88     -15.327  11.003  25.068  1.00 14.26           H  
ATOM   1389  HE2 TYR A  88     -11.947   9.911  23.174  1.00 15.81           H  
ATOM   1390  HH  TYR A  88     -12.222  11.226  25.337  1.00 17.06           H  
ATOM   1391  N   ARG A  89     -16.098  11.434  17.606  1.00 10.21           N  
ANISOU 1391  N   ARG A  89     1233   1282   1363     33    -38    -37       N  
ATOM   1392  CA  ARG A  89     -16.525  11.253  16.211  1.00 10.37           C  
ANISOU 1392  CA  ARG A  89     1257   1297   1385     29    -43    -15       C  
ATOM   1393  C   ARG A  89     -15.825  10.083  15.561  1.00 12.85           C  
ANISOU 1393  C   ARG A  89     1573   1623   1686     10    -38     -1       C  
ATOM   1394  O   ARG A  89     -14.601   9.954  15.675  1.00 11.39           O  
ANISOU 1394  O   ARG A  89     1393   1436   1499     -3    -33     -3       O  
ATOM   1395  CB  ARG A  89     -16.122  12.462  15.356  1.00 14.62           C  
ANISOU 1395  CB  ARG A  89     1811   1804   1938     27    -50     -6       C  
ATOM   1396  CG  ARG A  89     -17.001  13.625  15.505  1.00 24.70           C  
ANISOU 1396  CG  ARG A  89     3091   3064   3231     47    -58    -12       C  
ATOM   1397  CD  ARG A  89     -16.637  14.711  14.512  1.00 14.89           C  
ANISOU 1397  CD  ARG A  89     1866   1788   2003     44    -66      3       C  
ATOM   1398  NE  ARG A  89     -17.312  15.895  14.967  1.00 20.58           N  
ANISOU 1398  NE  ARG A  89     2590   2488   2741     66    -73    -10       N  
ATOM   1399  CZ  ARG A  89     -17.001  17.126  14.622  1.00 17.65           C  
ANISOU 1399  CZ  ARG A  89     2236   2080   2390     67    -80     -5       C  
ATOM   1400  NH1 ARG A  89     -16.010  17.355  13.760  1.00 18.32           N  
ANISOU 1400  NH1 ARG A  89     2334   2147   2479     46    -78     14       N  
ATOM   1401  NH2 ARG A  89     -17.697  18.123  15.142  1.00 22.60           N  
ANISOU 1401  NH2 ARG A  89     2866   2689   3033     90    -87    -20       N  
ATOM   1402  H   ARG A  89     -15.400  11.927  17.696  1.00 12.23           H  
ATOM   1403  HA  ARG A  89     -17.495  11.124  16.161  1.00 12.42           H  
ATOM   1404  HB2 ARG A  89     -15.226  12.735  15.606  1.00 17.52           H  
ATOM   1405  HB3 ARG A  89     -16.135  12.200  14.422  1.00 17.52           H  
ATOM   1406  HG2 ARG A  89     -17.920  13.358  15.343  1.00 29.63           H  
ATOM   1407  HG3 ARG A  89     -16.908  13.987  16.401  1.00 29.63           H  
ATOM   1408  HD2 ARG A  89     -15.679  14.864  14.516  1.00 17.85           H  
ATOM   1409  HD3 ARG A  89     -16.956  14.479  13.626  1.00 17.85           H  
ATOM   1410  HE  ARG A  89     -17.972  15.791  15.509  1.00 24.68           H  
ATOM   1411 HH11 ARG A  89     -15.563  16.696  13.435  1.00 21.96           H  
ATOM   1412 HH12 ARG A  89     -15.814  18.161  13.533  1.00 21.96           H  
ATOM   1413 HH21 ARG A  89     -18.338  17.958  15.691  1.00 27.10           H  
ATOM   1414 HH22 ARG A  89     -17.519  18.934  14.920  1.00 27.10           H  
ATOM   1415  N   LEU A  90     -16.586   9.290  14.805  1.00 11.32           N  
ANISOU 1415  N   LEU A  90     1375   1441   1485     10    -41     11       N  
ATOM   1416  CA  LEU A  90     -16.019   8.189  14.036  1.00 14.96           C  
ANISOU 1416  CA  LEU A  90     1840   1909   1933     -4    -38     22       C  
ATOM   1417  C   LEU A  90     -15.192   8.722  12.875  1.00 13.62           C  
ANISOU 1417  C   LEU A  90     1688   1724   1764    -12    -40     35       C  
ATOM   1418  O   LEU A  90     -15.695   9.479  12.035  1.00 13.93           O  
ANISOU 1418  O   LEU A  90     1735   1751   1807     -6    -48     45       O  
ATOM   1419  CB  LEU A  90     -17.144   7.301  13.488  1.00 10.52           C  
ANISOU 1419  CB  LEU A  90     1271   1361   1367     -2    -45     29       C  
ATOM   1420  CG  LEU A  90     -16.680   6.116  12.637  1.00  9.44           C  
ANISOU 1420  CG  LEU A  90     1140   1230   1216    -15    -45     37       C  
ATOM   1421  CD1 LEU A  90     -15.920   5.061  13.427  1.00 13.62           C  
ANISOU 1421  CD1 LEU A  90     1667   1770   1739    -24    -33     31       C  
ATOM   1422  CD2 LEU A  90     -17.920   5.485  11.938  1.00 12.66           C  
ANISOU 1422  CD2 LEU A  90     1542   1647   1623    -13    -58     42       C  
ATOM   1423  H   LEU A  90     -17.438   9.372  14.723  1.00 13.57           H  
ATOM   1424  HA  LEU A  90     -15.441   7.646  14.611  1.00 17.93           H  
ATOM   1425  HB2 LEU A  90     -17.647   6.944  14.237  1.00 12.61           H  
ATOM   1426  HB3 LEU A  90     -17.727   7.847  12.937  1.00 12.61           H  
ATOM   1427  HG  LEU A  90     -16.087   6.446  11.943  1.00 11.31           H  
ATOM   1428 HD11 LEU A  90     -15.661   4.352  12.834  1.00 16.33           H  
ATOM   1429 HD12 LEU A  90     -15.141   5.464  13.817  1.00 16.33           H  
ATOM   1430 HD13 LEU A  90     -16.492   4.717  14.118  1.00 16.33           H  
ATOM   1431 HD21 LEU A  90     -17.633   4.742  11.403  1.00 15.18           H  
ATOM   1432 HD22 LEU A  90     -18.538   5.187  12.610  1.00 15.18           H  
ATOM   1433 HD23 LEU A  90     -18.336   6.148  11.382  1.00 15.18           H  
ATOM   1434  N   ILE A  91     -13.933   8.301  12.806  1.00 10.35           N  
ANISOU 1434  N   ILE A  91     1278   1312   1344    -25    -31     36       N  
ATOM   1435  CA  ILE A  91     -13.047   8.699  11.704  1.00 11.69           C  
ANISOU 1435  CA  ILE A  91     1461   1471   1512    -34    -27     51       C  
ATOM   1436  C   ILE A  91     -12.756   7.535  10.753  1.00 10.53           C  
ANISOU 1436  C   ILE A  91     1320   1337   1346    -39    -24     60       C  
ATOM   1437  O   ILE A  91     -12.700   7.715   9.523  1.00 10.80           O  
ANISOU 1437  O   ILE A  91     1367   1367   1370    -39    -25     75       O  
ATOM   1438  CB  ILE A  91     -11.744   9.354  12.223  1.00 10.95           C  
ANISOU 1438  CB  ILE A  91     1365   1365   1429    -45    -19     46       C  
ATOM   1439  CG1 ILE A  91     -10.839   9.680  11.030  1.00 13.83           C  
ANISOU 1439  CG1 ILE A  91     1742   1722   1792    -56    -11     66       C  
ATOM   1440  CG2 ILE A  91     -11.013   8.448  13.241  1.00 11.22           C  
ANISOU 1440  CG2 ILE A  91     1388   1416   1459    -50    -13     32       C  
ATOM   1441  CD1 ILE A  91      -9.603  10.513  11.394  1.00 16.72           C  
ANISOU 1441  CD1 ILE A  91     2104   2073   2176    -69     -5     64       C  
ATOM   1442  H   ILE A  91     -13.562   7.783  13.384  1.00 12.40           H  
ATOM   1443  HA  ILE A  91     -13.515   9.382  11.179  1.00 14.01           H  
ATOM   1444  HB  ILE A  91     -11.976  10.185  12.666  1.00 13.12           H  
ATOM   1445 HG12 ILE A  91     -10.530   8.849  10.637  1.00 16.58           H  
ATOM   1446 HG13 ILE A  91     -11.352  10.181  10.377  1.00 16.58           H  
ATOM   1447 HG21 ILE A  91     -10.214   8.891  13.535  1.00 13.45           H  
ATOM   1448 HG22 ILE A  91     -11.593   8.286  13.988  1.00 13.45           H  
ATOM   1449 HG23 ILE A  91     -10.789   7.617  12.814  1.00 13.45           H  
ATOM   1450 HD11 ILE A  91      -9.090  10.674  10.599  1.00 20.04           H  
ATOM   1451 HD12 ILE A  91      -9.889  11.347  11.774  1.00 20.04           H  
ATOM   1452 HD13 ILE A  91      -9.075  10.026  12.032  1.00 20.04           H  
ATOM   1453  N   GLN A  92     -12.634   6.331  11.286  1.00  9.16           N  
ANISOU 1453  N   GLN A  92     1138   1178   1163    -42    -20     51       N  
ATOM   1454  CA  GLN A  92     -12.400   5.179  10.422  1.00  8.37           C  
ANISOU 1454  CA  GLN A  92     1046   1089   1047    -45    -18     56       C  
ATOM   1455  C   GLN A  92     -12.642   3.894  11.168  1.00 10.53           C  
ANISOU 1455  C   GLN A  92     1310   1374   1317    -45    -18     46       C  
ATOM   1456  O   GLN A  92     -12.665   3.896  12.399  1.00 10.66           O  
ANISOU 1456  O   GLN A  92     1316   1394   1342    -44    -15     37       O  
ATOM   1457  CB  GLN A  92     -10.951   5.176   9.896  1.00 12.56           C  
ANISOU 1457  CB  GLN A  92     1582   1618   1571    -52     -5     63       C  
ATOM   1458  CG  GLN A  92      -9.875   5.321  10.990  1.00 11.55           C  
ANISOU 1458  CG  GLN A  92     1442   1491   1454    -58      5     54       C  
ATOM   1459  CD  GLN A  92      -9.111   4.050  11.282  1.00 11.49           C  
ANISOU 1459  CD  GLN A  92     1430   1497   1437    -59     12     48       C  
ATOM   1460  OE1 GLN A  92      -9.637   2.935  11.172  1.00 11.43           O  
ANISOU 1460  OE1 GLN A  92     1426   1497   1420    -54      8     45       O  
ATOM   1461  NE2 GLN A  92      -7.851   4.219  11.673  1.00 12.16           N  
ANISOU 1461  NE2 GLN A  92     1506   1585   1528    -64     21     46       N  
ATOM   1462  H   GLN A  92     -12.680   6.152  12.126  1.00 10.97           H  
ATOM   1463  HA  GLN A  92     -13.010   5.214   9.656  1.00 10.03           H  
ATOM   1464  HB2 GLN A  92     -10.790   4.339   9.434  1.00 15.05           H  
ATOM   1465  HB3 GLN A  92     -10.844   5.916   9.278  1.00 15.05           H  
ATOM   1466  HG2 GLN A  92      -9.234   5.993  10.709  1.00 13.84           H  
ATOM   1467  HG3 GLN A  92     -10.305   5.603  11.813  1.00 13.84           H  
ATOM   1468 HE21 GLN A  92      -7.362   3.535  11.854  1.00 14.57           H  
ATOM   1469 HE22 GLN A  92      -7.525   5.011  11.744  1.00 14.57           H  
ATOM   1470  N   PHE A  93     -12.852   2.802  10.430  1.00  8.79           N  
ANISOU 1470  N   PHE A  93     1097   1158   1084    -46    -21     47       N  
ATOM   1471  CA  PHE A  93     -12.722   1.479  11.048  1.00 10.06           C  
ANISOU 1471  CA  PHE A  93     1254   1327   1243    -48    -18     40       C  
ATOM   1472  C   PHE A  93     -11.783   0.606  10.232  1.00  9.62           C  
ANISOU 1472  C   PHE A  93     1209   1272   1173    -49    -12     41       C  
ATOM   1473  O   PHE A  93     -11.544   0.846   9.052  1.00 10.76           O  
ANISOU 1473  O   PHE A  93     1366   1415   1305    -47    -13     46       O  
ATOM   1474  CB  PHE A  93     -14.097   0.786  11.277  1.00  8.38           C  
ANISOU 1474  CB  PHE A  93     1033   1116   1035    -49    -29     38       C  
ATOM   1475  CG  PHE A  93     -14.824   0.351  10.011  1.00  9.94           C  
ANISOU 1475  CG  PHE A  93     1240   1312   1226    -50    -43     39       C  
ATOM   1476  CD1 PHE A  93     -14.449  -0.809   9.330  1.00 11.01           C  
ANISOU 1476  CD1 PHE A  93     1388   1447   1350    -52    -45     35       C  
ATOM   1477  CD2 PHE A  93     -15.945   1.046   9.584  1.00  9.42           C  
ANISOU 1477  CD2 PHE A  93     1170   1246   1165    -46    -57     42       C  
ATOM   1478  CE1 PHE A  93     -15.145  -1.224   8.196  1.00  9.18           C  
ANISOU 1478  CE1 PHE A  93     1165   1213   1109    -52    -62     32       C  
ATOM   1479  CE2 PHE A  93     -16.651   0.642   8.456  1.00  8.30           C  
ANISOU 1479  CE2 PHE A  93     1035   1105   1015    -46    -75     41       C  
ATOM   1480  CZ  PHE A  93     -16.252  -0.491   7.759  1.00 14.60           C  
ANISOU 1480  CZ  PHE A  93     1846   1901   1800    -50    -78     35       C  
ATOM   1481  H   PHE A  93     -13.064   2.796   9.597  1.00 10.53           H  
ATOM   1482  HA  PHE A  93     -12.311   1.596  11.929  1.00 12.06           H  
ATOM   1483  HB2 PHE A  93     -13.955  -0.006  11.819  1.00 10.04           H  
ATOM   1484  HB3 PHE A  93     -14.677   1.402  11.750  1.00 10.04           H  
ATOM   1485  HD1 PHE A  93     -13.708  -1.292   9.618  1.00 13.20           H  
ATOM   1486  HD2 PHE A  93     -16.213   1.809  10.043  1.00 11.29           H  
ATOM   1487  HE1 PHE A  93     -14.875  -1.984   7.734  1.00 10.99           H  
ATOM   1488  HE2 PHE A  93     -17.387   1.132   8.167  1.00  9.94           H  
ATOM   1489  HZ  PHE A  93     -16.722  -0.762   7.003  1.00 17.50           H  
ATOM   1490  N   HIS A  94     -11.242  -0.406  10.901  1.00  8.29           N  
ANISOU 1490  N   HIS A  94     1038   1108   1004    -49     -6     35       N  
ATOM   1491  CA  HIS A  94     -10.367  -1.369  10.291  1.00  7.91           C  
ANISOU 1491  CA  HIS A  94     1000   1061    945    -46      0     33       C  
ATOM   1492  C   HIS A  94     -10.384  -2.627  11.122  1.00  9.99           C  
ANISOU 1492  C   HIS A  94     1261   1324   1212    -46      0     28       C  
ATOM   1493  O   HIS A  94     -11.059  -2.693  12.157  1.00 10.47           O  
ANISOU 1493  O   HIS A  94     1310   1384   1282    -49     -2     29       O  
ATOM   1494  CB  HIS A  94      -8.928  -0.840  10.248  1.00  8.32           C  
ANISOU 1494  CB  HIS A  94     1050   1118    995    -45     14     36       C  
ATOM   1495  CG  HIS A  94      -8.364  -0.590  11.615  1.00  9.16           C  
ANISOU 1495  CG  HIS A  94     1140   1228   1112    -46     19     33       C  
ATOM   1496  ND1 HIS A  94      -8.513   0.615  12.271  1.00  9.96           N  
ANISOU 1496  ND1 HIS A  94     1232   1327   1225    -50     17     34       N  
ATOM   1497  CD2 HIS A  94      -7.711  -1.412  12.472  1.00 10.87           C  
ANISOU 1497  CD2 HIS A  94     1350   1449   1329    -42     23     29       C  
ATOM   1498  CE1 HIS A  94      -7.965   0.523  13.475  1.00  9.20           C  
ANISOU 1498  CE1 HIS A  94     1125   1237   1134    -49     19     28       C  
ATOM   1499  NE2 HIS A  94      -7.458  -0.688  13.612  1.00 10.76           N  
ANISOU 1499  NE2 HIS A  94     1324   1440   1325    -43     23     26       N  
ATOM   1500  H   HIS A  94     -11.379  -0.552  11.737  1.00  9.93           H  
ATOM   1501  HA  HIS A  94     -10.667  -1.575   9.381  1.00  9.47           H  
ATOM   1502  HB2 HIS A  94      -8.364  -1.494   9.806  1.00  9.97           H  
ATOM   1503  HB3 HIS A  94      -8.913  -0.003   9.759  1.00  9.97           H  
ATOM   1504  HD1 HIS A  94      -8.910   1.310  11.955  1.00 11.93           H  
ATOM   1505  HD2 HIS A  94      -7.467  -2.295  12.312  1.00 13.02           H  
ATOM   1506  HE1 HIS A  94      -7.916   1.207  14.103  1.00 11.02           H  
ATOM   1507  N   PHE A  95      -9.664  -3.630  10.639  1.00  8.74           N  
ANISOU 1507  N   PHE A  95     1112   1163   1045    -41      4     25       N  
ATOM   1508  CA  PHE A  95      -9.628  -4.930  11.284  1.00  9.69           C  
ANISOU 1508  CA  PHE A  95     1235   1279   1170    -39      4     22       C  
ATOM   1509  C   PHE A  95      -8.191  -5.396  11.473  1.00 10.75           C  
ANISOU 1509  C   PHE A  95     1369   1418   1299    -28     16     20       C  
ATOM   1510  O   PHE A  95      -7.278  -4.928  10.784  1.00  9.25           O  
ANISOU 1510  O   PHE A  95     1181   1235   1101    -24     24     20       O  
ATOM   1511  CB  PHE A  95     -10.333  -5.996  10.421  1.00  9.59           C  
ANISOU 1511  CB  PHE A  95     1236   1253   1153    -41     -8     15       C  
ATOM   1512  CG  PHE A  95     -11.787  -5.697  10.094  1.00 10.13           C  
ANISOU 1512  CG  PHE A  95     1302   1318   1227    -51    -23     15       C  
ATOM   1513  CD1 PHE A  95     -12.110  -4.811   9.076  1.00 10.07           C  
ANISOU 1513  CD1 PHE A  95     1299   1315   1210    -50    -29     15       C  
ATOM   1514  CD2 PHE A  95     -12.824  -6.361  10.757  1.00  9.25           C  
ANISOU 1514  CD2 PHE A  95     1183   1200   1131    -60    -30     17       C  
ATOM   1515  CE1 PHE A  95     -13.439  -4.566   8.733  1.00 11.96           C  
ANISOU 1515  CE1 PHE A  95     1536   1554   1456    -57    -46     15       C  
ATOM   1516  CE2 PHE A  95     -14.149  -6.107  10.419  1.00 11.35           C  
ANISOU 1516  CE2 PHE A  95     1442   1464   1404    -69    -45     17       C  
ATOM   1517  CZ  PHE A  95     -14.449  -5.227   9.398  1.00 12.00           C  
ANISOU 1517  CZ  PHE A  95     1529   1552   1478    -66    -54     15       C  
ATOM   1518  H   PHE A  95      -9.182  -3.581   9.928  1.00 10.47           H  
ATOM   1519  HA  PHE A  95     -10.068  -4.884  12.159  1.00 11.61           H  
ATOM   1520  HB2 PHE A  95      -9.855  -6.079   9.581  1.00 11.48           H  
ATOM   1521  HB3 PHE A  95     -10.308  -6.843  10.894  1.00 11.48           H  
ATOM   1522  HD1 PHE A  95     -11.430  -4.377   8.613  1.00 12.06           H  
ATOM   1523  HD2 PHE A  95     -12.627  -6.967  11.433  1.00 11.08           H  
ATOM   1524  HE1 PHE A  95     -13.643  -3.963   8.055  1.00 14.34           H  
ATOM   1525  HE2 PHE A  95     -14.834  -6.547  10.868  1.00 13.60           H  
ATOM   1526  HZ  PHE A  95     -15.337  -5.051   9.185  1.00 14.38           H  
ATOM   1527  N   HIS A  96      -8.019  -6.313  12.424  1.00  8.72           N  
ANISOU 1527  N   HIS A  96     1109   1156   1046    -25     17     21       N  
ATOM   1528  CA  HIS A  96      -6.804  -7.133  12.522  1.00  8.82           C  
ANISOU 1528  CA  HIS A  96     1125   1170   1055    -11     24     19       C  
ATOM   1529  C   HIS A  96      -7.235  -8.590  12.391  1.00 11.46           C  
ANISOU 1529  C   HIS A  96     1475   1487   1392     -8     18     16       C  
ATOM   1530  O   HIS A  96      -8.307  -8.957  12.893  1.00 11.98           O  
ANISOU 1530  O   HIS A  96     1541   1543   1467    -19     11     21       O  
ATOM   1531  CB  HIS A  96      -6.153  -6.906  13.877  1.00 11.95           C  
ANISOU 1531  CB  HIS A  96     1507   1578   1457     -7     29     24       C  
ATOM   1532  CG  HIS A  96      -5.875  -5.466  14.146  1.00  9.97           C  
ANISOU 1532  CG  HIS A  96     1241   1340   1208    -13     31     24       C  
ATOM   1533  ND1 HIS A  96      -4.644  -4.877  13.888  1.00 10.05           N  
ANISOU 1533  ND1 HIS A  96     1241   1360   1217     -9     39     22       N  
ATOM   1534  CD2 HIS A  96      -6.692  -4.472  14.569  1.00  8.57           C  
ANISOU 1534  CD2 HIS A  96     1056   1164   1035    -23     27     26       C  
ATOM   1535  CE1 HIS A  96      -4.713  -3.591  14.202  1.00 10.95           C  
ANISOU 1535  CE1 HIS A  96     1344   1479   1337    -18     37     22       C  
ATOM   1536  NE2 HIS A  96      -5.951  -3.316  14.581  1.00  8.24           N  
ANISOU 1536  NE2 HIS A  96     1003   1130    996    -25     30     24       N  
ATOM   1537  H   HIS A  96      -8.598  -6.484  13.036  1.00 10.44           H  
ATOM   1538  HA  HIS A  96      -6.173  -6.907  11.807  1.00 10.56           H  
ATOM   1539  HB2 HIS A  96      -6.747  -7.232  14.571  1.00 14.33           H  
ATOM   1540  HB3 HIS A  96      -5.311  -7.386  13.907  1.00 14.33           H  
ATOM   1541  HD1 HIS A  96      -3.941  -5.287  13.609  1.00 12.04           H  
ATOM   1542  HD2 HIS A  96      -7.588  -4.556  14.803  1.00 10.26           H  
ATOM   1543  HE1 HIS A  96      -4.020  -2.976  14.126  1.00 13.12           H  
ATOM   1544  N   TRP A  97      -6.467  -9.420  11.694  1.00  7.71           N  
ANISOU 1544  N   TRP A  97     1013   1007    911      5     22      9       N  
ATOM   1545  CA  TRP A  97      -6.896 -10.800  11.492  1.00  8.69           C  
ANISOU 1545  CA  TRP A  97     1154   1108   1039      7     14      3       C  
ATOM   1546  C   TRP A  97      -5.731 -11.757  11.359  1.00 11.24           C  
ANISOU 1546  C   TRP A  97     1486   1426   1358     29     21     -2       C  
ATOM   1547  O   TRP A  97      -4.566 -11.340  11.221  1.00  9.96           O  
ANISOU 1547  O   TRP A  97     1315   1282   1189     42     32     -3       O  
ATOM   1548  CB  TRP A  97      -7.817 -10.922  10.251  1.00 10.49           C  
ANISOU 1548  CB  TRP A  97     1398   1326   1263     -1      2     -8       C  
ATOM   1549  CG  TRP A  97      -7.154 -10.510   8.962  1.00  8.58           C  
ANISOU 1549  CG  TRP A  97     1165   1095   1001     10      7    -18       C  
ATOM   1550  CD1 TRP A  97      -6.506 -11.323   8.080  1.00 13.51           C  
ANISOU 1550  CD1 TRP A  97     1807   1713   1613     27     10    -31       C  
ATOM   1551  CD2 TRP A  97      -7.075  -9.186   8.421  1.00 10.11           C  
ANISOU 1551  CD2 TRP A  97     1350   1307   1184      6     13    -14       C  
ATOM   1552  NE1 TRP A  97      -6.025 -10.589   7.021  1.00 11.94           N  
ANISOU 1552  NE1 TRP A  97     1611   1532   1395     34     19    -35       N  
ATOM   1553  CE2 TRP A  97      -6.370  -9.276   7.195  1.00 10.85           C  
ANISOU 1553  CE2 TRP A  97     1458   1408   1258     21     21    -23       C  
ATOM   1554  CE3 TRP A  97      -7.536  -7.937   8.847  1.00  9.32           C  
ANISOU 1554  CE3 TRP A  97     1234   1217   1089     -6     13     -3       C  
ATOM   1555  CZ2 TRP A  97      -6.109  -8.161   6.397  1.00  8.49           C  
ANISOU 1555  CZ2 TRP A  97     1157   1126    944     21     29    -17       C  
ATOM   1556  CZ3 TRP A  97      -7.295  -6.830   8.066  1.00  8.39           C  
ANISOU 1556  CZ3 TRP A  97     1115   1112    960     -6     19      1       C  
ATOM   1557  CH2 TRP A  97      -6.578  -6.942   6.848  1.00  9.98           C  
ANISOU 1557  CH2 TRP A  97     1330   1320   1141      6     28     -4       C  
ATOM   1558  H   TRP A  97      -5.712  -9.217  11.335  1.00  9.23           H  
ATOM   1559  HA  TRP A  97      -7.417 -11.079  12.273  1.00 10.41           H  
ATOM   1560  HB2 TRP A  97      -8.097 -11.846  10.159  1.00 12.57           H  
ATOM   1561  HB3 TRP A  97      -8.593 -10.355  10.381  1.00 12.57           H  
ATOM   1562  HD1 TRP A  97      -6.401 -12.241   8.181  1.00 16.19           H  
ATOM   1563  HE1 TRP A  97      -5.592 -10.906   6.350  1.00 14.31           H  
ATOM   1564  HE3 TRP A  97      -8.010  -7.856   9.643  1.00 11.16           H  
ATOM   1565  HZ2 TRP A  97      -5.639  -8.235   5.598  1.00 10.17           H  
ATOM   1566  HZ3 TRP A  97      -7.600  -5.997   8.345  1.00 10.05           H  
ATOM   1567  HH2 TRP A  97      -6.424  -6.179   6.339  1.00 11.96           H  
ATOM   1568  N   GLY A  98      -6.053 -13.047  11.410  1.00 10.31           N  
ANISOU 1568  N   GLY A  98     1385   1284   1249     32     13     -6       N  
ATOM   1569  CA  GLY A  98      -5.027 -14.073  11.433  1.00  9.92           C  
ANISOU 1569  CA  GLY A  98     1345   1225   1198     55     18    -10       C  
ATOM   1570  C   GLY A  98      -4.816 -14.776  10.107  1.00 12.54           C  
ANISOU 1570  C   GLY A  98     1699   1544   1521     68     16    -31       C  
ATOM   1571  O   GLY A  98      -5.546 -14.564   9.157  1.00 12.26           O  
ANISOU 1571  O   GLY A  98     1674   1505   1478     57      8    -41       O  
ATOM   1572  H   GLY A  98      -6.857 -13.350  11.431  1.00 12.36           H  
ATOM   1573  HA2 GLY A  98      -4.185 -13.673  11.699  1.00 11.88           H  
ATOM   1574  HA3 GLY A  98      -5.265 -14.743  12.094  1.00 11.88           H  
ATOM   1575  N   SER A  99      -3.791 -15.625  10.061  1.00 12.05           N  
ANISOU 1575  N   SER A  99     1646   1476   1458     93     22    -37       N  
ATOM   1576  CA  SER A  99      -3.603 -16.537   8.935  1.00 13.07           C  
ANISOU 1576  CA  SER A  99     1800   1588   1578    110     19    -58       C  
ATOM   1577  C   SER A  99      -4.421 -17.820   9.099  1.00 12.30           C  
ANISOU 1577  C   SER A  99     1726   1450   1500    104      2    -64       C  
ATOM   1578  O   SER A  99      -4.545 -18.592   8.144  1.00 15.48           O  
ANISOU 1578  O   SER A  99     2153   1831   1897    112     -6    -85       O  
ATOM   1579  CB  SER A  99      -2.121 -16.893   8.818  1.00 14.59           C  
ANISOU 1579  CB  SER A  99     1989   1792   1764    143     35    -64       C  
ATOM   1580  OG  SER A  99      -1.656 -17.453  10.032  1.00 13.81           O  
ANISOU 1580  OG  SER A  99     1882   1684   1680    153     35    -49       O  
ATOM   1581  H   SER A  99      -3.189 -15.691  10.671  1.00 14.45           H  
ATOM   1582  HA  SER A  99      -3.882 -16.095   8.106  1.00 15.66           H  
ATOM   1583  HB2 SER A  99      -2.005 -17.539   8.104  1.00 17.49           H  
ATOM   1584  HB3 SER A  99      -1.615 -16.088   8.624  1.00 17.49           H  
ATOM   1585  HG  SER A  99      -0.861 -17.643   9.967  1.00 16.55           H  
ATOM   1586  N   LEU A 100      -4.930 -18.038  10.319  1.00 12.18           N  
ANISOU 1586  N   LEU A 100     1702   1422   1503     89     -2    -43       N  
ATOM   1587  CA  LEU A 100      -5.693 -19.223  10.696  1.00 16.50           C  
ANISOU 1587  CA  LEU A 100     2267   1930   2073     79    -16    -40       C  
ATOM   1588  C   LEU A 100      -6.845 -18.757  11.571  1.00 16.30           C  
ANISOU 1588  C   LEU A 100     2226   1906   2061     48    -20    -19       C  
ATOM   1589  O   LEU A 100      -6.704 -17.754  12.279  1.00 12.69           O  
ANISOU 1589  O   LEU A 100     1746   1479   1597     44    -10     -4       O  
ATOM   1590  CB  LEU A 100      -4.824 -20.146  11.553  1.00 21.55           C  
ANISOU 1590  CB  LEU A 100     2911   2554   2721    102    -10    -29       C  
ATOM   1591  CG  LEU A 100      -3.534 -20.663  10.931  1.00 18.76           C  
ANISOU 1591  CG  LEU A 100     2569   2201   2357    139     -2    -46       C  
ATOM   1592  CD1 LEU A 100      -2.622 -21.176  12.010  1.00 24.83           C  
ANISOU 1592  CD1 LEU A 100     3333   2969   3134    162      4    -28       C  
ATOM   1593  CD2 LEU A 100      -3.877 -21.764   9.941  1.00 23.67           C  
ANISOU 1593  CD2 LEU A 100     3224   2785   2985    145    -15    -71       C  
ATOM   1594  H   LEU A 100      -4.838 -17.483  10.970  1.00 14.59           H  
ATOM   1595  HA  LEU A 100      -6.030 -19.700   9.909  1.00 19.78           H  
ATOM   1596  HB2 LEU A 100      -4.580 -19.665  12.359  1.00 25.84           H  
ATOM   1597  HB3 LEU A 100      -5.355 -20.921  11.794  1.00 25.84           H  
ATOM   1598  HG  LEU A 100      -3.086 -19.944  10.458  1.00 22.49           H  
ATOM   1599 HD11 LEU A 100      -1.813 -21.499  11.608  1.00 29.78           H  
ATOM   1600 HD12 LEU A 100      -2.423 -20.460  12.618  1.00 29.78           H  
ATOM   1601 HD13 LEU A 100      -3.063 -21.889  12.478  1.00 29.78           H  
ATOM   1602 HD21 LEU A 100      -3.066 -22.093   9.546  1.00 28.39           H  
ATOM   1603 HD22 LEU A 100      -4.326 -22.474  10.407  1.00 28.39           H  
ATOM   1604 HD23 LEU A 100      -4.451 -21.405   9.261  1.00 28.39           H  
ATOM   1605  N   ASP A 101      -7.950 -19.504  11.612  1.00 12.25           N  
ANISOU 1605  N   ASP A 101     1724   1362   1569     27    -34    -18       N  
ATOM   1606  CA  ASP A 101      -9.128 -19.038  12.378  1.00 12.91           C  
ANISOU 1606  CA  ASP A 101     1790   1451   1667     -3    -36      2       C  
ATOM   1607  C   ASP A 101      -8.875 -18.956  13.898  1.00 14.18           C  
ANISOU 1607  C   ASP A 101     1936   1622   1831      0    -22     32       C  
ATOM   1608  O   ASP A 101      -9.586 -18.235  14.601  1.00 17.19           O  
ANISOU 1608  O   ASP A 101     2297   2020   2213    -17    -17     48       O  
ATOM   1609  CB  ASP A 101     -10.346 -19.947  12.154  1.00 13.45           C  
ANISOU 1609  CB  ASP A 101     1868   1481   1760    -28    -52      0       C  
ATOM   1610  CG  ASP A 101     -10.839 -19.952  10.720  1.00 15.09           C  
ANISOU 1610  CG  ASP A 101     2088   1681   1964    -35    -71    -31       C  
ATOM   1611  OD1 ASP A 101     -10.373 -19.154   9.887  1.00 14.05           O  
ANISOU 1611  OD1 ASP A 101     1956   1575   1807    -22    -69    -47       O  
ATOM   1612  OD2 ASP A 101     -11.737 -20.770  10.422  1.00 18.87           O  
ANISOU 1612  OD2 ASP A 101     2577   2127   2465    -55    -89    -38       O  
ATOM   1613  H   ASP A 101      -8.051 -20.262  11.219  1.00 14.68           H  
ATOM   1614  HA  ASP A 101      -9.366 -18.140  12.068  1.00 15.48           H  
ATOM   1615  HB2 ASP A 101     -10.106 -20.857  12.390  1.00 16.12           H  
ATOM   1616  HB3 ASP A 101     -11.073 -19.641  12.718  1.00 16.12           H  
ATOM   1617  N   GLY A 102      -7.858 -19.669  14.384  1.00 15.91           N  
ANISOU 1617  N   GLY A 102     2165   1831   2049     24    -16     39       N  
ATOM   1618  CA  GLY A 102      -7.538 -19.704  15.802  1.00 19.43           C  
ANISOU 1618  CA  GLY A 102     2601   2286   2494     31     -5     67       C  
ATOM   1619  C   GLY A 102      -6.697 -18.549  16.341  1.00 16.83           C  
ANISOU 1619  C   GLY A 102     2250   2000   2144     45      5     71       C  
ATOM   1620  O   GLY A 102      -6.293 -18.554  17.514  1.00 15.88           O  
ANISOU 1620  O   GLY A 102     2124   1892   2019     55     11     91       O  
ATOM   1621  H   GLY A 102      -7.332 -20.147  13.900  1.00 19.07           H  
ATOM   1622  HA2 GLY A 102      -8.367 -19.723  16.306  1.00 23.29           H  
ATOM   1623  HA3 GLY A 102      -7.060 -20.527  15.991  1.00 23.29           H  
ATOM   1624  N   GLN A 103      -6.432 -17.554  15.503  1.00 13.49           N  
ANISOU 1624  N   GLN A 103     1818   1600   1707     45      6     52       N  
ATOM   1625  CA  GLN A 103      -5.706 -16.369  15.945  1.00  9.54           C  
ANISOU 1625  CA  GLN A 103     1296   1138   1191     54     14     54       C  
ATOM   1626  C   GLN A 103      -6.084 -15.191  15.048  1.00 11.72           C  
ANISOU 1626  C   GLN A 103     1562   1432   1460     40     14     40       C  
ATOM   1627  O   GLN A 103      -6.684 -15.373  13.976  1.00 10.76           O  
ANISOU 1627  O   GLN A 103     1452   1297   1341     30      7     26       O  
ATOM   1628  CB  GLN A 103      -4.199 -16.621  15.873  1.00 12.62           C  
ANISOU 1628  CB  GLN A 103     1686   1537   1573     84     19     48       C  
ATOM   1629  CG  GLN A 103      -3.703 -16.765  14.458  1.00 14.16           C  
ANISOU 1629  CG  GLN A 103     1890   1728   1763     94     20     25       C  
ATOM   1630  CD  GLN A 103      -2.370 -17.464  14.413  1.00 18.28           C  
ANISOU 1630  CD  GLN A 103     2416   2249   2282    127     24     20       C  
ATOM   1631  OE1 GLN A 103      -2.184 -18.482  15.077  1.00 26.16           O  
ANISOU 1631  OE1 GLN A 103     3424   3226   3288    141     21     30       O  
ATOM   1632  NE2 GLN A 103      -1.418 -16.912  13.661  1.00 15.59           N  
ANISOU 1632  NE2 GLN A 103     2064   1931   1930    141     33      6       N  
ATOM   1633  H   GLN A 103      -6.662 -17.539  14.674  1.00 16.17           H  
ATOM   1634  HA  GLN A 103      -5.948 -16.155  16.870  1.00 11.43           H  
ATOM   1635  HB2 GLN A 103      -3.733 -15.874  16.280  1.00 15.13           H  
ATOM   1636  HB3 GLN A 103      -3.992 -17.440  16.349  1.00 15.13           H  
ATOM   1637  HG2 GLN A 103      -4.339 -17.290  13.947  1.00 16.97           H  
ATOM   1638  HG3 GLN A 103      -3.599 -15.885  14.063  1.00 16.97           H  
ATOM   1639 HE21 GLN A 103      -0.642 -17.281  13.609  1.00 18.69           H  
ATOM   1640 HE22 GLN A 103      -1.578 -16.187  13.227  1.00 18.69           H  
ATOM   1641  N   GLY A 104      -5.773 -13.978  15.503  1.00  9.01           N  
ANISOU 1641  N   GLY A 104     1197   1118   1107     38     19     43       N  
ATOM   1642  CA  GLY A 104      -6.027 -12.805  14.701  1.00  9.06           C  
ANISOU 1642  CA  GLY A 104     1196   1140   1107     27     19     32       C  
ATOM   1643  C   GLY A 104      -6.513 -11.623  15.507  1.00 12.12           C  
ANISOU 1643  C   GLY A 104     1564   1547   1493     15     21     40       C  
ATOM   1644  O   GLY A 104      -6.290 -10.480  15.120  1.00 11.17           O  
ANISOU 1644  O   GLY A 104     1434   1444   1367     12     23     34       O  
ATOM   1645  H   GLY A 104      -5.416 -13.817  16.269  1.00 10.79           H  
ATOM   1646  HA2 GLY A 104      -5.211 -12.546  14.244  1.00 10.85           H  
ATOM   1647  HA3 GLY A 104      -6.698 -13.013  14.032  1.00 10.85           H  
ATOM   1648  N   SER A 105      -7.201 -11.872  16.626  1.00 10.36           N  
ANISOU 1648  N   SER A 105     1338   1322   1275      8     21     55       N  
ATOM   1649  CA  SER A 105      -7.597 -10.742  17.473  1.00 11.76           C  
ANISOU 1649  CA  SER A 105     1499   1520   1449      1     23     60       C  
ATOM   1650  C   SER A 105      -6.380 -10.196  18.247  1.00 10.21           C  
ANISOU 1650  C   SER A 105     1291   1345   1243     17     26     60       C  
ATOM   1651  O   SER A 105      -5.354 -10.877  18.431  1.00 12.30           O  
ANISOU 1651  O   SER A 105     1559   1610   1505     33     27     61       O  
ATOM   1652  CB  SER A 105      -8.726 -11.114  18.435  1.00  9.51           C  
ANISOU 1652  CB  SER A 105     1213   1231   1171     -9     25     76       C  
ATOM   1653  OG  SER A 105      -8.306 -12.039  19.424  1.00 10.34           O  
ANISOU 1653  OG  SER A 105     1323   1331   1273      3     29     91       O  
ATOM   1654  H   SER A 105      -7.442 -12.649  16.907  1.00 12.41           H  
ATOM   1655  HA  SER A 105      -7.927 -10.021  16.896  1.00 14.09           H  
ATOM   1656  HB2 SER A 105      -9.038 -10.309  18.875  1.00 11.40           H  
ATOM   1657  HB3 SER A 105      -9.450 -11.511  17.925  1.00 11.40           H  
ATOM   1658  HG  SER A 105      -8.932 -12.219  19.923  1.00 12.38           H  
ATOM   1659  N   GLU A 106      -6.516  -8.957  18.682  1.00  8.95           N  
ANISOU 1659  N   GLU A 106     1118   1204   1080     11     27     56       N  
ATOM   1660  CA  GLU A 106      -5.481  -8.284  19.481  1.00  8.08           C  
ANISOU 1660  CA  GLU A 106      994   1114    962     22     26     53       C  
ATOM   1661  C   GLU A 106      -5.806  -8.455  20.966  1.00  9.53           C  
ANISOU 1661  C   GLU A 106     1177   1308   1137     28     25     64       C  
ATOM   1662  O   GLU A 106      -5.008  -8.981  21.732  1.00 11.14           O  
ANISOU 1662  O   GLU A 106     1381   1519   1334     44     23     69       O  
ATOM   1663  CB  GLU A 106      -5.445  -6.819  19.089  1.00 10.19           C  
ANISOU 1663  CB  GLU A 106     1250   1391   1231     12     25     41       C  
ATOM   1664  CG  GLU A 106      -5.091  -6.644  17.595  1.00 12.75           C  
ANISOU 1664  CG  GLU A 106     1578   1708   1560      8     27     34       C  
ATOM   1665  CD  GLU A 106      -4.372  -5.352  17.298  1.00 13.66           C  
ANISOU 1665  CD  GLU A 106     1679   1834   1678      3     28     26       C  
ATOM   1666  OE1 GLU A 106      -4.973  -4.303  17.513  1.00 11.43           O  
ANISOU 1666  OE1 GLU A 106     1392   1554   1398     -6     26     23       O  
ATOM   1667  OE2 GLU A 106      -3.187  -5.378  16.881  1.00 12.02           O  
ANISOU 1667  OE2 GLU A 106     1464   1633   1470     10     32     23       O  
ATOM   1668  H   GLU A 106      -7.206  -8.467  18.530  1.00 10.72           H  
ATOM   1669  HA  GLU A 106      -4.605  -8.684  19.299  1.00  9.68           H  
ATOM   1670  HB2 GLU A 106      -6.318  -6.425  19.243  1.00 12.21           H  
ATOM   1671  HB3 GLU A 106      -4.772  -6.363  19.617  1.00 12.21           H  
ATOM   1672  HG2 GLU A 106      -4.516  -7.375  17.321  1.00 15.28           H  
ATOM   1673  HG3 GLU A 106      -5.910  -6.655  17.075  1.00 15.28           H  
ATOM   1674  N   HIS A 107      -7.001  -8.043  21.377  1.00 11.14           N  
ANISOU 1674  N   HIS A 107     1379   1513   1341     17     28     68       N  
ATOM   1675  CA  HIS A 107      -7.473  -8.416  22.709  1.00 10.90           C  
ANISOU 1675  CA  HIS A 107     1350   1491   1300     24     32     82       C  
ATOM   1676  C   HIS A 107      -7.742  -9.892  22.740  1.00 10.85           C  
ANISOU 1676  C   HIS A 107     1357   1467   1299     25     36    101       C  
ATOM   1677  O   HIS A 107      -8.008 -10.509  21.698  1.00 11.84           O  
ANISOU 1677  O   HIS A 107     1491   1571   1439     16     35    100       O  
ATOM   1678  CB  HIS A 107      -8.721  -7.616  23.094  1.00 10.05           C  
ANISOU 1678  CB  HIS A 107     1235   1391   1192     13     37     82       C  
ATOM   1679  CG  HIS A 107      -8.424  -6.168  23.268  1.00  9.51           C  
ANISOU 1679  CG  HIS A 107     1156   1339   1119     15     32     64       C  
ATOM   1680  ND1 HIS A 107      -8.444  -5.276  22.215  1.00  9.50           N  
ANISOU 1680  ND1 HIS A 107     1150   1331   1128      5     28     51       N  
ATOM   1681  CD2 HIS A 107      -7.986  -5.477  24.349  1.00 10.05           C  
ANISOU 1681  CD2 HIS A 107     1219   1427   1172     27     28     57       C  
ATOM   1682  CE1 HIS A 107      -8.028  -4.093  22.644  1.00 10.07           C  
ANISOU 1682  CE1 HIS A 107     1215   1416   1197      8     23     37       C  
ATOM   1683  NE2 HIS A 107      -7.755  -4.189  23.938  1.00  9.63           N  
ANISOU 1683  NE2 HIS A 107     1158   1376   1126     21     22     38       N  
ATOM   1684  H   HIS A 107      -7.545  -7.559  20.920  1.00 13.35           H  
ATOM   1685  HA  HIS A 107      -6.771  -8.220  23.364  1.00 13.06           H  
ATOM   1686  HB2 HIS A 107      -9.386  -7.707  22.393  1.00 12.04           H  
ATOM   1687  HB3 HIS A 107      -9.071  -7.956  23.932  1.00 12.04           H  
ATOM   1688  HD1 HIS A 107      -8.658  -5.466  21.404  1.00 11.38           H  
ATOM   1689  HD2 HIS A 107      -7.853  -5.816  25.205  1.00 12.04           H  
ATOM   1690  HE1 HIS A 107      -7.983  -3.316  22.135  1.00 12.07           H  
ATOM   1691  HE2 HIS A 107      -7.498  -3.542  24.443  1.00 11.54           H  
ATOM   1692  N   THR A 108      -7.638 -10.463  23.934  1.00 10.50           N  
ANISOU 1692  N   THR A 108     1317   1430   1242     37     40    117       N  
ATOM   1693  CA  THR A 108      -8.015 -11.849  24.142  1.00 12.30           C  
ANISOU 1693  CA  THR A 108     1559   1637   1476     37     45    140       C  
ATOM   1694  C   THR A 108      -8.927 -11.863  25.336  1.00 14.12           C  
ANISOU 1694  C   THR A 108     1788   1881   1696     35     56    159       C  
ATOM   1695  O   THR A 108      -8.960 -10.900  26.100  1.00 10.49           O  
ANISOU 1695  O   THR A 108     1319   1448   1219     42     57    153       O  
ATOM   1696  CB  THR A 108      -6.796 -12.764  24.390  1.00 10.33           C  
ANISOU 1696  CB  THR A 108     1319   1382   1221     58     40    146       C  
ATOM   1697  OG1 THR A 108      -5.999 -12.252  25.465  1.00 12.28           O  
ANISOU 1697  OG1 THR A 108     1561   1659   1448     77     35    145       O  
ATOM   1698  CG2 THR A 108      -5.941 -12.838  23.127  1.00 12.05           C  
ANISOU 1698  CG2 THR A 108     1539   1589   1451     61     33    127       C  
ATOM   1699  H   THR A 108      -7.350 -10.065  24.641  1.00 12.58           H  
ATOM   1700  HA  THR A 108      -8.508 -12.181  23.363  1.00 14.74           H  
ATOM   1701  HB  THR A 108      -7.101 -13.658  24.610  1.00 12.37           H  
ATOM   1702  HG1 THR A 108      -6.444 -12.214  26.152  1.00 14.72           H  
ATOM   1703 HG21 THR A 108      -5.182 -13.406  23.278  1.00 14.44           H  
ATOM   1704 HG22 THR A 108      -6.458 -13.195  22.401  1.00 14.44           H  
ATOM   1705 HG23 THR A 108      -5.632 -11.961  22.888  1.00 14.44           H  
ATOM   1706  N   VAL A 109      -9.682 -12.947  25.485  1.00 11.79           N  
ANISOU 1706  N   VAL A 109     1502   1566   1412     26     65    183       N  
ATOM   1707  CA  VAL A 109     -10.631 -13.058  26.591  1.00  9.83           C  
ANISOU 1707  CA  VAL A 109     1251   1330   1155     23     80    207       C  
ATOM   1708  C   VAL A 109     -10.311 -14.366  27.307  1.00 14.21           C  
ANISOU 1708  C   VAL A 109     1823   1872   1705     34     85    236       C  
ATOM   1709  O   VAL A 109     -10.521 -15.432  26.743  1.00 13.99           O  
ANISOU 1709  O   VAL A 109     1806   1811   1700     23     85    247       O  
ATOM   1710  CB  VAL A 109     -12.075 -13.047  26.069  1.00 12.66           C  
ANISOU 1710  CB  VAL A 109     1599   1676   1534     -3     88    211       C  
ATOM   1711  CG1 VAL A 109     -13.069 -13.158  27.234  1.00 17.50           C  
ANISOU 1711  CG1 VAL A 109     2205   2305   2138     -6    108    238       C  
ATOM   1712  CG2 VAL A 109     -12.345 -11.758  25.249  1.00 13.45           C  
ANISOU 1712  CG2 VAL A 109     1684   1787   1639    -11     81    182       C  
ATOM   1713  H   VAL A 109      -9.666 -13.630  24.962  1.00 14.13           H  
ATOM   1714  HA  VAL A 109     -10.510 -12.313  27.216  1.00 11.78           H  
ATOM   1715  HB  VAL A 109     -12.209 -13.818  25.479  1.00 15.17           H  
ATOM   1716 HG11 VAL A 109     -13.962 -13.148  26.883  1.00 20.98           H  
ATOM   1717 HG12 VAL A 109     -12.909 -13.979  27.703  1.00 20.98           H  
ATOM   1718 HG13 VAL A 109     -12.941 -12.412  27.825  1.00 20.98           H  
ATOM   1719 HG21 VAL A 109     -13.252 -11.773  24.933  1.00 16.12           H  
ATOM   1720 HG22 VAL A 109     -12.207 -10.994  25.813  1.00 16.12           H  
ATOM   1721 HG23 VAL A 109     -11.739 -11.729  24.505  1.00 16.12           H  
ATOM   1722  N   ASP A 110      -9.810 -14.280  28.539  1.00 12.12           N  
ANISOU 1722  N   ASP A 110     1562   1632   1412     56     88    249       N  
ATOM   1723  CA  ASP A 110      -9.327 -15.465  29.246  1.00 13.21           C  
ANISOU 1723  CA  ASP A 110     1718   1759   1542     72     90    278       C  
ATOM   1724  C   ASP A 110      -8.375 -16.251  28.349  1.00 14.65           C  
ANISOU 1724  C   ASP A 110     1912   1911   1742     79     76    270       C  
ATOM   1725  O   ASP A 110      -8.445 -17.479  28.253  1.00 15.31           O  
ANISOU 1725  O   ASP A 110     2012   1963   1841     77     79    291       O  
ATOM   1726  CB  ASP A 110     -10.511 -16.332  29.695  1.00 14.67           C  
ANISOU 1726  CB  ASP A 110     1908   1927   1737     55    111    314       C  
ATOM   1727  CG  ASP A 110     -11.415 -15.612  30.689  1.00 12.63           C  
ANISOU 1727  CG  ASP A 110     1638   1703   1457     54    129    325       C  
ATOM   1728  OD1 ASP A 110     -10.892 -14.748  31.413  1.00 15.54           O  
ANISOU 1728  OD1 ASP A 110     2004   2107   1795     75    125    313       O  
ATOM   1729  OD2 ASP A 110     -12.633 -15.929  30.747  1.00 18.82           O  
ANISOU 1729  OD2 ASP A 110     2415   2478   2257     32    147    346       O  
ATOM   1730  H   ASP A 110      -9.739 -13.549  28.987  1.00 14.53           H  
ATOM   1731  HA  ASP A 110      -8.833 -15.185  30.045  1.00 15.83           H  
ATOM   1732  HB2 ASP A 110     -11.044 -16.568  28.920  1.00 17.58           H  
ATOM   1733  HB3 ASP A 110     -10.173 -17.134  30.123  1.00 17.58           H  
ATOM   1734  N   LYS A 111      -7.488 -15.494  27.722  1.00 12.77           N  
ANISOU 1734  N   LYS A 111     1665   1684   1502     87     62    238       N  
ATOM   1735  CA  LYS A 111      -6.417 -15.972  26.840  1.00 15.71           C  
ANISOU 1735  CA  LYS A 111     2043   2038   1887     98     49    223       C  
ATOM   1736  C   LYS A 111      -6.920 -16.534  25.502  1.00 13.98           C  
ANISOU 1736  C   LYS A 111     1831   1783   1698     78     49    215       C  
ATOM   1737  O   LYS A 111      -6.112 -16.936  24.675  1.00 14.56           O  
ANISOU 1737  O   LYS A 111     1910   1841   1780     87     41    201       O  
ATOM   1738  CB  LYS A 111      -5.508 -16.989  27.553  1.00 16.95           C  
ANISOU 1738  CB  LYS A 111     2215   2190   2034    126     44    244       C  
ATOM   1739  CG  LYS A 111      -4.794 -16.403  28.780  1.00 19.70           C  
ANISOU 1739  CG  LYS A 111     2557   2578   2350    150     38    247       C  
ATOM   1740  CD  LYS A 111      -3.828 -15.314  28.343  1.00 25.15           C  
ANISOU 1740  CD  LYS A 111     3227   3291   3036    156     25    212       C  
ATOM   1741  CE  LYS A 111      -3.095 -14.651  29.519  1.00 31.34           C  
ANISOU 1741  CE  LYS A 111     4002   4114   3790    178     13    209       C  
ATOM   1742  NZ  LYS A 111      -2.165 -15.572  30.224  1.00 33.64           N  
ANISOU 1742  NZ  LYS A 111     4304   4408   4069    209      4    227       N  
ATOM   1743  H   LYS A 111      -7.483 -14.637  27.796  1.00 15.30           H  
ATOM   1744  HA  LYS A 111      -5.853 -15.201  26.621  1.00 18.83           H  
ATOM   1745  HB2 LYS A 111      -6.047 -17.738  27.851  1.00 20.32           H  
ATOM   1746  HB3 LYS A 111      -4.830 -17.295  26.931  1.00 20.32           H  
ATOM   1747  HG2 LYS A 111      -5.448 -16.013  29.382  1.00 23.62           H  
ATOM   1748  HG3 LYS A 111      -4.292 -17.101  29.228  1.00 23.62           H  
ATOM   1749  HD2 LYS A 111      -3.161 -15.702  27.755  1.00 30.16           H  
ATOM   1750  HD3 LYS A 111      -4.322 -14.625  27.872  1.00 30.16           H  
ATOM   1751  HE2 LYS A 111      -2.576 -13.902  29.185  1.00 37.59           H  
ATOM   1752  HE3 LYS A 111      -3.750 -14.339  30.163  1.00 37.59           H  
ATOM   1753  HZ1 LYS A 111      -1.765 -15.146  30.895  1.00 40.35           H  
ATOM   1754  HZ2 LYS A 111      -2.616 -16.267  30.551  1.00 40.35           H  
ATOM   1755  HZ3 LYS A 111      -1.545 -15.869  29.660  1.00 40.35           H  
ATOM   1756  N   LYS A 112      -8.232 -16.546  25.284  1.00 11.20           N  
ANISOU 1756  N   LYS A 112     1476   1419   1359     51     58    222       N  
ATOM   1757  CA  LYS A 112      -8.799 -16.987  24.003  1.00 14.07           C  
ANISOU 1757  CA  LYS A 112     1846   1752   1751     31     54    210       C  
ATOM   1758  C   LYS A 112      -8.572 -15.941  22.899  1.00 16.16           C  
ANISOU 1758  C   LYS A 112     2098   2028   2015     26     46    177       C  
ATOM   1759  O   LYS A 112      -8.878 -14.768  23.081  1.00 12.33           O  
ANISOU 1759  O   LYS A 112     1596   1569   1520     20     48    168       O  
ATOM   1760  CB  LYS A 112     -10.300 -17.209  24.141  1.00 14.64           C  
ANISOU 1760  CB  LYS A 112     1912   1811   1838      3     63    227       C  
ATOM   1761  CG  LYS A 112     -10.980 -17.597  22.834  1.00 20.30           C  
ANISOU 1761  CG  LYS A 112     2632   2497   2583    -21     55    212       C  
ATOM   1762  CD  LYS A 112     -12.500 -17.403  22.909  1.00 29.59           C  
ANISOU 1762  CD  LYS A 112     3794   3675   3775    -50     63    222       C  
ATOM   1763  CE  LYS A 112     -13.144 -17.664  21.561  1.00 36.24           C  
ANISOU 1763  CE  LYS A 112     4637   4490   4643    -72     49    203       C  
ATOM   1764  NZ  LYS A 112     -13.314 -19.109  21.339  1.00 37.29           N  
ANISOU 1764  NZ  LYS A 112     4788   4579   4800    -82     45    214       N  
ATOM   1765  H   LYS A 112      -8.822 -16.304  25.862  1.00 13.42           H  
ATOM   1766  HA  LYS A 112      -8.380 -17.829  23.729  1.00 16.87           H  
ATOM   1767  HB2 LYS A 112     -10.454 -17.922  24.780  1.00 17.54           H  
ATOM   1768  HB3 LYS A 112     -10.711 -16.389  24.458  1.00 17.54           H  
ATOM   1769  HG2 LYS A 112     -10.637 -17.040  22.118  1.00 24.34           H  
ATOM   1770  HG3 LYS A 112     -10.801 -18.532  22.646  1.00 24.34           H  
ATOM   1771  HD2 LYS A 112     -12.873 -18.027  23.552  1.00 35.49           H  
ATOM   1772  HD3 LYS A 112     -12.696 -16.490  23.171  1.00 35.49           H  
ATOM   1773  HE2 LYS A 112     -14.018 -17.244  21.534  1.00 43.47           H  
ATOM   1774  HE3 LYS A 112     -12.576 -17.310  20.858  1.00 43.47           H  
ATOM   1775  HZ1 LYS A 112     -13.692 -19.252  20.546  1.00 44.72           H  
ATOM   1776  HZ2 LYS A 112     -12.522 -19.515  21.360  1.00 44.72           H  
ATOM   1777  HZ3 LYS A 112     -13.833 -19.454  21.974  1.00 44.72           H  
ATOM   1778  N   LYS A 113      -8.064 -16.381  21.750  1.00 11.53           N  
ANISOU 1778  N   LYS A 113     1521   1420   1439     29     37    159       N  
ATOM   1779  CA  LYS A 113      -7.921 -15.505  20.573  1.00 10.60           C  
ANISOU 1779  CA  LYS A 113     1395   1311   1322     23     31    132       C  
ATOM   1780  C   LYS A 113      -9.072 -15.751  19.615  1.00 12.72           C  
ANISOU 1780  C   LYS A 113     1667   1557   1608     -2     27    125       C  
ATOM   1781  O   LYS A 113      -9.459 -16.907  19.388  1.00 13.92           O  
ANISOU 1781  O   LYS A 113     1835   1677   1778     -8     24    132       O  
ATOM   1782  CB  LYS A 113      -6.614 -15.817  19.846  1.00 12.73           C  
ANISOU 1782  CB  LYS A 113     1672   1576   1588     44     26    116       C  
ATOM   1783  CG  LYS A 113      -5.374 -15.595  20.702  1.00 13.00           C  
ANISOU 1783  CG  LYS A 113     1699   1633   1606     69     27    120       C  
ATOM   1784  CD  LYS A 113      -4.146 -16.058  19.909  1.00 13.15           C  
ANISOU 1784  CD  LYS A 113     1724   1647   1627     91     24    105       C  
ATOM   1785  CE  LYS A 113      -2.823 -15.555  20.505  1.00 17.24           C  
ANISOU 1785  CE  LYS A 113     2225   2194   2132    113     22    103       C  
ATOM   1786  NZ  LYS A 113      -2.385 -16.391  21.636  1.00 24.12           N  
ANISOU 1786  NZ  LYS A 113     3103   3062   2998    134     19    123       N  
ATOM   1787  H   LYS A 113      -7.792 -17.186  21.620  1.00 13.82           H  
ATOM   1788  HA  LYS A 113      -7.922 -14.564  20.846  1.00 12.70           H  
ATOM   1789  HB2 LYS A 113      -6.622 -16.747  19.571  1.00 15.26           H  
ATOM   1790  HB3 LYS A 113      -6.543 -15.244  19.067  1.00 15.26           H  
ATOM   1791  HG2 LYS A 113      -5.279 -14.652  20.906  1.00 15.58           H  
ATOM   1792  HG3 LYS A 113      -5.437 -16.120  21.516  1.00 15.58           H  
ATOM   1793  HD2 LYS A 113      -4.122 -17.027  19.902  1.00 15.76           H  
ATOM   1794  HD3 LYS A 113      -4.212 -15.721  19.001  1.00 15.76           H  
ATOM   1795  HE2 LYS A 113      -2.134 -15.582  19.823  1.00 20.67           H  
ATOM   1796  HE3 LYS A 113      -2.942 -14.648  20.826  1.00 20.67           H  
ATOM   1797  HZ1 LYS A 113      -1.618 -16.081  21.964  1.00 28.92           H  
ATOM   1798  HZ2 LYS A 113      -3.001 -16.379  22.279  1.00 28.92           H  
ATOM   1799  HZ3 LYS A 113      -2.266 -17.230  21.365  1.00 28.92           H  
ATOM   1800  N   TYR A 114      -9.626 -14.671  19.068  1.00 12.49           N  
ANISOU 1800  N   TYR A 114     1625   1543   1577    -15     25    111       N  
ATOM   1801  CA  TYR A 114     -10.665 -14.759  18.052  1.00  9.02           C  
ANISOU 1801  CA  TYR A 114     1187   1088   1153    -36     17    101       C  
ATOM   1802  C   TYR A 114     -10.016 -14.669  16.683  1.00 13.44           C  
ANISOU 1802  C   TYR A 114     1757   1642   1707    -28      8     77       C  
ATOM   1803  O   TYR A 114      -8.823 -14.382  16.576  1.00 10.78           O  
ANISOU 1803  O   TYR A 114     1421   1318   1358     -9     11     69       O  
ATOM   1804  CB  TYR A 114     -11.705 -13.642  18.239  1.00 10.17           C  
ANISOU 1804  CB  TYR A 114     1312   1253   1298    -51     19    103       C  
ATOM   1805  CG  TYR A 114     -12.651 -13.915  19.377  1.00 10.68           C  
ANISOU 1805  CG  TYR A 114     1367   1320   1370    -63     29    126       C  
ATOM   1806  CD1 TYR A 114     -13.837 -14.605  19.148  1.00 14.05           C  
ANISOU 1806  CD1 TYR A 114     1792   1726   1820    -85     26    134       C  
ATOM   1807  CD2 TYR A 114     -12.373 -13.493  20.663  1.00 12.75           C  
ANISOU 1807  CD2 TYR A 114     1622   1605   1617    -51     41    141       C  
ATOM   1808  CE1 TYR A 114     -14.723 -14.873  20.185  1.00 16.87           C  
ANISOU 1808  CE1 TYR A 114     2138   2087   2186    -97     39    160       C  
ATOM   1809  CE2 TYR A 114     -13.259 -13.761  21.716  1.00 15.74           C  
ANISOU 1809  CE2 TYR A 114     1993   1989   2000    -59     54    165       C  
ATOM   1810  CZ  TYR A 114     -14.438 -14.446  21.456  1.00 20.54           C  
ANISOU 1810  CZ  TYR A 114     2596   2577   2632    -83     54    175       C  
ATOM   1811  OH  TYR A 114     -15.342 -14.716  22.465  1.00 24.33           O  
ANISOU 1811  OH  TYR A 114     3066   3063   3118    -93     70    202       O  
ATOM   1812  H   TYR A 114      -9.412 -13.864  19.275  1.00 14.96           H  
ATOM   1813  HA  TYR A 114     -11.121 -15.623  18.124  1.00 10.81           H  
ATOM   1814  HB2 TYR A 114     -11.245 -12.808  18.424  1.00 12.18           H  
ATOM   1815  HB3 TYR A 114     -12.229 -13.558  17.427  1.00 12.18           H  
ATOM   1816  HD1 TYR A 114     -14.038 -14.896  18.288  1.00 16.84           H  
ATOM   1817  HD2 TYR A 114     -11.583 -13.032  20.834  1.00 15.28           H  
ATOM   1818  HE1 TYR A 114     -15.514 -15.332  20.014  1.00 20.22           H  
ATOM   1819  HE2 TYR A 114     -13.066 -13.469  22.577  1.00 18.87           H  
ATOM   1820  HH  TYR A 114     -15.608 -14.016  22.799  1.00 29.18           H  
ATOM   1821  N   ALA A 115     -10.790 -14.934  15.636  1.00  9.72           N  
ANISOU 1821  N   ALA A 115     1293   1154   1248    -43     -3     65       N  
ATOM   1822  CA  ALA A 115     -10.237 -14.933  14.278  1.00  9.37           C  
ANISOU 1822  CA  ALA A 115     1261   1105   1194    -34    -11     41       C  
ATOM   1823  C   ALA A 115      -9.865 -13.548  13.766  1.00  9.82           C  
ANISOU 1823  C   ALA A 115     1306   1190   1234    -29     -8     32       C  
ATOM   1824  O   ALA A 115      -9.014 -13.395  12.866  1.00 12.04           O  
ANISOU 1824  O   ALA A 115     1596   1477   1502    -15     -7     17       O  
ATOM   1825  CB  ALA A 115     -11.209 -15.587  13.331  1.00 13.83           C  
ANISOU 1825  CB  ALA A 115     1838   1645   1773    -50    -27     29       C  
ATOM   1826  H   ALA A 115     -11.630 -15.115  15.680  1.00 11.65           H  
ATOM   1827  HA  ALA A 115      -9.419 -15.473  14.278  1.00 11.23           H  
ATOM   1828  HB1 ALA A 115     -10.836 -15.580  12.447  1.00 16.58           H  
ATOM   1829  HB2 ALA A 115     -11.361 -16.491  13.616  1.00 16.58           H  
ATOM   1830  HB3 ALA A 115     -12.034 -15.096  13.343  1.00 16.58           H  
ATOM   1831  N   ALA A 116     -10.507 -12.527  14.317  1.00  7.90           N  
ANISOU 1831  N   ALA A 116     1045    966    991    -40     -5     40       N  
ATOM   1832  CA  ALA A 116     -10.203 -11.164  13.908  1.00 10.91           C  
ANISOU 1832  CA  ALA A 116     1417   1370   1360    -37     -2     33       C  
ATOM   1833  C   ALA A 116     -10.807 -10.203  14.919  1.00 10.11           C  
ANISOU 1833  C   ALA A 116     1295   1286   1260    -44      3     44       C  
ATOM   1834  O   ALA A 116     -11.506 -10.611  15.852  1.00  9.63           O  
ANISOU 1834  O   ALA A 116     1228   1222   1209    -52      5     57       O  
ATOM   1835  CB  ALA A 116     -10.767 -10.876  12.489  1.00  9.54           C  
ANISOU 1835  CB  ALA A 116     1250   1192   1182    -44    -14     19       C  
ATOM   1836  H   ALA A 116     -11.115 -12.595  14.922  1.00  9.46           H  
ATOM   1837  HA  ALA A 116      -9.232 -11.033  13.892  1.00 13.08           H  
ATOM   1838  HB1 ALA A 116     -10.553  -9.973  12.246  1.00 11.43           H  
ATOM   1839  HB2 ALA A 116     -10.368 -11.488  11.866  1.00 11.43           H  
ATOM   1840  HB3 ALA A 116     -11.719 -10.995  12.502  1.00 11.43           H  
ATOM   1841  N   GLU A 117     -10.493  -8.928  14.750  1.00 10.00           N  
ANISOU 1841  N   GLU A 117     1273   1290   1238    -41      5     40       N  
ATOM   1842  CA  GLU A 117     -11.012  -7.922  15.649  1.00 10.15           C  
ANISOU 1842  CA  GLU A 117     1275   1324   1258    -45      9     46       C  
ATOM   1843  C   GLU A 117     -11.226  -6.671  14.842  1.00  9.44           C  
ANISOU 1843  C   GLU A 117     1180   1241   1165    -48      5     38       C  
ATOM   1844  O   GLU A 117     -10.326  -6.221  14.130  1.00 11.19           O  
ANISOU 1844  O   GLU A 117     1408   1466   1379    -42      6     32       O  
ATOM   1845  CB  GLU A 117     -10.035  -7.675  16.800  1.00  9.85           C  
ANISOU 1845  CB  GLU A 117     1230   1299   1212    -33     18     50       C  
ATOM   1846  CG  GLU A 117     -10.552  -6.683  17.879  1.00 10.19           C  
ANISOU 1846  CG  GLU A 117     1260   1359   1255    -34     21     53       C  
ATOM   1847  CD  GLU A 117      -9.624  -6.645  19.079  1.00 13.27           C  
ANISOU 1847  CD  GLU A 117     1645   1762   1634    -22     26     56       C  
ATOM   1848  OE1 GLU A 117      -8.991  -7.691  19.364  1.00 11.55           O  
ANISOU 1848  OE1 GLU A 117     1435   1539   1413    -14     28     62       O  
ATOM   1849  OE2 GLU A 117      -9.576  -5.586  19.747  1.00 13.05           O  
ANISOU 1849  OE2 GLU A 117     1608   1748   1601    -18     27     51       O  
ATOM   1850  H   GLU A 117      -9.985  -8.625  14.126  1.00 11.98           H  
ATOM   1851  HA  GLU A 117     -11.871  -8.214  16.018  1.00 12.16           H  
ATOM   1852  HB2 GLU A 117      -9.853  -8.520  17.240  1.00 11.80           H  
ATOM   1853  HB3 GLU A 117      -9.212  -7.312  16.436  1.00 11.80           H  
ATOM   1854  HG2 GLU A 117     -10.596  -5.791  17.500  1.00 12.21           H  
ATOM   1855  HG3 GLU A 117     -11.429  -6.965  18.180  1.00 12.21           H  
ATOM   1856  N   LEU A 118     -12.426  -6.115  14.977  1.00  9.11           N  
ANISOU 1856  N   LEU A 118     1128   1202   1130    -57      1     41       N  
ATOM   1857  CA  LEU A 118     -12.835  -4.868  14.334  1.00  7.20           C  
ANISOU 1857  CA  LEU A 118      883    966    888    -58     -5     36       C  
ATOM   1858  C   LEU A 118     -12.624  -3.685  15.285  1.00  9.13           C  
ANISOU 1858  C   LEU A 118     1115   1223   1132    -53      2     37       C  
ATOM   1859  O   LEU A 118     -13.010  -3.752  16.451  1.00  9.59           O  
ANISOU 1859  O   LEU A 118     1163   1287   1192    -51      8     41       O  
ATOM   1860  CB  LEU A 118     -14.326  -4.977  13.987  1.00  8.38           C  
ANISOU 1860  CB  LEU A 118     1025   1110   1048    -68    -15     38       C  
ATOM   1861  CG  LEU A 118     -15.074  -3.668  13.650  1.00  8.34           C  
ANISOU 1861  CG  LEU A 118     1011   1113   1046    -67    -21     37       C  
ATOM   1862  CD1 LEU A 118     -14.527  -2.991  12.405  1.00 10.27           C  
ANISOU 1862  CD1 LEU A 118     1268   1354   1279    -63    -27     32       C  
ATOM   1863  CD2 LEU A 118     -16.557  -3.989  13.410  1.00  9.56           C  
ANISOU 1863  CD2 LEU A 118     1154   1265   1213    -76    -33     39       C  
ATOM   1864  H   LEU A 118     -13.050  -6.460  15.458  1.00 10.91           H  
ATOM   1865  HA  LEU A 118     -12.320  -4.721  13.514  1.00  8.62           H  
ATOM   1866  HB2 LEU A 118     -14.412  -5.561  13.216  1.00 10.03           H  
ATOM   1867  HB3 LEU A 118     -14.782  -5.379  14.743  1.00 10.03           H  
ATOM   1868  HG  LEU A 118     -15.006  -3.051  14.395  1.00  9.99           H  
ATOM   1869 HD11 LEU A 118     -15.026  -2.187  12.243  1.00 12.30           H  
ATOM   1870 HD12 LEU A 118     -13.601  -2.781  12.545  1.00 12.30           H  
ATOM   1871 HD13 LEU A 118     -14.618  -3.590  11.659  1.00 12.30           H  
ATOM   1872 HD21 LEU A 118     -17.023  -3.176  13.200  1.00 11.45           H  
ATOM   1873 HD22 LEU A 118     -16.628  -4.606  12.677  1.00 11.45           H  
ATOM   1874 HD23 LEU A 118     -16.924  -4.382  14.205  1.00 11.45           H  
ATOM   1875  N   HIS A 119     -11.985  -2.635  14.785  1.00  8.64           N  
ANISOU 1875  N   HIS A 119     1055   1162   1066    -50      2     32       N  
ATOM   1876  CA  HIS A 119     -11.762  -1.399  15.547  1.00 10.28           C  
ANISOU 1876  CA  HIS A 119     1254   1377   1275    -46      5     29       C  
ATOM   1877  C   HIS A 119     -12.415  -0.212  14.883  1.00  9.18           C  
ANISOU 1877  C   HIS A 119     1113   1234   1141    -47     -1     28       C  
ATOM   1878  O   HIS A 119     -12.037   0.168  13.762  1.00  9.69           O  
ANISOU 1878  O   HIS A 119     1186   1292   1203    -48     -4     30       O  
ATOM   1879  CB  HIS A 119     -10.255  -1.143  15.613  1.00  9.76           C  
ANISOU 1879  CB  HIS A 119     1190   1314   1205    -42     10     25       C  
ATOM   1880  CG  HIS A 119      -9.545  -2.098  16.515  1.00  8.75           C  
ANISOU 1880  CG  HIS A 119     1060   1193   1073    -37     15     26       C  
ATOM   1881  ND1 HIS A 119      -8.175  -2.318  16.470  1.00  8.30           N  
ANISOU 1881  ND1 HIS A 119     1002   1139   1011    -33     19     24       N  
ATOM   1882  CD2 HIS A 119     -10.027  -2.912  17.487  1.00  7.86           C  
ANISOU 1882  CD2 HIS A 119      946   1084    958    -34     17     31       C  
ATOM   1883  CE1 HIS A 119      -7.854  -3.203  17.398  1.00  8.09           C  
ANISOU 1883  CE1 HIS A 119      975   1118    980    -25     20     26       C  
ATOM   1884  NE2 HIS A 119      -8.959  -3.586  18.020  1.00  9.87           N  
ANISOU 1884  NE2 HIS A 119     1200   1343   1206    -26     20     31       N  
ATOM   1885  H   HIS A 119     -11.661  -2.608  13.989  1.00 10.35           H  
ATOM   1886  HA  HIS A 119     -12.113  -1.494  16.457  1.00 12.32           H  
ATOM   1887  HB2 HIS A 119      -9.880  -1.236  14.723  1.00 11.70           H  
ATOM   1888  HB3 HIS A 119     -10.101  -0.245  15.946  1.00 11.70           H  
ATOM   1889  HD2 HIS A 119     -10.916  -2.990  17.750  1.00  9.42           H  
ATOM   1890  HE1 HIS A 119      -6.998  -3.522  17.569  1.00  9.69           H  
ATOM   1891  HE2 HIS A 119      -8.999  -4.163  18.657  1.00 11.82           H  
ATOM   1892  N   LEU A 120     -13.401   0.358  15.574  1.00 10.41           N  
ANISOU 1892  N   LEU A 120     1259   1393   1304    -44     -3     27       N  
ATOM   1893  CA  LEU A 120     -14.085   1.584  15.138  1.00  8.92           C  
ANISOU 1893  CA  LEU A 120     1068   1200   1122    -41     -9     26       C  
ATOM   1894  C   LEU A 120     -13.446   2.711  15.921  1.00  9.55           C  
ANISOU 1894  C   LEU A 120     1145   1278   1204    -36     -6     18       C  
ATOM   1895  O   LEU A 120     -13.578   2.783  17.155  1.00 10.56           O  
ANISOU 1895  O   LEU A 120     1266   1416   1332    -30     -1     12       O  
ATOM   1896  CB  LEU A 120     -15.590   1.490  15.394  1.00  9.86           C  
ANISOU 1896  CB  LEU A 120     1175   1323   1248    -39    -13     28       C  
ATOM   1897  CG  LEU A 120     -16.282   0.442  14.510  1.00 11.59           C  
ANISOU 1897  CG  LEU A 120     1395   1540   1468    -47    -21     33       C  
ATOM   1898  CD1 LEU A 120     -17.115  -0.540  15.320  1.00 17.80           C  
ANISOU 1898  CD1 LEU A 120     2168   2335   2261    -51    -17     37       C  
ATOM   1899  CD2 LEU A 120     -17.153   1.112  13.426  1.00 11.52           C  
ANISOU 1899  CD2 LEU A 120     1386   1527   1464    -45    -36     35       C  
ATOM   1900  H   LEU A 120     -13.702   0.048  16.317  1.00 12.48           H  
ATOM   1901  HA  LEU A 120     -13.932   1.733  14.182  1.00 10.69           H  
ATOM   1902  HB2 LEU A 120     -15.737   1.244  16.321  1.00 11.81           H  
ATOM   1903  HB3 LEU A 120     -15.996   2.351  15.211  1.00 11.81           H  
ATOM   1904  HG  LEU A 120     -15.597  -0.070  14.053  1.00 13.89           H  
ATOM   1905 HD11 LEU A 120     -17.524  -1.171  14.722  1.00 21.34           H  
ATOM   1906 HD12 LEU A 120     -16.542  -1.000  15.939  1.00 21.34           H  
ATOM   1907 HD13 LEU A 120     -17.792  -0.056  15.798  1.00 21.34           H  
ATOM   1908 HD21 LEU A 120     -17.569   0.430  12.894  1.00 13.81           H  
ATOM   1909 HD22 LEU A 120     -17.824   1.650  13.853  1.00 13.81           H  
ATOM   1910 HD23 LEU A 120     -16.594   1.664  12.874  1.00 13.81           H  
ATOM   1911  N   VAL A 121     -12.705   3.546  15.214  1.00  9.22           N  
ANISOU 1911  N   VAL A 121     1111   1227   1166    -38     -7     19       N  
ATOM   1912  CA  VAL A 121     -11.862   4.557  15.860  1.00  9.76           C  
ANISOU 1912  CA  VAL A 121     1178   1290   1240    -38     -6     10       C  
ATOM   1913  C   VAL A 121     -12.569   5.903  15.917  1.00 12.28           C  
ANISOU 1913  C   VAL A 121     1497   1598   1570    -32    -12      6       C  
ATOM   1914  O   VAL A 121     -13.030   6.403  14.886  1.00 11.28           O  
ANISOU 1914  O   VAL A 121     1377   1461   1448    -32    -17     15       O  
ATOM   1915  CB  VAL A 121     -10.561   4.730  15.063  1.00 10.73           C  
ANISOU 1915  CB  VAL A 121     1306   1407   1363    -47     -2     15       C  
ATOM   1916  CG1 VAL A 121      -9.652   5.780  15.738  1.00  8.60           C  
ANISOU 1916  CG1 VAL A 121     1033   1131   1105    -50     -3      5       C  
ATOM   1917  CG2 VAL A 121      -9.837   3.380  14.866  1.00 12.27           C  
ANISOU 1917  CG2 VAL A 121     1502   1612   1547    -49      4     19       C  
ATOM   1918  H   VAL A 121     -12.668   3.554  14.355  1.00 11.05           H  
ATOM   1919  HA  VAL A 121     -11.641   4.275  16.772  1.00 11.69           H  
ATOM   1920  HB  VAL A 121     -10.789   5.071  14.173  1.00 12.85           H  
ATOM   1921 HG11 VAL A 121      -8.847   5.872  15.224  1.00 10.31           H  
ATOM   1922 HG12 VAL A 121     -10.117   6.620  15.772  1.00 10.31           H  
ATOM   1923 HG13 VAL A 121      -9.442   5.486  16.627  1.00 10.31           H  
ATOM   1924 HG21 VAL A 121      -9.032   3.528  14.365  1.00 14.70           H  
ATOM   1925 HG22 VAL A 121      -9.625   3.011  15.727  1.00 14.70           H  
ATOM   1926 HG23 VAL A 121     -10.416   2.783  14.387  1.00 14.70           H  
ATOM   1927  N   HIS A 122     -12.632   6.507  17.110  1.00 10.92           N  
ANISOU 1927  N   HIS A 122     1319   1427   1402    -24    -13     -8       N  
ATOM   1928  CA  HIS A 122     -13.322   7.789  17.300  1.00 10.94           C  
ANISOU 1928  CA  HIS A 122     1322   1417   1416    -14    -18    -16       C  
ATOM   1929  C   HIS A 122     -12.411   8.783  18.027  1.00  9.18           C  
ANISOU 1929  C   HIS A 122     1102   1184   1203    -15    -22    -32       C  
ATOM   1930  O   HIS A 122     -11.576   8.360  18.816  1.00 11.13           O  
ANISOU 1930  O   HIS A 122     1345   1441   1442    -19    -20    -41       O  
ATOM   1931  CB  HIS A 122     -14.578   7.620  18.151  1.00  9.26           C  
ANISOU 1931  CB  HIS A 122     1099   1218   1200      1    -17    -22       C  
ATOM   1932  CG  HIS A 122     -15.491   6.499  17.724  1.00 12.43           C  
ANISOU 1932  CG  HIS A 122     1495   1633   1596     -1    -14     -9       C  
ATOM   1933  ND1 HIS A 122     -15.201   5.167  17.954  1.00 12.12           N  
ANISOU 1933  ND1 HIS A 122     1452   1608   1546     -8     -7     -4       N  
ATOM   1934  CD2 HIS A 122     -16.713   6.522  17.131  1.00 10.09           C  
ANISOU 1934  CD2 HIS A 122     1192   1337   1305      4    -18     -2       C  
ATOM   1935  CE1 HIS A 122     -16.200   4.418  17.509  1.00 11.95           C  
ANISOU 1935  CE1 HIS A 122     1424   1592   1525    -10     -8      6       C  
ATOM   1936  NE2 HIS A 122     -17.132   5.216  17.012  1.00 10.75           N  
ANISOU 1936  NE2 HIS A 122     1268   1433   1382     -3    -15      7       N  
ATOM   1937  H   HIS A 122     -12.280   6.192  17.829  1.00 13.08           H  
ATOM   1938  HA  HIS A 122     -13.575   8.165  16.431  1.00 13.11           H  
ATOM   1939  HB2 HIS A 122     -14.309   7.445  19.067  1.00 11.09           H  
ATOM   1940  HB3 HIS A 122     -15.089   8.444  18.114  1.00 11.09           H  
ATOM   1941  HD1 HIS A 122     -14.486   4.871  18.328  1.00 14.53           H  
ATOM   1942  HD2 HIS A 122     -17.183   7.279  16.864  1.00 12.09           H  
ATOM   1943  HE1 HIS A 122     -16.238   3.489  17.538  1.00 14.33           H  
ATOM   1944  HE2 HIS A 122     -17.870   4.959  16.653  1.00 12.88           H  
ATOM   1945  N   TRP A 123     -12.552  10.078  17.763  1.00  9.86           N  
ANISOU 1945  N   TRP A 123     1194   1247   1304    -13    -28    -36       N  
ATOM   1946  CA  TRP A 123     -11.758  11.073  18.492  1.00 11.66           C  
ANISOU 1946  CA  TRP A 123     1425   1461   1546    -15    -34    -54       C  
ATOM   1947  C   TRP A 123     -12.622  12.123  19.177  1.00 14.10           C  
ANISOU 1947  C   TRP A 123     1736   1758   1862      3    -41    -72       C  
ATOM   1948  O   TRP A 123     -13.716  12.461  18.703  1.00 12.73           O  
ANISOU 1948  O   TRP A 123     1565   1578   1693     15    -42    -64       O  
ATOM   1949  CB  TRP A 123     -10.725  11.726  17.566  1.00 11.91           C  
ANISOU 1949  CB  TRP A 123     1462   1469   1593    -34    -36    -43       C  
ATOM   1950  CG  TRP A 123     -11.320  12.390  16.351  1.00 12.04           C  
ANISOU 1950  CG  TRP A 123     1489   1465   1620    -33    -37    -24       C  
ATOM   1951  CD1 TRP A 123     -11.600  11.800  15.137  1.00 12.62           C  
ANISOU 1951  CD1 TRP A 123     1567   1544   1684    -36    -32     -1       C  
ATOM   1952  CD2 TRP A 123     -11.682  13.770  16.220  1.00 14.24           C  
ANISOU 1952  CD2 TRP A 123     1778   1714   1919    -27    -45    -27       C  
ATOM   1953  NE1 TRP A 123     -12.108  12.737  14.265  1.00 13.68           N  
ANISOU 1953  NE1 TRP A 123     1713   1656   1829    -32    -37     13       N  
ATOM   1954  CE2 TRP A 123     -12.181  13.949  14.907  1.00 14.85           C  
ANISOU 1954  CE2 TRP A 123     1864   1780   1997    -26    -44     -1       C  
ATOM   1955  CE3 TRP A 123     -11.625  14.881  17.083  1.00 15.87           C  
ANISOU 1955  CE3 TRP A 123     1988   1898   2143    -22    -54    -49       C  
ATOM   1956  CZ2 TRP A 123     -12.623  15.188  14.437  1.00 12.09           C  
ANISOU 1956  CZ2 TRP A 123     1528   1400   1666    -20    -51      6       C  
ATOM   1957  CZ3 TRP A 123     -12.077  16.122  16.610  1.00 13.21           C  
ANISOU 1957  CZ3 TRP A 123     1665   1529   1828    -16    -61    -44       C  
ATOM   1958  CH2 TRP A 123     -12.564  16.264  15.307  1.00 12.37           C  
ANISOU 1958  CH2 TRP A 123     1567   1412   1722    -14    -59    -15       C  
ATOM   1959  H   TRP A 123     -13.089  10.406  17.177  1.00 11.81           H  
ATOM   1960  HA  TRP A 123     -11.260  10.607  19.196  1.00 13.98           H  
ATOM   1961  HB2 TRP A 123     -10.242  12.402  18.066  1.00 14.27           H  
ATOM   1962  HB3 TRP A 123     -10.108  11.043  17.257  1.00 14.27           H  
ATOM   1963  HD1 TRP A 123     -11.461  10.903  14.935  1.00 15.12           H  
ATOM   1964  HE1 TRP A 123     -12.362  12.582  13.459  1.00 16.40           H  
ATOM   1965  HE3 TRP A 123     -11.304  14.793  17.951  1.00 19.02           H  
ATOM   1966  HZ2 TRP A 123     -12.947  15.287  13.572  1.00 14.49           H  
ATOM   1967  HZ3 TRP A 123     -12.052  16.862  17.173  1.00 15.84           H  
ATOM   1968  HH2 TRP A 123     -12.859  17.098  15.020  1.00 14.83           H  
ATOM   1969  N   ASN A 124     -12.123  12.605  20.309  1.00 10.67           N  
ANISOU 1969  N   ASN A 124     1302   1322   1429      7    -47    -97       N  
ATOM   1970  CA  ASN A 124     -12.827  13.518  21.192  1.00 11.34           C  
ANISOU 1970  CA  ASN A 124     1391   1400   1518     28    -53   -120       C  
ATOM   1971  C   ASN A 124     -12.908  14.918  20.573  1.00 12.43           C  
ANISOU 1971  C   ASN A 124     1542   1499   1684     27    -62   -121       C  
ATOM   1972  O   ASN A 124     -11.887  15.566  20.336  1.00 11.06           O  
ANISOU 1972  O   ASN A 124     1373   1300   1528      9    -70   -124       O  
ATOM   1973  CB  ASN A 124     -12.074  13.545  22.526  1.00 13.15           C  
ANISOU 1973  CB  ASN A 124     1619   1640   1737     30    -59   -148       C  
ATOM   1974  CG  ASN A 124     -12.858  14.192  23.629  1.00 17.04           C  
ANISOU 1974  CG  ASN A 124     2116   2136   2224     57    -62   -175       C  
ATOM   1975  OD1 ASN A 124     -13.678  15.089  23.400  1.00 13.58           O  
ANISOU 1975  OD1 ASN A 124     1684   1678   1799     71    -64   -180       O  
ATOM   1976  ND2 ASN A 124     -12.598  13.748  24.856  1.00 15.84           N  
ANISOU 1976  ND2 ASN A 124     1960   2009   2048     66    -62   -194       N  
ATOM   1977  H   ASN A 124     -11.339  12.404  20.597  1.00 12.78           H  
ATOM   1978  HA  ASN A 124     -13.737  13.191  21.350  1.00 13.59           H  
ATOM   1979  HB2 ASN A 124     -11.876  12.634  22.795  1.00 15.76           H  
ATOM   1980  HB3 ASN A 124     -11.250  14.043  22.413  1.00 15.76           H  
ATOM   1981 HD21 ASN A 124     -13.015  14.080  25.531  1.00 18.98           H  
ATOM   1982 HD22 ASN A 124     -12.013  13.129  24.975  1.00 18.98           H  
ATOM   1983  N   THR A 125     -14.127  15.386  20.308  1.00 11.10           N  
ANISOU 1983  N   THR A 125     1375   1323   1520     47    -62   -118       N  
ATOM   1984  CA  THR A 125     -14.301  16.622  19.543  1.00 11.89           C  
ANISOU 1984  CA  THR A 125     1488   1383   1646     48    -71   -112       C  
ATOM   1985  C   THR A 125     -13.759  17.850  20.287  1.00 14.66           C  
ANISOU 1985  C   THR A 125     1850   1703   2016     50    -83   -141       C  
ATOM   1986  O   THR A 125     -13.546  18.895  19.684  1.00 14.69           O  
ANISOU 1986  O   THR A 125     1867   1668   2046     44    -91   -135       O  
ATOM   1987  CB  THR A 125     -15.785  16.849  19.143  1.00 18.01           C  
ANISOU 1987  CB  THR A 125     2262   2159   2422     74    -70   -103       C  
ATOM   1988  OG1 THR A 125     -16.599  16.905  20.313  1.00 18.45           O  
ANISOU 1988  OG1 THR A 125     2310   2231   2468    100    -67   -128       O  
ATOM   1989  CG2 THR A 125     -16.274  15.712  18.259  1.00 19.46           C  
ANISOU 1989  CG2 THR A 125     2436   2368   2591     68    -63    -76       C  
ATOM   1990  H   THR A 125     -14.861  15.012  20.555  1.00 13.30           H  
ATOM   1991  HA  THR A 125     -13.788  16.539  18.712  1.00 14.25           H  
ATOM   1992  HB  THR A 125     -15.866  17.681  18.650  1.00 21.60           H  
ATOM   1993  HG1 THR A 125     -16.539  16.202  20.730  1.00 22.11           H  
ATOM   1994 HG21 THR A 125     -17.191  15.858  18.015  1.00 23.34           H  
ATOM   1995 HG22 THR A 125     -15.743  15.665  17.461  1.00 23.34           H  
ATOM   1996 HG23 THR A 125     -16.206  14.878  18.729  1.00 23.34           H  
ATOM   1997  N   LYS A 127     -13.503  17.731  21.586  1.00 12.43           N  
ANISOU 1997  N   LYS A 127     1565   1437   1722     58    -86   -171       N  
ATOM   1998  CA  LYS A 127     -13.014  18.896  22.308  1.00 15.50           C  
ANISOU 1998  CA  LYS A 127     1966   1796   2129     60   -101   -203       C  
ATOM   1999  C   LYS A 127     -11.577  19.222  21.893  1.00 16.98           C  
ANISOU 1999  C   LYS A 127     2154   1959   2338     26   -109   -198       C  
ATOM   2000  O   LYS A 127     -11.072  20.315  22.181  1.00 16.71           O  
ANISOU 2000  O   LYS A 127     2131   1889   2329     20   -124   -219       O  
ATOM   2001  CB  LYS A 127     -13.121  18.703  23.807  1.00 18.93           C  
ANISOU 2001  CB  LYS A 127     2397   2256   2540     80   -103   -239       C  
ATOM   2002  CG  LYS A 127     -12.078  17.828  24.416  1.00 21.47           C  
ANISOU 2002  CG  LYS A 127     2710   2605   2843     64   -104   -245       C  
ATOM   2003  CD  LYS A 127     -12.396  17.711  25.897  1.00 33.32           C  
ANISOU 2003  CD  LYS A 127     4211   4133   4316     90   -106   -278       C  
ATOM   2004  CE  LYS A 127     -11.449  16.800  26.603  1.00 36.21           C  
ANISOU 2004  CE  LYS A 127     4569   4530   4660     79   -108   -284       C  
ATOM   2005  NZ  LYS A 127     -12.078  16.312  27.860  1.00 44.22           N  
ANISOU 2005  NZ  LYS A 127     5583   5583   5637    109   -100   -302       N  
ATOM   2006  H   LYS A 127     -13.600  17.017  22.055  1.00 14.90           H  
ATOM   2007  HA  LYS A 127     -13.571  19.667  22.070  1.00 18.59           H  
ATOM   2008  HB2 LYS A 127     -13.058  19.572  24.234  1.00 22.70           H  
ATOM   2009  HB3 LYS A 127     -13.985  18.307  24.005  1.00 22.70           H  
ATOM   2010  HG2 LYS A 127     -12.108  16.945  24.014  1.00 25.75           H  
ATOM   2011  HG3 LYS A 127     -11.202  18.230  24.310  1.00 25.75           H  
ATOM   2012  HD2 LYS A 127     -12.333  18.588  26.306  1.00 39.96           H  
ATOM   2013  HD3 LYS A 127     -13.292  17.356  26.003  1.00 39.96           H  
ATOM   2014  HE2 LYS A 127     -11.248  16.037  26.039  1.00 43.44           H  
ATOM   2015  HE3 LYS A 127     -10.638  17.283  26.828  1.00 43.44           H  
ATOM   2016  HZ1 LYS A 127     -11.519  15.767  28.288  1.00 53.05           H  
ATOM   2017  HZ2 LYS A 127     -12.273  17.000  28.390  1.00 53.05           H  
ATOM   2018  HZ3 LYS A 127     -12.827  15.869  27.673  1.00 53.05           H  
ATOM   2019  N   TYR A 128     -10.939  18.310  21.172  1.00 13.95           N  
ANISOU 2019  N   TYR A 128     1761   1593   1947      4   -100   -171       N  
ATOM   2020  CA  TYR A 128      -9.572  18.552  20.715  1.00 13.60           C  
ANISOU 2020  CA  TYR A 128     1713   1530   1923    -29   -104   -163       C  
ATOM   2021  C   TYR A 128      -9.468  18.997  19.246  1.00 15.37           C  
ANISOU 2021  C   TYR A 128     1944   1726   2168    -45    -97   -127       C  
ATOM   2022  O   TYR A 128      -8.362  19.154  18.741  1.00 14.66           O  
ANISOU 2022  O   TYR A 128     1850   1623   2095    -73    -95   -114       O  
ATOM   2023  CB  TYR A 128      -8.719  17.297  20.958  1.00 13.83           C  
ANISOU 2023  CB  TYR A 128     1727   1597   1932    -42    -97   -158       C  
ATOM   2024  CG  TYR A 128      -8.622  16.961  22.425  1.00 14.88           C  
ANISOU 2024  CG  TYR A 128     1854   1755   2044    -28   -106   -192       C  
ATOM   2025  CD1 TYR A 128      -8.213  17.922  23.342  1.00 19.87           C  
ANISOU 2025  CD1 TYR A 128     2492   2368   2690    -27   -125   -228       C  
ATOM   2026  CD2 TYR A 128      -8.952  15.701  22.898  1.00 14.91           C  
ANISOU 2026  CD2 TYR A 128     1849   1800   2014    -15    -96   -189       C  
ATOM   2027  CE1 TYR A 128      -8.141  17.633  24.694  1.00 16.26           C  
ANISOU 2027  CE1 TYR A 128     2033   1936   2209    -11   -134   -260       C  
ATOM   2028  CE2 TYR A 128      -8.859  15.398  24.243  1.00 14.52           C  
ANISOU 2028  CE2 TYR A 128     1799   1777   1943      0   -103   -217       C  
ATOM   2029  CZ  TYR A 128      -8.458  16.371  25.129  1.00 17.98           C  
ANISOU 2029  CZ  TYR A 128     2243   2198   2391      3   -122   -252       C  
ATOM   2030  OH  TYR A 128      -8.396  16.085  26.475  1.00 20.34           O  
ANISOU 2030  OH  TYR A 128     2542   2524   2663     21   -130   -281       O  
ATOM   2031  H   TYR A 128     -11.268  17.551  20.934  1.00 16.72           H  
ATOM   2032  HA  TYR A 128      -9.191  19.271  21.261  1.00 16.30           H  
ATOM   2033  HB2 TYR A 128      -9.123  16.543  20.501  1.00 16.58           H  
ATOM   2034  HB3 TYR A 128      -7.822  17.450  20.622  1.00 16.58           H  
ATOM   2035  HD1 TYR A 128      -7.999  18.777  23.045  1.00 23.83           H  
ATOM   2036  HD2 TYR A 128      -9.222  15.044  22.298  1.00 17.87           H  
ATOM   2037  HE1 TYR A 128      -7.866  18.283  25.299  1.00 19.49           H  
ATOM   2038  HE2 TYR A 128      -9.087  14.550  24.549  1.00 17.41           H  
ATOM   2039  HH  TYR A 128      -7.858  15.481  26.609  1.00 24.39           H  
ATOM   2040  N   GLY A 129     -10.594  19.155  18.551  1.00 14.05           N  
ANISOU 2040  N   GLY A 129     1787   1553   1998    -27    -92   -108       N  
ATOM   2041  CA  GLY A 129     -10.590  19.850  17.262  1.00 13.49           C  
ANISOU 2041  CA  GLY A 129     1728   1450   1948    -38    -89    -77       C  
ATOM   2042  C   GLY A 129     -10.275  19.010  16.030  1.00 13.64           C  
ANISOU 2042  C   GLY A 129     1742   1487   1953    -53    -75    -39       C  
ATOM   2043  O   GLY A 129     -10.939  19.109  14.993  1.00 15.10           O  
ANISOU 2043  O   GLY A 129     1937   1666   2135    -45    -71    -13       O  
ATOM   2044  H   GLY A 129     -11.368  18.873  18.800  1.00 16.84           H  
ATOM   2045  HA2 GLY A 129     -11.463  20.251  17.126  1.00 16.17           H  
ATOM   2046  HA3 GLY A 129      -9.939  20.567  17.301  1.00 16.17           H  
ATOM   2047  N   ASP A 130      -9.244  18.174  16.119  1.00 12.96           N  
ANISOU 2047  N   ASP A 130     1642   1424   1857    -72    -67    -38       N  
ATOM   2048  CA  ASP A 130      -8.962  17.255  15.041  1.00 14.26           C  
ANISOU 2048  CA  ASP A 130     1803   1611   2005    -82    -52     -8       C  
ATOM   2049  C   ASP A 130      -8.246  16.024  15.587  1.00 13.54           C  
ANISOU 2049  C   ASP A 130     1694   1555   1894    -89    -46    -18       C  
ATOM   2050  O   ASP A 130      -7.800  15.987  16.745  1.00 13.82           O  
ANISOU 2050  O   ASP A 130     1720   1598   1932    -90    -54    -46       O  
ATOM   2051  CB  ASP A 130      -8.188  17.946  13.885  1.00 14.93           C  
ANISOU 2051  CB  ASP A 130     1895   1668   2109   -104    -44     23       C  
ATOM   2052  CG  ASP A 130      -6.752  18.352  14.263  1.00 21.28           C  
ANISOU 2052  CG  ASP A 130     2688   2460   2938   -132    -44     15       C  
ATOM   2053  OD1 ASP A 130      -6.367  19.519  14.063  1.00 29.08           O  
ANISOU 2053  OD1 ASP A 130     3682   3408   3957   -147    -47     21       O  
ATOM   2054  OD2 ASP A 130      -5.959  17.510  14.727  1.00 19.75           O  
ANISOU 2054  OD2 ASP A 130     2477   2295   2735   -141    -40      4       O  
ATOM   2055  H   ASP A 130      -8.704  18.125  16.786  1.00 15.53           H  
ATOM   2056  HA  ASP A 130      -9.817  16.949  14.671  1.00 17.09           H  
ATOM   2057  HB2 ASP A 130      -8.136  17.336  13.133  1.00 17.90           H  
ATOM   2058  HB3 ASP A 130      -8.665  18.750  13.624  1.00 17.90           H  
ATOM   2059  N   PHE A 131      -8.173  15.006  14.744  1.00 12.29           N  
ANISOU 2059  N   PHE A 131     1533   1421   1715    -91    -34      4       N  
ATOM   2060  CA  PHE A 131      -7.648  13.708  15.134  1.00 11.79           C  
ANISOU 2060  CA  PHE A 131     1456   1392   1632    -93    -28     -3       C  
ATOM   2061  C   PHE A 131      -6.182  13.816  15.531  1.00 11.64           C  
ANISOU 2061  C   PHE A 131     1423   1372   1627   -114    -27    -10       C  
ATOM   2062  O   PHE A 131      -5.753  13.194  16.507  1.00 11.06           O  
ANISOU 2062  O   PHE A 131     1338   1320   1545   -112    -31    -30       O  
ATOM   2063  CB  PHE A 131      -7.813  12.728  13.967  1.00 12.65           C  
ANISOU 2063  CB  PHE A 131     1569   1520   1720    -92    -15     22       C  
ATOM   2064  CG  PHE A 131      -7.204  11.373  14.221  1.00 11.37           C  
ANISOU 2064  CG  PHE A 131     1394   1387   1538    -94     -8     19       C  
ATOM   2065  CD1 PHE A 131      -7.903  10.420  14.955  1.00 11.43           C  
ANISOU 2065  CD1 PHE A 131     1398   1416   1528    -79    -11      6       C  
ATOM   2066  CD2 PHE A 131      -5.940  11.066  13.752  1.00 13.63           C  
ANISOU 2066  CD2 PHE A 131     1672   1681   1827   -109      3     29       C  
ATOM   2067  CE1 PHE A 131      -7.367   9.150  15.202  1.00 14.26           C  
ANISOU 2067  CE1 PHE A 131     1748   1799   1870    -79     -6      4       C  
ATOM   2068  CE2 PHE A 131      -5.377   9.807  13.981  1.00 13.05           C  
ANISOU 2068  CE2 PHE A 131     1588   1634   1737   -107      9     25       C  
ATOM   2069  CZ  PHE A 131      -6.098   8.843  14.718  1.00 15.58           C  
ANISOU 2069  CZ  PHE A 131     1908   1972   2040    -92      4     12       C  
ATOM   2070  H   PHE A 131      -8.427  15.044  13.923  1.00 14.73           H  
ATOM   2071  HA  PHE A 131      -8.154  13.367  15.901  1.00 14.13           H  
ATOM   2072  HB2 PHE A 131      -8.759  12.601  13.796  1.00 15.17           H  
ATOM   2073  HB3 PHE A 131      -7.384  13.103  13.181  1.00 15.17           H  
ATOM   2074  HD1 PHE A 131      -8.753  10.624  15.273  1.00 13.70           H  
ATOM   2075  HD2 PHE A 131      -5.467  11.698  13.261  1.00 16.34           H  
ATOM   2076  HE1 PHE A 131      -7.849   8.522  15.690  1.00 17.09           H  
ATOM   2077  HE2 PHE A 131      -4.528   9.609  13.657  1.00 15.64           H  
ATOM   2078  HZ  PHE A 131      -5.726   8.006  14.880  1.00 18.68           H  
ATOM   2079  N   GLY A 132      -5.406  14.616  14.799  1.00 13.62           N  
ANISOU 2079  N   GLY A 132     1674   1600   1900   -134    -21      6       N  
ATOM   2080  CA  GLY A 132      -3.998  14.729  15.115  1.00 11.01           C  
ANISOU 2080  CA  GLY A 132     1325   1271   1587   -156    -20      0       C  
ATOM   2081  C   GLY A 132      -3.735  15.310  16.503  1.00 13.23           C  
ANISOU 2081  C   GLY A 132     1599   1543   1885   -157    -41    -35       C  
ATOM   2082  O   GLY A 132      -2.725  14.981  17.141  1.00 14.94           O  
ANISOU 2082  O   GLY A 132     1797   1774   2106   -167    -45    -50       O  
ATOM   2083  H   GLY A 132      -5.668  15.091  14.132  1.00 16.32           H  
ATOM   2084  HA2 GLY A 132      -3.589  13.851  15.071  1.00 13.19           H  
ATOM   2085  HA3 GLY A 132      -3.568  15.300  14.460  1.00 13.19           H  
ATOM   2086  N   LYS A 133      -4.583  16.237  16.942  1.00 12.46           N  
ANISOU 2086  N   LYS A 133     1517   1420   1798   -147    -54    -50       N  
ATOM   2087  CA  LYS A 133      -4.447  16.795  18.287  1.00 13.57           C  
ANISOU 2087  CA  LYS A 133     1655   1552   1949   -144    -74    -88       C  
ATOM   2088  C   LYS A 133      -4.922  15.759  19.289  1.00 13.31           C  
ANISOU 2088  C   LYS A 133     1618   1557   1883   -121    -78   -107       C  
ATOM   2089  O   LYS A 133      -4.363  15.613  20.365  1.00 11.99           O  
ANISOU 2089  O   LYS A 133     1441   1403   1712   -120    -91   -134       O  
ATOM   2090  CB  LYS A 133      -5.315  18.038  18.450  1.00 12.74           C  
ANISOU 2090  CB  LYS A 133     1569   1410   1862   -134    -86    -99       C  
ATOM   2091  CG  LYS A 133      -4.935  19.201  17.559  1.00 18.72           C  
ANISOU 2091  CG  LYS A 133     2334   2123   2656   -155    -84    -79       C  
ATOM   2092  CD  LYS A 133      -3.495  19.614  17.779  1.00 24.54           C  
ANISOU 2092  CD  LYS A 133     3054   2848   3423   -187    -90    -86       C  
ATOM   2093  CE  LYS A 133      -3.142  20.748  16.832  1.00 33.60           C  
ANISOU 2093  CE  LYS A 133     4210   3950   4608   -211    -85    -60       C  
ATOM   2094  NZ  LYS A 133      -3.699  20.476  15.463  1.00 31.91           N  
ANISOU 2094  NZ  LYS A 133     4007   3739   4379   -205    -63    -17       N  
ATOM   2095  H   LYS A 133      -5.239  16.558  16.488  1.00 14.93           H  
ATOM   2096  HA  LYS A 133      -3.512  17.023  18.471  1.00 16.27           H  
ATOM   2097  HB2 LYS A 133      -6.234  17.801  18.248  1.00 15.27           H  
ATOM   2098  HB3 LYS A 133      -5.252  18.340  19.370  1.00 15.27           H  
ATOM   2099  HG2 LYS A 133      -5.039  18.941  16.631  1.00 22.44           H  
ATOM   2100  HG3 LYS A 133      -5.504  19.960  17.762  1.00 22.44           H  
ATOM   2101  HD2 LYS A 133      -3.380  19.924  18.691  1.00 29.43           H  
ATOM   2102  HD3 LYS A 133      -2.909  18.863  17.597  1.00 29.43           H  
ATOM   2103  HE2 LYS A 133      -3.525  21.576  17.161  1.00 40.31           H  
ATOM   2104  HE3 LYS A 133      -2.177  20.823  16.762  1.00 40.31           H  
ATOM   2105  HZ1 LYS A 133      -3.490  21.142  14.912  1.00 38.27           H  
ATOM   2106  HZ2 LYS A 133      -3.361  19.718  15.142  1.00 38.27           H  
ATOM   2107  HZ3 LYS A 133      -4.585  20.402  15.505  1.00 38.27           H  
ATOM   2108  N   ALA A 134      -5.962  15.029  18.929  1.00 12.84           N  
ANISOU 2108  N   ALA A 134     1566   1514   1798   -102    -67    -93       N  
ATOM   2109  CA  ALA A 134      -6.576  14.104  19.894  1.00 13.56           C  
ANISOU 2109  CA  ALA A 134     1655   1637   1860    -80    -68   -109       C  
ATOM   2110  C   ALA A 134      -5.603  13.008  20.311  1.00 11.97           C  
ANISOU 2110  C   ALA A 134     1438   1466   1643    -86    -66   -111       C  
ATOM   2111  O   ALA A 134      -5.560  12.599  21.482  1.00 13.62           O  
ANISOU 2111  O   ALA A 134     1643   1697   1836    -73    -75   -132       O  
ATOM   2112  CB  ALA A 134      -7.869  13.494  19.308  1.00 10.15           C  
ANISOU 2112  CB  ALA A 134     1232   1217   1410    -63    -57    -90       C  
ATOM   2113  H   ALA A 134      -6.332  15.041  18.152  1.00 15.39           H  
ATOM   2114  HA  ALA A 134      -6.821  14.607  20.698  1.00 16.25           H  
ATOM   2115  HB1 ALA A 134      -8.252  12.895  19.953  1.00 12.17           H  
ATOM   2116  HB2 ALA A 134      -8.487  14.202  19.111  1.00 12.17           H  
ATOM   2117  HB3 ALA A 134      -7.652  13.015  18.504  1.00 12.17           H  
ATOM   2118  N   VAL A 135      -4.785  12.518  19.384  1.00 13.36           N  
ANISOU 2118  N   VAL A 135     1606   1648   1824   -102    -55    -88       N  
ATOM   2119  CA  VAL A 135      -3.889  11.414  19.746  1.00 13.98           C  
ANISOU 2119  CA  VAL A 135     1668   1755   1888   -103    -53    -89       C  
ATOM   2120  C   VAL A 135      -2.768  11.830  20.698  1.00 12.65           C  
ANISOU 2120  C   VAL A 135     1485   1588   1732   -113    -70   -113       C  
ATOM   2121  O   VAL A 135      -2.052  10.974  21.197  1.00 12.85           O  
ANISOU 2121  O   VAL A 135     1497   1639   1746   -110    -72   -118       O  
ATOM   2122  CB  VAL A 135      -3.242  10.737  18.505  1.00 12.51           C  
ANISOU 2122  CB  VAL A 135     1476   1576   1702   -115    -36    -61       C  
ATOM   2123  CG1 VAL A 135      -4.347  10.157  17.613  1.00 11.39           C  
ANISOU 2123  CG1 VAL A 135     1348   1437   1542   -104    -23    -41       C  
ATOM   2124  CG2 VAL A 135      -2.362  11.722  17.722  1.00 14.07           C  
ANISOU 2124  CG2 VAL A 135     1666   1750   1930   -140    -32    -50       C  
ATOM   2125  H   VAL A 135      -4.726  12.791  18.571  1.00 16.02           H  
ATOM   2126  HA  VAL A 135      -4.419  10.730  20.205  1.00 16.76           H  
ATOM   2127  HB  VAL A 135      -2.675   9.996  18.805  1.00 15.00           H  
ATOM   2128 HG11 VAL A 135      -3.944   9.740  16.848  1.00 13.65           H  
ATOM   2129 HG12 VAL A 135      -4.846   9.508  18.115  1.00 13.65           H  
ATOM   2130 HG13 VAL A 135      -4.926  10.869  17.331  1.00 13.65           H  
ATOM   2131 HG21 VAL A 135      -1.982  11.268  16.966  1.00 16.86           H  
ATOM   2132 HG22 VAL A 135      -2.904  12.457  17.425  1.00 16.86           H  
ATOM   2133 HG23 VAL A 135      -1.663  12.041  18.298  1.00 16.86           H  
ATOM   2134  N   GLN A 136      -2.634  13.135  20.944  1.00 12.38           N  
ANISOU 2134  N   GLN A 136     1454   1526   1725   -124    -83   -130       N  
ATOM   2135  CA AGLN A 136      -1.642  13.641  21.884  0.50 14.68           C  
ANISOU 2135  CA AGLN A 136     1731   1815   2031   -134   -104   -157       C  
ATOM   2136  CA BGLN A 136      -1.640  13.636  21.887  0.50 14.68           C  
ANISOU 2136  CA BGLN A 136     1731   1815   2031   -134   -104   -158       C  
ATOM   2137  C   GLN A 136      -2.235  13.800  23.291  1.00 12.99           C  
ANISOU 2137  C   GLN A 136     1528   1610   1799   -111   -122   -191       C  
ATOM   2138  O   GLN A 136      -1.585  14.350  24.193  1.00 14.04           O  
ANISOU 2138  O   GLN A 136     1653   1739   1941   -116   -145   -221       O  
ATOM   2139  CB AGLN A 136      -1.105  14.985  21.382  0.50 14.24           C  
ANISOU 2139  CB AGLN A 136     1673   1720   2017   -160   -110   -158       C  
ATOM   2140  CB BGLN A 136      -1.073  14.971  21.391  0.50 14.36           C  
ANISOU 2140  CB BGLN A 136     1687   1736   2032   -161   -110   -158       C  
ATOM   2141  CG AGLN A 136      -0.620  14.927  19.934  0.50 17.80           C  
ANISOU 2141  CG AGLN A 136     2116   2162   2484   -181    -88   -120       C  
ATOM   2142  CG BGLN A 136      -0.400  14.871  20.025  0.50 21.45           C  
ANISOU 2142  CG BGLN A 136     2574   2627   2947   -183    -90   -123       C  
ATOM   2143  CD AGLN A 136      -0.060  16.248  19.435  0.50 31.24           C  
ANISOU 2143  CD AGLN A 136     3816   3824   4230   -209    -91   -116       C  
ATOM   2144  CD BGLN A 136       0.793  13.919  20.021  0.50 34.40           C  
ANISOU 2144  CD BGLN A 136     4188   4300   4583   -191    -85   -117       C  
ATOM   2145  OE1AGLN A 136       0.689  16.924  20.137  0.50 37.52           O  
ANISOU 2145  OE1AGLN A 136     4599   4607   5050   -225   -111   -140       O  
ATOM   2146  OE1BGLN A 136       1.374  13.621  21.068  0.50 39.98           O  
ANISOU 2146  OE1BGLN A 136     4881   5025   5285   -187   -103   -141       O  
ATOM   2147  NE2AGLN A 136      -0.415  16.614  18.210  0.50 29.87           N  
ANISOU 2147  NE2AGLN A 136     3654   3631   4065   -217    -73    -83       N  
ATOM   2148  NE2BGLN A 136       1.166  13.444  18.836  0.50 32.66           N  
ANISOU 2148  NE2BGLN A 136     3960   4086   4363   -200    -61    -85       N  
ATOM   2149  H   GLN A 136      -3.109  13.750  20.575  1.00 14.84           H  
ATOM   2150  HA  GLN A 136      -0.898  13.002  21.940  1.00 17.59           H  
ATOM   2151  HB2AGLN A 136      -1.811  15.647  21.435  0.50 17.07           H  
ATOM   2152  HB2BGLN A 136      -1.796  15.613  21.320  0.50 17.21           H  
ATOM   2153  HB3AGLN A 136      -0.356  15.253  21.938  0.50 17.07           H  
ATOM   2154  HB3BGLN A 136      -0.411  15.287  22.026  0.50 17.21           H  
ATOM   2155  HG2AGLN A 136       0.080  14.260  19.864  0.50 21.34           H  
ATOM   2156  HG2BGLN A 136      -1.046  14.545  19.379  0.50 25.72           H  
ATOM   2157  HG3AGLN A 136      -1.366  14.684  19.363  0.50 21.34           H  
ATOM   2158  HG3BGLN A 136      -0.084  15.750  19.764  0.50 25.72           H  
ATOM   2159 HE21AGLN A 136      -0.124  17.353  17.881  0.50 35.83           H  
ATOM   2160 HE21BGLN A 136       1.833  12.905  18.780  0.50 39.17           H  
ATOM   2161 HE22AGLN A 136      -0.935  16.111  17.745  0.50 35.83           H  
ATOM   2162 HE22BGLN A 136       0.741  13.677  18.126  0.50 39.17           H  
ATOM   2163  N   GLN A 137      -3.476  13.328  23.482  1.00 13.55           N  
ANISOU 2163  N   GLN A 137     1614   1693   1842    -87   -113   -188       N  
ATOM   2164  CA  GLN A 137      -4.191  13.517  24.757  1.00 14.39           C  
ANISOU 2164  CA  GLN A 137     1730   1808   1927    -62   -125   -217       C  
ATOM   2165  C   GLN A 137      -4.561  12.183  25.398  1.00 12.44           C  
ANISOU 2165  C   GLN A 137     1484   1603   1642    -41   -116   -211       C  
ATOM   2166  O   GLN A 137      -4.888  11.225  24.698  1.00 11.76           O  
ANISOU 2166  O   GLN A 137     1395   1528   1545    -40    -98   -183       O  
ATOM   2167  CB  GLN A 137      -5.489  14.298  24.535  1.00 14.03           C  
ANISOU 2167  CB  GLN A 137     1703   1740   1886    -49   -120   -218       C  
ATOM   2168  CG  GLN A 137      -5.357  15.539  23.678  1.00 17.43           C  
ANISOU 2168  CG  GLN A 137     2140   2128   2356    -68   -123   -214       C  
ATOM   2169  CD  GLN A 137      -4.315  16.516  24.164  1.00 21.27           C  
ANISOU 2169  CD  GLN A 137     2621   2590   2870    -86   -146   -241       C  
ATOM   2170  OE1 GLN A 137      -4.156  16.742  25.369  1.00 18.50           O  
ANISOU 2170  OE1 GLN A 137     2272   2248   2509    -75   -165   -276       O  
ATOM   2171  NE2 GLN A 137      -3.594  17.119  23.215  1.00 23.56           N  
ANISOU 2171  NE2 GLN A 137     2905   2851   3195   -115   -144   -224       N  
ATOM   2172  H   GLN A 137      -3.926  12.896  22.890  1.00 16.24           H  
ATOM   2173  HA  GLN A 137      -3.625  14.019  25.381  1.00 17.24           H  
ATOM   2174  HB2 GLN A 137      -6.131  13.712  24.103  1.00 16.81           H  
ATOM   2175  HB3 GLN A 137      -5.833  14.574  25.399  1.00 16.81           H  
ATOM   2176  HG2 GLN A 137      -5.114  15.272  22.778  1.00 20.90           H  
ATOM   2177  HG3 GLN A 137      -6.210  16.001  23.664  1.00 20.90           H  
ATOM   2178 HE21 GLN A 137      -2.985  17.686  23.433  1.00 28.25           H  
ATOM   2179 HE22 GLN A 137      -3.739  16.941  22.386  1.00 28.25           H  
ATOM   2180  N   PRO A 138      -4.507  12.104  26.741  1.00 14.15           N  
ANISOU 2180  N   PRO A 138     1702   1839   1836    -23   -130   -238       N  
ATOM   2181  CA  PRO A 138      -4.808  10.828  27.398  1.00 11.45           C  
ANISOU 2181  CA  PRO A 138     1360   1535   1456     -4   -121   -229       C  
ATOM   2182  C   PRO A 138      -6.256  10.339  27.208  1.00 16.06           C  
ANISOU 2182  C   PRO A 138     1954   2125   2023     13    -99   -211       C  
ATOM   2183  O   PRO A 138      -6.497   9.139  27.348  1.00 16.83           O  
ANISOU 2183  O   PRO A 138     2050   2247   2097     22    -87   -192       O  
ATOM   2184  CB  PRO A 138      -4.539  11.102  28.876  1.00 12.93           C  
ANISOU 2184  CB  PRO A 138     1551   1739   1621     14   -142   -264       C  
ATOM   2185  CG  PRO A 138      -4.614  12.585  29.025  1.00 17.01           C  
ANISOU 2185  CG  PRO A 138     2076   2226   2162      9   -158   -294       C  
ATOM   2186  CD  PRO A 138      -4.165  13.169  27.699  1.00 17.06           C  
ANISOU 2186  CD  PRO A 138     2075   2197   2211    -21   -155   -278       C  
ATOM   2187  HA  PRO A 138      -4.192  10.134  27.083  1.00 13.72           H  
ATOM   2188  HB2 PRO A 138      -5.217  10.668  29.417  1.00 15.49           H  
ATOM   2189  HB3 PRO A 138      -3.655  10.779  29.111  1.00 15.49           H  
ATOM   2190  HG2 PRO A 138      -5.529  12.845  29.218  1.00 20.40           H  
ATOM   2191  HG3 PRO A 138      -4.022  12.869  29.739  1.00 20.40           H  
ATOM   2192  HD2 PRO A 138      -4.661  13.978  27.499  1.00 20.46           H  
ATOM   2193  HD3 PRO A 138      -3.208  13.327  27.704  1.00 20.46           H  
ATOM   2194  N   ASP A 139      -7.174  11.247  26.907  1.00 12.50           N  
ANISOU 2194  N   ASP A 139     1512   1652   1585     17    -96   -216       N  
ATOM   2195  CA  ASP A 139      -8.575  10.890  26.647  1.00 12.51           C  
ANISOU 2195  CA  ASP A 139     1518   1659   1574     32    -77   -200       C  
ATOM   2196  C   ASP A 139      -8.937  11.328  25.236  1.00 13.97           C  
ANISOU 2196  C   ASP A 139     1705   1816   1787     17    -71   -180       C  
ATOM   2197  O   ASP A 139     -10.045  11.778  24.980  1.00 15.04           O  
ANISOU 2197  O   ASP A 139     1845   1941   1927     28    -64   -178       O  
ATOM   2198  CB  ASP A 139      -9.525  11.569  27.644  1.00 14.07           C  
ANISOU 2198  CB  ASP A 139     1725   1861   1758     57    -79   -224       C  
ATOM   2199  CG  ASP A 139      -9.441  13.083  27.606  1.00 15.49           C  
ANISOU 2199  CG  ASP A 139     1914   2008   1965     56    -94   -251       C  
ATOM   2200  OD1 ASP A 139      -8.502  13.612  26.980  1.00 15.73           O  
ANISOU 2200  OD1 ASP A 139     1941   2012   2022     33   -106   -251       O  
ATOM   2201  OD2 ASP A 139     -10.316  13.756  28.202  1.00 20.34           O  
ANISOU 2201  OD2 ASP A 139     2537   2620   2572     79    -94   -271       O  
ATOM   2202  H   ASP A 139      -7.015  12.090  26.845  1.00 14.98           H  
ATOM   2203  HA  ASP A 139      -8.688   9.919  26.715  1.00 14.99           H  
ATOM   2204  HB2 ASP A 139     -10.437  11.314  27.434  1.00 16.86           H  
ATOM   2205  HB3 ASP A 139      -9.299  11.279  28.541  1.00 16.86           H  
ATOM   2206  N   GLY A 140      -7.995  11.185  24.314  1.00 10.25           N  
ANISOU 2206  N   GLY A 140     1228   1334   1334     -6    -72   -165       N  
ATOM   2207  CA  GLY A 140      -8.199  11.727  22.988  1.00 12.21           C  
ANISOU 2207  CA  GLY A 140     1479   1554   1606    -19    -67   -146       C  
ATOM   2208  C   GLY A 140      -9.016  10.839  22.066  1.00 13.01           C  
ANISOU 2208  C   GLY A 140     1580   1664   1698    -17    -51   -118       C  
ATOM   2209  O   GLY A 140      -9.750  11.357  21.226  1.00 10.51           O  
ANISOU 2209  O   GLY A 140     1270   1330   1394    -17    -48   -107       O  
ATOM   2210  H   GLY A 140      -7.243  10.784  24.431  1.00 12.28           H  
ATOM   2211  HA2 GLY A 140      -8.652  12.582  23.062  1.00 14.63           H  
ATOM   2212  HA3 GLY A 140      -7.336  11.879  22.572  1.00 14.63           H  
ATOM   2213  N   LEU A 141      -8.887   9.516  22.214  1.00 11.34           N  
ANISOU 2213  N   LEU A 141     1363   1479   1467    -16    -43   -106       N  
ATOM   2214  CA  LEU A 141      -9.545   8.561  21.317  1.00  9.22           C  
ANISOU 2214  CA  LEU A 141     1095   1218   1192    -17    -30    -81       C  
ATOM   2215  C   LEU A 141     -10.442   7.620  22.114  1.00  8.47           C  
ANISOU 2215  C   LEU A 141      998   1147   1075     -2    -23    -80       C  
ATOM   2216  O   LEU A 141     -10.193   7.342  23.304  1.00 10.65           O  
ANISOU 2216  O   LEU A 141     1272   1441   1335      8    -24    -92       O  
ATOM   2217  CB  LEU A 141      -8.501   7.726  20.555  1.00 11.09           C  
ANISOU 2217  CB  LEU A 141     1327   1458   1427    -32    -26    -66       C  
ATOM   2218  CG  LEU A 141      -8.090   8.195  19.150  1.00 15.05           C  
ANISOU 2218  CG  LEU A 141     1832   1940   1946    -47    -23    -51       C  
ATOM   2219  CD1 LEU A 141      -7.683   9.640  19.134  1.00 19.23           C  
ANISOU 2219  CD1 LEU A 141     2363   2445   2498    -55    -31    -61       C  
ATOM   2220  CD2 LEU A 141      -6.998   7.277  18.554  1.00 11.45           C  
ANISOU 2220  CD2 LEU A 141     1371   1494   1486    -57    -16    -38       C  
ATOM   2221  H   LEU A 141      -8.419   9.145  22.833  1.00 13.59           H  
ATOM   2222  HA  LEU A 141     -10.096   9.044  20.667  1.00 11.05           H  
ATOM   2223  HB2 LEU A 141      -7.693   7.698  21.091  1.00 13.28           H  
ATOM   2224  HB3 LEU A 141      -8.850   6.826  20.461  1.00 13.28           H  
ATOM   2225  HG  LEU A 141      -8.866   8.117  18.574  1.00 18.04           H  
ATOM   2226 HD11 LEU A 141      -7.436   9.884  18.239  1.00 23.05           H  
ATOM   2227 HD12 LEU A 141      -8.423  10.176  19.428  1.00 23.05           H  
ATOM   2228 HD13 LEU A 141      -6.936   9.760  19.725  1.00 23.05           H  
ATOM   2229 HD21 LEU A 141      -6.764   7.596  17.680  1.00 13.72           H  
ATOM   2230 HD22 LEU A 141      -6.228   7.295  19.127  1.00 13.72           H  
ATOM   2231 HD23 LEU A 141      -7.341   6.382  18.496  1.00 13.72           H  
ATOM   2232  N   ALA A 142     -11.490   7.116  21.468  1.00 10.09           N  
ANISOU 2232  N   ALA A 142     1203   1354   1279      0    -15    -63       N  
ATOM   2233  CA  ALA A 142     -12.235   5.964  21.994  1.00  9.65           C  
ANISOU 2233  CA  ALA A 142     1142   1319   1207      8     -5    -54       C  
ATOM   2234  C   ALA A 142     -12.305   4.958  20.868  1.00 10.15           C  
ANISOU 2234  C   ALA A 142     1205   1380   1271     -4      0    -33       C  
ATOM   2235  O   ALA A 142     -12.725   5.298  19.755  1.00 10.81           O  
ANISOU 2235  O   ALA A 142     1291   1449   1366    -10     -3    -25       O  
ATOM   2236  CB  ALA A 142     -13.638   6.381  22.449  1.00  9.91           C  
ANISOU 2236  CB  ALA A 142     1170   1357   1238     23      0    -58       C  
ATOM   2237  H   ALA A 142     -11.794   7.420  20.723  1.00 12.09           H  
ATOM   2238  HA  ALA A 142     -11.755   5.567  22.751  1.00 11.57           H  
ATOM   2239  HB1 ALA A 142     -14.099   5.610  22.786  1.00 11.87           H  
ATOM   2240  HB2 ALA A 142     -13.558   7.044  23.139  1.00 11.87           H  
ATOM   2241  HB3 ALA A 142     -14.113   6.745  21.698  1.00 11.87           H  
ATOM   2242  N   VAL A 143     -11.770   3.758  21.094  1.00 10.24           N  
ANISOU 2242  N   VAL A 143     1216   1402   1272     -7      4    -25       N  
ATOM   2243  CA  VAL A 143     -11.887   2.739  20.059  1.00 10.66           C  
ANISOU 2243  CA  VAL A 143     1272   1451   1326    -17      7     -9       C  
ATOM   2244  C   VAL A 143     -12.846   1.663  20.533  1.00 11.77           C  
ANISOU 2244  C   VAL A 143     1408   1603   1460    -14     15      2       C  
ATOM   2245  O   VAL A 143     -12.684   1.114  21.632  1.00  9.64           O  
ANISOU 2245  O   VAL A 143     1136   1347   1178     -7     21      2       O  
ATOM   2246  CB  VAL A 143     -10.531   2.109  19.706  1.00 10.48           C  
ANISOU 2246  CB  VAL A 143     1253   1429   1301    -23      7     -6       C  
ATOM   2247  CG1 VAL A 143     -10.715   1.152  18.513  1.00  9.39           C  
ANISOU 2247  CG1 VAL A 143     1121   1284   1164    -31      9      7       C  
ATOM   2248  CG2 VAL A 143      -9.535   3.205  19.351  1.00 12.15           C  
ANISOU 2248  CG2 VAL A 143     1464   1630   1521    -28      1    -15       C  
ATOM   2249  H   VAL A 143     -11.351   3.518  21.806  1.00 12.27           H  
ATOM   2250  HA  VAL A 143     -12.257   3.144  19.247  1.00 12.77           H  
ATOM   2251  HB  VAL A 143     -10.188   1.602  20.471  1.00 12.56           H  
ATOM   2252 HG11 VAL A 143      -9.866   0.759  18.295  1.00 11.25           H  
ATOM   2253 HG12 VAL A 143     -11.340   0.465  18.757  1.00 11.25           H  
ATOM   2254 HG13 VAL A 143     -11.049   1.649  17.763  1.00 11.25           H  
ATOM   2255 HG21 VAL A 143      -8.692   2.801  19.133  1.00 14.56           H  
ATOM   2256 HG22 VAL A 143      -9.868   3.697  18.598  1.00 14.56           H  
ATOM   2257 HG23 VAL A 143      -9.433   3.789  20.106  1.00 14.56           H  
ATOM   2258  N   LEU A 144     -13.849   1.379  19.705  1.00 10.64           N  
ANISOU 2258  N   LEU A 144     1263   1455   1326    -19     14     11       N  
ATOM   2259  CA  LEU A 144     -14.821   0.328  19.975  1.00  9.39           C  
ANISOU 2259  CA  LEU A 144     1098   1303   1166    -22     21     23       C  
ATOM   2260  C   LEU A 144     -14.292  -0.933  19.291  1.00 11.18           C  
ANISOU 2260  C   LEU A 144     1333   1522   1392    -32     19     32       C  
ATOM   2261  O   LEU A 144     -14.118  -0.965  18.073  1.00 12.33           O  
ANISOU 2261  O   LEU A 144     1485   1656   1542    -39     12     32       O  
ATOM   2262  CB  LEU A 144     -16.183   0.771  19.413  1.00 11.39           C  
ANISOU 2262  CB  LEU A 144     1341   1555   1432    -22     17     25       C  
ATOM   2263  CG  LEU A 144     -17.334  -0.195  19.573  1.00 11.96           C  
ANISOU 2263  CG  LEU A 144     1401   1633   1510    -28     23     37       C  
ATOM   2264  CD1 LEU A 144     -17.550  -0.484  21.055  1.00 16.66           C  
ANISOU 2264  CD1 LEU A 144     1988   2246   2095    -20     39     41       C  
ATOM   2265  CD2 LEU A 144     -18.617   0.393  18.940  1.00 12.38           C  
ANISOU 2265  CD2 LEU A 144     1440   1685   1577    -28     16     37       C  
ATOM   2266  H   LEU A 144     -13.989   1.793  18.964  1.00 12.75           H  
ATOM   2267  HA  LEU A 144     -14.899   0.171  20.940  1.00 11.24           H  
ATOM   2268  HB2 LEU A 144     -16.438   1.596  19.854  1.00 13.65           H  
ATOM   2269  HB3 LEU A 144     -16.078   0.936  18.463  1.00 13.65           H  
ATOM   2270  HG  LEU A 144     -17.122  -1.028  19.124  1.00 14.33           H  
ATOM   2271 HD11 LEU A 144     -18.282  -1.098  21.149  1.00 19.97           H  
ATOM   2272 HD12 LEU A 144     -16.749  -0.870  21.417  1.00 19.97           H  
ATOM   2273 HD13 LEU A 144     -17.751   0.339  21.507  1.00 19.97           H  
ATOM   2274 HD21 LEU A 144     -19.335  -0.234  19.052  1.00 14.83           H  
ATOM   2275 HD22 LEU A 144     -18.831   1.219  19.379  1.00 14.83           H  
ATOM   2276 HD23 LEU A 144     -18.460   0.549  18.006  1.00 14.83           H  
ATOM   2277  N   GLY A 145     -13.985  -1.958  20.083  1.00  9.58           N  
ANISOU 2277  N   GLY A 145     1132   1325   1182    -30     27     39       N  
ATOM   2278  CA  GLY A 145     -13.410  -3.194  19.581  1.00  9.08           C  
ANISOU 2278  CA  GLY A 145     1079   1253   1119    -37     26     47       C  
ATOM   2279  C   GLY A 145     -14.456  -4.294  19.586  1.00 12.06           C  
ANISOU 2279  C   GLY A 145     1453   1626   1505    -46     29     60       C  
ATOM   2280  O   GLY A 145     -15.188  -4.439  20.559  1.00 13.22           O  
ANISOU 2280  O   GLY A 145     1590   1783   1650    -44     39     69       O  
ATOM   2281  H   GLY A 145     -14.105  -1.957  20.935  1.00 11.47           H  
ATOM   2282  HA2 GLY A 145     -13.091  -3.066  18.674  1.00 10.88           H  
ATOM   2283  HA3 GLY A 145     -12.666  -3.465  20.141  1.00 10.88           H  
ATOM   2284  N   ILE A 146     -14.520  -5.056  18.499  1.00  8.79           N  
ANISOU 2284  N   ILE A 146     1047   1196   1098    -56     21     61       N  
ATOM   2285  CA  ILE A 146     -15.552  -6.070  18.347  1.00  6.91           C  
ANISOU 2285  CA  ILE A 146      805    949    874    -68     20     71       C  
ATOM   2286  C   ILE A 146     -14.872  -7.341  17.826  1.00  9.87           C  
ANISOU 2286  C   ILE A 146     1195   1304   1249    -72     16     73       C  
ATOM   2287  O   ILE A 146     -14.171  -7.311  16.812  1.00 11.80           O  
ANISOU 2287  O   ILE A 146     1453   1542   1490    -69      8     62       O  
ATOM   2288  CB  ILE A 146     -16.665  -5.598  17.370  1.00 10.50           C  
ANISOU 2288  CB  ILE A 146     1249   1399   1340    -77      9     66       C  
ATOM   2289  CG1 ILE A 146     -17.324  -4.306  17.895  1.00 14.78           C  
ANISOU 2289  CG1 ILE A 146     1776   1959   1883    -70     13     64       C  
ATOM   2290  CG2 ILE A 146     -17.739  -6.696  17.192  1.00 11.14           C  
ANISOU 2290  CG2 ILE A 146     1323   1470   1439    -94      5     75       C  
ATOM   2291  CD1 ILE A 146     -18.405  -3.689  16.988  1.00 12.09           C  
ANISOU 2291  CD1 ILE A 146     1423   1616   1553    -74      0     59       C  
ATOM   2292  H   ILE A 146     -13.975  -5.005  17.835  1.00 10.53           H  
ATOM   2293  HA  ILE A 146     -15.958  -6.263  19.218  1.00  8.28           H  
ATOM   2294  HB  ILE A 146     -16.263  -5.414  16.507  1.00 12.58           H  
ATOM   2295 HG12 ILE A 146     -17.739  -4.499  18.750  1.00 17.72           H  
ATOM   2296 HG13 ILE A 146     -16.632  -3.637  18.016  1.00 17.72           H  
ATOM   2297 HG21 ILE A 146     -18.412  -6.379  16.585  1.00 13.34           H  
ATOM   2298 HG22 ILE A 146     -17.323  -7.485  16.837  1.00 13.34           H  
ATOM   2299 HG23 ILE A 146     -18.133  -6.889  18.046  1.00 13.34           H  
ATOM   2300 HD11 ILE A 146     -18.746  -2.895  17.406  1.00 14.48           H  
ATOM   2301 HD12 ILE A 146     -18.013  -3.471  16.140  1.00 14.48           H  
ATOM   2302 HD13 ILE A 146     -19.112  -4.327  16.868  1.00 14.48           H  
ATOM   2303  N   PHE A 147     -15.054  -8.454  18.518  1.00  9.21           N  
ANISOU 2303  N   PHE A 147     1114   1215   1171    -76     23     87       N  
ATOM   2304  CA  PHE A 147     -14.433  -9.700  18.092  1.00 10.92           C  
ANISOU 2304  CA  PHE A 147     1349   1410   1392    -77     19     88       C  
ATOM   2305  C   PHE A 147     -15.185 -10.333  16.939  1.00 10.64           C  
ANISOU 2305  C   PHE A 147     1317   1354   1372    -93      5     82       C  
ATOM   2306  O   PHE A 147     -16.397 -10.225  16.853  1.00 11.49           O  
ANISOU 2306  O   PHE A 147     1409   1462   1493   -107      1     85       O  
ATOM   2307  CB  PHE A 147     -14.396 -10.681  19.255  1.00  9.72           C  
ANISOU 2307  CB  PHE A 147     1199   1254   1241    -76     31    109       C  
ATOM   2308  CG  PHE A 147     -13.514 -10.236  20.379  1.00  9.63           C  
ANISOU 2308  CG  PHE A 147     1187   1262   1209    -58     41    113       C  
ATOM   2309  CD1 PHE A 147     -12.139 -10.106  20.200  1.00 11.22           C  
ANISOU 2309  CD1 PHE A 147     1399   1467   1399    -42     37    103       C  
ATOM   2310  CD2 PHE A 147     -14.056  -9.970  21.618  1.00 10.46           C  
ANISOU 2310  CD2 PHE A 147     1281   1386   1308    -55     54    127       C  
ATOM   2311  CE1 PHE A 147     -11.323  -9.709  21.273  1.00  9.56           C  
ANISOU 2311  CE1 PHE A 147     1186   1275   1171    -26     42    106       C  
ATOM   2312  CE2 PHE A 147     -13.256  -9.577  22.688  1.00 10.94           C  
ANISOU 2312  CE2 PHE A 147     1343   1466   1348    -37     60    129       C  
ATOM   2313  CZ  PHE A 147     -11.898  -9.435  22.510  1.00 10.93           C  
ANISOU 2313  CZ  PHE A 147     1351   1466   1336    -23     53    118       C  
ATOM   2314  H   PHE A 147     -15.528  -8.516  19.233  1.00 11.04           H  
ATOM   2315  HA  PHE A 147     -13.512  -9.525  17.805  1.00 13.09           H  
ATOM   2316  HB2 PHE A 147     -15.295 -10.787  19.605  1.00 11.65           H  
ATOM   2317  HB3 PHE A 147     -14.064 -11.535  18.936  1.00 11.65           H  
ATOM   2318  HD1 PHE A 147     -11.759 -10.288  19.371  1.00 13.45           H  
ATOM   2319  HD2 PHE A 147     -14.973 -10.062  21.744  1.00 12.54           H  
ATOM   2320  HE1 PHE A 147     -10.405  -9.615  21.153  1.00 11.45           H  
ATOM   2321  HE2 PHE A 147     -13.639  -9.394  23.516  1.00 13.11           H  
ATOM   2322  HZ  PHE A 147     -11.362  -9.170  23.222  1.00 13.10           H  
ATOM   2323  N   LEU A 148     -14.443 -10.963  16.036  1.00  9.05           N  
ANISOU 2323  N   LEU A 148     1134   1136   1167    -89     -4     71       N  
ATOM   2324  CA  LEU A 148     -15.036 -11.765  14.981  1.00  8.39           C  
ANISOU 2324  CA  LEU A 148     1060   1030   1097   -102    -20     62       C  
ATOM   2325  C   LEU A 148     -14.706 -13.221  15.193  1.00 10.83           C  
ANISOU 2325  C   LEU A 148     1385   1313   1416   -104    -19     68       C  
ATOM   2326  O   LEU A 148     -13.531 -13.568  15.387  1.00 11.56           O  
ANISOU 2326  O   LEU A 148     1491   1403   1498    -86    -13     67       O  
ATOM   2327  CB  LEU A 148     -14.465 -11.368  13.621  1.00  9.28           C  
ANISOU 2327  CB  LEU A 148     1186   1143   1196    -94    -31     41       C  
ATOM   2328  CG  LEU A 148     -15.049 -10.123  12.933  1.00  9.78           C  
ANISOU 2328  CG  LEU A 148     1239   1223   1254    -96    -39     34       C  
ATOM   2329  CD1 LEU A 148     -14.874  -8.831  13.759  1.00 10.97           C  
ANISOU 2329  CD1 LEU A 148     1375   1397   1398    -88    -26     42       C  
ATOM   2330  CD2 LEU A 148     -14.428  -9.935  11.542  1.00 11.26           C  
ANISOU 2330  CD2 LEU A 148     1445   1409   1425    -86    -48     17       C  
ATOM   2331  H   LEU A 148     -13.584 -10.940  16.015  1.00 10.83           H  
ATOM   2332  HA  LEU A 148     -16.009 -11.650  14.971  1.00 10.04           H  
ATOM   2333  HB2 LEU A 148     -13.514 -11.210  13.730  1.00 11.12           H  
ATOM   2334  HB3 LEU A 148     -14.595 -12.113  13.014  1.00 11.12           H  
ATOM   2335  HG  LEU A 148     -16.002 -10.260  12.809  1.00 11.72           H  
ATOM   2336 HD11 LEU A 148     -15.258  -8.096  13.275  1.00 13.15           H  
ATOM   2337 HD12 LEU A 148     -15.320  -8.937  14.603  1.00 13.15           H  
ATOM   2338 HD13 LEU A 148     -13.937  -8.676  13.901  1.00 13.15           H  
ATOM   2339 HD21 LEU A 148     -14.808  -9.153  11.134  1.00 13.50           H  
ATOM   2340 HD22 LEU A 148     -13.479  -9.827  11.636  1.00 13.50           H  
ATOM   2341 HD23 LEU A 148     -14.619 -10.709  11.008  1.00 13.50           H  
ATOM   2342  N   LYS A 149     -15.726 -14.070  15.084  1.00 10.65           N  
ANISOU 2342  N   LYS A 149     1360   1269   1417   -124    -28     72       N  
ATOM   2343  CA  LYS A 149     -15.540 -15.516  15.049  1.00 12.03           C  
ANISOU 2343  CA  LYS A 149     1553   1410   1606   -129    -32     75       C  
ATOM   2344  C   LYS A 149     -16.021 -16.038  13.706  1.00 15.71           C  
ANISOU 2344  C   LYS A 149     2031   1854   2083   -140    -56     52       C  
ATOM   2345  O   LYS A 149     -16.870 -15.422  13.059  1.00 14.67           O  
ANISOU 2345  O   LYS A 149     1886   1733   1955   -152    -68     42       O  
ATOM   2346  CB  LYS A 149     -16.269 -16.216  16.202  1.00 13.84           C  
ANISOU 2346  CB  LYS A 149     1772   1629   1856   -145    -21    103       C  
ATOM   2347  CG  LYS A 149     -17.782 -16.064  16.194  1.00 13.00           C  
ANISOU 2347  CG  LYS A 149     1641   1525   1773   -172    -25    109       C  
ATOM   2348  CD  LYS A 149     -18.387 -16.746  17.435  1.00 19.88           C  
ANISOU 2348  CD  LYS A 149     2501   2389   2663   -187     -8    141       C  
ATOM   2349  CE  LYS A 149     -19.899 -16.711  17.408  1.00 35.62           C  
ANISOU 2349  CE  LYS A 149     4466   4384   4684   -215    -11    149       C  
ATOM   2350  NZ  LYS A 149     -20.473 -17.382  18.625  1.00 39.21           N  
ANISOU 2350  NZ  LYS A 149     4908   4833   5156   -230     10    184       N  
ATOM   2351  H   LYS A 149     -16.549 -13.826  15.027  1.00 12.76           H  
ATOM   2352  HA  LYS A 149     -14.584 -15.717  15.128  1.00 14.41           H  
ATOM   2353  HB2 LYS A 149     -16.070 -17.164  16.162  1.00 16.58           H  
ATOM   2354  HB3 LYS A 149     -15.943 -15.851  17.040  1.00 16.58           H  
ATOM   2355  HG2 LYS A 149     -18.014 -15.123  16.215  1.00 15.58           H  
ATOM   2356  HG3 LYS A 149     -18.146 -16.488  15.401  1.00 15.58           H  
ATOM   2357  HD2 LYS A 149     -18.105 -17.674  17.460  1.00 23.83           H  
ATOM   2358  HD3 LYS A 149     -18.087 -16.283  18.233  1.00 23.83           H  
ATOM   2359  HE2 LYS A 149     -20.200 -15.789  17.397  1.00 42.73           H  
ATOM   2360  HE3 LYS A 149     -20.218 -17.180  16.621  1.00 42.73           H  
ATOM   2361  HZ1 LYS A 149     -21.362 -17.355  18.597  1.00 47.03           H  
ATOM   2362  HZ2 LYS A 149     -20.211 -18.232  18.656  1.00 47.03           H  
ATOM   2363  HZ3 LYS A 149     -20.195 -16.967  19.361  1.00 47.03           H  
ATOM   2364  N   VAL A 150     -15.474 -17.177  13.287  1.00 11.80           N  
ANISOU 2364  N   VAL A 150     1560   1328   1594   -135    -63     43       N  
ATOM   2365  CA  VAL A 150     -15.908 -17.787  12.031  1.00 11.54           C  
ANISOU 2365  CA  VAL A 150     1543   1272   1571   -145    -88     17       C  
ATOM   2366  C   VAL A 150     -17.139 -18.691  12.264  1.00 14.12           C  
ANISOU 2366  C   VAL A 150     1861   1569   1935   -177    -99     26       C  
ATOM   2367  O   VAL A 150     -17.120 -19.597  13.106  1.00 14.19           O  
ANISOU 2367  O   VAL A 150     1874   1555   1963   -184    -90     46       O  
ATOM   2368  CB  VAL A 150     -14.753 -18.562  11.357  1.00 15.23           C  
ANISOU 2368  CB  VAL A 150     2042   1718   2026   -123    -92     -2       C  
ATOM   2369  CG1 VAL A 150     -15.280 -19.323  10.120  1.00 15.18           C  
ANISOU 2369  CG1 VAL A 150     2054   1683   2030   -133   -120    -31       C  
ATOM   2370  CG2 VAL A 150     -13.659 -17.588  10.948  1.00 14.96           C  
ANISOU 2370  CG2 VAL A 150     2011   1715   1957    -95    -82    -11       C  
ATOM   2371  H   VAL A 150     -14.859 -17.612  13.703  1.00 14.13           H  
ATOM   2372  HA  VAL A 150     -16.180 -17.073  11.417  1.00 13.83           H  
ATOM   2373  HB  VAL A 150     -14.376 -19.210  11.988  1.00 18.26           H  
ATOM   2374 HG11 VAL A 150     -14.552 -19.798   9.713  1.00 18.19           H  
ATOM   2375 HG12 VAL A 150     -15.959 -19.941  10.400  1.00 18.19           H  
ATOM   2376 HG13 VAL A 150     -15.648 -18.691   9.498  1.00 18.19           H  
ATOM   2377 HG21 VAL A 150     -12.946 -18.077  10.530  1.00 17.93           H  
ATOM   2378 HG22 VAL A 150     -14.024 -16.950  10.330  1.00 17.93           H  
ATOM   2379 HG23 VAL A 150     -13.333 -17.138  11.730  1.00 17.93           H  
ATOM   2380  N   GLY A 151     -18.206 -18.422  11.513  1.00 12.67           N  
ANISOU 2380  N   GLY A 151     1665   1389   1762   -196   -120     12       N  
ATOM   2381  CA  GLY A 151     -19.423 -19.225  11.556  1.00 12.95           C  
ANISOU 2381  CA  GLY A 151     1687   1397   1836   -230   -135     16       C  
ATOM   2382  C   GLY A 151     -20.296 -18.800  10.385  1.00 13.76           C  
ANISOU 2382  C   GLY A 151     1781   1508   1940   -242   -165     -9       C  
ATOM   2383  O   GLY A 151     -19.903 -18.938   9.230  1.00 13.94           O  
ANISOU 2383  O   GLY A 151     1828   1523   1946   -230   -185    -39       O  
ATOM   2384  H   GLY A 151     -18.248 -17.764  10.961  1.00 15.19           H  
ATOM   2385  HA2 GLY A 151     -19.210 -20.167  11.474  1.00 15.52           H  
ATOM   2386  HA3 GLY A 151     -19.901 -19.073  12.387  1.00 15.52           H  
ATOM   2387  N   SER A 152     -21.482 -18.272  10.675  1.00 13.25           N  
ANISOU 2387  N   SER A 152     1681   1460   1893   -262   -167      3       N  
ATOM   2388  CA ASER A 152     -22.334 -17.742   9.614  0.56 13.83           C  
ANISOU 2388  CA ASER A 152     1742   1547   1967   -270   -196    -19       C  
ATOM   2389  CA BSER A 152     -22.349 -17.713   9.635  0.44 15.84           C  
ANISOU 2389  CA BSER A 152     1995   1802   2221   -270   -196    -19       C  
ATOM   2390  C   SER A 152     -21.786 -16.408   9.100  1.00 16.67           C  
ANISOU 2390  C   SER A 152     2106   1943   2286   -242   -193    -28       C  
ATOM   2391  O   SER A 152     -21.055 -15.699   9.810  1.00 13.96           O  
ANISOU 2391  O   SER A 152     1762   1621   1923   -223   -165    -12       O  
ATOM   2392  CB ASER A 152     -23.758 -17.551  10.135  0.56 19.02           C  
ANISOU 2392  CB ASER A 152     2356   2214   2657   -299   -198     -2       C  
ATOM   2393  CB BSER A 152     -23.731 -17.421  10.208  0.44 19.95           C  
ANISOU 2393  CB BSER A 152     2472   2336   2773   -297   -195      0       C  
ATOM   2394  OG ASER A 152     -23.786 -16.581  11.163  0.56 23.84           O  
ANISOU 2394  OG ASER A 152     2942   2856   3257   -289   -168     24       O  
ATOM   2395  OG BSER A 152     -24.310 -18.586  10.735  0.44 15.98           O  
ANISOU 2395  OG BSER A 152     1960   1800   2310   -327   -196     13       O  
ATOM   2396  H  ASER A 152     -21.813 -18.209  11.466  0.56 15.88           H  
ATOM   2397  H  BSER A 152     -21.810 -18.224  11.468  0.44 15.88           H  
ATOM   2398  HA ASER A 152     -22.359 -18.376   8.868  0.56 16.58           H  
ATOM   2399  HA BSER A 152     -22.438 -18.349   8.895  0.44 18.99           H  
ATOM   2400  HB2ASER A 152     -24.325 -17.256   9.406  0.56 22.80           H  
ATOM   2401  HB2BSER A 152     -23.647 -16.762  10.915  0.44 23.92           H  
ATOM   2402  HB3ASER A 152     -24.082 -18.395  10.488  0.56 22.80           H  
ATOM   2403  HB3BSER A 152     -24.300 -17.078   9.500  0.44 23.92           H  
ATOM   2404  HG ASER A 152     -23.030 -16.292  11.297  0.56 28.58           H  
ATOM   2405  HG BSER A 152     -23.799 -19.221  10.641  0.44 19.15           H  
ATOM   2406  N   ALA A 153     -22.145 -16.070   7.860  1.00 15.51           N  
ANISOU 2406  N   ALA A 153     1964   1803   2127   -239   -222    -53       N  
ATOM   2407  CA  ALA A 153     -21.695 -14.820   7.274  1.00 13.09           C  
ANISOU 2407  CA  ALA A 153     1663   1528   1783   -213   -220    -59       C  
ATOM   2408  C   ALA A 153     -22.326 -13.612   7.983  1.00 15.29           C  
ANISOU 2408  C   ALA A 153     1907   1838   2065   -214   -206    -37       C  
ATOM   2409  O   ALA A 153     -23.431 -13.692   8.533  1.00 15.54           O  
ANISOU 2409  O   ALA A 153     1906   1871   2127   -235   -208    -25       O  
ATOM   2410  CB  ALA A 153     -22.022 -14.780   5.794  1.00 18.68           C  
ANISOU 2410  CB  ALA A 153     2385   2237   2476   -210   -255    -89       C  
ATOM   2411  H   ALA A 153     -22.645 -16.546   7.346  1.00 18.60           H  
ATOM   2412  HA  ALA A 153     -20.722 -14.755   7.372  1.00 15.69           H  
ATOM   2413  HB1 ALA A 153     -21.716 -13.946   5.429  1.00 22.40           H  
ATOM   2414  HB2 ALA A 153     -21.580 -15.511   5.357  1.00 22.40           H  
ATOM   2415  HB3 ALA A 153     -22.972 -14.857   5.682  1.00 22.40           H  
ATOM   2416  N   LYS A 154     -21.613 -12.488   7.948  1.00 14.95           N  
ANISOU 2416  N   LYS A 154     1869   1818   1992   -190   -191    -33       N  
ATOM   2417  CA  LYS A 154     -22.156 -11.224   8.439  1.00 14.73           C  
ANISOU 2417  CA  LYS A 154     1815   1819   1965   -185   -181    -18       C  
ATOM   2418  C   LYS A 154     -22.593 -10.404   7.212  1.00 14.47           C  
ANISOU 2418  C   LYS A 154     1783   1801   1915   -176   -207    -32       C  
ATOM   2419  O   LYS A 154     -21.758  -9.928   6.443  1.00 13.58           O  
ANISOU 2419  O   LYS A 154     1695   1694   1770   -156   -207    -41       O  
ATOM   2420  CB  LYS A 154     -21.083 -10.488   9.254  1.00 12.80           C  
ANISOU 2420  CB  LYS A 154     1575   1587   1700   -166   -149     -4       C  
ATOM   2421  CG  LYS A 154     -21.586  -9.219   9.915  1.00 14.63           C  
ANISOU 2421  CG  LYS A 154     1781   1844   1934   -160   -137     10       C  
ATOM   2422  CD  LYS A 154     -22.505  -9.554  11.088  1.00 17.59           C  
ANISOU 2422  CD  LYS A 154     2125   2221   2337   -177   -125     27       C  
ATOM   2423  CE  LYS A 154     -22.664  -8.365  12.031  1.00 21.60           C  
ANISOU 2423  CE  LYS A 154     2613   2752   2840   -164   -104     41       C  
ATOM   2424  NZ  LYS A 154     -23.544  -8.743  13.163  1.00 21.56           N  
ANISOU 2424  NZ  LYS A 154     2579   2752   2860   -178    -89     58       N  
ATOM   2425  H   LYS A 154     -20.810 -12.431   7.645  1.00 17.92           H  
ATOM   2426  HA  LYS A 154     -22.935 -11.390   9.009  1.00 17.66           H  
ATOM   2427  HB2 LYS A 154     -20.760 -11.079   9.952  1.00 15.34           H  
ATOM   2428  HB3 LYS A 154     -20.353 -10.246   8.664  1.00 15.34           H  
ATOM   2429  HG2 LYS A 154     -20.832  -8.710  10.252  1.00 17.54           H  
ATOM   2430  HG3 LYS A 154     -22.088  -8.695   9.271  1.00 17.54           H  
ATOM   2431  HD2 LYS A 154     -23.382  -9.793  10.749  1.00 21.09           H  
ATOM   2432  HD3 LYS A 154     -22.127 -10.292  11.591  1.00 21.09           H  
ATOM   2433  HE2 LYS A 154     -21.797  -8.110  12.384  1.00 25.89           H  
ATOM   2434  HE3 LYS A 154     -23.071  -7.624  11.556  1.00 25.89           H  
ATOM   2435  HZ1 LYS A 154     -23.640  -8.053  13.716  1.00 25.85           H  
ATOM   2436  HZ2 LYS A 154     -24.345  -8.983  12.858  1.00 25.85           H  
ATOM   2437  HZ3 LYS A 154     -23.188  -9.425  13.610  1.00 25.85           H  
ATOM   2438  N   PRO A 155     -23.907 -10.268   6.990  1.00 15.40           N  
ANISOU 2438  N   PRO A 155     1874   1925   2053   -189   -229    -34       N  
ATOM   2439  CA  PRO A 155     -24.328  -9.624   5.735  1.00 14.03           C  
ANISOU 2439  CA  PRO A 155     1705   1764   1862   -179   -258    -48       C  
ATOM   2440  C   PRO A 155     -23.817  -8.191   5.591  1.00 13.11           C  
ANISOU 2440  C   PRO A 155     1596   1670   1717   -153   -245    -39       C  
ATOM   2441  O   PRO A 155     -23.453  -7.772   4.486  1.00 17.11           O  
ANISOU 2441  O   PRO A 155     2124   2181   2194   -137   -259    -49       O  
ATOM   2442  CB  PRO A 155     -25.870  -9.678   5.811  1.00 15.00           C  
ANISOU 2442  CB  PRO A 155     1789   1893   2018   -198   -280    -47       C  
ATOM   2443  CG  PRO A 155     -26.150 -10.822   6.713  1.00 21.45           C  
ANISOU 2443  CG  PRO A 155     2592   2690   2870   -225   -270    -40       C  
ATOM   2444  CD  PRO A 155     -25.052 -10.811   7.743  1.00 20.36           C  
ANISOU 2444  CD  PRO A 155     2467   2548   2721   -215   -230    -24       C  
ATOM   2445  HA  PRO A 155     -24.026 -10.152   4.967  1.00 16.82           H  
ATOM   2446  HB2 PRO A 155     -26.211  -8.851   6.185  1.00 17.98           H  
ATOM   2447  HB3 PRO A 155     -26.238  -9.836   4.927  1.00 17.98           H  
ATOM   2448  HG2 PRO A 155     -27.015 -10.699   7.135  1.00 25.73           H  
ATOM   2449  HG3 PRO A 155     -26.133 -11.648   6.205  1.00 25.73           H  
ATOM   2450  HD2 PRO A 155     -25.283 -10.225   8.480  1.00 24.41           H  
ATOM   2451  HD3 PRO A 155     -24.863 -11.712   8.047  1.00 24.41           H  
ATOM   2452  N   GLY A 156     -23.741  -7.469   6.696  1.00 13.91           N  
ANISOU 2452  N   GLY A 156     1679   1782   1827   -149   -218    -20       N  
ATOM   2453  CA  GLY A 156     -23.312  -6.084   6.663  1.00 15.91           C  
ANISOU 2453  CA  GLY A 156     1936   2050   2059   -127   -206    -11       C  
ATOM   2454  C   GLY A 156     -21.831  -5.897   6.379  1.00 17.57           C  
ANISOU 2454  C   GLY A 156     2180   2257   2240   -112   -189    -12       C  
ATOM   2455  O   GLY A 156     -21.379  -4.772   6.146  1.00 19.08           O  
ANISOU 2455  O   GLY A 156     2379   2459   2414    -96   -181     -5       O  
ATOM   2456  H   GLY A 156     -23.933  -7.759   7.482  1.00 16.68           H  
ATOM   2457  HA2 GLY A 156     -23.812  -5.613   5.977  1.00 19.07           H  
ATOM   2458  HA3 GLY A 156     -23.509  -5.670   7.518  1.00 19.07           H  
ATOM   2459  N   LEU A 157     -21.080  -6.990   6.415  1.00 12.14           N  
ANISOU 2459  N   LEU A 157     1509   1554   1549   -118   -183    -19       N  
ATOM   2460  CA  LEU A 157     -19.658  -6.948   6.068  1.00 13.99           C  
ANISOU 2460  CA  LEU A 157     1773   1787   1757   -103   -167    -22       C  
ATOM   2461  C   LEU A 157     -19.410  -7.196   4.588  1.00 13.30           C  
ANISOU 2461  C   LEU A 157     1713   1698   1643    -94   -187    -38       C  
ATOM   2462  O   LEU A 157     -18.314  -6.914   4.080  1.00 11.85           O  
ANISOU 2462  O   LEU A 157     1551   1518   1432    -79   -174    -39       O  
ATOM   2463  CB  LEU A 157     -18.884  -7.995   6.885  1.00 13.93           C  
ANISOU 2463  CB  LEU A 157     1772   1765   1757   -109   -149    -21       C  
ATOM   2464  CG  LEU A 157     -17.369  -8.137   6.627  1.00 12.58           C  
ANISOU 2464  CG  LEU A 157     1626   1592   1563    -93   -132    -25       C  
ATOM   2465  CD1 LEU A 157     -16.593  -6.861   7.009  1.00 15.35           C  
ANISOU 2465  CD1 LEU A 157     1973   1958   1902    -81   -110    -11       C  
ATOM   2466  CD2 LEU A 157     -16.860  -9.340   7.423  1.00 13.93           C  
ANISOU 2466  CD2 LEU A 157     1800   1745   1746    -99   -120    -25       C  
ATOM   2467  H   LEU A 157     -21.366  -7.771   6.637  1.00 14.55           H  
ATOM   2468  HA  LEU A 157     -19.300  -6.063   6.291  1.00 16.77           H  
ATOM   2469  HB2 LEU A 157     -18.991  -7.779   7.825  1.00 16.70           H  
ATOM   2470  HB3 LEU A 157     -19.282  -8.862   6.713  1.00 16.70           H  
ATOM   2471  HG  LEU A 157     -17.220  -8.312   5.685  1.00 15.08           H  
ATOM   2472 HD11 LEU A 157     -15.659  -6.998   6.831  1.00 18.40           H  
ATOM   2473 HD12 LEU A 157     -16.922  -6.127   6.485  1.00 18.40           H  
ATOM   2474 HD13 LEU A 157     -16.726  -6.683   7.943  1.00 18.40           H  
ATOM   2475 HD21 LEU A 157     -15.917  -9.439   7.271  1.00 16.69           H  
ATOM   2476 HD22 LEU A 157     -17.027  -9.190   8.357  1.00 16.69           H  
ATOM   2477 HD23 LEU A 157     -17.324 -10.127   7.129  1.00 16.69           H  
ATOM   2478  N   GLN A 158     -20.392  -7.746   3.871  1.00 13.43           N  
ANISOU 2478  N   GLN A 158     1727   1709   1665   -103   -218    -52       N  
ATOM   2479  CA  GLN A 158     -20.112  -8.235   2.523  1.00 11.61           C  
ANISOU 2479  CA  GLN A 158     1528   1477   1408    -94   -238    -73       C  
ATOM   2480  C   GLN A 158     -19.709  -7.111   1.572  1.00 11.34           C  
ANISOU 2480  C   GLN A 158     1510   1462   1338    -72   -237    -67       C  
ATOM   2481  O   GLN A 158     -18.856  -7.326   0.711  1.00 15.54           O  
ANISOU 2481  O   GLN A 158     2070   1994   1838    -58   -234    -76       O  
ATOM   2482  CB  GLN A 158     -21.302  -9.042   1.956  1.00 12.52           C  
ANISOU 2482  CB  GLN A 158     1637   1583   1537   -109   -276    -92       C  
ATOM   2483  CG  GLN A 158     -20.951  -9.799   0.651  1.00 14.36           C  
ANISOU 2483  CG  GLN A 158     1905   1809   1742   -100   -298   -119       C  
ATOM   2484  CD  GLN A 158     -19.781 -10.783   0.835  1.00 15.99           C  
ANISOU 2484  CD  GLN A 158     2136   1997   1943    -95   -278   -128       C  
ATOM   2485  OE1 GLN A 158     -19.618 -11.394   1.898  1.00 14.10           O  
ANISOU 2485  OE1 GLN A 158     1884   1741   1731   -108   -261   -120       O  
ATOM   2486  NE2 GLN A 158     -18.948 -10.928  -0.209  1.00 15.18           N  
ANISOU 2486  NE2 GLN A 158     2067   1899   1802    -74   -278   -143       N  
ATOM   2487  H   GLN A 158     -21.205  -7.846   4.134  1.00 16.09           H  
ATOM   2488  HA  GLN A 158     -19.350  -8.849   2.577  1.00 13.91           H  
ATOM   2489  HB2 GLN A 158     -21.582  -9.697   2.615  1.00 15.00           H  
ATOM   2490  HB3 GLN A 158     -22.032  -8.434   1.762  1.00 15.00           H  
ATOM   2491  HG2 GLN A 158     -21.727 -10.304   0.361  1.00 17.21           H  
ATOM   2492  HG3 GLN A 158     -20.699  -9.156  -0.029  1.00 17.21           H  
ATOM   2493 HE21 GLN A 158     -18.280 -11.467  -0.154  1.00 18.20           H  
ATOM   2494 HE22 GLN A 158     -19.083 -10.483  -0.932  1.00 18.20           H  
ATOM   2495  N   LYS A 159     -20.290  -5.910   1.712  1.00 12.23           N  
ANISOU 2495  N   LYS A 159     1605   1588   1454    -68   -239    -51       N  
ATOM   2496  CA  LYS A 159     -19.893  -4.805   0.830  1.00 12.94           C  
ANISOU 2496  CA  LYS A 159     1712   1693   1513    -48   -237    -41       C  
ATOM   2497  C   LYS A 159     -18.398  -4.478   0.975  1.00 13.62           C  
ANISOU 2497  C   LYS A 159     1815   1780   1580    -38   -202    -31       C  
ATOM   2498  O   LYS A 159     -17.741  -4.080  -0.002  1.00 15.84           O  
ANISOU 2498  O   LYS A 159     2121   2071   1829    -22   -197    -28       O  
ATOM   2499  CB  LYS A 159     -20.733  -3.557   1.104  1.00 22.28           C  
ANISOU 2499  CB  LYS A 159     2873   2886   2708    -45   -242    -24       C  
ATOM   2500  CG  LYS A 159     -22.126  -3.652   0.512  1.00 29.68           C  
ANISOU 2500  CG  LYS A 159     3797   3829   3652    -48   -282    -34       C  
ATOM   2501  CD  LYS A 159     -23.096  -2.651   1.138  1.00 44.10           C  
ANISOU 2501  CD  LYS A 159     5592   5663   5503    -47   -285    -19       C  
ATOM   2502  CE  LYS A 159     -22.825  -1.209   0.724  1.00 44.64           C  
ANISOU 2502  CE  LYS A 159     5671   5739   5552    -25   -278      1       C  
ATOM   2503  NZ  LYS A 159     -23.974  -0.299   1.105  1.00 32.12           N  
ANISOU 2503  NZ  LYS A 159     4056   4161   3989    -20   -291     11       N  
ATOM   2504  H   LYS A 159     -20.895  -5.714   2.291  1.00 14.66           H  
ATOM   2505  HA  LYS A 159     -20.051  -5.073  -0.100  1.00 15.51           H  
ATOM   2506  HB2 LYS A 159     -20.822  -3.439   2.063  1.00 26.72           H  
ATOM   2507  HB3 LYS A 159     -20.293  -2.786   0.713  1.00 26.72           H  
ATOM   2508  HG2 LYS A 159     -22.079  -3.471  -0.440  1.00 35.60           H  
ATOM   2509  HG3 LYS A 159     -22.475  -4.544   0.664  1.00 35.60           H  
ATOM   2510  HD2 LYS A 159     -23.999  -2.874   0.864  1.00 52.90           H  
ATOM   2511  HD3 LYS A 159     -23.021  -2.702   2.104  1.00 52.90           H  
ATOM   2512  HE2 LYS A 159     -22.025  -0.892   1.172  1.00 53.55           H  
ATOM   2513  HE3 LYS A 159     -22.710  -1.168  -0.238  1.00 53.55           H  
ATOM   2514  HZ1 LYS A 159     -23.796   0.537   0.855  1.00 38.53           H  
ATOM   2515  HZ2 LYS A 159     -24.721  -0.568   0.702  1.00 38.53           H  
ATOM   2516  HZ3 LYS A 159     -24.097  -0.317   1.986  1.00 38.53           H  
ATOM   2517  N   VAL A 160     -17.888  -4.621   2.193  1.00 11.01           N  
ANISOU 2517  N   VAL A 160     1470   1442   1272    -46   -177    -24       N  
ATOM   2518  CA  VAL A 160     -16.455  -4.421   2.447  1.00 10.70           C  
ANISOU 2518  CA  VAL A 160     1441   1403   1220    -39   -146    -17       C  
ATOM   2519  C   VAL A 160     -15.655  -5.523   1.755  1.00 12.87           C  
ANISOU 2519  C   VAL A 160     1741   1674   1475    -32   -144    -33       C  
ATOM   2520  O   VAL A 160     -14.691  -5.244   1.044  1.00 13.79           O  
ANISOU 2520  O   VAL A 160     1876   1800   1565    -18   -129    -30       O  
ATOM   2521  CB  VAL A 160     -16.150  -4.437   3.967  1.00 10.83           C  
ANISOU 2521  CB  VAL A 160     1436   1415   1265    -48   -125     -8       C  
ATOM   2522  CG1 VAL A 160     -14.616  -4.440   4.205  1.00 12.41           C  
ANISOU 2522  CG1 VAL A 160     1645   1615   1454    -41    -97     -4       C  
ATOM   2523  CG2 VAL A 160     -16.808  -3.233   4.649  1.00 16.04           C  
ANISOU 2523  CG2 VAL A 160     2074   2080   1942    -51   -124      6       C  
ATOM   2524  H   VAL A 160     -18.343  -4.833   2.891  1.00 13.20           H  
ATOM   2525  HA  VAL A 160     -16.175  -3.556   2.082  1.00 12.82           H  
ATOM   2526  HB  VAL A 160     -16.523  -5.254   4.361  1.00 12.98           H  
ATOM   2527 HG11 VAL A 160     -14.447  -4.451   5.150  1.00 14.87           H  
ATOM   2528 HG12 VAL A 160     -14.238  -5.222   3.796  1.00 14.87           H  
ATOM   2529 HG13 VAL A 160     -14.238  -3.650   3.813  1.00 14.87           H  
ATOM   2530 HG21 VAL A 160     -16.609  -3.259   5.588  1.00 19.23           H  
ATOM   2531 HG22 VAL A 160     -16.459  -2.426   4.262  1.00 19.23           H  
ATOM   2532 HG23 VAL A 160     -17.757  -3.278   4.514  1.00 19.23           H  
ATOM   2533  N   VAL A 161     -16.038  -6.779   1.965  1.00 11.48           N  
ANISOU 2533  N   VAL A 161     1566   1484   1314    -41   -157    -50       N  
ATOM   2534  CA  VAL A 161     -15.315  -7.915   1.365  1.00 13.14           C  
ANISOU 2534  CA  VAL A 161     1800   1686   1507    -33   -156    -69       C  
ATOM   2535  C   VAL A 161     -15.239  -7.779  -0.156  1.00 15.02           C  
ANISOU 2535  C   VAL A 161     2066   1936   1706    -16   -169    -80       C  
ATOM   2536  O   VAL A 161     -14.230  -8.088  -0.784  1.00 17.00           O  
ANISOU 2536  O   VAL A 161     2338   2191   1930      0   -155    -87       O  
ATOM   2537  CB  VAL A 161     -16.028  -9.238   1.755  1.00 22.30           C  
ANISOU 2537  CB  VAL A 161     2956   2823   2692    -49   -175    -86       C  
ATOM   2538  CG1 VAL A 161     -15.604 -10.403   0.850  1.00 19.68           C  
ANISOU 2538  CG1 VAL A 161     2655   2479   2342    -39   -186   -112       C  
ATOM   2539  CG2 VAL A 161     -15.754  -9.543   3.221  1.00 20.33           C  
ANISOU 2539  CG2 VAL A 161     2687   2563   2473    -60   -155    -73       C  
ATOM   2540  H   VAL A 161     -16.711  -7.007   2.449  1.00 13.76           H  
ATOM   2541  HA  VAL A 161     -14.401  -7.941   1.718  1.00 15.75           H  
ATOM   2542  HB  VAL A 161     -16.995  -9.117   1.651  1.00 26.74           H  
ATOM   2543 HG11 VAL A 161     -16.068 -11.197   1.127  1.00 23.59           H  
ATOM   2544 HG12 VAL A 161     -15.830 -10.191  -0.058  1.00 23.59           H  
ATOM   2545 HG13 VAL A 161     -14.656 -10.532   0.931  1.00 23.59           H  
ATOM   2546 HG21 VAL A 161     -16.196 -10.362   3.457  1.00 24.37           H  
ATOM   2547 HG22 VAL A 161     -14.807  -9.633   3.349  1.00 24.37           H  
ATOM   2548 HG23 VAL A 161     -16.090  -8.822   3.758  1.00 24.37           H  
ATOM   2549  N   ASP A 162     -16.300  -7.279  -0.762  1.00 13.96           N  
ANISOU 2549  N   ASP A 162     1929   1808   1566    -18   -196    -81       N  
ATOM   2550  CA  ASP A 162     -16.344  -7.286  -2.223  1.00 16.68           C  
ANISOU 2550  CA  ASP A 162     2302   2165   1870     -1   -214    -94       C  
ATOM   2551  C   ASP A 162     -15.561  -6.167  -2.885  1.00 20.41           C  
ANISOU 2551  C   ASP A 162     2788   2658   2309     18   -192    -74       C  
ATOM   2552  O   ASP A 162     -15.346  -6.198  -4.099  1.00 27.19           O  
ANISOU 2552  O   ASP A 162     3674   3530   3128     35   -199    -81       O  
ATOM   2553  CB  ASP A 162     -17.772  -7.237  -2.683  1.00 24.28           C  
ANISOU 2553  CB  ASP A 162     3258   3129   2839     -9   -254   -103       C  
ATOM   2554  CG  ASP A 162     -18.432  -8.595  -2.618  1.00 30.12           C  
ANISOU 2554  CG  ASP A 162     3997   3849   3599    -24   -282   -131       C  
ATOM   2555  OD1 ASP A 162     -17.728  -9.621  -2.769  1.00 29.37           O  
ANISOU 2555  OD1 ASP A 162     3922   3741   3497    -19   -275   -150       O  
ATOM   2556  OD2 ASP A 162     -19.647  -8.625  -2.409  1.00 25.03           O  
ANISOU 2556  OD2 ASP A 162     3330   3200   2979    -40   -309   -134       O  
ATOM   2557  H   ASP A 162     -16.988  -6.939  -0.373  1.00 16.73           H  
ATOM   2558  HA  ASP A 162     -15.964  -8.132  -2.538  1.00 20.00           H  
ATOM   2559  HB2 ASP A 162     -18.270  -6.631  -2.112  1.00 29.12           H  
ATOM   2560  HB3 ASP A 162     -17.801  -6.930  -3.603  1.00 29.12           H  
ATOM   2561  N   VAL A 163     -15.154  -5.165  -2.117  1.00 13.24           N  
ANISOU 2561  N   VAL A 163     1861   1753   1416     14   -167    -48       N  
ATOM   2562  CA  VAL A 163     -14.312  -4.121  -2.682  1.00 14.81           C  
ANISOU 2562  CA  VAL A 163     2072   1968   1588     28   -143    -26       C  
ATOM   2563  C   VAL A 163     -12.812  -4.417  -2.472  1.00 17.87           C  
ANISOU 2563  C   VAL A 163     2463   2357   1968     34   -106    -23       C  
ATOM   2564  O   VAL A 163     -11.962  -3.704  -3.022  1.00 15.22           O  
ANISOU 2564  O   VAL A 163     2138   2036   1610     45    -83     -6       O  
ATOM   2565  CB  VAL A 163     -14.690  -2.733  -2.084  1.00 17.13           C  
ANISOU 2565  CB  VAL A 163     2345   2263   1902     21   -138      1       C  
ATOM   2566  CG1 VAL A 163     -14.129  -2.579  -0.709  1.00 17.85           C  
ANISOU 2566  CG1 VAL A 163     2412   2344   2027      8   -114      9       C  
ATOM   2567  CG2 VAL A 163     -14.232  -1.579  -2.982  1.00 23.82           C  
ANISOU 2567  CG2 VAL A 163     3208   3124   2720     35   -125     25       C  
ATOM   2568  H   VAL A 163     -15.347  -5.066  -1.285  1.00 15.87           H  
ATOM   2569  HA  VAL A 163     -14.472  -4.081  -3.648  1.00 17.76           H  
ATOM   2570  HB  VAL A 163     -15.666  -2.681  -2.012  1.00 20.54           H  
ATOM   2571 HG11 VAL A 163     -14.377  -1.717  -0.366  1.00 21.40           H  
ATOM   2572 HG12 VAL A 163     -14.487  -3.271  -0.147  1.00 21.40           H  
ATOM   2573 HG13 VAL A 163     -13.173  -2.653  -0.752  1.00 21.40           H  
ATOM   2574 HG21 VAL A 163     -14.485  -0.747  -2.575  1.00 28.57           H  
ATOM   2575 HG22 VAL A 163     -13.277  -1.619  -3.079  1.00 28.57           H  
ATOM   2576 HG23 VAL A 163     -14.653  -1.665  -3.840  1.00 28.57           H  
ATOM   2577  N   LEU A 164     -12.477  -5.457  -1.699  1.00 15.60           N  
ANISOU 2577  N   LEU A 164     2169   2056   1701     27   -101    -39       N  
ATOM   2578  CA  LEU A 164     -11.070  -5.704  -1.359  1.00 10.41           C  
ANISOU 2578  CA  LEU A 164     1510   1401   1042     34    -68    -35       C  
ATOM   2579  C   LEU A 164     -10.197  -6.000  -2.594  1.00 12.15           C  
ANISOU 2579  C   LEU A 164     1758   1637   1221     57    -54    -42       C  
ATOM   2580  O   LEU A 164      -8.989  -5.724  -2.574  1.00 14.25           O  
ANISOU 2580  O   LEU A 164     2021   1915   1480     65    -21    -31       O  
ATOM   2581  CB  LEU A 164     -10.927  -6.808  -0.312  1.00 12.82           C  
ANISOU 2581  CB  LEU A 164     1805   1689   1377     26    -67    -49       C  
ATOM   2582  CG  LEU A 164     -11.555  -6.470   1.046  1.00 16.18           C  
ANISOU 2582  CG  LEU A 164     2202   2104   1841      6    -72    -38       C  
ATOM   2583  CD1 LEU A 164     -11.292  -7.604   2.034  1.00 17.45           C  
ANISOU 2583  CD1 LEU A 164     2356   2249   2026      0    -68    -48       C  
ATOM   2584  CD2 LEU A 164     -11.021  -5.155   1.608  1.00 14.16           C  
ANISOU 2584  CD2 LEU A 164     1929   1858   1594      3    -50    -14       C  
ATOM   2585  H   LEU A 164     -13.032  -6.023  -1.366  1.00 18.70           H  
ATOM   2586  HA  LEU A 164     -10.715  -4.885  -0.954  1.00 12.47           H  
ATOM   2587  HB2 LEU A 164     -11.358  -7.611  -0.645  1.00 15.36           H  
ATOM   2588  HB3 LEU A 164      -9.983  -6.979  -0.167  1.00 15.36           H  
ATOM   2589  HG  LEU A 164     -12.514  -6.382   0.938  1.00 19.39           H  
ATOM   2590 HD11 LEU A 164     -11.690  -7.380   2.879  1.00 20.92           H  
ATOM   2591 HD12 LEU A 164     -11.682  -8.412   1.693  1.00 20.92           H  
ATOM   2592 HD13 LEU A 164     -10.344  -7.715   2.137  1.00 20.92           H  
ATOM   2593 HD21 LEU A 164     -11.440  -4.985   2.455  1.00 16.98           H  
ATOM   2594 HD22 LEU A 164     -10.070  -5.227   1.721  1.00 16.98           H  
ATOM   2595 HD23 LEU A 164     -11.225  -4.447   0.993  1.00 16.98           H  
ATOM   2596  N   ASP A 165     -10.806  -6.521  -3.663  1.00 18.07           N  
ANISOU 2596  N   ASP A 165     2533   2390   1943     68    -78    -62       N  
ATOM   2597  CA  ASP A 165     -10.062  -6.798  -4.902  1.00 24.98           C  
ANISOU 2597  CA  ASP A 165     3436   3282   2771     93    -66    -70       C  
ATOM   2598  C   ASP A 165      -9.506  -5.525  -5.519  1.00 22.42           C  
ANISOU 2598  C   ASP A 165     3116   2982   2422    101    -41    -40       C  
ATOM   2599  O   ASP A 165      -8.516  -5.554  -6.259  1.00 24.51           O  
ANISOU 2599  O   ASP A 165     3394   3263   2654    121    -14    -36       O  
ATOM   2600  CB  ASP A 165     -10.965  -7.499  -5.935  1.00 30.83           C  
ANISOU 2600  CB  ASP A 165     4206   4023   3486    103   -102    -99       C  
ATOM   2601  CG  ASP A 165     -11.158  -8.968  -5.637  1.00 47.12           C  
ANISOU 2601  CG  ASP A 165     6275   6063   5566    100   -120   -133       C  
ATOM   2602  OD1 ASP A 165     -10.246  -9.580  -5.024  1.00 51.79           O  
ANISOU 2602  OD1 ASP A 165     6861   6646   6172    103    -97   -137       O  
ATOM   2603  OD2 ASP A 165     -12.220  -9.510  -6.025  1.00 52.05           O  
ANISOU 2603  OD2 ASP A 165     6911   6677   6190     95   -159   -156       O  
ATOM   2604  H   ASP A 165     -11.641  -6.722  -3.699  1.00 21.67           H  
ATOM   2605  HA  ASP A 165      -9.311  -7.393  -4.699  1.00 29.95           H  
ATOM   2606  HB2 ASP A 165     -11.837  -7.075  -5.933  1.00 36.98           H  
ATOM   2607  HB3 ASP A 165     -10.560  -7.422  -6.813  1.00 36.98           H  
ATOM   2608  N   SER A 166     -10.121  -4.397  -5.207  1.00 18.95           N  
ANISOU 2608  N   SER A 166     2662   2541   1998     88    -47    -16       N  
ATOM   2609  CA  SER A 166      -9.708  -3.135  -5.798  1.00 17.46           C  
ANISOU 2609  CA  SER A 166     2477   2368   1788     94    -27     16       C  
ATOM   2610  C   SER A 166      -8.624  -2.429  -4.963  1.00 13.97           C  
ANISOU 2610  C   SER A 166     2010   1925   1372     83     10     40       C  
ATOM   2611  O   SER A 166      -8.027  -1.447  -5.426  1.00 17.80           O  
ANISOU 2611  O   SER A 166     2497   2422   1843     86     35     69       O  
ATOM   2612  CB  SER A 166     -10.934  -2.232  -6.004  1.00 23.05           C  
ANISOU 2612  CB  SER A 166     3186   3074   2499     88    -55     30       C  
ATOM   2613  OG  SER A 166     -11.405  -1.724  -4.778  1.00 29.23           O  
ANISOU 2613  OG  SER A 166     3939   3839   3327     67    -60     38       O  
ATOM   2614  H   SER A 166     -10.780  -4.334  -4.658  1.00 22.72           H  
ATOM   2615  HA  SER A 166      -9.325  -3.317  -6.681  1.00 20.93           H  
ATOM   2616  HB2 SER A 166     -10.686  -1.491  -6.578  1.00 27.64           H  
ATOM   2617  HB3 SER A 166     -11.640  -2.751  -6.421  1.00 27.64           H  
ATOM   2618  HG  SER A 166     -10.938  -2.000  -4.162  1.00 35.06           H  
ATOM   2619  N   ILE A 167      -8.374  -2.907  -3.740  1.00 12.89           N  
ANISOU 2619  N   ILE A 167     1851   1775   1274     70     14     31       N  
ATOM   2620  CA  ILE A 167      -7.300  -2.335  -2.909  1.00 14.20           C  
ANISOU 2620  CA  ILE A 167     1991   1940   1464     60     45     49       C  
ATOM   2621  C   ILE A 167      -6.312  -3.406  -2.418  1.00 11.92           C  
ANISOU 2621  C   ILE A 167     1694   1652   1183     66     62     32       C  
ATOM   2622  O   ILE A 167      -5.926  -3.432  -1.251  1.00 11.62           O  
ANISOU 2622  O   ILE A 167     1632   1605   1179     54     68     33       O  
ATOM   2623  CB  ILE A 167      -7.880  -1.558  -1.708  1.00 14.49           C  
ANISOU 2623  CB  ILE A 167     2003   1960   1542     39     35     59       C  
ATOM   2624  CG1 ILE A 167      -8.770  -2.460  -0.866  1.00 13.08           C  
ANISOU 2624  CG1 ILE A 167     1817   1766   1386     31      8     36       C  
ATOM   2625  CG2 ILE A 167      -8.702  -0.378  -2.218  1.00 16.21           C  
ANISOU 2625  CG2 ILE A 167     2228   2177   1753     36     22     79       C  
ATOM   2626  CD1 ILE A 167      -8.798  -2.029   0.586  1.00 15.42           C  
ANISOU 2626  CD1 ILE A 167     2086   2051   1722     14     11     42       C  
ATOM   2627  H   ILE A 167      -8.804  -3.554  -3.370  1.00 15.45           H  
ATOM   2628  HA  ILE A 167      -6.794  -1.698  -3.454  1.00 17.02           H  
ATOM   2629  HB  ILE A 167      -7.152  -1.227  -1.160  1.00 17.37           H  
ATOM   2630 HG12 ILE A 167      -9.676  -2.425  -1.210  1.00 15.68           H  
ATOM   2631 HG13 ILE A 167      -8.431  -3.368  -0.906  1.00 15.68           H  
ATOM   2632 HG21 ILE A 167      -9.059   0.101  -1.467  1.00 19.43           H  
ATOM   2633 HG22 ILE A 167      -8.133   0.198  -2.734  1.00 19.43           H  
ATOM   2634 HG23 ILE A 167      -9.417  -0.709  -2.766  1.00 19.43           H  
ATOM   2635 HD11 ILE A 167      -9.369  -2.625   1.077  1.00 18.48           H  
ATOM   2636 HD12 ILE A 167      -7.906  -2.065   0.939  1.00 18.48           H  
ATOM   2637 HD13 ILE A 167      -9.136  -1.133   0.639  1.00 18.48           H  
ATOM   2638  N   LYS A 168      -5.900  -4.287  -3.324  1.00 14.70           N  
ANISOU 2638  N   LYS A 168     2067   2014   1502     87     68     15       N  
ATOM   2639  CA  LYS A 168      -5.108  -5.444  -2.936  1.00 13.01           C  
ANISOU 2639  CA  LYS A 168     1850   1798   1295     97     78     -5       C  
ATOM   2640  C   LYS A 168      -3.795  -5.038  -2.296  1.00 14.54           C  
ANISOU 2640  C   LYS A 168     2015   2000   1507     94    112     12       C  
ATOM   2641  O   LYS A 168      -3.356  -5.683  -1.352  1.00 12.51           O  
ANISOU 2641  O   LYS A 168     1743   1736   1276     93    114      2       O  
ATOM   2642  CB  LYS A 168      -4.819  -6.331  -4.155  1.00 12.57           C  
ANISOU 2642  CB  LYS A 168     1825   1755   1198    124     82    -25       C  
ATOM   2643  CG  LYS A 168      -4.036  -7.581  -3.771  1.00 14.46           C  
ANISOU 2643  CG  LYS A 168     2061   1987   1444    139     91    -48       C  
ATOM   2644  CD  LYS A 168      -3.845  -8.487  -4.983  1.00 20.87           C  
ANISOU 2644  CD  LYS A 168     2906   2809   2214    168     92    -73       C  
ATOM   2645  CE  LYS A 168      -3.166  -9.811  -4.584  1.00 27.13           C  
ANISOU 2645  CE  LYS A 168     3701   3591   3019    185     97    -99       C  
ATOM   2646  NZ  LYS A 168      -3.070 -10.752  -5.752  1.00 31.96           N  
ANISOU 2646  NZ  LYS A 168     4347   4207   3589    215     94   -129       N  
ATOM   2647  H   LYS A 168      -6.067  -4.237  -4.166  1.00 17.62           H  
ATOM   2648  HA  LYS A 168      -5.613  -5.975  -2.286  1.00 15.59           H  
ATOM   2649  HB2 LYS A 168      -5.658  -6.609  -4.554  1.00 15.07           H  
ATOM   2650  HB3 LYS A 168      -4.292  -5.829  -4.797  1.00 15.07           H  
ATOM   2651  HG2 LYS A 168      -3.162  -7.325  -3.438  1.00 17.33           H  
ATOM   2652  HG3 LYS A 168      -4.526  -8.073  -3.094  1.00 17.33           H  
ATOM   2653  HD2 LYS A 168      -4.710  -8.693  -5.371  1.00 25.02           H  
ATOM   2654  HD3 LYS A 168      -3.282  -8.039  -5.634  1.00 25.02           H  
ATOM   2655  HE2 LYS A 168      -2.267  -9.627  -4.267  1.00 32.54           H  
ATOM   2656  HE3 LYS A 168      -3.687 -10.241  -3.888  1.00 32.54           H  
ATOM   2657  HZ1 LYS A 168      -2.676 -11.509  -5.501  1.00 38.33           H  
ATOM   2658  HZ2 LYS A 168      -3.885 -10.938  -6.060  1.00 38.33           H  
ATOM   2659  HZ3 LYS A 168      -2.593 -10.380  -6.405  1.00 38.33           H  
ATOM   2660  N   THR A 169      -3.182  -3.972  -2.799  1.00 11.06           N  
ANISOU 2660  N   THR A 169     1569   1577   1055     93    137     38       N  
ATOM   2661  CA  THR A 169      -1.819  -3.620  -2.398  1.00 12.44           C  
ANISOU 2661  CA  THR A 169     1718   1765   1246     91    171     53       C  
ATOM   2662  C   THR A 169      -1.719  -2.267  -1.708  1.00 12.27           C  
ANISOU 2662  C   THR A 169     1671   1737   1254     66    177     80       C  
ATOM   2663  O   THR A 169      -2.575  -1.404  -1.842  1.00 12.20           O  
ANISOU 2663  O   THR A 169     1669   1720   1246     54    163     93       O  
ATOM   2664  CB  THR A 169      -0.862  -3.615  -3.623  1.00 11.23           C  
ANISOU 2664  CB  THR A 169     1574   1639   1055    112    205     62       C  
ATOM   2665  OG1 THR A 169      -1.460  -2.899  -4.719  1.00 13.25           O  
ANISOU 2665  OG1 THR A 169     1854   1902   1277    115    203     78       O  
ATOM   2666  CG2 THR A 169      -0.550  -5.057  -4.082  1.00 13.33           C  
ANISOU 2666  CG2 THR A 169     1857   1910   1296    141    206     31       C  
ATOM   2667  H   THR A 169      -3.530  -3.435  -3.373  1.00 13.25           H  
ATOM   2668  HA  THR A 169      -1.494  -4.298  -1.769  1.00 14.91           H  
ATOM   2669  HB  THR A 169      -0.028  -3.186  -3.377  1.00 13.46           H  
ATOM   2670  HG1 THR A 169      -1.612  -2.124  -4.498  1.00 15.88           H  
ATOM   2671 HG21 THR A 169       0.041  -5.040  -4.838  1.00 15.97           H  
ATOM   2672 HG22 THR A 169      -0.131  -5.545  -3.369  1.00 15.97           H  
ATOM   2673 HG23 THR A 169      -1.363  -5.505  -4.331  1.00 15.97           H  
ATOM   2674  N   LYS A 170      -0.621  -2.097  -0.982  1.00 12.19           N  
ANISOU 2674  N   LYS A 170     1630   1732   1268     59    197     87       N  
ATOM   2675  CA ALYS A 170      -0.359  -0.895  -0.214  0.59 11.93           C  
ANISOU 2675  CA ALYS A 170     1572   1693   1269     35    202    107       C  
ATOM   2676  CA BLYS A 170      -0.361  -0.893  -0.213  0.41 12.01           C  
ANISOU 2676  CA BLYS A 170     1581   1702   1278     35    202    107       C  
ATOM   2677  C   LYS A 170      -0.472   0.354  -1.072  1.00 10.63           C  
ANISOU 2677  C   LYS A 170     1415   1531   1092     26    215    136       C  
ATOM   2678  O   LYS A 170       0.115   0.427  -2.150  1.00 14.94           O  
ANISOU 2678  O   LYS A 170     1970   2096   1610     38    240    150       O  
ATOM   2679  CB ALYS A 170       1.052  -0.996   0.381  0.59 12.47           C  
ANISOU 2679  CB ALYS A 170     1607   1773   1358     33    226    109       C  
ATOM   2680  CB BLYS A 170       1.043  -0.982   0.395  0.41 13.11           C  
ANISOU 2680  CB BLYS A 170     1687   1854   1439     33    226    109       C  
ATOM   2681  CG ALYS A 170       1.439   0.167   1.297  0.59 15.26           C  
ANISOU 2681  CG ALYS A 170     1930   2118   1750      7    228    125       C  
ATOM   2682  CG BLYS A 170       1.541   0.320   1.025  0.41 14.44           C  
ANISOU 2682  CG BLYS A 170     1827   2017   1641      7    234    130       C  
ATOM   2683  CD ALYS A 170       2.797  -0.066   1.920  0.59 20.83           C  
ANISOU 2683  CD ALYS A 170     2600   2837   2476      6    246    123       C  
ATOM   2684  CD BLYS A 170       2.854   0.121   1.749  0.41 18.81           C  
ANISOU 2684  CD BLYS A 170     2345   2583   2220      5    250    128       C  
ATOM   2685  CE ALYS A 170       3.155   1.020   2.923  0.59 23.26           C  
ANISOU 2685  CE ALYS A 170     2879   3135   2824    -21    241    133       C  
ATOM   2686  CE BLYS A 170       3.896  -0.516   0.849  0.41 22.01           C  
ANISOU 2686  CE BLYS A 170     2746   3014   2602     26    282    130       C  
ATOM   2687  NZ ALYS A 170       4.446   0.722   3.628  0.59 33.25           N  
ANISOU 2687  NZ ALYS A 170     4108   4415   4112    -21    253    127       N  
ATOM   2688  NZ BLYS A 170       5.192  -0.740   1.555  0.41 33.32           N  
ANISOU 2688  NZ BLYS A 170     4139   4461   4060     26    296    127       N  
ATOM   2689  H  ALYS A 170       0.004  -2.685  -0.919  0.59 14.61           H  
ATOM   2690  H  BLYS A 170       0.005  -2.684  -0.919  0.41 14.61           H  
ATOM   2691  HA ALYS A 170      -1.004  -0.828   0.520  0.59 14.30           H  
ATOM   2692  HA BLYS A 170      -1.012  -0.825   0.516  0.41 14.39           H  
ATOM   2693  HB2ALYS A 170       1.111  -1.813   0.901  0.59 14.95           H  
ATOM   2694  HB2BLYS A 170       1.039  -1.661   1.088  0.41 15.71           H  
ATOM   2695  HB3ALYS A 170       1.694  -1.025  -0.345  0.59 14.95           H  
ATOM   2696  HB3BLYS A 170       1.669  -1.230  -0.303  0.41 15.71           H  
ATOM   2697  HG2ALYS A 170       1.476   0.986   0.779  0.59 18.29           H  
ATOM   2698  HG2BLYS A 170       1.676   0.981   0.328  0.41 17.31           H  
ATOM   2699  HG3ALYS A 170       0.785   0.247   2.010  0.59 18.29           H  
ATOM   2700  HG3BLYS A 170       0.885   0.637   1.666  0.41 17.31           H  
ATOM   2701  HD2ALYS A 170       2.793  -0.917   2.384  0.59 24.97           H  
ATOM   2702  HD2BLYS A 170       3.191   0.982   2.042  0.41 22.56           H  
ATOM   2703  HD3ALYS A 170       3.471  -0.067   1.223  0.59 24.97           H  
ATOM   2704  HD3BLYS A 170       2.713  -0.463   2.511  0.41 22.56           H  
ATOM   2705  HE2ALYS A 170       3.251   1.866   2.458  0.59 27.89           H  
ATOM   2706  HE2BLYS A 170       3.568  -1.375   0.541  0.41 26.39           H  
ATOM   2707  HE3ALYS A 170       2.453   1.082   3.590  0.59 27.89           H  
ATOM   2708  HE3BLYS A 170       4.063   0.068   0.093  0.41 26.39           H  
ATOM   2709  HZ1ALYS A 170       4.632   1.370   4.208  0.59 39.88           H  
ATOM   2710  HZ1BLYS A 170       5.780  -1.113   1.001  0.41 39.96           H  
ATOM   2711  HZ2ALYS A 170       4.381  -0.050   4.067  0.59 39.88           H  
ATOM   2712  HZ2BLYS A 170       5.519   0.036   1.844  0.41 39.96           H  
ATOM   2713  HZ3ALYS A 170       5.108   0.663   3.036  0.59 39.88           H  
ATOM   2714  HZ3BLYS A 170       5.068  -1.279   2.253  0.41 39.96           H  
ATOM   2715  N   GLY A 171      -1.225   1.338  -0.583  1.00 12.67           N  
ANISOU 2715  N   GLY A 171     1672   1771   1372      7    197    147       N  
ATOM   2716  CA  GLY A 171      -1.366   2.618  -1.265  1.00 14.28           C  
ANISOU 2716  CA  GLY A 171     1884   1972   1571     -2    206    177       C  
ATOM   2717  C   GLY A 171      -2.592   2.704  -2.157  1.00 13.21           C  
ANISOU 2717  C   GLY A 171     1782   1833   1405      9    186    180       C  
ATOM   2718  O   GLY A 171      -2.936   3.791  -2.640  1.00 16.92           O  
ANISOU 2718  O   GLY A 171     2261   2296   1871      3    188    205       O  
ATOM   2719  H   GLY A 171      -1.669   1.285   0.152  1.00 15.19           H  
ATOM   2720  HA2 GLY A 171      -1.422   3.326  -0.604  1.00 17.12           H  
ATOM   2721  HA3 GLY A 171      -0.581   2.775  -1.812  1.00 17.12           H  
ATOM   2722  N   LYS A 172      -3.244   1.578  -2.414  1.00 12.43           N  
ANISOU 2722  N   LYS A 172     1700   1738   1283     26    167    154       N  
ATOM   2723  CA ALYS A 172      -4.464   1.600  -3.222  0.34 13.54           C  
ANISOU 2723  CA ALYS A 172     1871   1877   1397     36    142    153       C  
ATOM   2724  CA BLYS A 172      -4.476   1.582  -3.221  0.66 13.33           C  
ANISOU 2724  CA BLYS A 172     1844   1850   1370     36    142    152       C  
ATOM   2725  C   LYS A 172      -5.682   2.054  -2.416  1.00 10.64           C  
ANISOU 2725  C   LYS A 172     1498   1488   1057     23    110    148       C  
ATOM   2726  O   LYS A 172      -5.852   1.681  -1.273  1.00 12.46           O  
ANISOU 2726  O   LYS A 172     1711   1707   1318     14     99    131       O  
ATOM   2727  CB ALYS A 172      -4.709   0.234  -3.866  0.34 15.95           C  
ANISOU 2727  CB ALYS A 172     2197   2194   1669     58    132    125       C  
ATOM   2728  CB BLYS A 172      -4.751   0.195  -3.811  0.66 15.01           C  
ANISOU 2728  CB BLYS A 172     2078   2073   1551     57    130    123       C  
ATOM   2729  CG ALYS A 172      -3.677  -0.069  -4.955  0.34 14.95           C  
ANISOU 2729  CG ALYS A 172     2084   2093   1504     77    164    131       C  
ATOM   2730  CG BLYS A 172      -3.741  -0.168  -4.916  0.66 16.14           C  
ANISOU 2730  CG BLYS A 172     2234   2242   1655     77    161    128       C  
ATOM   2731  CD ALYS A 172      -4.146  -1.135  -5.929  0.34 22.92           C  
ANISOU 2731  CD ALYS A 172     3125   3113   2470    102    149    106       C  
ATOM   2732  CD BLYS A 172      -4.297  -1.176  -5.915  0.66 29.25           C  
ANISOU 2732  CD BLYS A 172     3929   3914   3273    101    144    104       C  
ATOM   2733  CE ALYS A 172      -3.252  -1.194  -7.168  0.34 23.59           C  
ANISOU 2733  CE ALYS A 172     3227   3227   2510    124    182    117       C  
ATOM   2734  CE BLYS A 172      -5.330  -0.549  -6.852  0.66 34.13           C  
ANISOU 2734  CE BLYS A 172     4573   4534   3860    107    123    116       C  
ATOM   2735  NZ ALYS A 172      -3.021   0.139  -7.792  0.34 30.59           N  
ANISOU 2735  NZ ALYS A 172     4116   4123   3383    119    204    159       N  
ATOM   2736  NZ BLYS A 172      -5.740  -1.494  -7.938  0.66 34.57           N  
ANISOU 2736  NZ BLYS A 172     4662   4603   3869    133    107     91       N  
ATOM   2737  H  ALYS A 172      -3.009   0.798  -2.139  0.34 14.89           H  
ATOM   2738  H  BLYS A 172      -3.003   0.799  -2.139  0.66 14.89           H  
ATOM   2739  HA ALYS A 172      -4.340   2.246  -3.949  0.34 16.23           H  
ATOM   2740  HA BLYS A 172      -4.357   2.204  -3.968  0.66 15.97           H  
ATOM   2741  HB2ALYS A 172      -4.645  -0.455  -3.187  0.34 19.12           H  
ATOM   2742  HB2BLYS A 172      -4.683  -0.470  -3.108  0.66 17.99           H  
ATOM   2743  HB3ALYS A 172      -5.590   0.225  -4.271  0.34 19.12           H  
ATOM   2744  HB3BLYS A 172      -5.640   0.183  -4.198  0.66 17.99           H  
ATOM   2745  HG2ALYS A 172      -3.502   0.741  -5.459  0.34 17.92           H  
ATOM   2746  HG2BLYS A 172      -3.502   0.636  -5.402  0.66 19.35           H  
ATOM   2747  HG3ALYS A 172      -2.860  -0.383  -4.538  0.34 17.92           H  
ATOM   2748  HG3BLYS A 172      -2.951  -0.556  -4.507  0.66 19.35           H  
ATOM   2749  HD2ALYS A 172      -4.118  -2.001  -5.493  0.34 27.48           H  
ATOM   2750  HD2BLYS A 172      -3.570  -1.522  -6.455  0.66 35.08           H  
ATOM   2751  HD3ALYS A 172      -5.050  -0.932  -6.216  0.34 27.48           H  
ATOM   2752  HD3BLYS A 172      -4.727  -1.899  -5.432  0.66 35.08           H  
ATOM   2753  HE2ALYS A 172      -2.389  -1.558  -6.915  0.34 28.29           H  
ATOM   2754  HE2BLYS A 172      -6.120  -0.311  -6.343  0.66 40.93           H  
ATOM   2755  HE3ALYS A 172      -3.671  -1.765  -7.830  0.34 28.29           H  
ATOM   2756  HE3BLYS A 172      -4.947   0.241  -7.266  0.66 40.93           H  
ATOM   2757  HZ1ALYS A 172      -2.497   0.053  -8.506  0.34 36.68           H  
ATOM   2758  HZ1BLYS A 172      -6.340  -1.106  -8.469  0.66 41.46           H  
ATOM   2759  HZ2ALYS A 172      -3.796   0.496  -8.043  0.34 36.68           H  
ATOM   2760  HZ2BLYS A 172      -5.030  -1.725  -8.424  0.66 41.46           H  
ATOM   2761  HZ3ALYS A 172      -2.627   0.684  -7.209  0.34 36.68           H  
ATOM   2762  HZ3BLYS A 172      -6.098  -2.227  -7.583  0.66 41.46           H  
ATOM   2763  N   SER A 173      -6.516   2.882  -3.040  1.00 14.61           N  
ANISOU 2763  N   SER A 173     2017   1986   1548     25     96    165       N  
ATOM   2764  CA  SER A 173      -7.764   3.314  -2.395  1.00 12.23           C  
ANISOU 2764  CA  SER A 173     1711   1666   1269     18     65    160       C  
ATOM   2765  C   SER A 173      -8.890   3.215  -3.401  1.00 16.40           C  
ANISOU 2765  C   SER A 173     2265   2200   1766     33     39    159       C  
ATOM   2766  O   SER A 173      -8.667   3.200  -4.623  1.00 14.29           O  
ANISOU 2766  O   SER A 173     2022   1949   1460     48     47    169       O  
ATOM   2767  CB  SER A 173      -7.674   4.753  -1.889  1.00 16.14           C  
ANISOU 2767  CB  SER A 173     2193   2144   1794      3     72    185       C  
ATOM   2768  OG  SER A 173      -7.483   5.665  -2.962  1.00 17.59           O  
ANISOU 2768  OG  SER A 173     2396   2331   1956      8     85    217       O  
ATOM   2769  H   SER A 173      -6.389   3.207  -3.826  1.00 17.51           H  
ATOM   2770  HA  SER A 173      -7.966   2.727  -1.637  1.00 14.65           H  
ATOM   2771  HB2 SER A 173      -8.498   4.977  -1.430  1.00 19.34           H  
ATOM   2772  HB3 SER A 173      -6.924   4.825  -1.278  1.00 19.34           H  
ATOM   2773  HG  SER A 173      -7.436   6.431  -2.674  1.00 21.09           H  
ATOM   2774  N   ALA A 174     -10.109   3.182  -2.886  1.00 12.18           N  
ANISOU 2774  N   ALA A 174     1724   1653   1249     30      8    146       N  
ATOM   2775  CA  ALA A 174     -11.294   3.167  -3.734  1.00 13.40           C  
ANISOU 2775  CA  ALA A 174     1898   1813   1381     43    -23    144       C  
ATOM   2776  C   ALA A 174     -12.417   3.923  -3.058  1.00 12.62           C  
ANISOU 2776  C   ALA A 174     1784   1698   1312     36    -46    148       C  
ATOM   2777  O   ALA A 174     -12.502   3.966  -1.839  1.00 13.98           O  
ANISOU 2777  O   ALA A 174     1933   1858   1521     23    -46    139       O  
ATOM   2778  CB  ALA A 174     -11.716   1.731  -4.022  1.00 16.54           C  
ANISOU 2778  CB  ALA A 174     2304   2219   1761     50    -43    112       C  
ATOM   2779  H   ALA A 174     -10.280   3.168  -2.043  1.00 14.60           H  
ATOM   2780  HA  ALA A 174     -11.092   3.608  -4.586  1.00 16.06           H  
ATOM   2781  HB1 ALA A 174     -12.497   1.741  -4.581  1.00 19.83           H  
ATOM   2782  HB2 ALA A 174     -10.998   1.278  -4.471  1.00 19.83           H  
ATOM   2783  HB3 ALA A 174     -11.913   1.291  -3.192  1.00 19.83           H  
ATOM   2784  N  AASP A 175     -13.283   4.530  -3.860  0.50 14.33           N  
ANISOU 2784  N  AASP A 175     2016   1917   1512     49    -67    161       N  
ATOM   2785  N  BASP A 175     -13.293   4.517  -3.863  0.50 14.33           N  
ANISOU 2785  N  BASP A 175     2016   1917   1511     49    -68    160       N  
ATOM   2786  CA AASP A 175     -14.463   5.194  -3.318  0.50 14.95           C  
ANISOU 2786  CA AASP A 175     2080   1982   1616     48    -92    162       C  
ATOM   2787  CA BASP A 175     -14.481   5.172  -3.321  0.50 15.08           C  
ANISOU 2787  CA BASP A 175     2097   1999   1632     48    -93    162       C  
ATOM   2788  C  AASP A 175     -15.271   4.151  -2.547  0.50 14.19           C  
ANISOU 2788  C  AASP A 175     1965   1886   1541     40   -114    131       C  
ATOM   2789  C  BASP A 175     -15.273   4.136  -2.540  0.50 14.21           C  
ANISOU 2789  C  BASP A 175     1967   1888   1543     40   -114    131       C  
ATOM   2790  O  AASP A 175     -15.397   3.004  -2.987  0.50 15.78           O  
ANISOU 2790  O  AASP A 175     2174   2098   1723     43   -126    110       O  
ATOM   2791  O  BASP A 175     -15.394   2.981  -2.963  0.50 15.66           O  
ANISOU 2791  O  BASP A 175     2159   2083   1709     42   -126    109       O  
ATOM   2792  CB AASP A 175     -15.308   5.790  -4.459  0.50 18.51           C  
ANISOU 2792  CB AASP A 175     2553   2441   2040     67   -116    178       C  
ATOM   2793  CB BASP A 175     -15.347   5.750  -4.456  0.50 17.29           C  
ANISOU 2793  CB BASP A 175     2397   2286   1885     67   -118    177       C  
ATOM   2794  CG AASP A 175     -14.560   6.847  -5.262  0.50 27.15           C  
ANISOU 2794  CG AASP A 175     3668   3533   3113     74    -94    215       C  
ATOM   2795  CG BASP A 175     -16.569   6.502  -3.940  0.50 27.01           C  
ANISOU 2795  CG BASP A 175     3613   3505   3145     69   -143    180       C  
ATOM   2796  OD1AASP A 175     -13.983   7.778  -4.659  0.50 19.92           O  
ANISOU 2796  OD1AASP A 175     2743   2601   2225     63    -72    234       O  
ATOM   2797  OD1BASP A 175     -16.496   7.742  -3.836  0.50 30.59           O  
ANISOU 2797  OD1BASP A 175     4067   3943   3611     72   -135    206       O  
ATOM   2798  OD2AASP A 175     -14.557   6.750  -6.511  0.50 32.57           O  
ANISOU 2798  OD2AASP A 175     4382   4237   3755     91    -99    225       O  
ATOM   2799  OD2BASP A 175     -17.597   5.856  -3.630  0.50 34.86           O  
ANISOU 2799  OD2BASP A 175     4592   4503   4151     69   -171    158       O  
ATOM   2800  H  AASP A 175     -13.212   4.573  -4.716  0.50 17.18           H  
ATOM   2801  H  BASP A 175     -13.224   4.555  -4.719  0.50 17.18           H  
ATOM   2802  HA AASP A 175     -14.196   5.911  -2.706  0.50 17.92           H  
ATOM   2803  HA BASP A 175     -14.219   5.897  -2.717  0.50 18.07           H  
ATOM   2804  HB2AASP A 175     -15.564   5.078  -5.066  0.50 22.19           H  
ATOM   2805  HB2BASP A 175     -14.812   6.368  -4.978  0.50 20.72           H  
ATOM   2806  HB3AASP A 175     -16.099   6.205  -4.081  0.50 22.19           H  
ATOM   2807  HB3BASP A 175     -15.657   5.023  -5.018  0.50 20.72           H  
ATOM   2808  N   PHE A 176     -15.822   4.547  -1.401  1.00 13.37           N  
ANISOU 2808  N   PHE A 176     1837   1770   1475     31   -119    128       N  
ATOM   2809  CA  PHE A 176     -16.608   3.635  -0.577  1.00 11.67           C  
ANISOU 2809  CA  PHE A 176     1599   1553   1281     23   -136    103       C  
ATOM   2810  C   PHE A 176     -17.647   4.463   0.159  1.00 14.50           C  
ANISOU 2810  C   PHE A 176     1936   1902   1669     23   -149    107       C  
ATOM   2811  O   PHE A 176     -17.599   4.632   1.377  1.00 15.78           O  
ANISOU 2811  O   PHE A 176     2078   2056   1862     14   -138    103       O  
ATOM   2812  CB  PHE A 176     -15.692   2.857   0.399  1.00 14.06           C  
ANISOU 2812  CB  PHE A 176     1890   1852   1599      8   -112     90       C  
ATOM   2813  CG  PHE A 176     -16.297   1.567   0.904  1.00 10.97           C  
ANISOU 2813  CG  PHE A 176     1487   1462   1219      0   -127     66       C  
ATOM   2814  CD1 PHE A 176     -16.510   0.495   0.049  1.00 15.77           C  
ANISOU 2814  CD1 PHE A 176     2110   2077   1806      3   -143     50       C  
ATOM   2815  CD2 PHE A 176     -16.648   1.433   2.236  1.00 13.19           C  
ANISOU 2815  CD2 PHE A 176     1743   1736   1533    -11   -124     59       C  
ATOM   2816  CE1 PHE A 176     -17.065  -0.698   0.525  1.00 14.40           C  
ANISOU 2816  CE1 PHE A 176     1925   1899   1648     -7   -157     29       C  
ATOM   2817  CE2 PHE A 176     -17.207   0.253   2.724  1.00 15.04           C  
ANISOU 2817  CE2 PHE A 176     1964   1969   1780    -20   -135     42       C  
ATOM   2818  CZ  PHE A 176     -17.401  -0.815   1.862  1.00 13.46           C  
ANISOU 2818  CZ  PHE A 176     1779   1772   1563    -20   -152     27       C  
ATOM   2819  H  APHE A 176     -15.755   5.342  -1.078  0.50 16.03           H  
ATOM   2820  H  BPHE A 176     -15.755   5.344  -1.084  0.50 16.03           H  
ATOM   2821  HA  PHE A 176     -17.072   2.991  -1.151  1.00 13.98           H  
ATOM   2822  HB2 PHE A 176     -14.865   2.637  -0.058  1.00 16.85           H  
ATOM   2823  HB3 PHE A 176     -15.505   3.418   1.167  1.00 16.85           H  
ATOM   2824  HD1 PHE A 176     -16.277   0.568  -0.849  1.00 18.91           H  
ATOM   2825  HD2 PHE A 176     -16.510   2.146   2.817  1.00 15.81           H  
ATOM   2826  HE1 PHE A 176     -17.202  -1.413  -0.054  1.00 17.26           H  
ATOM   2827  HE2 PHE A 176     -17.433   0.178   3.623  1.00 18.02           H  
ATOM   2828  HZ  PHE A 176     -17.777  -1.605   2.179  1.00 16.13           H  
ATOM   2829  N   THR A 177     -18.602   4.984  -0.602  1.00 13.33           N  
ANISOU 2829  N   THR A 177     1794   1759   1512     37   -174    115       N  
ATOM   2830  CA  THR A 177     -19.661   5.819  -0.026  1.00 10.21           C  
ANISOU 2830  CA  THR A 177     1379   1357   1144     43   -189    120       C  
ATOM   2831  C   THR A 177     -20.905   4.997   0.390  1.00 11.03           C  
ANISOU 2831  C   THR A 177     1456   1468   1265     39   -214     99       C  
ATOM   2832  O   THR A 177     -21.126   3.863  -0.072  1.00 12.79           O  
ANISOU 2832  O   THR A 177     1682   1701   1475     33   -229     83       O  
ATOM   2833  CB  THR A 177     -20.071   6.912  -1.033  1.00 14.47           C  
ANISOU 2833  CB  THR A 177     1936   1896   1667     63   -204    143       C  
ATOM   2834  OG1 THR A 177     -20.475   6.295  -2.268  1.00 19.32           O  
ANISOU 2834  OG1 THR A 177     2567   2526   2247     73   -228    138       O  
ATOM   2835  CG2 THR A 177     -18.898   7.860  -1.304  1.00 23.29           C  
ANISOU 2835  CG2 THR A 177     3075   3000   2775     64   -176    168       C  
ATOM   2836  H   THR A 177     -18.664   4.872  -1.453  1.00 15.98           H  
ATOM   2837  HA  THR A 177     -19.313   6.263   0.775  1.00 12.23           H  
ATOM   2838  HB  THR A 177     -20.808   7.428  -0.671  1.00 17.35           H  
ATOM   2839  HG1 THR A 177     -19.855   5.858  -2.579  1.00 23.16           H  
ATOM   2840 HG21 THR A 177     -19.161   8.537  -1.931  1.00 27.93           H  
ATOM   2841 HG22 THR A 177     -18.622   8.282  -0.487  1.00 27.93           H  
ATOM   2842 HG23 THR A 177     -18.157   7.370  -1.667  1.00 27.93           H  
ATOM   2843  N   ASN A 178     -21.693   5.581   1.295  1.00 12.23           N  
ANISOU 2843  N   ASN A 178     1583   1616   1448     41   -217     99       N  
ATOM   2844  CA  ASN A 178     -23.004   5.050   1.684  1.00 11.24           C  
ANISOU 2844  CA  ASN A 178     1428   1500   1343     39   -240     85       C  
ATOM   2845  C   ASN A 178     -22.908   3.701   2.366  1.00 13.65           C  
ANISOU 2845  C   ASN A 178     1719   1808   1659     18   -233     66       C  
ATOM   2846  O   ASN A 178     -23.817   2.872   2.261  1.00 15.59           O  
ANISOU 2846  O   ASN A 178     1949   2063   1914     11   -254     53       O  
ATOM   2847  CB  ASN A 178     -23.957   4.972   0.489  1.00 13.04           C  
ANISOU 2847  CB  ASN A 178     1660   1740   1554     52   -277     85       C  
ATOM   2848  CG  ASN A 178     -24.154   6.313  -0.157  1.00 14.58           C  
ANISOU 2848  CG  ASN A 178     1869   1932   1740     75   -286    107       C  
ATOM   2849  OD1 ASN A 178     -24.819   7.187   0.390  1.00 16.44           O  
ANISOU 2849  OD1 ASN A 178     2086   2162   1999     86   -288    113       O  
ATOM   2850  ND2 ASN A 178     -23.568   6.484  -1.342  1.00 14.05           N  
ANISOU 2850  ND2 ASN A 178     1835   1866   1636     84   -289    119       N  
ATOM   2851  H   ASN A 178     -21.484   6.305   1.709  1.00 14.66           H  
ATOM   2852  HA  ASN A 178     -23.402   5.671   2.330  1.00 13.47           H  
ATOM   2853  HB2 ASN A 178     -23.589   4.367  -0.174  1.00 15.63           H  
ATOM   2854  HB3 ASN A 178     -24.822   4.651   0.791  1.00 15.63           H  
ATOM   2855 HD21 ASN A 178     -23.648   7.233  -1.757  1.00 16.84           H  
ATOM   2856 HD22 ASN A 178     -23.111   5.845  -1.692  1.00 16.84           H  
ATOM   2857  N   PHE A 179     -21.814   3.475   3.088  1.00 11.36           N  
ANISOU 2857  N   PHE A 179     1435   1510   1371      8   -203     65       N  
ATOM   2858  CA  PHE A 179     -21.691   2.239   3.836  1.00 10.35           C  
ANISOU 2858  CA  PHE A 179     1295   1383   1255    -10   -195     50       C  
ATOM   2859  C   PHE A 179     -22.163   2.486   5.256  1.00 10.60           C  
ANISOU 2859  C   PHE A 179     1298   1414   1317    -14   -182     50       C  
ATOM   2860  O   PHE A 179     -21.811   3.498   5.859  1.00 13.51           O  
ANISOU 2860  O   PHE A 179     1665   1777   1691     -6   -166     58       O  
ATOM   2861  CB  PHE A 179     -20.241   1.712   3.863  1.00 12.02           C  
ANISOU 2861  CB  PHE A 179     1528   1589   1451    -17   -171     49       C  
ATOM   2862  CG  PHE A 179     -20.099   0.485   4.707  1.00 10.68           C  
ANISOU 2862  CG  PHE A 179     1346   1417   1294    -33   -163     36       C  
ATOM   2863  CD1 PHE A 179     -20.435  -0.764   4.197  1.00 12.29           C  
ANISOU 2863  CD1 PHE A 179     1554   1622   1494    -42   -179     23       C  
ATOM   2864  CD2 PHE A 179     -19.710   0.582   6.044  1.00 10.72           C  
ANISOU 2864  CD2 PHE A 179     1337   1419   1316    -39   -140     38       C  
ATOM   2865  CE1 PHE A 179     -20.352  -1.905   4.991  1.00 14.94           C  
ANISOU 2865  CE1 PHE A 179     1881   1951   1845    -57   -171     14       C  
ATOM   2866  CE2 PHE A 179     -19.605  -0.577   6.835  1.00 11.52           C  
ANISOU 2866  CE2 PHE A 179     1430   1518   1428    -52   -132     30       C  
ATOM   2867  CZ  PHE A 179     -19.935  -1.809   6.317  1.00 12.69           C  
ANISOU 2867  CZ  PHE A 179     1583   1664   1576    -61   -147     20       C  
ATOM   2868  H   PHE A 179     -21.145   4.011   3.158  1.00 13.61           H  
ATOM   2869  HA  PHE A 179     -22.264   1.553   3.432  1.00 12.40           H  
ATOM   2870  HB2 PHE A 179     -19.967   1.490   2.960  1.00 14.41           H  
ATOM   2871  HB3 PHE A 179     -19.661   2.398   4.229  1.00 14.41           H  
ATOM   2872  HD1 PHE A 179     -20.718  -0.839   3.314  1.00 14.73           H  
ATOM   2873  HD2 PHE A 179     -19.487   1.410   6.404  1.00 12.84           H  
ATOM   2874  HE1 PHE A 179     -20.564  -2.736   4.631  1.00 17.91           H  
ATOM   2875  HE2 PHE A 179     -19.334  -0.508   7.721  1.00 13.80           H  
ATOM   2876  HZ  PHE A 179     -19.868  -2.573   6.843  1.00 15.21           H  
ATOM   2877  N   ASP A 180     -22.975   1.569   5.773  1.00 12.79           N  
ANISOU 2877  N   ASP A 180     1551   1696   1611    -26   -189     41       N  
ATOM   2878  CA  ASP A 180     -23.590   1.748   7.086  1.00 10.46           C  
ANISOU 2878  CA  ASP A 180     1226   1405   1342    -28   -177     41       C  
ATOM   2879  C   ASP A 180     -22.909   0.871   8.131  1.00 12.11           C  
ANISOU 2879  C   ASP A 180     1433   1611   1557    -43   -153     38       C  
ATOM   2880  O   ASP A 180     -23.091  -0.350   8.137  1.00 12.79           O  
ANISOU 2880  O   ASP A 180     1515   1697   1648    -58   -158     32       O  
ATOM   2881  CB  ASP A 180     -25.071   1.397   6.982  1.00 12.62           C  
ANISOU 2881  CB  ASP A 180     1470   1690   1635    -31   -199     37       C  
ATOM   2882  CG  ASP A 180     -25.840   1.712   8.254  1.00 16.48           C  
ANISOU 2882  CG  ASP A 180     1926   2187   2150    -29   -185     40       C  
ATOM   2883  OD1 ASP A 180     -25.238   1.916   9.317  1.00 13.08           O  
ANISOU 2883  OD1 ASP A 180     1495   1753   1720    -28   -158     42       O  
ATOM   2884  OD2 ASP A 180     -27.086   1.742   8.174  1.00 22.04           O  
ANISOU 2884  OD2 ASP A 180     2600   2902   2871    -27   -201     40       O  
ATOM   2885  H   ASP A 180     -23.187   0.832   5.383  1.00 15.32           H  
ATOM   2886  HA  ASP A 180     -23.508   2.684   7.363  1.00 12.53           H  
ATOM   2887  HB2 ASP A 180     -25.466   1.908   6.258  1.00 15.13           H  
ATOM   2888  HB3 ASP A 180     -25.160   0.448   6.805  1.00 15.13           H  
ATOM   2889  N   PRO A 181     -22.115   1.485   9.022  1.00 11.31           N  
ANISOU 2889  N   PRO A 181     1335   1506   1454    -37   -129     41       N  
ATOM   2890  CA  PRO A 181     -21.328   0.686   9.976  1.00 13.80           C  
ANISOU 2890  CA  PRO A 181     1653   1820   1771    -48   -109     39       C  
ATOM   2891  C   PRO A 181     -22.191   0.017  11.049  1.00 13.18           C  
ANISOU 2891  C   PRO A 181     1547   1750   1712    -57   -102     39       C  
ATOM   2892  O   PRO A 181     -21.705  -0.886  11.743  1.00 12.72           O  
ANISOU 2892  O   PRO A 181     1490   1690   1654    -67    -88     39       O  
ATOM   2893  CB  PRO A 181     -20.364   1.716  10.595  1.00 15.50           C  
ANISOU 2893  CB  PRO A 181     1877   2032   1981    -38    -90     41       C  
ATOM   2894  CG  PRO A 181     -21.095   3.034  10.480  1.00 13.23           C  
ANISOU 2894  CG  PRO A 181     1582   1745   1701    -23    -98     44       C  
ATOM   2895  CD  PRO A 181     -21.840   2.929   9.146  1.00 14.21           C  
ANISOU 2895  CD  PRO A 181     1709   1870   1821    -21   -123     47       C  
ATOM   2896  HA  PRO A 181     -20.811   0.001   9.501  1.00 16.54           H  
ATOM   2897  HB2 PRO A 181     -20.197   1.493  11.524  1.00 18.58           H  
ATOM   2898  HB3 PRO A 181     -19.535   1.735  10.090  1.00 18.58           H  
ATOM   2899  HG2 PRO A 181     -21.717   3.132  11.217  1.00 15.86           H  
ATOM   2900  HG3 PRO A 181     -20.457   3.765  10.463  1.00 15.86           H  
ATOM   2901  HD2 PRO A 181     -22.670   3.429   9.182  1.00 17.04           H  
ATOM   2902  HD3 PRO A 181     -21.274   3.229   8.418  1.00 17.04           H  
ATOM   2903  N   ARG A 182     -23.458   0.406  11.148  1.00 14.03           N  
ANISOU 2903  N   ARG A 182     1629   1867   1835    -52   -111     41       N  
ATOM   2904  CA  ARG A 182     -24.368  -0.263  12.076  1.00 11.49           C  
ANISOU 2904  CA  ARG A 182     1278   1554   1532    -62   -103     44       C  
ATOM   2905  C   ARG A 182     -24.515  -1.755  11.750  1.00 11.47           C  
ANISOU 2905  C   ARG A 182     1275   1546   1537    -85   -111     43       C  
ATOM   2906  O   ARG A 182     -24.871  -2.563  12.625  1.00 14.44           O  
ANISOU 2906  O   ARG A 182     1634   1925   1926    -97    -98     48       O  
ATOM   2907  CB  ARG A 182     -25.742   0.416  12.038  1.00 12.41           C  
ANISOU 2907  CB  ARG A 182     1364   1684   1666    -52   -114     45       C  
ATOM   2908  CG  ARG A 182     -25.709   1.820  12.677  1.00 13.73           C  
ANISOU 2908  CG  ARG A 182     1529   1855   1831    -29   -101     45       C  
ATOM   2909  CD  ARG A 182     -27.064   2.489  12.595  1.00 16.00           C  
ANISOU 2909  CD  ARG A 182     1787   2156   2137    -15   -112     46       C  
ATOM   2910  NE  ARG A 182     -27.441   2.762  11.211  1.00 18.55           N  
ANISOU 2910  NE  ARG A 182     2116   2475   2458    -11   -143     45       N  
ATOM   2911  CZ  ARG A 182     -28.507   3.470  10.856  1.00 24.25           C  
ANISOU 2911  CZ  ARG A 182     2816   3205   3192      5   -159     46       C  
ATOM   2912  NH1 ARG A 182     -29.313   3.954  11.789  1.00 22.50           N  
ANISOU 2912  NH1 ARG A 182     2565   2998   2987     18   -146     47       N  
ATOM   2913  NH2 ARG A 182     -28.772   3.690   9.575  1.00 23.71           N  
ANISOU 2913  NH2 ARG A 182     2757   3134   3118     11   -189     47       N  
ATOM   2914  H   ARG A 182     -23.814   1.045  10.695  1.00 16.82           H  
ATOM   2915  HA  ARG A 182     -24.013  -0.184  12.986  1.00 13.77           H  
ATOM   2916  HB2 ARG A 182     -26.025   0.511  11.115  1.00 14.87           H  
ATOM   2917  HB3 ARG A 182     -26.379  -0.125  12.529  1.00 14.87           H  
ATOM   2918  HG2 ARG A 182     -25.463   1.741  13.612  1.00 16.45           H  
ATOM   2919  HG3 ARG A 182     -25.066   2.372  12.205  1.00 16.45           H  
ATOM   2920  HD2 ARG A 182     -27.734   1.905  12.984  1.00 19.18           H  
ATOM   2921  HD3 ARG A 182     -27.034   3.332  13.074  1.00 19.18           H  
ATOM   2922  HE  ARG A 182     -26.975   2.396  10.588  1.00 22.24           H  
ATOM   2923 HH11 ARG A 182     -29.139   3.817  12.621  1.00 26.98           H  
ATOM   2924 HH12 ARG A 182     -30.006   4.410  11.564  1.00 26.98           H  
ATOM   2925 HH21 ARG A 182     -28.254   3.371   8.967  1.00 28.43           H  
ATOM   2926 HH22 ARG A 182     -29.470   4.141   9.352  1.00 28.43           H  
ATOM   2927  N   GLY A 183     -24.289  -2.111  10.479  1.00 11.62           N  
ANISOU 2927  N   GLY A 183     1313   1555   1545    -89   -133     35       N  
ATOM   2928  CA  GLY A 183     -24.359  -3.490  10.033  1.00 16.30           C  
ANISOU 2928  CA  GLY A 183     1912   2138   2145   -108   -145     30       C  
ATOM   2929  C   GLY A 183     -23.231  -4.374  10.516  1.00 13.06           C  
ANISOU 2929  C   GLY A 183     1522   1715   1726   -115   -127     30       C  
ATOM   2930  O   GLY A 183     -23.250  -5.580  10.254  1.00 16.69           O  
ANISOU 2930  O   GLY A 183     1988   2163   2193   -131   -135     26       O  
ATOM   2931  H   GLY A 183     -24.090  -1.556   9.852  1.00 13.92           H  
ATOM   2932  HA2 GLY A 183     -25.194  -3.878  10.340  1.00 19.54           H  
ATOM   2933  HA3 GLY A 183     -24.358  -3.508   9.064  1.00 19.54           H  
ATOM   2934  N   LEU A 184     -22.263  -3.796  11.238  1.00 11.74           N  
ANISOU 2934  N   LEU A 184     1364   1550   1545   -104   -104     35       N  
ATOM   2935  CA  LEU A 184     -21.149  -4.573  11.760  1.00 10.95           C  
ANISOU 2935  CA  LEU A 184     1281   1441   1437   -107    -88     37       C  
ATOM   2936  C   LEU A 184     -21.270  -4.845  13.266  1.00 12.33           C  
ANISOU 2936  C   LEU A 184     1441   1622   1623   -110    -65     48       C  
ATOM   2937  O   LEU A 184     -20.364  -5.437  13.860  1.00 15.18           O  
ANISOU 2937  O   LEU A 184     1813   1977   1976   -110    -51     51       O  
ATOM   2938  CB  LEU A 184     -19.828  -3.817  11.519  1.00 10.19           C  
ANISOU 2938  CB  LEU A 184     1208   1345   1319    -92    -79     34       C  
ATOM   2939  CG  LEU A 184     -19.541  -3.594  10.024  1.00 14.66           C  
ANISOU 2939  CG  LEU A 184     1795   1907   1869    -87    -97     26       C  
ATOM   2940  CD1 LEU A 184     -18.290  -2.763   9.839  1.00 15.62           C  
ANISOU 2940  CD1 LEU A 184     1933   2029   1972    -74    -85     27       C  
ATOM   2941  CD2 LEU A 184     -19.412  -4.903   9.267  1.00 17.33           C  
ANISOU 2941  CD2 LEU A 184     2148   2233   2204    -96   -109     17       C  
ATOM   2942  H   LEU A 184     -22.234  -2.959  11.435  1.00 14.07           H  
ATOM   2943  HA  LEU A 184     -21.104  -5.433  11.292  1.00 13.12           H  
ATOM   2944  HB2 LEU A 184     -19.877  -2.949  11.949  1.00 12.21           H
[truncated: 187,192 more chars]
