# Supplementary material for: HIVprotI: an integrated web based platform for prediction and design of HIV proteins inhibitors
Source: J Cheminform. 2018 Mar 9;10:12. doi: 10.1186/s13321-018-0266-y (PMC5845081; doi:10.1186/s13321-018-0266-y)
Supplement: Supplementary file 2 — Additional file 2. Source code of HIVProtI web server. [file 13321_2018_266_MOESM2_ESM.zip › HIVprotI_Source-code/hivprotI/cdw/data/molecules/3Q0D.pdb]

HEADER    TRANSFERASE/DNA                         15-DEC-10   3Q0D              
TITLE     CRYSTAL STRUCTURE OF SUVH5 SRA- HEMI METHYLATED CG DNA COMPLEX        
CAVEAT     3Q0D    INCORRECT CHIRALITY 5CM RESIDUE B5                           
COMPND    MOL_ID: 1;                                                            
COMPND   2 MOLECULE: HISTONE-LYSINE N-METHYLTRANSFERASE, H3 LYSINE-9 SPECIFIC   
COMPND   3 SUVH5;                                                               
COMPND   4 CHAIN: X, A;                                                         
COMPND   5 FRAGMENT: SUVH5 SRA DOMAIN (UNP RESIDUES 362-528);                   
COMPND   6 SYNONYM: HISTONE H3-K9 METHYLTRANSFERASE 5, H3-K9-HMTASE 5, PROTEIN  
COMPND   7 SET DOMAIN GROUP 9, SUPPRESSOR OF VARIEGATION 3-9 HOMOLOG PROTEIN 5, 
COMPND   8 SU(VAR)3-9 HOMOLOG PROTEIN 5;                                        
COMPND   9 EC: 2.1.1.43;                                                        
COMPND  10 ENGINEERED: YES;                                                     
COMPND  11 MOL_ID: 2;                                                           
COMPND  12 MOLECULE: DNA (5'-D(*TP*CP*CP*AP*(5CM)P*GP*TP*CP*AP*G)-3');          
COMPND  13 CHAIN: B;                                                            
COMPND  14 ENGINEERED: YES;                                                     
COMPND  15 MOL_ID: 3;                                                           
COMPND  16 MOLECULE: DNA (5'-D(*CP*TP*GP*AP*CP*GP*TP*GP*GP*A)-3');              
COMPND  17 CHAIN: C;                                                            
COMPND  18 ENGINEERED: YES                                                      
SOURCE    MOL_ID: 1;                                                            
SOURCE   2 ORGANISM_SCIENTIFIC: ARABIDOPSIS THALIANA;                           
SOURCE   3 ORGANISM_COMMON: MOUSE-EAR CRESS,THALE-CRESS;                        
SOURCE   4 ORGANISM_TAXID: 3702;                                                
SOURCE   5 GENE: AT2G35160, SDG9, SET9, SUVH5, T4C15.17;                        
SOURCE   6 EXPRESSION_SYSTEM: ESCHERICHIA COLI;                                 
SOURCE   7 EXPRESSION_SYSTEM_TAXID: 469008;                                     
SOURCE   8 EXPRESSION_SYSTEM_STRAIN: ROSETTA2 (DE3);                            
SOURCE   9 EXPRESSION_SYSTEM_VECTOR_TYPE: PLASMID;                              
SOURCE  10 EXPRESSION_SYSTEM_PLASMID: PET SUMO;                                 
SOURCE  11 MOL_ID: 2;                                                           
SOURCE  12 SYNTHETIC: YES;                                                      
SOURCE  13 OTHER_DETAILS: CHEMICALLY SYNTHESIZED;                               
SOURCE  14 MOL_ID: 3;                                                           
SOURCE  15 SYNTHETIC: YES;                                                      
SOURCE  16 OTHER_DETAILS: CHEMICALLY SYNTHESIZED                                
KEYWDS    SRA, HEMI-METHYLATED CG, SUVH5, 5MC BINDING, HEMI-METHYLATED CG DNA,  
KEYWDS   2 TRANSFERASE-DNA COMPLEX                                              
EXPDTA    X-RAY DIFFRACTION                                                     
AUTHOR    R.EERAPPA,D.K.SIMANSHU,D.J.PATEL                                      
REVDAT   1   23-FEB-11 3Q0D    0                                                
JRNL        AUTH   E.RAJAKUMARA,J.A.LAW,D.K.SIMANSHU,P.VOIGT,L.M.JOHNSON,       
JRNL        AUTH 2 D.REINBERG,D.J.PATEL,S.E.JACOBSEN                            
JRNL        TITL   A DUAL FLIP-OUT MECHANISM FOR 5MC RECOGNITION BY THE         
JRNL        TITL 2 ARABIDOPSIS SUVH5 SRA DOMAIN AND ITS IMPACT ON DNA           
JRNL        TITL 3 METHYLATION AND H3K9 DIMETHYLATION IN VIVO.                  
JRNL        REF    GENES DEV.                    V.  25   137 2011              
JRNL        REFN                   ISSN 0890-9369                               
JRNL        PMID   21245167                                                     
JRNL        DOI    10.1101/GAD.1980311                                          
REMARK   2                                                                      
REMARK   2 RESOLUTION.    2.37 ANGSTROMS.                                       
REMARK   3                                                                      
REMARK   3 REFINEMENT.                                                          
REMARK   3   PROGRAM     : PHENIX (PHENIX.REFINE: 1.7_650)                      
REMARK   3   AUTHORS     : PAUL ADAMS,PAVEL AFONINE,VICENT CHEN,IAN             
REMARK   3               : DAVIS,KRESHNA GOPAL,RALF GROSSE-                     
REMARK   3               : KUNSTLEVE,LI-WEI HUNG,ROBERT IMMORMINO,              
REMARK   3               : TOM IOERGER,AIRLIE MCCOY,ERIK MCKEE,NIGEL            
REMARK   3               : MORIARTY,REETAL PAI,RANDY READ,JANE                  
REMARK   3               : RICHARDSON,DAVID RICHARDSON,TOD ROMO,JIM             
REMARK   3               : SACCHETTINI,NICHOLAS SAUTER,JACOB SMITH,             
REMARK   3               : LAURENT STORONI,TOM TERWILLIGER,PETER                
REMARK   3               : ZWART                                                
REMARK   3                                                                      
REMARK   3    REFINEMENT TARGET : ML                                            
REMARK   3                                                                      
REMARK   3  DATA USED IN REFINEMENT.                                            
REMARK   3   RESOLUTION RANGE HIGH (ANGSTROMS) : 2.37                           
REMARK   3   RESOLUTION RANGE LOW  (ANGSTROMS) : 19.09                          
REMARK   3   MIN(FOBS/SIGMA_FOBS)              : 1.390                          
REMARK   3   COMPLETENESS FOR RANGE        (%) : 98.8                           
REMARK   3   NUMBER OF REFLECTIONS             : 17221                          
REMARK   3                                                                      
REMARK   3  FIT TO DATA USED IN REFINEMENT.                                     
REMARK   3   R VALUE     (WORKING + TEST SET) : 0.227                           
REMARK   3   R VALUE            (WORKING SET) : 0.225                           
REMARK   3   FREE R VALUE                     : 0.263                           
REMARK   3   FREE R VALUE TEST SET SIZE   (%) : 5.070                           
REMARK   3   FREE R VALUE TEST SET COUNT      : 873                             
REMARK   3                                                                      
REMARK   3  FIT TO DATA USED IN REFINEMENT (IN BINS).                           
REMARK   3   BIN  RESOLUTION RANGE  COMPL.    NWORK NFREE   RWORK  RFREE        
REMARK   3     1 19.0954 -  4.2936    0.99     2780   148  0.1933 0.2124        
REMARK   3     2  4.2936 -  3.4143    1.00     2738   170  0.2141 0.2668        
REMARK   3     3  3.4143 -  2.9846    1.00     2751   142  0.2531 0.3028        
REMARK   3     4  2.9846 -  2.7125    1.00     2758   146  0.2760 0.3162        
REMARK   3     5  2.7125 -  2.5186    1.00     2737   132  0.2631 0.3171        
REMARK   3     6  2.5186 -  2.3704    0.94     2584   135  0.3062 0.3309        
REMARK   3                                                                      
REMARK   3  BULK SOLVENT MODELLING.                                             
REMARK   3   METHOD USED        : FLAT BULK SOLVENT MODEL                       
REMARK   3   SOLVENT RADIUS     : 1.10                                          
REMARK   3   SHRINKAGE RADIUS   : 0.83                                          
REMARK   3   K_SOL              : 0.31                                          
REMARK   3   B_SOL              : 51.20                                         
REMARK   3                                                                      
REMARK   3  ERROR ESTIMATES.                                                    
REMARK   3   COORDINATE ERROR (MAXIMUM-LIKELIHOOD BASED)     : 0.350            
REMARK   3   PHASE ERROR (DEGREES, MAXIMUM-LIKELIHOOD BASED) : 27.860           
REMARK   3                                                                      
REMARK   3  B VALUES.                                                           
REMARK   3   FROM WILSON PLOT           (A**2) : NULL                           
REMARK   3   MEAN B VALUE      (OVERALL, A**2) : NULL                           
REMARK   3   OVERALL ANISOTROPIC B VALUE.                                       
REMARK   3    B11 (A**2) : 1.84260                                              
REMARK   3    B22 (A**2) : 1.84260                                              
REMARK   3    B33 (A**2) : -7.74660                                             
REMARK   3    B12 (A**2) : -0.00000                                             
REMARK   3    B13 (A**2) : 0.00000                                              
REMARK   3    B23 (A**2) : 0.00000                                              
REMARK   3                                                                      
REMARK   3  TWINNING INFORMATION.                                               
REMARK   3   FRACTION: NULL                                                     
REMARK   3   OPERATOR: NULL                                                     
REMARK   3                                                                      
REMARK   3  DEVIATIONS FROM IDEAL VALUES.                                       
REMARK   3                 RMSD          COUNT                                  
REMARK   3   BOND      :  0.009           3114                                  
REMARK   3   ANGLE     :  1.378           4382                                  
REMARK   3   CHIRALITY :  0.082            486                                  
REMARK   3   PLANARITY :  0.007            433                                  
REMARK   3   DIHEDRAL  : 22.458           1195                                  
REMARK   3                                                                      
REMARK   3  TLS DETAILS                                                         
REMARK   3   NUMBER OF TLS GROUPS  : NULL                                       
REMARK   3                                                                      
REMARK   3  NCS DETAILS                                                         
REMARK   3   NUMBER OF NCS GROUPS : 1                                           
REMARK   3   NCS GROUP : 1                                                      
REMARK   3    NCS OPERATOR : 1                                                  
REMARK   3     REFERENCE SELECTION: chain X and (resseq 362:399 or resseq       
REMARK   3                          405:435 or resseq 444:473 or resseq 484:    
REMARK   3                          505 or resseq 507:511 )                     
REMARK   3     SELECTION          : chain A and (resseq 362:399 or resseq       
REMARK   3                          405:435 or resseq 444:473 or resseq 484:    
REMARK   3                          505 or resseq 507:511 )                     
REMARK   3     ATOM PAIRS NUMBER  : 966                                         
REMARK   3     RMSD               : 0.031                                       
REMARK   3                                                                      
REMARK   3  OTHER REFINEMENT REMARKS: NULL                                      
REMARK   4                                                                      
REMARK   4 3Q0D COMPLIES WITH FORMAT V. 3.20, 01-DEC-08                         
REMARK 100                                                                      
REMARK 100 THIS ENTRY HAS BEEN PROCESSED BY RCSB ON 22-JAN-11.                  
REMARK 100 THE RCSB ID CODE IS RCSB063035.                                      
REMARK 200                                                                      
REMARK 200 EXPERIMENTAL DETAILS                                                 
REMARK 200  EXPERIMENT TYPE                : X-RAY DIFFRACTION                  
REMARK 200  DATE OF DATA COLLECTION        : NULL                               
REMARK 200  TEMPERATURE           (KELVIN) : 100                                
REMARK 200  PH                             : 6.5                                
REMARK 200  NUMBER OF CRYSTALS USED        : 1                                  
REMARK 200                                                                      
REMARK 200  SYNCHROTRON              (Y/N) : Y                                  
REMARK 200  RADIATION SOURCE               : APS                                
REMARK 200  BEAMLINE                       : 24-ID-C                            
REMARK 200  X-RAY GENERATOR MODEL          : NULL                               
REMARK 200  MONOCHROMATIC OR LAUE    (M/L) : M                                  
REMARK 200  WAVELENGTH OR RANGE        (A) : 0.97918                            
REMARK 200  MONOCHROMATOR                  : CRYO-COOLED SI(111) DOUBLE         
REMARK 200                                   CRYSTAL                            
REMARK 200  OPTICS                         : CRYOGENECALLY-COOLED DOUBLE        
REMARK 200                                   SI(111) MONOCHROMOTER              
REMARK 200                                                                      
REMARK 200  DETECTOR TYPE                  : CCD                                
REMARK 200  DETECTOR MANUFACTURER          : ADSC QUANTUM 315                   
REMARK 200  INTENSITY-INTEGRATION SOFTWARE : HKL-2000                           
REMARK 200  DATA SCALING SOFTWARE          : HKL-2000                           
REMARK 200                                                                      
REMARK 200  NUMBER OF UNIQUE REFLECTIONS   : 17234                              
REMARK 200  RESOLUTION RANGE HIGH      (A) : 2.370                              
REMARK 200  RESOLUTION RANGE LOW       (A) : 20.000                             
REMARK 200  REJECTION CRITERIA  (SIGMA(I)) : NULL                               
REMARK 200                                                                      
REMARK 200 OVERALL.                                                             
REMARK 200  COMPLETENESS FOR RANGE     (%) : 98.8                               
REMARK 200  DATA REDUNDANCY                : 7.300                              
REMARK 200  R MERGE                    (I) : 0.07000                            
REMARK 200  R SYM                      (I) : 0.06800                            
REMARK 200  <I/SIGMA(I)> FOR THE DATA SET  : 30.1000                            
REMARK 200                                                                      
REMARK 200 IN THE HIGHEST RESOLUTION SHELL.                                     
REMARK 200  HIGHEST RESOLUTION SHELL, RANGE HIGH (A) : NULL                     
REMARK 200  HIGHEST RESOLUTION SHELL, RANGE LOW  (A) : NULL                     
REMARK 200  COMPLETENESS FOR SHELL     (%) : NULL                               
REMARK 200  DATA REDUNDANCY IN SHELL       : NULL                               
REMARK 200  R MERGE FOR SHELL          (I) : NULL                               
REMARK 200  R SYM FOR SHELL            (I) : NULL                               
REMARK 200  <I/SIGMA(I)> FOR SHELL         : NULL                               
REMARK 200                                                                      
REMARK 200 DIFFRACTION PROTOCOL: SINGLE WAVELENGTH                              
REMARK 200 METHOD USED TO DETERMINE THE STRUCTURE: MOLECULAR REPLACEMENT        
REMARK 200 SOFTWARE USED: MOLREP-AUTO MR                                        
REMARK 200 STARTING MODEL: SRA MOLECULE FROM THE SUVH5 SRA-FULLY METHYLATED     
REMARK 200  CG DNA CRYSTALLIZED IN SPACE GROUP P42212                           
REMARK 200                                                                      
REMARK 200 REMARK: NULL                                                         
REMARK 280                                                                      
REMARK 280 CRYSTAL                                                              
REMARK 280 SOLVENT CONTENT, VS   (%): 51.01                                     
REMARK 280 MATTHEWS COEFFICIENT, VM (ANGSTROMS**3/DA): 2.51                     
REMARK 280                                                                      
REMARK 280 CRYSTALLIZATION CONDITIONS: 19% PEG4000, 100 MM MES, PH 6.5, 200     
REMARK 280  MM NACL AND 3 MM SPERMINE, VAPOR DIFFUSION, SITTING DROP,           
REMARK 280  TEMPERATURE 291K                                                    
REMARK 290                                                                      
REMARK 290 CRYSTALLOGRAPHIC SYMMETRY                                            
REMARK 290 SYMMETRY OPERATORS FOR SPACE GROUP: P 42                             
REMARK 290                                                                      
REMARK 290      SYMOP   SYMMETRY                                                
REMARK 290     NNNMMM   OPERATOR                                                
REMARK 290       1555   X,Y,Z                                                   
REMARK 290       2555   -X,-Y,Z                                                 
REMARK 290       3555   -Y,X,Z+1/2                                              
REMARK 290       4555   Y,-X,Z+1/2                                              
REMARK 290                                                                      
REMARK 290     WHERE NNN -> OPERATOR NUMBER                                     
REMARK 290           MMM -> TRANSLATION VECTOR                                  
REMARK 290                                                                      
REMARK 290 CRYSTALLOGRAPHIC SYMMETRY TRANSFORMATIONS                            
REMARK 290 THE FOLLOWING TRANSFORMATIONS OPERATE ON THE ATOM/HETATM             
REMARK 290 RECORDS IN THIS ENTRY TO PRODUCE CRYSTALLOGRAPHICALLY                
REMARK 290 RELATED MOLECULES.                                                   
REMARK 290   SMTRY1   1  1.000000  0.000000  0.000000        0.00000            
REMARK 290   SMTRY2   1  0.000000  1.000000  0.000000        0.00000            
REMARK 290   SMTRY3   1  0.000000  0.000000  1.000000        0.00000            
REMARK 290   SMTRY1   2 -1.000000  0.000000  0.000000        0.00000            
REMARK 290   SMTRY2   2  0.000000 -1.000000  0.000000        0.00000            
REMARK 290   SMTRY3   2  0.000000  0.000000  1.000000        0.00000            
REMARK 290   SMTRY1   3  0.000000 -1.000000  0.000000        0.00000            
REMARK 290   SMTRY2   3  1.000000  0.000000  0.000000        0.00000            
REMARK 290   SMTRY3   3  0.000000  0.000000  1.000000       37.12700            
REMARK 290   SMTRY1   4  0.000000  1.000000  0.000000        0.00000            
REMARK 290   SMTRY2   4 -1.000000  0.000000  0.000000        0.00000            
REMARK 290   SMTRY3   4  0.000000  0.000000  1.000000       37.12700            
REMARK 290                                                                      
REMARK 290 REMARK: NULL                                                         
REMARK 300                                                                      
REMARK 300 BIOMOLECULE: 1                                                       
REMARK 300 SEE REMARK 350 FOR THE AUTHOR PROVIDED AND/OR PROGRAM                
REMARK 300 GENERATED ASSEMBLY INFORMATION FOR THE STRUCTURE IN                  
REMARK 300 THIS ENTRY. THE REMARK MAY ALSO PROVIDE INFORMATION ON               
REMARK 300 BURIED SURFACE AREA.                                                 
REMARK 350                                                                      
REMARK 350 COORDINATES FOR A COMPLETE MULTIMER REPRESENTING THE KNOWN           
REMARK 350 BIOLOGICALLY SIGNIFICANT OLIGOMERIZATION STATE OF THE                
REMARK 350 MOLECULE CAN BE GENERATED BY APPLYING BIOMT TRANSFORMATIONS          
REMARK 350 GIVEN BELOW.  BOTH NON-CRYSTALLOGRAPHIC AND                          
REMARK 350 CRYSTALLOGRAPHIC OPERATIONS ARE GIVEN.                               
REMARK 350                                                                      
REMARK 350 BIOMOLECULE: 1                                                       
REMARK 350 AUTHOR DETERMINED BIOLOGICAL UNIT: TETRAMERIC                        
REMARK 350 SOFTWARE DETERMINED QUATERNARY STRUCTURE: TETRAMERIC                 
REMARK 350 SOFTWARE USED: PISA                                                  
REMARK 350 TOTAL BURIED SURFACE AREA: 5040 ANGSTROM**2                          
REMARK 350 SURFACE AREA OF THE COMPLEX: 15270 ANGSTROM**2                       
REMARK 350 CHANGE IN SOLVENT FREE ENERGY: -18.0 KCAL/MOL                        
REMARK 350 APPLY THE FOLLOWING TO CHAINS: A, X, B, C                            
REMARK 350   BIOMT1   1  1.000000  0.000000  0.000000        0.00000            
REMARK 350   BIOMT2   1  0.000000  1.000000  0.000000        0.00000            
REMARK 350   BIOMT3   1  0.000000  0.000000  1.000000        0.00000            
REMARK 465                                                                      
REMARK 465 MISSING RESIDUES                                                     
REMARK 465 THE FOLLOWING RESIDUES WERE NOT LOCATED IN THE                       
REMARK 465 EXPERIMENT. (M=MODEL NUMBER; RES=RESIDUE NAME; C=CHAIN               
REMARK 465 IDENTIFIER; SSSEQ=SEQUENCE NUMBER; I=INSERTION CODE.)                
REMARK 465                                                                      
REMARK 465   M RES C SSSEQI                                                     
REMARK 465     ASP X   400                                                      
REMARK 465     ASP X   401                                                      
REMARK 465     GLY X   402                                                      
REMARK 465     GLY X   403                                                      
REMARK 465     GLU X   404                                                      
REMARK 465     GLY X   436                                                      
REMARK 465     LYS X   437                                                      
REMARK 465     LYS X   438                                                      
REMARK 465     LYS X   439                                                      
REMARK 465     ASN X   440                                                      
REMARK 465     ASN X   441                                                      
REMARK 465     GLU X   442                                                      
REMARK 465     PRO X   443                                                      
REMARK 465     ASN X   474                                                      
REMARK 465     THR X   475                                                      
REMARK 465     THR X   476                                                      
REMARK 465     LEU X   477                                                      
REMARK 465     GLN X   478                                                      
REMARK 465     SER X   479                                                      
REMARK 465     SER X   480                                                      
REMARK 465     VAL X   481                                                      
REMARK 465     VAL X   482                                                      
REMARK 465     ALA X   483                                                      
REMARK 465     LYS X   525                                                      
REMARK 465     GLU X   526                                                      
REMARK 465     VAL X   527                                                      
REMARK 465     ALA X   528                                                      
REMARK 465     ASP A   401                                                      
REMARK 465     GLY A   402                                                      
REMARK 465     GLY A   436                                                      
REMARK 465     LYS A   437                                                      
REMARK 465     LYS A   438                                                      
REMARK 465     LYS A   439                                                      
REMARK 465     ASN A   440                                                      
REMARK 465     ASN A   441                                                      
REMARK 465     ASN A   474                                                      
REMARK 465     THR A   475                                                      
REMARK 465     THR A   476                                                      
REMARK 465     LEU A   477                                                      
REMARK 465     GLN A   478                                                      
REMARK 465     SER A   479                                                      
REMARK 465     SER A   480                                                      
REMARK 465     VAL A   481                                                      
REMARK 465     VAL A   482                                                      
REMARK 465     ALA A   483                                                      
REMARK 465     LYS A   525                                                      
REMARK 465     GLU A   526                                                      
REMARK 465     VAL A   527                                                      
REMARK 465     ALA A   528                                                      
REMARK 470                                                                      
REMARK 470 MISSING ATOM                                                         
REMARK 470 THE FOLLOWING RESIDUES HAVE MISSING ATOMS (M=MODEL NUMBER;           
REMARK 470 RES=RESIDUE NAME; C=CHAIN IDENTIFIER; SSEQ=SEQUENCE NUMBER;          
REMARK 470 I=INSERTION CODE):                                                   
REMARK 470   M RES CSSEQI  ATOMS                                                
REMARK 470     LYS X 399    CG   CD   CE   NZ                                   
REMARK 470     LYS X 445    CG   CD   CE   NZ                                   
REMARK 470     LYS X 462    CG   CD   CE   NZ                                   
REMARK 470     LYS X 463    CG   CD   CE   NZ                                   
REMARK 470     LYS X 473    CG   CD   CE   NZ                                   
REMARK 470     SER X 503    OG                                                  
REMARK 470     LYS X 506    CG   CD   CE   NZ                                   
REMARK 470     LYS X 512    CG   CD   CE   NZ                                   
REMARK 470     GLU X 521    CG   CD   OE1  OE2                                  
REMARK 470     TRP X 524    CG   CD1  CD2  NE1  CE2  CE3  CZ2                   
REMARK 470     TRP X 524    CZ3  CH2                                            
REMARK 470     LYS A 399    CG   CD   CE   NZ                                   
REMARK 470     GLU A 404    CG   CD   OE1  OE2                                  
REMARK 470     GLU A 442    CG   CD   OE1  OE2                                  
REMARK 470     LYS A 445    CG   CD   CE   NZ                                   
REMARK 470     LYS A 462    CG   CD   CE   NZ                                   
REMARK 470     LYS A 463    CG   CD   CE   NZ                                   
REMARK 470     LYS A 473    CG   CD   CE   NZ                                   
REMARK 470     SER A 503    OG                                                  
REMARK 470     TRP A 524    CG   CD1  CD2  NE1  CE2  CE3  CZ2                   
REMARK 470     TRP A 524    CZ3  CH2                                            
REMARK 500                                                                      
REMARK 500 GEOMETRY AND STEREOCHEMISTRY                                         
REMARK 500 SUBTOPIC: CLOSE CONTACTS IN SAME ASYMMETRIC UNIT                     
REMARK 500                                                                      
REMARK 500 THE FOLLOWING ATOMS ARE IN CLOSE CONTACT.                            
REMARK 500                                                                      
REMARK 500  ATM1  RES C  SSEQI   ATM2  RES C  SSEQI           DISTANCE          
REMARK 500   OD2  ASP X   421     O    HOH X    17              1.91            
REMARK 500                                                                      
REMARK 500 REMARK: NULL                                                         
REMARK 500                                                                      
REMARK 500 GEOMETRY AND STEREOCHEMISTRY                                         
REMARK 500 SUBTOPIC: COVALENT BOND LENGTHS                                      
REMARK 500                                                                      
REMARK 500 THE STEREOCHEMICAL PARAMETERS OF THE FOLLOWING RESIDUES              
REMARK 500 HAVE VALUES WHICH DEVIATE FROM EXPECTED VALUES BY MORE               
REMARK 500 THAN 6*RMSD (M=MODEL NUMBER; RES=RESIDUE NAME; C=CHAIN               
REMARK 500 IDENTIFIER; SSEQ=SEQUENCE NUMBER; I=INSERTION CODE).                 
REMARK 500                                                                      
REMARK 500 STANDARD TABLE:                                                      
REMARK 500 FORMAT: (10X,I3,1X,2(A3,1X,A1,I4,A1,1X,A4,3X),1X,F6.3)               
REMARK 500                                                                      
REMARK 500 EXPECTED VALUES PROTEIN: ENGH AND HUBER, 1999                        
REMARK 500 EXPECTED VALUES NUCLEIC ACID: CLOWNEY ET AL 1996                     
REMARK 500                                                                      
REMARK 500  M RES CSSEQI ATM1   RES CSSEQI ATM2   DEVIATION                     
REMARK 500     DA B   9   O3'    DA B   9   C3'    -0.047                       
REMARK 500                                                                      
REMARK 500 REMARK: NULL                                                         
REMARK 500                                                                      
REMARK 500 GEOMETRY AND STEREOCHEMISTRY                                         
REMARK 500 SUBTOPIC: COVALENT BOND ANGLES                                       
REMARK 500                                                                      
REMARK 500 THE STEREOCHEMICAL PARAMETERS OF THE FOLLOWING RESIDUES              
REMARK 500 HAVE VALUES WHICH DEVIATE FROM EXPECTED VALUES BY MORE               
REMARK 500 THAN 6*RMSD (M=MODEL NUMBER; RES=RESIDUE NAME; C=CHAIN               
REMARK 500 IDENTIFIER; SSEQ=SEQUENCE NUMBER; I=INSERTION CODE).                 
REMARK 500                                                                      
REMARK 500 STANDARD TABLE:                                                      
REMARK 500 FORMAT: (10X,I3,1X,A3,1X,A1,I4,A1,3(1X,A4,2X),12X,F5.1)              
REMARK 500                                                                      
REMARK 500 EXPECTED VALUES PROTEIN: ENGH AND HUBER, 1999                        
REMARK 500 EXPECTED VALUES NUCLEIC ACID: CLOWNEY ET AL 1996                     
REMARK 500                                                                      
REMARK 500  M RES CSSEQI ATM1   ATM2   ATM3                                     
REMARK 500    PRO A 444   C   -  N   -  CA  ANGL. DEV. =  12.2 DEGREES          
REMARK 500     DT B   1   O4' -  C1' -  N1  ANGL. DEV. =   2.2 DEGREES          
REMARK 500     DC B   8   O4' -  C1' -  N1  ANGL. DEV. =  -4.5 DEGREES          
REMARK 500     DG B  10   C3' -  C2' -  C1' ANGL. DEV. =  -6.9 DEGREES          
REMARK 500                                                                      
REMARK 500 REMARK: NULL                                                         
REMARK 500                                                                      
REMARK 500 GEOMETRY AND STEREOCHEMISTRY                                         
REMARK 500 SUBTOPIC: TORSION ANGLES                                             
REMARK 500                                                                      
REMARK 500 TORSION ANGLES OUTSIDE THE EXPECTED RAMACHANDRAN REGIONS:            
REMARK 500 (M=MODEL NUMBER; RES=RESIDUE NAME; C=CHAIN IDENTIFIER;               
REMARK 500 SSEQ=SEQUENCE NUMBER; I=INSERTION CODE).                             
REMARK 500                                                                      
REMARK 500 STANDARD TABLE:                                                      
REMARK 500 FORMAT:(10X,I3,1X,A3,1X,A1,I4,A1,4X,F7.2,3X,F7.2)                    
REMARK 500                                                                      
REMARK 500 EXPECTED VALUES: GJ KLEYWEGT AND TA JONES (1996). PHI/PSI-           
REMARK 500 CHOLOGY: RAMACHANDRAN REVISITED. STRUCTURE 4, 1395 - 1400            
REMARK 500                                                                      
REMARK 500  M RES CSSEQI        PSI       PHI                                   
REMARK 500    SER X 413       29.13   -142.71                                   
REMARK 500    ASN X 422       18.60     54.58                                   
REMARK 500    SER X 423     -156.96   -105.83                                   
REMARK 500    ASP X 446      173.75    -43.54                                   
REMARK 500    THR X 451     -117.46     32.70                                   
REMARK 500    LYS X 463       29.66     46.33                                   
REMARK 500    PRO A 390      150.93    -49.59                                   
REMARK 500    SER A 413       29.17   -143.22                                   
REMARK 500    ASN A 422       18.41     55.22                                   
REMARK 500    SER A 423     -157.70   -106.16                                   
REMARK 500    ASP A 446      173.40    -43.02                                   
REMARK 500    THR A 451     -117.07     29.94                                   
REMARK 500    LYS A 463       29.25     46.79                                   
REMARK 500                                                                      
REMARK 500 REMARK: NULL                                                         
REMARK 525                                                                      
REMARK 525 SOLVENT                                                              
REMARK 525                                                                      
REMARK 525 THE SOLVENT MOLECULES HAVE CHAIN IDENTIFIERS THAT                    
REMARK 525 INDICATE THE POLYMER CHAIN WITH WHICH THEY ARE MOST                  
REMARK 525 CLOSELY ASSOCIATED. THE REMARK LISTS ALL THE SOLVENT                 
REMARK 525 MOLECULES WHICH ARE MORE THAN 5A AWAY FROM THE                       
REMARK 525 NEAREST POLYMER CHAIN (M = MODEL NUMBER;                             
REMARK 525 RES=RESIDUE NAME; C=CHAIN IDENTIFIER; SSEQ=SEQUENCE                  
REMARK 525 NUMBER; I=INSERTION CODE):                                           
REMARK 525                                                                      
REMARK 525  M RES CSSEQI                                                        
REMARK 525    HOH A  19        DISTANCE =  5.70 ANGSTROMS                       
REMARK 525    HOH X  23        DISTANCE =  6.40 ANGSTROMS                       
REMARK 525    HOH X  25        DISTANCE =  5.62 ANGSTROMS                       
REMARK 525    HOH X  51        DISTANCE =  6.10 ANGSTROMS                       
REMARK 900                                                                      
REMARK 900 RELATED ENTRIES                                                      
REMARK 900 RELATED ID: 3Q0B   RELATED DB: PDB                                   
REMARK 900 CRYSTAL STRUCTURE OF SUVH5 SRA-FULLY METHYLATED CG COMPLEX           
REMARK 900 IN SPACE GROUP P42212                                                
REMARK 900 RELATED ID: 3Q0C   RELATED DB: PDB                                   
REMARK 900 CRYSTAL STRUCTURE OF SUVH5 SRA-FULLY METHYLATED CG COMPLEX           
REMARK 900 IN SPACE GROUP P6122                                                 
REMARK 900 RELATED ID: 3Q0F   RELATED DB: PDB                                   
REMARK 900 CRYSTAL STRUCTURE OF SUVH5 SRA-METHYLATED CHH DNA COMPLEX            
DBREF  3Q0D X  362   528  UNP    O82175   SUVH5_ARATH    362    528             
DBREF  3Q0D A  362   528  UNP    O82175   SUVH5_ARATH    362    528             
DBREF  3Q0D B    1    10  PDB    3Q0D     3Q0D             1     10             
DBREF  3Q0D C    1    10  PDB    3Q0D     3Q0D             1     10             
SEQRES   1 X  167  GLN ILE ILE GLY THR VAL PRO GLY VAL GLU VAL GLY ASP          
SEQRES   2 X  167  GLU PHE GLN TYR ARG MET GLU LEU ASN LEU LEU GLY ILE          
SEQRES   3 X  167  HIS ARG PRO SER GLN SER GLY ILE ASP TYR MET LYS ASP          
SEQRES   4 X  167  ASP GLY GLY GLU LEU VAL ALA THR SER ILE VAL SER SER          
SEQRES   5 X  167  GLY GLY TYR ASN ASP VAL LEU ASP ASN SER ASP VAL LEU          
SEQRES   6 X  167  ILE TYR THR GLY GLN GLY GLY ASN VAL GLY LYS LYS LYS          
SEQRES   7 X  167  ASN ASN GLU PRO PRO LYS ASP GLN GLN LEU VAL THR GLY          
SEQRES   8 X  167  ASN LEU ALA LEU LYS ASN SER ILE ASN LYS LYS ASN PRO          
SEQRES   9 X  167  VAL ARG VAL ILE ARG GLY ILE LYS ASN THR THR LEU GLN          
SEQRES  10 X  167  SER SER VAL VAL ALA LYS ASN TYR VAL TYR ASP GLY LEU          
SEQRES  11 X  167  TYR LEU VAL GLU GLU TYR TRP GLU GLU THR GLY SER HIS          
SEQRES  12 X  167  GLY LYS LEU VAL PHE LYS PHE LYS LEU ARG ARG ILE PRO          
SEQRES  13 X  167  GLY GLN PRO GLU LEU PRO TRP LYS GLU VAL ALA                  
SEQRES   1 A  167  GLN ILE ILE GLY THR VAL PRO GLY VAL GLU VAL GLY ASP          
SEQRES   2 A  167  GLU PHE GLN TYR ARG MET GLU LEU ASN LEU LEU GLY ILE          
SEQRES   3 A  167  HIS ARG PRO SER GLN SER GLY ILE ASP TYR MET LYS ASP          
SEQRES   4 A  167  ASP GLY GLY GLU LEU VAL ALA THR SER ILE VAL SER SER          
SEQRES   5 A  167  GLY GLY TYR ASN ASP VAL LEU ASP ASN SER ASP VAL LEU          
SEQRES   6 A  167  ILE TYR THR GLY GLN GLY GLY ASN VAL GLY LYS LYS LYS          
SEQRES   7 A  167  ASN ASN GLU PRO PRO LYS ASP GLN GLN LEU VAL THR GLY          
SEQRES   8 A  167  ASN LEU ALA LEU LYS ASN SER ILE ASN LYS LYS ASN PRO          
SEQRES   9 A  167  VAL ARG VAL ILE ARG GLY ILE LYS ASN THR THR LEU GLN          
SEQRES  10 A  167  SER SER VAL VAL ALA LYS ASN TYR VAL TYR ASP GLY LEU          
SEQRES  11 A  167  TYR LEU VAL GLU GLU TYR TRP GLU GLU THR GLY SER HIS          
SEQRES  12 A  167  GLY LYS LEU VAL PHE LYS PHE LYS LEU ARG ARG ILE PRO          
SEQRES  13 A  167  GLY GLN PRO GLU LEU PRO TRP LYS GLU VAL ALA                  
SEQRES   1 B   10   DT  DC  DC  DA 5CM  DG  DT  DC  DA  DG                      
SEQRES   1 C   10   DC  DT  DG  DA  DC  DG  DT  DG  DG  DA                      
MODRES 3Q0D 5CM B    5   DC                                                     
HET    5CM  B   5      40                                                       
HET     CL  A   1       1                                                       
HETNAM     5CM 5-METHYL-2'-DEOXY-CYTIDINE-5'-MONOPHOSPHATE                      
HETNAM      CL CHLORIDE ION                                                     
FORMUL   3  5CM    C10 H16 N3 O7 P                                              
FORMUL   5   CL    CL 1-                                                        
FORMUL   6  HOH   *51(H2 O)                                                     
HELIX    1   1 TYR X  378  LEU X  385  1                                   8    
HELIX    2   2 VAL X  450  LYS X  463  1                                  14    
HELIX    3   3 TYR A  378  LEU A  385  1                                   8    
HELIX    4   4 VAL A  450  LYS A  463  1                                  14    
SHEET    1   A 5 GLU X 375  PHE X 376  0                                        
SHEET    2   A 5 TYR X 486  GLU X 499 -1  N  TYR X 486   O  PHE X 376           
SHEET    3   A 5 VAL X 466  GLY X 471 -1  N  VAL X 468   O  ASP X 489           
SHEET    4   A 5 VAL X 406  SER X 412  1  N  ILE X 410   O  ILE X 469           
SHEET    5   A 5 ILE X 395  MET X 398 -1  N  ASP X 396   O  THR X 408           
SHEET    1   B 5 GLU X 375  PHE X 376  0                                        
SHEET    2   B 5 TYR X 486  GLU X 499 -1  N  TYR X 486   O  PHE X 376           
SHEET    3   B 5 PHE X 509  ARG X 515 -1  O  LYS X 512   N  GLU X 496           
SHEET    4   B 5 VAL X 425  THR X 429 -1  N  TYR X 428   O  PHE X 511           
SHEET    5   B 5 VAL X 419  LEU X 420 -1  N  VAL X 419   O  ILE X 427           
SHEET    1   C 5 GLU A 375  PHE A 376  0                                        
SHEET    2   C 5 TYR A 486  GLU A 499 -1  N  TYR A 486   O  PHE A 376           
SHEET    3   C 5 VAL A 466  GLY A 471 -1  N  VAL A 468   O  ASP A 489           
SHEET    4   C 5 LEU A 405  SER A 412  1  N  SER A 412   O  ILE A 469           
SHEET    5   C 5 ILE A 395  LYS A 399 -1  N  ASP A 396   O  THR A 408           
SHEET    1   D 5 GLU A 375  PHE A 376  0                                        
SHEET    2   D 5 TYR A 486  GLU A 499 -1  N  TYR A 486   O  PHE A 376           
SHEET    3   D 5 PHE A 509  ARG A 515 -1  O  LYS A 512   N  GLU A 496           
SHEET    4   D 5 VAL A 425  THR A 429 -1  N  TYR A 428   O  PHE A 511           
SHEET    5   D 5 VAL A 419  LEU A 420 -1  N  VAL A 419   O  ILE A 427           
LINK         O3'A DA B   4                 P  A5CM B   5     1555   1555  1.61  
LINK         O3'B DA B   4                 P  B5CM B   5     1555   1555  1.61  
LINK         O3'A5CM B   5                 P  A DG B   6     1555   1555  1.62  
LINK         O3'B5CM B   5                 P  B DG B   6     1555   1555  1.61  
CRYST1   76.379   76.379   74.254  90.00  90.00  90.00 P 42          8          
ORIGX1      1.000000  0.000000  0.000000        0.00000                         
ORIGX2      0.000000  1.000000  0.000000        0.00000                         
ORIGX3      0.000000  0.000000  1.000000        0.00000                         
SCALE1      0.013093  0.000000  0.000000        0.00000                         
SCALE2      0.000000  0.013093  0.000000        0.00000                         
SCALE3      0.000000  0.000000  0.013467        0.00000                         
ATOM      1  N   GLN X 362      28.083   9.516   5.170  1.00 79.33           N  
ATOM      2  CA  GLN X 362      29.017  10.392   4.460  1.00 70.52           C  
ATOM      3  C   GLN X 362      30.101  10.990   5.380  1.00 70.00           C  
ATOM      4  O   GLN X 362      29.798  11.583   6.412  1.00 75.87           O  
ATOM      5  CB  GLN X 362      28.256  11.484   3.691  1.00 73.26           C  
ATOM      6  CG  GLN X 362      27.591  12.572   4.537  1.00 63.56           C  
ATOM      7  CD  GLN X 362      28.286  13.919   4.393  1.00 70.10           C  
ATOM      8  OE1 GLN X 362      27.728  14.974   4.726  1.00 64.83           O  
ATOM      9  NE2 GLN X 362      29.523  13.885   3.897  1.00 62.63           N  
ATOM     10  N   ILE X 363      31.358  10.849   4.961  1.00 65.68           N  
ATOM     11  CA  ILE X 363      32.547  11.014   5.806  1.00 66.45           C  
ATOM     12  C   ILE X 363      33.248  12.386   5.764  1.00 74.21           C  
ATOM     13  O   ILE X 363      33.341  13.001   4.702  1.00 75.04           O  
ATOM     14  CB  ILE X 363      33.577   9.979   5.349  1.00 77.07           C  
ATOM     15  CG1 ILE X 363      34.941  10.627   5.119  1.00 67.71           C  
ATOM     16  CG2 ILE X 363      33.122   9.352   4.038  1.00 69.85           C  
ATOM     17  CD1 ILE X 363      35.778   9.901   4.079  1.00 68.89           C  
ATOM     18  N   ILE X 364      33.763  12.845   6.910  1.00 68.58           N  
ATOM     19  CA  ILE X 364      34.620  14.048   6.985  1.00 62.41           C  
ATOM     20  C   ILE X 364      36.088  13.754   6.611  1.00 66.97           C  
ATOM     21  O   ILE X 364      36.506  12.601   6.558  1.00 66.97           O  
ATOM     22  CB  ILE X 364      34.599  14.658   8.399  1.00 61.09           C  
ATOM     23  CG1 ILE X 364      33.203  15.158   8.741  1.00 61.83           C  
ATOM     24  CG2 ILE X 364      35.578  15.797   8.527  1.00 59.28           C  
ATOM     25  CD1 ILE X 364      33.149  15.971  10.014  1.00 61.00           C  
ATOM     26  N   GLY X 365      36.862  14.798   6.327  1.00 69.74           N  
ATOM     27  CA  GLY X 365      38.277  14.652   6.021  1.00 53.07           C  
ATOM     28  C   GLY X 365      38.596  13.940   4.720  1.00 65.97           C  
ATOM     29  O   GLY X 365      37.757  13.848   3.817  1.00 61.08           O  
ATOM     30  N   THR X 366      39.830  13.446   4.624  1.00 54.46           N  
ATOM     31  CA  THR X 366      40.321  12.766   3.434  1.00 59.75           C  
ATOM     32  C   THR X 366      39.482  11.533   3.114  1.00 64.86           C  
ATOM     33  O   THR X 366      38.945  10.880   4.008  1.00 66.04           O  
ATOM     34  CB  THR X 366      41.806  12.368   3.636  1.00 60.49           C  
ATOM     35  OG1 THR X 366      42.560  13.540   3.956  1.00 71.52           O  
ATOM     36  CG2 THR X 366      42.413  11.721   2.396  1.00 54.82           C  
ATOM     37  N   VAL X 367      39.376  11.224   1.831  1.00 63.10           N  
ATOM     38  CA  VAL X 367      38.629  10.063   1.379  1.00 70.41           C  
ATOM     39  C   VAL X 367      39.574   8.999   0.853  1.00 68.58           C  
ATOM     40  O   VAL X 367      40.409   9.267  -0.009  1.00 66.41           O  
ATOM     41  CB  VAL X 367      37.598  10.422   0.265  1.00 68.87           C  
ATOM     42  CG1 VAL X 367      37.195   9.179  -0.517  1.00 63.62           C  
ATOM     43  CG2 VAL X 367      36.370  11.096   0.858  1.00 66.45           C  
ATOM     44  N   PRO X 368      39.441   7.777   1.375  1.00 76.06           N  
ATOM     45  CA  PRO X 368      40.225   6.653   0.871  1.00 77.30           C  
ATOM     46  C   PRO X 368      40.156   6.610  -0.640  1.00 73.76           C  
ATOM     47  O   PRO X 368      39.063   6.683  -1.207  1.00 76.03           O  
ATOM     48  CB  PRO X 368      39.491   5.442   1.445  1.00 80.86           C  
ATOM     49  CG  PRO X 368      38.897   5.942   2.713  1.00 78.76           C  
ATOM     50  CD  PRO X 368      38.506   7.371   2.439  1.00 71.72           C  
ATOM     51  N   GLY X 369      41.308   6.503  -1.286  1.00 66.27           N  
ATOM     52  CA  GLY X 369      41.343   6.323  -2.727  1.00 75.88           C  
ATOM     53  C   GLY X 369      41.417   7.611  -3.528  1.00 79.01           C  
ATOM     54  O   GLY X 369      41.774   7.592  -4.706  1.00 77.07           O  
ATOM     55  N   VAL X 370      41.088   8.729  -2.884  1.00 74.00           N  
ATOM     56  CA  VAL X 370      41.103  10.029  -3.540  1.00 66.62           C  
ATOM     57  C   VAL X 370      42.239  10.919  -3.043  1.00 64.65           C  
ATOM     58  O   VAL X 370      42.307  11.255  -1.854  1.00 68.86           O  
ATOM     59  CB  VAL X 370      39.747  10.751  -3.379  1.00 75.82           C  
ATOM     60  CG1 VAL X 370      39.889  12.243  -3.618  1.00 56.27           C  
ATOM     61  CG2 VAL X 370      38.726  10.150  -4.327  1.00 74.07           C  
ATOM     62  N   GLU X 371      43.114  11.302  -3.977  1.00 66.02           N  
ATOM     63  CA  GLU X 371      44.304  12.096  -3.687  1.00 63.97           C  
ATOM     64  C   GLU X 371      44.219  13.494  -4.282  1.00 68.64           C  
ATOM     65  O   GLU X 371      43.678  13.691  -5.390  1.00 60.13           O  
ATOM     66  CB  GLU X 371      45.566  11.434  -4.267  1.00 69.67           C  
ATOM     67  CG  GLU X 371      45.695   9.936  -4.051  1.00 69.12           C  
ATOM     68  CD  GLU X 371      46.106   9.563  -2.637  1.00 80.46           C  
ATOM     69  OE1 GLU X 371      46.124  10.446  -1.745  1.00 83.86           O  
ATOM     70  OE2 GLU X 371      46.413   8.372  -2.420  1.00 85.88           O  
ATOM     71  N   VAL X 372      44.791  14.452  -3.553  1.00 59.71           N  
ATOM     72  CA  VAL X 372      44.933  15.802  -4.050  1.00 59.10           C  
ATOM     73  C   VAL X 372      45.424  15.742  -5.469  1.00 60.77           C  
ATOM     74  O   VAL X 372      46.315  14.968  -5.776  1.00 57.25           O  
ATOM     75  CB  VAL X 372      45.998  16.573  -3.306  1.00 59.84           C  
ATOM     76  CG1 VAL X 372      46.214  17.909  -4.004  1.00 52.79           C  
ATOM     77  CG2 VAL X 372      45.623  16.750  -1.836  1.00 49.27           C  
ATOM     78  N   GLY X 373      44.848  16.566  -6.332  1.00 64.48           N  
ATOM     79  CA  GLY X 373      45.276  16.617  -7.716  1.00 60.50           C  
ATOM     80  C   GLY X 373      44.507  15.675  -8.609  1.00 57.16           C  
ATOM     81  O   GLY X 373      44.610  15.739  -9.839  1.00 62.55           O  
ATOM     82  N   ASP X 374      43.735  14.785  -8.002  1.00 51.02           N  
ATOM     83  CA  ASP X 374      42.895  13.883  -8.795  1.00 60.20           C  
ATOM     84  C   ASP X 374      41.847  14.639  -9.610  1.00 60.15           C  
ATOM     85  O   ASP X 374      41.233  15.604  -9.123  1.00 56.93           O  
ATOM     86  CB  ASP X 374      42.197  12.855  -7.894  1.00 65.54           C  
ATOM     87  CG  ASP X 374      43.091  11.691  -7.548  1.00 70.33           C  
ATOM     88  OD1 ASP X 374      42.746  10.925  -6.612  1.00 63.89           O  
ATOM     89  OD2 ASP X 374      44.137  11.553  -8.225  1.00 67.91           O  
ATOM     90  N   GLU X 375      41.616  14.186 -10.838  1.00 58.84           N  
ATOM     91  CA  GLU X 375      40.642  14.851 -11.696  1.00 61.99           C  
ATOM     92  C   GLU X 375      39.431  13.993 -12.019  1.00 61.51           C  
ATOM     93  O   GLU X 375      39.456  12.771 -11.876  1.00 61.95           O  
ATOM     94  CB  GLU X 375      41.293  15.352 -12.982  1.00 56.88           C  
ATOM     95  CG  GLU X 375      42.406  16.363 -12.718  1.00 65.69           C  
ATOM     96  CD  GLU X 375      42.997  16.940 -13.998  1.00 73.69           C  
ATOM     97  OE1 GLU X 375      42.588  16.494 -15.095  1.00 79.62           O  
ATOM     98  OE2 GLU X 375      43.865  17.839 -13.900  1.00 59.67           O  
ATOM     99  N   PHE X 376      38.366  14.657 -12.455  1.00 53.76           N  
ATOM    100  CA  PHE X 376      37.118  13.982 -12.763  1.00 49.38           C  
ATOM    101  C   PHE X 376      36.388  14.747 -13.816  1.00 50.25           C  
ATOM    102  O   PHE X 376      36.563  15.943 -13.957  1.00 54.58           O  
ATOM    103  CB  PHE X 376      36.249  13.893 -11.512  1.00 57.68           C  
ATOM    104  CG  PHE X 376      37.007  13.466 -10.303  1.00 57.74           C  
ATOM    105  CD1 PHE X 376      37.234  12.115 -10.051  1.00 56.01           C  
ATOM    106  CD2 PHE X 376      37.533  14.406  -9.443  1.00 46.43           C  
ATOM    107  CE1 PHE X 376      37.939  11.716  -8.942  1.00 47.86           C  
ATOM    108  CE2 PHE X 376      38.248  14.004  -8.326  1.00 55.82           C  
ATOM    109  CZ  PHE X 376      38.453  12.652  -8.086  1.00 46.04           C  
ATOM    110  N   GLN X 377      35.546  14.045 -14.546  1.00 54.10           N  
ATOM    111  CA  GLN X 377      34.818  14.660 -15.626  1.00 55.51           C  
ATOM    112  C   GLN X 377      33.448  15.150 -15.166  1.00 57.86           C  
ATOM    113  O   GLN X 377      32.925  16.143 -15.690  1.00 48.67           O  
ATOM    114  CB  GLN X 377      34.657  13.672 -16.768  1.00 50.70           C  
ATOM    115  CG  GLN X 377      33.898  14.246 -17.943  1.00 62.43           C  
ATOM    116  CD  GLN X 377      34.175  13.491 -19.229  1.00 64.12           C  
ATOM    117  OE1 GLN X 377      34.479  12.295 -19.206  1.00 58.76           O  
ATOM    118  NE2 GLN X 377      34.075  14.189 -20.364  1.00 51.75           N  
ATOM    119  N   TYR X 378      32.874  14.464 -14.183  1.00 46.97           N  
ATOM    120  CA  TYR X 378      31.466  14.693 -13.840  1.00 48.42           C  
ATOM    121  C   TYR X 378      31.149  14.800 -12.353  1.00 50.15           C  
ATOM    122  O   TYR X 378      31.740  14.109 -11.524  1.00 46.47           O  
ATOM    123  CB  TYR X 378      30.628  13.587 -14.444  1.00 48.64           C  
ATOM    124  CG  TYR X 378      30.586  13.665 -15.929  1.00 53.89           C  
ATOM    125  CD1 TYR X 378      30.319  14.874 -16.563  1.00 59.30           C  
ATOM    126  CD2 TYR X 378      30.831  12.543 -16.711  1.00 56.08           C  
ATOM    127  CE1 TYR X 378      30.277  14.953 -17.958  1.00 61.48           C  
ATOM    128  CE2 TYR X 378      30.793  12.607 -18.099  1.00 49.72           C  
ATOM    129  CZ  TYR X 378      30.518  13.811 -18.710  1.00 55.63           C  
ATOM    130  OH  TYR X 378      30.489  13.881 -20.081  1.00 59.06           O  
ATOM    131  N   ARG X 379      30.195  15.661 -12.027  1.00 44.18           N  
ATOM    132  CA  ARG X 379      29.784  15.841 -10.650  1.00 50.60           C  
ATOM    133  C   ARG X 379      29.421  14.474 -10.099  1.00 55.30           C  
ATOM    134  O   ARG X 379      29.676  14.136  -8.932  1.00 50.83           O  
ATOM    135  CB  ARG X 379      28.592  16.795 -10.563  1.00 39.38           C  
ATOM    136  CG  ARG X 379      28.987  18.278 -10.679  1.00 45.70           C  
ATOM    137  CD  ARG X 379      29.758  18.772  -9.434  1.00 39.83           C  
ATOM    138  NE  ARG X 379      28.887  18.761  -8.268  1.00 40.69           N  
ATOM    139  CZ  ARG X 379      28.187  19.805  -7.838  1.00 43.03           C  
ATOM    140  NH1 ARG X 379      28.274  20.977  -8.449  1.00 39.23           N  
ATOM    141  NH2 ARG X 379      27.390  19.686  -6.787  1.00 43.46           N  
ATOM    142  N   MET X 380      28.852  13.662 -10.965  1.00 54.89           N  
ATOM    143  CA  MET X 380      28.282  12.413 -10.505  1.00 54.57           C  
ATOM    144  C   MET X 380      29.365  11.368 -10.177  1.00 60.72           C  
ATOM    145  O   MET X 380      29.065  10.215  -9.904  1.00 59.89           O  
ATOM    146  CB  MET X 380      27.258  11.907 -11.517  1.00 45.36           C  
ATOM    147  CG  MET X 380      26.095  11.154 -10.873  1.00 71.70           C  
ATOM    148  SD  MET X 380      25.299  12.030  -9.496  1.00 65.69           S  
ATOM    149  CE  MET X 380      24.553  13.393 -10.381  1.00 59.38           C  
ATOM    150  N   GLU X 381      30.626  11.778 -10.202  1.00 59.67           N  
ATOM    151  CA  GLU X 381      31.689  10.888  -9.767  1.00 56.16           C  
ATOM    152  C   GLU X 381      32.191  11.324  -8.404  1.00 57.95           C  
ATOM    153  O   GLU X 381      32.759  10.533  -7.672  1.00 54.77           O  
ATOM    154  CB  GLU X 381      32.859  10.905 -10.732  1.00 54.58           C  
ATOM    155  CG  GLU X 381      32.518  10.686 -12.152  1.00 54.39           C  
ATOM    156  CD  GLU X 381      33.743  10.845 -13.038  1.00 62.52           C  
ATOM    157  OE1 GLU X 381      33.591  11.331 -14.175  1.00 71.06           O  
ATOM    158  OE2 GLU X 381      34.860  10.488 -12.590  1.00 66.20           O  
ATOM    159  N   LEU X 382      32.015  12.598  -8.076  1.00 55.04           N  
ATOM    160  CA  LEU X 382      32.348  13.046  -6.734  1.00 52.82           C  
ATOM    161  C   LEU X 382      31.359  12.404  -5.766  1.00 57.85           C  
ATOM    162  O   LEU X 382      31.646  12.222  -4.573  1.00 58.44           O  
ATOM    163  CB  LEU X 382      32.281  14.562  -6.636  1.00 47.83           C  
ATOM    164  CG  LEU X 382      32.951  15.355  -7.753  1.00 47.84           C  
ATOM    165  CD1 LEU X 382      32.691  16.840  -7.556  1.00 41.58           C  
ATOM    166  CD2 LEU X 382      34.450  15.060  -7.773  1.00 48.39           C  
ATOM    167  N   ASN X 383      30.189  12.064  -6.290  1.00 49.77           N  
ATOM    168  CA  ASN X 383      29.148  11.458  -5.477  1.00 57.67           C  
ATOM    169  C   ASN X 383      29.423   9.971  -5.324  1.00 63.53           C  
ATOM    170  O   ASN X 383      29.312   9.408  -4.232  1.00 63.30           O  
ATOM    171  CB  ASN X 383      27.772  11.680  -6.116  1.00 59.73           C  
ATOM    172  CG  ASN X 383      26.705  10.785  -5.522  1.00 55.75           C  
ATOM    173  OD1 ASN X 383      26.668   9.591  -5.817  1.00 49.49           O  
ATOM    174  ND2 ASN X 383      25.832  11.352  -4.680  1.00 51.47           N  
ATOM    175  N   LEU X 384      29.778   9.344  -6.439  1.00 61.27           N  
ATOM    176  CA  LEU X 384      30.047   7.923  -6.465  1.00 59.33           C  
ATOM    177  C   LEU X 384      31.202   7.603  -5.516  1.00 66.11           C  
ATOM    178  O   LEU X 384      31.115   6.705  -4.679  1.00 61.01           O  
ATOM    179  CB  LEU X 384      30.370   7.502  -7.892  1.00 58.92           C  
ATOM    180  CG  LEU X 384      30.615   6.012  -8.138  1.00 83.49           C  
ATOM    181  CD1 LEU X 384      30.142   5.618  -9.544  1.00 69.24           C  
ATOM    182  CD2 LEU X 384      32.080   5.630  -7.903  1.00 65.10           C  
ATOM    183  N   LEU X 385      32.280   8.365  -5.634  1.00 69.18           N  
ATOM    184  CA  LEU X 385      33.457   8.156  -4.801  1.00 59.19           C  
ATOM    185  C   LEU X 385      33.295   8.707  -3.386  1.00 51.18           C  
ATOM    186  O   LEU X 385      34.190   8.561  -2.558  1.00 57.14           O  
ATOM    187  CB  LEU X 385      34.695   8.741  -5.481  1.00 60.55           C  
ATOM    188  CG  LEU X 385      35.166   7.915  -6.684  1.00 64.03           C  
ATOM    189  CD1 LEU X 385      34.290   8.148  -7.900  1.00 70.65           C  
ATOM    190  CD2 LEU X 385      36.612   8.222  -7.025  1.00 65.46           C  
ATOM    191  N   GLY X 386      32.150   9.321  -3.103  1.00 58.32           N  
ATOM    192  CA  GLY X 386      31.895   9.888  -1.785  1.00 51.21           C  
ATOM    193  C   GLY X 386      32.644  11.177  -1.464  1.00 56.14           C  
ATOM    194  O   GLY X 386      32.835  11.525  -0.296  1.00 49.29           O  
ATOM    195  N   ILE X 387      33.064  11.901  -2.500  1.00 57.68           N  
ATOM    196  CA  ILE X 387      33.801  13.145  -2.303  1.00 46.27           C  
ATOM    197  C   ILE X 387      32.862  14.300  -2.045  1.00 41.59           C  
ATOM    198  O   ILE X 387      33.119  15.162  -1.198  1.00 52.65           O  
ATOM    199  CB  ILE X 387      34.609  13.478  -3.524  1.00 53.88           C  
ATOM    200  CG1 ILE X 387      35.652  12.387  -3.765  1.00 54.85           C  
ATOM    201  CG2 ILE X 387      35.241  14.832  -3.347  1.00 50.82           C  
ATOM    202  CD1 ILE X 387      36.412  12.581  -5.059  1.00 59.66           C  
ATOM    203  N   HIS X 388      31.750  14.291  -2.766  1.00 47.64           N  
ATOM    204  CA  HIS X 388      30.786  15.376  -2.720  1.00 54.70           C  
ATOM    205  C   HIS X 388      29.435  14.807  -3.187  1.00 46.11           C  
ATOM    206  O   HIS X 388      29.310  14.302  -4.307  1.00 45.37           O  
ATOM    207  CB  HIS X 388      31.264  16.529  -3.612  1.00 38.14           C  
ATOM    208  CG  HIS X 388      30.430  17.767  -3.509  1.00 44.38           C  
ATOM    209  ND1 HIS X 388      30.536  18.657  -2.459  1.00 44.32           N  
ATOM    210  CD2 HIS X 388      29.472  18.265  -4.328  1.00 39.89           C  
ATOM    211  CE1 HIS X 388      29.684  19.653  -2.641  1.00 44.96           C  
ATOM    212  NE2 HIS X 388      29.023  19.438  -3.767  1.00 40.15           N  
ATOM    213  N   ARG X 389      28.429  14.850  -2.324  1.00 44.23           N  
ATOM    214  CA  ARG X 389      27.180  14.156  -2.653  1.00 45.64           C  
ATOM    215  C   ARG X 389      26.277  14.906  -3.623  1.00 40.54           C  
ATOM    216  O   ARG X 389      25.924  14.357  -4.670  1.00 44.03           O  
ATOM    217  CB  ARG X 389      26.410  13.764  -1.386  1.00 51.27           C  
ATOM    218  CG  ARG X 389      27.046  12.598  -0.640  1.00 49.92           C  
ATOM    219  CD  ARG X 389      26.353  12.381   0.662  1.00 48.25           C  
ATOM    220  NE  ARG X 389      26.013  13.654   1.284  1.00 52.87           N  
ATOM    221  CZ  ARG X 389      25.006  13.799   2.130  1.00 45.04           C  
ATOM    222  NH1 ARG X 389      24.738  14.984   2.678  1.00 47.36           N  
ATOM    223  NH2 ARG X 389      24.277  12.741   2.435  1.00 50.14           N  
ATOM    224  N   PRO X 390      25.897  16.163  -3.293  1.00 40.20           N  
ATOM    225  CA  PRO X 390      24.894  16.799  -4.168  1.00 38.69           C  
ATOM    226  C   PRO X 390      25.278  16.703  -5.642  1.00 41.15           C  
ATOM    227  O   PRO X 390      26.465  16.673  -5.997  1.00 45.07           O  
ATOM    228  CB  PRO X 390      24.870  18.247  -3.701  1.00 33.33           C  
ATOM    229  CG  PRO X 390      25.315  18.171  -2.227  1.00 42.20           C  
ATOM    230  CD  PRO X 390      26.299  17.025  -2.160  1.00 37.01           C  
ATOM    231  N   SER X 391      24.279  16.660  -6.511  1.00 38.68           N  
ATOM    232  CA  SER X 391      24.568  16.597  -7.942  1.00 41.16           C  
ATOM    233  C   SER X 391      24.793  17.993  -8.536  1.00 40.22           C  
ATOM    234  O   SER X 391      25.482  18.142  -9.539  1.00 43.69           O  
ATOM    235  CB  SER X 391      23.402  15.944  -8.660  1.00 45.31           C  
ATOM    236  OG  SER X 391      22.217  16.672  -8.362  1.00 50.65           O  
ATOM    237  N   GLN X 392      24.191  19.023  -7.955  1.00 39.02           N  
ATOM    238  CA  GLN X 392      24.393  20.357  -8.537  1.00 47.05           C  
ATOM    239  C   GLN X 392      24.849  21.284  -7.454  1.00 36.59           C  
ATOM    240  O   GLN X 392      25.659  22.147  -7.687  1.00 44.49           O  
ATOM    241  CB  GLN X 392      23.123  20.937  -9.190  1.00 36.73           C  
ATOM    242  CG  GLN X 392      22.489  20.057 -10.251  1.00 30.67           C  
ATOM    243  CD  GLN X 392      21.266  20.698 -10.928  1.00 42.33           C  
ATOM    244  OE1 GLN X 392      20.492  20.011 -11.577  1.00 44.78           O  
ATOM    245  NE2 GLN X 392      21.104  22.014 -10.789  1.00 38.24           N  
ATOM    246  N   SER X 393      24.304  21.113  -6.271  1.00 37.75           N  
ATOM    247  CA  SER X 393      24.514  22.092  -5.221  1.00 44.43           C  
ATOM    248  C   SER X 393      26.013  22.236  -4.889  1.00 45.68           C  
ATOM    249  O   SER X 393      26.793  21.290  -5.066  1.00 42.16           O  
ATOM    250  CB  SER X 393      23.689  21.684  -4.004  1.00 35.42           C  
ATOM    251  OG  SER X 393      23.950  22.517  -2.901  1.00 56.26           O  
ATOM    252  N   GLY X 394      26.413  23.416  -4.422  1.00 42.30           N  
ATOM    253  CA  GLY X 394      27.823  23.721  -4.192  1.00 40.08           C  
ATOM    254  C   GLY X 394      28.342  23.230  -2.853  1.00 44.47           C  
ATOM    255  O   GLY X 394      29.530  22.989  -2.676  1.00 42.77           O  
ATOM    256  N   ILE X 395      27.442  23.079  -1.896  1.00 45.60           N  
ATOM    257  CA  ILE X 395      27.839  22.704  -0.562  1.00 38.88           C  
ATOM    258  C   ILE X 395      27.196  21.390  -0.143  1.00 52.54           C  
ATOM    259  O   ILE X 395      26.009  21.148  -0.382  1.00 53.71           O  
ATOM    260  CB  ILE X 395      27.447  23.787   0.430  1.00 45.22           C  
ATOM    261  CG1 ILE X 395      27.943  25.148  -0.051  1.00 39.26           C  
ATOM    262  CG2 ILE X 395      27.977  23.477   1.829  1.00 48.25           C  
ATOM    263  CD1 ILE X 395      27.433  26.278   0.787  1.00 46.11           C  
ATOM    264  N   ASP X 396      28.003  20.539   0.471  1.00 49.80           N  
ATOM    265  CA  ASP X 396      27.524  19.307   1.070  1.00 50.34           C  
ATOM    266  C   ASP X 396      27.856  19.382   2.535  1.00 54.29           C  
ATOM    267  O   ASP X 396      28.932  19.860   2.904  1.00 53.44           O  
ATOM    268  CB  ASP X 396      28.217  18.083   0.472  1.00 45.43           C  
ATOM    269  CG  ASP X 396      27.495  16.782   0.833  1.00 57.14           C  
ATOM    270  OD1 ASP X 396      26.389  16.867   1.409  1.00 43.53           O  
ATOM    271  OD2 ASP X 396      28.009  15.685   0.519  1.00 52.70           O  
ATOM    272  N   TYR X 397      26.936  18.908   3.368  1.00 60.78           N  
ATOM    273  CA  TYR X 397      27.101  18.951   4.813  1.00 50.95           C  
ATOM    274  C   TYR X 397      26.373  17.782   5.468  1.00 65.08           C  
ATOM    275  O   TYR X 397      25.809  16.917   4.790  1.00 57.22           O  
ATOM    276  CB  TYR X 397      26.531  20.248   5.347  1.00 59.50           C  
ATOM    277  CG  TYR X 397      25.079  20.393   5.006  1.00 61.25           C  
ATOM    278  CD1 TYR X 397      24.692  20.791   3.731  1.00 60.83           C  
ATOM    279  CD2 TYR X 397      24.084  20.105   5.945  1.00 62.15           C  
ATOM    280  CE1 TYR X 397      23.359  20.917   3.396  1.00 70.64           C  
ATOM    281  CE2 TYR X 397      22.738  20.233   5.620  1.00 66.77           C  
ATOM    282  CZ  TYR X 397      22.386  20.638   4.341  1.00 67.74           C  
ATOM    283  OH  TYR X 397      21.069  20.782   3.991  1.00 71.21           O  
ATOM    284  N   MET X 398      26.376  17.778   6.797  1.00 67.43           N  
ATOM    285  CA  MET X 398      25.780  16.693   7.555  1.00 71.60           C  
ATOM    286  C   MET X 398      25.559  17.082   9.029  1.00 74.83           C  
ATOM    287  O   MET X 398      26.180  18.018   9.533  1.00 70.80           O  
ATOM    288  CB  MET X 398      26.666  15.454   7.447  1.00 59.48           C  
ATOM    289  CG  MET X 398      27.884  15.494   8.334  1.00 69.54           C  
ATOM    290  SD  MET X 398      28.915  14.042   8.048  1.00 81.31           S  
ATOM    291  CE  MET X 398      30.065  14.129   9.412  1.00 70.29           C  
ATOM    292  N   LYS X 399      24.661  16.366   9.704  1.00 77.20           N  
ATOM    293  CA  LYS X 399      24.353  16.623  11.107  1.00 69.27           C  
ATOM    294  C   LYS X 399      25.498  16.174  12.007  1.00 74.19           C  
ATOM    295  O   LYS X 399      26.159  15.170  11.728  1.00 80.55           O  
ATOM    296  CB  LYS X 399      23.073  15.919  11.493  1.00 63.72           C  
ATOM    297  N   LEU X 405      24.579  21.237  12.078  1.00 66.61           N  
ATOM    298  CA  LEU X 405      25.126  21.162  10.722  1.00 63.17           C  
ATOM    299  C   LEU X 405      26.598  21.526  10.681  1.00 63.76           C  
ATOM    300  O   LEU X 405      27.006  22.584  11.171  1.00 64.52           O  
ATOM    301  CB  LEU X 405      24.388  22.107   9.771  1.00 52.81           C  
ATOM    302  CG  LEU X 405      22.891  21.934   9.531  1.00 65.27           C  
ATOM    303  CD1 LEU X 405      22.390  22.944   8.499  1.00 56.36           C  
ATOM    304  CD2 LEU X 405      22.576  20.511   9.093  1.00 60.56           C  
ATOM    305  N   VAL X 406      27.390  20.651  10.075  1.00 64.54           N  
ATOM    306  CA  VAL X 406      28.759  20.986   9.716  1.00 64.03           C  
ATOM    307  C   VAL X 406      29.062  20.670   8.231  1.00 64.36           C  
ATOM    308  O   VAL X 406      28.582  19.675   7.689  1.00 58.46           O  
ATOM    309  CB  VAL X 406      29.748  20.256  10.606  1.00 61.37           C  
ATOM    310  CG1 VAL X 406      29.327  20.396  12.046  1.00 73.66           C  
ATOM    311  CG2 VAL X 406      29.821  18.788  10.202  1.00 63.47           C  
ATOM    312  N   ALA X 407      29.861  21.531   7.594  1.00 63.72           N  
ATOM    313  CA  ALA X 407      30.240  21.385   6.187  1.00 57.16           C  
ATOM    314  C   ALA X 407      31.211  20.246   5.958  1.00 46.69           C  
ATOM    315  O   ALA X 407      32.040  19.940   6.803  1.00 63.82           O  
ATOM    316  CB  ALA X 407      30.848  22.659   5.688  1.00 51.04           C  
ATOM    317  N   THR X 408      31.125  19.621   4.799  1.00 53.79           N  
ATOM    318  CA  THR X 408      32.027  18.525   4.497  1.00 49.83           C  
ATOM    319  C   THR X 408      32.737  18.663   3.135  1.00 53.21           C  
ATOM    320  O   THR X 408      33.768  18.039   2.908  1.00 49.62           O  
ATOM    321  CB  THR X 408      31.282  17.184   4.554  1.00 56.45           C  
ATOM    322  OG1 THR X 408      30.264  17.167   3.546  1.00 53.64           O  
ATOM    323  CG2 THR X 408      30.642  16.987   5.930  1.00 60.99           C  
ATOM    324  N   SER X 409      32.171  19.445   2.215  1.00 47.39           N  
ATOM    325  CA  SER X 409      32.832  19.680   0.926  1.00 54.23           C  
ATOM    326  C   SER X 409      32.171  20.806   0.169  1.00 55.53           C  
ATOM    327  O   SER X 409      31.002  21.135   0.399  1.00 53.97           O  
ATOM    328  CB  SER X 409      32.858  18.421   0.056  1.00 46.44           C  
ATOM    329  OG  SER X 409      31.550  17.934  -0.173  1.00 46.27           O  
ATOM    330  N   ILE X 410      32.933  21.421  -0.716  1.00 50.29           N  
ATOM    331  CA  ILE X 410      32.377  22.453  -1.554  1.00 42.77           C  
ATOM    332  C   ILE X 410      32.988  22.354  -2.933  1.00 42.45           C  
ATOM    333  O   ILE X 410      34.118  21.892  -3.084  1.00 41.45           O  
ATOM    334  CB  ILE X 410      32.649  23.801  -0.971  1.00 45.64           C  
ATOM    335  CG1 ILE X 410      34.139  24.108  -0.996  1.00 45.53           C  
ATOM    336  CG2 ILE X 410      32.176  23.835   0.451  1.00 43.88           C  
ATOM    337  CD1 ILE X 410      34.443  25.410  -0.289  1.00 47.40           C  
ATOM    338  N   VAL X 411      32.210  22.749  -3.936  1.00 42.33           N  
ATOM    339  CA  VAL X 411      32.655  22.806  -5.317  1.00 41.48           C  
ATOM    340  C   VAL X 411      32.618  24.265  -5.766  1.00 43.85           C  
ATOM    341  O   VAL X 411      31.606  24.951  -5.592  1.00 43.14           O  
ATOM    342  CB  VAL X 411      31.731  21.961  -6.218  1.00 38.82           C  
ATOM    343  CG1 VAL X 411      32.330  21.770  -7.601  1.00 38.00           C  
ATOM    344  CG2 VAL X 411      31.475  20.614  -5.579  1.00 40.71           C  
ATOM    345  N   SER X 412      33.745  24.757  -6.283  1.00 45.84           N  
ATOM    346  CA  SER X 412      33.827  26.110  -6.821  1.00 41.51           C  
ATOM    347  C   SER X 412      34.210  25.947  -8.244  1.00 37.48           C  
ATOM    348  O   SER X 412      35.344  25.559  -8.534  1.00 40.52           O  
ATOM    349  CB  SER X 412      34.941  26.926  -6.177  1.00 43.55           C  
ATOM    350  OG  SER X 412      35.065  28.183  -6.850  1.00 45.31           O  
ATOM    351  N   SER X 413      33.275  26.239  -9.129  1.00 31.06           N  
ATOM    352  CA  SER X 413      33.458  25.877 -10.520  1.00 43.76           C  
ATOM    353  C   SER X 413      32.908  26.932 -11.462  1.00 35.08           C  
ATOM    354  O   SER X 413      32.510  26.599 -12.569  1.00 40.84           O  
ATOM    355  CB  SER X 413      32.785  24.533 -10.796  1.00 41.15           C  
ATOM    356  OG  SER X 413      31.385  24.639 -10.603  1.00 34.69           O  
ATOM    357  N   GLY X 414      32.907  28.197 -11.026  1.00 42.60           N  
ATOM    358  CA  GLY X 414      32.562  29.310 -11.900  1.00 44.53           C  
ATOM    359  C   GLY X 414      31.131  29.821 -11.757  1.00 56.21           C  
ATOM    360  O   GLY X 414      30.767  30.869 -12.321  1.00 50.93           O  
ATOM    361  N   GLY X 415      30.317  29.105 -10.983  1.00 45.41           N  
ATOM    362  CA  GLY X 415      28.913  29.438 -10.856  1.00 42.93           C  
ATOM    363  C   GLY X 415      28.595  30.707 -10.064  1.00 58.39           C  
ATOM    364  O   GLY X 415      27.543  31.321 -10.269  1.00 57.67           O  
ATOM    365  N   TYR X 416      29.485  31.098  -9.155  1.00 52.90           N  
ATOM    366  CA  TYR X 416      29.324  32.341  -8.407  1.00 43.79           C  
ATOM    367  C   TYR X 416      30.604  33.130  -8.501  1.00 48.72           C  
ATOM    368  O   TYR X 416      31.583  32.675  -9.080  1.00 55.95           O  
ATOM    369  CB  TYR X 416      29.057  32.056  -6.929  1.00 50.69           C  
ATOM    370  CG  TYR X 416      27.693  31.477  -6.592  1.00 44.99           C  
ATOM    371  CD1 TYR X 416      27.283  30.248  -7.103  1.00 55.33           C  
ATOM    372  CD2 TYR X 416      26.821  32.157  -5.751  1.00 43.83           C  
ATOM    373  CE1 TYR X 416      26.027  29.717  -6.786  1.00 51.28           C  
ATOM    374  CE2 TYR X 416      25.586  31.643  -5.425  1.00 50.39           C  
ATOM    375  CZ  TYR X 416      25.187  30.425  -5.949  1.00 52.34           C  
ATOM    376  OH  TYR X 416      23.950  29.929  -5.602  1.00 40.05           O  
ATOM    377  N   ASN X 417      30.611  34.303  -7.887  1.00 48.55           N  
ATOM    378  CA  ASN X 417      31.796  35.153  -7.907  1.00 53.24           C  
ATOM    379  C   ASN X 417      32.821  34.788  -6.828  1.00 45.97           C  
ATOM    380  O   ASN X 417      33.129  35.594  -5.951  1.00 41.21           O  
ATOM    381  CB  ASN X 417      31.362  36.605  -7.785  1.00 44.80           C  
ATOM    382  CG  ASN X 417      30.633  37.080  -9.030  1.00 65.97           C  
ATOM    383  OD1 ASN X 417      31.041  36.768 -10.150  1.00 72.11           O  
ATOM    384  ND2 ASN X 417      29.532  37.799  -8.843  1.00 67.57           N  
ATOM    385  N   ASP X 418      33.311  33.556  -6.895  1.00 31.23           N  
ATOM    386  CA  ASP X 418      34.266  33.044  -5.933  1.00 46.36           C  
ATOM    387  C   ASP X 418      35.635  33.608  -6.309  1.00 53.44           C  
ATOM    388  O   ASP X 418      35.857  33.980  -7.464  1.00 48.97           O  
ATOM    389  CB  ASP X 418      34.355  31.517  -5.998  1.00 42.41           C  
ATOM    390  CG  ASP X 418      33.083  30.819  -5.574  1.00 38.62           C  
ATOM    391  OD1 ASP X 418      32.286  31.409  -4.827  1.00 36.66           O  
ATOM    392  OD2 ASP X 418      32.898  29.650  -6.000  1.00 41.47           O  
ATOM    393  N   VAL X 419      36.547  33.618  -5.340  1.00 43.24           N  
ATOM    394  CA  VAL X 419      37.857  34.194  -5.500  1.00 42.09           C  
ATOM    395  C   VAL X 419      38.914  33.147  -5.262  1.00 43.12           C  
ATOM    396  O   VAL X 419      39.104  32.721  -4.130  1.00 46.71           O  
ATOM    397  CB  VAL X 419      38.100  35.293  -4.474  1.00 44.93           C  
ATOM    398  CG1 VAL X 419      39.498  35.850  -4.655  1.00 46.02           C  
ATOM    399  CG2 VAL X 419      37.054  36.410  -4.617  1.00 44.39           C  
ATOM    400  N   LEU X 420      39.603  32.744  -6.327  1.00 43.18           N  
ATOM    401  CA  LEU X 420      40.713  31.790  -6.248  1.00 58.67           C  
ATOM    402  C   LEU X 420      42.056  32.428  -6.622  1.00 56.80           C  
ATOM    403  O   LEU X 420      42.395  32.535  -7.791  1.00 72.55           O  
ATOM    404  CB  LEU X 420      40.439  30.557  -7.115  1.00 63.25           C  
ATOM    405  CG  LEU X 420      39.158  29.783  -6.755  1.00 63.78           C  
ATOM    406  CD1 LEU X 420      37.958  30.434  -7.412  1.00 58.82           C  
ATOM    407  CD2 LEU X 420      39.243  28.303  -7.149  1.00 66.15           C  
ATOM    408  N   ASP X 421      42.805  32.842  -5.597  1.00 71.78           N  
ATOM    409  CA  ASP X 421      44.061  33.591  -5.725  1.00 63.98           C  
ATOM    410  C   ASP X 421      45.244  32.803  -6.301  1.00 71.14           C  
ATOM    411  O   ASP X 421      46.342  33.352  -6.408  1.00 72.07           O  
ATOM    412  CB  ASP X 421      44.534  34.043  -4.331  1.00 71.24           C  
ATOM    413  CG  ASP X 421      43.663  35.123  -3.707  1.00 76.92           C  
ATOM    414  OD1 ASP X 421      43.883  36.309  -4.021  1.00 90.87           O  
ATOM    415  OD2 ASP X 421      42.800  34.802  -2.858  1.00 68.65           O  
ATOM    416  N   ASN X 422      45.053  31.522  -6.618  1.00 70.60           N  
ATOM    417  CA  ASN X 422      46.194  30.625  -6.778  1.00 64.03           C  
ATOM    418  C   ASN X 422      47.079  30.647  -5.525  1.00 58.23           C  
ATOM    419  O   ASN X 422      48.232  30.252  -5.564  1.00 71.96           O  
ATOM    420  CB  ASN X 422      47.015  30.989  -8.013  1.00 68.29           C  
ATOM    421  CG  ASN X 422      46.609  30.189  -9.239  1.00 94.56           C  
ATOM    422  OD1 ASN X 422      45.510  29.629  -9.296  1.00 97.74           O  
ATOM    423  ND2 ASN X 422      47.498  30.126 -10.227  1.00 97.26           N  
ATOM    424  N   SER X 423      46.521  31.117  -4.416  1.00 58.12           N  
ATOM    425  CA  SER X 423      47.172  31.040  -3.120  1.00 53.87           C  
ATOM    426  C   SER X 423      46.520  29.967  -2.255  1.00 52.30           C  
ATOM    427  O   SER X 423      45.906  29.049  -2.776  1.00 56.22           O  
ATOM    428  CB  SER X 423      47.095  32.383  -2.403  1.00 53.29           C  
ATOM    429  OG  SER X 423      45.834  32.560  -1.799  1.00 52.78           O  
ATOM    430  N   ASP X 424      46.665  30.087  -0.937  1.00 51.75           N  
ATOM    431  CA  ASP X 424      46.159  29.089   0.006  1.00 48.44           C  
ATOM    432  C   ASP X 424      44.867  29.579   0.646  1.00 50.42           C  
ATOM    433  O   ASP X 424      44.327  28.956   1.552  1.00 60.28           O  
ATOM    434  CB  ASP X 424      47.195  28.811   1.119  1.00 49.05           C  
ATOM    435  CG  ASP X 424      47.432  30.028   2.027  1.00 55.65           C  
ATOM    436  OD1 ASP X 424      47.687  31.129   1.496  1.00 59.90           O  
ATOM    437  OD2 ASP X 424      47.352  29.898   3.269  1.00 59.34           O  
ATOM    438  N   VAL X 425      44.389  30.727   0.205  1.00 46.57           N  
ATOM    439  CA  VAL X 425      43.125  31.223   0.701  1.00 51.55           C  
ATOM    440  C   VAL X 425      42.107  31.317  -0.429  1.00 50.18           C  
ATOM    441  O   VAL X 425      42.444  31.742  -1.533  1.00 51.84           O  
ATOM    442  CB  VAL X 425      43.291  32.605   1.329  1.00 46.45           C  
ATOM    443  CG1 VAL X 425      41.927  33.234   1.592  1.00 41.95           C  
ATOM    444  CG2 VAL X 425      44.112  32.503   2.613  1.00 50.70           C  
ATOM    445  N   LEU X 426      40.871  30.905  -0.161  1.00 46.57           N  
ATOM    446  CA  LEU X 426      39.800  31.114  -1.125  1.00 39.07           C  
ATOM    447  C   LEU X 426      38.587  31.765  -0.521  1.00 42.72           C  
ATOM    448  O   LEU X 426      38.192  31.425   0.579  1.00 43.52           O  
ATOM    449  CB  LEU X 426      39.430  29.821  -1.839  1.00 46.89           C  
ATOM    450  CG  LEU X 426      38.600  28.716  -1.218  1.00 51.17           C  
ATOM    451  CD1 LEU X 426      37.124  28.925  -1.466  1.00 42.53           C  
ATOM    452  CD2 LEU X 426      39.037  27.432  -1.904  1.00 61.25           C  
ATOM    453  N   ILE X 427      38.006  32.723  -1.237  1.00 39.57           N  
ATOM    454  CA  ILE X 427      36.719  33.263  -0.829  1.00 35.89           C  
ATOM    455  C   ILE X 427      35.588  32.570  -1.602  1.00 43.93           C  
ATOM    456  O   ILE X 427      35.528  32.582  -2.833  1.00 42.14           O  
ATOM    457  CB  ILE X 427      36.638  34.769  -1.016  1.00 36.49           C  
ATOM    458  CG1 ILE X 427      37.993  35.415  -0.708  1.00 43.42           C  
ATOM    459  CG2 ILE X 427      35.592  35.352  -0.108  1.00 32.97           C  
ATOM    460  CD1 ILE X 427      38.053  36.018   0.625  1.00 42.96           C  
ATOM    461  N   TYR X 428      34.703  31.954  -0.840  1.00 42.06           N  
ATOM    462  CA  TYR X 428      33.621  31.163  -1.370  1.00 37.13           C  
ATOM    463  C   TYR X 428      32.303  31.866  -1.111  1.00 40.30           C  
ATOM    464  O   TYR X 428      31.988  32.215   0.024  1.00 45.90           O  
ATOM    465  CB  TYR X 428      33.643  29.799  -0.692  1.00 39.38           C  
ATOM    466  CG  TYR X 428      32.750  28.795  -1.347  1.00 49.26           C  
ATOM    467  CD1 TYR X 428      33.117  28.213  -2.538  1.00 39.35           C  
ATOM    468  CD2 TYR X 428      31.520  28.431  -0.775  1.00 39.74           C  
ATOM    469  CE1 TYR X 428      32.306  27.305  -3.159  1.00 40.51           C  
ATOM    470  CE2 TYR X 428      30.709  27.511  -1.387  1.00 38.44           C  
ATOM    471  CZ  TYR X 428      31.106  26.949  -2.580  1.00 41.67           C  
ATOM    472  OH  TYR X 428      30.319  26.021  -3.229  1.00 40.58           O  
ATOM    473  N   THR X 429      31.543  32.112  -2.173  1.00 43.74           N  
ATOM    474  CA  THR X 429      30.263  32.803  -2.041  1.00 41.28           C  
ATOM    475  C   THR X 429      29.167  31.875  -1.463  1.00 39.16           C  
ATOM    476  O   THR X 429      29.111  30.708  -1.812  1.00 44.78           O  
ATOM    477  CB  THR X 429      29.792  33.337  -3.417  1.00 46.28           C  
ATOM    478  OG1 THR X 429      30.834  34.111  -4.030  1.00 37.84           O  
ATOM    479  CG2 THR X 429      28.532  34.212  -3.250  1.00 44.19           C  
ATOM    480  N   GLY X 430      28.306  32.383  -0.579  1.00 46.60           N  
ATOM    481  CA  GLY X 430      27.183  31.588  -0.092  1.00 53.63           C  
ATOM    482  C   GLY X 430      26.200  31.291  -1.223  1.00 51.04           C  
ATOM    483  O   GLY X 430      26.147  32.013  -2.208  1.00 42.29           O  
ATOM    484  N   GLN X 431      25.428  30.217  -1.110  1.00 55.14           N  
ATOM    485  CA  GLN X 431      24.461  29.868  -2.169  1.00 55.06           C  
ATOM    486  C   GLN X 431      23.147  30.618  -2.026  1.00 52.90           C  
ATOM    487  O   GLN X 431      22.847  31.183  -0.975  1.00 56.89           O  
ATOM    488  CB  GLN X 431      24.215  28.345  -2.226  1.00 55.92           C  
ATOM    489  CG  GLN X 431      23.669  27.740  -0.936  1.00 51.20           C  
ATOM    490  CD  GLN X 431      23.731  26.185  -0.851  1.00 63.42           C  
ATOM    491  OE1 GLN X 431      23.990  25.505  -1.841  1.00 55.73           O  
ATOM    492  NE2 GLN X 431      23.471  25.633   0.346  1.00 59.37           N  
ATOM    493  N   GLY X 432      22.367  30.615  -3.096  1.00 63.28           N  
ATOM    494  CA  GLY X 432      21.040  31.196  -3.069  1.00 55.27           C  
ATOM    495  C   GLY X 432      20.966  32.678  -3.376  1.00 65.54           C  
ATOM    496  O   GLY X 432      21.910  33.271  -3.916  1.00 66.64           O  
ATOM    497  N   GLY X 433      19.819  33.269  -3.044  1.00 72.85           N  
ATOM    498  CA  GLY X 433      19.565  34.682  -3.254  1.00 65.99           C  
ATOM    499  C   GLY X 433      19.552  35.110  -4.707  1.00 73.29           C  
ATOM    500  O   GLY X 433      19.349  36.287  -5.004  1.00 72.30           O  
ATOM    501  N   ASN X 434      19.770  34.159  -5.610  1.00 72.43           N  
ATOM    502  CA  ASN X 434      19.904  34.466  -7.034  1.00 79.34           C  
ATOM    503  C   ASN X 434      21.175  35.260  -7.402  1.00 88.31           C  
ATOM    504  O   ASN X 434      21.088  36.305  -8.050  1.00 78.84           O  
ATOM    505  CB  ASN X 434      18.666  35.218  -7.534  1.00 81.63           C  
ATOM    506  CG  ASN X 434      17.379  34.449  -7.291  1.00 87.10           C  
ATOM    507  OD1 ASN X 434      17.130  33.421  -7.924  1.00 80.88           O  
ATOM    508  ND2 ASN X 434      16.551  34.948  -6.372  1.00 81.07           N  
ATOM    509  N   VAL X 435      22.350  34.765  -7.007  1.00 81.21           N  
ATOM    510  CA  VAL X 435      23.605  35.464  -7.305  1.00 77.15           C  
ATOM    511  C   VAL X 435      24.411  34.808  -8.433  1.00 74.93           C  
ATOM    512  O   VAL X 435      24.190  33.642  -8.782  1.00 66.96           O  
ATOM    513  CB  VAL X 435      24.500  35.590  -6.047  1.00 75.28           C  
ATOM    514  CG1 VAL X 435      25.862  36.178  -6.414  1.00 80.77           C  
ATOM    515  CG2 VAL X 435      23.805  36.436  -4.987  1.00 73.42           C  
ATOM    516  N   PRO X 444      16.015  38.713  -7.287  1.00 87.82           N  
ATOM    517  CA  PRO X 444      17.094  38.950  -6.321  1.00 82.09           C  
ATOM    518  C   PRO X 444      16.639  39.024  -4.860  1.00 81.52           C  
ATOM    519  O   PRO X 444      15.994  39.981  -4.435  1.00 88.09           O  
ATOM    520  CB  PRO X 444      17.665  40.296  -6.771  1.00 87.40           C  
ATOM    521  CG  PRO X 444      17.433  40.313  -8.238  1.00 88.67           C  
ATOM    522  CD  PRO X 444      16.103  39.632  -8.439  1.00 94.98           C  
ATOM    523  N   LYS X 445      17.007  38.011  -4.088  1.00 78.99           N  
ATOM    524  CA  LYS X 445      16.601  37.930  -2.699  1.00 77.54           C  
ATOM    525  C   LYS X 445      17.844  37.895  -1.813  1.00 73.80           C  
ATOM    526  O   LYS X 445      18.932  37.564  -2.288  1.00 74.97           O  
ATOM    527  CB  LYS X 445      15.752  36.677  -2.486  1.00 71.46           C  
ATOM    528  N   ASP X 446      17.691  38.249  -0.541  1.00 62.10           N  
ATOM    529  CA  ASP X 446      18.732  38.009   0.439  1.00 63.89           C  
ATOM    530  C   ASP X 446      19.279  36.614   0.224  1.00 68.70           C  
ATOM    531  O   ASP X 446      18.766  35.858  -0.590  1.00 68.33           O  
ATOM    532  CB  ASP X 446      18.161  38.070   1.856  1.00 63.71           C  
ATOM    533  CG  ASP X 446      18.270  39.448   2.485  1.00 76.67           C  
ATOM    534  OD1 ASP X 446      18.067  39.537   3.719  1.00 93.75           O  
ATOM    535  OD2 ASP X 446      18.555  40.433   1.766  1.00 64.94           O  
ATOM    536  N   GLN X 447      20.332  36.267   0.952  1.00 70.76           N  
ATOM    537  CA  GLN X 447      20.755  34.880   1.030  1.00 62.99           C  
ATOM    538  C   GLN X 447      20.400  34.537   2.431  1.00 61.70           C  
ATOM    539  O   GLN X 447      20.142  35.437   3.229  1.00 65.60           O  
ATOM    540  CB  GLN X 447      22.264  34.714   0.827  1.00 60.37           C  
ATOM    541  CG  GLN X 447      22.695  34.696  -0.633  1.00 59.90           C  
ATOM    542  CD  GLN X 447      24.117  34.179  -0.836  1.00 57.44           C  
ATOM    543  OE1 GLN X 447      24.898  34.039   0.115  1.00 57.04           O  
ATOM    544  NE2 GLN X 447      24.455  33.890  -2.082  1.00 50.39           N  
ATOM    545  N   GLN X 448      20.407  33.255   2.759  1.00 62.08           N  
ATOM    546  CA  GLN X 448      19.953  32.863   4.083  1.00 61.08           C  
ATOM    547  C   GLN X 448      20.938  31.937   4.768  1.00 54.80           C  
ATOM    548  O   GLN X 448      21.526  31.056   4.148  1.00 64.21           O  
ATOM    549  CB  GLN X 448      18.547  32.237   4.010  1.00 61.98           C  
ATOM    550  CG  GLN X 448      17.604  32.703   5.125  1.00 78.09           C  
ATOM    551  CD  GLN X 448      16.520  33.663   4.643  1.00 91.59           C  
ATOM    552  OE1 GLN X 448      16.791  34.830   4.322  1.00 79.35           O  
ATOM    553  NE2 GLN X 448      15.280  33.175   4.597  1.00 79.72           N  
ATOM    554  N   LEU X 449      21.123  32.160   6.058  1.00 45.15           N  
ATOM    555  CA  LEU X 449      22.029  31.362   6.851  1.00 53.73           C  
ATOM    556  C   LEU X 449      21.285  30.116   7.268  1.00 64.06           C  
ATOM    557  O   LEU X 449      20.589  30.113   8.270  1.00 64.66           O  
ATOM    558  CB  LEU X 449      22.435  32.143   8.090  1.00 54.50           C  
ATOM    559  CG  LEU X 449      23.736  31.745   8.750  1.00 52.40           C  
ATOM    560  CD1 LEU X 449      24.853  31.840   7.737  1.00 54.78           C  
ATOM    561  CD2 LEU X 449      24.010  32.676   9.917  1.00 58.00           C  
ATOM    562  N   VAL X 450      21.462  29.044   6.514  1.00 69.66           N  
ATOM    563  CA  VAL X 450      20.584  27.899   6.615  1.00 59.12           C  
ATOM    564  C   VAL X 450      21.256  26.808   5.770  1.00 67.66           C  
ATOM    565  O   VAL X 450      22.266  27.084   5.114  1.00 67.06           O  
ATOM    566  CB  VAL X 450      19.226  28.375   6.062  1.00 67.31           C  
ATOM    567  CG1 VAL X 450      18.847  27.772   4.730  1.00 69.14           C  
ATOM    568  CG2 VAL X 450      18.131  28.485   7.127  1.00 58.35           C  
ATOM    569  N   THR X 451      20.748  25.578   5.807  1.00 57.87           N  
ATOM    570  CA  THR X 451      21.329  24.492   5.013  1.00 53.98           C  
ATOM    571  C   THR X 451      22.843  24.623   4.839  1.00 54.45           C  
ATOM    572  O   THR X 451      23.587  24.605   5.814  1.00 52.55           O  
ATOM    573  CB  THR X 451      20.672  24.405   3.617  1.00 54.64           C  
ATOM    574  OG1 THR X 451      20.265  25.706   3.207  1.00 61.44           O  
ATOM    575  CG2 THR X 451      19.440  23.541   3.655  1.00 71.39           C  
ATOM    576  N   GLY X 452      23.285  24.776   3.589  1.00 59.58           N  
ATOM    577  CA  GLY X 452      24.704  24.808   3.258  1.00 50.69           C  
ATOM    578  C   GLY X 452      25.440  25.974   3.889  1.00 43.83           C  
ATOM    579  O   GLY X 452      26.493  25.816   4.501  1.00 44.33           O  
ATOM    580  N   ASN X 453      24.874  27.159   3.738  1.00 45.46           N  
ATOM    581  CA  ASN X 453      25.440  28.342   4.348  1.00 45.68           C  
ATOM    582  C   ASN X 453      25.635  28.203   5.846  1.00 57.72           C  
ATOM    583  O   ASN X 453      26.678  28.584   6.387  1.00 60.05           O  
ATOM    584  CB  ASN X 453      24.576  29.557   4.023  1.00 47.73           C  
ATOM    585  CG  ASN X 453      24.535  29.828   2.548  1.00 54.26           C  
ATOM    586  OD1 ASN X 453      25.309  29.239   1.792  1.00 54.88           O  
ATOM    587  ND2 ASN X 453      23.638  30.706   2.118  1.00 59.12           N  
ATOM    588  N   LEU X 454      24.623  27.666   6.519  1.00 58.20           N  
ATOM    589  CA  LEU X 454      24.697  27.488   7.947  1.00 53.61           C  
ATOM    590  C   LEU X 454      25.765  26.437   8.230  1.00 52.72           C  
ATOM    591  O   LEU X 454      26.562  26.575   9.156  1.00 56.69           O  
ATOM    592  CB  LEU X 454      23.332  27.056   8.488  1.00 63.12           C  
ATOM    593  CG  LEU X 454      23.204  26.890  10.006  1.00 69.10           C  
ATOM    594  CD1 LEU X 454      23.376  28.229  10.742  1.00 64.40           C  
ATOM    595  CD2 LEU X 454      21.869  26.242  10.357  1.00 69.95           C  
ATOM    596  N   ALA X 455      25.802  25.383   7.423  1.00 51.37           N  
ATOM    597  CA  ALA X 455      26.850  24.392   7.608  1.00 51.64           C  
ATOM    598  C   ALA X 455      28.213  25.072   7.681  1.00 59.15           C  
ATOM    599  O   ALA X 455      28.881  25.025   8.716  1.00 70.60           O  
ATOM    600  CB  ALA X 455      26.822  23.366   6.499  1.00 66.58           C  
ATOM    601  N   LEU X 456      28.608  25.726   6.591  1.00 60.29           N  
ATOM    602  CA  LEU X 456      29.935  26.334   6.488  1.00 60.29           C  
ATOM    603  C   LEU X 456      30.272  27.136   7.725  1.00 55.71           C  
ATOM    604  O   LEU X 456      31.384  27.058   8.239  1.00 63.86           O  
ATOM    605  CB  LEU X 456      30.023  27.262   5.279  1.00 47.70           C  
ATOM    606  CG  LEU X 456      30.753  26.894   3.974  1.00 45.83           C  
ATOM    607  CD1 LEU X 456      31.658  25.674   4.029  1.00 37.08           C  
ATOM    608  CD2 LEU X 456      29.744  26.732   2.874  1.00 49.37           C  
ATOM    609  N   LYS X 457      29.310  27.925   8.183  1.00 54.18           N  
ATOM    610  CA  LYS X 457      29.520  28.785   9.337  1.00 62.10           C  
ATOM    611  C   LYS X 457      29.835  27.993  10.604  1.00 64.83           C  
ATOM    612  O   LYS X 457      30.796  28.284  11.320  1.00 64.67           O  
ATOM    613  CB  LYS X 457      28.291  29.664   9.580  1.00 60.82           C  
ATOM    614  CG  LYS X 457      28.511  30.727  10.648  1.00 61.70           C  
ATOM    615  CD  LYS X 457      27.462  30.663  11.763  1.00 67.48           C  
ATOM    616  CE  LYS X 457      27.838  31.582  12.922  1.00 76.02           C  
ATOM    617  NZ  LYS X 457      27.262  31.133  14.227  1.00 88.33           N  
ATOM    618  N   ASN X 458      29.016  26.995  10.896  1.00 64.16           N  
ATOM    619  CA  ASN X 458      29.236  26.224  12.114  1.00 65.00           C  
ATOM    620  C   ASN X 458      30.560  25.500  11.985  1.00 71.31           C  
ATOM    621  O   ASN X 458      31.165  25.099  12.976  1.00 75.71           O  
ATOM    622  CB  ASN X 458      28.070  25.264  12.380  1.00 59.94           C  
ATOM    623  CG  ASN X 458      26.742  26.005  12.568  1.00 60.06           C  
ATOM    624  OD1 ASN X 458      25.713  25.643  11.991  1.00 61.05           O  
ATOM    625  ND2 ASN X 458      26.777  27.069  13.357  1.00 57.67           N  
ATOM    626  N   SER X 459      31.036  25.369  10.754  1.00 57.13           N  
ATOM    627  CA  SER X 459      32.309  24.699  10.535  1.00 61.97           C  
ATOM    628  C   SER X 459      33.438  25.628  10.892  1.00 62.01           C  
ATOM    629  O   SER X 459      34.584  25.204  11.027  1.00 60.68           O  
ATOM    630  CB  SER X 459      32.442  24.216   9.099  1.00 56.10           C  
ATOM    631  OG  SER X 459      31.780  22.969   8.945  1.00 68.49           O  
ATOM    632  N   ILE X 460      33.113  26.907  11.051  1.00 57.89           N  
ATOM    633  CA  ILE X 460      34.105  27.852  11.543  1.00 59.85           C  
ATOM    634  C   ILE X 460      34.510  27.401  12.943  1.00 75.73           C  
ATOM    635  O   ILE X 460      35.703  27.202  13.225  1.00 71.55           O  
ATOM    636  CB  ILE X 460      33.564  29.290  11.629  1.00 61.01           C  
ATOM    637  CG1 ILE X 460      33.197  29.826  10.244  1.00 62.32           C  
ATOM    638  CG2 ILE X 460      34.602  30.183  12.258  1.00 64.83           C  
ATOM    639  CD1 ILE X 460      32.562  31.221  10.256  1.00 41.80           C  
ATOM    640  N   ASN X 461      33.511  27.222  13.811  1.00 61.83           N  
ATOM    641  CA  ASN X 461      33.768  26.778  15.185  1.00 75.12           C  
ATOM    642  C   ASN X 461      34.136  25.308  15.350  1.00 72.17           C  
ATOM    643  O   ASN X 461      34.921  24.961  16.222  1.00 76.04           O  
ATOM    644  CB  ASN X 461      32.601  27.123  16.107  1.00 72.12           C  
ATOM    645  CG  ASN X 461      32.571  28.585  16.463  1.00 77.94           C  
ATOM    646  OD1 ASN X 461      31.503  29.164  16.672  1.00 70.81           O  
ATOM    647  ND2 ASN X 461      33.753  29.199  16.536  1.00 62.90           N  
ATOM    648  N   LYS X 462      33.572  24.434  14.534  1.00 72.38           N  
ATOM    649  CA  LYS X 462      33.940  23.034  14.657  1.00 71.26           C  
ATOM    650  C   LYS X 462      35.393  22.788  14.199  1.00 74.43           C  
ATOM    651  O   LYS X 462      35.968  21.732  14.485  1.00 74.61           O  
ATOM    652  CB  LYS X 462      32.953  22.144  13.910  1.00 61.18           C  
ATOM    653  N   LYS X 463      35.984  23.768  13.509  1.00 69.46           N  
ATOM    654  CA  LYS X 463      37.349  23.646  12.979  1.00 51.01           C  
ATOM    655  C   LYS X 463      37.581  22.310  12.273  1.00 58.40           C  
ATOM    656  O   LYS X 463      38.699  21.785  12.225  1.00 60.82           O  
ATOM    657  CB  LYS X 463      38.393  23.875  14.083  1.00 62.92           C  
ATOM    658  N   ASN X 464      36.513  21.768  11.705  1.00 61.95           N  
ATOM    659  CA  ASN X 464      36.604  20.548  10.921  1.00 53.58           C  
ATOM    660  C   ASN X 464      37.088  20.811   9.498  1.00 67.69           C  
ATOM    661  O   ASN X 464      36.773  21.846   8.899  1.00 60.16           O  
ATOM    662  CB  ASN X 464      35.240  19.868  10.871  1.00 58.48           C  
ATOM    663  CG  ASN X 464      34.268  20.570   9.951  1.00 57.29           C  
ATOM    664  OD1 ASN X 464      33.985  20.088   8.843  1.00 62.93           O  
ATOM    665  ND2 ASN X 464      33.743  21.716  10.398  1.00 60.93           N  
ATOM    666  N   PRO X 465      37.843  19.856   8.946  1.00 63.16           N  
ATOM    667  CA  PRO X 465      38.350  19.969   7.579  1.00 53.36           C  
ATOM    668  C   PRO X 465      37.224  19.816   6.541  1.00 61.02           C  
ATOM    669  O   PRO X 465      36.273  19.070   6.784  1.00 58.44           O  
ATOM    670  CB  PRO X 465      39.355  18.821   7.486  1.00 62.10           C  
ATOM    671  CG  PRO X 465      38.847  17.793   8.487  1.00 61.19           C  
ATOM    672  CD  PRO X 465      38.166  18.562   9.578  1.00 50.82           C  
ATOM    673  N   VAL X 466      37.341  20.527   5.415  1.00 64.00           N  
ATOM    674  CA  VAL X 466      36.350  20.526   4.334  1.00 54.69           C  
ATOM    675  C   VAL X 466      37.024  20.230   2.988  1.00 50.02           C  
ATOM    676  O   VAL X 466      38.003  20.878   2.630  1.00 54.97           O  
ATOM    677  CB  VAL X 466      35.674  21.908   4.224  1.00 57.43           C  
ATOM    678  CG1 VAL X 466      34.746  21.963   3.030  1.00 50.61           C  
ATOM    679  CG2 VAL X 466      34.932  22.238   5.475  1.00 48.99           C  
ATOM    680  N   ARG X 467      36.526  19.254   2.237  1.00 51.84           N  
ATOM    681  CA  ARG X 467      37.090  19.014   0.918  1.00 49.07           C  
ATOM    682  C   ARG X 467      36.689  20.164   0.008  1.00 51.78           C  
ATOM    683  O   ARG X 467      35.619  20.750   0.168  1.00 47.51           O  
ATOM    684  CB  ARG X 467      36.621  17.686   0.344  1.00 49.47           C  
ATOM    685  CG  ARG X 467      37.308  16.486   0.987  1.00 56.34           C  
ATOM    686  CD  ARG X 467      36.660  15.170   0.585  1.00 54.24           C  
ATOM    687  NE  ARG X 467      35.220  15.182   0.845  1.00 59.17           N  
ATOM    688  CZ  ARG X 467      34.654  14.801   1.981  1.00 52.81           C  
ATOM    689  NH1 ARG X 467      35.404  14.360   2.970  1.00 55.69           N  
ATOM    690  NH2 ARG X 467      33.335  14.851   2.121  1.00 52.04           N  
ATOM    691  N   VAL X 468      37.569  20.497  -0.925  1.00 48.13           N  
ATOM    692  CA  VAL X 468      37.372  21.615  -1.810  1.00 40.26           C  
ATOM    693  C   VAL X 468      37.733  21.076  -3.150  1.00 44.56           C  
ATOM    694  O   VAL X 468      38.821  20.545  -3.322  1.00 46.01           O  
ATOM    695  CB  VAL X 468      38.271  22.787  -1.458  1.00 40.51           C  
ATOM    696  CG1 VAL X 468      38.455  23.678  -2.655  1.00 42.05           C  
ATOM    697  CG2 VAL X 468      37.672  23.566  -0.317  1.00 42.57           C  
ATOM    698  N   ILE X 469      36.766  21.139  -4.063  1.00 41.23           N  
ATOM    699  CA  ILE X 469      36.906  20.666  -5.424  1.00 36.09           C  
ATOM    700  C   ILE X 469      36.774  21.903  -6.312  1.00 44.06           C  
ATOM    701  O   ILE X 469      35.887  22.748  -6.096  1.00 41.62           O  
ATOM    702  CB  ILE X 469      35.779  19.675  -5.779  1.00 36.72           C  
ATOM    703  CG1 ILE X 469      35.875  18.400  -4.931  1.00 47.69           C  
ATOM    704  CG2 ILE X 469      35.834  19.311  -7.254  1.00 40.12           C  
ATOM    705  CD1 ILE X 469      35.077  18.410  -3.621  1.00 42.34           C  
ATOM    706  N   ARG X 470      37.646  22.029  -7.301  1.00 39.59           N  
ATOM    707  CA  ARG X 470      37.625  23.197  -8.179  1.00 40.89           C  
ATOM    708  C   ARG X 470      37.269  22.715  -9.571  1.00 41.46           C  
ATOM    709  O   ARG X 470      37.742  21.670  -9.996  1.00 42.34           O  
ATOM    710  CB  ARG X 470      38.985  23.921  -8.168  1.00 48.63           C  
ATOM    711  CG  ARG X 470      39.535  24.196  -6.760  1.00 62.66           C  
ATOM    712  CD  ARG X 470      40.798  25.095  -6.716  1.00 64.93           C  
ATOM    713  NE  ARG X 470      41.871  24.613  -7.573  1.00 69.86           N  
ATOM    714  CZ  ARG X 470      41.976  24.930  -8.862  1.00 80.13           C  
ATOM    715  NH1 ARG X 470      41.070  25.733  -9.418  1.00 75.51           N  
ATOM    716  NH2 ARG X 470      42.972  24.443  -9.599  1.00 57.63           N  
ATOM    717  N   GLY X 471      36.421  23.468 -10.264  1.00 40.89           N  
ATOM    718  CA  GLY X 471      36.107  23.190 -11.657  1.00 42.31           C  
ATOM    719  C   GLY X 471      37.183  23.773 -12.548  1.00 55.59           C  
ATOM    720  O   GLY X 471      37.674  24.877 -12.293  1.00 58.56           O  
ATOM    721  N   ILE X 472      37.560  23.041 -13.587  1.00 56.70           N  
ATOM    722  CA  ILE X 472      38.641  23.487 -14.460  1.00 59.59           C  
ATOM    723  C   ILE X 472      38.255  23.654 -15.922  1.00 73.66           C  
ATOM    724  O   ILE X 472      37.391  22.937 -16.445  1.00 68.15           O  
ATOM    725  CB  ILE X 472      39.852  22.538 -14.400  1.00 70.77           C  
ATOM    726  CG1 ILE X 472      39.387  21.078 -14.462  1.00 57.26           C  
ATOM    727  CG2 ILE X 472      40.685  22.822 -13.155  1.00 59.96           C  
ATOM    728  CD1 ILE X 472      40.437  20.074 -14.018  1.00 58.87           C  
ATOM    729  N   LYS X 473      38.937  24.597 -16.573  1.00 81.03           N  
ATOM    730  CA  LYS X 473      38.685  24.939 -17.965  1.00 82.63           C  
ATOM    731  C   LYS X 473      39.102  23.803 -18.901  1.00 89.46           C  
ATOM    732  O   LYS X 473      38.802  23.823 -20.100  1.00 81.89           O  
ATOM    733  CB  LYS X 473      39.419  26.231 -18.323  1.00 76.42           C  
ATOM    734  N   LYS X 484      38.956  15.741 -16.150  1.00 88.44           N  
ATOM    735  CA  LYS X 484      39.024  16.840 -17.106  1.00 71.94           C  
ATOM    736  C   LYS X 484      38.048  18.015 -16.843  1.00 73.90           C  
ATOM    737  O   LYS X 484      38.104  19.012 -17.550  1.00 71.95           O  
ATOM    738  CB  LYS X 484      38.862  16.316 -18.541  1.00 81.24           C  
ATOM    739  CG  LYS X 484      37.636  15.447 -18.763  1.00 83.38           C  
ATOM    740  CD  LYS X 484      37.096  15.589 -20.187  1.00 76.54           C  
ATOM    741  CE  LYS X 484      38.170  15.336 -21.231  1.00 72.78           C  
ATOM    742  NZ  LYS X 484      38.894  14.039 -21.008  1.00 82.95           N  
ATOM    743  N   ASN X 485      37.164  17.915 -15.849  1.00 60.33           N  
ATOM    744  CA  ASN X 485      36.327  19.068 -15.467  1.00 54.83           C  
ATOM    745  C   ASN X 485      36.480  19.502 -14.018  1.00 53.41           C  
ATOM    746  O   ASN X 485      36.133  20.635 -13.655  1.00 51.29           O  
ATOM    747  CB  ASN X 485      34.838  18.803 -15.701  1.00 54.99           C  
ATOM    748  CG  ASN X 485      34.458  18.818 -17.168  1.00 66.38           C  
ATOM    749  OD1 ASN X 485      34.901  19.676 -17.936  1.00 57.23           O  
ATOM    750  ND2 ASN X 485      33.617  17.866 -17.563  1.00 56.62           N  
ATOM    751  N   TYR X 486      36.963  18.599 -13.175  1.00 47.37           N  
ATOM    752  CA  TYR X 486      37.029  18.901 -11.750  1.00 47.87           C  
ATOM    753  C   TYR X 486      38.321  18.391 -11.133  1.00 48.47           C  
ATOM    754  O   TYR X 486      38.923  17.418 -11.592  1.00 51.65           O  
ATOM    755  CB  TYR X 486      35.829  18.296 -11.018  1.00 46.14           C  
ATOM    756  CG  TYR X 486      34.495  18.829 -11.472  1.00 45.22           C  
ATOM    757  CD1 TYR X 486      33.993  20.016 -10.962  1.00 45.26           C  
ATOM    758  CD2 TYR X 486      33.735  18.145 -12.404  1.00 47.00           C  
ATOM    759  CE1 TYR X 486      32.767  20.508 -11.378  1.00 39.25           C  
ATOM    760  CE2 TYR X 486      32.515  18.631 -12.832  1.00 47.88           C  
ATOM    761  CZ  TYR X 486      32.037  19.809 -12.314  1.00 44.14           C  
ATOM    762  OH  TYR X 486      30.819  20.296 -12.729  1.00 44.48           O  
ATOM    763  N   VAL X 487      38.753  19.043 -10.075  1.00 48.37           N  
ATOM    764  CA  VAL X 487      39.996  18.633  -9.469  1.00 54.02           C  
ATOM    765  C   VAL X 487      39.844  18.757  -7.993  1.00 46.49           C  
ATOM    766  O   VAL X 487      39.337  19.750  -7.502  1.00 53.09           O  
ATOM    767  CB  VAL X 487      41.190  19.496  -9.942  1.00 62.06           C  
ATOM    768  CG1 VAL X 487      41.062  20.899  -9.402  1.00 55.33           C  
ATOM    769  CG2 VAL X 487      42.514  18.861  -9.494  1.00 60.02           C  
ATOM    770  N   TYR X 488      40.236  17.706  -7.293  1.00 48.70           N  
ATOM    771  CA  TYR X 488      40.170  17.685  -5.854  1.00 48.35           C  
ATOM    772  C   TYR X 488      41.337  18.529  -5.368  1.00 56.93           C  
ATOM    773  O   TYR X 488      42.490  18.244  -5.667  1.00 57.18           O  
ATOM    774  CB  TYR X 488      40.270  16.242  -5.355  1.00 43.49           C  
ATOM    775  CG  TYR X 488      40.489  16.131  -3.865  1.00 50.07           C  
ATOM    776  CD1 TYR X 488      39.689  16.836  -2.974  1.00 52.02           C  
ATOM    777  CD2 TYR X 488      41.487  15.312  -3.341  1.00 51.58           C  
ATOM    778  CE1 TYR X 488      39.872  16.729  -1.601  1.00 56.27           C  
ATOM    779  CE2 TYR X 488      41.674  15.202  -1.969  1.00 49.87           C  
ATOM    780  CZ  TYR X 488      40.870  15.915  -1.112  1.00 49.12           C  
ATOM    781  OH  TYR X 488      41.046  15.818   0.244  1.00 60.11           O  
ATOM    782  N   ASP X 489      41.048  19.592  -4.641  1.00 44.04           N  
ATOM    783  CA  ASP X 489      42.117  20.491  -4.269  1.00 52.49           C  
ATOM    784  C   ASP X 489      42.623  20.278  -2.847  1.00 54.28           C  
ATOM    785  O   ASP X 489      43.542  20.967  -2.421  1.00 57.62           O  
ATOM    786  CB  ASP X 489      41.687  21.944  -4.473  1.00 57.91           C  
ATOM    787  CG  ASP X 489      42.744  22.929  -4.036  1.00 59.24           C  
ATOM    788  OD1 ASP X 489      43.947  22.632  -4.220  1.00 73.93           O  
ATOM    789  OD2 ASP X 489      42.379  23.999  -3.500  1.00 61.09           O  
ATOM    790  N   GLY X 490      42.021  19.349  -2.107  1.00 52.62           N  
ATOM    791  CA  GLY X 490      42.502  19.016  -0.775  1.00 49.43           C  
ATOM    792  C   GLY X 490      41.686  19.623   0.340  1.00 50.93           C  
ATOM    793  O   GLY X 490      40.569  20.054   0.108  1.00 59.83           O  
ATOM    794  N   LEU X 491      42.248  19.677   1.547  1.00 54.78           N  
ATOM    795  CA  LEU X 491      41.499  20.097   2.731  1.00 44.92           C  
ATOM    796  C   LEU X 491      41.688  21.550   3.117  1.00 52.32           C  
ATOM    797  O   LEU X 491      42.764  22.106   2.944  1.00 59.94           O  
ATOM    798  CB  LEU X 491      41.868  19.225   3.927  1.00 52.80           C  
ATOM    799  CG  LEU X 491      41.637  17.716   3.861  1.00 58.85           C  
ATOM    800  CD1 LEU X 491      42.047  17.145   5.195  1.00 58.92           C  
ATOM    801  CD2 LEU X 491      40.186  17.376   3.544  1.00 39.82           C  
ATOM    802  N   TYR X 492      40.636  22.143   3.680  1.00 51.29           N  
ATOM    803  CA  TYR X 492      40.617  23.544   4.068  1.00 50.09           C  
ATOM    804  C   TYR X 492      39.881  23.654   5.389  1.00 52.05           C  
ATOM    805  O   TYR X 492      39.246  22.708   5.816  1.00 54.14           O  
ATOM    806  CB  TYR X 492      39.843  24.384   3.033  1.00 45.05           C  
ATOM    807  CG  TYR X 492      40.570  24.702   1.748  1.00 46.64           C  
ATOM    808  CD1 TYR X 492      40.891  26.011   1.415  1.00 55.50           C  
ATOM    809  CD2 TYR X 492      40.935  23.700   0.871  1.00 37.99           C  
ATOM    810  CE1 TYR X 492      41.561  26.308   0.237  1.00 39.53           C  
ATOM    811  CE2 TYR X 492      41.591  23.980  -0.299  1.00 46.08           C  
ATOM    812  CZ  TYR X 492      41.897  25.289  -0.612  1.00 47.45           C  
ATOM    813  OH  TYR X 492      42.551  25.571  -1.785  1.00 43.62           O  
ATOM    814  N   LEU X 493      39.947  24.823   6.013  1.00 42.97           N  
ATOM    815  CA  LEU X 493      39.124  25.132   7.168  1.00 51.91           C  
ATOM    816  C   LEU X 493      38.432  26.435   6.865  1.00 51.22           C  
ATOM    817  O   LEU X 493      38.917  27.211   6.055  1.00 54.41           O  
ATOM    818  CB  LEU X 493      40.004  25.309   8.411  1.00 51.66           C  
ATOM    819  CG  LEU X 493      40.760  24.048   8.840  1.00 65.57           C  
ATOM    820  CD1 LEU X 493      42.159  24.367   9.330  1.00 57.22           C  
ATOM    821  CD2 LEU X 493      39.962  23.299   9.894  1.00 65.98           C  
ATOM    822  N   VAL X 494      37.323  26.688   7.536  1.00 48.95           N  
ATOM    823  CA  VAL X 494      36.576  27.918   7.356  1.00 50.81           C  
ATOM    824  C   VAL X 494      36.898  28.890   8.475  1.00 56.87           C  
ATOM    825  O   VAL X 494      36.283  28.841   9.544  1.00 70.71           O  
ATOM    826  CB  VAL X 494      35.048  27.668   7.405  1.00 49.56           C  
ATOM    827  CG1 VAL X 494      34.297  28.891   6.909  1.00 45.09           C  
ATOM    828  CG2 VAL X 494      34.683  26.464   6.593  1.00 47.10           C  
ATOM    829  N   GLU X 495      37.835  29.795   8.226  1.00 57.39           N  
ATOM    830  CA  GLU X 495      38.293  30.707   9.265  1.00 53.82           C  
ATOM    831  C   GLU X 495      37.261  31.767   9.628  1.00 57.89           C  
ATOM    832  O   GLU X 495      37.190  32.211  10.772  1.00 67.40           O  
ATOM    833  CB  GLU X 495      39.589  31.390   8.836  1.00 54.51           C  
ATOM    834  CG  GLU X 495      40.693  30.444   8.422  1.00 51.82           C  
ATOM    835  CD  GLU X 495      42.021  31.163   8.257  1.00 59.40           C  
ATOM    836  OE1 GLU X 495      43.059  30.471   8.141  1.00 55.94           O  
ATOM    837  OE2 GLU X 495      42.021  32.418   8.242  1.00 62.40           O  
ATOM    838  N   GLU X 496      36.467  32.192   8.658  1.00 55.66           N  
ATOM    839  CA  GLU X 496      35.506  33.251   8.921  1.00 48.32           C  
ATOM    840  C   GLU X 496      34.485  33.391   7.819  1.00 48.16           C  
ATOM    841  O   GLU X 496      34.585  32.754   6.774  1.00 47.77           O  
ATOM    842  CB  GLU X 496      36.211  34.591   9.171  1.00 51.89           C  
ATOM    843  CG  GLU X 496      37.406  34.870   8.265  1.00 62.73           C  
ATOM    844  CD  GLU X 496      37.585  36.356   7.979  1.00 71.00           C  
ATOM    845  OE1 GLU X 496      38.609  36.735   7.362  1.00 75.59           O  
ATOM    846  OE2 GLU X 496      36.691  37.142   8.362  1.00 68.41           O  
ATOM    847  N   TYR X 497      33.482  34.215   8.079  1.00 40.94           N  
ATOM    848  CA  TYR X 497      32.471  34.510   7.085  1.00 43.08           C  
ATOM    849  C   TYR X 497      32.043  35.935   7.362  1.00 52.23           C  
ATOM    850  O   TYR X 497      32.314  36.470   8.435  1.00 56.20           O  
ATOM    851  CB  TYR X 497      31.287  33.547   7.220  1.00 54.85           C  
ATOM    852  CG  TYR X 497      30.178  34.049   8.138  1.00 59.98           C  
ATOM    853  CD1 TYR X 497      30.304  33.994   9.525  1.00 60.90           C  
ATOM    854  CD2 TYR X 497      29.006  34.578   7.612  1.00 60.97           C  
ATOM    855  CE1 TYR X 497      29.294  34.473  10.358  1.00 62.49           C  
ATOM    856  CE2 TYR X 497      27.992  35.053   8.431  1.00 55.81           C  
ATOM    857  CZ  TYR X 497      28.141  34.998   9.799  1.00 65.74           C  
ATOM    858  OH  TYR X 497      27.131  35.480  10.595  1.00 70.98           O  
ATOM    859  N   TRP X 498      31.411  36.573   6.394  1.00 47.23           N  
ATOM    860  CA  TRP X 498      30.857  37.885   6.644  1.00 48.72           C  
ATOM    861  C   TRP X 498      29.738  38.136   5.660  1.00 50.91           C  
ATOM    862  O   TRP X 498      29.450  37.279   4.820  1.00 51.36           O  
ATOM    863  CB  TRP X 498      31.939  38.954   6.531  1.00 52.44           C  
ATOM    864  CG  TRP X 498      32.479  39.157   5.157  1.00 50.04           C  
ATOM    865  CD1 TRP X 498      31.938  39.918   4.171  1.00 50.22           C  
ATOM    866  CD2 TRP X 498      33.678  38.592   4.616  1.00 45.81           C  
ATOM    867  NE1 TRP X 498      32.725  39.863   3.040  1.00 49.71           N  
ATOM    868  CE2 TRP X 498      33.800  39.053   3.291  1.00 45.37           C  
ATOM    869  CE3 TRP X 498      34.650  37.728   5.118  1.00 47.16           C  
ATOM    870  CZ2 TRP X 498      34.865  38.702   2.471  1.00 49.65           C  
ATOM    871  CZ3 TRP X 498      35.705  37.367   4.299  1.00 51.31           C  
ATOM    872  CH2 TRP X 498      35.809  37.863   2.992  1.00 51.05           C  
ATOM    873  N   GLU X 499      29.123  39.313   5.751  1.00 55.42           N  
ATOM    874  CA  GLU X 499      28.006  39.657   4.881  1.00 54.86           C  
ATOM    875  C   GLU X 499      28.373  40.803   3.953  1.00 56.65           C  
ATOM    876  O   GLU X 499      29.217  41.633   4.307  1.00 54.72           O  
ATOM    877  CB  GLU X 499      26.782  40.095   5.698  1.00 61.93           C  
ATOM    878  CG  GLU X 499      26.311  39.147   6.799  1.00 73.69           C  
ATOM    879  CD  GLU X 499      25.350  39.842   7.772  1.00 81.14           C  
ATOM    880  OE1 GLU X 499      25.314  39.470   8.968  1.00 77.30           O  
ATOM    881  OE2 GLU X 499      24.640  40.778   7.339  1.00 61.26           O  
ATOM    882  N   GLU X 500      27.677  40.881   2.814  1.00 47.71           N  
ATOM    883  CA  GLU X 500      27.962  41.870   1.788  1.00 54.15           C  
ATOM    884  C   GLU X 500      26.716  42.451   1.113  1.00 59.55           C  
ATOM    885  O   GLU X 500      26.040  41.797   0.327  1.00 57.94           O  
ATOM    886  CB  GLU X 500      28.846  41.255   0.709  1.00 54.11           C  
ATOM    887  CG  GLU X 500      30.274  41.040   1.133  1.00 58.98           C  
ATOM    888  CD  GLU X 500      31.213  40.955  -0.053  1.00 52.36           C  
ATOM    889  OE1 GLU X 500      30.712  41.016  -1.200  1.00 56.14           O  
ATOM    890  OE2 GLU X 500      32.444  40.837   0.164  1.00 49.47           O  
ATOM    891  N   THR X 501      26.434  43.705   1.395  1.00 53.20           N  
ATOM    892  CA  THR X 501      25.309  44.356   0.772  1.00 64.32           C  
ATOM    893  C   THR X 501      25.659  44.520  -0.687  1.00 62.27           C  
ATOM    894  O   THR X 501      26.548  45.285  -1.021  1.00 58.90           O  
ATOM    895  CB  THR X 501      25.050  45.723   1.412  1.00 77.51           C  
ATOM    896  OG1 THR X 501      24.786  45.550   2.817  1.00 67.09           O  
ATOM    897  CG2 THR X 501      23.879  46.403   0.741  1.00 65.53           C  
ATOM    898  N   GLY X 502      24.957  43.786  -1.545  1.00 72.27           N  
ATOM    899  CA  GLY X 502      25.295  43.681  -2.952  1.00 68.05           C  
ATOM    900  C   GLY X 502      24.782  44.806  -3.833  1.00 79.30           C  
ATOM    901  O   GLY X 502      24.114  45.726  -3.365  1.00 86.09           O  
ATOM    902  N   SER X 503      25.089  44.704  -5.125  1.00 79.96           N  
ATOM    903  CA  SER X 503      24.861  45.776  -6.101  1.00 96.72           C  
ATOM    904  C   SER X 503      23.392  46.179  -6.257  1.00 98.45           C  
ATOM    905  O   SER X 503      23.065  47.086  -7.029  1.00 93.19           O  
ATOM    906  CB  SER X 503      25.459  45.383  -7.472  1.00 78.64           C  
ATOM    907  N   HIS X 504      22.519  45.509  -5.512  1.00 98.21           N  
ATOM    908  CA  HIS X 504      21.078  45.661  -5.661  1.00 90.70           C  
ATOM    909  C   HIS X 504      20.477  46.032  -4.319  1.00 90.02           C  
ATOM    910  O   HIS X 504      19.517  46.794  -4.239  1.00 95.61           O  
ATOM    911  CB  HIS X 504      20.505  44.335  -6.131  1.00 81.18           C  
ATOM    912  CG  HIS X 504      21.333  43.159  -5.708  1.00 93.77           C  
ATOM    913  ND1 HIS X 504      21.616  42.888  -4.386  1.00 90.61           N  
ATOM    914  CD2 HIS X 504      21.965  42.204  -6.432  1.00 88.37           C  
ATOM    915  CE1 HIS X 504      22.372  41.803  -4.312  1.00 85.49           C  
ATOM    916  NE2 HIS X 504      22.597  41.369  -5.539  1.00 92.15           N  
ATOM    917  N   GLY X 505      21.049  45.482  -3.260  1.00 81.30           N  
ATOM    918  CA  GLY X 505      20.576  45.768  -1.926  1.00 78.94           C  
ATOM    919  C   GLY X 505      20.436  44.538  -1.053  1.00 79.80           C  
ATOM    920  O   GLY X 505      20.201  44.664   0.145  1.00 85.74           O  
ATOM    921  N   LYS X 506      20.585  43.348  -1.628  1.00 66.52           N  
ATOM    922  CA  LYS X 506      20.335  42.131  -0.856  1.00 62.29           C  
ATOM    923  C   LYS X 506      21.613  41.478  -0.383  1.00 60.64           C  
ATOM    924  O   LYS X 506      22.692  41.797  -0.870  1.00 67.85           O  
ATOM    925  CB  LYS X 506      19.490  41.147  -1.653  1.00 73.14           C  
ATOM    926  N   LEU X 507      21.479  40.547   0.555  1.00 62.04           N  
ATOM    927  CA  LEU X 507      22.625  39.907   1.188  1.00 62.05           C  
ATOM    928  C   LEU X 507      23.346  38.929   0.295  1.00 63.06           C  
ATOM    929  O   LEU X 507      22.806  38.455  -0.710  1.00 71.25           O  
ATOM    930  CB  LEU X 507      22.213  39.140   2.441  1.00 66.01           C  
ATOM    931  CG  LEU X 507      22.147  39.929   3.730  1.00 60.58           C  
ATOM    932  CD1 LEU X 507      22.164  38.980   4.931  1.00 51.27           C  
ATOM    933  CD2 LEU X 507      23.304  40.917   3.771  1.00 74.07           C  
ATOM    934  N   VAL X 508      24.575  38.630   0.709  1.00 57.93           N  
ATOM    935  CA  VAL X 508      25.406  37.586   0.141  1.00 52.00           C  
ATOM    936  C   VAL X 508      26.376  37.271   1.245  1.00 49.27           C  
ATOM    937  O   VAL X 508      26.816  38.167   1.966  1.00 51.00           O  
ATOM    938  CB  VAL X 508      26.203  38.084  -1.076  1.00 51.08           C  
ATOM    939  CG1 VAL X 508      26.940  36.933  -1.759  1.00 55.86           C  
ATOM    940  CG2 VAL X 508      25.286  38.791  -2.069  1.00 58.26           C  
ATOM    941  N   PHE X 509      26.687  35.998   1.414  1.00 46.23           N  
ATOM    942  CA  PHE X 509      27.701  35.601   2.372  1.00 46.99           C  
ATOM    943  C   PHE X 509      28.980  35.295   1.614  1.00 52.24           C  
ATOM    944  O   PHE X 509      28.934  34.952   0.429  1.00 44.48           O  
ATOM    945  CB  PHE X 509      27.269  34.360   3.163  1.00 43.43           C  
ATOM    946  CG  PHE X 509      26.018  34.563   3.948  1.00 53.93           C  
ATOM    947  CD1 PHE X 509      26.043  35.254   5.142  1.00 69.06           C  
ATOM    948  CD2 PHE X 509      24.813  34.074   3.490  1.00 62.57           C  
ATOM    949  CE1 PHE X 509      24.886  35.445   5.865  1.00 72.25           C  
ATOM    950  CE2 PHE X 509      23.661  34.265   4.203  1.00 65.27           C  
ATOM    951  CZ  PHE X 509      23.692  34.946   5.389  1.00 67.75           C  
ATOM    952  N   LYS X 510      30.105  35.424   2.315  1.00 48.24           N  
ATOM    953  CA  LYS X 510      31.405  35.072   1.796  1.00 39.77           C  
ATOM    954  C   LYS X 510      32.097  34.316   2.881  1.00 40.88           C  
ATOM    955  O   LYS X 510      32.151  34.783   3.976  1.00 41.43           O  
ATOM    956  CB  LYS X 510      32.200  36.328   1.496  1.00 42.07           C  
ATOM    957  CG  LYS X 510      31.611  37.177   0.397  1.00 38.49           C  
ATOM    958  CD  LYS X 510      31.607  36.415  -0.929  1.00 34.28           C  
ATOM    959  CE  LYS X 510      31.076  37.316  -2.061  1.00 32.08           C  
ATOM    960  NZ  LYS X 510      31.428  36.738  -3.364  1.00 45.75           N  
ATOM    961  N   PHE X 511      32.614  33.139   2.575  1.00 45.33           N  
ATOM    962  CA  PHE X 511      33.319  32.346   3.549  1.00 37.89           C  
ATOM    963  C   PHE X 511      34.799  32.284   3.178  1.00 50.01           C  
ATOM    964  O   PHE X 511      35.131  31.901   2.050  1.00 45.12           O  
ATOM    965  CB  PHE X 511      32.718  30.935   3.560  1.00 48.72           C  
ATOM    966  CG  PHE X 511      31.266  30.904   3.946  1.00 45.84           C  
ATOM    967  CD1 PHE X 511      30.887  30.597   5.246  1.00 54.30           C  
ATOM    968  CD2 PHE X 511      30.283  31.221   3.023  1.00 44.99           C  
ATOM    969  CE1 PHE X 511      29.549  30.583   5.614  1.00 49.31           C  
ATOM    970  CE2 PHE X 511      28.941  31.216   3.383  1.00 51.36           C  
ATOM    971  CZ  PHE X 511      28.576  30.886   4.682  1.00 52.31           C  
ATOM    972  N   LYS X 512      35.685  32.687   4.095  1.00 49.44           N  
ATOM    973  CA  LYS X 512      37.137  32.590   3.857  1.00 42.83           C  
ATOM    974  C   LYS X 512      37.656  31.244   4.302  1.00 46.05           C  
ATOM    975  O   LYS X 512      37.629  30.923   5.476  1.00 45.80           O  
ATOM    976  CB  LYS X 512      37.899  33.689   4.559  1.00 41.61           C  
ATOM    977  N   LEU X 513      38.096  30.437   3.349  1.00 48.53           N  
ATOM    978  CA  LEU X 513      38.652  29.154   3.687  1.00 45.14           C  
ATOM    979  C   LEU X 513      40.148  29.256   3.501  1.00 52.53           C  
ATOM    980  O   LEU X 513      40.603  29.878   2.546  1.00 49.59           O  
ATOM    981  CB  LEU X 513      38.082  28.055   2.806  1.00 37.96           C  
ATOM    982  CG  LEU X 513      36.687  27.518   3.128  1.00 39.53           C  
ATOM    983  CD1 LEU X 513      35.628  28.396   2.513  1.00 45.40           C  
ATOM    984  CD2 LEU X 513      36.572  26.156   2.537  1.00 43.62           C  
ATOM    985  N   ARG X 514      40.905  28.681   4.440  1.00 49.19           N  
ATOM    986  CA  ARG X 514      42.342  28.556   4.280  1.00 50.22           C  
ATOM    987  C   ARG X 514      42.726  27.109   4.140  1.00 46.29           C  
ATOM    988  O   ARG X 514      42.203  26.242   4.839  1.00 56.60           O  
ATOM    989  CB  ARG X 514      43.091  29.188   5.439  1.00 41.64           C  
ATOM    990  CG  ARG X 514      44.602  29.257   5.180  1.00 53.85           C  
ATOM    991  CD  ARG X 514      45.334  29.951   6.320  1.00 47.36           C  
ATOM    992  NE  ARG X 514      44.916  31.335   6.469  1.00 38.93           N  
ATOM    993  CZ  ARG X 514      45.587  32.344   5.943  1.00 47.82           C  
ATOM    994  NH1 ARG X 514      46.680  32.078   5.246  1.00 42.23           N  
ATOM    995  NH2 ARG X 514      45.161  33.597   6.101  1.00 45.03           N  
ATOM    996  N   ARG X 515      43.625  26.836   3.208  1.00 47.24           N  
ATOM    997  CA  ARG X 515      43.997  25.461   2.939  1.00 50.83           C  
ATOM    998  C   ARG X 515      44.873  24.943   4.081  1.00 62.26           C  
ATOM    999  O   ARG X 515      45.719  25.667   4.618  1.00 58.66           O  
ATOM   1000  CB  ARG X 515      44.743  25.379   1.628  1.00 43.36           C  
ATOM   1001  CG  ARG X 515      44.861  23.991   1.070  1.00 38.73           C  
ATOM   1002  CD  ARG X 515      45.741  24.024  -0.131  1.00 38.23           C  
ATOM   1003  NE  ARG X 515      45.534  22.883  -1.006  1.00 45.08           N  
ATOM   1004  CZ  ARG X 515      46.514  22.116  -1.454  1.00 48.41           C  
ATOM   1005  NH1 ARG X 515      47.762  22.381  -1.098  1.00 58.06           N  
ATOM   1006  NH2 ARG X 515      46.256  21.094  -2.262  1.00 48.60           N  
ATOM   1007  N   ILE X 516      44.660  23.694   4.465  1.00 66.57           N  
ATOM   1008  CA  ILE X 516      45.437  23.126   5.552  1.00 66.99           C  
ATOM   1009  C   ILE X 516      46.881  22.953   5.098  1.00 52.86           C  
ATOM   1010  O   ILE X 516      47.143  22.298   4.086  1.00 54.12           O  
ATOM   1011  CB  ILE X 516      44.803  21.832   6.076  1.00 63.06           C  
ATOM   1012  CG1 ILE X 516      43.608  22.204   6.961  1.00 60.93           C  
ATOM   1013  CG2 ILE X 516      45.822  21.010   6.848  1.00 64.37           C  
ATOM   1014  CD1 ILE X 516      42.819  21.032   7.496  1.00 60.78           C  
ATOM   1015  N   PRO X 517      47.819  23.584   5.831  1.00 50.85           N  
ATOM   1016  CA  PRO X 517      49.204  23.683   5.364  1.00 61.57           C  
ATOM   1017  C   PRO X 517      49.857  22.332   5.386  1.00 55.81           C  
ATOM   1018  O   PRO X 517      49.589  21.570   6.304  1.00 58.84           O  
ATOM   1019  CB  PRO X 517      49.860  24.607   6.389  1.00 51.06           C  
ATOM   1020  CG  PRO X 517      48.708  25.353   7.049  1.00 58.05           C  
ATOM   1021  CD  PRO X 517      47.594  24.358   7.065  1.00 58.17           C  
ATOM   1022  N   GLY X 518      50.650  22.023   4.369  1.00 47.43           N  
ATOM   1023  CA  GLY X 518      51.403  20.784   4.341  1.00 52.14           C  
ATOM   1024  C   GLY X 518      50.837  19.690   3.465  1.00 61.08           C  
ATOM   1025  O   GLY X 518      51.122  18.508   3.687  1.00 65.91           O  
ATOM   1026  N   GLN X 519      50.030  20.059   2.473  1.00 62.68           N  
ATOM   1027  CA  GLN X 519      49.539  19.068   1.519  1.00 53.08           C  
ATOM   1028  C   GLN X 519      50.205  19.352   0.182  1.00 56.35           C  
ATOM   1029  O   GLN X 519      50.685  20.472  -0.054  1.00 57.01           O  
ATOM   1030  CB  GLN X 519      48.005  19.105   1.406  1.00 62.09           C  
ATOM   1031  CG  GLN X 519      47.315  19.841   2.560  1.00 53.48           C  
ATOM   1032  CD  GLN X 519      45.807  19.967   2.388  1.00 59.33           C  
ATOM   1033  OE1 GLN X 519      45.131  19.018   1.992  1.00 57.77           O  
ATOM   1034  NE2 GLN X 519      45.274  21.148   2.699  1.00 56.57           N  
ATOM   1035  N   PRO X 520      50.249  18.340  -0.691  1.00 52.11           N  
ATOM   1036  CA  PRO X 520      50.887  18.434  -2.005  1.00 53.96           C  
ATOM   1037  C   PRO X 520      50.374  19.657  -2.746  1.00 68.52           C  
ATOM   1038  O   PRO X 520      49.394  20.270  -2.317  1.00 67.85           O  
ATOM   1039  CB  PRO X 520      50.426  17.156  -2.718  1.00 52.45           C  
ATOM   1040  CG  PRO X 520      50.052  16.219  -1.628  1.00 49.53           C  
ATOM   1041  CD  PRO X 520      49.542  17.064  -0.501  1.00 57.04           C  
ATOM   1042  N   GLU X 521      51.021  20.015  -3.847  1.00 60.37           N  
ATOM   1043  CA  GLU X 521      50.701  21.274  -4.500  1.00 75.22           C  
ATOM   1044  C   GLU X 521      49.906  21.037  -5.758  1.00 73.59           C  
ATOM   1045  O   GLU X 521      50.207  20.128  -6.537  1.00 82.30           O  
ATOM   1046  CB  GLU X 521      51.976  22.057  -4.822  1.00 67.28           C  
ATOM   1047  N   LEU X 522      48.885  21.855  -5.957  1.00 68.69           N  
ATOM   1048  CA  LEU X 522      48.248  21.921  -7.268  1.00 81.04           C  
ATOM   1049  C   LEU X 522      48.769  23.109  -8.079  1.00 90.25           C  
ATOM   1050  O   LEU X 522      48.701  24.253  -7.633  1.00 96.10           O  
ATOM   1051  CB  LEU X 522      46.729  21.968  -7.150  1.00 71.29           C  
ATOM   1052  CG  LEU X 522      46.077  20.594  -7.319  1.00 80.74           C  
ATOM   1053  CD1 LEU X 522      44.568  20.689  -7.264  1.00 65.73           C  
ATOM   1054  CD2 LEU X 522      46.524  19.965  -8.636  1.00 88.42           C  
ATOM   1055  N   PRO X 523      49.322  22.828  -9.267  1.00 91.15           N  
ATOM   1056  CA  PRO X 523      49.769  23.840 -10.236  1.00101.80           C  
ATOM   1057  C   PRO X 523      48.621  24.557 -10.970  1.00102.32           C  
ATOM   1058  O   PRO X 523      47.530  24.004 -11.114  1.00102.06           O  
ATOM   1059  CB  PRO X 523      50.621  23.031 -11.223  1.00 94.15           C  
ATOM   1060  CG  PRO X 523      50.139  21.621 -11.078  1.00 91.67           C  
ATOM   1061  CD  PRO X 523      49.747  21.468  -9.642  1.00 89.65           C  
ATOM   1062  N   TRP X 524      48.882  25.781 -11.428  1.00 99.57           N  
ATOM   1063  CA  TRP X 524      47.870  26.585 -12.107  1.00102.28           C  
ATOM   1064  C   TRP X 524      48.478  27.843 -12.720  1.00 97.48           C  
ATOM   1065  O   TRP X 524      47.763  28.798 -13.038  1.00 94.87           O  
ATOM   1066  CB  TRP X 524      46.749  26.954 -11.143  1.00100.78           C  
TER    1067      TRP X 524                                                      
ATOM   1068  N   GLN A 362      28.681  10.112 -34.333  1.00 79.68           N  
ATOM   1069  CA  GLN A 362      27.801   9.179 -33.628  1.00 70.53           C  
ATOM   1070  C   GLN A 362      27.205   8.095 -34.546  1.00 69.79           C  
ATOM   1071  O   GLN A 362      26.608   8.399 -35.571  1.00 75.43           O  
ATOM   1072  CB  GLN A 362      26.711   9.942 -32.861  1.00 73.29           C  
ATOM   1073  CG  GLN A 362      25.625  10.609 -33.699  1.00 62.67           C  
ATOM   1074  CD  GLN A 362      24.286   9.904 -33.557  1.00 71.22           C  
ATOM   1075  OE1 GLN A 362      23.222  10.456 -33.883  1.00 65.94           O  
ATOM   1076  NE2 GLN A 362      24.333   8.665 -33.068  1.00 63.00           N  
ATOM   1077  N   ILE A 363      27.355   6.837 -34.132  1.00 66.83           N  
ATOM   1078  CA  ILE A 363      27.186   5.645 -34.972  1.00 67.22           C  
ATOM   1079  C   ILE A 363      25.807   4.945 -34.932  1.00 74.71           C  
ATOM   1080  O   ILE A 363      25.183   4.855 -33.870  1.00 76.55           O  
ATOM   1081  CB  ILE A 363      28.226   4.609 -34.512  1.00 78.61           C  
ATOM   1082  CG1 ILE A 363      27.586   3.236 -34.296  1.00 68.15           C  
ATOM   1083  CG2 ILE A 363      28.856   5.062 -33.189  1.00 68.65           C  
ATOM   1084  CD1 ILE A 363      28.295   2.400 -33.241  1.00 68.46           C  
ATOM   1085  N   ILE A 364      25.355   4.426 -36.079  1.00 68.92           N  
ATOM   1086  CA  ILE A 364      24.154   3.570 -36.152  1.00 62.60           C  
ATOM   1087  C   ILE A 364      24.451   2.103 -35.780  1.00 65.67           C  
ATOM   1088  O   ILE A 364      25.605   1.683 -35.744  1.00 66.60           O  
ATOM   1089  CB  ILE A 364      23.548   3.590 -37.564  1.00 60.79           C  
ATOM   1090  CG1 ILE A 364      23.047   4.984 -37.907  1.00 60.68           C  
ATOM   1091  CG2 ILE A 364      22.401   2.612 -37.691  1.00 59.82           C  
ATOM   1092  CD1 ILE A 364      22.258   5.044 -39.182  1.00 60.25           C  
ATOM   1093  N   GLY A 365      23.408   1.335 -35.480  1.00 68.18           N  
ATOM   1094  CA  GLY A 365      23.548  -0.080 -35.176  1.00 53.82           C  
ATOM   1095  C   GLY A 365      24.256  -0.404 -33.874  1.00 65.77           C  
ATOM   1096  O   GLY A 365      24.341   0.432 -32.970  1.00 61.21           O  
ATOM   1097  N   THR A 366      24.760  -1.633 -33.785  1.00 54.81           N  
ATOM   1098  CA  THR A 366      25.433  -2.130 -32.600  1.00 58.14           C  
ATOM   1099  C   THR A 366      26.669  -1.291 -32.287  1.00 66.14           C  
ATOM   1100  O   THR A 366      27.322  -0.754 -33.183  1.00 64.17           O  
ATOM   1101  CB  THR A 366      25.829  -3.614 -32.804  1.00 60.86           C  
ATOM   1102  OG1 THR A 366      24.659  -4.365 -33.139  1.00 71.87           O  
ATOM   1103  CG2 THR A 366      26.457  -4.224 -31.559  1.00 53.47           C  
ATOM   1104  N   VAL A 367      26.976  -1.183 -31.004  1.00 64.11           N  
ATOM   1105  CA  VAL A 367      28.139  -0.433 -30.548  1.00 70.57           C  
ATOM   1106  C   VAL A 367      29.205  -1.375 -30.018  1.00 70.31           C  
ATOM   1107  O   VAL A 367      28.944  -2.201 -29.143  1.00 67.36           O  
ATOM   1108  CB  VAL A 367      27.780   0.597 -29.427  1.00 69.07           C  
ATOM   1109  CG1 VAL A 367      29.027   1.010 -28.651  1.00 62.32           C  
ATOM   1110  CG2 VAL A 367      27.097   1.822 -30.014  1.00 66.41           C  
ATOM   1111  N   PRO A 368      30.421  -1.252 -30.550  1.00 76.85           N  
ATOM   1112  CA  PRO A 368      31.544  -2.035 -30.043  1.00 76.71           C  
ATOM   1113  C   PRO A 368      31.577  -1.971 -28.529  1.00 73.74           C  
ATOM   1114  O   PRO A 368      31.493  -0.875 -27.967  1.00 77.43           O  
ATOM   1115  CB  PRO A 368      32.755  -1.293 -30.606  1.00 80.66           C  
ATOM   1116  CG  PRO A 368      32.258  -0.694 -31.874  1.00 78.78           C  
ATOM   1117  CD  PRO A 368      30.824  -0.320 -31.616  1.00 70.26           C  
ATOM   1118  N   GLY A 369      31.688  -3.126 -27.881  1.00 64.90           N  
ATOM   1119  CA  GLY A 369      31.873  -3.171 -26.441  1.00 75.83           C  
ATOM   1120  C   GLY A 369      30.585  -3.243 -25.641  1.00 79.33           C  
ATOM   1121  O   GLY A 369      30.602  -3.609 -24.463  1.00 78.15           O  
ATOM   1122  N   VAL A 370      29.470  -2.899 -26.283  1.00 74.15           N  
ATOM   1123  CA  VAL A 370      28.164  -2.915 -25.632  1.00 67.47           C  
ATOM   1124  C   VAL A 370      27.263  -4.055 -26.130  1.00 66.61           C  
ATOM   1125  O   VAL A 370      26.927  -4.130 -27.323  1.00 69.00           O  
ATOM   1126  CB  VAL A 370      27.445  -1.559 -25.794  1.00 75.32           C  
ATOM   1127  CG1 VAL A 370      25.952  -1.702 -25.534  1.00 58.81           C  
ATOM   1128  CG2 VAL A 370      28.059  -0.533 -24.863  1.00 74.30           C  
ATOM   1129  N   GLU A 371      26.876  -4.926 -25.196  1.00 66.96           N  
ATOM   1130  CA  GLU A 371      26.088  -6.118 -25.491  1.00 65.14           C  
ATOM   1131  C   GLU A 371      24.690  -6.029 -24.904  1.00 68.56           C  
ATOM   1132  O   GLU A 371      24.483  -5.490 -23.797  1.00 59.48           O  
ATOM   1133  CB  GLU A 371      26.750  -7.372 -24.895  1.00 68.39           C  
ATOM   1134  CG  GLU A 371      28.250  -7.505 -25.106  1.00 68.32           C  
ATOM   1135  CD  GLU A 371      28.624  -7.921 -26.518  1.00 82.90           C  
ATOM   1136  OE1 GLU A 371      27.738  -7.935 -27.412  1.00 87.19           O  
ATOM   1137  OE2 GLU A 371      29.818  -8.234 -26.733  1.00 88.72           O  
ATOM   1138  N   VAL A 372      23.736  -6.596 -25.636  1.00 58.87           N  
ATOM   1139  CA  VAL A 372      22.393  -6.752 -25.123  1.00 58.67           C  
ATOM   1140  C   VAL A 372      22.452  -7.240 -23.699  1.00 60.11           C  
ATOM   1141  O   VAL A 372      23.228  -8.129 -23.382  1.00 55.96           O  
ATOM   1142  CB  VAL A 372      21.621  -7.809 -25.868  1.00 60.28           C  
ATOM   1143  CG1 VAL A 372      20.283  -8.012 -25.176  1.00 54.04           C  
ATOM   1144  CG2 VAL A 372      21.441  -7.422 -27.323  1.00 51.53           C  
ATOM   1145  N   GLY A 373      21.627  -6.654 -22.844  1.00 63.30           N  
ATOM   1146  CA  GLY A 373      21.558  -7.071 -21.460  1.00 60.06           C  
ATOM   1147  C   GLY A 373      22.518  -6.320 -20.569  1.00 56.26           C  
ATOM   1148  O   GLY A 373      22.452  -6.430 -19.341  1.00 61.69           O  
ATOM   1149  N   ASP A 374      23.421  -5.561 -21.175  1.00 48.94           N  
ATOM   1150  CA  ASP A 374      24.313  -4.714 -20.375  1.00 61.97           C  
ATOM   1151  C   ASP A 374      23.553  -3.670 -19.548  1.00 60.54           C  
ATOM   1152  O   ASP A 374      22.585  -3.058 -20.024  1.00 57.83           O  
ATOM   1153  CB  ASP A 374      25.344  -4.012 -21.266  1.00 65.66           C  
ATOM   1154  CG  ASP A 374      26.510  -4.907 -21.604  1.00 70.30           C  
ATOM   1155  OD1 ASP A 374      27.271  -4.583 -22.552  1.00 62.36           O  
ATOM   1156  OD2 ASP A 374      26.651  -5.938 -20.904  1.00 68.09           O  
ATOM   1157  N   GLU A 375      24.004  -3.442 -18.320  1.00 58.41           N  
ATOM   1158  CA  GLU A 375      23.337  -2.457 -17.469  1.00 62.39           C  
ATOM   1159  C   GLU A 375      24.194  -1.246 -17.134  1.00 61.70           C  
ATOM   1160  O   GLU A 375      25.422  -1.279 -17.250  1.00 62.29           O  
ATOM   1161  CB  GLU A 375      22.811  -3.098 -16.186  1.00 56.34           C  
ATOM   1162  CG  GLU A 375      21.806  -4.212 -16.454  1.00 64.80           C  
ATOM   1163  CD  GLU A 375      21.231  -4.802 -15.171  1.00 73.17           C  
ATOM   1164  OE1 GLU A 375      21.684  -4.397 -14.080  1.00 79.43           O  
ATOM   1165  OE2 GLU A 375      20.331  -5.665 -15.255  1.00 58.91           O  
ATOM   1166  N   PHE A 376      23.527  -0.174 -16.718  1.00 52.02           N  
ATOM   1167  CA  PHE A 376      24.206   1.073 -16.416  1.00 46.40           C  
ATOM   1168  C   PHE A 376      23.436   1.800 -15.365  1.00 51.99           C  
ATOM   1169  O   PHE A 376      22.234   1.619 -15.230  1.00 53.79           O  
ATOM   1170  CB  PHE A 376      24.299   1.945 -17.668  1.00 57.64           C  
ATOM   1171  CG  PHE A 376      24.727   1.188 -18.880  1.00 56.93           C  
ATOM   1172  CD1 PHE A 376      26.080   0.968 -19.138  1.00 54.84           C  
ATOM   1173  CD2 PHE A 376      23.790   0.659 -19.734  1.00 44.63           C  
ATOM   1174  CE1 PHE A 376      26.481   0.261 -20.246  1.00 49.05           C  
ATOM   1175  CE2 PHE A 376      24.187  -0.059 -20.846  1.00 55.29           C  
ATOM   1176  CZ  PHE A 376      25.540  -0.262 -21.099  1.00 47.38           C  
ATOM   1177  N   GLN A 377      24.139   2.646 -14.634  1.00 55.41           N  
ATOM   1178  CA  GLN A 377      23.530   3.359 -13.542  1.00 55.70           C  
ATOM   1179  C   GLN A 377      23.049   4.729 -13.998  1.00 57.21           C  
ATOM   1180  O   GLN A 377      22.065   5.247 -13.475  1.00 49.34           O  
ATOM   1181  CB  GLN A 377      24.522   3.512 -12.396  1.00 52.14           C  
ATOM   1182  CG  GLN A 377      23.944   4.269 -11.220  1.00 63.92           C  
ATOM   1183  CD  GLN A 377      24.698   3.993  -9.931  1.00 65.37           C  
ATOM   1184  OE1 GLN A 377      25.887   3.674  -9.955  1.00 60.82           O  
ATOM   1185  NE2 GLN A 377      24.008   4.108  -8.800  1.00 47.07           N  
ATOM   1186  N   TYR A 378      23.731   5.308 -14.984  1.00 48.41           N  
ATOM   1187  CA  TYR A 378      23.502   6.715 -15.324  1.00 48.02           C  
ATOM   1188  C   TYR A 378      23.396   7.027 -16.808  1.00 51.08           C  
ATOM   1189  O   TYR A 378      24.069   6.409 -17.629  1.00 45.97           O  
ATOM   1190  CB  TYR A 378      24.614   7.549 -14.725  1.00 49.99           C  
ATOM   1191  CG  TYR A 378      24.536   7.598 -13.236  1.00 53.98           C  
ATOM   1192  CD1 TYR A 378      23.327   7.865 -12.598  1.00 58.29           C  
ATOM   1193  CD2 TYR A 378      25.654   7.355 -12.457  1.00 57.21           C  
ATOM   1194  CE1 TYR A 378      23.246   7.908 -11.212  1.00 61.09           C  
ATOM   1195  CE2 TYR A 378      25.587   7.402 -11.068  1.00 50.87           C  
ATOM   1196  CZ  TYR A 378      24.386   7.677 -10.460  1.00 55.12           C  
ATOM   1197  OH  TYR A 378      24.323   7.710  -9.093  1.00 58.17           O  
ATOM   1198  N   ARG A 379      22.561   8.003 -17.139  1.00 46.33           N  
ATOM   1199  CA  ARG A 379      22.366   8.402 -18.516  1.00 49.63           C  
ATOM   1200  C   ARG A 379      23.729   8.768 -19.064  1.00 55.47           C  
ATOM   1201  O   ARG A 379      24.063   8.516 -20.227  1.00 52.70           O  
ATOM   1202  CB  ARG A 379      21.408   9.600 -18.608  1.00 37.26           C  
ATOM   1203  CG  ARG A 379      19.914   9.214 -18.496  1.00 46.36           C  
ATOM   1204  CD  ARG A 379      19.420   8.422 -19.736  1.00 41.52           C  
ATOM   1205  NE  ARG A 379      19.432   9.277 -20.912  1.00 39.20           N  
ATOM   1206  CZ  ARG A 379      18.390   9.993 -21.333  1.00 45.05           C  
ATOM   1207  NH1 ARG A 379      17.227   9.923 -20.708  1.00 39.58           N  
ATOM   1208  NH2 ARG A 379      18.498  10.780 -22.392  1.00 44.09           N  
ATOM   1209  N   MET A 380      24.540   9.340 -18.203  1.00 54.08           N  
ATOM   1210  CA  MET A 380      25.781   9.909 -18.672  1.00 54.38           C  
ATOM   1211  C   MET A 380      26.821   8.820 -18.988  1.00 60.50           C  
ATOM   1212  O   MET A 380      27.976   9.116 -19.266  1.00 59.85           O  
ATOM   1213  CB  MET A 380      26.287  10.932 -17.660  1.00 45.29           C  
ATOM   1214  CG  MET A 380      27.052  12.095 -18.289  1.00 72.76           C  
ATOM   1215  SD  MET A 380      26.192  12.908 -19.661  1.00 64.82           S  
ATOM   1216  CE  MET A 380      24.821  13.639 -18.773  1.00 60.78           C  
ATOM   1217  N   GLU A 381      26.410   7.557 -18.949  1.00 60.02           N  
ATOM   1218  CA  GLU A 381      27.299   6.492 -19.395  1.00 55.03           C  
ATOM   1219  C   GLU A 381      26.863   5.987 -20.761  1.00 58.36           C  
ATOM   1220  O   GLU A 381      27.652   5.421 -21.498  1.00 56.38           O  
ATOM   1221  CB  GLU A 381      27.295   5.324 -18.434  1.00 55.47           C  
ATOM   1222  CG  GLU A 381      27.509   5.675 -17.014  1.00 53.75           C  
ATOM   1223  CD  GLU A 381      27.358   4.460 -16.126  1.00 61.86           C  
ATOM   1224  OE1 GLU A 381      26.863   4.612 -14.990  1.00 71.79           O  
ATOM   1225  OE2 GLU A 381      27.732   3.349 -16.573  1.00 65.54           O  
ATOM   1226  N   LEU A 382      25.592   6.163 -21.090  1.00 54.50           N  
ATOM   1227  CA  LEU A 382      25.144   5.833 -22.428  1.00 52.82           C  
ATOM   1228  C   LEU A 382      25.777   6.825 -23.396  1.00 57.09           C  
ATOM   1229  O   LEU A 382      25.928   6.551 -24.599  1.00 58.45           O  
ATOM   1230  CB  LEU A 382      23.629   5.913 -22.520  1.00 48.44           C  
ATOM   1231  CG  LEU A 382      22.839   5.236 -21.409  1.00 48.31           C  
ATOM   1232  CD1 LEU A 382      21.359   5.501 -21.634  1.00 42.95           C  
ATOM   1233  CD2 LEU A 382      23.129   3.729 -21.379  1.00 46.50           C  
ATOM   1234  N   ASN A 383      26.132   7.990 -22.867  1.00 49.23           N  
ATOM   1235  CA  ASN A 383      26.744   9.036 -23.680  1.00 58.56           C  
ATOM   1236  C   ASN A 383      28.230   8.765 -23.835  1.00 60.84           C  
ATOM   1237  O   ASN A 383      28.789   8.856 -24.930  1.00 63.72           O  
ATOM   1238  CB  ASN A 383      26.526  10.416 -23.044  1.00 60.94           C  
ATOM   1239  CG  ASN A 383      27.417  11.486 -23.654  1.00 54.55           C  
ATOM   1240  OD1 ASN A 383      28.611  11.525 -23.383  1.00 50.63           O  
ATOM   1241  ND2 ASN A 383      26.838  12.358 -24.481  1.00 52.89           N  
ATOM   1242  N   LEU A 384      28.862   8.426 -22.720  1.00 60.10           N  
ATOM   1243  CA  LEU A 384      30.280   8.144 -22.697  1.00 58.65           C  
ATOM   1244  C   LEU A 384      30.606   6.984 -23.641  1.00 66.33           C  
ATOM   1245  O   LEU A 384      31.528   7.062 -24.456  1.00 60.09           O  
ATOM   1246  CB  LEU A 384      30.704   7.826 -21.267  1.00 60.76           C  
ATOM   1247  CG  LEU A 384      32.193   7.568 -21.025  1.00 84.24           C  
ATOM   1248  CD1 LEU A 384      32.591   8.039 -19.627  1.00 68.92           C  
ATOM   1249  CD2 LEU A 384      32.574   6.095 -21.267  1.00 64.01           C  
ATOM   1250  N   LEU A 385      29.830   5.913 -23.541  1.00 68.69           N  
ATOM   1251  CA  LEU A 385      30.043   4.730 -24.368  1.00 58.30           C  
ATOM   1252  C   LEU A 385      29.495   4.880 -25.779  1.00 51.25           C  
ATOM   1253  O   LEU A 385      29.634   3.981 -26.605  1.00 56.82           O  
ATOM   1254  CB  LEU A 385      29.458   3.489 -23.688  1.00 60.23           C  
ATOM   1255  CG  LEU A 385      30.282   3.017 -22.485  1.00 63.76           C  
ATOM   1256  CD1 LEU A 385      30.059   3.901 -21.265  1.00 70.31           C  
ATOM   1257  CD2 LEU A 385      29.967   1.576 -22.139  1.00 63.93           C  
ATOM   1258  N   GLY A 386      28.880   6.021 -26.063  1.00 58.86           N  
ATOM   1259  CA  GLY A 386      28.319   6.267 -27.383  1.00 52.05           C  
ATOM   1260  C   GLY A 386      27.027   5.534 -27.698  1.00 54.59           C  
ATOM   1261  O   GLY A 386      26.676   5.348 -28.864  1.00 50.30           O  
ATOM   1262  N   ILE A 387      26.300   5.122 -26.664  1.00 56.22           N  
ATOM   1263  CA  ILE A 387      25.053   4.390 -26.867  1.00 43.29           C  
ATOM   1264  C   ILE A 387      23.907   5.337 -27.127  1.00 42.76           C  
ATOM   1265  O   ILE A 387      23.050   5.100 -27.993  1.00 53.05           O  
ATOM   1266  CB  ILE A 387      24.717   3.575 -25.646  1.00 53.47           C  
ATOM   1267  CG1 ILE A 387      25.808   2.530 -25.397  1.00 54.20           C  
ATOM   1268  CG2 ILE A 387      23.371   2.948 -25.820  1.00 49.47           C  
ATOM   1269  CD1 ILE A 387      25.610   1.775 -24.107  1.00 57.02           C  
ATOM   1270  N   HIS A 388      23.900   6.431 -26.374  1.00 48.24           N  
ATOM   1271  CA  HIS A 388      22.825   7.401 -26.446  1.00 54.75           C  
ATOM   1272  C   HIS A 388      23.405   8.737 -25.987  1.00 44.36           C  
ATOM   1273  O   HIS A 388      23.918   8.845 -24.874  1.00 44.97           O  
ATOM   1274  CB  HIS A 388      21.669   6.935 -25.552  1.00 41.25           C  
ATOM   1275  CG  HIS A 388      20.433   7.771 -25.657  1.00 44.60           C  
ATOM   1276  ND1 HIS A 388      19.546   7.667 -26.709  1.00 44.59           N  
ATOM   1277  CD2 HIS A 388      19.921   8.710 -24.825  1.00 39.94           C  
ATOM   1278  CE1 HIS A 388      18.538   8.501 -26.518  1.00 44.51           C  
ATOM   1279  NE2 HIS A 388      18.743   9.149 -25.380  1.00 40.61           N  
ATOM   1280  N   ARG A 389      23.355   9.750 -26.844  1.00 45.78           N  
ATOM   1281  CA  ARG A 389      24.051  11.000 -26.519  1.00 45.84           C  
ATOM   1282  C   ARG A 389      23.305  11.910 -25.551  1.00 39.91           C  
ATOM   1283  O   ARG A 389      23.858  12.266 -24.515  1.00 45.66           O  
ATOM   1284  CB  ARG A 389      24.456  11.766 -27.782  1.00 50.40           C  
ATOM   1285  CG  ARG A 389      25.627  11.132 -28.520  1.00 49.53           C  
ATOM   1286  CD  ARG A 389      25.839  11.816 -29.840  1.00 49.39           C  
ATOM   1287  NE  ARG A 389      24.563  12.160 -30.457  1.00 53.73           N  
ATOM   1288  CZ  ARG A 389      24.416  13.172 -31.299  1.00 47.14           C  
ATOM   1289  NH1 ARG A 389      23.225  13.451 -31.839  1.00 46.00           N  
ATOM   1290  NH2 ARG A 389      25.479  13.899 -31.602  1.00 49.63           N  
ATOM   1291  N   PRO A 390      22.050  12.295 -25.877  1.00 42.34           N  
ATOM   1292  CA  PRO A 390      21.411  13.286 -24.995  1.00 38.80           C  
ATOM   1293  C   PRO A 390      21.505  12.907 -23.514  1.00 41.13           C  
ATOM   1294  O   PRO A 390      21.573  11.725 -23.142  1.00 45.64           O  
ATOM   1295  CB  PRO A 390      19.959  13.305 -25.464  1.00 33.10           C  
ATOM   1296  CG  PRO A 390      20.042  12.879 -26.939  1.00 42.15           C  
ATOM   1297  CD  PRO A 390      21.178  11.879 -26.996  1.00 37.57           C  
ATOM   1298  N   SER A 391      21.526  13.908 -22.649  1.00 38.89           N  
ATOM   1299  CA  SER A 391      21.592  13.619 -21.215  1.00 42.69           C  
ATOM   1300  C   SER A 391      20.194  13.406 -20.618  1.00 42.67           C  
ATOM   1301  O   SER A 391      20.037  12.737 -19.603  1.00 44.59           O  
ATOM   1302  CB  SER A 391      22.248  14.783 -20.499  1.00 45.58           C  
ATOM   1303  OG  SER A 391      21.548  15.974 -20.823  1.00 48.99           O  
ATOM   1304  N   GLN A 392      19.170  14.005 -21.210  1.00 38.89           N  
ATOM   1305  CA  GLN A 392      17.826  13.812 -20.643  1.00 48.73           C  
ATOM   1306  C   GLN A 392      16.902  13.339 -21.725  1.00 37.98           C  
ATOM   1307  O   GLN A 392      16.063  12.510 -21.499  1.00 42.27           O  
ATOM   1308  CB  GLN A 392      17.246  15.090 -19.998  1.00 36.16           C  
ATOM   1309  CG  GLN A 392      18.121  15.701 -18.923  1.00 30.99           C  
ATOM   1310  CD  GLN A 392      17.496  16.937 -18.255  1.00 41.55           C  
ATOM   1311  OE1 GLN A 392      18.188  17.702 -17.597  1.00 44.51           O  
ATOM   1312  NE2 GLN A 392      16.191  17.105 -18.391  1.00 37.31           N  
ATOM   1313  N   SER A 393      17.058  13.896 -22.902  1.00 36.33           N  
ATOM   1314  CA  SER A 393      16.088  13.684 -23.952  1.00 46.20           C  
ATOM   1315  C   SER A 393      15.953  12.187 -24.293  1.00 46.69           C  
ATOM   1316  O   SER A 393      16.905  11.421 -24.133  1.00 41.30           O  
ATOM   1317  CB  SER A 393      16.491  14.499 -25.173  1.00 35.52           C  
ATOM   1318  OG  SER A 393      15.649  14.192 -26.255  1.00 54.52           O  
ATOM   1319  N   GLY A 394      14.776  11.780 -24.759  1.00 40.63           N  
ATOM   1320  CA  GLY A 394      14.489  10.371 -24.980  1.00 40.39           C  
ATOM   1321  C   GLY A 394      14.981   9.856 -26.321  1.00 42.03           C  
ATOM   1322  O   GLY A 394      15.217   8.675 -26.509  1.00 40.25           O  
ATOM   1323  N   ILE A 395      15.131  10.757 -27.273  1.00 44.07           N  
ATOM   1324  CA  ILE A 395      15.502  10.354 -28.605  1.00 41.44           C  
ATOM   1325  C   ILE A 395      16.821  10.991 -29.030  1.00 52.95           C  
ATOM   1326  O   ILE A 395      17.057  12.178 -28.807  1.00 52.39           O  
ATOM   1327  CB  ILE A 395      14.421  10.753 -29.598  1.00 44.67           C  
ATOM   1328  CG1 ILE A 395      13.057  10.244 -29.129  1.00 38.34           C  
ATOM   1329  CG2 ILE A 395      14.754  10.227 -30.988  1.00 47.96           C  
ATOM   1330  CD1 ILE A 395      11.925  10.757 -29.941  1.00 44.85           C  
ATOM   1331  N   ASP A 396      17.678  10.177 -29.628  1.00 49.00           N  
ATOM   1332  CA  ASP A 396      18.900  10.648 -30.242  1.00 50.83           C  
ATOM   1333  C   ASP A 396      18.825  10.326 -31.711  1.00 55.43           C  
ATOM   1334  O   ASP A 396      18.352   9.252 -32.090  1.00 53.45           O  
ATOM   1335  CB  ASP A 396      20.122   9.948 -29.657  1.00 46.87           C  
ATOM   1336  CG  ASP A 396      21.416  10.677 -30.002  1.00 56.49           C  
ATOM   1337  OD1 ASP A 396      21.316  11.791 -30.560  1.00 42.59           O  
ATOM   1338  OD2 ASP A 396      22.512  10.161 -29.695  1.00 49.53           O  
ATOM   1339  N   TYR A 397      19.300  11.249 -32.536  1.00 61.49           N  
ATOM   1340  CA  TYR A 397      19.253  11.088 -33.983  1.00 52.47           C  
ATOM   1341  C   TYR A 397      20.423  11.818 -34.633  1.00 64.80           C  
ATOM   1342  O   TYR A 397      21.292  12.371 -33.949  1.00 58.70           O  
ATOM   1343  CB  TYR A 397      17.954  11.659 -34.517  1.00 59.28           C  
ATOM   1344  CG  TYR A 397      17.812  13.114 -34.176  1.00 59.74           C  
ATOM   1345  CD1 TYR A 397      17.431  13.503 -32.899  1.00 62.04           C  
ATOM   1346  CD2 TYR A 397      18.093  14.105 -35.112  1.00 61.87           C  
ATOM   1347  CE1 TYR A 397      17.305  14.834 -32.562  1.00 70.62           C  
ATOM   1348  CE2 TYR A 397      17.975  15.452 -34.783  1.00 65.98           C  
ATOM   1349  CZ  TYR A 397      17.579  15.802 -33.502  1.00 66.02           C  
ATOM   1350  OH  TYR A 397      17.436  17.114 -33.145  1.00 71.99           O  
ATOM   1351  N   MET A 398      20.423  11.827 -35.962  1.00 68.42           N  
ATOM   1352  CA  MET A 398      21.507  12.414 -36.735  1.00 72.18           C  
ATOM   1353  C   MET A 398      21.117  12.623 -38.208  1.00 74.53           C  
ATOM   1354  O   MET A 398      20.193  11.989 -38.712  1.00 70.05           O  
ATOM   1355  CB  MET A 398      22.746  11.530 -36.637  1.00 60.67           C  
ATOM   1356  CG  MET A 398      22.702  10.320 -37.525  1.00 67.24           C  
ATOM   1357  SD  MET A 398      24.147   9.290 -37.233  1.00 79.09           S  
ATOM   1358  CE  MET A 398      24.047   8.140 -38.596  1.00 70.35           C  
ATOM   1359  N   LYS A 399      21.824  13.526 -38.885  1.00 78.25           N  
ATOM   1360  CA  LYS A 399      21.569  13.822 -40.293  1.00 69.20           C  
ATOM   1361  C   LYS A 399      22.048  12.664 -41.163  1.00 73.93           C  
ATOM   1362  O   LYS A 399      23.073  12.055 -40.861  1.00 79.72           O  
ATOM   1363  CB  LYS A 399      22.280  15.112 -40.683  1.00 62.82           C  
ATOM   1364  N   ASP A 400      21.317  12.335 -42.228  1.00 75.57           N  
ATOM   1365  CA  ASP A 400      21.794  11.283 -43.141  1.00 84.92           C  
ATOM   1366  C   ASP A 400      22.389  11.829 -44.450  1.00 76.84           C  
ATOM   1367  O   ASP A 400      22.658  13.029 -44.578  1.00 75.99           O  
ATOM   1368  CB  ASP A 400      20.711  10.228 -43.426  1.00 76.10           C  
ATOM   1369  CG  ASP A 400      19.583  10.757 -44.306  1.00 84.96           C  
ATOM   1370  OD1 ASP A 400      18.632   9.987 -44.581  1.00 79.20           O  
ATOM   1371  OD2 ASP A 400      19.637  11.941 -44.716  1.00 82.30           O  
ATOM   1372  N   GLY A 403      20.199  15.009 -46.450  1.00 62.92           N  
ATOM   1373  CA  GLY A 403      20.137  15.528 -45.091  1.00 77.22           C  
ATOM   1374  C   GLY A 403      18.795  15.350 -44.382  1.00 79.22           C  
ATOM   1375  O   GLY A 403      18.249  16.294 -43.798  1.00 65.01           O  
ATOM   1376  N   GLU A 404      18.251  14.138 -44.437  1.00 69.57           N  
ATOM   1377  CA  GLU A 404      17.052  13.817 -43.662  1.00 81.07           C  
ATOM   1378  C   GLU A 404      17.419  13.138 -42.327  1.00 73.63           C  
ATOM   1379  O   GLU A 404      18.210  12.200 -42.293  1.00 70.41           O  
ATOM   1380  CB  GLU A 404      16.077  12.948 -44.484  1.00 74.58           C  
ATOM   1381  N   LEU A 405      16.865  13.656 -41.235  1.00 68.28           N  
ATOM   1382  CA  LEU A 405      17.026  13.084 -39.901  1.00 63.97           C  
ATOM   1383  C   LEU A 405      16.675  11.602 -39.850  1.00 62.19           C  
ATOM   1384  O   LEU A 405      15.615  11.188 -40.329  1.00 65.44           O  
ATOM   1385  CB  LEU A 405      16.109  13.813 -38.916  1.00 54.38           C  
ATOM   1386  CG  LEU A 405      16.280  15.314 -38.694  1.00 63.42           C  
ATOM   1387  CD1 LEU A 405      15.277  15.821 -37.667  1.00 55.21           C  
ATOM   1388  CD2 LEU A 405      17.703  15.636 -38.257  1.00 59.92           C  
ATOM   1389  N   VAL A 406      17.561  10.809 -39.259  1.00 63.50           N  
ATOM   1390  CA  VAL A 406      17.227   9.440 -38.891  1.00 63.03           C  
ATOM   1391  C   VAL A 406      17.542   9.144 -37.406  1.00 63.23           C  
ATOM   1392  O   VAL A 406      18.527   9.642 -36.862  1.00 56.18           O  
ATOM   1393  CB  VAL A 406      17.951   8.447 -39.776  1.00 60.75           C  
ATOM   1394  CG1 VAL A 406      17.796   8.861 -41.216  1.00 73.17           C  
ATOM   1395  CG2 VAL A 406      19.424   8.376 -39.384  1.00 61.68           C  
ATOM   1396  N   ALA A 407      16.696   8.329 -36.773  1.00 63.17           N  
ATOM   1397  CA  ALA A 407      16.832   7.966 -35.364  1.00 58.35           C  
ATOM   1398  C   ALA A 407      17.970   6.993 -35.131  1.00 47.51           C  
ATOM   1399  O   ALA A 407      18.269   6.153 -35.965  1.00 61.56           O  
ATOM   1400  CB  ALA A 407      15.552   7.365 -34.872  1.00 50.05           C  
ATOM   1401  N   THR A 408      18.593   7.081 -33.970  1.00 54.18           N  
ATOM   1402  CA  THR A 408      19.688   6.178 -33.659  1.00 50.51           C  
ATOM   1403  C   THR A 408      19.562   5.467 -32.302  1.00 54.96           C  
ATOM   1404  O   THR A 408      20.186   4.430 -32.088  1.00 53.64           O  
ATOM   1405  CB  THR A 408      21.027   6.925 -33.711  1.00 56.30           C  
ATOM   1406  OG1 THR A 408      21.049   7.939 -32.698  1.00 56.91           O  
ATOM   1407  CG2 THR A 408      21.222   7.573 -35.081  1.00 61.24           C  
ATOM   1408  N   SER A 409      18.782   6.028 -31.374  1.00 48.57           N  
ATOM   1409  CA  SER A 409      18.539   5.360 -30.091  1.00 52.45           C  
ATOM   1410  C   SER A 409      17.408   6.013 -29.325  1.00 54.37           C  
ATOM   1411  O   SER A 409      17.085   7.179 -29.535  1.00 54.71           O  
ATOM   1412  CB  SER A 409      19.793   5.345 -29.224  1.00 46.46           C  
ATOM   1413  OG  SER A 409      20.251   6.662 -28.993  1.00 46.84           O  
ATOM   1414  N   ILE A 410      16.788   5.248 -28.440  1.00 51.34           N  
ATOM   1415  CA  ILE A 410      15.751   5.813 -27.610  1.00 42.12           C  
ATOM   1416  C   ILE A 410      15.843   5.221 -26.224  1.00 40.80           C  
ATOM   1417  O   ILE A 410      16.281   4.097 -26.059  1.00 42.39           O  
ATOM   1418  CB  ILE A 410      14.394   5.547 -28.194  1.00 44.35           C  
ATOM   1419  CG1 ILE A 410      14.073   4.064 -28.163  1.00 47.04           C  
ATOM   1420  CG2 ILE A 410      14.357   6.014 -29.608  1.00 45.61           C  
ATOM   1421  CD1 ILE A 410      12.770   3.763 -28.865  1.00 45.20           C  
ATOM   1422  N   VAL A 411      15.455   6.008 -25.232  1.00 42.77           N  
ATOM   1423  CA  VAL A 411      15.388   5.553 -23.856  1.00 42.21           C  
ATOM   1424  C   VAL A 411      13.929   5.567 -23.407  1.00 44.65           C  
ATOM   1425  O   VAL A 411      13.231   6.573 -23.571  1.00 44.63           O  
ATOM   1426  CB  VAL A 411      16.224   6.468 -22.941  1.00 38.97           C  
ATOM   1427  CG1 VAL A 411      16.389   5.867 -21.561  1.00 37.78           C  
ATOM   1428  CG2 VAL A 411      17.583   6.697 -23.548  1.00 39.65           C  
ATOM   1429  N   SER A 412      13.454   4.433 -22.888  1.00 45.54           N  
ATOM   1430  CA  SER A 412      12.095   4.338 -22.353  1.00 43.20           C  
ATOM   1431  C   SER A 412      12.254   3.968 -20.927  1.00 37.71           C  
ATOM   1432  O   SER A 412      12.661   2.837 -20.625  1.00 40.62           O  
ATOM   1433  CB  SER A 412      11.281   3.223 -22.994  1.00 39.99           C  
ATOM   1434  OG  SER A 412      10.012   3.125 -22.337  1.00 45.29           O  
ATOM   1435  N   SER A 413      11.953   4.909 -20.049  1.00 29.19           N  
ATOM   1436  CA  SER A 413      12.306   4.740 -18.652  1.00 41.66           C  
ATOM   1437  C   SER A 413      11.256   5.301 -17.718  1.00 35.27           C  
ATOM   1438  O   SER A 413      11.584   5.694 -16.612  1.00 40.69           O  
ATOM   1439  CB  SER A 413      13.660   5.395 -18.364  1.00 40.02           C  
ATOM   1440  OG  SER A 413      13.596   6.798 -18.558  1.00 35.84           O  
ATOM   1441  N   GLY A 414       9.993   5.305 -18.150  1.00 43.20           N  
ATOM   1442  CA  GLY A 414       8.887   5.629 -17.260  1.00 43.20           C  
ATOM   1443  C   GLY A 414       8.375   7.054 -17.411  1.00 56.61           C  
ATOM   1444  O   GLY A 414       7.330   7.412 -16.852  1.00 51.95           O  
ATOM   1445  N   GLY A 415       9.090   7.861 -18.196  1.00 45.90           N  
ATOM   1446  CA  GLY A 415       8.765   9.271 -18.343  1.00 42.98           C  
ATOM   1447  C   GLY A 415       7.492   9.596 -19.123  1.00 60.38           C  
ATOM   1448  O   GLY A 415       6.886  10.650 -18.919  1.00 56.53           O  
ATOM   1449  N   TYR A 416       7.094   8.706 -20.030  1.00 55.21           N  
ATOM   1450  CA  TYR A 416       5.850   8.877 -20.767  1.00 41.25           C  
ATOM   1451  C   TYR A 416       5.055   7.605 -20.662  1.00 47.76           C  
ATOM   1452  O   TYR A 416       5.495   6.637 -20.052  1.00 55.76           O  
ATOM   1453  CB  TYR A 416       6.133   9.143 -22.241  1.00 52.34           C  
ATOM   1454  CG  TYR A 416       6.714  10.504 -22.574  1.00 44.34           C  
ATOM   1455  CD1 TYR A 416       7.945  10.906 -22.068  1.00 55.54           C  
ATOM   1456  CD2 TYR A 416       6.038  11.375 -23.420  1.00 44.50           C  
ATOM   1457  CE1 TYR A 416       8.484  12.155 -22.383  1.00 52.09           C  
ATOM   1458  CE2 TYR A 416       6.557  12.606 -23.744  1.00 50.90           C  
ATOM   1459  CZ  TYR A 416       7.783  12.997 -23.218  1.00 52.92           C  
ATOM   1460  OH  TYR A 416       8.302  14.229 -23.544  1.00 39.65           O  
ATOM   1461  N   ASN A 417       3.894   7.586 -21.299  1.00 48.05           N  
ATOM   1462  CA  ASN A 417       3.049   6.397 -21.273  1.00 53.59           C  
ATOM   1463  C   ASN A 417       3.417   5.371 -22.349  1.00 45.86           C  
ATOM   1464  O   ASN A 417       2.619   5.060 -23.224  1.00 44.14           O  
ATOM   1465  CB  ASN A 417       1.590   6.817 -21.381  1.00 45.22           C  
ATOM   1466  CG  ASN A 417       1.124   7.562 -20.137  1.00 66.23           C  
ATOM   1467  OD1 ASN A 417       1.433   7.159 -19.016  1.00 73.11           O  
ATOM   1468  ND2 ASN A 417       0.420   8.673 -20.328  1.00 68.84           N  
ATOM   1469  N   ASP A 418       4.648   4.881 -22.287  1.00 32.93           N  
ATOM   1470  CA  ASP A 418       5.156   3.924 -23.248  1.00 46.91           C  
ATOM   1471  C   ASP A 418       4.594   2.563 -22.859  1.00 52.36           C  
ATOM   1472  O   ASP A 418       4.244   2.346 -21.703  1.00 49.39           O  
ATOM   1473  CB  ASP A 418       6.686   3.832 -23.194  1.00 42.09           C  
ATOM   1474  CG  ASP A 418       7.383   5.113 -23.604  1.00 38.69           C  
ATOM   1475  OD1 ASP A 418       6.801   5.907 -24.354  1.00 37.68           O  
ATOM   1476  OD2 ASP A 418       8.537   5.305 -23.146  1.00 40.97           O  
ATOM   1477  N   VAL A 419       4.554   1.656 -23.828  1.00 44.07           N  
ATOM   1478  CA  VAL A 419       3.993   0.339 -23.667  1.00 42.83           C  
ATOM   1479  C   VAL A 419       5.042  -0.712 -23.921  1.00 43.58           C  
ATOM   1480  O   VAL A 419       5.465  -0.884 -25.058  1.00 45.93           O  
ATOM   1481  CB  VAL A 419       2.891   0.085 -24.689  1.00 44.67           C  
ATOM   1482  CG1 VAL A 419       2.319  -1.306 -24.481  1.00 45.84           C  
ATOM   1483  CG2 VAL A 419       1.781   1.124 -24.557  1.00 43.55           C  
ATOM   1484  N   LEU A 420       5.452  -1.410 -22.861  1.00 44.20           N  
ATOM   1485  CA  LEU A 420       6.415  -2.518 -22.939  1.00 57.84           C  
ATOM   1486  C   LEU A 420       5.780  -3.866 -22.560  1.00 55.25           C  
ATOM   1487  O   LEU A 420       5.675  -4.202 -21.392  1.00 71.38           O  
ATOM   1488  CB  LEU A 420       7.646  -2.244 -22.067  1.00 62.02           C  
ATOM   1489  CG  LEU A 420       8.419  -0.965 -22.423  1.00 64.93           C  
ATOM   1490  CD1 LEU A 420       7.765   0.232 -21.760  1.00 60.73           C  
ATOM   1491  CD2 LEU A 420       9.888  -1.057 -22.013  1.00 67.51           C  
ATOM   1492  N   ASP A 421       5.363  -4.616 -23.581  1.00 71.30           N  
ATOM   1493  CA  ASP A 421       4.607  -5.864 -23.448  1.00 63.60           C  
ATOM   1494  C   ASP A 421       5.387  -7.048 -22.874  1.00 70.38           C  
ATOM   1495  O   ASP A 421       4.833  -8.140 -22.762  1.00 71.50           O  
ATOM   1496  CB  ASP A 421       4.146  -6.327 -24.839  1.00 70.26           C  
ATOM   1497  CG  ASP A 421       3.104  -5.421 -25.461  1.00 76.30           C  
ATOM   1498  OD1 ASP A 421       1.904  -5.654 -25.188  1.00 90.92           O  
ATOM   1499  OD2 ASP A 421       3.483  -4.501 -26.239  1.00 72.17           O  
ATOM   1500  N   ASN A 422       6.667  -6.864 -22.560  1.00 70.21           N  
ATOM   1501  CA  ASN A 422       7.561  -8.005 -22.402  1.00 63.54           C  
ATOM   1502  C   ASN A 422       7.550  -8.883 -23.658  1.00 59.70           C  
ATOM   1503  O   ASN A 422       7.943 -10.039 -23.622  1.00 72.00           O  
ATOM   1504  CB  ASN A 422       7.199  -8.831 -21.166  1.00 68.62           C  
ATOM   1505  CG  ASN A 422       7.995  -8.421 -19.934  1.00 95.37           C  
ATOM   1506  OD1 ASN A 422       8.547  -7.316 -19.871  1.00 98.69           O  
ATOM   1507  ND2 ASN A 422       8.059  -9.311 -18.946  1.00 96.60           N  
ATOM   1508  N   SER A 423       7.085  -8.319 -24.766  1.00 59.20           N  
ATOM   1509  CA  SER A 423       7.154  -8.970 -26.059  1.00 52.86           C  
ATOM   1510  C   SER A 423       8.233  -8.316 -26.922  1.00 52.29           C  
ATOM   1511  O   SER A 423       9.144  -7.695 -26.398  1.00 56.08           O  
ATOM   1512  CB  SER A 423       5.808  -8.890 -26.770  1.00 54.32           C  
ATOM   1513  OG  SER A 423       5.644  -7.641 -27.414  1.00 52.75           O  
ATOM   1514  N   ASP A 424       8.123  -8.468 -28.239  1.00 50.13           N  
ATOM   1515  CA  ASP A 424       9.116  -7.963 -29.185  1.00 48.24           C  
ATOM   1516  C   ASP A 424       8.630  -6.663 -29.813  1.00 49.75           C  
ATOM   1517  O   ASP A 424       9.258  -6.110 -30.705  1.00 60.54           O  
ATOM   1518  CB  ASP A 424       9.388  -8.999 -30.304  1.00 49.31           C  
ATOM   1519  CG  ASP A 424       8.158  -9.250 -31.205  1.00 57.61           C  
ATOM   1520  OD1 ASP A 424       7.068  -9.511 -30.651  1.00 59.14           O  
ATOM   1521  OD2 ASP A 424       8.270  -9.183 -32.460  1.00 56.85           O  
ATOM   1522  N   VAL A 425       7.480  -6.187 -29.371  1.00 49.99           N  
ATOM   1523  CA  VAL A 425       6.970  -4.930 -29.873  1.00 50.18           C  
ATOM   1524  C   VAL A 425       6.874  -3.917 -28.745  1.00 51.04           C  
ATOM   1525  O   VAL A 425       6.441  -4.259 -27.647  1.00 52.05           O  
ATOM   1526  CB  VAL A 425       5.577  -5.115 -30.485  1.00 44.44           C  
ATOM   1527  CG1 VAL A 425       4.941  -3.769 -30.727  1.00 42.00           C  
ATOM   1528  CG2 VAL A 425       5.674  -5.922 -31.773  1.00 51.38           C  
ATOM   1529  N   LEU A 426       7.284  -2.679 -29.009  1.00 48.33           N  
ATOM   1530  CA  LEU A 426       7.074  -1.607 -28.049  1.00 38.34           C  
ATOM   1531  C   LEU A 426       6.435  -0.402 -28.656  1.00 42.01           C  
ATOM   1532  O   LEU A 426       6.776  -0.022 -29.757  1.00 43.65           O  
ATOM   1533  CB  LEU A 426       8.367  -1.223 -27.338  1.00 48.20           C  
ATOM   1534  CG  LEU A 426       9.477  -0.389 -27.948  1.00 51.11           C  
ATOM   1535  CD1 LEU A 426       9.277   1.076 -27.677  1.00 42.62           C  
ATOM   1536  CD2 LEU A 426      10.760  -0.830 -27.267  1.00 60.99           C  
ATOM   1537  N   ILE A 427       5.488   0.189 -27.935  1.00 39.38           N  
ATOM   1538  CA  ILE A 427       4.950   1.476 -28.334  1.00 35.46           C  
ATOM   1539  C   ILE A 427       5.640   2.607 -27.563  1.00 44.92           C  
ATOM   1540  O   ILE A 427       5.619   2.676 -26.332  1.00 40.01           O  
ATOM   1541  CB  ILE A 427       3.438   1.553 -28.153  1.00 37.77           C  
ATOM   1542  CG1 ILE A 427       2.788   0.197 -28.452  1.00 44.05           C  
ATOM   1543  CG2 ILE A 427       2.854   2.590 -29.067  1.00 32.93           C  
ATOM   1544  CD1 ILE A 427       2.204   0.136 -29.810  1.00 43.60           C  
ATOM   1545  N   TYR A 428       6.266   3.483 -28.327  1.00 41.01           N  
ATOM   1546  CA  TYR A 428       7.041   4.560 -27.796  1.00 34.43           C  
ATOM   1547  C   TYR A 428       6.327   5.877 -28.061  1.00 38.73           C  
ATOM   1548  O   TYR A 428       5.965   6.177 -29.188  1.00 45.39           O  
ATOM   1549  CB  TYR A 428       8.404   4.538 -28.470  1.00 39.42           C  
ATOM   1550  CG  TYR A 428       9.407   5.433 -27.824  1.00 48.83           C  
ATOM   1551  CD1 TYR A 428       9.992   5.069 -26.630  1.00 39.93           C  
ATOM   1552  CD2 TYR A 428       9.768   6.662 -28.404  1.00 41.03           C  
ATOM   1553  CE1 TYR A 428      10.895   5.883 -26.012  1.00 40.71           C  
ATOM   1554  CE2 TYR A 428      10.686   7.483 -27.793  1.00 38.18           C  
ATOM   1555  CZ  TYR A 428      11.257   7.082 -26.594  1.00 42.41           C  
ATOM   1556  OH  TYR A 428      12.190   7.865 -25.940  1.00 39.75           O  
ATOM   1557  N   THR A 429       6.103   6.654 -27.007  1.00 43.94           N  
ATOM   1558  CA  THR A 429       5.408   7.930 -27.149  1.00 42.22           C  
ATOM   1559  C   THR A 429       6.335   9.029 -27.715  1.00 37.94           C  
ATOM   1560  O   THR A 429       7.489   9.104 -27.333  1.00 44.07           O  
ATOM   1561  CB  THR A 429       4.866   8.399 -25.782  1.00 46.19           C  
ATOM   1562  OG1 THR A 429       4.084   7.359 -25.191  1.00 40.34           O  
ATOM   1563  CG2 THR A 429       4.000   9.651 -25.945  1.00 44.27           C  
ATOM   1564  N   GLY A 430       5.835   9.877 -28.614  1.00 47.08           N  
ATOM   1565  CA  GLY A 430       6.632  10.998 -29.107  1.00 54.44           C  
ATOM   1566  C   GLY A 430       6.908  12.002 -27.996  1.00 49.89           C  
ATOM   1567  O   GLY A 430       6.166  12.057 -27.029  1.00 43.02           O  
ATOM   1568  N   GLN A 431       7.981  12.782 -28.107  1.00 54.33           N  
ATOM   1569  CA  GLN A 431       8.334  13.741 -27.036  1.00 55.98           C  
ATOM   1570  C   GLN A 431       7.592  15.070 -27.159  1.00 53.94           C  
ATOM   1571  O   GLN A 431       7.013  15.383 -28.197  1.00 54.36           O  
ATOM   1572  CB  GLN A 431       9.853  13.977 -26.971  1.00 56.39           C  
ATOM   1573  CG  GLN A 431      10.445  14.535 -28.249  1.00 50.06           C  
ATOM   1574  CD  GLN A 431      11.994  14.467 -28.332  1.00 62.20           C  
ATOM   1575  OE1 GLN A 431      12.676  14.193 -27.344  1.00 54.55           O  
ATOM   1576  NE2 GLN A 431      12.542  14.733 -29.528  1.00 58.37           N  
ATOM   1577  N   GLY A 432       7.600  15.841 -26.082  1.00 61.83           N  
ATOM   1578  CA  GLY A 432       7.013  17.163 -26.100  1.00 54.27           C  
ATOM   1579  C   GLY A 432       5.522  17.233 -25.820  1.00 66.51           C  
ATOM   1580  O   GLY A 432       4.916  16.282 -25.324  1.00 67.85           O  
ATOM   1581  N   GLY A 433       4.939  18.390 -26.129  1.00 72.23           N  
ATOM   1582  CA  GLY A 433       3.524  18.649 -25.919  1.00 65.87           C  
ATOM   1583  C   GLY A 433       3.097  18.651 -24.463  1.00 73.20           C  
ATOM   1584  O   GLY A 433       1.921  18.849 -24.158  1.00 72.53           O  
ATOM   1585  N   ASN A 434       4.048  18.427 -23.562  1.00 73.99           N  
ATOM   1586  CA  ASN A 434       3.742  18.291 -22.137  1.00 80.57           C  
ATOM   1587  C   ASN A 434       2.947  17.024 -21.765  1.00 88.17           C  
ATOM   1588  O   ASN A 434       1.910  17.117 -21.104  1.00 79.83           O  
ATOM   1589  CB  ASN A 434       3.001  19.531 -21.635  1.00 80.81           C  
ATOM   1590  CG  ASN A 434       3.774  20.806 -21.882  1.00 87.38           C  
ATOM   1591  OD1 ASN A 434       4.794  21.062 -21.241  1.00 80.08           O  
ATOM   1592  ND2 ASN A 434       3.296  21.616 -22.818  1.00 84.88           N  
ATOM   1593  N   VAL A 435       3.433  15.848 -22.168  1.00 83.42           N  
ATOM   1594  CA  VAL A 435       2.730  14.591 -21.874  1.00 77.64           C  
ATOM   1595  C   VAL A 435       3.387  13.788 -20.746  1.00 74.20           C  
ATOM   1596  O   VAL A 435       4.559  13.994 -20.417  1.00 68.59           O  
ATOM   1597  CB  VAL A 435       2.608  13.696 -23.132  1.00 74.77           C  
ATOM   1598  CG1 VAL A 435       2.021  12.330 -22.765  1.00 79.89           C  
ATOM   1599  CG2 VAL A 435       1.768  14.386 -24.198  1.00 74.27           C  
ATOM   1600  N   GLU A 442       4.450  23.133 -17.249  1.00 67.00           N  
ATOM   1601  CA  GLU A 442       3.940  23.895 -18.389  1.00 82.30           C  
ATOM   1602  C   GLU A 442       2.563  23.385 -18.865  1.00 96.80           C  
ATOM   1603  O   GLU A 442       2.091  22.340 -18.403  1.00 92.94           O  
ATOM   1604  CB  GLU A 442       4.954  23.867 -19.520  1.00 76.79           C  
ATOM   1605  N   PRO A 443       1.907  24.133 -19.780  1.00101.49           N  
ATOM   1606  CA  PRO A 443       0.575  23.786 -20.311  1.00 98.31           C  
ATOM   1607  C   PRO A 443       0.573  22.960 -21.618  1.00100.53           C  
ATOM   1608  O   PRO A 443       1.490  23.095 -22.430  1.00101.25           O  
ATOM   1609  CB  PRO A 443      -0.063  25.160 -20.554  1.00 83.30           C  
ATOM   1610  CG  PRO A 443       1.093  26.030 -20.919  1.00 95.51           C  
ATOM   1611  CD  PRO A 443       2.298  25.509 -20.149  1.00 94.93           C  
ATOM   1612  N   PRO A 444      -0.475  22.135 -21.815  1.00 90.38           N  
ATOM   1613  CA  PRO A 444      -0.730  21.107 -22.843  1.00 81.26           C  
ATOM   1614  C   PRO A 444      -0.810  21.574 -24.304  1.00 83.10           C  
ATOM   1615  O   PRO A 444      -1.777  22.213 -24.721  1.00 88.25           O  
ATOM   1616  CB  PRO A 444      -2.075  20.516 -22.409  1.00 87.09           C  
ATOM   1617  CG  PRO A 444      -2.116  20.738 -20.944  1.00 88.56           C  
ATOM   1618  CD  PRO A 444      -1.475  22.075 -20.736  1.00 94.27           C  
ATOM   1619  N   LYS A 445       0.199  21.206 -25.085  1.00 78.25           N  
ATOM   1620  CA  LYS A 445       0.280  21.608 -26.479  1.00 75.81           C  
ATOM   1621  C   LYS A 445       0.319  20.364 -27.369  1.00 74.78           C  
ATOM   1622  O   LYS A 445       0.661  19.274 -26.901  1.00 74.91           O  
ATOM   1623  CB  LYS A 445       1.526  22.455 -26.694  1.00 67.90           C  
ATOM   1624  N   ASP A 446      -0.044  20.518 -28.638  1.00 62.74           N  
ATOM   1625  CA  ASP A 446       0.195  19.470 -29.620  1.00 64.91           C  
ATOM   1626  C   ASP A 446       1.595  18.918 -29.398  1.00 69.96           C  
ATOM   1627  O   ASP A 446       2.350  19.432 -28.581  1.00 68.33           O  
ATOM   1628  CB  ASP A 446       0.135  20.032 -31.037  1.00 62.57           C  
ATOM   1629  CG  ASP A 446      -1.242  19.932 -31.661  1.00 76.78           C  
ATOM   1630  OD1 ASP A 446      -1.336  20.145 -32.892  1.00 93.62           O  
ATOM   1631  OD2 ASP A 446      -2.223  19.642 -30.947  1.00 67.31           O  
ATOM   1632  N   GLN A 447       1.938  17.858 -30.118  1.00 70.18           N  
ATOM   1633  CA  GLN A 447       3.323  17.439 -30.204  1.00 62.02           C  
ATOM   1634  C   GLN A 447       3.672  17.792 -31.605  1.00 61.71           C  
ATOM   1635  O   GLN A 447       2.778  18.030 -32.420  1.00 66.00           O  
ATOM   1636  CB  GLN A 447       3.487  15.934 -30.004  1.00 60.28           C  
ATOM   1637  CG  GLN A 447       3.492  15.505 -28.540  1.00 59.15           C  
ATOM   1638  CD  GLN A 447       4.013  14.086 -28.333  1.00 56.44           C  
ATOM   1639  OE1 GLN A 447       4.179  13.303 -29.284  1.00 57.66           O  
ATOM   1640  NE2 GLN A 447       4.289  13.758 -27.089  1.00 48.75           N  
ATOM   1641  N   GLN A 448       4.959  17.801 -31.915  1.00 62.58           N  
ATOM   1642  CA  GLN A 448       5.352  18.250 -33.238  1.00 62.32           C  
ATOM   1643  C   GLN A 448       6.275  17.266 -33.927  1.00 53.40           C  
ATOM   1644  O   GLN A 448       7.160  16.682 -33.313  1.00 64.56           O  
ATOM   1645  CB  GLN A 448       5.971  19.656 -33.166  1.00 61.69           C  
ATOM   1646  CG  GLN A 448       5.510  20.589 -34.287  1.00 79.38           C  
ATOM   1647  CD  GLN A 448       4.540  21.674 -33.819  1.00 90.98           C  
ATOM   1648  OE1 GLN A 448       3.375  21.396 -33.490  1.00 78.59           O  
ATOM   1649  NE2 GLN A 448       5.017  22.922 -33.800  1.00 78.88           N  
ATOM   1650  N   LEU A 449       6.045  17.082 -35.214  1.00 43.08           N  
ATOM   1651  CA  LEU A 449       6.841  16.186 -36.017  1.00 55.42           C  
ATOM   1652  C   LEU A 449       8.090  16.938 -36.425  1.00 63.46           C  
ATOM   1653  O   LEU A 449       8.119  17.576 -37.458  1.00 64.02           O  
ATOM   1654  CB  LEU A 449       6.048  15.764 -37.252  1.00 55.27           C  
ATOM   1655  CG  LEU A 449       6.453  14.467 -37.933  1.00 54.51           C  
ATOM   1656  CD1 LEU A 449       6.368  13.336 -36.929  1.00 54.11           C  
ATOM   1657  CD2 LEU A 449       5.544  14.200 -39.125  1.00 57.28           C  
ATOM   1658  N   VAL A 450       9.108  16.883 -35.580  1.00 67.67           N  
ATOM   1659  CA  VAL A 450      10.360  17.591 -35.804  1.00 60.88           C  
ATOM   1660  C   VAL A 450      11.427  16.902 -34.960  1.00 67.79           C  
ATOM   1661  O   VAL A 450      11.140  15.901 -34.303  1.00 69.46           O  
ATOM   1662  CB  VAL A 450      10.331  19.083 -35.367  1.00 66.19           C  
ATOM   1663  CG1 VAL A 450       9.463  19.964 -36.255  1.00 57.89           C  
ATOM   1664  CG2 VAL A 450      10.133  19.264 -33.870  1.00 68.11           C  
ATOM   1665  N   THR A 451      12.646  17.438 -34.962  1.00 55.93           N  
ATOM   1666  CA  THR A 451      13.729  16.861 -34.173  1.00 54.20           C  
ATOM   1667  C   THR A 451      13.590  15.349 -33.993  1.00 54.41           C  
ATOM   1668  O   THR A 451      13.612  14.591 -34.961  1.00 51.79           O  
ATOM   1669  CB  THR A 451      13.810  17.515 -32.787  1.00 55.02           C  
ATOM   1670  OG1 THR A 451      12.503  17.895 -32.371  1.00 62.77           O  
ATOM   1671  CG2 THR A 451      14.657  18.763 -32.836  1.00 73.43           C  
ATOM   1672  N   GLY A 452      13.432  14.917 -32.747  1.00 58.25           N  
ATOM   1673  CA  GLY A 452      13.400  13.495 -32.423  1.00 51.28           C  
ATOM   1674  C   GLY A 452      12.238  12.766 -33.063  1.00 42.65           C  
ATOM   1675  O   GLY A 452      12.395  11.722 -33.678  1.00 44.01           O  
ATOM   1676  N   ASN A 453      11.056  13.339 -32.924  1.00 47.28           N  
ATOM   1677  CA  ASN A 453       9.870  12.759 -33.514  1.00 45.01           C  
ATOM   1678  C   ASN A 453      10.005  12.563 -35.012  1.00 56.43           C  
ATOM   1679  O   ASN A 453       9.624  11.519 -35.554  1.00 59.46           O  
ATOM   1680  CB  ASN A 453       8.650  13.618 -33.181  1.00 47.10           C  
ATOM   1681  CG  ASN A 453       8.376  13.660 -31.708  1.00 54.37           C  
ATOM   1682  OD1 ASN A 453       8.938  12.873 -30.945  1.00 55.56           O  
ATOM   1683  ND2 ASN A 453       7.519  14.578 -31.287  1.00 60.46           N  
ATOM   1684  N   LEU A 454      10.546  13.575 -35.682  1.00 59.21           N  
ATOM   1685  CA  LEU A 454      10.731  13.500 -37.113  1.00 53.86           C  
ATOM   1686  C   LEU A 454      11.778  12.431 -37.402  1.00 52.57           C  
ATOM   1687  O   LEU A 454      11.632  11.630 -38.328  1.00 58.18           O  
ATOM   1688  CB  LEU A 454      11.156  14.862 -37.658  1.00 62.60           C  
ATOM   1689  CG  LEU A 454      11.320  14.987 -39.175  1.00 69.72           C  
ATOM   1690  CD1 LEU A 454       9.973  14.826 -39.915  1.00 64.68           C  
ATOM   1691  CD2 LEU A 454      11.989  16.318 -39.523  1.00 68.53           C  
ATOM   1692  N   ALA A 455      12.836  12.396 -36.600  1.00 51.21           N  
ATOM   1693  CA  ALA A 455      13.825  11.341 -36.781  1.00 52.39           C  
ATOM   1694  C   ALA A 455      13.144   9.976 -36.853  1.00 60.11           C  
ATOM   1695  O   ALA A 455      13.208   9.292 -37.881  1.00 70.24           O  
ATOM   1696  CB  ALA A 455      14.861  11.367 -35.668  1.00 63.45           C  
ATOM   1697  N   LEU A 456      12.468   9.594 -35.769  1.00 59.99           N  
ATOM   1698  CA  LEU A 456      11.867   8.264 -35.660  1.00 59.40           C  
ATOM   1699  C   LEU A 456      11.072   7.929 -36.899  1.00 55.95           C  
ATOM   1700  O   LEU A 456      11.158   6.822 -37.417  1.00 66.74           O  
ATOM   1701  CB  LEU A 456      10.933   8.175 -34.451  1.00 50.51           C  
ATOM   1702  CG  LEU A 456      11.292   7.444 -33.144  1.00 45.96           C  
ATOM   1703  CD1 LEU A 456      12.489   6.505 -33.200  1.00 36.10           C  
ATOM   1704  CD2 LEU A 456      11.481   8.455 -32.062  1.00 48.93           C  
ATOM   1705  N   LYS A 457      10.287   8.892 -37.364  1.00 54.44           N  
ATOM   1706  CA  LYS A 457       9.422   8.681 -38.516  1.00 61.14           C  
ATOM   1707  C   LYS A 457      10.209   8.362 -39.783  1.00 66.65           C  
ATOM   1708  O   LYS A 457       9.915   7.390 -40.498  1.00 65.27           O  
ATOM   1709  CB  LYS A 457       8.548   9.907 -38.765  1.00 60.24           C  
ATOM   1710  CG  LYS A 457       7.487   9.674 -39.831  1.00 64.36           C  
ATOM   1711  CD  LYS A 457       7.527  10.730 -40.932  1.00 67.80           C  
ATOM   1712  CE  LYS A 457       6.606  10.353 -42.087  1.00 76.77           C  
ATOM   1713  NZ  LYS A 457       7.073  10.937 -43.387  1.00 88.56           N  
ATOM   1714  N   ASN A 458      11.208   9.181 -40.072  1.00 64.53           N  
ATOM   1715  CA  ASN A 458      11.987   8.963 -41.289  1.00 64.96           C  
ATOM   1716  C   ASN A 458      12.709   7.641 -41.161  1.00 71.11           C  
ATOM   1717  O   ASN A 458      13.120   7.041 -42.151  1.00 73.90           O  
ATOM   1718  CB  ASN A 458      12.945  10.131 -41.556  1.00 58.49           C  
ATOM   1719  CG  ASN A 458      12.199  11.463 -41.733  1.00 60.03           C  
ATOM   1720  OD1 ASN A 458      12.565  12.490 -41.156  1.00 60.44           O  
ATOM   1721  ND2 ASN A 458      11.123  11.432 -42.511  1.00 58.42           N  
ATOM   1722  N   SER A 459      12.825   7.158 -39.930  1.00 59.50           N  
ATOM   1723  CA  SER A 459      13.509   5.895 -39.722  1.00 62.78           C  
ATOM   1724  C   SER A 459      12.580   4.772 -40.084  1.00 61.58           C  
ATOM   1725  O   SER A 459      13.003   3.624 -40.216  1.00 64.40           O  
ATOM   1726  CB  SER A 459      14.002   5.758 -38.288  1.00 57.20           C  
ATOM   1727  OG  SER A 459      15.259   6.400 -38.143  1.00 64.92           O  
ATOM   1728  N   ILE A 460      11.304   5.100 -40.254  1.00 57.78           N  
ATOM   1729  CA  ILE A 460      10.359   4.095 -40.726  1.00 58.35           C  
ATOM   1730  C   ILE A 460      10.808   3.678 -42.118  1.00 75.77           C  
ATOM   1731  O   ILE A 460      11.012   2.488 -42.392  1.00 72.80           O  
ATOM   1732  CB  ILE A 460       8.919   4.631 -40.810  1.00 63.12           C  
ATOM   1733  CG1 ILE A 460       8.384   4.997 -39.423  1.00 61.87           C  
ATOM   1734  CG2 ILE A 460       8.024   3.594 -41.445  1.00 63.84           C  
ATOM   1735  CD1 ILE A 460       7.007   5.657 -39.441  1.00 42.62           C  
ATOM   1736  N   ASN A 461      10.981   4.670 -42.990  1.00 64.04           N  
ATOM   1737  CA  ASN A 461      11.429   4.409 -44.361  1.00 73.78           C  
ATOM   1738  C   ASN A 461      12.902   4.040 -44.514  1.00 73.06           C  
ATOM   1739  O   ASN A 461      13.256   3.246 -45.374  1.00 76.19           O  
ATOM   1740  CB  ASN A 461      11.087   5.577 -45.287  1.00 71.73           C  
ATOM   1741  CG  ASN A 461       9.620   5.613 -45.645  1.00 76.96           C  
ATOM   1742  OD1 ASN A 461       9.040   6.682 -45.829  1.00 70.34           O  
ATOM   1743  ND2 ASN A 461       9.007   4.435 -45.742  1.00 63.10           N  
ATOM   1744  N   LYS A 462      13.775   4.610 -43.699  1.00 73.76           N  
ATOM   1745  CA  LYS A 462      15.178   4.248 -43.825  1.00 71.75           C  
ATOM   1746  C   LYS A 462      15.428   2.802 -43.361  1.00 74.20           C  
ATOM   1747  O   LYS A 462      16.489   2.229 -43.632  1.00 74.14           O  
ATOM   1748  CB  LYS A 462      16.066   5.238 -43.082  1.00 61.71           C  
ATOM   1749  N   LYS A 463      14.447   2.211 -42.680  1.00 69.27           N  
ATOM   1750  CA  LYS A 463      14.567   0.844 -42.160  1.00 52.66           C  
ATOM   1751  C   LYS A 463      15.898   0.605 -41.440  1.00 59.35           C  
ATOM   1752  O   LYS A 463      16.429  -0.519 -41.395  1.00 60.08           O  
ATOM   1753  CB  LYS A 463      14.349  -0.190 -43.278  1.00 62.76           C  
ATOM   1754  N   ASN A 464      16.435   1.671 -40.865  1.00 62.70           N  
ATOM   1755  CA  ASN A 464      17.659   1.584 -40.089  1.00 51.91           C  
ATOM   1756  C   ASN A 464      17.395   1.105 -38.661  1.00 67.32           C  
ATOM   1757  O   ASN A 464      16.356   1.420 -38.063  1.00 56.87           O  
ATOM   1758  CB  ASN A 464      18.339   2.948 -40.038  1.00 57.99           C  
ATOM   1759  CG  ASN A 464      17.626   3.920 -39.131  1.00 57.10           C  
ATOM   1760  OD1 ASN A 464      18.107   4.229 -38.036  1.00 62.09           O  
ATOM   1761  ND2 ASN A 464      16.476   4.423 -39.582  1.00 61.81           N  
ATOM   1762  N   PRO A 465      18.344   0.342 -38.108  1.00 59.90           N  
ATOM   1763  CA  PRO A 465      18.232  -0.156 -36.740  1.00 52.04           C  
ATOM   1764  C   PRO A 465      18.384   0.973 -35.706  1.00 61.98           C  
ATOM   1765  O   PRO A 465      19.123   1.932 -35.938  1.00 54.63           O  
ATOM   1766  CB  PRO A 465      19.378  -1.162 -36.644  1.00 62.00           C  
ATOM   1767  CG  PRO A 465      20.404  -0.672 -37.661  1.00 60.72           C  
ATOM   1768  CD  PRO A 465      19.625  -0.009 -38.748  1.00 49.70           C  
ATOM   1769  N   VAL A 466      17.672   0.850 -34.583  1.00 63.36           N  
ATOM   1770  CA  VAL A 466      17.675   1.844 -33.504  1.00 53.59           C  
ATOM   1771  C   VAL A 466      17.963   1.181 -32.155  1.00 50.65           C  
ATOM   1772  O   VAL A 466      17.312   0.213 -31.790  1.00 56.65           O  
ATOM   1773  CB  VAL A 466      16.302   2.517 -33.397  1.00 55.43           C  
ATOM   1774  CG1 VAL A 466      16.247   3.435 -32.204  1.00 49.90           C  
ATOM   1775  CG2 VAL A 466      15.972   3.255 -34.650  1.00 45.51           C  
ATOM   1776  N   ARG A 467      18.951   1.668 -31.413  1.00 50.60           N  
ATOM   1777  CA  ARG A 467      19.188   1.103 -30.098  1.00 49.61           C  
ATOM   1778  C   ARG A 467      18.035   1.497 -29.187  1.00 50.15           C  
ATOM   1779  O   ARG A 467      17.451   2.563 -29.351  1.00 46.70           O  
ATOM   1780  CB  ARG A 467      20.513   1.576 -29.525  1.00 51.43           C  
ATOM   1781  CG  ARG A 467      21.710   0.892 -30.160  1.00 56.18           C  
ATOM   1782  CD  ARG A 467      23.023   1.537 -29.753  1.00 55.05           C  
ATOM   1783  NE  ARG A 467      23.027   2.977 -30.010  1.00 60.24           N  
ATOM   1784  CZ  ARG A 467      23.420   3.545 -31.141  1.00 54.29           C  
ATOM   1785  NH1 ARG A 467      23.855   2.792 -32.138  1.00 56.29           N  
ATOM   1786  NH2 ARG A 467      23.382   4.867 -31.272  1.00 50.53           N  
ATOM   1787  N   VAL A 468      17.699   0.614 -28.257  1.00 46.47           N  
ATOM   1788  CA  VAL A 468      16.588   0.814 -27.358  1.00 40.39           C  
ATOM   1789  C   VAL A 468      17.132   0.465 -26.004  1.00 46.98           C  
ATOM   1790  O   VAL A 468      17.690  -0.614 -25.820  1.00 46.25           O  
ATOM   1791  CB  VAL A 468      15.413  -0.088 -27.704  1.00 40.21           C  
ATOM   1792  CG1 VAL A 468      14.510  -0.259 -26.525  1.00 39.67           C  
ATOM   1793  CG2 VAL A 468      14.634   0.503 -28.869  1.00 43.29           C  
ATOM   1794  N   ILE A 469      17.032   1.428 -25.086  1.00 40.46           N  
ATOM   1795  CA  ILE A 469      17.520   1.289 -23.738  1.00 35.99           C  
ATOM   1796  C   ILE A 469      16.293   1.416 -22.847  1.00 45.54           C  
ATOM   1797  O   ILE A 469      15.452   2.296 -23.071  1.00 42.53           O  
ATOM   1798  CB  ILE A 469      18.513   2.425 -23.392  1.00 37.91           C  
ATOM   1799  CG1 ILE A 469      19.795   2.322 -24.231  1.00 48.42           C  
ATOM   1800  CG2 ILE A 469      18.887   2.374 -21.918  1.00 41.27           C  
ATOM   1801  CD1 ILE A 469      19.800   3.134 -25.536  1.00 42.81           C  
ATOM   1802  N   ARG A 470      16.168   0.546 -21.849  1.00 39.15           N  
ATOM   1803  CA  ARG A 470      14.998   0.565 -20.984  1.00 41.00           C  
ATOM   1804  C   ARG A 470      15.469   0.917 -19.591  1.00 41.28           C  
ATOM   1805  O   ARG A 470      16.507   0.441 -19.155  1.00 44.70           O  
ATOM   1806  CB  ARG A 470      14.276  -0.792 -21.002  1.00 51.60           C  
ATOM   1807  CG  ARG A 470      14.004  -1.329 -22.414  1.00 61.58           C  
ATOM   1808  CD  ARG A 470      13.104  -2.592 -22.464  1.00 65.45           C  
ATOM   1809  NE  ARG A 470      13.574  -3.673 -21.608  1.00 71.11           N  
ATOM   1810  CZ  ARG A 470      13.250  -3.784 -20.321  1.00 80.85           C  
ATOM   1811  NH1 ARG A 470      12.455  -2.872 -19.762  1.00 74.92           N  
ATOM   1812  NH2 ARG A 470      13.722  -4.793 -19.591  1.00 57.64           N  
ATOM   1813  N   GLY A 471      14.726   1.782 -18.914  1.00 41.84           N  
ATOM   1814  CA  GLY A 471      14.990   2.096 -17.518  1.00 43.04           C  
ATOM   1815  C   GLY A 471      14.417   1.014 -16.630  1.00 56.51           C  
ATOM   1816  O   GLY A 471      13.310   0.519 -16.888  1.00 56.35           O  
ATOM   1817  N   ILE A 472      15.155   0.637 -15.586  1.00 56.98           N  
ATOM   1818  CA  ILE A 472      14.710  -0.443 -14.709  1.00 61.10           C  
ATOM   1819  C   ILE A 472      14.543  -0.055 -13.249  1.00 72.48           C  
ATOM   1820  O   ILE A 472      15.262   0.806 -12.728  1.00 67.17           O  
ATOM   1821  CB  ILE A 472      15.651  -1.660 -14.770  1.00 71.16           C  
ATOM   1822  CG1 ILE A 472      17.110  -1.205 -14.706  1.00 55.90           C  
ATOM   1823  CG2 ILE A 472      15.366  -2.489 -16.015  1.00 58.81           C  
ATOM   1824  CD1 ILE A 472      18.101  -2.265 -15.133  1.00 57.63           C  
ATOM   1825  N   LYS A 473      13.594  -0.733 -12.599  1.00 81.05           N  
ATOM   1826  CA  LYS A 473      13.247  -0.482 -11.209  1.00 82.73           C  
ATOM   1827  C   LYS A 473      14.381  -0.906 -10.271  1.00 90.49           C  
ATOM   1828  O   LYS A 473      14.367  -0.602  -9.076  1.00 81.18           O  
ATOM   1829  CB  LYS A 473      11.961  -1.212 -10.859  1.00 75.35           C  
ATOM   1830  N   LYS A 484      22.455  -0.768 -13.016  1.00 87.56           N  
ATOM   1831  CA  LYS A 484      21.356  -0.836 -12.059  1.00 72.18           C  
ATOM   1832  C   LYS A 484      20.179   0.140 -12.312  1.00 73.68           C  
ATOM   1833  O   LYS A 484      19.196   0.090 -11.583  1.00 70.88           O  
ATOM   1834  CB  LYS A 484      21.881  -0.680 -10.625  1.00 80.02           C  
ATOM   1835  CG  LYS A 484      22.747   0.548 -10.402  1.00 82.26           C  
ATOM   1836  CD  LYS A 484      22.591   1.089  -8.980  1.00 75.01           C  
ATOM   1837  CE  LYS A 484      22.845   0.019  -7.940  1.00 71.13           C  
ATOM   1838  NZ  LYS A 484      24.150  -0.687  -8.160  1.00 82.18           N  
ATOM   1839  N   ASN A 485      20.265   1.016 -13.320  1.00 59.08           N  
ATOM   1840  CA  ASN A 485      19.116   1.854 -13.701  1.00 54.15           C  
ATOM   1841  C   ASN A 485      18.684   1.701 -15.147  1.00 52.74           C  
ATOM   1842  O   ASN A 485      17.550   2.044 -15.506  1.00 52.65           O  
ATOM   1843  CB  ASN A 485      19.388   3.345 -13.475  1.00 55.06           C  
ATOM   1844  CG  ASN A 485      19.375   3.738 -12.009  1.00 65.38           C  
ATOM   1845  OD1 ASN A 485      18.517   3.299 -11.231  1.00 53.39           O  
ATOM   1846  ND2 ASN A 485      20.330   4.591 -11.626  1.00 54.46           N  
ATOM   1847  N   TYR A 486      19.589   1.230 -15.993  1.00 49.37           N  
ATOM   1848  CA  TYR A 486      19.292   1.164 -17.419  1.00 47.12           C  
ATOM   1849  C   TYR A 486      19.792  -0.135 -18.028  1.00 47.32           C  
ATOM   1850  O   TYR A 486      20.766  -0.729 -17.567  1.00 51.20           O  
ATOM   1851  CB  TYR A 486      19.909   2.360 -18.149  1.00 45.52           C  
ATOM   1852  CG  TYR A 486      19.374   3.699 -17.698  1.00 43.06           C  
ATOM   1853  CD1 TYR A 486      18.189   4.202 -18.207  1.00 45.94           C  
ATOM   1854  CD2 TYR A 486      20.050   4.453 -16.755  1.00 46.72           C  
ATOM   1855  CE1 TYR A 486      17.691   5.427 -17.793  1.00 41.28           C  
ATOM   1856  CE2 TYR A 486      19.561   5.674 -16.329  1.00 46.73           C  
ATOM   1857  CZ  TYR A 486      18.381   6.152 -16.847  1.00 45.98           C  
ATOM   1858  OH  TYR A 486      17.897   7.370 -16.431  1.00 44.41           O  
ATOM   1859  N   VAL A 487      19.130  -0.581 -19.076  1.00 49.89           N  
ATOM   1860  CA  VAL A 487      19.544  -1.812 -19.700  1.00 53.52           C  
ATOM   1861  C   VAL A 487      19.429  -1.652 -21.182  1.00 47.72           C  
ATOM   1862  O   VAL A 487      18.445  -1.141 -21.683  1.00 54.17           O  
ATOM   1863  CB  VAL A 487      18.688  -3.008 -19.237  1.00 62.24           C  
ATOM   1864  CG1 VAL A 487      17.285  -2.884 -19.772  1.00 53.88           C  
ATOM   1865  CG2 VAL A 487      19.324  -4.319 -19.701  1.00 59.65           C  
ATOM   1866  N   TYR A 488      20.475  -2.052 -21.878  1.00 50.60           N  
ATOM   1867  CA  TYR A 488      20.505  -1.977 -23.317  1.00 48.63           C  
ATOM   1868  C   TYR A 488      19.664  -3.142 -23.802  1.00 57.39           C  
ATOM   1869  O   TYR A 488      19.954  -4.290 -23.495  1.00 58.79           O  
ATOM   1870  CB  TYR A 488      21.954  -2.090 -23.813  1.00 43.71           C  
ATOM   1871  CG  TYR A 488      22.065  -2.305 -25.307  1.00 52.23           C  
ATOM   1872  CD1 TYR A 488      21.373  -1.493 -26.201  1.00 52.00           C  
ATOM   1873  CD2 TYR A 488      22.867  -3.316 -25.830  1.00 53.19           C  
ATOM   1874  CE1 TYR A 488      21.472  -1.683 -27.570  1.00 55.79           C  
ATOM   1875  CE2 TYR A 488      22.970  -3.506 -27.200  1.00 50.19           C  
ATOM   1876  CZ  TYR A 488      22.269  -2.692 -28.057  1.00 49.97           C  
ATOM   1877  OH  TYR A 488      22.366  -2.879 -29.410  1.00 59.17           O  
ATOM   1878  N   ASP A 489      18.605  -2.860 -24.540  1.00 46.70           N  
ATOM   1879  CA  ASP A 489      17.710  -3.929 -24.912  1.00 52.84           C  
ATOM   1880  C   ASP A 489      17.935  -4.437 -26.326  1.00 52.35           C  
ATOM   1881  O   ASP A 489      17.266  -5.363 -26.743  1.00 57.90           O  
ATOM   1882  CB  ASP A 489      16.260  -3.501 -24.718  1.00 56.54           C  
ATOM   1883  CG  ASP A 489      15.277  -4.565 -25.152  1.00 59.84           C  
ATOM   1884  OD1 ASP A 489      15.567  -5.764 -24.951  1.00 74.12           O  
ATOM   1885  OD2 ASP A 489      14.208  -4.210 -25.699  1.00 59.86           O  
ATOM   1886  N   GLY A 490      18.855  -3.829 -27.068  1.00 49.85           N  
ATOM   1887  CA  GLY A 490      19.188  -4.307 -28.400  1.00 50.08           C  
ATOM   1888  C   GLY A 490      18.574  -3.492 -29.520  1.00 52.05           C  
ATOM   1889  O   GLY A 490      18.131  -2.379 -29.291  1.00 58.58           O  
ATOM   1890  N   LEU A 491      18.525  -4.054 -30.727  1.00 54.01           N  
ATOM   1891  CA  LEU A 491      18.105  -3.307 -31.909  1.00 45.46           C  
ATOM   1892  C   LEU A 491      16.652  -3.495 -32.296  1.00 51.87           C  
ATOM   1893  O   LEU A 491      16.098  -4.566 -32.120  1.00 59.01           O  
ATOM   1894  CB  LEU A 491      18.971  -3.671 -33.105  1.00 51.48           C  
ATOM   1895  CG  LEU A 491      20.478  -3.448 -33.025  1.00 57.76           C  
ATOM   1896  CD1 LEU A 491      21.048  -3.865 -34.368  1.00 61.28           C  
ATOM   1897  CD2 LEU A 491      20.822  -1.998 -32.713  1.00 42.14           C  
ATOM   1898  N   TYR A 492      16.059  -2.438 -32.857  1.00 52.66           N  
ATOM   1899  CA  TYR A 492      14.656  -2.413 -33.252  1.00 51.63           C  
ATOM   1900  C   TYR A 492      14.551  -1.680 -34.581  1.00 51.69           C  
ATOM   1901  O   TYR A 492      15.500  -1.055 -35.021  1.00 50.01           O  
ATOM   1902  CB  TYR A 492      13.810  -1.639 -32.216  1.00 45.87           C  
ATOM   1903  CG  TYR A 492      13.488  -2.373 -30.931  1.00 46.62           C  
ATOM   1904  CD1 TYR A 492      12.176  -2.686 -30.600  1.00 54.84           C  
ATOM   1905  CD2 TYR A 492      14.491  -2.753 -30.058  1.00 38.09           C  
ATOM   1906  CE1 TYR A 492      11.875  -3.358 -29.432  1.00 39.76           C  
ATOM   1907  CE2 TYR A 492      14.206  -3.412 -28.895  1.00 46.37           C  
ATOM   1908  CZ  TYR A 492      12.895  -3.708 -28.586  1.00 46.48           C  
ATOM   1909  OH  TYR A 492      12.595  -4.363 -27.428  1.00 43.29           O  
ATOM   1910  N   LEU A 493      13.376  -1.732 -35.188  1.00 41.35           N  
ATOM   1911  CA  LEU A 493      13.074  -0.919 -36.342  1.00 50.16           C  
ATOM   1912  C   LEU A 493      11.770  -0.234 -36.034  1.00 51.74           C  
ATOM   1913  O   LEU A 493      11.009  -0.708 -35.206  1.00 53.80           O  
ATOM   1914  CB  LEU A 493      12.901  -1.802 -37.582  1.00 52.55           C  
ATOM   1915  CG  LEU A 493      14.158  -2.572 -38.016  1.00 67.70           C  
ATOM   1916  CD1 LEU A 493      13.841  -3.979 -38.513  1.00 58.27           C  
ATOM   1917  CD2 LEU A 493      14.928  -1.781 -39.064  1.00 64.97           C  
ATOM   1918  N   VAL A 494      11.503   0.866 -36.717  1.00 51.83           N  
ATOM   1919  CA  VAL A 494      10.272   1.622 -36.526  1.00 51.23           C  
ATOM   1920  C   VAL A 494       9.300   1.309 -37.646  1.00 55.87           C  
ATOM   1921  O   VAL A 494       9.354   1.926 -38.709  1.00 69.58           O  
ATOM   1922  CB  VAL A 494      10.533   3.146 -36.570  1.00 49.03           C  
ATOM   1923  CG1 VAL A 494       9.317   3.900 -36.107  1.00 46.32           C  
ATOM   1924  CG2 VAL A 494      11.727   3.494 -35.746  1.00 47.31           C  
ATOM   1925  N   GLU A 495       8.396   0.369 -37.401  1.00 59.82           N  
ATOM   1926  CA  GLU A 495       7.481  -0.095 -38.436  1.00 53.15           C  
ATOM   1927  C   GLU A 495       6.430   0.939 -38.806  1.00 57.27           C  
ATOM   1928  O   GLU A 495       5.987   1.006 -39.947  1.00 66.71           O  
ATOM   1929  CB  GLU A 495       6.792  -1.381 -37.998  1.00 52.08           C  
ATOM   1930  CG  GLU A 495       7.736  -2.489 -37.602  1.00 51.31           C  
ATOM   1931  CD  GLU A 495       7.023  -3.813 -37.439  1.00 58.93           C  
ATOM   1932  OE1 GLU A 495       7.720  -4.842 -37.329  1.00 56.29           O  
ATOM   1933  OE2 GLU A 495       5.770  -3.823 -37.424  1.00 64.35           O  
ATOM   1934  N   GLU A 496       6.007   1.737 -37.841  1.00 57.10           N  
ATOM   1935  CA  GLU A 496       4.950   2.700 -38.108  1.00 48.72           C  
ATOM   1936  C   GLU A 496       4.804   3.725 -36.997  1.00 50.16           C  
ATOM   1937  O   GLU A 496       5.441   3.632 -35.951  1.00 48.15           O  
ATOM   1938  CB  GLU A 496       3.614   1.990 -38.368  1.00 50.86           C  
ATOM   1939  CG  GLU A 496       3.330   0.815 -37.443  1.00 62.57           C  
ATOM   1940  CD  GLU A 496       1.845   0.628 -37.176  1.00 69.30           C  
ATOM   1941  OE1 GLU A 496       1.469  -0.408 -36.575  1.00 77.14           O  
ATOM   1942  OE2 GLU A 496       1.061   1.520 -37.559  1.00 64.48           O  
ATOM   1943  N   TYR A 497       3.965   4.716 -37.244  1.00 41.16           N  
ATOM   1944  CA  TYR A 497       3.696   5.725 -36.250  1.00 43.15           C  
ATOM   1945  C   TYR A 497       2.281   6.161 -36.532  1.00 52.60           C  
ATOM   1946  O   TYR A 497       1.769   5.917 -37.617  1.00 54.94           O  
ATOM   1947  CB  TYR A 497       4.662   6.899 -36.404  1.00 53.40           C  
ATOM   1948  CG  TYR A 497       4.160   8.007 -37.315  1.00 60.17           C  
ATOM   1949  CD1 TYR A 497       4.213   7.880 -38.704  1.00 61.24           C  
ATOM   1950  CD2 TYR A 497       3.636   9.180 -36.786  1.00 60.21           C  
ATOM   1951  CE1 TYR A 497       3.739   8.891 -39.539  1.00 63.17           C  
ATOM   1952  CE2 TYR A 497       3.164  10.196 -37.607  1.00 55.51           C  
ATOM   1953  CZ  TYR A 497       3.221  10.047 -38.982  1.00 67.27           C  
ATOM   1954  OH  TYR A 497       2.745  11.056 -39.789  1.00 72.13           O  
ATOM   1955  N   TRP A 498       1.625   6.767 -35.556  1.00 47.75           N  
ATOM   1956  CA  TRP A 498       0.319   7.336 -35.809  1.00 48.51           C  
ATOM   1957  C   TRP A 498       0.064   8.455 -34.831  1.00 51.22           C  
ATOM   1958  O   TRP A 498       0.912   8.738 -33.981  1.00 53.29           O  
ATOM   1959  CB  TRP A 498      -0.754   6.263 -35.703  1.00 52.78           C  
ATOM   1960  CG  TRP A 498      -0.954   5.721 -34.336  1.00 48.46           C  
ATOM   1961  CD1 TRP A 498      -1.722   6.252 -33.354  1.00 48.15           C  
ATOM   1962  CD2 TRP A 498      -0.383   4.529 -33.799  1.00 44.77           C  
ATOM   1963  NE1 TRP A 498      -1.670   5.469 -32.231  1.00 48.15           N  
ATOM   1964  CE2 TRP A 498      -0.846   4.405 -32.476  1.00 44.14           C  
ATOM   1965  CE3 TRP A 498       0.491   3.563 -34.303  1.00 47.88           C  
ATOM   1966  CZ2 TRP A 498      -0.491   3.339 -31.654  1.00 47.74           C  
ATOM   1967  CZ3 TRP A 498       0.851   2.505 -33.487  1.00 50.89           C  
ATOM   1968  CH2 TRP A 498       0.354   2.398 -32.173  1.00 49.35           C  
ATOM   1969  N   GLU A 499      -1.108   9.078 -34.928  1.00 56.91           N  
ATOM   1970  CA  GLU A 499      -1.443  10.198 -34.055  1.00 56.36           C  
ATOM   1971  C   GLU A 499      -2.588   9.831 -33.137  1.00 57.99           C  
ATOM   1972  O   GLU A 499      -3.425   8.998 -33.501  1.00 54.95           O  
ATOM   1973  CB  GLU A 499      -1.886  11.415 -34.872  1.00 61.51           C  
ATOM   1974  CG  GLU A 499      -0.945  11.880 -35.968  1.00 74.17           C  
ATOM   1975  CD  GLU A 499      -1.641  12.844 -36.935  1.00 80.85           C  
ATOM   1976  OE1 GLU A 499      -1.250  12.889 -38.127  1.00 76.30           O  
ATOM   1977  OE2 GLU A 499      -2.591  13.542 -36.497  1.00 58.14           O  
ATOM   1978  N   GLU A 500      -2.662  10.520 -31.995  1.00 48.43           N  
ATOM   1979  CA  GLU A 500      -3.652  10.244 -30.969  1.00 52.86           C  
ATOM   1980  C   GLU A 500      -4.241  11.492 -30.303  1.00 58.46           C  
ATOM   1981  O   GLU A 500      -3.595  12.165 -29.513  1.00 57.67           O  
ATOM   1982  CB  GLU A 500      -3.026   9.370 -29.884  1.00 53.68           C  
ATOM   1983  CG  GLU A 500      -2.807   7.940 -30.306  1.00 58.33           C  
ATOM   1984  CD  GLU A 500      -2.733   7.012 -29.117  1.00 51.95           C  
ATOM   1985  OE1 GLU A 500      -2.810   7.530 -27.981  1.00 55.09           O  
ATOM   1986  OE2 GLU A 500      -2.606   5.778 -29.317  1.00 49.66           O  
ATOM   1987  N   THR A 501      -5.495  11.776 -30.593  1.00 55.26           N  
ATOM   1988  CA  THR A 501      -6.152  12.895 -29.957  1.00 64.74           C  
ATOM   1989  C   THR A 501      -6.321  12.544 -28.500  1.00 61.90           C  
ATOM   1990  O   THR A 501      -7.087  11.650 -28.170  1.00 58.94           O  
ATOM   1991  CB  THR A 501      -7.516  13.151 -30.600  1.00 75.44           C  
ATOM   1992  OG1 THR A 501      -7.334  13.421 -31.997  1.00 66.78           O  
ATOM   1993  CG2 THR A 501      -8.201  14.320 -29.937  1.00 65.16           C  
ATOM   1994  N   GLY A 502      -5.598  13.253 -27.638  1.00 72.15           N  
ATOM   1995  CA  GLY A 502      -5.488  12.909 -26.231  1.00 69.83           C  
ATOM   1996  C   GLY A 502      -6.608  13.421 -25.342  1.00 80.39           C  
ATOM   1997  O   GLY A 502      -7.532  14.093 -25.804  1.00 85.28           O  
ATOM   1998  N   SER A 503      -6.501  13.109 -24.052  1.00 79.06           N  
ATOM   1999  CA  SER A 503      -7.572  13.340 -23.075  1.00 96.97           C  
ATOM   2000  C   SER A 503      -7.975  14.809 -22.921  1.00 98.21           C  
ATOM   2001  O   SER A 503      -8.884  15.135 -22.150  1.00 93.15           O  
ATOM   2002  CB  SER A 503      -7.184  12.740 -21.703  1.00 78.61           C  
ATOM   2003  N   HIS A 504      -7.309  15.681 -23.672  1.00 96.82           N  
ATOM   2004  CA  HIS A 504      -7.456  17.121 -23.523  1.00 90.56           C  
ATOM   2005  C   HIS A 504      -7.820  17.724 -24.865  1.00 90.52           C  
ATOM   2006  O   HIS A 504      -8.567  18.696 -24.950  1.00 95.78           O  
ATOM   2007  CB  HIS A 504      -6.131  17.694 -23.050  1.00 81.39           C  
ATOM   2008  CG  HIS A 504      -4.956  16.866 -23.469  1.00 93.65           C  
ATOM   2009  ND1 HIS A 504      -4.682  16.584 -24.791  1.00 90.57           N  
ATOM   2010  CD2 HIS A 504      -4.006  16.229 -22.742  1.00 86.87           C  
ATOM   2011  CE1 HIS A 504      -3.600  15.825 -24.861  1.00 85.19           C  
ATOM   2012  NE2 HIS A 504      -3.172  15.596 -23.634  1.00 90.05           N  
ATOM   2013  N   GLY A 505      -7.281  17.139 -25.922  1.00 82.46           N  
ATOM   2014  CA  GLY A 505      -7.569  17.615 -27.255  1.00 80.35           C  
ATOM   2015  C   GLY A 505      -6.331  17.751 -28.114  1.00 79.75           C  
ATOM   2016  O   GLY A 505      -6.442  18.016 -29.312  1.00 85.57           O  
ATOM   2017  N   LYS A 506      -5.156  17.552 -27.522  1.00 69.19           N  
ATOM   2018  CA  LYS A 506      -3.919  17.800 -28.258  1.00 62.02           C  
ATOM   2019  C   LYS A 506      -3.223  16.540 -28.746  1.00 66.42           C  
ATOM   2020  O   LYS A 506      -3.465  15.447 -28.239  1.00 68.13           O  
ATOM   2021  CB  LYS A 506      -2.960  18.656 -27.434  1.00 73.79           C  
ATOM   2022  CG  LYS A 506      -3.552  19.990 -26.996  1.00 83.90           C  
ATOM   2023  CD  LYS A 506      -4.190  20.728 -28.164  1.00 76.01           C  
ATOM   2024  CE  LYS A 506      -5.009  21.925 -27.680  1.00 75.18           C  
ATOM   2025  NZ  LYS A 506      -5.842  22.516 -28.774  1.00 83.64           N  
ATOM   2026  N   LEU A 507      -2.338  16.706 -29.725  1.00 63.07           N  
ATOM   2027  CA  LEU A 507      -1.692  15.568 -30.372  1.00 61.30           C  
ATOM   2028  C   LEU A 507      -0.709  14.861 -29.486  1.00 62.48           C  
ATOM   2029  O   LEU A 507      -0.231  15.416 -28.488  1.00 72.82           O  
ATOM   2030  CB  LEU A 507      -0.927  15.989 -31.618  1.00 65.65           C  
ATOM   2031  CG  LEU A 507      -1.722  16.057 -32.899  1.00 59.53           C  
ATOM   2032  CD1 LEU A 507      -0.764  16.047 -34.081  1.00 50.89           C  
ATOM   2033  CD2 LEU A 507      -2.717  14.900 -32.953  1.00 74.24           C  
ATOM   2034  N   VAL A 508      -0.410  13.631 -29.893  1.00 57.24           N  
ATOM   2035  CA  VAL A 508       0.635  12.808 -29.315  1.00 51.64           C  
ATOM   2036  C   VAL A 508       0.931  11.839 -30.420  1.00 50.05           C  
ATOM   2037  O   VAL A 508       0.016  11.397 -31.112  1.00 51.10           O  
ATOM   2038  CB  VAL A 508       0.135  12.004 -28.093  1.00 50.51           C  
ATOM   2039  CG1 VAL A 508       1.289  11.271 -27.417  1.00 53.50           C  
ATOM   2040  CG2 VAL A 508      -0.573  12.910 -27.096  1.00 57.67           C  
ATOM   2041  N   PHE A 509       2.204  11.526 -30.611  1.00 45.85           N  
ATOM   2042  CA  PHE A 509       2.598  10.493 -31.557  1.00 48.55           C  
ATOM   2043  C   PHE A 509       2.896   9.221 -30.796  1.00 50.40           C  
ATOM   2044  O   PHE A 509       3.225   9.267 -29.609  1.00 44.78           O  
ATOM   2045  CB  PHE A 509       3.849  10.915 -32.350  1.00 44.59           C  
ATOM   2046  CG  PHE A 509       3.655  12.170 -33.133  1.00 54.76           C  
ATOM   2047  CD1 PHE A 509       2.952  12.150 -34.326  1.00 69.41           C  
ATOM   2048  CD2 PHE A 509       4.144  13.375 -32.663  1.00 63.45           C  
ATOM   2049  CE1 PHE A 509       2.755  13.310 -35.047  1.00 72.82           C  
ATOM   2050  CE2 PHE A 509       3.946  14.539 -33.372  1.00 67.40           C  
ATOM   2051  CZ  PHE A 509       3.256  14.509 -34.566  1.00 68.83           C  
ATOM   2052  N   LYS A 510       2.788   8.099 -31.499  1.00 44.64           N  
ATOM   2053  CA  LYS A 510       3.141   6.804 -30.972  1.00 39.06           C  
ATOM   2054  C   LYS A 510       3.888   6.114 -32.053  1.00 41.49           C  
ATOM   2055  O   LYS A 510       3.414   6.050 -33.152  1.00 42.79           O  
ATOM   2056  CB  LYS A 510       1.881   6.011 -30.672  1.00 42.90           C  
ATOM   2057  CG  LYS A 510       1.024   6.630 -29.582  1.00 39.38           C  
ATOM   2058  CD  LYS A 510       1.769   6.578 -28.234  1.00 34.23           C  
ATOM   2059  CE  LYS A 510       0.868   7.116 -27.114  1.00 33.89           C  
ATOM   2060  NZ  LYS A 510       1.466   6.737 -25.810  1.00 47.48           N  
ATOM   2061  N   PHE A 511       5.066   5.605 -31.741  1.00 46.63           N  
ATOM   2062  CA  PHE A 511       5.860   4.890 -32.713  1.00 38.17           C  
ATOM   2063  C   PHE A 511       5.925   3.422 -32.343  1.00 49.50           C  
ATOM   2064  O   PHE A 511       6.272   3.079 -31.212  1.00 44.20           O  
ATOM   2065  CB  PHE A 511       7.275   5.482 -32.734  1.00 48.36           C  
ATOM   2066  CG  PHE A 511       7.308   6.928 -33.123  1.00 44.41           C  
ATOM   2067  CD1 PHE A 511       7.611   7.302 -34.427  1.00 54.37           C  
ATOM   2068  CD2 PHE A 511       6.981   7.910 -32.204  1.00 44.86           C  
ATOM   2069  CE1 PHE A 511       7.618   8.638 -34.796  1.00 50.32           C  
ATOM   2070  CE2 PHE A 511       6.987   9.253 -32.563  1.00 50.55           C  
ATOM   2071  CZ  PHE A 511       7.312   9.614 -33.857  1.00 51.49           C  
ATOM   2072  N   LYS A 512       5.570   2.560 -33.290  1.00 49.21           N  
ATOM   2073  CA  LYS A 512       5.578   1.121 -33.058  1.00 47.31           C  
ATOM   2074  C   LYS A 512       6.907   0.548 -33.500  1.00 49.67           C  
ATOM   2075  O   LYS A 512       7.220   0.527 -34.672  1.00 47.62           O  
ATOM   2076  CB  LYS A 512       4.424   0.448 -33.794  1.00 41.24           C  
ATOM   2077  CG  LYS A 512       4.402  -1.085 -33.729  1.00 50.35           C  
ATOM   2078  CD  LYS A 512       3.247  -1.642 -34.604  1.00 59.89           C  
ATOM   2079  CE  LYS A 512       3.696  -2.806 -35.491  1.00 56.71           C  
ATOM   2080  NZ  LYS A 512       2.801  -3.010 -36.683  1.00 59.88           N  
ATOM   2081  N   LEU A 513       7.719   0.142 -32.540  1.00 45.78           N  
ATOM   2082  CA  LEU A 513       8.987  -0.442 -32.866  1.00 47.14           C  
ATOM   2083  C   LEU A 513       8.859  -1.932 -32.690  1.00 50.72           C  
ATOM   2084  O   LEU A 513       8.180  -2.389 -31.776  1.00 49.71           O  
ATOM   2085  CB  LEU A 513      10.085   0.106 -31.980  1.00 43.00           C  
ATOM   2086  CG  LEU A 513      10.600   1.504 -32.328  1.00 41.68           C  
ATOM   2087  CD1 LEU A 513       9.715   2.578 -31.750  1.00 46.65           C  
ATOM   2088  CD2 LEU A 513      11.994   1.649 -31.769  1.00 44.34           C  
ATOM   2089  N   ARG A 514       9.456  -2.683 -33.616  1.00 50.80           N  
ATOM   2090  CA  ARG A 514       9.596  -4.116 -33.458  1.00 51.38           C  
ATOM   2091  C   ARG A 514      11.054  -4.448 -33.286  1.00 47.66           C  
ATOM   2092  O   ARG A 514      11.926  -3.847 -33.920  1.00 57.36           O  
ATOM   2093  CB  ARG A 514       9.021  -4.863 -34.649  1.00 42.31           C  
ATOM   2094  CG  ARG A 514       8.869  -6.370 -34.405  1.00 53.85           C  
ATOM   2095  CD  ARG A 514       8.209  -7.066 -35.607  1.00 45.01           C  
ATOM   2096  NE  ARG A 514       6.794  -6.753 -35.714  1.00 42.49           N  
ATOM   2097  CZ  ARG A 514       5.854  -7.483 -35.134  1.00 49.37           C  
ATOM   2098  NH1 ARG A 514       6.221  -8.530 -34.401  1.00 38.79           N  
ATOM   2099  NH2 ARG A 514       4.567  -7.148 -35.259  1.00 47.25           N  
ATOM   2100  N   ARG A 515      11.323  -5.392 -32.402  1.00 47.42           N  
ATOM   2101  CA  ARG A 515      12.685  -5.808 -32.155  1.00 50.34           C  
ATOM   2102  C   ARG A 515      13.147  -6.698 -33.313  1.00 58.93           C  
ATOM   2103  O   ARG A 515      12.407  -7.563 -33.775  1.00 59.87           O  
ATOM   2104  CB  ARG A 515      12.723  -6.576 -30.854  1.00 45.11           C  
ATOM   2105  CG  ARG A 515      14.097  -6.660 -30.237  1.00 41.49           C  
ATOM   2106  CD  ARG A 515      14.059  -7.557 -29.057  1.00 37.83           C  
ATOM   2107  NE  ARG A 515      15.216  -7.340 -28.208  1.00 48.13           N  
ATOM   2108  CZ  ARG A 515      15.984  -8.313 -27.745  1.00 49.22           C  
ATOM   2109  NH1 ARG A 515      15.696  -9.569 -28.050  1.00 60.26           N  
ATOM   2110  NH2 ARG A 515      17.035  -8.035 -26.978  1.00 49.84           N  
ATOM   2111  N   ILE A 516      14.360  -6.479 -33.797  1.00 65.85           N  
ATOM   2112  CA  ILE A 516      14.879  -7.301 -34.890  1.00 69.11           C  
ATOM   2113  C   ILE A 516      15.098  -8.746 -34.422  1.00 62.32           C  
ATOM   2114  O   ILE A 516      15.830  -8.995 -33.456  1.00 57.17           O  
ATOM   2115  CB  ILE A 516      16.163  -6.706 -35.488  1.00 65.29           C  
ATOM   2116  CG1 ILE A 516      15.796  -5.618 -36.493  1.00 56.18           C  
ATOM   2117  CG2 ILE A 516      16.987  -7.786 -36.168  1.00 66.83           C  
ATOM   2118  CD1 ILE A 516      16.897  -4.608 -36.720  1.00 60.91           C  
ATOM   2119  N   PRO A 517      14.444  -9.703 -35.101  1.00 53.48           N  
ATOM   2120  CA  PRO A 517      14.383 -11.060 -34.557  1.00 60.01           C  
ATOM   2121  C   PRO A 517      15.757 -11.694 -34.486  1.00 56.47           C  
ATOM   2122  O   PRO A 517      16.616 -11.372 -35.301  1.00 60.72           O  
ATOM   2123  CB  PRO A 517      13.484 -11.796 -35.552  1.00 54.22           C  
ATOM   2124  CG  PRO A 517      12.701 -10.703 -36.250  1.00 62.63           C  
ATOM   2125  CD  PRO A 517      13.638  -9.554 -36.325  1.00 56.80           C  
ATOM   2126  N   GLY A 518      15.970 -12.547 -33.496  1.00 54.91           N  
ATOM   2127  CA  GLY A 518      17.188 -13.326 -33.418  1.00 56.15           C  
ATOM   2128  C   GLY A 518      18.309 -12.712 -32.613  1.00 70.87           C  
ATOM   2129  O   GLY A 518      19.482 -13.033 -32.826  1.00 69.83           O  
ATOM   2130  N   GLN A 519      17.964 -11.817 -31.692  1.00 70.62           N  
ATOM   2131  CA  GLN A 519      18.955 -11.272 -30.777  1.00 55.39           C  
ATOM   2132  C   GLN A 519      18.737 -11.999 -29.465  1.00 65.99           C  
ATOM   2133  O   GLN A 519      17.653 -12.553 -29.235  1.00 65.70           O  
ATOM   2134  CB  GLN A 519      18.770  -9.753 -30.605  1.00 68.81           C  
ATOM   2135  CG  GLN A 519      18.420  -9.010 -31.896  1.00 56.98           C  
ATOM   2136  CD  GLN A 519      18.110  -7.524 -31.696  1.00 66.73           C  
ATOM   2137  OE1 GLN A 519      18.954  -6.750 -31.229  1.00 54.89           O  
ATOM   2138  NE2 GLN A 519      16.896  -7.117 -32.083  1.00 57.78           N  
ATOM   2139  N   PRO A 520      19.759 -12.007 -28.603  1.00 56.51           N  
ATOM   2140  CA  PRO A 520      19.672 -12.623 -27.275  1.00 57.32           C  
ATOM   2141  C   PRO A 520      18.467 -12.054 -26.528  1.00 73.27           C  
ATOM   2142  O   PRO A 520      18.022 -10.947 -26.843  1.00 69.34           O  
ATOM   2143  CB  PRO A 520      20.953 -12.157 -26.579  1.00 51.69           C  
ATOM   2144  CG  PRO A 520      21.871 -11.735 -27.657  1.00 52.06           C  
ATOM   2145  CD  PRO A 520      21.009 -11.260 -28.798  1.00 59.45           C  
ATOM   2146  N   GLU A 521      17.945 -12.782 -25.550  1.00 70.84           N  
ATOM   2147  CA  GLU A 521      16.735 -12.341 -24.872  1.00 82.90           C  
ATOM   2148  C   GLU A 521      17.055 -11.755 -23.512  1.00 83.30           C  
ATOM   2149  O   GLU A 521      18.137 -11.974 -22.971  1.00 94.26           O  
ATOM   2150  CB  GLU A 521      15.768 -13.512 -24.713  1.00 85.37           C  
ATOM   2151  CG  GLU A 521      15.471 -14.234 -26.022  1.00 87.64           C  
ATOM   2152  CD  GLU A 521      14.960 -15.653 -25.801  1.00 96.08           C  
ATOM   2153  OE1 GLU A 521      14.379 -15.920 -24.718  1.00 98.15           O  
ATOM   2154  OE2 GLU A 521      15.152 -16.500 -26.706  1.00 92.13           O  
ATOM   2155  N   LEU A 522      16.114 -11.001 -22.960  1.00 74.93           N  
ATOM   2156  CA  LEU A 522      16.212 -10.614 -21.551  1.00 89.74           C  
ATOM   2157  C   LEU A 522      14.940 -10.928 -20.757  1.00 92.93           C  
ATOM   2158  O   LEU A 522      13.838 -10.908 -21.308  1.00 94.68           O  
ATOM   2159  CB  LEU A 522      16.586  -9.141 -21.401  1.00 73.00           C  
ATOM   2160  CG  LEU A 522      16.651  -8.300 -22.670  1.00 80.14           C  
ATOM   2161  CD1 LEU A 522      15.243  -8.009 -23.201  1.00 79.70           C  
ATOM   2162  CD2 LEU A 522      17.431  -7.018 -22.395  1.00 62.42           C  
ATOM   2163  N   PRO A 523      15.107 -11.242 -19.461  1.00 93.79           N  
ATOM   2164  CA  PRO A 523      14.060 -11.503 -18.458  1.00 98.22           C  
ATOM   2165  C   PRO A 523      13.284 -10.254 -18.023  1.00 96.66           C  
ATOM   2166  O   PRO A 523      13.774  -9.135 -18.188  1.00 88.37           O  
ATOM   2167  CB  PRO A 523      14.850 -12.054 -17.263  1.00 95.61           C  
ATOM   2168  CG  PRO A 523      16.128 -12.559 -17.849  1.00 95.74           C  
ATOM   2169  CD  PRO A 523      16.442 -11.614 -18.964  1.00 94.31           C  
ATOM   2170  N   TRP A 524      12.092 -10.456 -17.461  1.00 90.98           N  
ATOM   2171  CA  TRP A 524      11.252  -9.344 -17.019  1.00 99.78           C  
ATOM   2172  C   TRP A 524       9.983  -9.821 -16.318  1.00 99.30           C  
ATOM   2173  O   TRP A 524       9.055  -9.039 -16.092  1.00102.35           O  
ATOM   2174  CB  TRP A 524      10.900  -8.444 -18.197  1.00 96.93           C  
TER    2175      TRP A 524                                                      
ATOM   2176  O5'A DT B   1      21.755  33.297 -24.590  0.50 69.76           O  
ATOM   2177  O5'B DT B   1       4.504  16.708  -4.325  0.50 69.76           O  
ATOM   2178  C5'A DT B   1      20.912  33.861 -25.602  0.50 70.90           C  
ATOM   2179  C5'B DT B   1       4.230  17.580  -3.236  0.50 70.90           C  
ATOM   2180  C4'A DT B   1      19.787  32.909 -25.967  0.50 78.64           C  
ATOM   2181  C4'B DT B   1       5.304  18.650  -3.121  0.50 78.64           C  
ATOM   2182  O4'A DT B   1      20.314  31.770 -26.701  0.50 71.33           O  
ATOM   2183  O4'B DT B   1       6.476  18.125  -2.432  0.50 71.33           O  
ATOM   2184  C3'A DT B   1      19.035  32.344 -24.766  0.50 82.72           C  
ATOM   2185  C3'B DT B   1       5.800  19.166  -4.468  0.50 82.72           C  
ATOM   2186  O3'A DT B   1      17.626  32.407 -24.963  0.50 89.62           O  
ATOM   2187  O3'B DT B   1       5.995  20.575  -4.427  0.50 89.62           O  
ATOM   2188  C2'A DT B   1      19.523  30.903 -24.687  0.50 79.45           C  
ATOM   2189  C2'B DT B   1       7.123  18.430  -4.638  0.50 79.45           C  
ATOM   2190  C1'A DT B   1      19.793  30.577 -26.151  0.50 77.55           C  
ATOM   2191  C1'B DT B   1       7.618  18.449  -3.199  0.50 77.55           C  
ATOM   2192  N1 A DT B   1      20.778  29.472 -26.279  0.50 59.52           N  
ATOM   2193  N1 B DT B   1       8.718  17.476  -2.995  0.50 59.52           N  
ATOM   2194  C2 A DT B   1      20.443  28.327 -26.978  0.50 62.58           C  
ATOM   2195  C2 B DT B   1       9.839  17.851  -2.282  0.50 62.58           C  
ATOM   2196  O2 A DT B   1      19.361  28.184 -27.527  0.50 64.78           O  
ATOM   2197  O2 B DT B   1       9.961  18.958  -1.774  0.50 64.78           O  
ATOM   2198  N3 A DT B   1      21.425  27.358 -27.022  0.50 44.88           N  
ATOM   2199  N3 B DT B   1      10.806  16.875  -2.166  0.50 44.88           N  
ATOM   2200  C4 A DT B   1      22.676  27.438 -26.437  0.50 55.56           C  
ATOM   2201  C4 B DT B   1      10.753  15.600  -2.698  0.50 55.56           C  
ATOM   2202  O4 A DT B   1      23.508  26.541 -26.513  0.50 53.15           O  
ATOM   2203  O4 B DT B   1      11.652  14.776  -2.561  0.50 53.15           O  
ATOM   2204  C5 A DT B   1      22.950  28.653 -25.716  0.50 59.73           C  
ATOM   2205  C5 B DT B   1       9.561  15.293  -3.444  0.50 59.73           C  
ATOM   2206  C7 A DT B   1      24.278  28.820 -25.046  0.50 65.22           C  
ATOM   2207  C7 B DT B   1       9.414  13.939  -4.065  0.50 65.22           C  
ATOM   2208  C6 A DT B   1      22.006  29.604 -25.668  0.50 57.21           C  
ATOM   2209  C6 B DT B   1       8.608  16.224  -3.558  0.50 57.21           C  
ATOM   2210  P  A DC B   2      16.625  32.019 -23.764  0.50101.94           P  
ATOM   2211  P  B DC B   2       6.283  21.387  -5.784  0.50101.94           P  
ATOM   2212  OP1A DC B   2      15.355  32.758 -23.968  0.50 91.51           O  
ATOM   2213  OP1B DC B   2       5.029  22.053  -6.192  0.50 91.51           O  
ATOM   2214  OP2A DC B   2      17.372  32.129 -22.488  0.50 98.77           O  
ATOM   2215  OP2B DC B   2       6.965  20.471  -6.733  0.50 98.77           O  
ATOM   2216  O5'A DC B   2      16.319  30.474 -24.018  0.50 88.20           O  
ATOM   2217  O5'B DC B   2       7.294  22.538  -5.323  0.50 88.20           O  
ATOM   2218  C5'A DC B   2      15.652  30.087 -25.208  0.50 96.31           C  
ATOM   2219  C5'B DC B   2       7.817  22.552  -3.999  0.50 96.31           C  
ATOM   2220  C4'A DC B   2      15.551  28.580 -25.212  0.50 92.27           C  
ATOM   2221  C4'B DC B   2       9.339  22.514  -3.995  0.50 92.27           C  
ATOM   2222  O4'A DC B   2      16.875  28.023 -25.365  0.50 80.80           O  
ATOM   2223  O4'B DC B   2       9.811  21.145  -3.967  0.50 80.80           O  
ATOM   2224  C3'A DC B   2      15.010  28.010 -23.907  0.50 88.05           C  
ATOM   2225  C3'B DC B   2      10.056  23.152  -5.192  0.50 88.05           C  
ATOM   2226  O3'A DC B   2      13.737  27.449 -24.158  0.50 90.95           O  
ATOM   2227  O3'B DC B   2      10.757  24.324  -4.786  0.50 90.95           O  
ATOM   2228  C2'A DC B   2      16.023  26.958 -23.469  0.50 78.84           C  
ATOM   2229  C2'B DC B   2      11.035  22.077  -5.663  0.50 78.84           C  
ATOM   2230  C1'A DC B   2      16.925  26.797 -24.683  0.50 73.88           C  
ATOM   2231  C1'B DC B   2      11.142  21.214  -4.415  0.50 73.88           C  
ATOM   2232  N1 A DC B   2      18.325  26.538 -24.293  0.50 58.77           N  
ATOM   2233  N1 B DC B   2      11.676  19.870  -4.701  0.50 58.77           N  
ATOM   2234  C2 A DC B   2      18.965  25.410 -24.800  0.50 59.58           C  
ATOM   2235  C2 B DC B   2      12.893  19.510  -4.123  0.50 59.58           C  
ATOM   2236  O2 A DC B   2      18.330  24.677 -25.574  0.50 57.60           O  
ATOM   2237  O2 B DC B   2      13.451  20.332  -3.373  0.50 57.60           O  
ATOM   2238  N3 A DC B   2      20.252  25.172 -24.431  0.50 47.01           N  
ATOM   2239  N3 B DC B   2      13.399  18.276  -4.394  0.50 47.01           N  
ATOM   2240  C4 A DC B   2      20.873  26.011 -23.593  0.50 54.14           C  
ATOM   2241  C4 B DC B   2      12.735  17.449  -5.207  0.50 54.14           C  
ATOM   2242  N4 A DC B   2      22.143  25.752 -23.239  0.50 56.73           N  
ATOM   2243  N4 B DC B   2      13.261  16.242  -5.455  0.50 56.73           N  
ATOM   2244  C5 A DC B   2      20.218  27.158 -23.063  0.50 56.63           C  
ATOM   2245  C5 B DC B   2      11.498  17.817  -5.807  0.50 56.63           C  
ATOM   2246  C6 A DC B   2      18.957  27.381 -23.433  0.50 68.32           C  
ATOM   2247  C6 B DC B   2      11.012  19.028  -5.537  0.50 68.32           C  
ATOM   2248  P  A DC B   3      12.859  26.856 -22.951  0.50108.19           P  
ATOM   2249  P  B DC B   3      11.307  25.362  -5.884  0.50108.19           P  
ATOM   2250  OP1A DC B   3      11.505  27.454 -23.041  0.50 79.75           O  
ATOM   2251  OP1B DC B   3      10.779  26.703  -5.545  0.50 79.75           O  
ATOM   2252  OP2A DC B   3      13.621  27.031 -21.696  0.50 83.32           O  
ATOM   2253  OP2B DC B   3      11.033  24.798  -7.226  0.50 83.32           O  
ATOM   2254  O5'A DC B   3      12.812  25.288 -23.273  0.50 66.50           O  
ATOM   2255  O5'B DC B   3      12.892  25.326  -5.667  0.50 66.50           O  
ATOM   2256  C5'A DC B   3      12.687  24.894 -24.648  0.50 81.47           C  
ATOM   2257  C5'B DC B   3      13.432  25.387  -4.346  0.50 81.47           C  
ATOM   2258  C4'A DC B   3      13.191  23.479 -24.867  0.50 81.35           C  
ATOM   2259  C4'B DC B   3      14.902  25.000  -4.353  0.50 81.35           C  
ATOM   2260  O4'A DC B   3      14.628  23.418 -24.678  0.50 77.92           O  
ATOM   2261  O4'B DC B   3      15.042  23.565  -4.489  0.50 77.92           O  
ATOM   2262  C3'A DC B   3      12.592  22.436 -23.930  0.50 74.25           C  
ATOM   2263  C3'B DC B   3      15.731  25.620  -5.478  0.50 74.25           C  
ATOM   2264  O3'A DC B   3      12.138  21.318 -24.684  0.50 67.84           O  
ATOM   2265  O3'B DC B   3      16.897  26.236  -4.950  0.50 67.84           O  
ATOM   2266  C2'A DC B   3      13.741  22.070 -22.994  0.50 64.98           C  
ATOM   2267  C2'B DC B   3      16.100  24.455  -6.391  0.50 64.98           C  
ATOM   2268  C1'A DC B   3      14.954  22.290 -23.891  0.50 64.30           C  
ATOM   2269  C1'B DC B   3      16.051  23.273  -5.437  0.50 64.30           C  
ATOM   2270  N1 A DC B   3      16.205  22.606 -23.155  0.50 58.49           N  
ATOM   2271  N1 B DC B   3      15.665  22.005  -6.091  0.50 58.49           N  
ATOM   2272  C2 A DC B   3      17.373  21.858 -23.389  0.50 52.37           C  
ATOM   2273  C2 B DC B   3      16.344  20.832  -5.743  0.50 52.37           C  
ATOM   2274  O2 A DC B   3      17.349  20.925 -24.211  0.50 56.14           O  
ATOM   2275  O2 B DC B   3      17.259  20.890  -4.908  0.50 56.14           O  
ATOM   2276  N3 A DC B   3      18.497  22.174 -22.699  0.50 41.73           N  
ATOM   2277  N3 B DC B   3      15.984  19.674  -6.338  0.50 41.73           N  
ATOM   2278  C4 A DC B   3      18.477  23.186 -21.831  0.50 46.76           C  
ATOM   2279  C4 B DC B   3      14.990  19.668  -7.226  0.50 46.76           C  
ATOM   2280  N4 A DC B   3      19.605  23.474 -21.175  0.50 49.89           N  
ATOM   2281  N4 B DC B   3      14.660  18.501  -7.790  0.50 49.89           N  
ATOM   2282  C5 A DC B   3      17.304  23.955 -21.583  0.50 46.26           C  
ATOM   2283  C5 B DC B   3      14.289  20.853  -7.587  0.50 46.26           C  
ATOM   2284  C6 A DC B   3      16.199  23.629 -22.258  0.50 46.72           C  
ATOM   2285  C6 B DC B   3      14.658  21.996  -7.004  0.50 46.72           C  
ATOM   2286  P  A DA B   4      11.062  20.300 -24.053  0.50 84.60           P  
ATOM   2287  P  B DA B   4      17.844  27.120  -5.903  0.50 84.60           P  
ATOM   2288  OP1A DA B   4      10.203  19.809 -25.154  0.50 65.78           O  
ATOM   2289  OP1B DA B   4      18.352  28.260  -5.106  0.50 65.78           O  
ATOM   2290  OP2A DA B   4      10.448  20.957 -22.867  0.50 57.72           O  
ATOM   2291  OP2B DA B   4      17.118  27.368  -7.163  0.50 57.72           O  
ATOM   2292  O5'A DA B   4      11.961  19.079 -23.528  0.50 60.82           O  
ATOM   2293  O5'B DA B   4      19.074  26.149  -6.215  0.50 60.82           O  
ATOM   2294  C5'A DA B   4      12.614  18.255 -24.500  0.50 56.80           C  
ATOM   2295  C5'B DA B   4      19.885  25.751  -5.117  0.50 56.80           C  
ATOM   2296  C4'A DA B   4      13.623  17.289 -23.891  0.50 47.62           C  
ATOM   2297  C4'B DA B   4      20.933  24.734  -5.527  0.50 47.62           C  
ATOM   2298  O4'A DA B   4      14.781  18.009 -23.390  0.50 38.55           O  
ATOM   2299  O4'B DA B   4      20.265  23.507  -5.934  0.50 38.55           O  
ATOM   2300  C3'A DA B   4      13.111  16.429 -22.744  0.50 49.08           C  
ATOM   2301  C3'B DA B   4      21.835  25.164  -6.680  0.50 49.08           C  
ATOM   2302  O3'A DA B   4      13.464  15.092 -23.025  0.50 54.62           O  
ATOM   2303  O3'B DA B   4      23.184  24.765  -6.430  0.50 54.62           O  
ATOM   2304  C2'A DA B   4      13.861  16.974 -21.526  0.50 47.55           C  
ATOM   2305  C2'B DA B   4      21.232  24.409  -7.865  0.50 47.55           C  
ATOM   2306  C1'A DA B   4      15.158  17.524 -22.124  0.50 41.91           C  
ATOM   2307  C1'B DA B   4      20.660  23.134  -7.230  0.50 41.91           C  
ATOM   2308  N9 A DA B   4      15.761  18.627 -21.366  0.50 47.53           N  
ATOM   2309  N9 B DA B   4      19.486  22.598  -7.928  0.50 47.53           N  
ATOM   2310  C8 A DA B   4      15.078  19.658 -20.789  0.50 41.62           C  
ATOM   2311  C8 B DA B   4      18.439  23.328  -8.417  0.50 41.62           C  
ATOM   2312  N7 A DA B   4      15.839  20.521 -20.171  0.50 41.96           N  
ATOM   2313  N7 B DA B   4      17.518  22.607  -9.005  0.50 41.96           N  
ATOM   2314  C5 A DA B   4      17.120  20.028 -20.350  0.50 40.20           C  
ATOM   2315  C5 B DA B   4      17.985  21.312  -8.895  0.50 40.20           C  
ATOM   2316  C6 A DA B   4      18.375  20.500 -19.921  0.50 40.17           C  
ATOM   2317  C6 B DA B   4      17.454  20.079  -9.330  0.50 40.17           C  
ATOM   2318  N6 A DA B   4      18.519  21.621 -19.200  0.50 38.40           N  
ATOM   2319  N6 B DA B   4      16.289  19.960  -9.983  0.50 38.40           N  
ATOM   2320  N1 A DA B   4      19.465  19.784 -20.263  0.50 40.72           N  
ATOM   2321  N1 B DA B   4      18.174  18.971  -9.065  0.50 40.72           N  
ATOM   2322  C2 A DA B   4      19.306  18.666 -20.984  0.50 38.75           C  
ATOM   2323  C2 B DA B   4      19.338  19.098  -8.413  0.50 38.75           C  
ATOM   2324  N3 A DA B   4      18.171  18.134 -21.440  0.50 42.52           N  
ATOM   2325  N3 B DA B   4      19.930  20.199  -7.964  0.50 42.52           N  
ATOM   2326  C4 A DA B   4      17.098  18.864 -21.088  0.50 38.54           C  
ATOM   2327  C4 B DA B   4      19.198  21.286  -8.237  0.50 38.54           C  
HETATM 2328  N1 A5CM B   5      11.396   9.316 -21.996  0.50 49.93           N  
HETATM 2329  N1 B5CM B   5      28.760  26.837  -7.420  0.50 49.93           N  
HETATM 2330  C2 A5CM B   5      10.650   7.955 -22.045  0.50 42.61           C  
HETATM 2331  C2 B5CM B   5      30.165  27.492  -7.345  0.50 42.61           C  
HETATM 2332  N3 A5CM B   5       9.551   7.724 -23.124  0.50 43.97           N  
HETATM 2333  N3 B5CM B   5      30.438  28.520  -6.208  0.50 43.97           N  
HETATM 2334  C4 A5CM B   5       9.495   8.611 -24.341  0.50 45.05           C  
HETATM 2335  C4 B5CM B   5      29.539  28.581  -4.996  0.50 45.05           C  
HETATM 2336  C5 A5CM B   5      10.343   9.927 -24.390  0.50 50.77           C  
HETATM 2337  C5 B5CM B   5      28.193  27.779  -4.978  0.50 50.77           C  
HETATM 2338  C5AA5CM B   5      10.214  10.869 -25.593  0.50 50.34           C  
HETATM 2339  C5AB5CM B   5      27.258  27.881  -3.763  0.50 50.34           C  
HETATM 2340  C6 A5CM B   5      11.263  10.288 -23.187  0.50 44.53           C  
HETATM 2341  C6 B5CM B   5      27.796  26.939  -6.220  0.50 44.53           C  
HETATM 2342  O2 A5CM B   5      10.683   7.085 -20.948  0.50 44.63           O  
HETATM 2343  O2 B5CM B   5      30.982  27.537  -8.486  0.50 44.63           O  
HETATM 2344  N4 A5CM B   5       8.677   8.187 -25.465  0.50 42.35           N  
HETATM 2345  N4 B5CM B   5      29.959  29.378  -3.846  0.50 42.35           N  
HETATM 2346  C1'A5CM B   5      12.212   9.631 -20.805  0.50 46.02           C  
HETATM 2347  C1'B5CM B   5      28.371  26.141  -8.650  0.50 46.02           C  
HETATM 2348  C2'A5CM B   5      13.482  10.452 -21.070  0.50 63.25           C  
HETATM 2349  C2'B5CM B   5      27.859  24.712  -8.450  0.50 63.25           C  
HETATM 2350  C3'A5CM B   5      13.540  11.395 -19.893  0.50 67.71           C  
HETATM 2351  C3'B5CM B   5      26.851  24.577  -9.564  0.50 67.71           C  
HETATM 2352  C4'A5CM B   5      12.056  11.706 -19.712  0.50 51.05           C  
HETATM 2353  C4'B5CM B   5      26.204  25.961  -9.622  0.50 51.05           C  
HETATM 2354  O4'A5CM B   5      11.410  10.398 -19.857  0.50 56.51           O  
HETATM 2355  O4'B5CM B   5      27.264  26.896  -9.226  0.50 56.51           O  
HETATM 2356  O3'A5CM B   5      14.011  10.693 -18.751  0.50 60.01           O  
HETATM 2357  O3'B5CM B   5      27.518  24.382 -10.795  0.50 60.01           O  
HETATM 2358  C5'A5CM B   5      11.533  12.637 -20.819  0.50 50.17           C  
HETATM 2359  C5'B5CM B   5      24.976  26.063  -8.702  0.50 50.17           C  
HETATM 2360  O5'A5CM B   5      12.612  13.171 -21.548  0.50 45.95           O  
HETATM 2361  O5'B5CM B   5      25.364  25.714  -7.395  0.50 45.95           O  
HETATM 2362  P  A5CM B   5      12.350  13.929 -23.000  0.50 41.38           P  
HETATM 2363  P  B5CM B   5      24.322  25.866  -6.122  0.50 41.38           P  
HETATM 2364  OP1A5CM B   5      12.627  12.924 -24.277  0.50 45.45           O  
HETATM 2365  OP1B5CM B   5      25.050  25.474  -4.699  0.50 45.45           O  
HETATM 2366  OP2A5CM B   5      11.038  14.555 -23.086  0.50 49.70           O  
HETATM 2367  OP2B5CM B   5      23.682  27.173  -6.032  0.50 49.70           O  
ATOM   2368  P  A DG B   6      14.305  11.471 -17.366  0.50 70.67           P  
ATOM   2369  P  B DG B   6      26.749  23.705 -12.036  0.50 70.67           P  
ATOM   2370  OP1A DG B   6      13.745  10.668 -16.254  0.50 72.96           O  
ATOM   2371  OP1B DG B   6      27.509  24.012 -13.273  0.50 72.96           O  
ATOM   2372  OP2A DG B   6      13.928  12.890 -17.539  0.50 49.44           O  
ATOM   2373  OP2B DG B   6      25.315  24.050 -11.939  0.50 49.44           O  
ATOM   2374  O5'A DG B   6      15.891  11.469 -17.267  0.50 51.91           O  
ATOM   2375  O5'B DG B   6      26.851  22.153 -11.722  0.50 51.91           O  
ATOM   2376  C5'A DG B   6      16.500  12.737 -17.092  0.50 50.37           C  
ATOM   2377  C5'B DG B   6      25.716  21.344 -11.872  0.50 50.37           C  
ATOM   2378  C4'A DG B   6      17.948  12.618 -16.672  0.50 47.18           C  
ATOM   2379  C4'B DG B   6      26.171  19.962 -12.249  0.50 47.18           C  
ATOM   2380  O4'A DG B   6      18.406  13.958 -16.373  0.50 51.68           O  
ATOM   2381  O4'B DG B   6      25.012  19.249 -12.697  0.50 51.68           O  
ATOM   2382  C3'A DG B   6      18.189  11.832 -15.393  0.50 48.24           C  
ATOM   2383  C3'B DG B   6      27.058  19.901 -13.466  0.50 48.24           C  
ATOM   2384  O3'A DG B   6      19.542  11.398 -15.360  0.50 40.88           O  
ATOM   2385  O3'B DG B   6      27.363  18.555 -13.630  0.50 40.88           O  
ATOM   2386  C2'A DG B   6      17.885  12.892 -14.331  0.50 50.48           C  
ATOM   2387  C2'B DG B   6      26.051  20.328 -14.512  0.50 50.48           C  
ATOM   2388  C1'A DG B   6      18.444  14.156 -14.981  0.50 34.41           C  
ATOM   2389  C1'B DG B   6      24.870  19.462 -14.085  0.50 34.41           C  
ATOM   2390  N9 A DG B   6      17.686  15.365 -14.694  0.50 36.73           N  
ATOM   2391  N9 B DG B   6      23.580  20.079 -14.317  0.50 36.73           N  
ATOM   2392  C8 A DG B   6      16.392  15.699 -15.049  0.50 37.94           C  
ATOM   2393  C8 B DG B   6      23.157  21.309 -13.887  0.50 37.94           C  
ATOM   2394  N7 A DG B   6      16.024  16.879 -14.618  0.50 40.11           N  
ATOM   2395  N7 B DG B   6      21.941  21.600 -14.257  0.50 40.11           N  
ATOM   2396  C5 A DG B   6      17.147  17.350 -13.938  0.50 38.94           C  
ATOM   2397  C5 B DG B   6      21.532  20.481 -14.973  0.50 38.94           C  
ATOM   2398  C6 A DG B   6      17.376  18.564 -13.250  0.50 34.33           C  
ATOM   2399  C6 B DG B   6      20.310  20.208 -15.618  0.50 34.33           C  
ATOM   2400  O6 A DG B   6      16.596  19.511 -13.098  0.50 44.82           O  
ATOM   2401  O6 B DG B   6      19.311  20.930 -15.680  0.50 44.82           O  
ATOM   2402  N1 A DG B   6      18.660  18.623 -12.707  0.50 35.91           N  
ATOM   2403  N1 B DG B   6      20.322  18.959 -16.231  0.50 35.91           N  
ATOM   2404  C2 A DG B   6      19.606  17.626 -12.820  0.50 39.97           C  
ATOM   2405  C2 B DG B   6      21.378  18.080 -16.220  0.50 39.97           C  
ATOM   2406  N2 A DG B   6      20.796  17.823 -12.243  0.50 45.01           N  
ATOM   2407  N2 B DG B   6      21.211  16.920 -16.868  0.50 45.01           N  
ATOM   2408  N3 A DG B   6      19.409  16.491 -13.463  0.50 38.88           N  
ATOM   2409  N3 B DG B   6      22.531  18.319 -15.621  0.50 38.88           N  
ATOM   2410  C4 A DG B   6      18.169  16.428 -13.986  0.50 38.89           C  
ATOM   2411  C4 B DG B   6      22.533  19.534 -15.018  0.50 38.89           C  
ATOM   2412  P  A DT B   7      19.941  10.054 -14.574  0.50 49.26           P  
ATOM   2413  P  B DT B   7      28.499  18.097 -14.673  0.50 49.26           P  
ATOM   2414  OP1A DT B   7      21.246   9.589 -15.091  0.50 47.50           O  
ATOM   2415  OP1B DT B   7      29.016  16.782 -14.242  0.50 47.50           O  
ATOM   2416  OP2A DT B   7      18.771   9.144 -14.604  0.50 48.34           O  
ATOM   2417  OP2B DT B   7      29.463  19.216 -14.835  0.50 48.34           O  
ATOM   2418  O5'A DT B   7      20.168  10.548 -13.084  0.50 43.22           O  
ATOM   2419  O5'B DT B   7      27.692  17.911 -16.034  0.50 43.22           O  
ATOM   2420  C5'A DT B   7      21.371  11.195 -12.708  0.50 43.22           C  
ATOM   2421  C5'B DT B   7      27.121  16.656 -16.374  0.50 43.22           C  
ATOM   2422  C4'A DT B   7      21.116  11.864 -11.378  0.50 43.49           C  
ATOM   2423  C4'B DT B   7      26.492  16.826 -17.727  0.50 43.49           C  
ATOM   2424  O4'A DT B   7      20.192  12.957 -11.580  0.50 34.81           O  
ATOM   2425  O4'B DT B   7      25.349  17.688 -17.552  0.50 34.81           O  
ATOM   2426  C3'A DT B   7      20.467  10.988 -10.305  0.50 43.91           C  
ATOM   2427  C3'B DT B   7      27.377  17.512 -18.775  0.50 43.91           C  
ATOM   2428  O3'A DT B   7      21.331  10.941  -9.178  0.50 54.16           O  
ATOM   2429  O3'B DT B   7      27.564  16.630 -19.876  0.50 54.16           O  
ATOM   2430  C2'A DT B   7      19.171  11.726  -9.967  0.50 40.48           C  
ATOM   2431  C2'B DT B   7      26.583  18.749 -19.191  0.50 40.48           C  
ATOM   2432  C1'A DT B   7      19.595  13.145 -10.326  0.50 40.15           C  
ATOM   2433  C1'B DT B   7      25.178  18.315 -18.799  0.50 40.15           C  
ATOM   2434  N1 A DT B   7      18.547  14.204 -10.426  0.50 37.14           N  
ATOM   2435  N1 B DT B   7      24.186  19.397 -18.694  0.50 37.14           N  
ATOM   2436  C2 A DT B   7      18.811  15.374  -9.768  0.50 34.73           C  
ATOM   2437  C2 B DT B   7      22.989  19.162 -19.296  0.50 34.73           C  
ATOM   2438  O2 A DT B   7      19.814  15.544  -9.133  0.50 40.97           O  
ATOM   2439  O2 B DT B   7      22.772  18.128 -19.860  0.50 40.97           O  
ATOM   2440  N3 A DT B   7      17.864  16.339  -9.874  0.50 35.05           N  
ATOM   2441  N3 B DT B   7      22.066  20.158 -19.211  0.50 35.05           N  
ATOM   2442  C4 A DT B   7      16.680  16.247 -10.570  0.50 34.11           C  
ATOM   2443  C4 B DT B   7      22.236  21.367 -18.580  0.50 34.11           C  
ATOM   2444  O4 A DT B   7      15.879  17.176 -10.603  0.50 40.27           O  
ATOM   2445  O4 B DT B   7      21.342  22.214 -18.553  0.50 40.27           O  
ATOM   2446  C5 A DT B   7      16.449  14.996 -11.246  0.50 32.77           C  
ATOM   2447  C5 B DT B   7      23.527  21.565 -17.976  0.50 32.77           C  
ATOM   2448  C7 A DT B   7      15.181  14.817 -12.032  0.50 39.75           C  
ATOM   2449  C7 B DT B   7      23.795  22.855 -17.266  0.50 39.75           C  
ATOM   2450  C6 A DT B   7      17.383  14.039 -11.151  0.50 27.82           C  
ATOM   2451  C6 B DT B   7      24.440  20.585 -18.045  0.50 27.82           C  
ATOM   2452  P  A DC B   8      21.101   9.848  -8.019  0.50 53.47           P  
ATOM   2453  P  B DC B   8      28.533  17.031 -21.100  0.50 53.47           P  
ATOM   2454  OP1A DC B   8      21.956   8.688  -8.312  0.50 51.62           O  
ATOM   2455  OP1B DC B   8      29.654  16.077 -21.123  0.50 51.62           O  
ATOM   2456  OP2A DC B   8      19.644   9.674  -7.829  0.50 61.64           O  
ATOM   2457  OP2B DC B   8      28.792  18.485 -21.033  0.50 61.64           O  
ATOM   2458  O5'A DC B   8      21.633  10.585  -6.705  0.50 56.91           O  
ATOM   2459  O5'B DC B   8      27.614  16.789 -22.387  0.50 56.91           O  
ATOM   2460  C5'A DC B   8      22.552  11.657  -6.813  0.50 46.13           C  
ATOM   2461  C5'B DC B   8      26.613  15.784 -22.308  0.50 46.13           C  
ATOM   2462  C4'A DC B   8      22.192  12.713  -5.801  0.50 45.21           C  
ATOM   2463  C4'B DC B   8      25.536  16.073 -23.316  0.50 45.21           C  
ATOM   2464  O4'A DC B   8      21.186  13.579  -6.337  0.50 48.51           O  
ATOM   2465  O4'B DC B   8      24.613  17.043 -22.808  0.50 48.51           O  
ATOM   2466  C3'A DC B   8      21.590  12.151  -4.527  0.50 48.35           C  
ATOM   2467  C3'B DC B   8      26.095  16.659 -24.591  0.50 48.35           C  
ATOM   2468  O3'A DC B   8      22.646  12.083  -3.593  0.50 56.01           O  
ATOM   2469  O3'B DC B   8      26.004  15.657 -25.557  0.50 56.01           O  
ATOM   2470  C2'A DC B   8      20.494  13.135  -4.127  0.50 51.32           C  
ATOM   2471  C2'B DC B   8      25.228  17.864 -24.935  0.50 51.32           C  
ATOM   2472  C1'A DC B   8      20.416  14.129  -5.286  0.50 51.75           C  
ATOM   2473  C1'B DC B   8      24.149  17.865 -23.862  0.50 51.75           C  
ATOM   2474  N1 A DC B   8      19.073  14.360  -5.920  0.50 38.82           N  
ATOM   2475  N1 B DC B   8      23.881  19.187 -23.221  0.50 38.82           N  
ATOM   2476  C2 A DC B   8      18.489  15.639  -5.938  0.50 44.89           C  
ATOM   2477  C2 B DC B   8      22.581  19.685 -23.223  0.50 44.89           C  
ATOM   2478  O2 A DC B   8      19.067  16.587  -5.384  0.50 40.88           O  
ATOM   2479  O2 B DC B   8      21.697  19.038 -23.793  0.50 40.88           O  
ATOM   2480  N3 A DC B   8      17.285  15.807  -6.550  0.50 40.79           N  
ATOM   2481  N3 B DC B   8      22.328  20.866 -22.618  0.50 40.79           N  
ATOM   2482  C4 A DC B   8      16.684  14.766  -7.132  0.50 40.02           C  
ATOM   2483  C4 B DC B   8      23.324  21.522 -22.022  0.50 40.02           C  
ATOM   2484  N4 A DC B   8      15.504  14.968  -7.726  0.50 48.57           N  
ATOM   2485  N4 B DC B   8      23.028  22.687 -21.437  0.50 48.57           N  
ATOM   2486  C5 A DC B   8      17.267  13.464  -7.134  0.50 38.28           C  
ATOM   2487  C5 B DC B   8      24.662  21.020 -21.992  0.50 38.28           C  
ATOM   2488  C6 A DC B   8      18.446  13.311  -6.527  0.50 34.62           C  
ATOM   2489  C6 B DC B   8      24.893  19.852 -22.599  0.50 34.62           C  
ATOM   2490  P  A DA B   9      22.355  11.495  -2.166  0.50 58.05           P  
ATOM   2491  P  B DA B   9      26.620  15.855 -26.998  0.50 58.05           P  
ATOM   2492  OP1A DA B   9      23.610  11.369  -1.488  0.50 52.53           O  
ATOM   2493  OP1B DA B   9      26.796  14.561 -27.584  0.50 52.53           O  
ATOM   2494  OP2A DA B   9      21.439  10.394  -2.287  0.50 52.16           O  
ATOM   2495  OP2B DA B   9      27.713  16.784 -26.921  0.50 52.16           O  
ATOM   2496  O5'A DA B   9      21.628  12.659  -1.469  0.50 43.86           O  
ATOM   2497  O5'B DA B   9      25.476  16.511 -27.801  0.50 43.86           O  
ATOM   2498  C5'A DA B   9      22.402  13.736  -1.170  0.50 50.01           C  
ATOM   2499  C5'B DA B   9      24.385  15.738 -28.032  0.50 50.01           C  
ATOM   2500  C4'A DA B   9      21.556  14.826  -0.573  0.50 58.01           C  
ATOM   2501  C4'B DA B   9      23.292  16.554 -28.665  0.50 58.01           C  
ATOM   2502  O4'A DA B   9      20.541  15.177  -1.521  0.50 55.39           O  
ATOM   2503  O4'B DA B   9      22.938  17.568 -27.719  0.50 55.39           O  
ATOM   2504  C3'A DA B   9      20.852  14.449   0.714  0.50 48.33           C  
ATOM   2505  C3'B DA B   9      23.653  17.254 -29.962  0.50 48.33           C  
ATOM   2506  O3'A DA B   9      21.033  15.465   1.618  0.50 71.51           O  
ATOM   2507  O3'B DA B   9      22.615  17.121 -30.870  0.50 71.51           O  
ATOM   2508  C2'A DA B   9      19.400  14.379   0.315  0.50 55.11           C  
ATOM   2509  C2'B DA B   9      23.767  18.697 -29.546  0.50 55.11           C  
ATOM   2510  C1'A DA B   9      19.321  15.314  -0.872  0.50 59.44           C  
ATOM   2511  C1'B DA B   9      22.831  18.791 -28.364  0.50 59.44           C  
ATOM   2512  N9 A DA B   9      18.290  14.874  -1.779  0.50 46.40           N  
ATOM   2513  N9 B DA B   9      23.283  19.813 -27.454  0.50 46.40           N  
ATOM   2514  C8 A DA B   9      18.100  13.607  -2.190  0.50 41.86           C  
ATOM   2515  C8 B DA B   9      24.548  19.997 -27.031  0.50 41.86           C  
ATOM   2516  N7 A DA B   9      17.106  13.460  -2.996  0.50 41.87           N  
ATOM   2517  N7 B DA B   9      24.689  20.998 -26.229  0.50 41.87           N  
ATOM   2518  C5 A DA B   9      16.602  14.726  -3.115  0.50 39.34           C  
ATOM   2519  C5 B DA B   9      23.425  21.503 -26.138  0.50 39.34           C  
ATOM   2520  C6 A DA B   9      15.523  15.222  -3.839  0.50 44.00           C  
ATOM   2521  C6 B DA B   9      22.920  22.583 -25.436  0.50 44.00           C  
ATOM   2522  N6 A DA B   9      14.757  14.461  -4.596  0.50 48.78           N  
ATOM   2523  N6 B DA B   9      23.670  23.348 -24.675  0.50 48.78           N  
ATOM   2524  N1 A DA B   9      15.265  16.516  -3.759  0.50 42.80           N  
ATOM   2525  N1 B DA B   9      21.630  22.848 -25.540  0.50 42.80           N  
ATOM   2526  C2 A DA B   9      16.045  17.257  -2.993  0.50 42.79           C  
ATOM   2527  C2 B DA B   9      20.895  22.067 -26.312  0.50 42.79           C  
ATOM   2528  N3 A DA B   9      17.082  16.912  -2.265  0.50 37.70           N  
ATOM   2529  N3 B DA B   9      21.249  21.023 -27.025  0.50 37.70           N  
ATOM   2530  C4 A DA B   9      17.313  15.615  -2.369  0.50 44.96           C  
ATOM   2531  C4 B DA B   9      22.542  20.795 -26.887  0.50 44.96           C  
ATOM   2532  P  A DG B  10      20.593  15.357   3.129  0.50 70.41           P  
ATOM   2533  P  B DG B  10      22.806  17.377 -32.418  0.50 70.41           P  
ATOM   2534  OP1A DG B  10      21.478  14.477   3.872  0.50 60.38           O  
ATOM   2535  OP1B DG B  10      22.266  16.215 -33.107  0.50 60.38           O  
ATOM   2536  OP2A DG B  10      19.164  15.187   3.269  0.50 71.67           O  
ATOM   2537  OP2B DG B  10      24.174  17.787 -32.693  0.50 71.67           O  
ATOM   2538  O5'A DG B  10      20.765  16.865   3.459  0.50 78.19           O  
ATOM   2539  O5'B DG B  10      21.785  18.552 -32.594  0.50 78.19           O  
ATOM   2540  C5'A DG B  10      19.718  17.414   4.157  0.50 77.10           C  
ATOM   2541  C5'B DG B  10      20.461  18.157 -32.620  0.50 77.10           C  
ATOM   2542  C4'A DG B  10      18.947  18.424   3.361  0.50 71.21           C  
ATOM   2543  C4'B DG B  10      19.488  19.235 -32.225  0.50 71.21           C  
ATOM   2544  O4'A DG B  10      18.394  17.729   2.237  0.50 66.14           O  
ATOM   2545  O4'B DG B  10      19.990  19.977 -31.107  0.50 66.14           O  
ATOM   2546  C3'A DG B  10      17.733  18.932   4.124  0.50 75.95           C  
ATOM   2547  C3'B DG B  10      19.190  20.288 -33.271  0.50 75.95           C  
ATOM   2548  O3'A DG B  10      17.306  20.171   3.608  0.50 77.38           O  
ATOM   2549  O3'B DG B  10      17.936  20.867 -32.975  0.50 77.38           O  
ATOM   2550  C2'A DG B  10      16.727  17.856   3.780  0.50 56.87           C  
ATOM   2551  C2'B DG B  10      20.299  21.269 -32.960  0.50 56.87           C  
ATOM   2552  C1'A DG B  10      17.001  17.869   2.300  0.50 69.11           C  
ATOM   2553  C1'B DG B  10      20.075  21.325 -31.471  0.50 69.11           C  
ATOM   2554  N9 A DG B  10      16.404  16.783   1.574  0.50 57.27           N  
ATOM   2555  N9 B DG B  10      21.200  21.869 -30.769  0.50 57.27           N  
ATOM   2556  C8 A DG B  10      16.776  15.484   1.573  0.50 49.78           C  
ATOM   2557  C8 B DG B  10      22.478  21.442 -30.819  0.50 49.78           C  
ATOM   2558  N7 A DG B  10      16.039  14.760   0.809  0.50 48.08           N  
ATOM   2559  N7 B DG B  10      23.259  22.136 -30.075  0.50 48.08           N  
ATOM   2560  C5 A DG B  10      15.135  15.641   0.271  0.50 46.84           C  
ATOM   2561  C5 B DG B  10      22.440  23.070 -29.496  0.50 46.84           C  
ATOM   2562  C6 A DG B  10      14.085  15.440  -0.631  0.50 43.71           C  
ATOM   2563  C6 B DG B  10      22.716  24.102 -28.594  0.50 43.71           C  
ATOM   2564  O6 A DG B  10      13.710  14.413  -1.163  0.50 50.28           O  
ATOM   2565  O6 B DG B  10      23.771  24.433 -28.082  0.50 50.28           O  
ATOM   2566  N1 A DG B  10      13.424  16.604  -0.892  0.50 43.19           N  
ATOM   2567  N1 B DG B  10      21.591  24.808 -28.285  0.50 43.19           N  
ATOM   2568  C2 A DG B  10      13.729  17.805  -0.364  0.50 45.46           C  
ATOM   2569  C2 B DG B  10      20.368  24.549 -28.782  0.50 45.46           C  
ATOM   2570  N2 A DG B  10      12.965  18.810  -0.746  0.50 54.67           N  
ATOM   2571  N2 B DG B  10      19.398  25.340 -28.381  0.50 54.67           N  
ATOM   2572  N3 A DG B  10      14.707  18.022   0.466  0.50 51.65           N  
ATOM   2573  N3 B DG B  10      20.082  23.597 -29.613  0.50 51.65           N  
ATOM   2574  C4 A DG B  10      15.356  16.890   0.737  0.50 47.31           C  
ATOM   2575  C4 B DG B  10      21.171  22.909 -29.924  0.50 47.31           C  
TER    2576       DG B  10                                                      
ATOM   2577  O5'A DC C   1       5.313  15.665  -5.089  0.50 59.88           O  
ATOM   2578  O5'B DC C   1      21.842  33.374 -24.532  0.50 59.88           O  
ATOM   2579  C5'A DC C   1       4.552  16.536  -4.251  0.50 66.09           C  
ATOM   2580  C5'B DC C   1      20.976  33.918 -25.536  0.50 66.09           C  
ATOM   2581  C4'A DC C   1       5.359  17.777  -3.940  0.50 72.20           C  
ATOM   2582  C4'B DC C   1      19.891  32.923 -25.904  0.50 72.20           C  
ATOM   2583  O4'A DC C   1       6.449  17.418  -3.051  0.50 69.73           O  
ATOM   2584  O4'B DC C   1      20.471  31.802 -26.627  0.50 69.73           O  
ATOM   2585  C3'A DC C   1       5.989  18.402  -5.178  0.50 72.15           C  
ATOM   2586  C3'B DC C   1      19.162  32.333 -24.700  0.50 72.15           C  
ATOM   2587  O3'A DC C   1       5.907  19.822  -5.152  0.50 78.00           O  
ATOM   2588  O3'B DC C   1      17.754  32.272 -24.923  0.50 78.00           O  
ATOM   2589  C2'A DC C   1       7.435  17.943  -5.094  0.50 60.16           C  
ATOM   2590  C2'B DC C   1      19.779  30.946 -24.584  0.50 60.16           C  
ATOM   2591  C1'A DC C   1       7.657  17.903  -3.590  0.50 68.49           C  
ATOM   2592  C1'B DC C   1      20.019  30.596 -26.049  0.50 68.49           C  
ATOM   2593  N1 A DC C   1       8.744  16.966  -3.267  0.50 51.43           N  
ATOM   2594  N1 B DC C   1      21.040  29.520 -26.181  0.50 51.43           N  
ATOM   2595  C2 A DC C   1       9.843  17.403  -2.523  0.50 57.25           C  
ATOM   2596  C2 B DC C   1      20.700  28.293 -26.775  0.50 57.25           C  
ATOM   2597  O2 A DC C   1       9.867  18.581  -2.121  0.50 56.65           O  
ATOM   2598  O2 B DC C   1      19.546  28.140 -27.210  0.50 56.65           O  
ATOM   2599  N3 A DC C   1      10.835  16.509  -2.256  0.50 42.70           N  
ATOM   2600  N3 B DC C   1      21.649  27.315 -26.871  0.50 42.70           N  
ATOM   2601  C4 A DC C   1      10.741  15.254  -2.724  0.50 54.38           C  
ATOM   2602  C4 B DC C   1      22.878  27.544 -26.385  0.50 54.38           C  
ATOM   2603  N4 A DC C   1      11.727  14.388  -2.456  0.50 47.96           N  
ATOM   2604  N4 B DC C   1      23.794  26.576 -26.484  0.50 47.96           N  
ATOM   2605  C5 A DC C   1       9.632  14.808  -3.498  0.50 52.29           C  
ATOM   2606  C5 B DC C   1      23.235  28.780 -25.767  0.50 52.29           C  
ATOM   2607  C6 A DC C   1       8.664  15.691  -3.742  0.50 57.33           C  
ATOM   2608  C6 B DC C   1      22.294  29.729 -25.686  0.50 57.33           C  
ATOM   2609  P  A DT C   2       6.490  20.684  -6.375  0.50 84.38           P  
ATOM   2610  P  B DT C   2      16.755  31.954 -23.700  0.50 84.38           P  
ATOM   2611  OP1A DT C   2       5.357  21.374  -7.027  0.50 82.54           O  
ATOM   2612  OP1B DT C   2      15.581  32.857 -23.821  0.50 82.54           O  
ATOM   2613  OP2A DT C   2       7.347  19.795  -7.194  0.50 69.82           O  
ATOM   2614  OP2B DT C   2      17.553  31.912 -22.453  0.50 69.82           O  
ATOM   2615  O5'A DT C   2       7.424  21.769  -5.651  0.50 88.80           O  
ATOM   2616  O5'B DT C   2      16.265  30.464 -23.995  0.50 88.80           O  
ATOM   2617  C5'A DT C   2       8.277  21.356  -4.584  0.50 77.17           C  
ATOM   2618  C5'B DT C   2      15.562  30.177 -25.197  0.50 77.17           C  
ATOM   2619  C4'A DT C   2       9.560  22.167  -4.490  0.50 77.70           C  
ATOM   2620  C4'B DT C   2      15.386  28.677 -25.294  0.50 77.70           C  
ATOM   2621  O4'A DT C   2      10.627  21.263  -4.100  0.50 74.29           O  
ATOM   2622  O4'B DT C   2      16.678  28.051 -25.502  0.50 74.29           O  
ATOM   2623  C3'A DT C   2      10.067  22.814  -5.776  0.50 80.17           C  
ATOM   2624  C3'B DT C   2      14.831  28.045 -24.019  0.50 80.17           C  
ATOM   2625  O3'A DT C   2      10.990  23.856  -5.457  0.50 78.94           O  
ATOM   2626  O3'B DT C   2      13.820  27.111 -24.349  0.50 78.94           O  
ATOM   2627  C2'A DT C   2      10.777  21.639  -6.431  0.50 69.75           C  
ATOM   2628  C2'B DT C   2      16.038  27.346 -23.409  0.50 69.75           C  
ATOM   2629  C1'A DT C   2      11.463  21.026  -5.214  0.50 69.50           C  
ATOM   2630  C1'B DT C   2      16.719  26.902 -24.692  0.50 69.50           C  
ATOM   2631  N1 A DT C   2      11.676  19.573  -5.370  0.50 56.82           N  
ATOM   2632  N1 B DT C   2      18.108  26.449 -24.473  0.50 56.82           N  
ATOM   2633  C2 A DT C   2      12.726  18.999  -4.711  0.50 60.37           C  
ATOM   2634  C2 B DT C   2      18.502  25.274 -25.063  0.50 60.37           C  
ATOM   2635  O2 A DT C   2      13.477  19.633  -3.989  0.50 58.97           O  
ATOM   2636  O2 B DT C   2      17.757  24.618 -25.775  0.50 58.97           O  
ATOM   2637  N3 A DT C   2      12.847  17.655  -4.929  0.50 43.80           N  
ATOM   2638  N3 B DT C   2      19.800  24.913 -24.791  0.50 43.80           N  
ATOM   2639  C4 A DT C   2      12.047  16.853  -5.728  0.50 53.22           C  
ATOM   2640  C4 B DT C   2      20.704  25.603 -24.002  0.50 53.22           C  
ATOM   2641  O4 A DT C   2      12.230  15.646  -5.875  0.50 62.66           O  
ATOM   2642  O4 B DT C   2      21.851  25.206 -23.812  0.50 62.66           O  
ATOM   2643  C5 A DT C   2      10.971  17.530  -6.391  0.50 57.56           C  
ATOM   2644  C5 B DT C   2      20.211  26.817 -23.408  0.50 57.56           C  
ATOM   2645  C7 A DT C   2      10.045  16.755  -7.281  0.50 63.60           C  
ATOM   2646  C7 B DT C   2      21.107  27.641 -22.532  0.50 63.60           C  
ATOM   2647  C6 A DT C   2      10.841  18.846  -6.191  0.50 58.69           C  
ATOM   2648  C6 B DT C   2      18.949  27.176 -23.661  0.50 58.69           C  
ATOM   2649  P  A DG C   3      11.497  24.876  -6.596  0.50 87.34           P  
ATOM   2650  P  B DG C   3      12.738  26.672 -23.246  0.50 87.34           P  
ATOM   2651  OP1A DG C   3      10.451  25.907  -6.789  0.50 64.77           O  
ATOM   2652  OP1B DG C   3      11.582  27.602 -23.344  0.50 64.77           O  
ATOM   2653  OP2A DG C   3      11.926  24.081  -7.765  0.50 67.51           O  
ATOM   2654  OP2B DG C   3      13.440  26.510 -21.951  0.50 67.51           O  
ATOM   2655  O5'A DG C   3      12.814  25.522  -5.949  0.50 67.09           O  
ATOM   2656  O5'B DG C   3      12.296  25.211 -23.725  0.50 67.09           O  
ATOM   2657  C5'A DG C   3      12.970  25.613  -4.522  0.50 66.70           C  
ATOM   2658  C5'B DG C   3      12.627  24.729 -25.028  0.50 66.70           C  
ATOM   2659  C4'A DG C   3      14.367  25.171  -4.096  0.50 74.47           C  
ATOM   2660  C4'B DG C   3      13.089  23.283 -24.923  0.50 74.47           C  
ATOM   2661  O4'A DG C   3      14.499  23.738  -4.303  0.50 73.09           O  
ATOM   2662  O4'B DG C   3      14.536  23.255 -24.771  0.50 73.09           O  
ATOM   2663  C3'A DG C   3      15.523  25.803  -4.875  0.50 76.38           C  
ATOM   2664  C3'B DG C   3      12.502  22.530 -23.726  0.50 76.38           C  
ATOM   2665  O3'A DG C   3      16.688  26.020  -4.059  0.50 68.41           O  
ATOM   2666  O3'B DG C   3      11.879  21.308 -24.126  0.50 68.41           O  
ATOM   2667  C2'A DG C   3      15.786  24.777  -5.978  0.50 67.12           C  
ATOM   2668  C2'B DG C   3      13.685  22.249 -22.809  0.50 67.12           C  
ATOM   2669  C1'A DG C   3      15.539  23.472  -5.231  0.50 65.18           C  
ATOM   2670  C1'B DG C   3      14.894  22.374 -23.723  0.50 65.18           C  
ATOM   2671  N9 A DG C   3      15.141  22.349  -6.079  0.50 59.75           N  
ATOM   2672  N9 B DG C   3      16.036  22.884 -22.970  0.50 59.75           N  
ATOM   2673  C8 A DG C   3      14.144  22.324  -7.018  0.50 54.22           C  
ATOM   2674  C8 B DG C   3      16.045  23.923 -22.074  0.50 54.22           C  
ATOM   2675  N7 A DG C   3      14.014  21.166  -7.609  0.50 59.72           N  
ATOM   2676  N7 B DG C   3      17.216  24.144 -21.542  0.50 59.72           N  
ATOM   2677  C5 A DG C   3      14.990  20.370  -7.029  0.50 45.11           C  
ATOM   2678  C5 B DG C   3      18.033  23.174 -22.114  0.50 45.11           C  
ATOM   2679  C6 A DG C   3      15.331  19.018  -7.267  0.50 48.42           C  
ATOM   2680  C6 B DG C   3      19.409  22.908 -21.928  0.50 48.42           C  
ATOM   2681  O6 A DG C   3      14.820  18.218  -8.065  0.50 52.89           O  
ATOM   2682  O6 B DG C   3      20.224  23.489 -21.194  0.50 52.89           O  
ATOM   2683  N1 A DG C   3      16.387  18.607  -6.459  0.50 50.36           N  
ATOM   2684  N1 B DG C   3      19.826  21.833 -22.704  0.50 50.36           N  
ATOM   2685  C2 A DG C   3      17.021  19.400  -5.534  0.50 50.86           C  
ATOM   2686  C2 B DG C   3      19.023  21.115 -23.557  0.50 50.86           C  
ATOM   2687  N2 A DG C   3      18.015  18.838  -4.838  0.50 43.35           N  
ATOM   2688  N2 B DG C   3      19.596  20.113 -24.233  0.50 43.35           N  
ATOM   2689  N3 A DG C   3      16.712  20.662  -5.303  0.50 42.28           N  
ATOM   2690  N3 B DG C   3      17.744  21.350 -23.744  0.50 42.28           N  
ATOM   2691  C4 A DG C   3      15.689  21.082  -6.085  0.50 54.39           C  
ATOM   2692  C4 B DG C   3      17.319  22.391 -22.990  0.50 54.39           C  
ATOM   2693  P  A DA C   4      17.840  27.038  -4.546  0.50 80.30           P  
ATOM   2694  P  B DA C   4      11.127  20.385 -23.039  0.50 80.30           P  
ATOM   2695  OP1A DA C   4      18.314  27.792  -3.364  0.50 60.34           O  
ATOM   2696  OP1B DA C   4       9.709  20.272 -23.444  0.50 60.34           O  
ATOM   2697  OP2A DA C   4      17.347  27.748  -5.755  0.50 54.15           O  
ATOM   2698  OP2B DA C   4      11.466  20.888 -21.684  0.50 54.15           O  
ATOM   2699  O5'A DA C   4      19.007  26.076  -5.053  0.50 64.56           O  
ATOM   2700  O5'B DA C   4      11.843  18.968 -23.202  0.50 64.56           O  
ATOM   2701  C5'A DA C   4      19.645  25.186  -4.164  0.50 48.93           C  
ATOM   2702  C5'B DA C   4      12.620  18.673 -24.369  0.50 48.93           C  
ATOM   2703  C4'A DA C   4      20.629  24.300  -4.908  0.50 49.85           C  
ATOM   2704  C4'B DA C   4      13.606  17.576 -24.008  0.50 49.85           C  
ATOM   2705  O4'A DA C   4      19.909  23.238  -5.573  0.50 36.94           O  
ATOM   2706  O4'B DA C   4      14.844  18.165 -23.535  0.50 36.94           O  
ATOM   2707  C3'A DA C   4      21.447  24.984  -5.997  0.50 49.17           C  
ATOM   2708  C3'B DA C   4      13.099  16.678 -22.891  0.50 49.17           C  
ATOM   2709  O3'A DA C   4      22.811  24.936  -5.619  0.50 54.18           O  
ATOM   2710  O3'B DA C   4      13.277  15.323 -23.267  0.50 54.18           O  
ATOM   2711  C2'A DA C   4      21.180  24.157  -7.262  0.50 49.17           C  
ATOM   2712  C2'B DA C   4      13.932  17.081 -21.668  0.50 49.17           C  
ATOM   2713  C1'A DA C   4      20.585  22.849  -6.737  0.50 36.36           C  
ATOM   2714  C1'B DA C   4      15.216  17.649 -22.278  0.50 36.36           C  
ATOM   2715  N9 A DA C   4      19.598  22.223  -7.620  0.50 43.43           N  
ATOM   2716  N9 B DA C   4      15.825  18.720 -21.475  0.50 43.43           N  
ATOM   2717  C8 A DA C   4      18.641  22.888  -8.336  0.50 39.21           C  
ATOM   2718  C8 B DA C   4      15.147  19.734 -20.859  0.50 39.21           C  
ATOM   2719  N7 A DA C   4      17.876  22.109  -9.052  0.50 43.70           N  
ATOM   2720  N7 B DA C   4      15.913  20.562 -20.200  0.50 43.70           N  
ATOM   2721  C5 A DA C   4      18.355  20.840  -8.790  0.50 42.21           C  
ATOM   2722  C5 B DA C   4      17.189  20.063 -20.388  0.50 42.21           C  
ATOM   2723  C6 A DA C   4      17.956  19.572  -9.253  0.50 42.66           C  
ATOM   2724  C6 B DA C   4      18.448  20.503 -19.932  0.50 42.66           C  
ATOM   2725  N6 A DA C   4      16.944  19.392 -10.110  0.50 43.13           N  
ATOM   2726  N6 B DA C   4      18.606  21.590 -19.165  0.50 43.13           N  
ATOM   2727  N1 A DA C   4      18.636  18.501  -8.799  0.50 39.49           N  
ATOM   2728  N1 B DA C   4      19.534  19.790 -20.295  0.50 39.49           N  
ATOM   2729  C2 A DA C   4      19.648  18.681  -7.944  0.50 38.91           C  
ATOM   2730  C2 B DA C   4      19.365  18.702 -21.062  0.50 38.91           C  
ATOM   2731  N3 A DA C   4      20.099  19.827  -7.449  0.50 38.92           N  
ATOM   2732  N3 B DA C   4      18.227  18.205 -21.549  0.50 38.92           N  
ATOM   2733  C4 A DA C   4      19.413  20.884  -7.910  0.50 36.06           C  
ATOM   2734  C4 B DA C   4      17.160  18.931 -21.175  0.50 36.06           C  
ATOM   2735  P  A DC C   5      23.787  26.166  -5.957  0.50 42.32           P  
ATOM   2736  P  B DC C   5      12.017  14.329 -23.320  0.50 42.32           P  
ATOM   2737  OP1A DC C   5      24.750  26.295  -4.856  0.50 41.56           O  
ATOM   2738  OP1B DC C   5      12.130  13.520 -24.541  0.50 41.56           O  
ATOM   2739  OP2A DC C   5      22.941  27.317  -6.352  0.50 52.56           O  
ATOM   2740  OP2B DC C   5      10.803  15.134 -23.082  0.50 52.56           O  
ATOM   2741  O5'A DC C   5      24.589  25.665  -7.251  0.50 44.52           O  
ATOM   2742  O5'B DC C   5      12.239  13.379 -22.059  0.50 44.52           O  
ATOM   2743  C5'A DC C   5      24.274  26.189  -8.535  0.50 46.01           C  
ATOM   2744  C5'B DC C   5      11.861  13.828 -20.764  0.50 46.01           C  
ATOM   2745  C4'A DC C   5      25.435  25.971  -9.492  0.50 46.84           C  
ATOM   2746  C4'B DC C   5      12.137  12.735 -19.754  0.50 46.84           C  
ATOM   2747  O4'A DC C   5      26.530  26.817  -9.076  0.50 45.55           O  
ATOM   2748  O4'B DC C   5      11.334  11.569 -20.076  0.50 45.55           O  
ATOM   2749  C3'A DC C   5      26.038  24.569  -9.554  0.50 42.98           C  
ATOM   2750  C3'B DC C   5      13.565  12.224 -19.737  0.50 42.98           C  
ATOM   2751  O3'A DC C   5      26.491  24.304 -10.898  0.50 49.93           O  
ATOM   2752  O3'B DC C   5      13.886  11.864 -18.389  0.50 49.93           O  
ATOM   2753  C2'A DC C   5      27.179  24.636  -8.550  0.50 39.80           C  
ATOM   2754  C2'B DC C   5      13.529  11.045 -20.707  0.50 39.80           C  
ATOM   2755  C1'A DC C   5      27.684  26.032  -8.868  0.50 47.05           C  
ATOM   2756  C1'B DC C   5      12.156  10.466 -20.403  0.50 47.05           C  
ATOM   2757  N1 A DC C   5      28.394  26.724  -7.800  0.50 44.60           N  
ATOM   2758  N1 B DC C   5      11.432   9.784 -21.500  0.50 44.60           N  
ATOM   2759  C2 A DC C   5      29.693  27.167  -8.034  0.50 45.08           C  
ATOM   2760  C2 B DC C   5      10.990   8.470 -21.319  0.50 45.08           C  
ATOM   2761  O2 A DC C   5      30.199  26.930  -9.131  0.50 48.31           O  
ATOM   2762  O2 B DC C   5      11.235   7.884 -20.266  0.50 48.31           O  
ATOM   2763  N3 A DC C   5      30.342  27.829  -7.044  0.50 36.00           N  
ATOM   2764  N3 B DC C   5      10.311   7.868 -22.312  0.50 36.00           N  
ATOM   2765  C4 A DC C   5      29.721  28.061  -5.884  0.50 40.60           C  
ATOM   2766  C4 B DC C   5      10.046   8.521 -23.445  0.50 40.60           C  
ATOM   2767  N4 A DC C   5      30.384  28.727  -4.937  0.50 44.06           N  
ATOM   2768  N4 B DC C   5       9.357   7.873 -24.396  0.50 44.06           N  
ATOM   2769  C5 A DC C   5      28.389  27.623  -5.631  0.50 44.14           C  
ATOM   2770  C5 B DC C   5      10.475   9.866 -23.654  0.50 44.14           C  
ATOM   2771  C6 A DC C   5      27.767  26.972  -6.614  0.50 42.08           C  
ATOM   2772  C6 B DC C   5      11.150  10.451 -22.658  0.50 42.08           C  
ATOM   2773  P  A DG C   6      25.419  23.986 -12.056  0.50 63.50           P  
ATOM   2774  P  B DG C   6      14.262  13.006 -17.319  0.50 63.50           P  
ATOM   2775  OP1A DG C   6      25.622  24.962 -13.154  0.50 71.68           O  
ATOM   2776  OP1B DG C   6      13.371  12.849 -16.148  0.50 71.68           O  
ATOM   2777  OP2A DG C   6      24.092  23.853 -11.412  0.50 46.21           O  
ATOM   2778  OP2B DG C   6      14.294  14.308 -18.042  0.50 46.21           O  
ATOM   2779  O5'A DG C   6      25.859  22.553 -12.592  0.50 52.13           O  
ATOM   2780  O5'B DG C   6      15.735  12.600 -16.840  0.50 52.13           O  
ATOM   2781  C5'A DG C   6      26.042  21.487 -11.688  0.50 46.68           C  
ATOM   2782  C5'B DG C   6      16.582  11.751 -17.618  0.50 46.68           C  
ATOM   2783  C4'A DG C   6      25.768  20.182 -12.405  0.50 43.79           C  
ATOM   2784  C4'B DG C   6      17.989  11.686 -17.033  0.50 43.79           C  
ATOM   2785  O4'A DG C   6      24.349  20.129 -12.689  0.50 43.94           O  
ATOM   2786  O4'B DG C   6      18.439  13.029 -16.723  0.50 43.94           O  
ATOM   2787  C3'A DG C   6      26.478  20.009 -13.744  0.50 42.89           C  
ATOM   2788  C3'B DG C   6      18.150  10.955 -15.707  0.50 42.89           C  
ATOM   2789  O3'A DG C   6      26.792  18.638 -13.871  0.50 43.16           O  
ATOM   2790  O3'B DG C   6      19.528  10.752 -15.542  0.50 43.16           O  
ATOM   2791  C2'A DG C   6      25.400  20.443 -14.744  0.50 43.45           C  
ATOM   2792  C2'B DG C   6      17.673  12.045 -14.757  0.50 43.45           C  
ATOM   2793  C1'A DG C   6      24.135  19.921 -14.063  0.50 39.54           C  
ATOM   2794  C1'B DG C   6      18.505  13.201 -15.316  0.50 39.54           C  
ATOM   2795  N9 A DG C   6      22.902  20.622 -14.394  0.50 34.08           N  
ATOM   2796  N9 B DG C   6      17.997  14.528 -14.998  0.50 34.08           N  
ATOM   2797  C8 A DG C   6      22.534  21.895 -14.020  0.50 34.71           C  
ATOM   2798  C8 B DG C   6      16.790  15.052 -15.404  0.50 34.71           C  
ATOM   2799  N7 A DG C   6      21.358  22.250 -14.470  0.50 39.93           N  
ATOM   2800  N7 B DG C   6      16.572  16.262 -14.977  0.50 39.93           N  
ATOM   2801  C5 A DG C   6      20.919  21.143 -15.182  0.50 35.29           C  
ATOM   2802  C5 B DG C   6      17.723  16.568 -14.247  0.50 35.29           C  
ATOM   2803  C6 A DG C   6      19.713  20.937 -15.891  0.50 36.48           C  
ATOM   2804  C6 B DG C   6      18.065  17.747 -13.545  0.50 36.48           C  
ATOM   2805  O6 A DG C   6      18.767  21.732 -16.027  0.50 45.31           O  
ATOM   2806  O6 B DG C   6      17.403  18.784 -13.432  0.50 45.31           O  
ATOM   2807  N1 A DG C   6      19.672  19.666 -16.475  0.50 34.69           N  
ATOM   2808  N1 B DG C   6      19.314  17.650 -12.934  0.50 34.69           N  
ATOM   2809  C2 A DG C   6      20.676  18.723 -16.373  0.50 38.20           C  
ATOM   2810  C2 B DG C   6      20.128  16.545 -12.996  0.50 38.20           C  
ATOM   2811  N2 A DG C   6      20.494  17.549 -16.993  0.50 43.25           N  
ATOM   2812  N2 B DG C   6      21.296  16.626 -12.340  0.50 43.25           N  
ATOM   2813  N3 A DG C   6      21.802  18.906 -15.706  0.50 37.37           N  
ATOM   2814  N3 B DG C   6      19.816  15.433 -13.644  0.50 37.37           N  
ATOM   2815  C4 A DG C   6      21.854  20.132 -15.140  0.50 36.76           C  
ATOM   2816  C4 B DG C   6      18.606  15.513 -14.250  0.50 36.76           C  
ATOM   2817  P  A DT C   7      28.230  18.181 -14.415  0.50 46.82           P  
ATOM   2818  P  B DT C   7      20.078   9.472 -14.734  0.50 46.82           P  
ATOM   2819  OP1A DT C   7      28.720  17.084 -13.553  0.50 49.15           O  
ATOM   2820  OP1B DT C   7      21.140   8.848 -15.539  0.50 49.15           O  
ATOM   2821  OP2A DT C   7      29.060  19.393 -14.586  0.50 52.92           O  
ATOM   2822  OP2B DT C   7      18.913   8.662 -14.300  0.50 52.92           O  
ATOM   2823  O5'A DT C   7      27.897  17.558 -15.832  0.50 44.82           O  
ATOM   2824  O5'B DT C   7      20.778  10.114 -13.468  0.50 44.82           O  
ATOM   2825  C5'A DT C   7      27.363  18.385 -16.828  0.50 51.42           C  
ATOM   2826  C5'B DT C   7      19.980  10.828 -12.580  0.50 51.42           C  
ATOM   2827  C4'A DT C   7      26.870  17.546 -17.975  0.50 44.90           C  
ATOM   2828  C4'B DT C   7      20.786  11.197 -11.364  0.50 44.90           C  
ATOM   2829  O4'A DT C   7      25.437  17.705 -18.052  0.50 37.01           O  
ATOM   2830  O4'B DT C   7      20.622  12.615 -11.203  0.50 37.01           O  
ATOM   2831  C3'A DT C   7      27.444  17.970 -19.315  0.50 43.59           C  
ATOM   2832  C3'B DT C   7      20.324  10.516 -10.083  0.50 43.59           C  
ATOM   2833  O3'A DT C   7      27.727  16.826 -20.098  0.50 51.96           O  
ATOM   2834  O3'B DT C   7      21.451   9.989  -9.369  0.50 51.96           O  
ATOM   2835  C2'A DT C   7      26.353  18.830 -19.941  0.50 38.72           C  
ATOM   2836  C2'B DT C   7      19.574  11.600  -9.314  0.50 38.72           C  
ATOM   2837  C1'A DT C   7      25.078  18.318 -19.270  0.50 41.39           C  
ATOM   2838  C1'B DT C   7      20.038  12.907  -9.962  0.50 41.39           C  
ATOM   2839  N1 A DT C   7      24.083  19.387 -18.995  0.50 35.69           N  
ATOM   2840  N1 B DT C   7      18.956  13.891 -10.224  0.50 35.69           N  
ATOM   2841  C2 A DT C   7      22.817  19.207 -19.467  0.50 32.01           C  
ATOM   2842  C2 B DT C   7      19.163  15.178  -9.826  0.50 32.01           C  
ATOM   2843  O2 A DT C   7      22.494  18.227 -20.071  0.50 40.20           O  
ATOM   2844  O2 B DT C   7      20.179  15.507  -9.289  0.50 40.20           O  
ATOM   2845  N3 A DT C   7      21.934  20.206 -19.206  0.50 35.68           N  
ATOM   2846  N3 B DT C   7      18.156  16.055 -10.082  0.50 35.68           N  
ATOM   2847  C4 A DT C   7      22.191  21.369 -18.525  0.50 32.18           C  
ATOM   2848  C4 B DT C   7      16.961  15.748 -10.701  0.50 32.18           C  
ATOM   2849  O4 A DT C   7      21.321  22.220 -18.340  0.50 35.80           O  
ATOM   2850  O4 B DT C   7      16.100  16.601 -10.897  0.50 35.80           O  
ATOM   2851  C5 A DT C   7      23.546  21.516 -18.068  0.50 29.83           C  
ATOM   2852  C5 B DT C   7      16.792  14.373 -11.093  0.50 29.83           C  
ATOM   2853  C7 A DT C   7      23.921  22.754 -17.315  0.50 35.71           C  
ATOM   2854  C7 B DT C   7      15.529  13.929 -11.769  0.50 35.71           C  
ATOM   2855  C6 A DT C   7      24.422  20.533 -18.308  0.50 28.32           C  
ATOM   2856  C6 B DT C   7      17.788  13.519 -10.851  0.50 28.32           C  
ATOM   2857  P  A DG C   8      28.765  16.918 -21.322  0.50 52.29           P  
ATOM   2858  P  B DG C   8      21.234   9.173  -7.997  0.50 52.29           P  
ATOM   2859  OP1A DG C   8      29.805  15.899 -21.115  0.50 55.19           O  
ATOM   2860  OP1B DG C   8      22.406   8.297  -7.789  0.50 55.19           O  
ATOM   2861  OP2A DG C   8      29.118  18.341 -21.520  0.50 61.70           O  
ATOM   2862  OP2B DG C   8      19.881   8.585  -8.021  0.50 61.70           O  
ATOM   2863  O5'A DG C   8      27.890  16.481 -22.583  0.50 57.85           O  
ATOM   2864  O5'B DG C   8      21.291  10.310  -6.875  0.50 57.85           O  
ATOM   2865  C5'A DG C   8      26.964  15.421 -22.460  0.50 48.79           C  
ATOM   2866  C5'B DG C   8      22.499  11.054  -6.758  0.50 48.79           C  
ATOM   2867  C4'A DG C   8      25.842  15.762 -23.395  0.50 48.30           C  
ATOM   2868  C4'B DG C   8      22.276  12.209  -5.819  0.50 48.30           C  
ATOM   2869  O4'A DG C   8      25.057  16.813 -22.814  0.50 44.01           O  
ATOM   2870  O4'B DG C   8      21.292  13.073  -6.399  0.50 44.01           O  
ATOM   2871  C3'A DG C   8      26.393  16.344 -24.679  0.50 50.91           C  
ATOM   2872  C3'B DG C   8      21.697  11.779  -4.479  0.50 50.91           C  
ATOM   2873  O3'A DG C   8      26.284  15.364 -25.693  0.50 60.36           O  
ATOM   2874  O3'B DG C   8      22.746  11.726  -3.515  0.50 60.36           O  
ATOM   2875  C2'A DG C   8      25.568  17.597 -24.969  0.50 52.58           C  
ATOM   2876  C2'B DG C   8      20.628  12.815  -4.144  0.50 52.58           C  
ATOM   2877  C1'A DG C   8      24.543  17.627 -23.846  0.50 51.94           C  
ATOM   2878  C1'B DG C   8      20.569  13.720  -5.373  0.50 51.94           C  
ATOM   2879  N9 A DG C   8      24.307  18.949 -23.264  0.50 43.83           N  
ATOM   2880  N9 B DG C   8      19.244  13.975  -5.943  0.50 43.83           N  
ATOM   2881  C8 A DG C   8      25.209  19.737 -22.603  0.50 41.06           C  
ATOM   2882  C8 B DG C   8      18.460  13.078  -6.627  0.50 41.06           C  
ATOM   2883  N7 A DG C   8      24.707  20.861 -22.169  0.50 45.08           N  
ATOM   2884  N7 B DG C   8      17.333  13.574  -7.054  0.50 45.08           N  
ATOM   2885  C5 A DG C   8      23.376  20.814 -22.569  0.50 38.06           C  
ATOM   2886  C5 B DG C   8      17.370  14.899  -6.635  0.50 38.06           C  
ATOM   2887  C6 A DG C   8      22.327  21.751 -22.393  0.50 40.49           C  
ATOM   2888  C6 B DG C   8      16.417  15.933  -6.800  0.50 40.49           C  
ATOM   2889  O6 A DG C   8      22.345  22.850 -21.831  0.50 52.70           O  
ATOM   2890  O6 B DG C   8      15.325  15.900  -7.374  0.50 52.70           O  
ATOM   2891  N1 A DG C   8      21.151  21.299 -22.953  0.50 40.14           N  
ATOM   2892  N1 B DG C   8      16.847  17.116  -6.224  0.50 40.14           N  
ATOM   2893  C2 A DG C   8      20.998  20.100 -23.601  0.50 48.29           C  
ATOM   2894  C2 B DG C   8      18.036  17.284  -5.562  0.50 48.29           C  
ATOM   2895  N2 A DG C   8      19.780  19.843 -24.078  0.50 44.47           N  
ATOM   2896  N2 B DG C   8      18.259  18.505  -5.070  0.50 44.47           N  
ATOM   2897  N3 A DG C   8      21.958  19.211 -23.782  0.50 33.17           N  
ATOM   2898  N3 B DG C   8      18.941  16.334  -5.388  0.50 33.17           N  
ATOM   2899  C4 A DG C   8      23.122  19.637 -23.240  0.50 36.63           C  
ATOM   2900  C4 B DG C   8      18.544  15.163  -5.954  0.50 36.63           C  
ATOM   2901  P  A DG C   9      26.623  15.740 -27.210  0.50 50.84           P  
ATOM   2902  P  B DG C   9      22.337  11.457  -2.049  0.50 50.84           P  
ATOM   2903  OP1A DG C   9      26.617  14.492 -27.998  0.50 57.36           O  
ATOM   2904  OP1B DG C   9      23.578  11.378  -1.345  0.50 57.36           O  
ATOM   2905  OP2A DG C   9      27.785  16.653 -27.199  0.50 49.44           O  
ATOM   2906  OP2B DG C   9      21.377  10.387  -2.102  0.50 49.44           O  
ATOM   2907  O5'A DG C   9      25.345  16.547 -27.687  0.50 39.63           O  
ATOM   2908  O5'B DG C   9      21.633  12.747  -1.580  0.50 39.63           O  
ATOM   2909  C5'A DG C   9      24.179  15.772 -27.843  0.50 49.52           C  
ATOM   2910  C5'B DG C   9      22.437  13.723  -1.083  0.50 49.52           C  
ATOM   2911  C4'A DG C   9      23.143  16.564 -28.588  0.50 54.54           C  
ATOM   2912  C4'B DG C   9      21.597  14.835  -0.514  0.50 54.54           C  
ATOM   2913  O4'A DG C   9      22.795  17.698 -27.762  0.50 52.84           O  
ATOM   2914  O4'B DG C   9      20.588  15.160  -1.480  0.50 52.84           O  
ATOM   2915  C3'A DG C   9      23.610  17.116 -29.933  0.50 49.47           C  
ATOM   2916  C3'B DG C   9      20.890  14.491   0.783  0.50 49.47           C  
ATOM   2917  O3'A DG C   9      22.524  17.024 -30.825  0.50 67.96           O  
ATOM   2918  O3'B DG C   9      21.016  15.539   1.673  0.50 67.96           O  
ATOM   2919  C2'A DG C   9      23.961  18.567 -29.630  0.50 50.87           C  
ATOM   2920  C2'B DG C   9      19.449  14.356   0.365  0.50 50.87           C  
ATOM   2921  C1'A DG C   9      23.016  18.900 -28.475  0.50 57.13           C  
ATOM   2922  C1'B DG C   9      19.355  15.255  -0.849  0.50 57.13           C  
ATOM   2923  N9 A DG C   9      23.506  19.897 -27.519  0.50 48.83           N  
ATOM   2924  N9 B DG C   9      18.345  14.762  -1.754  0.50 48.83           N  
ATOM   2925  C8 A DG C   9      24.782  20.085 -27.034  0.50 42.81           C  
ATOM   2926  C8 B DG C   9      18.164  13.483  -2.149  0.50 42.81           C  
ATOM   2927  N7 A DG C   9      24.879  21.073 -26.176  0.50 37.84           N  
ATOM   2928  N7 B DG C   9      17.177  13.320  -2.953  0.50 37.84           N  
ATOM   2929  C5 A DG C   9      23.577  21.567 -26.080  0.50 39.51           C  
ATOM   2930  C5 B DG C   9      16.660  14.580  -3.097  0.50 39.51           C  
ATOM   2931  C6 A DG C   9      23.052  22.637 -25.313  0.50 46.05           C  
ATOM   2932  C6 B DG C   9      15.565  15.017  -3.854  0.50 46.05           C  
ATOM   2933  O6 A DG C   9      23.643  23.391 -24.525  0.50 50.81           O  
ATOM   2934  O6 B DG C   9      14.817  14.371  -4.566  0.50 50.81           O  
ATOM   2935  N1 A DG C   9      21.692  22.796 -25.529  0.50 41.45           N  
ATOM   2936  N1 B DG C   9      15.368  16.357  -3.730  0.50 41.45           N  
ATOM   2937  C2 A DG C   9      20.933  22.022 -26.379  0.50 43.06           C  
ATOM   2938  C2 B DG C   9      16.147  17.147  -2.960  0.50 43.06           C  
ATOM   2939  N2 A DG C   9      19.631  22.323 -26.451  0.50 53.74           N  
ATOM   2940  N2 B DG C   9      15.830  18.423  -2.949  0.50 53.74           N  
ATOM   2941  N3 A DG C   9      21.401  21.014 -27.099  0.50 42.27           N  
ATOM   2942  N3 B DG C   9      17.165  16.777  -2.246  0.50 42.27           N  
ATOM   2943  C4 A DG C   9      22.729  20.850 -26.898  0.50 43.46           C  
ATOM   2944  C4 B DG C   9      17.366  15.473  -2.362  0.50 43.46           C  
ATOM   2945  P  A DA C  10      22.736  17.272 -32.394  0.50 75.98           P  
ATOM   2946  P  B DA C  10      20.811  15.364   3.229  0.50 75.98           P  
ATOM   2947  OP1A DA C  10      22.285  16.052 -33.111  0.50 71.91           O  
ATOM   2948  OP1B DA C  10      21.951  15.999   3.862  0.50 71.91           O  
ATOM   2949  OP2A DA C  10      24.128  17.733 -32.607  0.50 53.17           O  
ATOM   2950  OP2B DA C  10      20.497  13.995   3.604  0.50 53.17           O  
ATOM   2951  O5'A DA C  10      21.715  18.461 -32.712  0.50 59.35           O  
ATOM   2952  O5'B DA C  10      19.595  16.314   3.431  0.50 59.35           O  
ATOM   2953  C5'A DA C  10      20.331  18.119 -32.742  0.50 62.36           C  
ATOM   2954  C5'B DA C  10      19.923  17.593   3.799  0.50 62.36           C  
ATOM   2955  C4'A DA C  10      19.386  19.217 -32.278  0.50 65.05           C  
ATOM   2956  C4'B DA C  10      18.924  18.546   3.220  0.50 65.05           C  
ATOM   2957  O4'A DA C  10      19.950  19.915 -31.139  0.50 66.15           O  
ATOM   2958  O4'B DA C  10      18.297  17.870   2.123  0.50 66.15           O  
ATOM   2959  C3'A DA C  10      19.056  20.315 -33.291  0.50 77.16           C  
ATOM   2960  C3'B DA C  10      17.776  18.910   4.146  0.50 77.16           C  
ATOM   2961  O3'A DA C  10      17.736  20.810 -33.053  0.50 67.66           O  
ATOM   2962  O3'B DA C  10      17.270  20.171   3.767  0.50 67.66           O  
ATOM   2963  C2'A DA C  10      20.090  21.376 -32.938  0.50 63.79           C  
ATOM   2964  C2'B DA C  10      16.773  17.833   3.790  0.50 63.79           C  
ATOM   2965  C1'A DA C  10      19.960  21.300 -31.423  0.50 60.56           C  
ATOM   2966  C1'B DA C  10      16.915  17.974   2.297  0.50 60.56           C  
ATOM   2967  N9 A DA C  10      21.077  21.893 -30.715  0.50 51.61           N  
ATOM   2968  N9 B DA C  10      16.306  16.909   1.553  0.50 51.61           N  
ATOM   2969  C8 A DA C  10      22.393  21.518 -30.781  0.50 46.38           C  
ATOM   2970  C8 B DA C  10      16.664  15.613   1.568  0.50 46.38           C  
ATOM   2971  N7 A DA C  10      23.176  22.244 -30.021  0.50 48.20           N  
ATOM   2972  N7 B DA C  10      15.934  14.884   0.794  0.50 48.20           N  
ATOM   2973  C5 A DA C  10      22.312  23.155 -29.423  0.50 44.58           C  
ATOM   2974  C5 B DA C  10      15.048  15.769   0.238  0.50 44.58           C  
ATOM   2975  C6 A DA C  10      22.519  24.205 -28.512  0.50 42.64           C  
ATOM   2976  C6 B DA C  10      14.007  15.623  -0.669  0.50 42.64           C  
ATOM   2977  N6 A DA C  10      23.722  24.520 -28.024  0.50 48.36           N  
ATOM   2978  N6 B DA C  10      13.668  14.466  -1.201  0.50 48.36           N  
ATOM   2979  N1 A DA C  10      21.444  24.927 -28.126  0.50 47.02           N  
ATOM   2980  N1 B DA C  10      13.320  16.711  -0.997  0.50 47.02           N  
ATOM   2981  C2 A DA C  10      20.243  24.608 -28.627  0.50 43.74           C  
ATOM   2982  C2 B DA C  10      13.642  17.875  -0.473  0.50 43.74           C  
ATOM   2983  N3 A DA C  10      19.924  23.639 -29.485  0.50 51.40           N  
ATOM   2984  N3 B DA C  10      14.605  18.134   0.378  0.50 51.40           N  
ATOM   2985  C4 A DA C  10      21.016  22.949 -29.844  0.50 47.47           C  
ATOM   2986  C4 B DA C  10      15.267  17.028   0.696  0.50 47.47           C  
TER    2987       DA C  10                                                      
HETATM 2988 CL    CL A   1      28.371   9.638 -14.731  1.00 74.56          CL  
HETATM 2989  O   HOH X   1      37.332  25.786 -21.870  1.00 66.56           O  
HETATM 2990  O   HOH X   3      27.166  17.145  13.699  1.00 69.75           O  
HETATM 2991  O   HOH X   6      41.777  36.518  -1.259  1.00 47.56           O  
HETATM 2992  O   HOH X  10      22.314  39.952   9.803  1.00 68.93           O  
HETATM 2993  O   HOH X  11      29.305  41.283   8.606  1.00 65.08           O  
HETATM 2994  O   HOH X  15      15.490  37.605   3.719  1.00 59.15           O  
HETATM 2995  O   HOH X  17      41.486  33.497  -3.314  1.00 50.06           O  
HETATM 2996  O   HOH X  18      14.224  34.189 -10.347  1.00 65.13           O  
HETATM 2997  O   HOH X  21      25.654  33.066 -12.021  1.00 61.22           O  
HETATM 2998  O   HOH X  23      38.481  36.812 -12.570  1.00 56.16           O  
HETATM 2999  O   HOH X  24      15.244  33.118 -12.377  1.00 64.07           O  
HETATM 3000  O   HOH X  25      22.063  31.160 -13.355  1.00 55.26           O  
HETATM 3001  O   HOH X  26      48.577  23.068   2.187  1.00 53.44           O  
HETATM 3002  O   HOH X  30      28.893  16.147  -7.040  1.00 53.36           O  
HETATM 3003  O   HOH X  31      22.439  27.073   2.245  1.00 55.76           O  
HETATM 3004  O   HOH X  33      43.332  12.312 -12.137  1.00 58.30           O  
HETATM 3005  O   HOH X  34      42.351  38.204  -3.280  1.00 48.50           O  
HETATM 3006  O   HOH X  38      19.112  42.744   2.610  1.00 71.22           O  
HETATM 3007  O   HOH X  43      23.051  22.000  -0.096  1.00 56.80           O  
HETATM 3008  O   HOH X  49      42.563  29.414  -4.499  1.00 62.10           O  
HETATM 3009  O   HOH X  50      33.469   9.535 -16.089  1.00 66.11           O  
HETATM 3010  O   HOH X  51      26.581  14.597  17.783  1.00 62.13           O  
HETATM 3011  O   HOH A   2      27.922  -2.199  -6.012  1.00 64.21           O  
HETATM 3012  O   HOH A   5      -0.240   8.609 -24.276  1.00 48.45           O  
HETATM 3013  O   HOH A   7       1.664  -3.700 -27.891  1.00 42.77           O  
HETATM 3014  O   HOH A   8      15.972  19.883 -16.407  1.00 47.12           O  
HETATM 3015  O   HOH A  13       3.590  21.398 -15.620  1.00 63.11           O  
HETATM 3016  O   HOH A  14      13.899   1.887 -38.439  1.00 57.91           O  
HETATM 3017  O   HOH A  16      -0.013   4.201 -25.894  1.00 47.47           O  
HETATM 3018  O   HOH A  19       6.929  16.440 -15.850  1.00 58.94           O  
HETATM 3019  O   HOH A  20      23.938  11.399 -46.801  1.00 68.37           O  
HETATM 3020  O   HOH A  27       8.397  -4.207 -24.896  1.00 59.36           O  
HETATM 3021  O   HOH A  28      24.765  -8.896 -21.254  1.00 61.61           O  
HETATM 3022  O   HOH A  29      27.597  -3.221 -17.176  1.00 71.82           O  
HETATM 3023  O   HOH A  32      11.112   1.951 -15.186  1.00 65.98           O  
HETATM 3024  O   HOH A  35      -4.906  18.981 -31.728  1.00 68.16           O  
HETATM 3025  O   HOH A  39       3.698  -2.433 -39.102  1.00 62.90           O  
HETATM 3026  O   HOH A  40      11.094   1.242 -17.670  1.00 58.69           O  
HETATM 3027  O   HOH A  41      22.025   9.098 -22.194  1.00 51.62           O  
HETATM 3028  O   HOH A  47      20.676 -13.873 -30.902  1.00 68.81           O  
HETATM 3029  O   HOH B  11      18.152  22.057 -12.858  1.00 45.65           O  
HETATM 3030  O   HOH B  12      29.374  22.529 -10.794  1.00 40.74           O  
HETATM 3031  O   HOH B  13      15.769   8.764 -18.438  1.00 36.30           O  
HETATM 3032  O   HOH B  42      18.577  16.203 -23.314  1.00 39.65           O  
HETATM 3033  O   HOH B  44      21.679  17.135  -4.555  1.00 46.16           O  
HETATM 3034  O   HOH B  46      30.170  23.198 -14.076  1.00 62.69           O  
HETATM 3035  O   HOH B  48      17.826  26.901  -9.320  1.00 58.43           O  
HETATM 3036  O   HOH C  22      12.838  36.047 -21.966  1.00 67.93           O  
HETATM 3037  O   HOH C  36      23.192  17.820   1.704  1.00 64.54           O  
HETATM 3038  O   HOH C  37      21.972  19.502  -5.858  1.00 41.49           O  
HETATM 3039  O   HOH C  45      22.140  24.798 -10.876  1.00 45.09           O  
CONECT 2302 2362                                                                
CONECT 2303 2363                                                                
CONECT 2328 2330 2340 2346                                                      
CONECT 2329 2331 2341 2347                                                      
CONECT 2330 2328 2332 2342                                                      
CONECT 2331 2329 2333 2343                                                      
CONECT 2332 2330 2334                                                           
CONECT 2333 2331 2335                                                           
CONECT 2334 2332 2336 2344                                                      
CONECT 2335 2333 2337 2345                                                      
CONECT 2336 2334 2338 2340                                                      
CONECT 2337 2335 2339 2341                                                      
CONECT 2338 2336                                                                
CONECT 2339 2337                                                                
CONECT 2340 2328 2336                                                           
CONECT 2341 2329 2337                                                           
CONECT 2342 2330                                                                
CONECT 2343 2331                                                                
CONECT 2344 2334                                                                
CONECT 2345 2335                                                                
CONECT 2346 2328 2348 2354                                                      
CONECT 2347 2329 2349 2355                                                      
CONECT 2348 2346 2350                                                           
CONECT 2349 2347 2351                                                           
CONECT 2350 2348 2352 2356                                                      
CONECT 2351 2349 2353 2357                                                      
CONECT 2352 2350 2354 2358                                                      
CONECT 2353 2351 2355 2359                                                      
CONECT 2354 2346 2352                                                           
CONECT 2355 2347 2353                                                           
CONECT 2356 2350 2368                                                           
CONECT 2357 2351 2369                                                           
CONECT 2358 2352 2360                                                           
CONECT 2359 2353 2361                                                           
CONECT 2360 2358 2362                                                           
CONECT 2361 2359 2363                                                           
CONECT 2362 2302 2360 2364 2366                                                 
CONECT 2363 2303 2361 2365 2367                                                 
CONECT 2364 2362                                                                
CONECT 2365 2363                                                                
CONECT 2366 2362                                                                
CONECT 2367 2363                                                                
CONECT 2368 2356                                                                
CONECT 2369 2357                                                                
MASTER      402    0    2    4   20    0    0    6 2630    4   44   28          
END                                                                             
