# Supplementary material for: HIVprotI: an integrated web based platform for prediction and design of HIV proteins inhibitors
Source: J Cheminform. 2018 Mar 9;10:12. doi: 10.1186/s13321-018-0266-y (PMC5845081; doi:10.1186/s13321-018-0266-y)
Supplement: Supplementary file 2 — Additional file 2. Source code of HIVProtI web server. [file 13321_2018_266_MOESM2_ESM.zip › HIVprotI_Source-code/hivprotI/cdw/data/molecules/4TRA.pdb]

HEADER    T-RNA                                   06-NOV-87   4TRA              
TITLE     RESTRAINED REFINEMENT OF TWO CRYSTALLINE FORMS OF YEAST               
TITLE    2 ASPARTIC ACID AND PHENYLALANINE TRANSFER RNA CRYSTALS                
COMPND    MOL_ID: 1;                                                            
COMPND   2 MOLECULE: TRNAPHE;                                                   
COMPND   3 CHAIN: A                                                             
SOURCE    MOL_ID: 1;                                                            
SOURCE   2 ORGANISM_SCIENTIFIC: SACCHAROMYCES CEREVISIAE;                       
SOURCE   3 ORGANISM_COMMON: BAKER'S YEAST;                                      
SOURCE   4 ORGANISM_TAXID: 4932                                                 
KEYWDS    T-RNA, SINGLE STRAND, LOOPS                                           
EXPDTA    X-RAY DIFFRACTION                                                     
AUTHOR    E.WESTHOF,P.DUMAS,D.MORAS                                             
REVDAT   2   24-FEB-09 4TRA    1       VERSN                                    
REVDAT   1   06-NOV-87 4TRA    0                                                
JRNL        AUTH   E.WESTHOF,P.DUMAS,D.MORAS                                    
JRNL        TITL   RESTRAINED REFINEMENT OF TWO CRYSTALLINE FORMS OF            
JRNL        TITL 2 YEAST ASPARTIC ACID AND PHENYLALANINE TRANSFER RNA           
JRNL        TITL 3 CRYSTALS.                                                    
JRNL        REF    ACTA CRYSTALLOGR.,SECT.A      V.  44   112 1988              
JRNL        REFN                   ISSN 0108-7673                               
JRNL        PMID   3272146                                                      
JRNL        DOI    10.1107/S010876738700446X                                    
REMARK   1                                                                      
REMARK   1 REFERENCE 1                                                          
REMARK   1  AUTH   E.WESTHOF,P.DUMAS,D.MORAS                                    
REMARK   1  TITL   HYDRATION OF TRANSFER RNA MOLECULES. A                       
REMARK   1  TITL 2 CRYSTALLOGRAPHIC STUDY                                       
REMARK   1  REF    BIOCHIMIE                     V.  70   145 1988              
REMARK   1  REFN                   ISSN 0300-9084                               
REMARK   1 REFERENCE 2                                                          
REMARK   1  AUTH   J.L.SUSSMAN,S.R.HOLBROOK,R.W.WARRANT,G.M.CHURCH,             
REMARK   1  AUTH 2 S.-H.KIM                                                     
REMARK   1  TITL   CRYSTAL STRUCTURE OF YEAST PHENYLALANINE T-RNA.              
REMARK   1  TITL 2 I.CRYSTALLOGRAPHIC REFINEMENT                                
REMARK   1  REF    J.MOL.BIOL.                   V. 123   607 1978              
REMARK   1  REFN                   ISSN 0022-2836                               
REMARK   1 REFERENCE 3                                                          
REMARK   1  AUTH   S.R.HOLBROOK,J.L.SUSSMAN,R.W.WARRANT,S.-H.KIM                
REMARK   1  TITL   CRYSTAL STRUCTURE OF YEAST PHENYLALANINE T-RNA.              
REMARK   1  TITL 2 II.STRUCTURAL FEATURES AND FUNCTIONAL IMPLICATIONS           
REMARK   1  REF    J.MOL.BIOL.                   V. 123   631 1978              
REMARK   1  REFN                   ISSN 0022-2836                               
REMARK   1 REFERENCE 4                                                          
REMARK   1  AUTH   S.-H.KIM                                                     
REMARK   1  TITL   THREE DIMENSIONAL STRUCTURE OF T-RNA AND ITS                 
REMARK   1  TITL 2 FUNCTIONAL IMPLICATIONS                                      
REMARK   1  REF    ADV.ENZYMOL.RELAT.AREAS       V.  46   279 1978              
REMARK   1  REF  2 MOL.BIOL.                                                    
REMARK   1  REFN                   ISSN 0065-258X                               
REMARK   1 REFERENCE 5                                                          
REMARK   1  AUTH   A.RICH,S.H.KIM                                               
REMARK   1  TITL   THE THREE-DIMENSIONAL STRUCTURE OF TRANSFER RNA              
REMARK   1  REF    SCI.AM.                       V. 238    52 1978              
REMARK   1  REFN                   ISSN 0036-8733                               
REMARK   1 REFERENCE 6                                                          
REMARK   1  AUTH   S.-H.KIM                                                     
REMARK   1  TITL   CRYSTAL STRUCTURE OF YEAST PHENYLALANINE T-RNA,              
REMARK   1  TITL 2 ITS CORRELATION TO THE SOLUTION STRUCTURE AND THE            
REMARK   1  TITL 3 FUNCTIONAL IMPLICATIONS                                      
REMARK   1  REF    TRANSFER RNA                               1978              
REMARK   1  PUBL   MIT PRESS, CAMBRIDGE, MASSACHUSETTS                          
REMARK   1  REFN                                                                
REMARK   1 REFERENCE 7                                                          
REMARK   1  AUTH   S.R.HOLBROOK,J.L.SUSSMAN,R.W.WARRANT,G.M.CHURCH,             
REMARK   1  AUTH 2 S.-H.KIM                                                     
REMARK   1  TITL   RNA-LIGAND INTERACTIONS. (1) MAGNESIUM BINDING               
REMARK   1  TITL 2 SITES IN YEAST T-RNA-PHE                                     
REMARK   1  REF    NUCLEIC ACIDS RES.            V.   4  2811 1977              
REMARK   1  REFN                   ISSN 0305-1048                               
REMARK   1 REFERENCE 8                                                          
REMARK   1  AUTH   J.L.SUSSMAN,S.-H.KIM                                         
REMARK   1  TITL   IDEALIZED ATOMIC COORDINATES OF YEAST                        
REMARK   1  TITL 2 PHENYLALANINE TRANSFER RNA                                   
REMARK   1  REF    BIOCHEM.BIOPHYS.RES.COMMUN.   V.  68    89 1976              
REMARK   1  REFN                   ISSN 0006-291X                               
REMARK   1 REFERENCE 9                                                          
REMARK   1  AUTH   J.L.SUSSMAN,S.-H.KIM                                         
REMARK   1  TITL   THREE-DIMENSIONAL STRUCTURE OF A TRANSFER RNA IN             
REMARK   1  TITL 2 TWO CRYSTAL FORMS                                            
REMARK   1  REF    SCIENCE                       V. 192   853 1976              
REMARK   1  REFN                   ISSN 0036-8075                               
REMARK   2                                                                      
REMARK   2 RESOLUTION.    3.00 ANGSTROMS.                                       
REMARK   3                                                                      
REMARK   3 REFINEMENT.                                                          
REMARK   3   PROGRAM     : NUCLSQ                                               
REMARK   3   AUTHORS     : WESTHOF,DUMAS,MORAS                                  
REMARK   3                                                                      
REMARK   3  DATA USED IN REFINEMENT.                                            
REMARK   3   RESOLUTION RANGE HIGH (ANGSTROMS) : 3.00                           
REMARK   3   RESOLUTION RANGE LOW  (ANGSTROMS) : 10.00                          
REMARK   3   DATA CUTOFF            (SIGMA(F)) : 2.000                          
REMARK   3   COMPLETENESS FOR RANGE        (%) : NULL                           
REMARK   3   NUMBER OF REFLECTIONS             : 4508                           
REMARK   3                                                                      
REMARK   3  FIT TO DATA USED IN REFINEMENT.                                     
REMARK   3   CROSS-VALIDATION METHOD          : NULL                            
REMARK   3   FREE R VALUE TEST SET SELECTION  : NULL                            
REMARK   3   R VALUE     (WORKING + TEST SET) : 0.172                           
REMARK   3   R VALUE            (WORKING SET) : NULL                            
REMARK   3   FREE R VALUE                     : NULL                            
REMARK   3   FREE R VALUE TEST SET SIZE   (%) : NULL                            
REMARK   3   FREE R VALUE TEST SET COUNT      : NULL                            
REMARK   3                                                                      
REMARK   3  FIT/AGREEMENT OF MODEL WITH ALL DATA.                               
REMARK   3   R VALUE   (WORKING + TEST SET, NO CUTOFF) : NULL                   
REMARK   3   R VALUE          (WORKING SET, NO CUTOFF) : NULL                   
REMARK   3   FREE R VALUE                  (NO CUTOFF) : NULL                   
REMARK   3   FREE R VALUE TEST SET SIZE (%, NO CUTOFF) : NULL                   
REMARK   3   FREE R VALUE TEST SET COUNT   (NO CUTOFF) : NULL                   
REMARK   3   TOTAL NUMBER OF REFLECTIONS   (NO CUTOFF) : NULL                   
REMARK   3                                                                      
REMARK   3  NUMBER OF NON-HYDROGEN ATOMS USED IN REFINEMENT.                    
REMARK   3   PROTEIN ATOMS            : 0                                       
REMARK   3   NUCLEIC ACID ATOMS       : 1652                                    
REMARK   3   HETEROGEN ATOMS          : 23                                      
REMARK   3   SOLVENT ATOMS            : 104                                     
REMARK   3                                                                      
REMARK   3  B VALUES.                                                           
REMARK   3   FROM WILSON PLOT           (A**2) : NULL                           
REMARK   3   MEAN B VALUE      (OVERALL, A**2) : NULL                           
REMARK   3   OVERALL ANISOTROPIC B VALUE.                                       
REMARK   3    B11 (A**2) : NULL                                                 
REMARK   3    B22 (A**2) : NULL                                                 
REMARK   3    B33 (A**2) : NULL                                                 
REMARK   3    B12 (A**2) : NULL                                                 
REMARK   3    B13 (A**2) : NULL                                                 
REMARK   3    B23 (A**2) : NULL                                                 
REMARK   3                                                                      
REMARK   3  ESTIMATED COORDINATE ERROR.                                         
REMARK   3   ESD FROM LUZZATI PLOT        (A) : NULL                            
REMARK   3   ESD FROM SIGMAA              (A) : NULL                            
REMARK   3   LOW RESOLUTION CUTOFF        (A) : NULL                            
REMARK   3                                                                      
REMARK   3  RMS DEVIATIONS FROM IDEAL VALUES.                                   
REMARK   3   DISTANCE RESTRAINTS.                    RMS     SIGMA              
REMARK   3    SUGAR-BASE BOND DISTANCE        (A) : NULL  ; NULL                
REMARK   3    SUGAR-BASE BOND ANGLE DISTANCE  (A) : NULL  ; NULL                
REMARK   3    PHOSPHATE BONDS DISTANCE        (A) : NULL  ; NULL                
REMARK   3    PHOSPHATE BOND ANGLE, H-BOND    (A) : NULL  ; NULL                
REMARK   3                                                                      
REMARK   3   PLANE RESTRAINT                  (A) : NULL  ; NULL                
REMARK   3   CHIRAL-CENTER RESTRAINT       (A**3) : NULL  ; NULL                
REMARK   3                                                                      
REMARK   3   NON-BONDED CONTACT RESTRAINTS.                                     
REMARK   3    SINGLE TORSION CONTACT          (A) : NULL  ; NULL                
REMARK   3    MULTIPLE TORSION CONTACT        (A) : NULL  ; NULL                
REMARK   3                                                                      
REMARK   3  ISOTROPIC THERMAL FACTOR RESTRAINTS.    RMS    SIGMA                
REMARK   3   SUGAR-BASE BONDS             (A**2) : NULL  ; NULL                 
REMARK   3   SUGAR-BASE ANGLES            (A**2) : NULL  ; NULL                 
REMARK   3   PHOSPHATE BONDS              (A**2) : NULL  ; NULL                 
REMARK   3   PHOSPHATE BOND ANGLE, H-BOND (A**2) : NULL  ; NULL                 
REMARK   3                                                                      
REMARK   3  OTHER REFINEMENT REMARKS: NULL                                      
REMARK   4                                                                      
REMARK   4 4TRA COMPLIES WITH FORMAT V. 3.15, 01-DEC-08                         
REMARK 100                                                                      
REMARK 100 THIS ENTRY HAS BEEN PROCESSED BY BNL.                                
REMARK 200                                                                      
REMARK 200 EXPERIMENTAL DETAILS                                                 
REMARK 200  EXPERIMENT TYPE                : X-RAY DIFFRACTION                  
REMARK 200  DATE OF DATA COLLECTION        : NULL                               
REMARK 200  TEMPERATURE           (KELVIN) : NULL                               
REMARK 200  PH                             : NULL                               
REMARK 200  NUMBER OF CRYSTALS USED        : NULL                               
REMARK 200                                                                      
REMARK 200  SYNCHROTRON              (Y/N) : NULL                               
REMARK 200  RADIATION SOURCE               : NULL                               
REMARK 200  BEAMLINE                       : NULL                               
REMARK 200  X-RAY GENERATOR MODEL          : NULL                               
REMARK 200  MONOCHROMATIC OR LAUE    (M/L) : NULL                               
REMARK 200  WAVELENGTH OR RANGE        (A) : NULL                               
REMARK 200  MONOCHROMATOR                  : NULL                               
REMARK 200  OPTICS                         : NULL                               
REMARK 200                                                                      
REMARK 200  DETECTOR TYPE                  : NULL                               
REMARK 200  DETECTOR MANUFACTURER          : NULL                               
REMARK 200  INTENSITY-INTEGRATION SOFTWARE : NULL                               
REMARK 200  DATA SCALING SOFTWARE          : NULL                               
REMARK 200                                                                      
REMARK 200  NUMBER OF UNIQUE REFLECTIONS   : NULL                               
REMARK 200  RESOLUTION RANGE HIGH      (A) : NULL                               
REMARK 200  RESOLUTION RANGE LOW       (A) : NULL                               
REMARK 200  REJECTION CRITERIA  (SIGMA(I)) : NULL                               
REMARK 200                                                                      
REMARK 200 OVERALL.                                                             
REMARK 200  COMPLETENESS FOR RANGE     (%) : NULL                               
REMARK 200  DATA REDUNDANCY                : NULL                               
REMARK 200  R MERGE                    (I) : NULL                               
REMARK 200  R SYM                      (I) : NULL                               
REMARK 200  <I/SIGMA(I)> FOR THE DATA SET  : NULL                               
REMARK 200                                                                      
REMARK 200 IN THE HIGHEST RESOLUTION SHELL.                                     
REMARK 200  HIGHEST RESOLUTION SHELL, RANGE HIGH (A) : NULL                     
REMARK 200  HIGHEST RESOLUTION SHELL, RANGE LOW  (A) : NULL                     
REMARK 200  COMPLETENESS FOR SHELL     (%) : NULL                               
REMARK 200  DATA REDUNDANCY IN SHELL       : NULL                               
REMARK 200  R MERGE FOR SHELL          (I) : NULL                               
REMARK 200  R SYM FOR SHELL            (I) : NULL                               
REMARK 200  <I/SIGMA(I)> FOR SHELL         : NULL                               
REMARK 200                                                                      
REMARK 200 DIFFRACTION PROTOCOL: NULL                                           
REMARK 200 METHOD USED TO DETERMINE THE STRUCTURE: NULL                         
REMARK 200 SOFTWARE USED: NULL                                                  
REMARK 200 STARTING MODEL: NULL                                                 
REMARK 200                                                                      
REMARK 200 REMARK: NULL                                                         
REMARK 280                                                                      
REMARK 280 CRYSTAL                                                              
REMARK 280 SOLVENT CONTENT, VS   (%): 58.84                                     
REMARK 280 MATTHEWS COEFFICIENT, VM (ANGSTROMS**3/DA): 2.99                     
REMARK 280                                                                      
REMARK 280 CRYSTALLIZATION CONDITIONS: NULL                                     
REMARK 290                                                                      
REMARK 290 CRYSTALLOGRAPHIC SYMMETRY                                            
REMARK 290 SYMMETRY OPERATORS FOR SPACE GROUP: P 21 2 21                        
REMARK 290                                                                      
REMARK 290      SYMOP   SYMMETRY                                                
REMARK 290     NNNMMM   OPERATOR                                                
REMARK 290       1555   X,Y,Z                                                   
REMARK 290       2555   -X,Y,-Z                                                 
REMARK 290       3555   -X+1/2,-Y,Z+1/2                                         
REMARK 290       4555   X+1/2,-Y,-Z+1/2                                         
REMARK 290                                                                      
REMARK 290     WHERE NNN -> OPERATOR NUMBER                                     
REMARK 290           MMM -> TRANSLATION VECTOR                                  
REMARK 290                                                                      
REMARK 290 CRYSTALLOGRAPHIC SYMMETRY TRANSFORMATIONS                            
REMARK 290 THE FOLLOWING TRANSFORMATIONS OPERATE ON THE ATOM/HETATM             
REMARK 290 RECORDS IN THIS ENTRY TO PRODUCE CRYSTALLOGRAPHICALLY                
REMARK 290 RELATED MOLECULES.                                                   
REMARK 290   SMTRY1   1  1.000000  0.000000  0.000000        0.00000            
REMARK 290   SMTRY2   1  0.000000  1.000000  0.000000        0.00000            
REMARK 290   SMTRY3   1  0.000000  0.000000  1.000000        0.00000            
REMARK 290   SMTRY1   2 -0.620236 -0.699553 -0.354730        0.00000            
REMARK 290   SMTRY2   2 -0.699893  0.289252  0.653755        0.00000            
REMARK 290   SMTRY3   2 -0.354342  0.652724 -0.669016        0.00000            
REMARK 290   SMTRY1   3 -0.896877 -0.153844  0.414393       32.64117            
REMARK 290   SMTRY2   3 -0.154329 -0.769764 -0.620161      -19.25288            
REMARK 290   SMTRY3   3  0.414750 -0.618744  0.666641       72.91287            
REMARK 290   SMTRY1   4  0.517112  0.853397 -0.059664       32.64117            
REMARK 290   SMTRY2   4  0.854222 -0.519488 -0.033594      -19.25288            
REMARK 290   SMTRY3   4 -0.060407 -0.033980 -0.997624       72.91287            
REMARK 290                                                                      
REMARK 290 REMARK: NULL                                                         
REMARK 300                                                                      
REMARK 300 BIOMOLECULE: 1                                                       
REMARK 300 SEE REMARK 350 FOR THE AUTHOR PROVIDED AND/OR PROGRAM                
REMARK 300 GENERATED ASSEMBLY INFORMATION FOR THE STRUCTURE IN                  
REMARK 300 THIS ENTRY. THE REMARK MAY ALSO PROVIDE INFORMATION ON               
REMARK 300 BURIED SURFACE AREA.                                                 
REMARK 350                                                                      
REMARK 350 COORDINATES FOR A COMPLETE MULTIMER REPRESENTING THE KNOWN           
REMARK 350 BIOLOGICALLY SIGNIFICANT OLIGOMERIZATION STATE OF THE                
REMARK 350 MOLECULE CAN BE GENERATED BY APPLYING BIOMT TRANSFORMATIONS          
REMARK 350 GIVEN BELOW.  BOTH NON-CRYSTALLOGRAPHIC AND                          
REMARK 350 CRYSTALLOGRAPHIC OPERATIONS ARE GIVEN.                               
REMARK 350                                                                      
REMARK 350 BIOMOLECULE: 1                                                       
REMARK 350 AUTHOR DETERMINED BIOLOGICAL UNIT: MONOMERIC                         
REMARK 350 APPLY THE FOLLOWING TO CHAINS: A                                     
REMARK 350   BIOMT1   1  1.000000  0.000000  0.000000        0.00000            
REMARK 350   BIOMT2   1  0.000000  1.000000  0.000000        0.00000            
REMARK 350   BIOMT3   1  0.000000  0.000000  1.000000        0.00000            
REMARK 620                                                                      
REMARK 620 METAL COORDINATION                                                   
REMARK 620  (M=MODEL NUMBER; RES=RESIDUE NAME; C=CHAIN IDENTIFIER;              
REMARK 620  SSEQ=SEQUENCE NUMBER; I=INSERTION CODE):                            
REMARK 620                                                                      
REMARK 620 COORDINATION ANGLES FOR:  M RES CSSEQI METAL                         
REMARK 620                              MG A  77  MG                            
REMARK 620 N RES CSSEQI ATOM                                                    
REMARK 620 1 HOH A 188   O                                                      
REMARK 620 2 HOH A 186   O    89.3                                              
REMARK 620 3 HOH A 189   O    89.1  88.6                                        
REMARK 620 4 HOH A 185   O    90.1 177.4  88.9                                  
REMARK 620 5 HOH A 187   O   177.5  89.9  88.6  90.6                            
REMARK 620 6   G A  19   OP1 111.1 102.0 157.0  80.5  71.4                      
REMARK 620 N                    1     2     3     4     5                       
REMARK 620                                                                      
REMARK 620 COORDINATION ANGLES FOR:  M RES CSSEQI METAL                         
REMARK 620                              MG A  78  MG                            
REMARK 620 N RES CSSEQI ATOM                                                    
REMARK 620 1 HOH A 190   O                                                      
REMARK 620 2 HOH A 192   O    88.8                                              
REMARK 620 3 HOH A 191   O    88.1  88.8                                        
REMARK 620 4   A A  21   OP2  81.2 169.3  94.7                                  
REMARK 620 N                    1     2     3                                   
REMARK 620                                                                      
REMARK 620 COORDINATION ANGLES FOR:  M RES CSSEQI METAL                         
REMARK 620                              MG A  79  MG                            
REMARK 620 N RES CSSEQI ATOM                                                    
REMARK 620 1 HOH A 193   O                                                      
REMARK 620 2 HOH A 195   O    90.5                                              
REMARK 620 3 HOH A 198   O    90.8  90.6                                        
REMARK 620 4 HOH A 196   O    90.2 179.1  90.0                                  
REMARK 620 5 HOH A 197   O    90.1  89.9 179.0  89.5                            
REMARK 620 6 HOH A 194   O   179.0  90.1  89.9  89.1  89.2                      
REMARK 620 N                    1     2     3     4     5                       
REMARK 620                                                                      
REMARK 620 COORDINATION ANGLES FOR:  M RES CSSEQI METAL                         
REMARK 620                              MG A  80  MG                            
REMARK 620 N RES CSSEQI ATOM                                                    
REMARK 620 1 HOH A 203   O                                                      
REMARK 620 2 HOH A 199   O    89.0                                              
REMARK 620 3 HOH A 202   O    89.7  90.5                                        
REMARK 620 4 HOH A 200   O    88.5 177.5  89.8                                  
REMARK 620 5 HOH A 201   O    90.1  90.0 179.5  89.8                            
REMARK 620 N                    1     2     3     4                             
REMARK 800                                                                      
REMARK 800 SITE                                                                 
REMARK 800 SITE_IDENTIFIER: AC1                                                 
REMARK 800 EVIDENCE_CODE: SOFTWARE                                              
REMARK 800 SITE_DESCRIPTION: BINDING SITE FOR RESIDUE MG A 77                   
REMARK 800 SITE_IDENTIFIER: AC2                                                 
REMARK 800 EVIDENCE_CODE: SOFTWARE                                              
REMARK 800 SITE_DESCRIPTION: BINDING SITE FOR RESIDUE MG A 78                   
REMARK 800 SITE_IDENTIFIER: AC3                                                 
REMARK 800 EVIDENCE_CODE: SOFTWARE                                              
REMARK 800 SITE_DESCRIPTION: BINDING SITE FOR RESIDUE MG A 79                   
REMARK 800 SITE_IDENTIFIER: AC4                                                 
REMARK 800 EVIDENCE_CODE: SOFTWARE                                              
REMARK 800 SITE_DESCRIPTION: BINDING SITE FOR RESIDUE MG A 80                   
DBREF  4TRA A    1    76  PDB    4TRA     4TRA             1     76             
SEQRES   1 A   76    G   C   G   G   A   U   U   U   A 2MG   C   U   C          
SEQRES   2 A   76    A   G H2U H2U   G   G   G   A   G   A   G   C M2G          
SEQRES   3 A   76    C   C   A   G   A OMC   U OMG   A   A  YG   A PSU          
SEQRES   4 A   76  5MC   U   G   G   A   G 7MG   U   C 5MC   U   G   U          
SEQRES   5 A   76    G 5MU PSU   C   G 1MA   U   C   C   A   C   A   G          
SEQRES   6 A   76    A   A   U   U   C   G   C   A   C   C   A                  
MODRES 4TRA 2MG A   10    G  2N-METHYLGUANOSINE-5'-MONOPHOSPHATE                
MODRES 4TRA H2U A   16    U  5,6-DIHYDROURIDINE-5'-MONOPHOSPHATE                
MODRES 4TRA H2U A   17    U  5,6-DIHYDROURIDINE-5'-MONOPHOSPHATE                
MODRES 4TRA M2G A   26    G  N2-DIMETHYLGUANOSINE-5'-MONOPHOSPHATE              
MODRES 4TRA OMC A   32    C  O2'-METHYLYCYTIDINE-5'-MONOPHOSPHATE               
MODRES 4TRA OMG A   34    G  O2'-METHYLGUANOSINE-5'-MONOPHOSPHATE               
MODRES 4TRA  YG A   37    G  WYBUTOSINE                                         
MODRES 4TRA PSU A   39    U  PSEUDOURIDINE-5'-MONOPHOSPHATE                     
MODRES 4TRA 5MC A   40    C  5-METHYLCYTIDINE-5'-MONOPHOSPHATE                  
MODRES 4TRA 7MG A   46    G                                                     
MODRES 4TRA 5MC A   49    C  5-METHYLCYTIDINE-5'-MONOPHOSPHATE                  
MODRES 4TRA 5MU A   54    U  5-METHYLURIDINE 5'-MONOPHOSPHATE                   
MODRES 4TRA PSU A   55    U  PSEUDOURIDINE-5'-MONOPHOSPHATE                     
MODRES 4TRA 1MA A   58    A                                                     
HET    2MG  A  10      24                                                       
HET    H2U  A  16      20                                                       
HET    H2U  A  17      20                                                       
HET    M2G  A  26      25                                                       
HET    OMC  A  32      21                                                       
HET    OMG  A  34      24                                                       
HET     YG  A  37      39                                                       
HET    PSU  A  39      20                                                       
HET    5MC  A  40      21                                                       
HET    7MG  A  46      24                                                       
HET    5MC  A  49      21                                                       
HET    5MU  A  54      21                                                       
HET    PSU  A  55      20                                                       
HET    1MA  A  58      23                                                       
HET     MG  A  77       1                                                       
HET     MG  A  78       1                                                       
HET     MG  A  79       1                                                       
HET     MG  A  80       1                                                       
HETNAM     2MG 2N-METHYLGUANOSINE-5'-MONOPHOSPHATE                              
HETNAM     H2U 5,6-DIHYDROURIDINE-5'-MONOPHOSPHATE                              
HETNAM     M2G N2-DIMETHYLGUANOSINE-5'-MONOPHOSPHATE                            
HETNAM     OMC O2'-METHYLYCYTIDINE-5'-MONOPHOSPHATE                             
HETNAM     OMG O2'-METHYLGUANOSINE-5'-MONOPHOSPHATE                             
HETNAM      YG WYBUTOSINE                                                       
HETNAM     PSU PSEUDOURIDINE-5'-MONOPHOSPHATE                                   
HETNAM     5MC 5-METHYLCYTIDINE-5'-MONOPHOSPHATE                                
HETNAM     7MG 7N-METHYL-8-HYDROGUANOSINE-5'-MONOPHOSPHATE                      
HETNAM     5MU 5-METHYLURIDINE 5'-MONOPHOSPHATE                                 
HETNAM     1MA 6-HYDRO-1-METHYLADENOSINE-5'-MONOPHOSPHATE                       
HETNAM      MG MAGNESIUM ION                                                    
HETSYN      YG Y-BASE; 1H-IMIDAZO(1,2-ALPHA)PURINE-7-BUTANOIC ACID,4,           
HETSYN   2  YG  9-DIHYDRO-ALPHA-((METHOXYCARBONYL)AMINO)-4,6-DIMETHYL-          
HETSYN   3  YG  9-OXO-METHYL ESTER                                              
FORMUL   1  2MG    C11 H16 N5 O8 P                                              
FORMUL   1  H2U    2(C9 H15 N2 O9 P)                                            
FORMUL   1  M2G    C12 H18 N5 O8 P                                              
FORMUL   1  OMC    C10 H16 N3 O8 P                                              
FORMUL   1  OMG    C11 H16 N5 O8 P                                              
FORMUL   1   YG    C21 H29 N6 O12 P                                             
FORMUL   1  PSU    2(C9 H13 N2 O9 P)                                            
FORMUL   1  5MC    2(C10 H16 N3 O8 P)                                           
FORMUL   1  7MG    C11 H18 N5 O8 P                                              
FORMUL   1  5MU    C10 H15 N2 O9 P                                              
FORMUL   1  1MA    C11 H18 N5 O7 P                                              
FORMUL   2   MG    4(MG 2+)                                                     
FORMUL   6  HOH   *123(H2 O)                                                    
LINK         P   2MG A  10                 O3'   A A   9     1555   1555  1.60  
LINK         O3' 2MG A  10                 P     C A  11     1555   1555  1.59  
LINK         P   H2U A  16                 O3'   G A  15     1555   1555  1.63  
LINK         O3' H2U A  16                 P   H2U A  17     1555   1555  1.62  
LINK         O3' H2U A  17                 P     G A  18     1555   1555  1.59  
LINK         P   M2G A  26                 O3'   C A  25     1555   1555  1.62  
LINK         O3' M2G A  26                 P     C A  27     1555   1555  1.62  
LINK         P   OMC A  32                 O3'   A A  31     1555   1555  1.62  
LINK         O3' OMC A  32                 P     U A  33     1555   1555  1.61  
LINK         P   OMG A  34                 O3'   U A  33     1555   1555  1.62  
LINK         O3' OMG A  34                 P     A A  35     1555   1555  1.61  
LINK         P    YG A  37                 O3'   A A  36     1555   1555  1.61  
LINK         O3'  YG A  37                 P     A A  38     1555   1555  1.62  
LINK         P   PSU A  39                 O3'   A A  38     1555   1555  1.61  
LINK         O3' PSU A  39                 P   5MC A  40     1555   1555  1.60  
LINK         O3' 5MC A  40                 P     U A  41     1555   1555  1.61  
LINK         P   7MG A  46                 O3'   G A  45     1555   1555  1.58  
LINK         O3' 7MG A  46                 P     U A  47     1555   1555  1.63  
LINK         P   5MC A  49                 O3'   C A  48     1555   1555  1.60  
LINK         O3' 5MC A  49                 P     U A  50     1555   1555  1.62  
LINK         P   5MU A  54                 O3'   G A  53     1555   1555  1.62  
LINK         O3' 5MU A  54                 P   PSU A  55     1555   1555  1.61  
LINK         O3' PSU A  55                 P     C A  56     1555   1555  1.62  
LINK         P   1MA A  58                 O3'   G A  57     1555   1555  1.62  
LINK         O3' 1MA A  58                 P     U A  59     1555   1555  1.60  
LINK        MG    MG A  77                 O   HOH A 188     1555   1555  2.00  
LINK        MG    MG A  77                 O   HOH A 186     1555   1555  2.01  
LINK        MG    MG A  77                 O   HOH A 189     1555   1555  2.00  
LINK        MG    MG A  77                 O   HOH A 185     1555   1555  1.98  
LINK        MG    MG A  77                 O   HOH A 187     1555   1555  1.99  
LINK        MG    MG A  78                 O   HOH A 190     1555   1555  2.00  
LINK        MG    MG A  78                 O   HOH A 192     1555   1555  2.00  
LINK        MG    MG A  78                 O   HOH A 191     1555   1555  2.01  
LINK        MG    MG A  79                 O   HOH A 193     1555   1555  1.98  
LINK        MG    MG A  79                 O   HOH A 195     1555   1555  1.99  
LINK        MG    MG A  79                 O   HOH A 198     1555   1555  1.98  
LINK        MG    MG A  79                 O   HOH A 196     1555   1555  1.99  
LINK        MG    MG A  79                 O   HOH A 197     1555   1555  2.00  
LINK        MG    MG A  79                 O   HOH A 194     1555   1555  2.00  
LINK        MG    MG A  80                 O   HOH A 203     1555   1555  2.00  
LINK        MG    MG A  80                 O   HOH A 199     1555   1555  1.99  
LINK        MG    MG A  80                 O   HOH A 202     1555   1555  1.98  
LINK        MG    MG A  80                 O   HOH A 200     1555   1555  2.00  
LINK        MG    MG A  80                 O   HOH A 201     1555   1555  2.00  
LINK         OP1   G A  19                MG    MG A  77     1555   1555  2.42  
LINK         OP2   A A  21                MG    MG A  78     1555   1555  2.09  
SITE     1 AC1  6   G A  19  HOH A 185  HOH A 186  HOH A 187                    
SITE     2 AC1  6 HOH A 188  HOH A 189                                          
SITE     1 AC2  5   G A  20    A A  21  HOH A 190  HOH A 191                    
SITE     2 AC2  5 HOH A 192                                                     
SITE     1 AC3  8   U A   8    U A  12  HOH A 193  HOH A 194                    
SITE     2 AC3  8 HOH A 195  HOH A 196  HOH A 197  HOH A 198                    
SITE     1 AC4  7  YG A  37    A A  38  HOH A 199  HOH A 200                    
SITE     2 AC4  7 HOH A 201  HOH A 202  HOH A 203                               
CRYST1   33.000   56.000  161.000  90.00  90.00  90.00 P 21 2 21     4          
ORIGX1      1.000000  0.000000  0.000000        0.00000                         
ORIGX2      0.000000  1.000000  0.000000        0.00000                         
ORIGX3      0.000000  0.000000  1.000000        0.00000                         
SCALE1      0.026394  0.014847 -0.001038       -0.30448                         
SCALE2     -0.007782  0.014335  0.007269       -0.06000                         
SCALE3      0.001411 -0.002105  0.005670       -0.00907                         
ATOM      1  OP3   G A   1      23.310  31.674  59.557  0.55 43.73           O  
ATOM      2  P     G A   1      23.956  32.681  60.656  0.55 44.71           P  
ATOM      3  OP1   G A   1      25.382  32.748  60.220  0.55 44.92           O  
ATOM      4  OP2   G A   1      23.290  34.019  60.607  0.55 42.38           O  
ATOM      5  O5'   G A   1      23.713  31.950  62.046  0.86 35.51           O  
ATOM      6  C5'   G A   1      23.820  32.681  63.290  1.00 33.29           C  
ATOM      7  C4'   G A   1      23.204  31.787  64.357  1.00 34.35           C  
ATOM      8  O4'   G A   1      21.841  32.113  64.535  1.00 30.75           O  
ATOM      9  C3'   G A   1      23.197  30.297  63.985  1.00 35.86           C  
ATOM     10  O3'   G A   1      24.453  29.684  64.244  1.00 40.42           O  
ATOM     11  C2'   G A   1      22.058  29.763  64.858  1.00 31.69           C  
ATOM     12  O2'   G A   1      22.581  29.549  66.183  1.00 28.80           O  
ATOM     13  C1'   G A   1      21.092  30.921  64.842  1.00 29.94           C  
ATOM     14  N9    G A   1      20.026  30.758  63.840  1.00 27.08           N  
ATOM     15  C8    G A   1      20.056  31.118  62.515  1.00 28.25           C  
ATOM     16  N7    G A   1      18.947  30.859  61.868  1.00 28.56           N  
ATOM     17  C5    G A   1      18.127  30.286  62.838  1.00 25.31           C  
ATOM     18  C6    G A   1      16.802  29.785  62.773  1.00 26.75           C  
ATOM     19  O6    G A   1      16.065  29.757  61.787  1.00 25.45           O  
ATOM     20  N1    G A   1      16.322  29.291  63.953  1.00 25.73           N  
ATOM     21  C2    G A   1      17.065  29.279  65.101  1.00 25.07           C  
ATOM     22  N2    G A   1      16.455  28.762  66.167  1.00 26.29           N  
ATOM     23  N3    G A   1      18.314  29.729  65.214  1.00 23.17           N  
ATOM     24  C4    G A   1      18.780  30.218  64.050  1.00 23.19           C  
ATOM     25  P     C A   2      25.056  28.470  63.387  1.00 49.37           P  
ATOM     26  OP1   C A   2      26.485  28.740  63.000  1.00 43.76           O  
ATOM     27  OP2   C A   2      24.150  28.397  62.208  1.00 44.42           O  
ATOM     28  O5'   C A   2      24.952  27.239  64.406  1.00 39.87           O  
ATOM     29  C5'   C A   2      24.243  26.058  63.953  1.00 37.41           C  
ATOM     30  C4'   C A   2      23.111  25.799  64.923  1.00 37.41           C  
ATOM     31  O4'   C A   2      22.158  26.851  64.939  1.00 36.47           O  
ATOM     32  C3'   C A   2      22.288  24.557  64.535  1.00 37.29           C  
ATOM     33  O3'   C A   2      22.974  23.343  64.890  1.00 40.61           O  
ATOM     34  C2'   C A   2      20.982  24.821  65.262  1.00 36.80           C  
ATOM     35  O2'   C A   2      21.178  24.461  66.636  1.00 39.77           O  
ATOM     36  C1'   C A   2      20.849  26.311  65.149  1.00 35.09           C  
ATOM     37  N1    C A   2      19.989  26.631  63.985  1.00 32.55           N  
ATOM     38  C2    C A   2      18.823  25.912  63.808  1.00 31.22           C  
ATOM     39  O2    C A   2      18.490  25.024  64.583  1.00 29.90           O  
ATOM     40  N3    C A   2      18.047  26.215  62.725  1.00 30.98           N  
ATOM     41  C4    C A   2      18.394  27.188  61.836  1.00 30.39           C  
ATOM     42  N4    C A   2      17.594  27.441  60.801  1.00 29.45           N  
ATOM     43  C5    C A   2      19.596  27.924  62.030  1.00 30.32           C  
ATOM     44  C6    C A   2      20.342  27.610  63.096  1.00 30.25           C  
ATOM     45  P     G A   3      23.497  22.443  63.630  1.00 48.40           P  
ATOM     46  OP1   G A   3      24.793  21.774  63.953  1.00 40.08           O  
ATOM     47  OP2   G A   3      23.587  23.444  62.531  1.00 39.94           O  
ATOM     48  O5'   G A   3      22.301  21.381  63.484  1.00 37.08           O  
ATOM     49  C5'   G A   3      21.642  21.077  64.729  1.00 35.89           C  
ATOM     50  C4'   G A   3      20.216  20.672  64.438  1.00 37.55           C  
ATOM     51  O4'   G A   3      19.406  21.813  64.163  1.00 33.08           O  
ATOM     52  C3'   G A   3      20.056  19.784  63.193  1.00 35.85           C  
ATOM     53  O3'   G A   3      20.386  18.429  63.468  1.00 36.61           O  
ATOM     54  C2'   G A   3      18.597  20.014  62.822  1.00 33.59           C  
ATOM     55  O2'   G A   3      17.814  19.177  63.662  1.00 32.67           O  
ATOM     56  C1'   G A   3      18.400  21.482  63.193  1.00 32.42           C  
ATOM     57  N9    G A   3      18.470  22.319  61.981  1.00 32.53           N  
ATOM     58  C8    G A   3      19.446  23.180  61.561  1.00 32.25           C  
ATOM     59  N7    G A   3      19.177  23.775  60.430  1.00 30.37           N  
ATOM     60  C5    G A   3      17.927  23.275  60.074  1.00 29.28           C  
ATOM     61  C6    G A   3      17.095  23.534  58.959  1.00 29.92           C  
ATOM     62  O6    G A   3      17.308  24.293  58.005  1.00 28.16           O  
ATOM     63  N1    G A   3      15.912  22.837  58.959  1.00 30.27           N  
ATOM     64  C2    G A   3      15.579  21.971  59.961  1.00 33.02           C  
ATOM     65  N2    G A   3      14.390  21.369  59.799  1.00 35.92           N  
ATOM     66  N3    G A   3      16.319  21.690  61.028  1.00 28.38           N  
ATOM     67  C4    G A   3      17.478  22.381  61.028  1.00 30.04           C  
ATOM     68  P     G A   4      21.215  17.513  62.450  1.00 47.69           P  
ATOM     69  OP1   G A   4      22.161  16.596  63.177  1.00 46.13           O  
ATOM     70  OP2   G A   4      21.925  18.474  61.561  1.00 43.36           O  
ATOM     71  O5'   G A   4      20.059  16.681  61.723  1.00 37.46           O  
ATOM     72  C5'   G A   4      20.173  16.534  60.284  1.00 31.08           C  
ATOM     73  C4'   G A   4      18.767  16.534  59.719  1.00 25.17           C  
ATOM     74  O4'   G A   4      18.144  17.788  59.929  1.00 22.23           O  
ATOM     75  C3'   G A   4      18.707  16.321  58.215  1.00 25.88           C  
ATOM     76  O3'   G A   4      18.850  14.949  57.828  1.00 27.06           O  
ATOM     77  C2'   G A   4      17.348  16.917  57.860  1.00 26.15           C  
ATOM     78  O2'   G A   4      16.378  15.916  58.167  1.00 27.28           O  
ATOM     79  C1'   G A   4      17.278  18.075  58.846  1.00 23.13           C  
ATOM     80  N9    G A   4      17.694  19.289  58.119  1.00 19.06           N  
ATOM     81  C8    G A   4      18.750  20.115  58.393  1.00 19.00           C  
ATOM     82  N7    G A   4      18.873  21.111  57.553  1.00 17.81           N  
ATOM     83  C5    G A   4      17.817  20.925  56.664  1.00 18.66           C  
ATOM     84  C6    G A   4      17.408  21.678  55.516  1.00 20.16           C  
ATOM     85  O6    G A   4      17.927  22.702  55.064  1.00 19.43           O  
ATOM     86  N1    G A   4      16.305  21.172  54.886  1.00 18.14           N  
ATOM     87  C2    G A   4      15.666  20.048  55.306  1.00 17.90           C  
ATOM     88  N2    G A   4      14.603  19.694  54.579  1.00 19.56           N  
ATOM     89  N3    G A   4      16.005  19.312  56.357  1.00 16.17           N  
ATOM     90  C4    G A   4      17.088  19.806  56.987  1.00 16.65           C  
ATOM     91  P     A A   5      20.089  14.640  56.809  1.00 28.41           P  
ATOM     92  OP1   A A   5      20.439  13.184  56.906  1.00 32.32           O  
ATOM     93  OP2   A A   5      21.169  15.505  57.343  1.00 26.68           O  
ATOM     94  O5'   A A   5      19.526  15.016  55.371  1.00 16.70           O  
ATOM     95  C5'   A A   5      18.627  14.066  54.724  1.00 16.63           C  
ATOM     96  C4'   A A   5      17.628  14.887  53.949  1.00 16.22           C  
ATOM     97  O4'   A A   5      17.358  16.090  54.644  1.00 17.33           O  
ATOM     98  C3'   A A   5      18.124  15.337  52.575  1.00 17.89           C  
ATOM     99  O3'   A A   5      18.011  14.330  51.573  1.00 15.55           O  
ATOM    100  C2'   A A   5      17.248  16.562  52.300  1.00 13.53           C  
ATOM    101  O2'   A A   5      16.005  16.073  51.815  1.00 11.51           O  
ATOM    102  C1'   A A   5      17.131  17.130  53.690  1.00 14.94           C  
ATOM    103  N9    A A   5      18.161  18.170  53.836  1.00 14.40           N  
ATOM    104  C8    A A   5      19.193  18.181  54.757  1.00 11.88           C  
ATOM    105  N7    A A   5      19.963  19.233  54.660  1.00 12.69           N  
ATOM    106  C5    A A   5      19.400  19.958  53.609  1.00 13.64           C  
ATOM    107  C6    A A   5      19.770  21.195  53.028  1.00 17.30           C  
ATOM    108  N6    A A   5      20.812  21.909  53.415  1.00 15.64           N  
ATOM    109  N1    A A   5      18.967  21.605  51.993  1.00 18.26           N  
ATOM    110  C2    A A   5      17.894  20.875  51.589  1.00 17.81           C  
ATOM    111  N3    A A   5      17.491  19.705  52.090  1.00 14.01           N  
ATOM    112  C4    A A   5      18.291  19.312  53.108  1.00 12.30           C  
ATOM    113  P     U A   6      19.410  13.853  50.910  1.00 17.85           P  
ATOM    114  OP1   U A   6      19.257  12.441  50.425  1.00 23.85           O  
ATOM    115  OP2   U A   6      20.412  14.027  51.993  1.00  8.17           O  
ATOM    116  O5'   U A   6      19.583  14.865  49.682  1.00  6.78           O  
ATOM    117  C5'   U A   6      18.500  14.893  48.728  1.00  5.01           C  
ATOM    118  C4'   U A   6      18.600  16.219  48.001  1.00  6.97           C  
ATOM    119  O4'   U A   6      18.487  17.299  48.922  1.00  7.21           O  
ATOM    120  C3'   U A   6      19.939  16.444  47.306  1.00  8.35           C  
ATOM    121  O3'   U A   6      20.003  15.753  46.062  1.00  6.95           O  
ATOM    122  C2'   U A   6      19.979  17.962  47.193  1.00  1.29           C  
ATOM    123  O2'   U A   6      19.200  18.305  46.062  1.00  1.41           O  
ATOM    124  C1'   U A   6      19.303  18.401  48.486  1.00  2.21           C  
ATOM    125  N1    U A   6      20.302  18.778  49.504  1.00  1.08           N  
ATOM    126  C2    U A   6      21.115  19.862  49.197  1.00  2.33           C  
ATOM    127  O2    U A   6      20.999  20.470  48.130  1.00  0.00           O  
ATOM    128  N3    U A   6      22.051  20.234  50.118  1.00  0.00           N  
ATOM    129  C4    U A   6      22.201  19.581  51.298  1.00  0.00           C  
ATOM    130  O4    U A   6      23.094  20.003  52.090  1.00  1.46           O  
ATOM    131  C5    U A   6      21.355  18.468  51.605  1.00  2.95           C  
ATOM    132  C6    U A   6      20.442  18.114  50.684  1.00  0.36           C  
ATOM    133  P     U A   7      21.388  15.078  45.577  1.00  8.92           P  
ATOM    134  OP1   U A   7      21.145  14.027  44.542  1.00 13.89           O  
ATOM    135  OP2   U A   7      21.998  14.550  46.821  1.00 12.32           O  
ATOM    136  O5'   U A   7      22.125  16.360  44.946  1.00 15.19           O  
ATOM    137  C5'   U A   7      21.368  17.018  43.896  1.00 10.20           C  
ATOM    138  C4'   U A   7      22.038  18.328  43.557  1.00  3.40           C  
ATOM    139  O4'   U A   7      22.174  19.126  44.736  1.00  3.48           O  
ATOM    140  C3'   U A   7      23.470  18.181  42.991  1.00  0.00           C  
ATOM    141  O3'   U A   7      23.693  19.160  41.940  1.00  3.91           O  
ATOM    142  C2'   U A   7      24.336  18.440  44.203  1.00  0.00           C  
ATOM    143  O2'   U A   7      25.595  18.896  43.815  1.00  0.00           O  
ATOM    144  C1'   U A   7      23.547  19.486  44.946  1.00  0.00           C  
ATOM    145  N1    U A   7      23.937  19.486  46.353  1.00  0.00           N  
ATOM    146  C2    U A   7      24.699  20.543  46.821  1.00  0.00           C  
ATOM    147  O2    U A   7      25.036  21.448  46.062  1.00  0.00           O  
ATOM    148  N3    U A   7      25.056  20.543  48.130  1.00  0.00           N  
ATOM    149  C4    U A   7      24.689  19.548  48.987  1.00  0.00           C  
ATOM    150  O4    U A   7      25.059  19.615  50.199  1.00  0.00           O  
ATOM    151  C5    U A   7      23.903  18.463  48.502  1.00  4.66           C  
ATOM    152  C6    U A   7      23.560  18.479  47.193  1.00  1.45           C  
ATOM    153  P     U A   8      23.384  18.637  40.437  1.00  6.43           P  
ATOM    154  OP1   U A   8      23.787  19.683  39.435  1.00 10.99           O  
ATOM    155  OP2   U A   8      21.938  18.333  40.502  1.00 10.90           O  
ATOM    156  O5'   U A   8      24.333  17.355  40.292  1.00  6.66           O  
ATOM    157  C5'   U A   8      25.705  17.591  39.872  1.00  3.30           C  
ATOM    158  C4'   U A   8      26.118  16.439  38.999  1.00  0.00           C  
ATOM    159  O4'   U A   8      25.945  15.224  39.710  1.00  0.00           O  
ATOM    160  C3'   U A   8      25.286  16.264  37.738  1.00  0.00           C  
ATOM    161  O3'   U A   8      25.662  17.102  36.639  1.00  0.00           O  
ATOM    162  C2'   U A   8      25.519  14.780  37.431  1.00  0.00           C  
ATOM    163  O2'   U A   8      26.795  14.730  36.801  1.00  0.00           O  
ATOM    164  C1'   U A   8      25.572  14.184  38.805  1.00  0.00           C  
ATOM    165  N1    U A   8      24.240  13.673  39.177  1.00  0.25           N  
ATOM    166  C2    U A   8      23.733  12.576  38.498  1.00  0.00           C  
ATOM    167  O2    U A   8      24.380  12.031  37.609  1.00  0.53           O  
ATOM    168  N3    U A   8      22.498  12.127  38.870  1.00  0.00           N  
ATOM    169  C4    U A   8      21.765  12.717  39.855  1.00  2.78           C  
ATOM    170  O4    U A   8      20.622  12.228  40.114  1.00  1.19           O  
ATOM    171  C5    U A   8      22.298  13.853  40.534  1.00  0.41           C  
ATOM    172  C6    U A   8      23.514  14.280  40.163  1.00  0.00           C  
ATOM    173  P     A A   9      24.553  17.681  35.621  1.00  0.00           P  
ATOM    174  OP1   A A   9      24.400  19.165  35.815  1.00 12.98           O  
ATOM    175  OP2   A A   9      23.317  16.950  35.977  1.00  6.30           O  
ATOM    176  O5'   A A   9      25.092  17.361  34.167  1.00  0.00           O  
ATOM    177  C5'   A A   9      26.245  18.092  33.649  1.00  3.31           C  
ATOM    178  C4'   A A   9      25.962  18.198  32.162  1.00  4.34           C  
ATOM    179  O4'   A A   9      25.992  16.894  31.597  1.00  6.42           O  
ATOM    180  C3'   A A   9      24.583  18.789  31.855  1.00  6.32           C  
ATOM    181  O3'   A A   9      24.616  19.576  30.643  1.00 10.36           O  
ATOM    182  C2'   A A   9      23.743  17.546  31.645  1.00  3.67           C  
ATOM    183  O2'   A A   9      22.611  17.799  30.869  1.00  7.65           O  
ATOM    184  C1'   A A   9      24.739  16.619  30.966  1.00  2.02           C  
ATOM    185  N9    A A   9      24.223  15.247  31.128  1.00  0.81           N  
ATOM    186  C8    A A   9      23.204  14.814  31.936  1.00  1.30           C  
ATOM    187  N7    A A   9      22.961  13.532  31.839  1.00  2.89           N  
ATOM    188  C5    A A   9      23.877  13.088  30.886  1.00  3.22           C  
ATOM    189  C6    A A   9      24.120  11.806  30.352  1.00  1.42           C  
ATOM    190  N6    A A   9      23.454  10.715  30.692  1.00  0.00           N  
ATOM    191  N1    A A   9      25.122  11.750  29.415  1.00  5.85           N  
ATOM    192  C2    A A   9      25.825  12.858  29.059  1.00  5.07           C  
ATOM    193  N3    A A   9      25.649  14.094  29.528  1.00  5.13           N  
ATOM    194  C4    A A   9      24.656  14.139  30.449  1.00  5.09           C  
HETATM  195  P   2MG A  10      25.129  21.094  30.562  1.00  9.42           P  
HETATM  196  OP1 2MG A  10      25.615  21.420  29.172  1.00  0.00           O  
HETATM  197  OP2 2MG A  10      26.212  21.150  31.580  1.00  8.19           O  
HETATM  198  O5' 2MG A  10      23.873  22.004  30.934  1.00  7.35           O  
HETATM  199  C5' 2MG A  10      23.823  23.343  30.320  1.00 13.13           C  
HETATM  200  C4' 2MG A  10      22.401  23.517  29.835  1.00  7.32           C  
HETATM  201  O4' 2MG A  10      22.244  22.960  28.558  1.00  3.56           O  
HETATM  202  C3' 2MG A  10      21.385  22.786  30.724  1.00  2.05           C  
HETATM  203  O3' 2MG A  10      21.085  23.534  31.872  1.00  0.00           O  
HETATM  204  C2' 2MG A  10      20.216  22.612  29.754  1.00  7.47           C  
HETATM  205  O2' 2MG A  10      19.506  23.843  29.770  1.00 12.40           O  
HETATM  206  C1' 2MG A  10      20.929  22.387  28.445  1.00  9.59           C  
HETATM  207  N9  2MG A  10      21.072  20.959  28.122  1.00 12.51           N  
HETATM  208  C8  2MG A  10      22.258  20.301  27.863  1.00 10.30           C  
HETATM  209  N7  2MG A  10      22.108  19.031  27.605  1.00 11.42           N  
HETATM  210  C5  2MG A  10      20.732  18.834  27.685  1.00 13.46           C  
HETATM  211  C6  2MG A  10      19.936  17.670  27.508  1.00 15.52           C  
HETATM  212  O6  2MG A  10      20.339  16.534  27.233  1.00 12.63           O  
HETATM  213  N1  2MG A  10      18.590  17.861  27.685  1.00 16.10           N  
HETATM  214  C2  2MG A  10      18.074  19.081  27.993  1.00 16.77           C  
HETATM  215  N2  2MG A  10      16.738  19.160  28.138  1.00 12.38           N  
HETATM  216  CM2 2MG A  10      16.382  20.543  28.461  1.00 11.08           C  
HETATM  217  N3  2MG A  10      18.767  20.211  28.170  1.00 14.81           N  
HETATM  218  C4  2MG A  10      20.089  20.009  28.009  1.00 11.85           C  
ATOM    219  P     C A  11      20.382  23.106  33.229  1.00  4.01           P  
ATOM    220  OP1   C A  11      20.229  24.259  34.199  1.00  1.00           O  
ATOM    221  OP2   C A  11      21.252  22.055  33.827  1.00  7.38           O  
ATOM    222  O5'   C A  11      18.950  22.640  32.728  1.00  6.52           O  
ATOM    223  C5'   C A  11      17.847  23.590  32.906  1.00 11.92           C  
ATOM    224  C4'   C A  11      16.622  22.702  32.857  1.00  6.89           C  
ATOM    225  O4'   C A  11      16.638  21.959  31.661  1.00 11.16           O  
ATOM    226  C3'   C A  11      16.582  21.667  33.972  1.00  5.09           C  
ATOM    227  O3'   C A  11      16.095  22.241  35.168  1.00  6.14           O  
ATOM    228  C2'   C A  11      15.689  20.599  33.342  1.00 11.39           C  
ATOM    229  O2'   C A  11      14.340  21.026  33.520  1.00 16.75           O  
ATOM    230  C1'   C A  11      16.082  20.655  31.888  1.00 10.47           C  
ATOM    231  N1    C A  11      17.088  19.638  31.548  1.00 13.53           N  
ATOM    232  C2    C A  11      16.632  18.356  31.306  1.00 16.96           C  
ATOM    233  O2    C A  11      15.432  18.086  31.419  1.00 14.24           O  
ATOM    234  N3    C A  11      17.554  17.406  30.966  1.00 20.48           N  
ATOM    235  C4    C A  11      18.883  17.692  30.853  1.00 16.84           C  
ATOM    236  N4    C A  11      19.723  16.709  30.530  1.00 14.05           N  
ATOM    237  C5    C A  11      19.340  19.014  31.096  1.00 13.92           C  
ATOM    238  C6    C A  11      18.417  19.936  31.419  1.00 13.87           C  
ATOM    239  P     U A  12      15.822  21.420  36.510  1.00  6.00           P  
ATOM    240  OP1   U A  12      14.950  22.162  37.480  1.00 11.43           O  
ATOM    241  OP2   U A  12      17.191  21.223  37.060  1.00  6.75           O  
ATOM    242  O5'   U A  12      15.089  20.093  36.025  1.00  6.44           O  
ATOM    243  C5'   U A  12      13.660  19.952  36.203  1.00  6.76           C  
ATOM    244  C4'   U A  12      13.377  18.468  36.268  1.00  7.30           C  
ATOM    245  O4'   U A  12      13.834  17.844  35.088  1.00  6.64           O  
ATOM    246  C3'   U A  12      14.107  17.732  37.383  1.00  4.70           C  
ATOM    247  O3'   U A  12      13.444  17.839  38.643  1.00  3.80           O  
ATOM    248  C2'   U A  12      14.130  16.298  36.849  1.00  7.59           C  
ATOM    249  O2'   U A  12      12.848  15.759  37.156  1.00  7.28           O  
ATOM    250  C1'   U A  12      14.310  16.512  35.379  1.00 13.71           C  
ATOM    251  N1    U A  12      15.719  16.388  34.958  1.00 20.72           N  
ATOM    252  C2    U A  12      16.122  15.157  34.457  1.00 18.94           C  
ATOM    253  O2    U A  12      15.336  14.218  34.377  1.00 15.19           O  
ATOM    254  N3    U A  12      17.421  15.033  34.053  1.00 19.01           N  
ATOM    255  C4    U A  12      18.314  16.062  34.134  1.00 17.34           C  
ATOM    256  O4    U A  12      19.493  15.837  33.730  1.00 21.87           O  
ATOM    257  C5    U A  12      17.881  17.316  34.651  1.00 17.38           C  
ATOM    258  C6    U A  12      16.605  17.428  35.039  1.00 18.19           C  
ATOM    259  P     C A  13      14.033  17.068  39.904  1.00  2.89           P  
ATOM    260  OP1   C A  13      13.114  17.147  41.084  1.00  3.98           O  
ATOM    261  OP2   C A  13      15.346  17.737  40.130  1.00  5.42           O  
ATOM    262  O5'   C A  13      14.187  15.567  39.387  1.00  4.80           O  
ATOM    263  C5'   C A  13      15.016  14.713  40.211  1.00  2.46           C  
ATOM    264  C4'   C A  13      15.233  13.437  39.419  1.00  1.93           C  
ATOM    265  O4'   C A  13      15.729  13.718  38.126  1.00  0.00           O  
ATOM    266  C3'   C A  13      16.282  12.520  40.049  1.00  3.55           C  
ATOM    267  O3'   C A  13      15.736  11.773  41.132  1.00  1.36           O  
ATOM    268  C2'   C A  13      16.722  11.671  38.853  1.00  3.74           C  
ATOM    269  O2'   C A  13      15.749  10.642  38.724  1.00  8.08           O  
ATOM    270  C1'   C A  13      16.645  12.678  37.722  1.00  3.48           C  
ATOM    271  N1    C A  13      17.961  13.257  37.415  1.00  4.60           N  
ATOM    272  C2    C A  13      18.813  12.481  36.639  1.00  5.47           C  
ATOM    273  O2    C A  13      18.480  11.356  36.268  1.00  3.94           O  
ATOM    274  N3    C A  13      20.033  13.004  36.316  1.00 10.84           N  
ATOM    275  C4    C A  13      20.419  14.246  36.736  1.00  8.88           C  
ATOM    276  N4    C A  13      21.625  14.696  36.381  1.00  4.12           N  
ATOM    277  C5    C A  13      19.530  15.033  37.512  1.00  9.81           C  
ATOM    278  C6    C A  13      18.334  14.505  37.819  1.00  7.86           C  
ATOM    279  P     A A  14      16.652  10.912  42.134  1.00  0.00           P  
ATOM    280  OP1   A A  14      15.885  10.462  43.330  1.00 11.31           O  
ATOM    281  OP2   A A  14      17.701  11.891  42.522  1.00  7.15           O  
ATOM    282  O5'   A A  14      17.061   9.704  41.181  1.00  3.36           O  
ATOM    283  C5'   A A  14      17.574   8.478  41.730  1.00  6.69           C  
ATOM    284  C4'   A A  14      17.724   7.466  40.615  1.00  5.08           C  
ATOM    285  O4'   A A  14      18.057   8.051  39.371  1.00  0.00           O  
ATOM    286  C3'   A A  14      18.877   6.482  40.874  1.00  2.72           C  
ATOM    287  O3'   A A  14      18.534   5.481  41.843  1.00  1.71           O  
ATOM    288  C2'   A A  14      19.157   5.965  39.484  1.00  7.69           C  
ATOM    289  O2'   A A  14      18.154   4.970  39.225  1.00  6.46           O  
ATOM    290  C1'   A A  14      18.927   7.185  38.643  1.00  0.00           C  
ATOM    291  N9    A A  14      20.216   7.859  38.385  1.00  0.33           N  
ATOM    292  C8    A A  14      20.559   9.141  38.757  1.00  3.70           C  
ATOM    293  N7    A A  14      21.771   9.495  38.385  1.00  1.53           N  
ATOM    294  C5    A A  14      22.258   8.366  37.754  1.00  0.00           C  
ATOM    295  C6    A A  14      23.510   8.118  37.140  1.00  4.25           C  
ATOM    296  N6    A A  14      24.503   8.995  37.076  1.00  4.25           N  
ATOM    297  N1    A A  14      23.647   6.870  36.591  1.00  1.32           N  
ATOM    298  C2    A A  14      22.634   5.965  36.639  1.00  0.64           C  
ATOM    299  N3    A A  14      21.442   6.139  37.205  1.00  0.00           N  
ATOM    300  C4    A A  14      21.318   7.365  37.738  1.00  0.00           C  
ATOM    301  P     G A  15      19.456   5.605  43.185  1.00  1.67           P  
ATOM    302  OP1   G A  15      18.750   5.049  44.365  1.00 17.45           O  
ATOM    303  OP2   G A  15      19.756   7.050  43.266  1.00  9.28           O  
ATOM    304  O5'   G A  15      20.719   4.722  42.765  1.00 10.27           O  
ATOM    305  C5'   G A  15      20.689   4.188  41.423  1.00  7.86           C  
ATOM    306  C4'   G A  15      22.128   4.127  40.954  1.00  6.80           C  
ATOM    307  O4'   G A  15      22.331   5.127  39.952  1.00 10.07           O  
ATOM    308  C3'   G A  15      23.187   4.419  41.989  1.00  2.79           C  
ATOM    309  O3'   G A  15      23.544   3.317  42.846  0.90  9.63           O  
ATOM    310  C2'   G A  15      24.356   4.852  41.116  1.00  6.46           C  
ATOM    311  O2'   G A  15      24.956   3.654  40.647  1.00  6.00           O  
ATOM    312  C1'   G A  15      23.657   5.611  40.017  1.00  9.74           C  
ATOM    313  N9    G A  15      23.780   7.028  40.389  1.00 12.21           N  
ATOM    314  C8    G A  15      22.894   7.781  41.116  1.00 14.58           C  
ATOM    315  N7    G A  15      23.287   9.018  41.310  1.00 16.29           N  
ATOM    316  C5    G A  15      24.520   9.080  40.664  1.00 15.66           C  
ATOM    317  C6    G A  15      25.449  10.148  40.518  1.00 16.84           C  
ATOM    318  O6    G A  15      25.336  11.300  40.954  1.00 14.57           O  
ATOM    319  N1    G A  15      26.575   9.816  39.791  1.00 14.07           N  
ATOM    320  C2    G A  15      26.771   8.568  39.290  1.00 11.60           C  
ATOM    321  N2    G A  15      27.917   8.399  38.611  1.00 15.41           N  
ATOM    322  N3    G A  15      25.938   7.539  39.403  1.00  9.72           N  
ATOM    323  C4    G A  15      24.833   7.865  40.098  1.00 12.76           C  
HETATM  324  P   H2U A  16      24.193   3.778  44.268  0.90 13.88           P  
HETATM  325  OP1 H2U A  16      23.147   4.318  45.189  0.90 12.56           O  
HETATM  326  OP2 H2U A  16      25.156   4.829  43.847  0.90 15.63           O  
HETATM  327  O5' H2U A  16      24.853   2.457  44.849  0.90 22.09           O  
HETATM  328  C5' H2U A  16      24.090   1.226  44.898  0.76 25.26           C  
HETATM  329  C4' H2U A  16      24.723   0.399  46.013  0.76 29.19           C  
HETATM  330  O4' H2U A  16      24.126   0.759  47.242  0.76 29.89           O  
HETATM  331  C3' H2U A  16      24.526  -1.113  45.835  0.76 31.53           C  
HETATM  332  O3' H2U A  16      25.715  -1.838  46.256  0.69 29.35           O  
HETATM  333  C1' H2U A  16      23.560  -0.416  47.872  0.76 32.84           C  
HETATM  334  C2' H2U A  16      23.327  -1.377  46.724  0.76 31.38           C  
HETATM  335  O2' H2U A  16      23.304  -2.727  47.112  0.76 34.76           O  
HETATM  336  N1  H2U A  16      22.344  -0.039  48.583  0.61 37.16           N  
HETATM  337  C2  H2U A  16      22.504   0.663  49.730  0.61 41.18           C  
HETATM  338  O2  H2U A  16      23.573   1.006  50.199  0.61 43.75           O  
HETATM  339  N3  H2U A  16      21.332   1.006  50.393  0.61 42.30           N  
HETATM  340  C4  H2U A  16      20.059   0.708  50.005  0.61 42.03           C  
HETATM  341  O4  H2U A  16      19.103   1.074  50.684  0.61 43.82           O  
HETATM  342  C5  H2U A  16      19.933  -0.062  48.745  0.61 40.18           C  
HETATM  343  C6  H2U A  16      21.169  -0.905  48.486  0.61 38.03           C  
HETATM  344  P   H2U A  17      26.761  -2.254  45.092  0.69 28.84           P  
HETATM  345  OP1 H2U A  17      27.298  -1.035  44.397  0.69 34.24           O  
HETATM  346  OP2 H2U A  17      25.912  -3.036  44.155  0.69 26.72           O  
HETATM  347  O5' H2U A  17      27.924  -3.064  45.787  0.57 26.88           O  
HETATM  348  C5' H2U A  17      28.440  -2.833  47.112  0.57 23.53           C  
HETATM  349  C4' H2U A  17      29.932  -2.541  46.999  0.57 19.51           C  
HETATM  350  O4' H2U A  17      30.649  -3.739  46.741  0.57 20.05           O  
HETATM  351  C3' H2U A  17      30.295  -1.580  45.852  0.57 15.39           C  
HETATM  352  O3' H2U A  17      31.395  -0.737  46.256  1.00 10.60           O  
HETATM  353  C1' H2U A  17      31.421  -3.615  45.528  0.57 16.72           C  
HETATM  354  C2' H2U A  17      30.729  -2.524  44.753  0.57 14.10           C  
HETATM  355  O2' H2U A  17      31.561  -1.878  43.831  0.57 12.70           O  
HETATM  356  N1  H2U A  17      31.468  -4.897  44.833  0.96 11.89           N  
HETATM  357  C2  H2U A  17      30.808  -5.037  43.670  0.96 15.22           C  
HETATM  358  O2  H2U A  17      29.949  -4.284  43.250  0.96 22.01           O  
HETATM  359  N3  H2U A  17      31.025  -6.229  42.991  0.96 17.46           N  
HETATM  360  C4  H2U A  17      31.931  -7.191  43.314  0.96 20.71           C  
HETATM  361  O4  H2U A  17      32.021  -8.197  42.619  0.96 24.03           O  
HETATM  362  C5  H2U A  17      32.767  -6.926  44.510  0.96 22.14           C  
HETATM  363  C6  H2U A  17      32.021  -6.066  45.512  0.96 17.90           C  
ATOM    364  P     G A  18      31.381   0.140  47.581  1.00  6.79           P  
ATOM    365  OP1   G A  18      31.721  -0.646  48.809  1.00  9.37           O  
ATOM    366  OP2   G A  18      29.986   0.663  47.629  1.00 12.80           O  
ATOM    367  O5'   G A  18      32.494   1.254  47.274  1.00  3.89           O  
ATOM    368  C5'   G A  18      32.161   2.237  46.256  1.00  6.76           C  
ATOM    369  C4'   G A  18      33.297   2.187  45.237  1.00  5.75           C  
ATOM    370  O4'   G A  18      34.373   2.963  45.755  1.00  6.67           O  
ATOM    371  C3'   G A  18      33.836   0.787  44.979  1.00  0.00           C  
ATOM    372  O3'   G A  18      34.366   0.618  43.654  1.00  0.00           O  
ATOM    373  C2'   G A  18      35.029   0.725  45.916  1.00  0.00           C  
ATOM    374  O2'   G A  18      35.898  -0.270  45.464  1.00  2.08           O  
ATOM    375  C1'   G A  18      35.538   2.142  45.835  1.00  0.00           C  
ATOM    376  N9    G A  18      36.401   2.412  46.999  1.00  0.00           N  
ATOM    377  C8    G A  18      36.384   1.872  48.244  1.00  0.00           C  
ATOM    378  N7    G A  18      37.320   2.333  49.035  1.00  0.00           N  
ATOM    379  C5    G A  18      38.010   3.250  48.244  1.00  0.00           C  
ATOM    380  C6    G A  18      39.129   4.082  48.518  1.00  0.00           C  
ATOM    381  O6    G A  18      39.756   4.166  49.569  1.00  1.20           O  
ATOM    382  N1    G A  18      39.529   4.857  47.452  1.00  0.00           N  
ATOM    383  C2    G A  18      38.903   4.829  46.256  1.00  0.00           C  
ATOM    384  N2    G A  18      39.406   5.644  45.318  1.00  0.00           N  
ATOM    385  N3    G A  18      37.854   4.070  45.949  1.00  0.38           N  
ATOM    386  C4    G A  18      37.457   3.306  46.983  1.00  3.99           C  
ATOM    387  P     G A  19      33.790   0.748  42.183  1.00  0.00           P  
ATOM    388  OP1   G A  19      32.687   1.743  42.070  1.00  1.97           O  
ATOM    389  OP2   G A  19      33.247  -0.613  41.908  1.00  1.44           O  
ATOM    390  O5'   G A  19      35.072   1.130  41.310  1.00  0.00           O  
ATOM    391  C5'   G A  19      35.129   2.209  40.373  1.00  0.00           C  
ATOM    392  C4'   G A  19      36.364   2.080  39.500  1.00  0.00           C  
ATOM    393  O4'   G A  19      37.427   1.495  40.227  1.00  8.34           O  
ATOM    394  C3'   G A  19      36.181   1.158  38.272  1.00  0.00           C  
ATOM    395  O3'   G A  19      36.901   1.709  37.156  1.00  1.83           O  
ATOM    396  C2'   G A  19      36.784  -0.163  38.757  1.00  0.00           C  
ATOM    397  O2'   G A  19      37.114  -0.905  37.609  1.00  2.96           O  
ATOM    398  C1'   G A  19      37.917   0.281  39.581  1.00  0.00           C  
ATOM    399  N9    G A  19      38.300  -0.568  40.712  1.00  0.00           N  
ATOM    400  C8    G A  19      37.504  -1.451  41.391  1.00  0.00           C  
ATOM    401  N7    G A  19      38.110  -2.052  42.377  1.00  0.00           N  
ATOM    402  C5    G A  19      39.399  -1.529  42.361  1.00  0.00           C  
ATOM    403  C6    G A  19      40.532  -1.777  43.169  1.00  0.00           C  
ATOM    404  O6    G A  19      40.621  -2.558  44.122  1.00  0.00           O  
ATOM    405  N1    G A  19      41.644  -1.051  42.829  1.00  1.20           N  
ATOM    406  C2    G A  19      41.658  -0.163  41.795  1.00  0.99           C  
ATOM    407  N2    G A  19      42.820   0.467  41.585  1.00  0.00           N  
ATOM    408  N3    G A  19      40.618   0.107  40.987  1.00  5.20           N  
ATOM    409  C4    G A  19      39.526  -0.607  41.326  1.00  1.71           C  
ATOM    410  P     G A  20      36.408   3.115  36.526  1.00  2.55           P  
ATOM    411  OP1   G A  20      37.547   3.918  35.960  1.00  1.87           O  
ATOM    412  OP2   G A  20      35.755   3.806  37.658  1.00  0.00           O  
ATOM    413  O5'   G A  20      35.452   2.659  35.346  1.00  0.00           O  
ATOM    414  C5'   G A  20      36.095   2.530  34.037  1.00  0.00           C  
ATOM    415  C4'   G A  20      34.942   2.254  33.100  1.00  0.00           C  
ATOM    416  O4'   G A  20      34.076   1.310  33.698  1.00  0.00           O  
ATOM    417  C3'   G A  20      34.073   3.469  32.809  1.00  0.00           C  
ATOM    418  O3'   G A  20      34.629   4.329  31.807  1.00  1.61           O  
ATOM    419  C2'   G A  20      32.757   2.805  32.405  1.00  0.01           C  
ATOM    420  O2'   G A  20      32.874   2.412  31.047  1.00  4.44           O  
ATOM    421  C1'   G A  20      32.737   1.597  33.326  1.00  0.00           C  
ATOM    422  N9    G A  20      31.894   1.923  34.490  1.00  0.00           N  
ATOM    423  C8    G A  20      32.134   1.720  35.815  1.00  0.00           C  
ATOM    424  N7    G A  20      31.168   2.136  36.607  1.00  0.00           N  
ATOM    425  C5    G A  20      30.219   2.642  35.718  1.00  2.19           C  
ATOM    426  C6    G A  20      28.946   3.238  35.928  1.00  0.00           C  
ATOM    427  O6    G A  20      28.377   3.441  37.011  1.00  0.00           O  
ATOM    428  N1    G A  20      28.297   3.621  34.781  1.00  0.00           N  
ATOM    429  C2    G A  20      28.837   3.446  33.552  1.00  0.60           C  
ATOM    430  N2    G A  20      28.084   3.874  32.518  1.00  0.15           N  
ATOM    431  N3    G A  20      30.022   2.895  33.294  1.00  0.00           N  
ATOM    432  C4    G A  20      30.655   2.519  34.425  1.00  0.00           C  
ATOM    433  P     A A  21      35.508   5.605  32.276  1.00  0.00           P  
ATOM    434  OP1   A A  21      36.168   6.268  31.112  1.00  0.00           O  
ATOM    435  OP2   A A  21      36.508   4.976  33.197  1.00  2.01           O  
ATOM    436  O5'   A A  21      34.479   6.555  33.019  1.00  0.00           O  
ATOM    437  C5'   A A  21      33.500   7.326  32.308  1.00  0.00           C  
ATOM    438  C4'   A A  21      32.154   7.162  32.971  1.00  1.08           C  
ATOM    439  O4'   A A  21      32.064   7.933  34.150  1.00  2.40           O  
ATOM    440  C3'   A A  21      30.985   7.652  32.098  1.00  0.00           C  
ATOM    441  O3'   A A  21      30.609   6.690  31.144  1.00  5.12           O  
ATOM    442  C2'   A A  21      29.902   7.916  33.148  1.00  0.00           C  
ATOM    443  O2'   A A  21      29.316   6.651  33.423  1.00  0.54           O  
ATOM    444  C1'   A A  21      30.715   8.427  34.312  1.00  2.79           C  
ATOM    445  N9    A A  21      30.729   9.900  34.377  1.00  0.00           N  
ATOM    446  C8    A A  21      31.578  10.772  33.746  1.00  0.00           C  
ATOM    447  N7    A A  21      31.335  12.031  34.021  1.00  4.38           N  
ATOM    448  C5    A A  21      30.246  11.986  34.878  1.00  3.49           C  
ATOM    449  C6    A A  21      29.509  13.009  35.524  1.00  0.00           C  
ATOM    450  N6    A A  21      29.759  14.297  35.411  1.00  0.47           N  
ATOM    451  N1    A A  21      28.487  12.576  36.316  1.00  0.25           N  
ATOM    452  C2    A A  21      28.200  11.250  36.461  1.00  1.02           C  
ATOM    453  N3    A A  21      28.853  10.249  35.896  1.00  5.26           N  
ATOM    454  C4    A A  21      29.866  10.676  35.104  1.00  1.73           C  
ATOM    455  P     G A  22      29.383   6.640  30.158  1.00  0.00           P  
ATOM    456  OP1   G A  22      29.393   5.318  29.415  1.00 12.63           O  
ATOM    457  OP2   G A  22      29.589   7.786  29.237  1.00  8.98           O  
ATOM    458  O5'   G A  22      28.047   6.735  31.015  1.00  1.57           O  
ATOM    459  C5'   G A  22      26.844   6.842  30.191  1.00  5.53           C  
ATOM    460  C4'   G A  22      25.709   6.319  31.031  1.00  0.85           C  
ATOM    461  O4'   G A  22      25.889   6.786  32.356  1.00  5.66           O  
ATOM    462  C3'   G A  22      24.323   6.825  30.643  1.00  0.74           C  
ATOM    463  O3'   G A  22      23.727   6.094  29.560  1.00  3.90           O  
ATOM    464  C2'   G A  22      23.573   6.668  31.952  1.00  0.67           C  
ATOM    465  O2'   G A  22      23.247   5.279  32.049  1.00  0.00           O  
ATOM    466  C1'   G A  22      24.613   7.016  32.971  1.00  2.41           C  
ATOM    467  N9    G A  22      24.566   8.433  33.375  1.00  7.09           N  
ATOM    468  C8    G A  22      25.605   9.333  33.310  1.00 10.11           C  
ATOM    469  N7    G A  22      25.302  10.530  33.746  1.00 10.90           N  
ATOM    470  C5    G A  22      23.970  10.406  34.134  1.00  4.07           C  
ATOM    471  C6    G A  22      23.070  11.345  34.700  1.00  5.94           C  
ATOM    472  O6    G A  22      23.287  12.531  34.975  1.00  4.48           O  
ATOM    473  N1    G A  22      21.818  10.839  34.958  1.00 12.00           N  
ATOM    474  C2    G A  22      21.482   9.552  34.700  1.00  8.56           C  
ATOM    475  N2    G A  22      20.222   9.220  35.007  1.00 10.54           N  
ATOM    476  N3    G A  22      22.288   8.624  34.167  1.00 10.69           N  
ATOM    477  C4    G A  22      23.514   9.125  33.924  1.00  8.12           C  
ATOM    478  P     A A  23      22.847   6.909  28.477  1.00  5.94           P  
ATOM    479  OP1   A A  23      22.881   6.274  27.120  1.00  0.73           O  
ATOM    480  OP2   A A  23      23.493   8.253  28.477  1.00 12.20           O  
ATOM    481  O5'   A A  23      21.385   6.898  29.092  1.00  0.00           O  
ATOM    482  C5'   A A  23      20.709   5.616  29.269  1.00  6.09           C  
ATOM    483  C4'   A A  23      19.446   5.931  30.045  1.00  6.73           C  
ATOM    484  O4'   A A  23      19.783   6.527  31.274  1.00  5.74           O  
ATOM    485  C3'   A A  23      18.517   6.938  29.350  1.00  5.97           C  
ATOM    486  O3'   A A  23      17.708   6.359  28.332  1.00  1.13           O  
ATOM    487  C2'   A A  23      17.738   7.472  30.546  1.00  7.79           C  
ATOM    488  O2'   A A  23      16.728   6.510  30.837  1.00 11.50           O  
ATOM    489  C1'   A A  23      18.787   7.477  31.629  1.00 10.64           C  
ATOM    490  N9    A A  23      19.363   8.832  31.710  1.00 15.20           N  
ATOM    491  C8    A A  23      20.599   9.226  31.257  1.00 15.68           C  
ATOM    492  N7    A A  23      20.849  10.491  31.451  1.00 18.24           N  
ATOM    493  C5    A A  23      19.703  10.969  32.065  1.00 12.32           C  
ATOM    494  C6    A A  23      19.360  12.262  32.534  1.00 15.50           C  
ATOM    495  N6    A A  23      20.149  13.318  32.437  1.00 18.17           N  
ATOM    496  N1    A A  23      18.121  12.351  33.100  1.00 20.60           N  
ATOM    497  C2    A A  23      17.295  11.278  33.213  1.00 20.47           C  
ATOM    498  N3    A A  23      17.561  10.041  32.793  1.00 21.86           N  
ATOM    499  C4    A A  23      18.784   9.957  32.243  1.00 17.48           C  
ATOM    500  P     G A  24      17.501   6.983  26.861  1.00  5.70           P  
ATOM    501  OP1   G A  24      17.378   5.920  25.795  1.00  8.31           O  
ATOM    502  OP2   G A  24      18.624   7.905  26.603  1.00  4.78           O  
ATOM    503  O5'   G A  24      16.075   7.702  27.007  1.00 11.85           O  
ATOM    504  C5'   G A  24      15.213   7.073  28.009  1.00 15.16           C  
ATOM    505  C4'   G A  24      14.407   8.208  28.591  1.00 13.30           C  
ATOM    506  O4'   G A  24      15.000   8.731  29.754  1.00 13.68           O  
ATOM    507  C3'   G A  24      14.303   9.406  27.637  1.00 14.60           C  
ATOM    508  O3'   G A  24      13.364   9.158  26.603  1.00 14.10           O  
ATOM    509  C2'   G A  24      13.967  10.519  28.607  1.00 17.86           C  
ATOM    510  O2'   G A  24      12.568  10.418  28.882  1.00  9.54           O  
ATOM    511  C1'   G A  24      14.773  10.125  29.819  1.00 17.94           C  
ATOM    512  N9    G A  24      16.045  10.867  29.754  1.00 19.56           N  
ATOM    513  C8    G A  24      17.278  10.344  29.447  1.00 24.47           C  
ATOM    514  N7    G A  24      18.244  11.233  29.447  1.00 25.68           N  
ATOM    515  C5    G A  24      17.598  12.419  29.787  1.00 25.21           C  
ATOM    516  C6    G A  24      18.091  13.740  29.948  1.00 27.48           C  
ATOM    517  O6    G A  24      19.257  14.134  29.819  1.00 26.09           O  
ATOM    518  N1    G A  24      17.128  14.656  30.288  1.00 30.45           N  
ATOM    519  C2    G A  24      15.819  14.319  30.449  1.00 27.68           C  
ATOM    520  N2    G A  24      15.006  15.337  30.789  1.00 27.86           N  
ATOM    521  N3    G A  24      15.306  13.099  30.304  1.00 24.78           N  
ATOM    522  C4    G A  24      16.249  12.200  29.964  1.00 21.58           C  
ATOM    523  P     C A  25      12.541  10.131  25.665  1.00 23.08           P  
ATOM    524  OP1   C A  25      11.465  10.817  26.473  1.00 24.45           O  
ATOM    525  OP2   C A  25      11.948   9.220  24.631  1.00 26.26           O  
ATOM    526  O5'   C A  25      13.467  11.244  25.003  1.00 18.54           O  
ATOM    527  C5'   C A  25      12.704  12.329  24.372  1.00 21.82           C  
ATOM    528  C4'   C A  25      12.468  13.392  25.423  1.00 21.60           C  
ATOM    529  O4'   C A  25      13.247  13.099  26.570  1.00 20.29           O  
ATOM    530  C3'   C A  25      12.901  14.803  25.019  1.00 21.88           C  
ATOM    531  O3'   C A  25      11.952  15.511  24.211  1.00 16.04           O  
ATOM    532  C2'   C A  25      13.127  15.466  26.376  1.00 20.93           C  
ATOM    533  O2'   C A  25      11.838  15.877  26.845  1.00 17.33           O  
ATOM    534  C1'   C A  25      13.677  14.319  27.168  1.00 17.48           C  
ATOM    535  N1    C A  25      15.149  14.325  27.136  1.00 13.20           N  
ATOM    536  C2    C A  25      15.826  15.489  27.427  1.00 17.05           C  
ATOM    537  O2    C A  25      15.206  16.501  27.750  1.00 16.74           O  
ATOM    538  N3    C A  25      17.195  15.455  27.378  1.00 18.39           N  
ATOM    539  C4    C A  25      17.874  14.330  27.023  1.00 16.80           C  
ATOM    540  N4    C A  25      19.203  14.330  26.974  1.00 12.35           N  
ATOM    541  C5    C A  25      17.161  13.139  26.700  1.00 17.02           C  
ATOM    542  C6    C A  25      15.822  13.189  26.764  1.00 12.57           C  
HETATM  543  P   M2G A  26      12.321  15.702  22.643  1.00 29.87           P  
HETATM  544  OP1 M2G A  26      11.072  15.663  21.819  1.00 33.15           O  
HETATM  545  OP2 M2G A  26      13.211  14.544  22.368  1.00 23.48           O  
HETATM  546  O5' M2G A  26      13.047  17.113  22.562  1.00 22.58           O  
HETATM  547  C5' M2G A  26      12.741  18.131  23.564  1.00 24.79           C  
HETATM  548  C4' M2G A  26      14.000  18.963  23.694  1.00 20.77           C  
HETATM  549  O4' M2G A  26      14.820  18.401  24.712  1.00 18.03           O  
HETATM  550  C3' M2G A  26      14.866  18.997  22.449  1.00 18.83           C  
HETATM  551  O3' M2G A  26      14.417  19.947  21.496  1.00 16.54           O  
HETATM  552  C2' M2G A  26      16.242  19.328  23.031  1.00 20.38           C  
HETATM  553  O2' M2G A  26      16.299  20.734  23.209  1.00 22.35           O  
HETATM  554  C1' M2G A  26      16.195  18.586  24.372  1.00 23.07           C  
HETATM  555  N9  M2G A  26      16.925  17.316  24.227  1.00 24.84           N  
HETATM  556  C8  M2G A  26      16.435  16.045  24.114  1.00 23.72           C  
HETATM  557  N7  M2G A  26      17.365  15.123  24.001  1.00 23.35           N  
HETATM  558  C5  M2G A  26      18.554  15.848  24.065  1.00 21.52           C  
HETATM  559  C6  M2G A  26      19.913  15.432  24.001  1.00 22.80           C  
HETATM  560  O6  M2G A  26      20.339  14.274  23.887  1.00 22.96           O  
HETATM  561  N1  M2G A  26      20.825  16.456  24.097  1.00 20.51           N  
HETATM  562  C2  M2G A  26      20.442  17.749  24.227  1.00 23.90           C  
HETATM  563  N2  M2G A  26      21.375  18.693  24.308  1.00 25.45           N  
HETATM  564  N3  M2G A  26      19.193  18.198  24.292  1.00 22.42           N  
HETATM  565  C4  M2G A  26      18.297  17.192  24.194  1.00 21.82           C  
HETATM  566  CM1 M2G A  26      20.815  20.009  24.453  1.00 21.30           C  
HETATM  567  CM2 M2G A  26      22.721  18.316  24.259  1.00 24.30           C  
ATOM    568  P     C A  27      14.347  19.744  19.895  1.00 20.07           P  
ATOM    569  OP1   C A  27      13.314  20.616  19.249  1.00 15.88           O  
ATOM    570  OP2   C A  27      13.997  18.305  19.766  1.00 25.96           O  
ATOM    571  O5'   C A  27      15.822  20.138  19.427  1.00 16.34           O  
ATOM    572  C5'   C A  27      16.592  20.981  20.332  1.00 15.72           C  
ATOM    573  C4'   C A  27      18.024  20.903  19.863  1.00 17.30           C  
ATOM    574  O4'   C A  27      18.797  20.155  20.784  1.00 18.55           O  
ATOM    575  C3'   C A  27      18.207  20.183  18.522  1.00 18.37           C  
ATOM    576  O3'   C A  27      17.911  21.021  17.406  1.00 23.90           O  
ATOM    577  C2'   C A  27      19.673  19.739  18.619  1.00 17.05           C  
ATOM    578  O2'   C A  27      20.476  20.858  18.247  1.00 19.18           O  
ATOM    579  C1'   C A  27      19.806  19.424  20.089  1.00 14.80           C  
ATOM    580  N1    C A  27      19.623  17.979  20.283  1.00 20.01           N  
ATOM    581  C2    C A  27      20.662  17.142  19.928  1.00 18.21           C  
ATOM    582  O2    C A  27      21.705  17.591  19.459  1.00 16.44           O  
ATOM    583  N3    C A  27      20.479  15.798  20.105  1.00 17.00           N  
ATOM    584  C4    C A  27      19.323  15.292  20.623  1.00 21.09           C  
ATOM    585  N4    C A  27      19.203  13.971  20.784  1.00 23.04           N  
ATOM    586  C5    C A  27      18.260  16.169  20.994  1.00 18.01           C  
ATOM    587  C6    C A  27      18.457  17.479  20.801  1.00 19.95           C  
ATOM    588  P     C A  28      18.077  20.582  15.871  1.00 33.10           P  
ATOM    589  OP1   C A  28      17.758  21.706  14.934  1.00 25.70           O  
ATOM    590  OP2   C A  28      17.098  19.469  15.710  1.00 32.53           O  
ATOM    591  O5'   C A  28      19.610  20.144  15.774  1.00 19.71           O  
ATOM    592  C5'   C A  28      20.419  20.627  14.675  1.00 18.88           C  
ATOM    593  C4'   C A  28      21.548  19.643  14.465  1.00 20.19           C  
ATOM    594  O4'   C A  28      21.821  18.918  15.645  1.00 20.55           O  
ATOM    595  C3'   C A  28      21.258  18.564  13.415  1.00 19.77           C  
ATOM    596  O3'   C A  28      21.448  19.031  12.089  1.00 25.59           O  
ATOM    597  C2'   C A  28      22.238  17.462  13.818  1.00 17.66           C  
ATOM    598  O2'   C A  28      23.503  17.822  13.269  1.00 20.65           O  
ATOM    599  C1'   C A  28      22.244  17.580  15.322  1.00 17.06           C  
ATOM    600  N1    C A  28      21.368  16.574  15.952  1.00 15.63           N  
ATOM    601  C2    C A  28      21.781  15.252  15.871  1.00 16.77           C  
ATOM    602  O2    C A  28      22.827  14.949  15.305  1.00 17.51           O  
ATOM    603  N3    C A  28      20.989  14.302  16.453  1.00 16.03           N  
ATOM    604  C4    C A  28      19.826  14.628  17.083  1.00 15.19           C  
ATOM    605  N4    C A  28      19.093  13.661  17.633  1.00 14.44           N  
ATOM    606  C5    C A  28      19.416  15.989  17.164  1.00 17.77           C  
ATOM    607  C6    C A  28      20.209  16.911  16.582  1.00 16.79           C  
ATOM    608  P     A A  29      20.302  18.839  10.974  1.00 34.75           P  
ATOM    609  OP1   A A  29      20.602  19.683   9.778  1.00 29.69           O  
ATOM    610  OP2   A A  29      19.060  19.250  11.685  1.00 31.89           O  
ATOM    611  O5'   A A  29      20.376  17.276  10.667  1.00 26.67           O  
ATOM    612  C5'   A A  29      20.965  16.894   9.406  1.00 27.49           C  
ATOM    613  C4'   A A  29      21.861  15.702   9.649  1.00 26.49           C  
ATOM    614  O4'   A A  29      22.051  15.477  11.039  1.00 25.60           O  
ATOM    615  C3'   A A  29      21.285  14.381   9.132  1.00 25.08           C  
ATOM    616  O3'   A A  29      21.428  14.201   7.725  1.00 22.54           O  
ATOM    617  C2'   A A  29      22.055  13.363   9.972  1.00 23.29           C  
ATOM    618  O2'   A A  29      23.334  13.223   9.358  1.00 22.73           O  
ATOM    619  C1'   A A  29      22.168  14.078  11.281  1.00 21.55           C  
ATOM    620  N9    A A  29      21.065  13.588  12.138  1.00 18.46           N  
ATOM    621  C8    A A  29      20.003  14.314  12.606  1.00 19.07           C  
ATOM    622  N7    A A  29      19.167  13.611  13.334  1.00 17.22           N  
ATOM    623  C5    A A  29      19.723  12.335  13.334  1.00 16.57           C  
ATOM    624  C6    A A  29      19.296  11.132  13.932  1.00 19.45           C  
ATOM    625  N6    A A  29      18.197  11.030  14.659  1.00 18.51           N  
ATOM    626  N1    A A  29      20.103  10.052  13.722  1.00 21.52           N  
ATOM    627  C2    A A  29      21.239  10.148  12.962  1.00 18.07           C  
ATOM    628  N3    A A  29      21.698  11.250  12.364  1.00 17.75           N  
ATOM    629  C4    A A  29      20.889  12.307  12.590  1.00 17.61           C  
ATOM    630  P     G A  30      20.049  13.712   7.014  1.00 28.73           P  
ATOM    631  OP1   G A  30      20.029  14.100   5.576  1.00 28.93           O  
ATOM    632  OP2   G A  30      19.010  14.409   7.822  1.00 28.96           O  
ATOM    633  O5'   G A  30      20.093  12.127   7.241  1.00 24.12           O  
ATOM    634  C5'   G A  30      21.305  11.553   7.774  1.00 23.01           C  
ATOM    635  C4'   G A  30      21.039  10.114   8.162  1.00 22.38           C  
ATOM    636  O4'   G A  30      20.775  10.058   9.568  1.00 23.65           O  
ATOM    637  C3'   G A  30      19.819   9.462   7.531  1.00 23.59           C  
ATOM    638  O3'   G A  30      20.093   8.984   6.222  1.00 25.81           O  
ATOM    639  C2'   G A  30      19.486   8.349   8.533  1.00 22.06           C  
ATOM    640  O2'   G A  30      20.346   7.252   8.259  1.00 21.95           O  
ATOM    641  C1'   G A  30      19.839   9.001   9.859  1.00 21.11           C  
ATOM    642  N9    G A  30      18.624   9.496  10.521  1.00 17.84           N  
ATOM    643  C8    G A  30      18.134  10.766  10.618  1.00 15.79           C  
ATOM    644  N7    G A  30      17.025  10.862  11.313  1.00 14.31           N  
ATOM    645  C5    G A  30      16.768   9.552  11.701  1.00 16.78           C  
ATOM    646  C6    G A  30      15.716   8.984  12.477  1.00 19.20           C  
ATOM    647  O6    G A  30      14.753   9.574  12.978  1.00 18.18           O  
ATOM    648  N1    G A  30      15.809   7.623  12.655  1.00 18.94           N  
ATOM    649  C2    G A  30      16.828   6.887  12.138  1.00 19.57           C  
ATOM    650  N2    G A  30      16.778   5.571  12.396  1.00 17.51           N  
ATOM    651  N3    G A  30      17.837   7.365  11.410  1.00 19.89           N  
ATOM    652  C4    G A  30      17.744   8.703  11.233  1.00 18.38           C  
ATOM    653  P     A A  31      19.010   8.928   5.043  1.00 37.02           P  
ATOM    654  OP1   A A  31      19.583   8.219   3.830  1.00 30.97           O  
ATOM    655  OP2   A A  31      18.707  10.356   4.752  1.00 26.58           O  
ATOM    656  O5'   A A  31      17.808   8.084   5.673  1.00 30.07           O  
ATOM    657  C5'   A A  31      17.621   6.729   5.172  1.00 30.35           C  
ATOM    658  C4'   A A  31      16.995   5.926   6.303  1.00 27.81           C  
ATOM    659  O4'   A A  31      17.195   6.595   7.531  1.00 26.76           O  
ATOM    660  C3'   A A  31      15.483   5.740   6.190  1.00 26.45           C  
ATOM    661  O3'   A A  31      15.083   4.694   5.301  1.00 30.61           O  
ATOM    662  C2'   A A  31      15.113   5.470   7.661  1.00 24.54           C  
ATOM    663  O2'   A A  31      15.386   4.098   7.903  1.00 28.13           O  
ATOM    664  C1'   A A  31      16.082   6.364   8.388  1.00 22.42           C  
ATOM    665  N9    A A  31      15.389   7.612   8.744  1.00 21.95           N  
ATOM    666  C8    A A  31      15.696   8.894   8.372  1.00 22.76           C  
ATOM    667  N7    A A  31      14.876   9.805   8.841  1.00 19.49           N  
ATOM    668  C5    A A  31      13.967   9.057   9.584  1.00 20.04           C  
ATOM    669  C6    A A  31      12.841   9.451  10.360  1.00 20.83           C  
ATOM    670  N6    A A  31      12.431  10.699  10.505  1.00 21.29           N  
ATOM    671  N1    A A  31      12.172   8.422  10.958  1.00 25.93           N  
ATOM    672  C2    A A  31      12.571   7.129  10.828  1.00 26.19           C  
ATOM    673  N3    A A  31      13.617   6.690  10.134  1.00 23.41           N  
ATOM    674  C4    A A  31      14.270   7.713   9.536  1.00 22.31           C  
HETATM  675  N1  OMC A  32      11.289   7.882   7.160  1.00 35.76           N  
HETATM  676  C2  OMC A  32      10.706   9.018   7.677  1.00 35.78           C  
HETATM  677  N3  OMC A  32      11.312  10.215   7.418  1.00 36.87           N  
HETATM  678  C4  OMC A  32      12.451  10.305   6.675  1.00 37.09           C  
HETATM  679  C5  OMC A  32      13.038   9.125   6.142  1.00 35.60           C  
HETATM  680  C6  OMC A  32      12.428   7.961   6.400  1.00 34.56           C  
HETATM  681  O2  OMC A  32       9.680   8.945   8.356  1.00 34.90           O  
HETATM  682  N4  OMC A  32      13.001  11.503   6.449  1.00 35.89           N  
HETATM  683  C1' OMC A  32      10.633   6.589   7.418  1.00 37.12           C  
HETATM  684  C2' OMC A  32       9.480   6.499   6.432  1.00 38.77           C  
HETATM  685  O2' OMC A  32       8.391   5.774   6.998  1.00 44.03           O  
HETATM  686  CM2 OMC A  32       7.285   6.061   7.596  1.00 45.01           C  
HETATM  687  C3' OMC A  32      10.093   5.639   5.333  1.00 37.31           C  
HETATM  688  C4' OMC A  32      10.976   4.683   6.125  1.00 37.40           C  
HETATM  689  O4' OMC A  32      11.485   5.481   7.192  1.00 41.20           O  
HETATM  690  O3' OMC A  32       9.107   4.992   4.525  0.86 37.82           O  
HETATM  691  C5' OMC A  32      12.122   4.059   5.366  1.00 34.16           C  
HETATM  692  O5' OMC A  32      12.681   5.049   4.477  1.00 30.92           O  
HETATM  693  P   OMC A  32      14.197   4.998   3.976  1.00 40.89           P  
HETATM  694  OP1 OMC A  32      14.423   3.935   2.941  1.00 30.60           O  
HETATM  695  OP2 OMC A  32      14.720   6.313   3.507  1.00 32.99           O  
ATOM    696  P     U A  33       9.200   5.127   2.925  0.86 37.78           P  
ATOM    697  OP1   U A  33       8.581   3.930   2.263  0.86 32.75           O  
ATOM    698  OP2   U A  33      10.663   5.217   2.667  0.86 34.57           O  
ATOM    699  O5'   U A  33       8.387   6.465   2.602  0.86 34.32           O  
ATOM    700  C5'   U A  33       6.975   6.359   2.295  0.70 33.58           C  
ATOM    701  C4'   U A  33       6.232   7.421   3.071  0.70 30.43           C  
ATOM    702  O4'   U A  33       7.032   7.899   4.137  0.70 31.83           O  
ATOM    703  C3'   U A  33       5.886   8.675   2.263  0.70 30.27           C  
ATOM    704  O3'   U A  33       4.730   8.529   1.438  0.69 33.13           O  
ATOM    705  C2'   U A  33       5.709   9.720   3.362  0.70 30.04           C  
ATOM    706  O2'   U A  33       4.394   9.574   3.895  0.70 25.89           O  
ATOM    707  C1'   U A  33       6.765   9.276   4.364  0.70 29.86           C  
ATOM    708  N1    U A  33       7.951  10.125   4.121  1.00 27.37           N  
ATOM    709  C2    U A  33       7.911  11.418   4.622  1.00 25.07           C  
ATOM    710  O2    U A  33       6.932  11.823   5.236  1.00 22.79           O  
ATOM    711  N3    U A  33       9.004  12.205   4.396  1.00 24.34           N  
ATOM    712  C4    U A  33      10.093  11.761   3.717  1.00 24.68           C  
ATOM    713  O4    U A  33      11.049  12.582   3.556  1.00 30.20           O  
ATOM    714  C5    U A  33      10.113  10.434   3.200  1.00 22.57           C  
ATOM    715  C6    U A  33       9.037   9.670   3.426  1.00 24.36           C  
HETATM  716  P   OMG A  34       4.883   7.809   0.000  0.69 39.54           P  
HETATM  717  OP1 OMG A  34       3.857   6.713  -0.097  0.69 37.74           O  
HETATM  718  OP2 OMG A  34       6.289   7.326  -0.016  0.69 31.79           O  
HETATM  719  O5' OMG A  34       4.610   8.945  -1.083  0.69 33.84           O  
HETATM  720  C5' OMG A  34       5.699   9.496  -1.891  0.79 30.14           C  
HETATM  721  C4' OMG A  34       5.370  10.974  -1.972  0.79 28.23           C  
HETATM  722  O4' OMG A  34       3.971  11.115  -2.101  0.79 24.42           O  
HETATM  723  C3' OMG A  34       5.736  11.773  -0.727  0.79 29.46           C  
HETATM  724  O3' OMG A  34       7.108  12.149  -0.711  1.00 36.37           O  
HETATM  725  C2' OMG A  34       4.777  12.959  -0.824  0.79 26.04           C  
HETATM  726  O2' OMG A  34       5.343  13.892  -1.729  0.79 27.05           O  
HETATM  727  CM2 OMG A  34       4.917  14.651  -2.683  0.79 23.06           C  
HETATM  728  C1' OMG A  34       3.554  12.307  -1.406  0.79 24.20           C  
HETATM  729  N9  OMG A  34       2.588  11.919  -0.372  0.93 22.94           N  
HETATM  730  C8  OMG A  34       2.225  10.637  -0.032  0.93 20.77           C  
HETATM  731  N7  OMG A  34       1.336  10.581   0.921  0.93 23.23           N  
HETATM  732  C5  OMG A  34       1.099  11.919   1.245  0.93 23.53           C  
HETATM  733  C6  OMG A  34       0.240  12.526   2.198  0.93 21.69           C  
HETATM  734  O6  OMG A  34      -0.516  11.958   2.990  0.93 20.60           O  
HETATM  735  N1  OMG A  34       0.283  13.898   2.198  0.93 20.10           N  
HETATM  736  C2  OMG A  34       1.086  14.606   1.374  0.93 20.29           C  
HETATM  737  N2  OMG A  34       1.003  15.938   1.503  0.93 21.41           N  
HETATM  738  N3  OMG A  34       1.912  14.094   0.452  0.93 16.67           N  
HETATM  739  C4  OMG A  34       1.865  12.751   0.452  1.00 22.66           C  
ATOM    740  P     A A  35       7.878  12.683   0.598  1.00 42.69           P  
ATOM    741  OP1   A A  35       9.204  11.992   0.727  1.00 40.46           O  
ATOM    742  OP2   A A  35       6.982  12.374   1.745  1.00 32.74           O  
ATOM    743  O5'   A A  35       8.044  14.252   0.323  1.00 29.05           O  
ATOM    744  C5'   A A  35       8.411  15.050   1.471  1.00 32.39           C  
ATOM    745  C4'   A A  35       7.208  15.865   1.891  1.00 31.49           C  
ATOM    746  O4'   A A  35       5.996  15.314   1.406  1.00 32.06           O  
ATOM    747  C3'   A A  35       6.995  15.944   3.410  1.00 31.01           C  
ATOM    748  O3'   A A  35       7.878  16.883   4.041  1.00 32.13           O  
ATOM    749  C2'   A A  35       5.519  16.309   3.507  1.00 31.04           C  
ATOM    750  O2'   A A  35       5.400  17.709   3.297  1.00 33.84           O  
ATOM    751  C1'   A A  35       4.926  15.539   2.327  1.00 30.29           C  
ATOM    752  N9    A A  35       4.287  14.325   2.845  1.00 28.33           N  
ATOM    753  C8    A A  35       4.427  13.026   2.441  1.00 30.43           C  
ATOM    754  N7    A A  35       3.697  12.172   3.135  1.00 29.55           N  
ATOM    755  C5    A A  35       3.031  12.976   4.057  1.00 26.03           C  
ATOM    756  C6    A A  35       2.102  12.661   5.075  1.00 29.14           C  
ATOM    757  N6    A A  35       1.679  11.435   5.333  1.00 30.66           N  
ATOM    758  N1    A A  35       1.645  13.729   5.786  1.00 29.22           N  
ATOM    759  C2    A A  35       2.065  15.000   5.527  1.00 28.74           C  
ATOM    760  N3    A A  35       2.935  15.359   4.590  1.00 24.86           N  
ATOM    761  C4    A A  35       3.378  14.302   3.879  1.00 25.40           C  
ATOM    762  P     A A  36       9.124  16.337   4.913  1.00 32.39           P  
ATOM    763  OP1   A A  36       9.686  17.451   5.754  1.00 27.38           O  
ATOM    764  OP2   A A  36      10.080  15.877   3.879  1.00 26.17           O  
ATOM    765  O5'   A A  36       8.481  15.157   5.770  1.00 29.40           O  
ATOM    766  C5'   A A  36       8.387  15.163   7.208  1.00 29.36           C  
ATOM    767  C4'   A A  36       7.045  15.764   7.580  1.00 29.96           C  
ATOM    768  O4'   A A  36       6.016  15.247   6.740  1.00 26.55           O  
ATOM    769  C3'   A A  36       6.582  15.444   9.002  1.00 31.22           C  
ATOM    770  O3'   A A  36       7.198  16.276   9.988  1.00 34.74           O  
ATOM    771  C2'   A A  36       5.076  15.640   8.905  1.00 28.02           C  
ATOM    772  O2'   A A  36       4.807  17.035   9.002  1.00 31.89           O  
ATOM    773  C1'   A A  36       4.793  15.146   7.483  1.00 27.57           C  
ATOM    774  N9    A A  36       4.250  13.780   7.580  1.00 28.30           N  
ATOM    775  C8    A A  36       4.620  12.655   6.901  1.00 28.20           C  
ATOM    776  N7    A A  36       3.921  11.593   7.224  1.00 30.17           N  
ATOM    777  C5    A A  36       3.024  12.059   8.178  1.00 28.26           C  
ATOM    778  C6    A A  36       2.005  11.396   8.905  1.00 32.35           C  
ATOM    779  N6    A A  36       1.715  10.108   8.776  1.00 31.13           N  
ATOM    780  N1    A A  36       1.309  12.189   9.778  1.00 31.00           N  
ATOM    781  C2    A A  36       1.589  13.515   9.924  1.00 27.16           C  
ATOM    782  N3    A A  36       2.532  14.190   9.261  1.00 28.43           N  
ATOM    783  C4    A A  36       3.211  13.403   8.404  1.00 27.49           C  
HETATM  784  N1   YG A  37       2.585   8.422  12.186  0.67 32.84           N  
HETATM  785  N2   YG A  37       1.199   8.422  13.932  0.67 33.74           N  
HETATM  786  C2   YG A  37       2.125   9.243  13.140  0.67 32.65           C  
HETATM  787  N3   YG A  37       2.418  10.530  13.366  0.67 34.48           N  
HETATM  788  C3   YG A  37       1.862  11.233  14.400  0.67 34.99           C  
HETATM  789  C4   YG A  37       3.304  10.963  12.445  0.67 32.20           C  
HETATM  790  C5   YG A  37       3.857  10.260  11.410  0.67 32.03           C  
HETATM  791  C6   YG A  37       3.458   8.894  11.281  0.67 32.23           C  
HETATM  792  O6   YG A  37       3.887   8.124  10.392  0.67 34.22           O  
HETATM  793  N7   YG A  37       4.713  11.014  10.667  0.67 34.64           N  
HETATM  794  C8   YG A  37       4.670  12.194  11.265  0.67 33.25           C  
HETATM  795  N9   YG A  37       3.817  12.217  12.364  0.67 31.28           N  
HETATM  796  C10  YG A  37       0.453   6.044  13.786  0.67 33.29           C  
HETATM  797  C11  YG A  37       1.242   7.241  13.334  0.67 35.54           C  
HETATM  798  C12  YG A  37       2.099   7.219  12.251  0.67 35.82           C  
HETATM  799  C13  YG A  37       2.382   6.055  11.330  0.67 36.24           C  
HETATM  800  C14  YG A  37       1.612   6.297  10.053  0.67 37.78           C  
HETATM  801  C15  YG A  37       0.716   5.155   9.729  0.67 37.43           C  
HETATM  802  C16  YG A  37      -0.723   5.583   9.713  0.67 39.34           C  
HETATM  803  O17  YG A  37      -1.036   6.774   9.616  0.67 41.33           O  
HETATM  804  O18  YG A  37      -1.762   4.593   9.810  0.67 39.75           O  
HETATM  805  C19  YG A  37      -2.355   4.677  11.103  0.67 37.00           C  
HETATM  806  N20  YG A  37       1.033   4.689   8.356  0.67 37.87           N  
HETATM  807  C21  YG A  37       1.006   5.560   7.370  0.67 37.22           C  
HETATM  808  O22  YG A  37       0.486   6.668   7.499  0.67 34.82           O  
HETATM  809  O23  YG A  37       1.589   5.217   6.109  0.67 37.80           O  
HETATM  810  C24  YG A  37       0.573   5.161   5.107  0.67 38.27           C  
HETATM  811  C1'  YG A  37       3.571  13.347  13.204  1.00 35.07           C  
HETATM  812  C2'  YG A  37       4.427  13.234  14.465  1.00 35.84           C  
HETATM  813  O2'  YG A  37       3.784  13.847  15.564  1.00 32.99           O  
HETATM  814  C3'  YG A  37       5.626  14.100  14.109  1.00 36.71           C  
HETATM  815  O3'  YG A  37       6.346  14.538  15.273  1.00 40.56           O  
HETATM  816  C4'  YG A  37       4.977  15.213  13.285  1.00 36.00           C  
HETATM  817  O4'  YG A  37       3.951  14.561  12.558  1.00 37.29           O  
HETATM  818  C5'  YG A  37       5.892  15.944  12.332  1.00 32.52           C  
HETATM  819  O5'  YG A  37       7.035  15.056  12.138  1.00 34.35           O  
HETATM  820  P    YG A  37       8.131  15.618  11.120  1.00 45.47           P  
HETATM  821  OP1  YG A  37       8.964  16.675  11.782  1.00 43.57           O  
HETATM  822  OP2  YG A  37       8.914  14.617  10.360  1.00 39.46           O  
ATOM    823  P     A A  38       7.718  13.751  15.613  1.00 42.64           P  
ATOM    824  OP1   A A  38       8.821  14.696  15.984  1.00 37.89           O  
ATOM    825  OP2   A A  38       8.021  13.043  14.336  1.00 39.37           O  
ATOM    826  O5'   A A  38       7.318  12.790  16.825  1.00 32.99           O  
ATOM    827  C5'   A A  38       6.152  13.037  17.649  1.00 30.76           C  
ATOM    828  C4'   A A  38       5.330  11.761  17.617  1.00 33.37           C  
ATOM    829  O4'   A A  38       4.767  11.626  16.324  1.00 32.03           O  
ATOM    830  C3'   A A  38       6.089  10.457  17.827  1.00 33.48           C  
ATOM    831  O3'   A A  38       6.339  10.103  19.201  1.00 33.69           O  
ATOM    832  C2'   A A  38       5.166   9.445  17.148  1.00 31.61           C  
ATOM    833  O2'   A A  38       4.120   9.141  18.053  1.00 33.00           O  
ATOM    834  C1'   A A  38       4.653  10.255  15.984  1.00 30.13           C  
ATOM    835  N9    A A  38       5.493   9.884  14.821  1.00 27.03           N  
ATOM    836  C8    A A  38       6.402  10.659  14.158  1.00 26.03           C  
ATOM    837  N7    A A  38       7.005  10.035  13.172  1.00 24.70           N  
ATOM    838  C5    A A  38       6.459   8.759  13.204  1.00 26.51           C  
ATOM    839  C6    A A  38       6.692   7.618  12.412  1.00 27.76           C  
ATOM    840  N6    A A  38       7.558   7.584  11.410  1.00 30.99           N  
ATOM    841  N1    A A  38       5.956   6.516  12.736  1.00 28.54           N  
ATOM    842  C2    A A  38       5.063   6.533  13.770  1.00 30.31           C  
ATOM    843  N3    A A  38       4.797   7.573  14.562  1.00 30.93           N  
ATOM    844  C4    A A  38       5.530   8.652  14.223  1.00 27.66           C  
HETATM  845  N1  PSU A  39       9.443   9.659  14.917  1.00 32.19           N  
HETATM  846  C2  PSU A  39      10.389   9.490  13.964  1.00 31.34           C  
HETATM  847  N3  PSU A  39      10.656   8.180  13.657  1.00 29.52           N  
HETATM  848  C4  PSU A  39      10.070   7.061  14.223  1.00 33.42           C  
HETATM  849  C5  PSU A  39       9.070   7.331  15.241  1.00 30.22           C  
HETATM  850  C6  PSU A  39       8.804   8.618  15.532  1.00 32.36           C  
HETATM  851  O2  PSU A  39      10.972  10.418  13.398  1.00 32.92           O  
HETATM  852  O4  PSU A  39      10.369   5.920  13.899  1.00 36.50           O  
HETATM  853  C1' PSU A  39       8.371   6.190  15.903  1.00 29.21           C  
HETATM  854  C2' PSU A  39       9.283   5.189  16.615  1.00 32.27           C  
HETATM  855  O2' PSU A  39       8.747   3.874  16.534  1.00 33.25           O  
HETATM  856  C3' PSU A  39       9.204   5.633  18.069  1.00 33.21           C  
HETATM  857  C4' PSU A  39       7.751   6.100  18.166  1.00 34.51           C  
HETATM  858  O3' PSU A  39       9.503   4.604  19.007  1.00 34.14           O  
HETATM  859  O4' PSU A  39       7.475   6.696  16.922  1.00 34.97           O  
HETATM  860  C5' PSU A  39       7.481   7.089  19.297  1.00 33.91           C  
HETATM  861  O5' PSU A  39       8.141   8.321  18.910  1.00 32.59           O  
HETATM  862  P   PSU A  39       7.841   9.698  19.621  1.00 32.28           P  
HETATM  863  OP1 PSU A  39       7.951   9.602  21.124  1.00 37.67           O  
HETATM  864  OP2 PSU A  39       8.651  10.834  19.087  1.00 32.24           O  
HETATM  865  P   5MC A  40      10.782   4.486  19.960  1.00 34.43           P  
HETATM  866  OP1 5MC A  40      10.449   3.671  21.172  1.00 30.68           O  
HETATM  867  OP2 5MC A  40      11.089   5.892  20.332  1.00 28.93           O  
HETATM  868  O5' 5MC A  40      11.885   3.778  19.039  1.00 28.81           O  
HETATM  869  C5' 5MC A  40      11.728   2.401  18.619  1.00 28.35           C  
HETATM  870  C4' 5MC A  40      12.548   2.221  17.358  1.00 29.61           C  
HETATM  871  O4' 5MC A  40      11.988   3.002  16.308  1.00 29.56           O  
HETATM  872  C3' 5MC A  40      13.997   2.687  17.439  1.00 31.68           C  
HETATM  873  O3' 5MC A  40      14.873   1.743  18.069  1.00 35.29           O  
HETATM  874  C2' 5MC A  40      14.347   2.946  15.968  1.00 27.14           C  
HETATM  875  O2' 5MC A  40      14.696   1.692  15.386  1.00 23.50           O  
HETATM  876  C1' 5MC A  40      13.024   3.469  15.435  1.00 25.42           C  
HETATM  877  N1  5MC A  40      13.091   4.942  15.418  1.00 19.88           N  
HETATM  878  C2  5MC A  40      13.940   5.526  14.497  1.00 20.27           C  
HETATM  879  O2  5MC A  40      14.603   4.835  13.722  1.00 20.75           O  
HETATM  880  N3  5MC A  40      14.010   6.893  14.465  1.00 20.93           N  
HETATM  881  C4  5MC A  40      13.284   7.668  15.322  1.00 18.76           C  
HETATM  882  N4  5MC A  40      13.384   9.001  15.257  1.00 17.83           N  
HETATM  883  C5  5MC A  40      12.418   7.056  16.259  1.00 18.58           C  
HETATM  884  C6  5MC A  40      12.358   5.718  16.275  1.00 19.25           C  
HETATM  885  CM5 5MC A  40      11.608   7.905  17.196  1.00 21.21           C  
ATOM    886  P     U A  41      16.185   2.215  18.877  1.00 35.32           P  
ATOM    887  OP1   U A  41      16.658   1.124  19.799  1.00 26.86           O  
ATOM    888  OP2   U A  41      15.739   3.429  19.621  1.00 33.21           O  
ATOM    889  O5'   U A  41      17.235   2.513  17.714  1.00 26.80           O  
ATOM    890  C5'   U A  41      17.698   1.389  16.906  1.00 27.18           C  
ATOM    891  C4'   U A  41      18.850   1.934  16.081  1.00 23.05           C  
ATOM    892  O4'   U A  41      18.314   2.699  15.014  1.00 20.17           O  
ATOM    893  C3'   U A  41      19.789   2.878  16.825  1.00 24.93           C  
ATOM    894  O3'   U A  41      20.799   2.237  17.600  1.00 27.91           O  
ATOM    895  C2'   U A  41      20.382   3.682  15.661  1.00 27.05           C  
ATOM    896  O2'   U A  41      21.435   2.890  15.111  1.00 26.81           O  
ATOM    897  C1'   U A  41      19.193   3.772  14.724  1.00 23.28           C  
ATOM    898  N1    U A  41      18.554   5.077  14.966  1.00 24.30           N  
ATOM    899  C2    U A  41      19.077   6.179  14.303  1.00 28.89           C  
ATOM    900  O2    U A  41      20.033   6.055  13.544  1.00 29.05           O  
ATOM    901  N3    U A  41      18.487   7.393  14.546  1.00 24.96           N  
ATOM    902  C4    U A  41      17.428   7.528  15.386  1.00 22.40           C  
ATOM    903  O4    U A  41      16.958   8.697  15.532  1.00 24.28           O  
ATOM    904  C5    U A  41      16.908   6.387  16.065  1.00 22.17           C  
ATOM    905  C6    U A  41      17.498   5.206  15.823  1.00 23.91           C  
ATOM    906  P     G A  42      21.595   3.036  18.764  1.00 31.63           P  
ATOM    907  OP1   G A  42      22.384   2.075  19.604  1.00 28.12           O  
ATOM    908  OP2   G A  42      20.516   3.699  19.556  1.00 22.68           O  
ATOM    909  O5'   G A  42      22.551   4.031  17.972  1.00 19.53           O  
ATOM    910  C5'   G A  42      23.583   3.519  17.099  1.00 19.97           C  
ATOM    911  C4'   G A  42      24.146   4.717  16.356  1.00 22.10           C  
ATOM    912  O4'   G A  42      23.084   5.375  15.661  1.00 26.60           O  
ATOM    913  C3'   G A  42      24.776   5.807  17.212  1.00 19.91           C  
ATOM    914  O3'   G A  42      26.128   5.560  17.617  1.00 20.68           O  
ATOM    915  C2'   G A  42      24.659   7.028  16.291  1.00 21.26           C  
ATOM    916  O2'   G A  42      25.732   6.966  15.370  1.00 21.51           O  
ATOM    917  C1'   G A  42      23.337   6.774  15.596  1.00 23.91           C  
ATOM    918  N9    G A  42      22.324   7.578  16.308  1.00 18.48           N  
ATOM    919  C8    G A  42      21.332   7.129  17.148  1.00 18.18           C  
ATOM    920  N7    G A  42      20.586   8.084  17.633  1.00 18.52           N  
ATOM    921  C5    G A  42      21.125   9.243  17.099  1.00 16.12           C  
ATOM    922  C6    G A  42      20.759  10.609  17.245  1.00 16.98           C  
ATOM    923  O6    G A  42      19.836  11.059  17.924  1.00 18.24           O  
ATOM    924  N1    G A  42      21.542  11.480  16.534  1.00 16.87           N  
ATOM    925  C2    G A  42      22.577  11.070  15.758  1.00 17.61           C  
ATOM    926  N2    G A  42      23.234  12.059  15.128  1.00 17.39           N  
ATOM    927  N3    G A  42      22.964   9.805  15.580  1.00 18.80           N  
ATOM    928  C4    G A  42      22.194   8.945  16.275  1.00 17.14           C  
ATOM    929  P     G A  43      26.715   6.263  18.958  1.00 25.50           P  
ATOM    930  OP1   G A  43      27.960   5.577  19.427  1.00 18.73           O  
ATOM    931  OP2   G A  43      25.605   6.100  19.944  1.00 18.55           O  
ATOM    932  O5'   G A  43      27.021   7.758  18.506  1.00 23.39           O  
ATOM    933  C5'   G A  43      27.791   8.073  17.309  1.00 22.77           C  
ATOM    934  C4'   G A  43      27.774   9.585  17.164  1.00 21.17           C  
ATOM    935  O4'   G A  43      26.495  10.007  16.695  1.00 22.41           O  
ATOM    936  C3'   G A  43      27.980  10.361  18.457  1.00 19.66           C  
ATOM    937  O3'   G A  43      29.349  10.502  18.861  1.00 20.78           O  
ATOM    938  C2'   G A  43      27.337  11.705  18.118  1.00 18.90           C  
ATOM    939  O2'   G A  43      28.310  12.430  17.374  1.00 23.35           O  
ATOM    940  C1'   G A  43      26.178  11.278  17.245  1.00 17.39           C  
ATOM    941  N9    G A  43      24.993  11.227  18.118  1.00 14.19           N  
ATOM    942  C8    G A  43      24.486  10.108  18.732  1.00 14.07           C  
ATOM    943  N7    G A  43      23.427  10.339  19.459  1.00 14.63           N  
ATOM    944  C5    G A  43      23.220  11.711  19.314  1.00 13.86           C  
ATOM    945  C6    G A  43      22.231  12.571  19.847  1.00 17.13           C  
ATOM    946  O6    G A  43      21.298  12.250  20.607  1.00 19.62           O  
ATOM    947  N1    G A  43      22.354  13.881  19.475  1.00 12.99           N  
ATOM    948  C2    G A  43      23.344  14.314  18.651  1.00 12.94           C  
ATOM    949  N2    G A  43      23.314  15.629  18.376  1.00 14.10           N  
ATOM    950  N3    G A  43      24.296  13.549  18.118  1.00 14.82           N  
ATOM    951  C4    G A  43      24.176  12.262  18.489  1.00 12.94           C  
ATOM    952  P     A A  44      29.649  10.783  20.429  1.00 28.67           P  
ATOM    953  OP1   A A  44      30.902  10.097  20.881  1.00 27.63           O  
ATOM    954  OP2   A A  44      28.460  10.193  21.124  1.00 25.89           O  
ATOM    955  O5'   A A  44      29.749  12.363  20.526  1.00 21.80           O  
ATOM    956  C5'   A A  44      30.465  13.195  19.572  1.00 18.26           C  
ATOM    957  C4'   A A  44      29.886  14.595  19.685  1.00 17.95           C  
ATOM    958  O4'   A A  44      28.517  14.538  19.297  1.00 14.43           O  
ATOM    959  C3'   A A  44      29.872  15.213  21.075  1.00 20.30           C  
ATOM    960  O3'   A A  44      31.111  15.815  21.479  1.00 24.13           O  
ATOM    961  C2'   A A  44      28.736  16.231  20.946  1.00 15.67           C  
ATOM    962  O2'   A A  44      29.266  17.389  20.316  1.00 20.20           O  
ATOM    963  C1'   A A  44      27.777  15.505  20.041  1.00 13.70           C  
ATOM    964  N9    A A  44      26.755  14.859  20.865  1.00 14.55           N  
ATOM    965  C8    A A  44      26.731  13.560  21.318  1.00 13.46           C  
ATOM    966  N7    A A  44      25.689  13.268  22.045  1.00 13.16           N  
ATOM    967  C5    A A  44      24.972  14.460  22.094  1.00 12.41           C  
ATOM    968  C6    A A  44      23.753  14.797  22.724  1.00 13.52           C  
ATOM    969  N6    A A  44      23.034  13.954  23.451  1.00 11.26           N  
ATOM    970  N1    A A  44      23.354  16.096  22.546  1.00 15.70           N  
ATOM    971  C2    A A  44      24.083  16.978  21.802  1.00 15.78           C  
ATOM    972  N3    A A  44      25.236  16.725  21.188  1.00 13.28           N  
ATOM    973  C4    A A  44      25.619  15.444  21.366  1.00 15.37           C  
ATOM    974  P     G A  45      31.541  15.938  23.031  1.00 21.79           P  
ATOM    975  OP1   G A  45      32.670  16.911  23.209  1.00 23.16           O  
ATOM    976  OP2   G A  45      31.928  14.544  23.386  1.00 18.86           O  
ATOM    977  O5'   G A  45      30.226  16.489  23.742  1.00 25.81           O  
ATOM    978  C5'   G A  45      29.699  17.782  23.306  1.00 26.80           C  
ATOM    979  C4'   G A  45      28.610  18.120  24.308  1.00 23.63           C  
ATOM    980  O4'   G A  45      27.457  17.361  24.033  1.00 23.89           O  
ATOM    981  C3'   G A  45      28.970  17.765  25.746  1.00 21.22           C  
ATOM    982  O3'   G A  45      29.766  18.783  26.344  1.00 24.50           O  
ATOM    983  C2'   G A  45      27.601  17.619  26.409  1.00 19.23           C  
ATOM    984  O2'   G A  45      27.148  18.935  26.716  1.00 21.32           O  
ATOM    985  C1'   G A  45      26.791  17.018  25.277  1.00 19.47           C  
ATOM    986  N9    G A  45      26.645  15.556  25.342  1.00 17.65           N  
ATOM    987  C8    G A  45      27.471  14.561  24.889  1.00 15.36           C  
ATOM    988  N7    G A  45      27.008  13.352  25.083  1.00 12.76           N  
ATOM    989  C5    G A  45      25.779  13.566  25.698  1.00 15.59           C  
ATOM    990  C6    G A  45      24.786  12.661  26.166  1.00 17.46           C  
ATOM    991  O6    G A  45      24.803  11.424  26.118  1.00 18.92           O  
ATOM    992  N1    G A  45      23.690  13.268  26.748  1.00 15.79           N  
ATOM    993  C2    G A  45      23.570  14.617  26.845  1.00 11.32           C  
ATOM    994  N2    G A  45      22.444  15.056  27.427  1.00  9.86           N  
ATOM    995  N3    G A  45      24.463  15.511  26.409  1.00 14.42           N  
ATOM    996  C4    G A  45      25.539  14.910  25.859  1.00 17.21           C  
HETATM  997  P   7MG A  46      30.895  18.485  27.411  1.00 24.75           P  
HETATM  998  OP1 7MG A  46      32.028  19.463  27.362  1.00 34.31           O  
HETATM  999  OP2 7MG A  46      31.345  17.102  27.087  1.00 36.12           O  
HETATM 1000  O5' 7MG A  46      30.142  18.598  28.817  1.00 16.31           O  
HETATM 1001  C5' 7MG A  46      31.132  18.446  29.867  1.00 20.52           C  
HETATM 1002  C4' 7MG A  46      30.429  18.429  31.193  1.00 15.75           C  
HETATM 1003  O4' 7MG A  46      29.563  17.316  31.290  1.00 13.39           O  
HETATM 1004  C3' 7MG A  46      31.461  18.322  32.340  1.00 13.44           C  
HETATM 1005  O3' 7MG A  46      31.045  19.171  33.439  1.00 19.39           O  
HETATM 1006  C2' 7MG A  46      31.401  16.827  32.647  1.00 10.98           C  
HETATM 1007  O2' 7MG A  46      31.858  16.624  33.956  1.00 18.01           O  
HETATM 1008  C1' 7MG A  46      29.962  16.495  32.421  1.00 13.21           C  
HETATM 1009  N9  7MG A  46      29.772  15.073  32.082  1.00 11.97           N  
HETATM 1010  C8  7MG A  46      30.642  14.269  31.403  1.00 13.63           C  
HETATM 1011  N7  7MG A  46      30.215  13.043  31.241  1.00 11.58           N  
HETATM 1012  C5  7MG A  46      28.980  13.032  31.872  1.00 11.10           C  
HETATM 1013  C6  7MG A  46      28.020  11.997  32.049  1.00  7.57           C  
HETATM 1014  O6  7MG A  46      28.080  10.828  31.661  1.00  5.90           O  
HETATM 1015  N1  7MG A  46      26.898  12.380  32.744  1.00  8.38           N  
HETATM 1016  C2  7MG A  46      26.731  13.645  33.213  1.00 13.83           C  
HETATM 1017  N2  7MG A  46      25.579  13.858  33.859  1.00 18.21           N  
HETATM 1018  N3  7MG A  46      27.594  14.651  33.068  1.00 15.33           N  
HETATM 1019  C4  7MG A  46      28.697  14.274  32.389  1.00 11.80           C  
HETATM 1020  CM7 7MG A  46      30.862  11.936  30.579  1.00 11.28           C  
ATOM   1021  P     U A  47      31.328  20.762  33.229  1.00 16.71           P  
ATOM   1022  OP1   U A  47      30.072  21.549  33.423  1.00 16.42           O  
ATOM   1023  OP2   U A  47      31.851  20.835  31.839  1.00  9.53           O  
ATOM   1024  O5'   U A  47      32.431  21.066  34.344  1.00 21.56           O  
ATOM   1025  C5'   U A  47      33.773  20.593  34.053  1.00 22.87           C  
ATOM   1026  C4'   U A  47      34.399  20.166  35.362  1.00 23.82           C  
ATOM   1027  O4'   U A  47      34.932  21.319  36.009  1.00 28.37           O  
ATOM   1028  C3'   U A  47      33.427  19.531  36.364  1.00 20.32           C  
ATOM   1029  O3'   U A  47      34.109  18.508  37.108  1.00 17.51           O  
ATOM   1030  C2'   U A  47      33.057  20.695  37.253  1.00 24.77           C  
ATOM   1031  O2'   U A  47      32.611  20.245  38.498  1.00 28.72           O  
ATOM   1032  C1'   U A  47      34.356  21.448  37.318  1.00 28.41           C  
ATOM   1033  N1    U A  47      34.119  22.853  37.690  1.00 34.31           N  
ATOM   1034  C2    U A  47      34.986  23.410  38.611  1.00 36.46           C  
ATOM   1035  O2    U A  47      35.898  22.741  39.096  1.00 33.40           O  
ATOM   1036  N3    U A  47      34.782  24.714  38.967  1.00 37.41           N  
ATOM   1037  C4    U A  47      33.770  25.462  38.433  1.00 37.38           C  
ATOM   1038  O4    U A  47      33.673  26.660  38.821  1.00 40.42           O  
ATOM   1039  C5    U A  47      32.890  24.872  37.480  1.00 35.84           C  
ATOM   1040  C6    U A  47      33.104  23.590  37.140  1.00 33.82           C  
ATOM   1041  P     C A  48      33.403  17.136  37.528  1.00 12.71           P  
ATOM   1042  OP1   C A  48      34.429  16.231  38.142  1.00 13.81           O  
ATOM   1043  OP2   C A  48      32.850  16.624  36.251  1.00  4.91           O  
ATOM   1044  O5'   C A  48      32.284  17.558  38.579  1.00  9.32           O  
ATOM   1045  C5'   C A  48      32.031  16.714  39.726  1.00  8.64           C  
ATOM   1046  C4'   C A  48      30.552  16.371  39.710  1.00  5.36           C  
ATOM   1047  O4'   C A  48      30.302  15.320  38.805  1.00  8.35           O  
ATOM   1048  C3'   C A  48      30.049  15.893  41.084  1.00  1.59           C  
ATOM   1049  O3'   C A  48      28.713  16.371  41.326  1.00  0.00           O  
ATOM   1050  C2'   C A  48      30.082  14.375  40.922  1.00  4.65           C  
ATOM   1051  O2'   C A  48      29.203  13.780  41.811  1.00  8.42           O  
ATOM   1052  C1'   C A  48      29.696  14.212  39.468  1.00  7.30           C  
ATOM   1053  N1    C A  48      30.179  12.908  38.999  1.00  6.93           N  
ATOM   1054  C2    C A  48      29.346  11.812  39.144  1.00  7.42           C  
ATOM   1055  O2    C A  48      28.234  11.919  39.645  1.00  8.37           O  
ATOM   1056  N3    C A  48      29.802  10.597  38.708  1.00 10.80           N  
ATOM   1057  C4    C A  48      31.032  10.446  38.142  1.00  9.85           C  
ATOM   1058  N4    C A  48      31.411   9.226  37.738  1.00 10.53           N  
ATOM   1059  C5    C A  48      31.881  11.570  37.997  1.00  8.70           C  
ATOM   1060  C6    C A  48      31.418  12.751  38.433  1.00  7.80           C  
HETATM 1061  P   5MC A  49      28.367  17.091  42.716  1.00  0.00           P  
HETATM 1062  OP1 5MC A  49      28.883  16.382  43.928  1.00  0.00           O  
HETATM 1063  OP2 5MC A  49      26.878  17.074  42.668  1.00 10.83           O  
HETATM 1064  O5' 5MC A  49      29.046  18.513  42.603  1.00  8.20           O  
HETATM 1065  C5' 5MC A  49      28.560  19.531  41.682  1.00  5.64           C  
HETATM 1066  C4' 5MC A  49      29.036  20.852  42.264  1.00  5.09           C  
HETATM 1067  O4' 5MC A  49      28.224  21.223  43.363  1.00  4.65           O  
HETATM 1068  C3' 5MC A  49      30.452  20.835  42.829  1.00  8.88           C  
HETATM 1069  O3' 5MC A  49      31.471  20.953  41.827  1.00 11.57           O  
HETATM 1070  C2' 5MC A  49      30.422  22.010  43.799  1.00  7.00           C  
HETATM 1071  O2' 5MC A  49      30.599  23.196  43.023  1.00 10.65           O  
HETATM 1072  C1' 5MC A  49      29.010  21.931  44.332  1.00  2.41           C  
HETATM 1073  N1  5MC A  49      29.013  21.274  45.658  1.00  0.00           N  
HETATM 1074  C2  5MC A  49      29.529  22.021  46.708  1.00  3.14           C  
HETATM 1075  O2  5MC A  49      29.956  23.163  46.530  1.00  1.70           O  
HETATM 1076  N3  5MC A  49      29.549  21.448  47.953  1.00  4.30           N  
HETATM 1077  C4  5MC A  49      29.086  20.189  48.163  1.00  0.00           C  
HETATM 1078  N4  5MC A  49      29.130  19.671  49.391  1.00  0.00           N  
HETATM 1079  C5  5MC A  49      28.563  19.441  47.080  1.00  0.00           C  
HETATM 1080  C6  5MC A  49      28.550  20.014  45.868  1.00  0.00           C  
HETATM 1081  CM5 5MC A  49      28.047  18.047  47.322  1.00  2.17           C  
ATOM   1082  P     U A  50      32.904  20.267  42.134  1.00  0.00           P  
ATOM   1083  OP1   U A  50      33.660  20.144  40.857  1.00 13.35           O  
ATOM   1084  OP2   U A  50      32.534  18.963  42.749  1.00 10.49           O  
ATOM   1085  O5'   U A  50      33.576  21.268  43.169  1.00  7.33           O  
ATOM   1086  C5'   U A  50      33.583  22.707  42.942  1.00  4.60           C  
ATOM   1087  C4'   U A  50      34.376  23.303  44.090  1.00  0.00           C  
ATOM   1088  O4'   U A  50      33.540  23.489  45.205  1.00  1.82           O  
ATOM   1089  C3'   U A  50      35.508  22.404  44.607  1.00  4.48           C  
ATOM   1090  O3'   U A  50      36.658  22.488  43.783  1.00  3.57           O  
ATOM   1091  C2'   U A  50      35.695  22.932  46.029  1.00  1.05           C  
ATOM   1092  O2'   U A  50      36.504  24.096  45.949  1.00  8.34           O  
ATOM   1093  C1'   U A  50      34.276  23.281  46.417  1.00  0.00           C  
ATOM   1094  N1    U A  50      33.656  22.184  47.177  1.00  0.00           N  
ATOM   1095  C2    U A  50      33.830  22.151  48.551  1.00  3.12           C  
ATOM   1096  O2    U A  50      34.489  23.017  49.116  1.00  5.90           O  
ATOM   1097  N3    U A  50      33.250  21.122  49.229  1.00  0.00           N  
ATOM   1098  C4    U A  50      32.521  20.155  48.615  1.00  0.00           C  
ATOM   1099  O4    U A  50      32.018  19.244  49.343  1.00  4.06           O  
ATOM   1100  C5    U A  50      32.347  20.205  47.193  1.00  0.00           C  
ATOM   1101  C6    U A  50      32.924  21.217  46.547  1.00  0.00           C  
ATOM   1102  P     G A  51      38.133  21.948  44.042  1.00  0.00           P  
ATOM   1103  OP1   G A  51      39.093  22.600  43.104  1.00  9.19           O  
ATOM   1104  OP2   G A  51      38.007  20.498  43.767  1.00  8.40           O  
ATOM   1105  O5'   G A  51      38.456  22.297  45.577  1.00  0.39           O  
ATOM   1106  C5'   G A  51      39.552  23.163  45.916  1.00  0.51           C  
ATOM   1107  C4'   G A  51      39.842  23.022  47.403  1.00  0.23           C  
ATOM   1108  O4'   G A  51      38.630  22.955  48.147  1.00  3.84           O  
ATOM   1109  C3'   G A  51      40.602  21.751  47.791  1.00  4.20           C  
ATOM   1110  O3'   G A  51      42.001  21.864  47.581  1.00 12.57           O  
ATOM   1111  C2'   G A  51      40.229  21.605  49.278  1.00  6.01           C  
ATOM   1112  O2'   G A  51      41.078  22.471  50.005  1.00  9.05           O  
ATOM   1113  C1'   G A  51      38.793  22.106  49.294  1.00  7.48           C  
ATOM   1114  N9    G A  51      37.820  20.993  49.294  1.00 11.98           N  
ATOM   1115  C8    G A  51      37.204  20.391  48.227  1.00  8.25           C  
ATOM   1116  N7    G A  51      36.378  19.430  48.551  1.00  4.30           N  
ATOM   1117  C5    G A  51      36.451  19.402  49.941  1.00  0.00           C  
ATOM   1118  C6    G A  51      35.795  18.581  50.894  1.00  4.48           C  
ATOM   1119  O6    G A  51      34.975  17.681  50.684  1.00  7.97           O  
ATOM   1120  N1    G A  51      36.128  18.851  52.203  1.00  3.73           N  
ATOM   1121  C2    G A  51      37.014  19.823  52.543  1.00  4.10           C  
ATOM   1122  N2    G A  51      37.231  19.964  53.868  1.00  6.12           N  
ATOM   1123  N3    G A  51      37.660  20.622  51.686  1.00  6.39           N  
ATOM   1124  C4    G A  51      37.331  20.352  50.409  1.00  4.38           C  
ATOM   1125  P     U A  52      43.056  20.689  47.322  1.00 12.37           P  
ATOM   1126  OP1   U A  52      44.372  21.217  46.854  1.00 16.93           O  
ATOM   1127  OP2   U A  52      42.427  19.834  46.288  1.00 17.95           O  
ATOM   1128  O5'   U A  52      43.193  20.037  48.777  1.00  7.70           O  
ATOM   1129  C5'   U A  52      43.709  20.914  49.811  1.00  8.29           C  
ATOM   1130  C4'   U A  52      43.466  20.250  51.137  1.00  7.91           C  
ATOM   1131  O4'   U A  52      42.070  20.256  51.428  1.00 14.10           O  
ATOM   1132  C3'   U A  52      43.859  18.778  51.234  1.00  7.92           C  
ATOM   1133  O3'   U A  52      45.258  18.553  51.444  1.00 11.59           O  
ATOM   1134  C2'   U A  52      42.983  18.305  52.397  1.00  5.26           C  
ATOM   1135  O2'   U A  52      43.656  18.710  53.577  1.00  0.00           O  
ATOM   1136  C1'   U A  52      41.721  19.092  52.187  1.00  7.18           C  
ATOM   1137  N1    U A  52      40.735  18.260  51.476  1.00  1.28           N  
ATOM   1138  C2    U A  52      40.072  17.288  52.203  1.00  1.93           C  
ATOM   1139  O2    U A  52      40.298  17.125  53.399  1.00  1.97           O  
ATOM   1140  N3    U A  52      39.159  16.512  51.541  1.00  1.62           N  
ATOM   1141  C4    U A  52      38.893  16.669  50.215  1.00  6.76           C  
ATOM   1142  O4    U A  52      38.033  15.910  49.682  1.00  3.70           O  
ATOM   1143  C5    U A  52      39.589  17.681  49.488  1.00  5.38           C  
ATOM   1144  C6    U A  52      40.478  18.434  50.151  1.00  0.00           C  
ATOM   1145  P     G A  53      45.921  17.231  50.781  1.00 17.98           P  
ATOM   1146  OP1   G A  53      47.417  17.333  50.846  1.00 26.93           O  
ATOM   1147  OP2   G A  53      45.422  17.226  49.391  1.00 17.10           O  
ATOM   1148  O5'   G A  53      45.375  16.017  51.654  1.00  7.43           O  
ATOM   1149  C5'   G A  53      46.124  15.623  52.850  1.00  7.82           C  
ATOM   1150  C4'   G A  53      45.138  14.994  53.803  1.00  9.56           C  
ATOM   1151  O4'   G A  53      43.843  15.539  53.593  1.00  8.28           O  
ATOM   1152  C3'   G A  53      44.945  13.487  53.658  1.00  7.57           C  
ATOM   1153  O3'   G A  53      45.948  12.694  54.288  1.00 10.26           O  
ATOM   1154  C2'   G A  53      43.563  13.296  54.288  1.00  0.85           C  
ATOM   1155  O2'   G A  53      43.789  13.257  55.694  1.00  0.00           O  
ATOM   1156  C1'   G A  53      42.847  14.555  53.852  1.00  0.58           C  
ATOM   1157  N9    G A  53      42.050  14.263  52.656  1.00  0.32           N  
ATOM   1158  C8    G A  53      42.164  14.831  51.411  1.00  4.73           C  
ATOM   1159  N7    G A  53      41.311  14.359  50.539  1.00  5.02           N  
ATOM   1160  C5    G A  53      40.588  13.408  51.250  1.00  1.44           C  
ATOM   1161  C6    G A  53      39.522  12.554  50.862  1.00  0.00           C  
ATOM   1162  O6    G A  53      38.993  12.470  49.747  1.00  1.53           O  
ATOM   1163  N1    G A  53      39.059  11.744  51.880  1.00  0.04           N  
ATOM   1164  C2    G A  53      39.579  11.767  53.125  1.00  0.66           C  
ATOM   1165  N2    G A  53      39.019  10.912  53.997  1.00  0.50           N  
ATOM   1166  N3    G A  53      40.578  12.548  53.545  1.00  2.56           N  
ATOM   1167  C4    G A  53      41.031  13.341  52.559  1.00  1.75           C  
HETATM 1168  N1  5MU A  54      41.857   8.978  52.284  1.00  0.00           N  
HETATM 1169  C2  5MU A  54      40.798   8.439  51.573  1.00  0.00           C  
HETATM 1170  N3  5MU A  54      40.625   8.860  50.280  1.00  0.00           N  
HETATM 1171  C4  5MU A  54      41.444   9.777  49.698  1.00  0.00           C  
HETATM 1172  C5  5MU A  54      42.523  10.316  50.458  1.00  0.00           C  
HETATM 1173  C5M 5MU A  54      43.446  11.328  49.844  1.00  0.00           C  
HETATM 1174  C6  5MU A  54      42.687   9.895  51.718  1.00  0.00           C  
HETATM 1175  O2  5MU A  54      40.042   7.612  52.074  1.00  0.71           O  
HETATM 1176  O4  5MU A  54      41.194  10.103  48.502  1.00  0.00           O  
HETATM 1177  C1' 5MU A  54      42.014   8.500  53.674  1.00  3.38           C  
HETATM 1178  C2' 5MU A  54      42.910   7.280  53.706  1.00  5.21           C  
HETATM 1179  O2' 5MU A  54      42.580   6.364  54.741  1.00  4.00           O  
HETATM 1180  C3' 5MU A  54      44.249   7.899  54.110  1.00  8.98           C  
HETATM 1181  C4' 5MU A  54      43.819   9.001  55.064  1.00  7.57           C  
HETATM 1182  O3' 5MU A  54      45.135   6.949  54.692  1.00  6.80           O  
HETATM 1183  O4' 5MU A  54      42.613   9.495  54.514  1.00  7.24           O  
HETATM 1184  C5' 5MU A  54      44.835  10.120  55.209  1.00  2.64           C  
HETATM 1185  O5' 5MU A  54      45.342  10.288  53.852  1.00  0.43           O  
HETATM 1186  P   5MU A  54      46.487  11.345  53.577  1.00  5.60           P  
HETATM 1187  OP1 5MU A  54      47.793  10.940  54.191  1.00  8.01           O  
HETATM 1188  OP2 5MU A  54      46.634  11.750  52.155  1.00  0.00           O  
HETATM 1189  N1  PSU A  55      44.782   8.191  49.391  1.00  0.00           N  
HETATM 1190  C2  PSU A  55      44.459   8.703  48.179  1.00  0.00           C  
HETATM 1191  N3  PSU A  55      43.649   7.893  47.436  1.00  1.25           N  
HETATM 1192  C4  PSU A  55      43.150   6.651  47.791  1.00  0.00           C  
HETATM 1193  C5  PSU A  55      43.546   6.184  49.100  1.00  0.00           C  
HETATM 1194  C6  PSU A  55      44.346   6.977  49.827  1.00  3.80           C  
HETATM 1195  O2  PSU A  55      44.852   9.793  47.775  1.00  0.98           O  
HETATM 1196  O4  PSU A  55      42.430   5.987  47.064  1.00  5.16           O  
HETATM 1197  C1' PSU A  55      43.063   4.852  49.569  1.00  1.54           C  
HETATM 1198  C2' PSU A  55      43.886   3.716  48.987  1.00  0.00           C  
HETATM 1199  O2' PSU A  55      43.086   2.558  48.809  1.00  0.00           O  
HETATM 1200  C3' PSU A  55      44.862   3.446  50.134  1.00  0.13           C  
HETATM 1201  C4' PSU A  55      43.989   3.694  51.363  1.00  0.00           C  
HETATM 1202  O3' PSU A  55      45.428   2.136  50.118  1.00  7.95           O  
HETATM 1203  O4' PSU A  55      43.163   4.779  50.991  1.00  4.08           O  
HETATM 1204  C5' PSU A  55      44.765   4.031  52.607  1.00  2.64           C  
HETATM 1205  O5' PSU A  55      44.938   5.470  52.656  1.00  1.06           O  
HETATM 1206  P   PSU A  55      46.011   6.027  53.706  1.00 10.33           P  
HETATM 1207  OP1 PSU A  55      46.671   4.976  54.547  1.00 11.01           O  
HETATM 1208  OP2 PSU A  55      46.980   6.932  53.044  1.00  1.86           O  
ATOM   1209  P     C A  56      47.040   2.058  49.941  1.00  1.09           P  
ATOM   1210  OP1   C A  56      47.607   0.900  50.700  1.00 10.69           O  
ATOM   1211  OP2   C A  56      47.507   3.345  50.506  1.00 11.24           O  
ATOM   1212  O5'   C A  56      47.177   1.951  48.373  1.00  0.00           O  
ATOM   1213  C5'   C A  56      48.156   2.789  47.710  1.00  0.00           C  
ATOM   1214  C4'   C A  56      47.963   2.502  46.239  1.00  0.00           C  
ATOM   1215  O4'   C A  56      47.670   1.136  46.046  1.00  0.00           O  
ATOM   1216  C3'   C A  56      46.787   3.250  45.609  1.00  4.26           C  
ATOM   1217  O3'   C A  56      47.114   4.610  45.302  1.00  6.56           O  
ATOM   1218  C2'   C A  56      46.481   2.378  44.397  1.00  0.33           C  
ATOM   1219  O2'   C A  56      47.410   2.710  43.363  1.00  8.88           O  
ATOM   1220  C1'   C A  56      46.771   0.989  44.930  1.00  0.00           C  
ATOM   1221  N1    C A  56      45.511   0.337  45.334  1.00  0.00           N  
ATOM   1222  C2    C A  56      44.635   0.000  44.316  1.00  0.00           C  
ATOM   1223  O2    C A  56      44.905   0.247  43.153  1.00  0.00           O  
ATOM   1224  N3    C A  56      43.466  -0.613  44.656  1.00  0.00           N  
ATOM   1225  C4    C A  56      43.150  -0.894  45.949  1.00  0.00           C  
ATOM   1226  N4    C A  56      41.981  -1.495  46.207  1.00  0.57           N  
ATOM   1227  C5    C A  56      44.056  -0.545  46.983  1.00  0.00           C  
ATOM   1228  C6    C A  56      45.202   0.056  46.644  1.00  0.00           C  
ATOM   1229  P     G A  57      46.184   5.847  45.755  1.00  0.00           P  
ATOM   1230  OP1   G A  57      46.887   7.134  45.447  1.00 10.63           O  
ATOM   1231  OP2   G A  57      45.994   5.689  47.225  1.00  0.00           O  
ATOM   1232  O5'   G A  57      44.909   5.661  44.817  1.00  0.00           O  
ATOM   1233  C5'   G A  57      45.092   5.898  43.395  1.00  0.00           C  
ATOM   1234  C4'   G A  57      43.859   5.346  42.716  1.00  3.53           C  
ATOM   1235  O4'   G A  57      43.733   3.964  42.975  1.00  5.63           O  
ATOM   1236  C3'   G A  57      42.530   5.931  43.185  1.00  3.57           C  
ATOM   1237  O3'   G A  57      42.250   7.202  42.571  1.00  3.71           O  
ATOM   1238  C2'   G A  57      41.538   4.846  42.781  1.00  0.64           C  
ATOM   1239  O2'   G A  57      41.261   4.970  41.391  1.00  2.20           O  
ATOM   1240  C1'   G A  57      42.344   3.592  43.039  1.00  0.00           C  
ATOM   1241  N9    G A  57      41.997   2.974  44.332  1.00  0.00           N  
ATOM   1242  C8    G A  57      42.697   2.935  45.496  1.00  0.00           C  
ATOM   1243  N7    G A  57      42.087   2.277  46.466  1.00  0.00           N  
ATOM   1244  C5    G A  57      40.898   1.844  45.868  1.00  0.00           C  
ATOM   1245  C6    G A  57      39.812   1.085  46.369  1.00  0.00           C  
ATOM   1246  O6    G A  57      39.679   0.618  47.516  1.00  0.00           O  
ATOM   1247  N1    G A  57      38.806   0.866  45.480  1.00  0.00           N  
ATOM   1248  C2    G A  57      38.853   1.332  44.203  1.00  0.00           C  
ATOM   1249  N2    G A  57      37.797   1.040  43.411  1.00  0.00           N  
ATOM   1250  N3    G A  57      39.845   2.046  43.670  1.00  0.00           N  
ATOM   1251  C4    G A  57      40.835   2.266  44.559  1.00  0.00           C  
HETATM 1252  P   1MA A  58      41.821   8.388  43.589  1.00  0.00           P  
HETATM 1253  OP1 1MA A  58      42.247   9.692  42.991  1.00  0.42           O  
HETATM 1254  OP2 1MA A  58      42.540   8.045  44.833  1.00  0.00           O  
HETATM 1255  O5' 1MA A  58      40.255   8.203  43.734  1.00  0.00           O  
HETATM 1256  C5' 1MA A  58      39.449   7.657  42.684  1.00  0.00           C  
HETATM 1257  C4' 1MA A  58      38.010   8.045  42.991  1.00  0.08           C  
HETATM 1258  O4' 1MA A  58      37.560   7.314  44.122  1.00  0.00           O  
HETATM 1259  C3' 1MA A  58      37.804   9.529  43.314  1.00  0.00           C  
HETATM 1260  O3' 1MA A  58      36.528  10.007  42.862  1.00  1.72           O  
HETATM 1261  C2' 1MA A  58      37.793   9.529  44.849  1.00  0.88           C  
HETATM 1262  O2' 1MA A  58      37.127  10.659  45.318  1.00  0.00           O  
HETATM 1263  C1' 1MA A  58      37.101   8.225  45.140  1.00  0.00           C  
HETATM 1264  N9  1MA A  58      37.404   7.792  46.514  1.00  0.00           N  
HETATM 1265  C8  1MA A  58      38.500   8.039  47.274  1.00  0.00           C  
HETATM 1266  N7  1MA A  58      38.440   7.505  48.470  1.00  0.31           N  
HETATM 1267  C5  1MA A  58      37.207   6.859  48.486  1.00  0.00           C  
HETATM 1268  C6  1MA A  58      36.558   6.100  49.488  1.00  0.00           C  
HETATM 1269  N6  1MA A  58      37.064   5.852  50.684  1.00  0.00           N  
HETATM 1270  N1  1MA A  58      35.332   5.616  49.132  1.00  0.00           N  
HETATM 1271  CM1 1MA A  58      34.606   4.829  50.102  1.00  0.00           C  
HETATM 1272  C2  1MA A  58      34.789   5.852  47.920  1.00  0.00           C  
HETATM 1273  N3  1MA A  58      35.342   6.555  46.934  1.00  0.00           N  
HETATM 1274  C4  1MA A  58      36.554   7.033  47.290  1.00  0.00           C  
ATOM   1275  P     U A  59      36.041   9.968  41.342  1.00 19.38           P  
ATOM   1276  OP1   U A  59      36.288   8.652  40.680  1.00 21.40           O  
ATOM   1277  OP2   U A  59      36.818  11.064  40.696  1.00 20.54           O  
ATOM   1278  O5'   U A  59      34.476  10.294  41.456  1.00 13.10           O  
ATOM   1279  C5'   U A  59      34.109  11.699  41.536  1.00 12.06           C  
ATOM   1280  C4'   U A  59      32.810  11.761  42.312  1.00  9.41           C  
ATOM   1281  O4'   U A  59      31.724  11.351  41.504  1.00 11.15           O  
ATOM   1282  C3'   U A  59      32.767  10.822  43.524  1.00  7.99           C  
ATOM   1283  O3'   U A  59      33.460  11.379  44.623  1.00  3.26           O  
ATOM   1284  C2'   U A  59      31.265  10.659  43.718  1.00  5.68           C  
ATOM   1285  O2'   U A  59      30.832  11.812  44.429  1.00  6.83           O  
ATOM   1286  C1'   U A  59      30.742  10.670  42.296  1.00  8.66           C  
ATOM   1287  N1    U A  59      30.492   9.304  41.811  1.00  9.07           N  
ATOM   1288  C2    U A  59      29.396   8.647  42.344  1.00 13.23           C  
ATOM   1289  O2    U A  59      28.683   9.186  43.201  1.00 15.49           O  
ATOM   1290  N3    U A  59      29.130   7.382  41.908  1.00 17.81           N  
ATOM   1291  C4    U A  59      29.906   6.758  40.987  1.00 16.30           C  
ATOM   1292  O4    U A  59      29.563   5.577  40.647  1.00 16.87           O  
ATOM   1293  C5    U A  59      31.025   7.449  40.437  1.00 11.35           C  
ATOM   1294  C6    U A  59      31.268   8.692  40.874  1.00 10.61           C  
ATOM   1295  P     C A  60      33.340  11.098  46.175  1.00  0.00           P  
ATOM   1296  OP1   C A  60      33.413  12.396  46.934  1.00  3.78           O  
ATOM   1297  OP2   C A  60      34.513  10.232  46.466  1.00  7.82           O  
ATOM   1298  O5'   C A  60      31.981  10.339  46.482  1.00  0.00           O  
ATOM   1299  C5'   C A  60      31.851   9.990  47.888  1.00  0.00           C  
ATOM   1300  C4'   C A  60      30.845   8.866  48.001  1.00  0.00           C  
ATOM   1301  O4'   C A  60      30.609   8.292  46.724  1.00  1.74           O  
ATOM   1302  C3'   C A  60      31.328   7.719  48.906  1.00  0.00           C  
ATOM   1303  O3'   C A  60      30.226   7.196  49.666  1.00  0.00           O  
ATOM   1304  C2'   C A  60      31.858   6.718  47.888  1.00  0.00           C  
ATOM   1305  O2'   C A  60      31.854   5.453  48.486  1.00  1.57           O  
ATOM   1306  C1'   C A  60      30.908   6.887  46.741  1.00  0.00           C  
ATOM   1307  N1    C A  60      31.515   6.465  45.480  1.00  0.00           N  
ATOM   1308  C2    C A  60      31.008   5.346  44.833  1.00  0.00           C  
ATOM   1309  O2    C A  60      30.066   4.728  45.318  1.00  2.85           O  
ATOM   1310  N3    C A  60      31.578   4.964  43.654  1.00  0.00           N  
ATOM   1311  C4    C A  60      32.620   5.639  43.104  1.00  0.00           C  
ATOM   1312  N4    C A  60      33.147   5.223  41.957  1.00  0.00           N  
ATOM   1313  C5    C A  60      33.143   6.786  43.767  1.00  2.56           C  
ATOM   1314  C6    C A  60      32.567   7.151  44.930  1.00  3.95           C  
ATOM   1315  P     C A  61      29.733   8.118  50.910  1.00  7.49           P  
ATOM   1316  OP1   C A  61      28.360   7.730  51.347  1.00 10.82           O  
ATOM   1317  OP2   C A  61      29.769   9.479  50.312  1.00  6.11           O  
ATOM   1318  O5'   C A  61      30.808   7.899  52.058  1.00 10.45           O  
ATOM   1319  C5'   C A  61      31.291   6.589  52.462  1.00  9.37           C  
ATOM   1320  C4'   C A  61      32.501   6.864  53.335  1.00 10.13           C  
ATOM   1321  O4'   C A  61      33.693   6.696  52.607  1.00 10.76           O  
ATOM   1322  C3'   C A  61      32.554   8.321  53.836  1.00 12.52           C  
ATOM   1323  O3'   C A  61      31.688   8.500  54.935  1.00  9.41           O  
ATOM   1324  C2'   C A  61      34.043   8.495  54.143  1.00 11.10           C  
ATOM   1325  O2'   C A  61      34.299   7.916  55.419  1.00  9.69           O  
ATOM   1326  C1'   C A  61      34.676   7.657  53.044  1.00  5.41           C  
ATOM   1327  N1    C A  61      35.115   8.461  51.896  1.00  0.00           N  
ATOM   1328  C2    C A  61      36.278   9.192  52.042  1.00  0.00           C  
ATOM   1329  O2    C A  61      36.904   9.181  53.092  1.00  0.00           O  
ATOM   1330  N3    C A  61      36.698   9.928  50.975  1.00  0.00           N  
ATOM   1331  C4    C A  61      36.011   9.957  49.795  1.00  0.02           C  
ATOM   1332  N4    C A  61      36.488  10.699  48.793  1.00  0.00           N  
ATOM   1333  C5    C A  61      34.819   9.198  49.666  1.00  0.54           C  
ATOM   1334  C6    C A  61      34.423   8.478  50.716  1.00  0.00           C  
ATOM   1335  P     A A  62      31.598   9.715  55.969  1.00  0.00           P  
ATOM   1336  OP1   A A  62      30.669   9.321  57.084  1.00 13.83           O  
ATOM   1337  OP2   A A  62      31.052  10.839  55.161  1.00  3.90           O  
ATOM   1338  O5'   A A  62      33.083   9.928  56.470  1.00  5.65           O  
ATOM   1339  C5'   A A  62      33.403   9.720  57.876  1.00  7.49           C  
ATOM   1340  C4'   A A  62      34.706  10.474  58.070  1.00  6.76           C  
ATOM   1341  O4'   A A  62      35.545  10.215  56.971  1.00  6.26           O  
ATOM   1342  C3'   A A  62      34.569  11.986  58.102  1.00 11.20           C  
ATOM   1343  O3'   A A  62      34.173  12.498  59.379  1.00 15.08           O  
ATOM   1344  C2'   A A  62      35.965  12.441  57.682  1.00  6.66           C  
ATOM   1345  O2'   A A  62      36.804  12.357  58.830  1.00 13.43           O  
ATOM   1346  C1'   A A  62      36.328  11.379  56.680  1.00  2.51           C  
ATOM   1347  N9    A A  62      36.065  11.879  55.322  1.00  1.03           N  
ATOM   1348  C8    A A  62      35.142  11.452  54.417  1.00  0.95           C  
ATOM   1349  N7    A A  62      35.172  12.121  53.270  1.00  0.87           N  
ATOM   1350  C5    A A  62      36.188  13.049  53.464  1.00  0.00           C  
ATOM   1351  C6    A A  62      36.711  14.055  52.624  1.00  2.21           C  
ATOM   1352  N6    A A  62      36.281  14.302  51.395  1.00  2.87           N  
ATOM   1353  N1    A A  62      37.730  14.797  53.157  1.00  3.05           N  
ATOM   1354  C2    A A  62      38.197  14.567  54.417  1.00  3.86           C  
ATOM   1355  N3    A A  62      37.750  13.639  55.258  1.00  0.41           N  
ATOM   1356  C4    A A  62      36.744  12.914  54.724  1.00  0.00           C  
ATOM   1357  P     C A  63      32.847  13.431  59.411  1.00 11.17           P  
ATOM   1358  OP1   C A  63      32.074  13.060  60.640  1.00 24.93           O  
ATOM   1359  OP2   C A  63      32.118  13.111  58.167  1.00  9.41           O  
ATOM   1360  O5'   C A  63      33.453  14.898  59.476  1.00  8.59           O  
ATOM   1361  C5'   C A  63      34.502  15.129  60.446  1.00  8.21           C  
ATOM   1362  C4'   C A  63      35.462  16.135  59.848  1.00 11.64           C  
ATOM   1363  O4'   C A  63      36.065  15.590  58.684  1.00  6.82           O  
ATOM   1364  C3'   C A  63      34.819  17.445  59.379  1.00  9.87           C  
ATOM   1365  O3'   C A  63      34.582  18.389  60.414  1.00 12.92           O  
ATOM   1366  C2'   C A  63      35.845  17.917  58.345  1.00 11.37           C  
ATOM   1367  O2'   C A  63      36.897  18.541  59.088  1.00 12.44           O  
ATOM   1368  C1'   C A  63      36.321  16.619  57.731  1.00  4.28           C  
ATOM   1369  N1    C A  63      35.595  16.456  56.454  1.00  3.35           N  
ATOM   1370  C2    C A  63      36.131  17.085  55.339  1.00  0.67           C  
ATOM   1371  O2    C A  63      37.171  17.737  55.436  1.00  0.00           O  
ATOM   1372  N3    C A  63      35.468  16.945  54.159  1.00  0.00           N  
ATOM   1373  C4    C A  63      34.316  16.219  54.046  1.00  0.00           C  
ATOM   1374  N4    C A  63      33.716  16.124  52.866  1.00  0.00           N  
ATOM   1375  C5    C A  63      33.773  15.584  55.193  1.00  0.00           C  
ATOM   1376  C6    C A  63      34.439  15.730  56.357  1.00  1.15           C  
ATOM   1377  P     A A  64      33.427  19.508  60.381  1.00 29.16           P  
ATOM   1378  OP1   A A  64      33.257  20.166  61.723  1.00 22.93           O  
ATOM   1379  OP2   A A  64      32.197  18.766  59.993  1.00 29.67           O  
ATOM   1380  O5'   A A  64      33.893  20.599  59.298  1.00 13.19           O  
ATOM   1381  C5'   A A  64      34.536  21.796  59.832  1.00 11.86           C  
ATOM   1382  C4'   A A  64      35.309  22.426  58.684  1.00  9.56           C  
ATOM   1383  O4'   A A  64      35.835  21.437  57.828  1.00 10.56           O  
ATOM   1384  C3'   A A  64      34.459  23.298  57.763  1.00  9.53           C  
ATOM   1385  O3'   A A  64      34.179  24.596  58.313  1.00  6.01           O  
ATOM   1386  C2'   A A  64      35.285  23.320  56.486  1.00  9.55           C  
ATOM   1387  O2'   A A  64      36.328  24.264  56.696  1.00 13.78           O  
ATOM   1388  C1'   A A  64      35.832  21.920  56.486  1.00 10.59           C  
ATOM   1389  N9    A A  64      34.945  21.099  55.646  1.00  9.66           N  
ATOM   1390  C8    A A  64      34.213  20.003  56.050  1.00  8.00           C  
ATOM   1391  N7    A A  64      33.503  19.475  55.080  1.00  9.86           N  
ATOM   1392  C5    A A  64      33.786  20.273  53.981  1.00  6.12           C  
ATOM   1393  C6    A A  64      33.330  20.217  52.640  1.00  7.34           C  
ATOM   1394  N6    A A  64      32.484  19.300  52.187  1.00  4.78           N  
ATOM   1395  N1    A A  64      33.823  21.184  51.815  1.00  6.33           N  
ATOM   1396  C2    A A  64      34.696  22.134  52.268  1.00  8.33           C  
ATOM   1397  N3    A A  64      35.165  22.241  53.512  1.00 10.73           N  
ATOM   1398  C4    A A  64      34.666  21.279  54.320  1.00  9.34           C  
ATOM   1399  P     G A  65      32.620  24.596  58.813  1.00 15.79           P  
ATOM   1400  OP1   G A  65      32.494  25.395  60.074  1.00 16.85           O  
ATOM   1401  OP2   G A  65      32.334  23.151  59.024  1.00 11.11           O  
ATOM   1402  O5'   G A  65      31.888  25.232  57.553  1.00 11.06           O  
ATOM   1403  C5'   G A  65      32.317  26.564  57.214  1.00  9.01           C  
ATOM   1404  C4'   G A  65      32.814  26.575  55.775  1.00  5.09           C  
ATOM   1405  O4'   G A  65      33.303  25.310  55.355  1.00  8.92           O  
ATOM   1406  C3'   G A  65      31.711  26.901  54.757  1.00  0.42           C  
ATOM   1407  O3'   G A  65      31.378  28.295  54.724  1.00  0.15           O  
ATOM   1408  C2'   G A  65      32.301  26.345  53.480  1.00  1.10           C  
ATOM   1409  O2'   G A  65      33.217  27.329  52.995  1.00  0.00           O  
ATOM   1410  C1'   G A  65      33.020  25.114  53.965  1.00  6.67           C  
ATOM   1411  N9    G A  65      32.107  23.989  53.706  1.00  3.03           N  
ATOM   1412  C8    G A  65      31.561  23.106  54.611  1.00  0.12           C  
ATOM   1413  N7    G A  65      30.768  22.224  54.062  1.00  2.15           N  
ATOM   1414  C5    G A  65      30.788  22.544  52.704  1.00  0.00           C  
ATOM   1415  C6    G A  65      30.135  21.959  51.589  1.00  1.19           C  
ATOM   1416  O6    G A  65      29.373  20.987  51.589  1.00  8.55           O  
ATOM   1417  N1    G A  65      30.402  22.561  50.393  1.00  0.00           N  
ATOM   1418  C2    G A  65      31.232  23.635  50.280  1.00  0.00           C  
ATOM   1419  N2    G A  65      31.381  24.101  49.035  1.00  0.00           N  
ATOM   1420  N3    G A  65      31.868  24.225  51.298  1.00  0.00           N  
ATOM   1421  C4    G A  65      31.604  23.629  52.478  1.00  0.00           C  
ATOM   1422  P     A A  66      29.776  28.571  54.902  1.00  2.97           P  
ATOM   1423  OP1   A A  66      29.596  29.858  55.646  1.00  8.00           O  
ATOM   1424  OP2   A A  66      29.279  27.430  55.694  1.00  1.20           O  
ATOM   1425  O5'   A A  66      29.263  28.594  53.383  1.00  0.00           O  
ATOM   1426  C5'   A A  66      29.972  29.465  52.462  1.00  0.00           C  
ATOM   1427  C4'   A A  66      29.626  29.116  51.040  1.00  0.34           C  
ATOM   1428  O4'   A A  66      30.052  27.795  50.732  1.00  3.47           O  
ATOM   1429  C3'   A A  66      28.134  29.094  50.716  1.00  2.03           C  
ATOM   1430  O3'   A A  66      27.581  30.387  50.474  1.00  3.00           O  
ATOM   1431  C2'   A A  66      28.070  28.189  49.472  1.00  0.26           C  
ATOM   1432  O2'   A A  66      28.437  28.976  48.357  1.00  0.00           O  
ATOM   1433  C1'   A A  66      29.143  27.188  49.795  1.00  0.00           C  
ATOM   1434  N9    A A  66      28.563  25.979  50.409  1.00  0.00           N  
ATOM   1435  C8    A A  66      28.577  25.631  51.735  1.00  0.00           C  
ATOM   1436  N7    A A  66      27.990  24.484  51.977  1.00  0.00           N  
ATOM   1437  C5    A A  66      27.557  24.056  50.732  1.00  0.30           C  
ATOM   1438  C6    A A  66      26.858  22.893  50.328  1.00  0.00           C  
ATOM   1439  N6    A A  66      26.468  21.943  51.153  1.00  0.00           N  
ATOM   1440  N1    A A  66      26.601  22.803  48.987  1.00  0.00           N  
ATOM   1441  C2    A A  66      27.001  23.775  48.114  1.00  0.12           C  
ATOM   1442  N3    A A  66      27.661  24.889  48.421  1.00  0.00           N  
ATOM   1443  C4    A A  66      27.907  24.967  49.747  1.00  0.18           C  
ATOM   1444  P     A A  67      26.072  30.651  50.991  1.00 14.15           P  
ATOM   1445  OP1   A A  67      25.872  32.135  51.153  1.00 15.31           O  
ATOM   1446  OP2   A A  67      25.985  29.943  52.300  1.00  0.00           O  
ATOM   1447  O5'   A A  67      25.186  30.021  49.827  1.00  3.37           O  
ATOM   1448  C5'   A A  67      25.272  30.494  48.454  1.00  2.77           C  
ATOM   1449  C4'   A A  67      24.520  29.487  47.613  1.00  8.12           C  
ATOM   1450  O4'   A A  67      25.169  28.228  47.710  1.00 11.83           O  
ATOM   1451  C3'   A A  67      23.080  29.218  48.034  1.00 10.99           C  
ATOM   1452  O3'   A A  67      22.121  30.168  47.565  1.00  5.85           O  
ATOM   1453  C2'   A A  67      22.847  27.812  47.452  1.00  9.78           C  
ATOM   1454  O2'   A A  67      22.531  27.969  46.078  1.00  7.59           O  
ATOM   1455  C1'   A A  67      24.210  27.177  47.646  1.00  6.70           C  
ATOM   1456  N9    A A  67      24.163  26.378  48.874  1.00  0.00           N  
ATOM   1457  C8    A A  67      24.626  26.727  50.118  1.00  0.00           C  
ATOM   1458  N7    A A  67      24.440  25.805  51.023  1.00  0.00           N  
ATOM   1459  C5    A A  67      23.800  24.776  50.328  1.00  2.64           C  
ATOM   1460  C6    A A  67      23.334  23.506  50.749  1.00  0.00           C  
ATOM   1461  N6    A A  67      23.434  23.039  51.993  1.00  0.00           N  
ATOM   1462  N1    A A  67      22.747  22.758  49.779  1.00  0.00           N  
ATOM   1463  C2    A A  67      22.628  23.208  48.486  1.00  0.00           C  
ATOM   1464  N3    A A  67      23.051  24.388  48.034  1.00  2.05           N  
ATOM   1465  C4    A A  67      23.627  25.119  49.003  1.00  1.40           C  
ATOM   1466  P     U A  68      20.892  30.623  48.502  1.00  5.45           P  
ATOM   1467  OP1   U A  68      20.409  31.983  48.098  1.00 15.56           O  
ATOM   1468  OP2   U A  68      21.428  30.595  49.892  1.00  0.71           O  
ATOM   1469  O5'   U A  68      19.773  29.521  48.227  1.00 13.99           O  
ATOM   1470  C5'   U A  68      19.500  29.263  46.821  1.00 15.33           C  
ATOM   1471  C4'   U A  68      18.947  27.857  46.724  1.00 11.41           C  
ATOM   1472  O4'   U A  68      19.946  26.913  47.080  1.00  5.34           O  
ATOM   1473  C3'   U A  68      17.781  27.570  47.678  1.00 10.61           C  
ATOM   1474  O3'   U A  68      16.512  28.059  47.209  1.00 12.58           O  
ATOM   1475  C2'   U A  68      17.844  26.047  47.775  1.00  8.89           C  
ATOM   1476  O2'   U A  68      17.191  25.529  46.611  1.00 14.50           O  
ATOM   1477  C1'   U A  68      19.346  25.799  47.726  1.00  3.33           C  
ATOM   1478  N1    U A  68      19.740  25.619  49.132  1.00  5.06           N  
ATOM   1479  C2    U A  68      19.366  24.416  49.714  1.00  7.94           C  
ATOM   1480  O2    U A  68      18.757  23.562  49.068  1.00  8.66           O  
ATOM   1481  N3    U A  68      19.706  24.220  51.023  1.00  1.82           N  
ATOM   1482  C4    U A  68      20.382  25.158  51.751  1.00  1.17           C  
ATOM   1483  O4    U A  68      20.642  24.866  52.947  1.00  2.33           O  
ATOM   1484  C5    U A  68      20.749  26.384  51.120  1.00  0.00           C  
ATOM   1485  C6    U A  68      20.409  26.564  49.844  1.00  1.22           C  
ATOM   1486  P     U A  69      15.506  28.712  48.308  1.00 16.15           P  
ATOM   1487  OP1   U A  69      14.440  29.493  47.613  1.00  4.70           O  
ATOM   1488  OP2   U A  69      16.362  29.560  49.165  1.00  6.55           O  
ATOM   1489  O5'   U A  69      14.923  27.435  49.084  1.00  9.24           O  
ATOM   1490  C5'   U A  69      13.993  26.586  48.340  1.00 11.14           C  
ATOM   1491  C4'   U A  69      13.907  25.293  49.132  1.00 11.93           C  
ATOM   1492  O4'   U A  69      15.219  24.827  49.391  1.00  9.85           O  
ATOM   1493  C3'   U A  69      13.254  25.417  50.506  1.00 14.96           C  
ATOM   1494  O3'   U A  69      11.825  25.395  50.474  1.00 18.44           O  
ATOM   1495  C2'   U A  69      13.850  24.208  51.234  1.00 10.35           C  
ATOM   1496  O2'   U A  69      13.081  23.078  50.846  1.00 10.10           O  
ATOM   1497  C1'   U A  69      15.246  24.169  50.652  1.00  8.52           C  
ATOM   1498  N1    U A  69      16.162  24.844  51.589  1.00  6.23           N  
ATOM   1499  C2    U A  69      16.618  24.130  52.672  1.00  7.37           C  
ATOM   1500  O2    U A  69      16.269  22.966  52.850  1.00  4.14           O  
ATOM   1501  N3    U A  69      17.468  24.771  53.528  1.00 13.59           N  
ATOM   1502  C4    U A  69      17.868  26.058  53.351  1.00 11.26           C  
ATOM   1503  O4    U A  69      18.657  26.558  54.207  1.00 11.67           O  
ATOM   1504  C5    U A  69      17.381  26.778  52.219  1.00  9.01           C  
ATOM   1505  C6    U A  69      16.548  26.142  51.395  1.00  9.28           C  
ATOM   1506  P     C A  70      10.942  26.227  51.525  1.00 20.19           P  
ATOM   1507  OP1   C A  70       9.633  26.615  50.910  1.00 23.18           O  
ATOM   1508  OP2   C A  70      11.792  27.407  51.848  1.00 23.85           O  
ATOM   1509  O5'   C A  70      10.766  25.215  52.753  1.00 18.48           O  
ATOM   1510  C5'   C A  70       9.710  24.220  52.769  1.00 18.36           C  
ATOM   1511  C4'   C A  70      10.086  23.225  53.852  1.00 16.55           C  
ATOM   1512  O4'   C A  70      11.479  22.938  53.771  1.00 20.18           O  
ATOM   1513  C3'   C A  70       9.893  23.702  55.274  1.00 17.86           C  
ATOM   1514  O3'   C A  70       8.544  23.601  55.759  1.00 19.20           O  
ATOM   1515  C2'   C A  70      10.862  22.803  56.050  1.00 18.99           C  
ATOM   1516  O2'   C A  70      10.219  21.549  56.228  1.00 21.45           O  
ATOM   1517  C1'   C A  70      12.005  22.679  55.064  1.00 16.52           C  
ATOM   1518  N1    C A  70      13.051  23.646  55.436  1.00 12.39           N  
ATOM   1519  C2    C A  70      13.927  23.275  56.438  1.00 19.05           C  
ATOM   1520  O2    C A  70      13.830  22.184  57.003  1.00 20.39           O  
ATOM   1521  N3    C A  70      14.906  24.163  56.793  1.00 18.84           N  
ATOM   1522  C4    C A  70      15.023  25.378  56.195  1.00 21.95           C  
ATOM   1523  N4    C A  70      15.995  26.204  56.583  1.00 22.46           N  
ATOM   1524  C5    C A  70      14.117  25.749  55.161  1.00 20.70           C  
ATOM   1525  C6    C A  70      13.164  24.861  54.821  1.00 14.92           C  
ATOM   1526  P     G A  71       8.071  24.759  56.809  1.00 27.09           P  
ATOM   1527  OP1   G A  71       6.575  24.838  56.809  1.00 29.37           O  
ATOM   1528  OP2   G A  71       8.711  25.985  56.276  1.00 25.13           O  
ATOM   1529  O5'   G A  71       8.647  24.321  58.232  1.00 22.21           O  
ATOM   1530  C5'   G A  71       8.138  23.095  58.813  1.00 25.96           C  
ATOM   1531  C4'   G A  71       9.064  22.747  59.961  1.00 25.18           C  
ATOM   1532  O4'   G A  71      10.373  22.499  59.476  1.00 25.51           O  
ATOM   1533  C3'   G A  71       9.240  23.860  60.979  1.00 26.36           C  
ATOM   1534  O3'   G A  71       8.161  23.950  61.917  1.00 28.99           O  
ATOM   1535  C2'   G A  71      10.573  23.483  61.626  1.00 25.65           C  
ATOM   1536  O2'   G A  71      10.296  22.460  62.579  1.00 26.25           O  
ATOM   1537  C1'   G A  71      11.322  22.938  60.446  1.00 24.32           C  
ATOM   1538  N9    G A  71      12.165  24.012  59.896  1.00 22.16           N  
ATOM   1539  C8    G A  71      11.955  24.720  58.733  1.00 19.05           C  
ATOM   1540  N7    G A  71      12.868  25.625  58.506  1.00 16.20           N  
ATOM   1541  C5    G A  71      13.737  25.507  59.589  1.00 17.04           C  
ATOM   1542  C6    G A  71      14.926  26.210  59.912  1.00 18.37           C  
ATOM   1543  O6    G A  71      15.456  27.121  59.266  1.00 20.31           O  
ATOM   1544  N1    G A  71      15.516  25.805  61.092  1.00 17.37           N  
ATOM   1545  C2    G A  71      15.000  24.810  61.868  1.00 16.19           C  
ATOM   1546  N2    G A  71      15.719  24.557  62.967  1.00 18.04           N  
ATOM   1547  N3    G A  71      13.890  24.118  61.610  1.00 11.69           N  
ATOM   1548  C4    G A  71      13.314  24.517  60.446  1.00 17.46           C  
ATOM   1549  P     C A  72       7.705  25.456  62.321  1.00 30.95           P  
ATOM   1550  OP1   C A  72       6.309  25.406  62.854  1.00 27.88           O  
ATOM   1551  OP2   C A  72       7.828  26.215  61.044  1.00 29.12           O  
ATOM   1552  O5'   C A  72       8.797  25.822  63.420  1.00 16.81           O  
ATOM   1553  C5'   C A  72       8.887  24.816  64.470  1.00 21.29           C  
ATOM   1554  C4'   C A  72      10.163  25.069  65.230  1.00 20.33           C  
ATOM   1555  O4'   C A  72      11.279  24.877  64.389  1.00 24.21           O  
ATOM   1556  C3'   C A  72      10.329  26.491  65.779  1.00 22.82           C  
ATOM   1557  O3'   C A  72       9.623  26.733  66.992  1.00 25.84           O  
ATOM   1558  C2'   C A  72      11.842  26.575  65.925  1.00 27.18           C  
ATOM   1559  O2'   C A  72      12.158  25.934  67.169  1.00 29.23           O  
ATOM   1560  C1'   C A  72      12.328  25.771  64.745  1.00 25.74           C  
ATOM   1561  N1    C A  72      12.668  26.699  63.662  1.00 25.00           N  
ATOM   1562  C2    C A  72      13.794  27.492  63.808  1.00 24.31           C  
ATOM   1563  O2    C A  72      14.480  27.407  64.826  1.00 25.98           O  
ATOM   1564  N3    C A  72      14.103  28.352  62.806  1.00 22.66           N  
ATOM   1565  C4    C A  72      13.351  28.447  61.674  1.00 24.65           C  
ATOM   1566  N4    C A  72      13.707  29.313  60.721  1.00 27.48           N  
ATOM   1567  C5    C A  72      12.195  27.632  61.529  1.00 27.22           C  
ATOM   1568  C6    C A  72      11.902  26.789  62.531  1.00 27.68           C  
ATOM   1569  P     A A  73       9.097  28.234  67.315  1.00 27.45           P  
ATOM   1570  OP1   A A  73       8.168  28.222  68.478  1.00 24.27           O  
ATOM   1571  OP2   A A  73       8.401  28.633  66.054  1.00 24.10           O  
ATOM   1572  O5'   A A  73      10.436  29.043  67.606  1.00 24.19           O  
ATOM   1573  C5'   A A  73      11.199  28.745  68.802  1.00 27.37           C  
ATOM   1574  C4'   A A  73      12.411  29.656  68.769  1.00 29.49           C  
ATOM   1575  O4'   A A  73      13.251  29.291  67.670  1.00 29.13           O  
ATOM   1576  C3'   A A  73      12.101  31.129  68.527  1.00 32.07           C  
ATOM   1577  O3'   A A  73      11.682  31.832  69.690  1.00 34.60           O  
ATOM   1578  C2'   A A  73      13.424  31.646  67.945  1.00 29.01           C  
ATOM   1579  O2'   A A  73      14.297  31.894  69.044  1.00 27.53           O  
ATOM   1580  C1'   A A  73      13.890  30.454  67.137  1.00 28.43           C  
ATOM   1581  N9    A A  73      13.554  30.679  65.731  1.00 26.68           N  
ATOM   1582  C8    A A  73      12.518  30.151  65.004  1.00 24.43           C  
ATOM   1583  N7    A A  73      12.495  30.550  63.743  1.00 23.16           N  
ATOM   1584  C5    A A  73      13.590  31.404  63.646  1.00 19.93           C  
ATOM   1585  C6    A A  73      14.103  32.152  62.563  1.00 20.89           C  
ATOM   1586  N6    A A  73      13.574  32.163  61.351  1.00 24.41           N  
ATOM   1587  N1    A A  73      15.219  32.889  62.838  1.00 21.91           N  
ATOM   1588  C2    A A  73      15.779  32.894  64.082  1.00 24.59           C  
ATOM   1589  N3    A A  73      15.349  32.214  65.149  1.00 24.25           N  
ATOM   1590  C4    A A  73      14.250  31.489  64.858  1.00 22.52           C  
ATOM   1591  P     C A  74      10.693  33.102  69.480  1.00 39.69           P  
ATOM   1592  OP1   C A  74      10.103  33.513  70.790  1.00 29.46           O  
ATOM   1593  OP2   C A  74       9.677  32.602  68.511  1.00 29.74           O  
ATOM   1594  O5'   C A  74      11.682  34.204  68.866  1.00 37.49           O  
ATOM   1595  C5'   C A  74      13.078  34.165  69.270  1.00 34.40           C  
ATOM   1596  C4'   C A  74      13.850  35.064  68.333  1.00 33.09           C  
ATOM   1597  O4'   C A  74      14.040  34.435  67.072  1.00 34.22           O  
ATOM   1598  C3'   C A  74      13.144  36.386  68.010  1.00 31.87           C  
ATOM   1599  O3'   C A  74      13.317  37.330  69.044  1.00 30.07           O  
ATOM   1600  C2'   C A  74      13.804  36.779  66.684  1.00 33.18           C  
ATOM   1601  O2'   C A  74      15.036  37.409  67.008  1.00 34.33           O  
ATOM   1602  C1'   C A  74      14.027  35.419  66.022  1.00 31.93           C  
ATOM   1603  N1    C A  74      12.991  35.154  65.004  1.00 28.12           N  
ATOM   1604  C2    C A  74      13.161  35.795  63.775  1.00 28.57           C  
ATOM   1605  O2    C A  74      14.120  36.537  63.581  1.00 30.04           O  
ATOM   1606  N3    C A  74      12.228  35.570  62.806  1.00 27.74           N  
ATOM   1607  C4    C A  74      11.156  34.755  63.000  1.00 25.44           C  
ATOM   1608  N4    C A  74      10.289  34.592  61.997  1.00 23.80           N  
ATOM   1609  C5    C A  74      10.992  34.103  64.260  1.00 25.11           C  
ATOM   1610  C6    C A  74      11.922  34.333  65.198  1.00 27.20           C  
ATOM   1611  P     C A  75      12.571  38.702  69.319  1.00 40.57           P  
ATOM   1612  OP1   C A  75      13.464  39.624  70.127  1.00 39.27           O  
ATOM   1613  OP2   C A  75      11.342  38.325  70.078  1.00 36.25           O  
ATOM   1614  O5'   C A  75      12.255  39.365  67.897  1.00 31.83           O  
ATOM   1615  C5'   C A  75      11.335  40.495  67.913  1.00 27.55           C  
ATOM   1616  C4'   C A  75      11.006  40.805  66.458  1.00 26.80           C  
ATOM   1617  O4'   C A  75      11.309  39.674  65.666  1.00 24.35           O  
ATOM   1618  C3'   C A  75       9.537  41.102  66.183  1.00 28.28           C  
ATOM   1619  O3'   C A  75       9.134  42.440  66.458  0.70 29.36           O  
ATOM   1620  C2'   C A  75       9.437  40.771  64.697  1.00 26.31           C  
ATOM   1621  O2'   C A  75       9.906  41.912  64.002  1.00 28.50           O  
ATOM   1622  C1'   C A  75      10.393  39.590  64.567  1.00 24.36           C  
ATOM   1623  N1    C A  75       9.597  38.353  64.567  1.00 21.37           N  
ATOM   1624  C2    C A  75       8.867  38.095  63.403  1.00 25.62           C  
ATOM   1625  O2    C A  75       8.900  38.870  62.450  1.00 27.04           O  
ATOM   1626  N3    C A  75       8.114  36.953  63.371  1.00 25.19           N  
ATOM   1627  C4    C A  75       8.071  36.088  64.422  1.00 24.44           C  
ATOM   1628  N4    C A  75       7.315  34.991  64.309  1.00 24.63           N  
ATOM   1629  C5    C A  75       8.821  36.357  65.585  1.00 24.16           C  
ATOM   1630  C6    C A  75       9.553  37.487  65.618  1.00 23.86           C  
ATOM   1631  P     A A  76       9.487  43.244  67.800  0.70 29.71           P  
ATOM   1632  OP1   A A  76       9.333  42.356  68.996  0.70 33.40           O  
ATOM   1633  OP2   A A  76       8.507  44.369  67.816  0.70 33.05           O  
ATOM   1634  O5'   A A  76      10.989  43.722  67.606  0.70 35.56           O  
ATOM   1635  C5'   A A  76      12.058  43.211  68.430  0.62 37.62           C  
ATOM   1636  C4'   A A  76      13.161  44.251  68.414  0.62 39.32           C  
ATOM   1637  O4'   A A  76      12.615  45.527  68.705  0.62 39.53           O  
ATOM   1638  C3'   A A  76      14.267  44.048  69.448  0.62 40.32           C  
ATOM   1639  O3'   A A  76      15.253  43.098  69.044  0.62 41.15           O  
ATOM   1640  C2'   A A  76      14.826  45.465  69.577  0.62 40.57           C  
ATOM   1641  O2'   A A  76      15.709  45.667  68.478  0.62 39.29           O  
ATOM   1642  C1'   A A  76      13.580  46.308  69.416  0.62 40.91           C  
ATOM   1643  N9    A A  76      13.071  46.708  70.741  0.35 42.10           N  
ATOM   1644  C8    A A  76      13.727  47.365  71.759  0.35 42.72           C  
ATOM   1645  N7    A A  76      12.991  47.579  72.810  0.35 43.75           N  
ATOM   1646  C5    A A  76      11.762  47.022  72.487  0.35 43.24           C  
ATOM   1647  C6    A A  76      10.549  46.927  73.214  0.35 44.11           C  
ATOM   1648  N6    A A  76      10.379  47.399  74.442  0.35 44.46           N  
ATOM   1649  N1    A A  76       9.527  46.297  72.551  0.35 44.29           N  
ATOM   1650  C2    A A  76       9.683  45.802  71.291  0.35 43.56           C  
ATOM   1651  N3    A A  76      10.792  45.859  70.563  0.35 43.16           N  
ATOM   1652  C4    A A  76      11.795  46.483  71.226  0.35 42.87           C  
TER    1653        A A  76                                                      
HETATM 1654 MG    MG A  77      30.812   1.023  40.712  1.00 38.62          MG  
HETATM 1655 MG    MG A  78      37.977   6.038  34.231  0.93 39.86          MG  
HETATM 1656 MG    MG A  79      20.562  20.228  37.803  0.86 38.69          MG  
HETATM 1657 MG    MG A  80       8.697  12.031  10.570  0.86 39.21          MG  
HETATM 1658  O   HOH A  81      45.795   2.817  40.922  1.00 34.31           O  
HETATM 1659  O   HOH A  82      27.334   7.219  35.573  1.00 34.77           O  
HETATM 1660  O   HOH A  83      39.865  20.622  41.342  1.00 35.14           O  
HETATM 1661  O   HOH A  84      35.242   5.498  44.122  1.00 36.97           O  
HETATM 1662  O   HOH A  85      19.117  14.027  42.942  1.00 37.97           O  
HETATM 1663  O   HOH A  86       9.196  22.970  55.611  1.00 37.30           O  
HETATM 1664  O   HOH A  87      40.152   2.794  39.888  1.00 37.06           O  
HETATM 1665  O   HOH A  88      12.435   4.677  11.556  1.00 39.01           O  
HETATM 1666  O   HOH A  89      14.180  17.664  56.906  1.00 38.31           O  
HETATM 1667  O   HOH A  90      22.641  25.389  45.512  1.00 35.73           O  
HETATM 1668  O   HOH A  91      13.337   3.514   9.406  1.00 37.94           O  
HETATM 1669  O   HOH A  92      40.039   2.204  51.282  1.00 35.88           O  
HETATM 1670  O   HOH A  93      31.122   7.005  21.835  0.87 39.25           O  
HETATM 1671  O   HOH A  94      16.255   5.296  44.462  1.00 35.18           O  
HETATM 1672  O   HOH A  95      16.448  14.145   7.628  1.00 36.51           O  
HETATM 1673  O   HOH A  96      36.231  -1.636  35.249  1.00 35.78           O  
HETATM 1674  O   HOH A  97      27.614  21.628  27.653  1.00 37.29           O  
HETATM 1675  O   HOH A  98      30.219  18.255  51.961  1.00 37.19           O  
HETATM 1676  O   HOH A  99      24.696  17.574  28.542  1.00 37.65           O  
HETATM 1677  O   HOH A 100      25.159  15.039  42.296  1.00 35.67           O  
HETATM 1678  O   HOH A 101      46.098   9.389  51.104  1.00 36.27           O  
HETATM 1679  O   HOH A 102      26.595  12.891  42.732  1.00 35.97           O  
HETATM 1680  O   HOH A 103      40.205  11.857  39.177  0.98 37.19           O  
HETATM 1681  O   HOH A 104      16.951  17.209  38.175  1.00 36.03           O  
HETATM 1682  O   HOH A 105      48.150  13.262  49.908  1.00 35.98           O  
HETATM 1683  O   HOH A 106      22.005  11.019  43.557  1.00 37.30           O  
HETATM 1684  O   HOH A 107      44.589  13.487  47.937  1.00 36.38           O  
HETATM 1685  O   HOH A 108      17.827   3.621   7.224  1.00 36.82           O  
HETATM 1686  O   HOH A 109      19.736  11.109  26.700  1.00 35.63           O  
HETATM 1687  O   HOH A 110      39.829  13.144  46.029  1.00 37.29           O  
HETATM 1688  O   HOH A 111      11.492  29.111  53.900  1.00 36.81           O  
HETATM 1689  O   HOH A 112      27.301  12.172  45.318  1.00 36.22           O  
HETATM 1690  O   HOH A 113      27.737   4.166  39.371  1.00 37.56           O  
HETATM 1691  O   HOH A 114      30.618   3.143  49.343  1.00 35.85           O  
HETATM 1692  O   HOH A 115      43.683  15.888  48.147  1.00 36.30           O  
HETATM 1693  O   HOH A 116      20.466  22.167  42.199  1.00 36.37           O  
HETATM 1694  O   HOH A 117      22.338  28.706  60.414  1.00 37.00           O  
HETATM 1695  O   HOH A 118      27.817  25.001  56.179  1.00 36.94           O  
HETATM 1696  O   HOH A 119      13.291  10.895  43.880  1.00 36.42           O  
HETATM 1697  O   HOH A 120      32.854  22.527  40.243  1.00 36.89           O  
HETATM 1698  O   HOH A 121      34.925  -2.833  44.510  1.00 36.61           O  
HETATM 1699  O   HOH A 122      35.922  18.052  42.991  0.99 37.61           O  
HETATM 1700  O   HOH A 123      33.357  -0.062  31.370  0.95 38.00           O  
HETATM 1701  O   HOH A 124      14.020  43.509  71.969  1.00 37.38           O  
HETATM 1702  O   HOH A 125      24.233  11.278  45.755  1.00 36.38           O  
HETATM 1703  O   HOH A 126      43.526   8.011  39.839  1.00 37.62           O  
HETATM 1704  O   HOH A 127      18.177  22.943  66.216  1.00 38.01           O  
HETATM 1705  O   HOH A 128      46.281  18.744  45.803  0.95 37.48           O  
HETATM 1706  O   HOH A 129      29.363  15.753  49.052  1.00 36.68           O  
HETATM 1707  O   HOH A 130      32.204   5.110  36.736  0.96 38.10           O  
HETATM 1708  O   HOH A 131      28.207  22.420  54.126  1.00 36.72           O  
HETATM 1709  O   HOH A 132      34.712  16.512  47.516  1.00 37.76           O  
HETATM 1710  O   HOH A 133      11.239   6.640  24.534  0.91 37.05           O  
HETATM 1711  O   HOH A 134      17.814  24.135  23.774  0.99 36.86           O  
HETATM 1712  O   HOH A 135      35.785  25.007  35.734  1.00 36.39           O  
HETATM 1713  O   HOH A 136      18.171  16.787   7.241  0.89 37.56           O  
HETATM 1714  O   HOH A 137      32.131  16.590  47.096  1.00 36.66           O  
HETATM 1715  O   HOH A 138      20.519   5.757  33.665  0.93 36.92           O  
HETATM 1716  O   HOH A 139      12.218  20.442  52.866  0.86 37.57           O  
HETATM 1717  O   HOH A 140      16.338  22.286  47.872  0.98 37.43           O  
HETATM 1718  O   HOH A 141      38.110  10.491  35.653  1.00 36.95           O  
HETATM 1719  O   HOH A 142      21.968  17.900  55.436  1.00 36.61           O  
HETATM 1720  O   HOH A 143      30.209  23.298  56.858  1.00 36.83           O  
HETATM 1721  O   HOH A 144       6.579  19.666   4.655  0.93 37.11           O  
HETATM 1722  O   HOH A 145      33.896  -1.619  39.629  1.00 37.20           O  
HETATM 1723  O   HOH A 146      23.247  14.555  60.737  1.00 36.59           O  
HETATM 1724  O   HOH A 147      18.637  10.890   2.214  1.00 35.96           O  
HETATM 1725  O   HOH A 148      15.343   0.663   4.574  1.00 37.35           O  
HETATM 1726  O   HOH A 149      27.341   2.536  42.652  1.00 37.07           O  
HETATM 1727  O   HOH A 150       9.190  31.905  65.278  0.97 37.34           O  
HETATM 1728  O   HOH A 151      36.418   5.762  41.068  0.98 36.86           O  
HETATM 1729  O   HOH A 152      30.319  31.494  47.193  0.82 37.33           O  
HETATM 1730  O   HOH A 153      -0.667   9.540   7.681  0.94 37.13           O  
HETATM 1731  O   HOH A 154      12.298  12.717  18.409  0.67 37.76           O  
HETATM 1732  O   HOH A 155      15.712  17.872  17.617  1.00 36.71           O  
HETATM 1733  O   HOH A 156      16.222  17.996  45.949  1.00 36.80           O  
HETATM 1734  O   HOH A 157      22.431  25.979  33.665  0.94 36.71           O  
HETATM 1735  O   HOH A 158      12.834   8.242   1.568  1.00 36.80           O  
HETATM 1736  O   HOH A 159      11.186   8.967  20.316  1.00 37.01           O  
HETATM 1737  O   HOH A 160      10.369  13.959  19.718  0.97 37.20           O  
HETATM 1738  O   HOH A 161       4.990  28.987  68.527  1.00 36.68           O  
HETATM 1739  O   HOH A 162      32.594   5.285  39.468  0.69 37.09           O  
HETATM 1740  O   HOH A 163      27.341   6.758  21.835  1.00 37.01           O  
HETATM 1741  O   HOH A 164      31.545  13.302  52.704  1.00 36.93           O  
HETATM 1742  O   HOH A 165      19.127  17.007  40.954  1.00 36.73           O  
HETATM 1743  O   HOH A 166      26.831   0.984  51.137  1.00 36.11           O  
HETATM 1744  O   HOH A 167      31.201  -8.118  47.904  0.94 36.16           O  
HETATM 1745  O   HOH A 168      15.552  11.244  23.176  1.00 36.17           O  
HETATM 1746  O   HOH A 169      24.983  15.264  12.833  1.00 35.75           O  
HETATM 1747  O   HOH A 170      33.347  15.404  27.896  0.95 36.33           O  
HETATM 1748  O   HOH A 171      32.001  22.494  29.867  1.00 35.91           O  
HETATM 1749  O   HOH A 172       5.416  29.071  65.181  0.93 36.15           O  
HETATM 1750  O   HOH A 173      13.224  12.526  31.645  0.93 35.97           O  
HETATM 1751  O   HOH A 174      15.349  17.625  12.655  1.00 35.97           O  
HETATM 1752  O   HOH A 175      37.947  14.943  46.821  1.00 35.99           O  
HETATM 1753  O   HOH A 176      24.426  16.231  64.923  0.98 36.15           O  
HETATM 1754  O   HOH A 177      31.713   6.592  33.779  0.72 36.30           O  
HETATM 1755  O   HOH A 178      15.343  20.925  17.067  0.91 36.06           O  
HETATM 1756  O   HOH A 179      39.649  22.505  52.219  1.00 35.97           O  
HETATM 1757  O   HOH A 180      38.340  18.513  46.902  1.00 36.03           O  
HETATM 1758  O   HOH A 181      42.444  -5.195  44.785  0.94 36.25           O  
HETATM 1759  O   HOH A 182      -1.272   9.990   4.299  0.98 36.35           O  
HETATM 1760  O   HOH A 183      29.090  14.471  15.677  0.87 35.88           O  
HETATM 1761  O   HOH A 184      40.072  21.881  39.160  0.85 36.06           O  
HETATM 1762  O   HOH A 185      29.826   1.850  42.215  1.00 36.14           O  
HETATM 1763  O   HOH A 186      31.734   0.174  39.144  1.00 39.72           O  
HETATM 1764  O   HOH A 187      31.401   2.817  40.082  1.00 37.18           O  
HETATM 1765  O   HOH A 188      30.166  -0.781  41.278  0.90 38.94           O  
HETATM 1766  O   HOH A 189      29.173   1.220  39.581  0.67 38.62           O  
HETATM 1767  O   HOH A 190      38.443   6.600  32.373  1.00 37.39           O  
HETATM 1768  O   HOH A 191      36.881   7.719  34.393  1.00 39.12           O  
HETATM 1769  O   HOH A 192      39.566   7.061  34.894  0.93 39.00           O  
HETATM 1770  O   HOH A 193      19.370  19.441  36.429  0.93 37.87           O  
HETATM 1771  O   HOH A 194      21.738  21.032  39.209  0.73 40.06           O  
HETATM 1772  O   HOH A 195      21.595  18.536  37.900  0.81 39.85           O  
HETATM 1773  O   HOH A 196      19.526  21.931  37.738  0.57 39.67           O  
HETATM 1774  O   HOH A 197      19.346  19.565  39.241  0.89 39.65           O  
HETATM 1775  O   HOH A 198      21.778  20.914  36.397  1.00 37.28           O  
HETATM 1776  O   HOH A 199       7.628  11.115   9.164  0.92 39.38           O  
HETATM 1777  O   HOH A 200       9.800  12.874  12.008  0.57 39.51           O  
HETATM 1778  O   HOH A 201      10.290  12.031   9.358  0.90 39.05           O  
HETATM 1779  O   HOH A 202       7.132  12.031  11.782  0.93 39.65           O  
HETATM 1780  O   HOH A 203       9.233  10.238  11.281  1.00 38.49           O  
CONECT  181  195                                                                
CONECT  195  181  196  197  198                                                 
CONECT  196  195                                                                
CONECT  197  195                                                                
CONECT  198  195  199                                                           
CONECT  199  198  200                                                           
CONECT  200  199  201  202                                                      
CONECT  201  200  206                                                           
CONECT  202  200  203  204                                                      
CONECT  203  202  219                                                           
CONECT  204  202  205  206                                                      
CONECT  205  204                                                                
CONECT  206  201  204  207                                                      
CONECT  207  206  208  218                                                      
CONECT  208  207  209                                                           
CONECT  209  208  210                                                           
CONECT  210  209  211  218                                                      
CONECT  211  210  212  213                                                      
CONECT  212  211                                                                
CONECT  213  211  214                                                           
CONECT  214  213  215  217                                                      
CONECT  215  214  216                                                           
CONECT  216  215                                                                
CONECT  217  214  218                                                           
CONECT  218  207  210  217                                                      
CONECT  219  203                                                                
CONECT  309  324                                                                
CONECT  324  309  325  326  327                                                 
CONECT  325  324                                                                
CONECT  326  324                                                                
CONECT  327  324  328                                                           
CONECT  328  327  329                                                           
CONECT  329  328  330  331                                                      
CONECT  330  329  333                                                           
CONECT  331  329  332  334                                                      
CONECT  332  331  344                                                           
CONECT  333  330  334  336                                                      
CONECT  334  331  333  335                                                      
CONECT  335  334                                                                
CONECT  336  333  337  343                                                      
CONECT  337  336  338  339                                                      
CONECT  338  337                                                                
CONECT  339  337  340                                                           
CONECT  340  339  341  342                                                      
CONECT  341  340                                                                
CONECT  342  340  343                                                           
CONECT  343  336  342                                                           
CONECT  344  332  345  346  347                                                 
CONECT  345  344                                                                
CONECT  346  344                                                                
CONECT  347  344  348                                                           
CONECT  348  347  349                                                           
CONECT  349  348  350  351                                                      
CONECT  350  349  353                                                           
CONECT  351  349  352  354                                                      
CONECT  352  351  364                                                           
CONECT  353  350  354  356                                                      
CONECT  354  351  353  355                                                      
CONECT  355  354                                                                
CONECT  356  353  357  363                                                      
CONECT  357  356  358  359                                                      
CONECT  358  357                                                                
CONECT  359  357  360                                                           
CONECT  360  359  361  362                                                      
CONECT  361  360                                                                
CONECT  362  360  363                                                           
CONECT  363  356  362                                                           
CONECT  364  352                                                                
CONECT  388 1654                                                                
CONECT  435 1655                                                                
CONECT  531  543                                                                
CONECT  543  531  544  545  546                                                 
CONECT  544  543                                                                
CONECT  545  543                                                                
CONECT  546  543  547                                                           
CONECT  547  546  548                                                           
CONECT  548  547  549  550                                                      
CONECT  549  548  554                                                           
CONECT  550  548  551  552                                                      
CONECT  551  550  568                                                           
CONECT  552  550  553  554                                                      
CONECT  553  552                                                                
CONECT  554  549  552  555                                                      
CONECT  555  554  556  565                                                      
CONECT  556  555  557                                                           
CONECT  557  556  558                                                           
CONECT  558  557  559  565                                                      
CONECT  559  558  560  561                                                      
CONECT  560  559                                                                
CONECT  561  559  562                                                           
CONECT  562  561  563  564                                                      
CONECT  563  562  566  567                                                      
CONECT  564  562  565                                                           
CONECT  565  555  558  564                                                      
CONECT  566  563                                                                
CONECT  567  563                                                                
CONECT  568  551                                                                
CONECT  661  693                                                                
CONECT  675  676  680  683                                                      
CONECT  676  675  677  681                                                      
CONECT  677  676  678                                                           
CONECT  678  677  679  682                                                      
CONECT  679  678  680                                                           
CONECT  680  675  679                                                           
CONECT  681  676                                                                
CONECT  682  678                                                                
CONECT  683  675  684  689                                                      
CONECT  684  683  685  687                                                      
CONECT  685  684  686                                                           
CONECT  686  685                                                                
CONECT  687  684  688  690                                                      
CONECT  688  687  689  691                                                      
CONECT  689  683  688                                                           
CONECT  690  687  696                                                           
CONECT  691  688  692                                                           
CONECT  692  691  693                                                           
CONECT  693  661  692  694  695                                                 
CONECT  694  693                                                                
CONECT  695  693                                                                
CONECT  696  690                                                                
CONECT  704  716                                                                
CONECT  716  704  717  718  719                                                 
CONECT  717  716                                                                
CONECT  718  716                                                                
CONECT  719  716  720                                                           
CONECT  720  719  721                                                           
CONECT  721  720  722  723                                                      
CONECT  722  721  728                                                           
CONECT  723  721  724  725                                                      
CONECT  724  723  740                                                           
CONECT  725  723  726  728                                                      
CONECT  726  725  727                                                           
CONECT  727  726                                                                
CONECT  728  722  725  729                                                      
CONECT  729  728  730  739                                                      
CONECT  730  729  731                                                           
CONECT  731  730  732                                                           
CONECT  732  731  733  739                                                      
CONECT  733  732  734  735                                                      
CONECT  734  733                                                                
CONECT  735  733  736                                                           
CONECT  736  735  737  738                                                      
CONECT  737  736                                                                
CONECT  738  736  739                                                           
CONECT  739  729  732  738                                                      
CONECT  740  724                                                                
CONECT  770  820                                                                
CONECT  784  786  791  798                                                      
CONECT  785  786  797                                                           
CONECT  786  784  785  787                                                      
CONECT  787  786  788  789                                                      
CONECT  788  787                                                                
CONECT  789  787  790  795                                                      
CONECT  790  789  791  793                                                      
CONECT  791  784  790  792                                                      
CONECT  792  791                                                                
CONECT  793  790  794                                                           
CONECT  794  793  795                                                           
CONECT  795  789  794  811                                                      
CONECT  796  797                                                                
CONECT  797  785  796  798                                                      
CONECT  798  784  797  799                                                      
CONECT  799  798  800                                                           
CONECT  800  799  801                                                           
CONECT  801  800  802  806                                                      
CONECT  802  801  803  804                                                      
CONECT  803  802                                                                
CONECT  804  802  805                                                           
CONECT  805  804                                                                
CONECT  806  801  807                                                           
CONECT  807  806  808  809                                                      
CONECT  808  807                                                                
CONECT  809  807  810                                                           
CONECT  810  809                                                                
CONECT  811  795  812  817                                                      
CONECT  812  811  813  814                                                      
CONECT  813  812                                                                
CONECT  814  812  815  816                                                      
CONECT  815  814  823                                                           
CONECT  816  814  817  818                                                      
CONECT  817  811  816                                                           
CONECT  818  816  819                                                           
CONECT  819  818  820                                                           
CONECT  820  770  819  821  822                                                 
CONECT  821  820                                                                
CONECT  822  820                                                                
CONECT  823  815                                                                
CONECT  831  862                                                                
CONECT  845  846  850                                                           
CONECT  846  845  847  851                                                      
CONECT  847  846  848                                                           
CONECT  848  847  849  852                                                      
CONECT  849  848  850  853                                                      
CONECT  850  845  849                                                           
CONECT  851  846                                                                
CONECT  852  848                                                                
CONECT  853  849  854  859                                                      
CONECT  854  853  855  856                                                      
CONECT  855  854                                                                
CONECT  856  854  857  858                                                      
CONECT  857  856  859  860                                                      
CONECT  858  856  865                                                           
CONECT  859  853  857                                                           
CONECT  860  857  861                                                           
CONECT  861  860  862                                                           
CONECT  862  831  861  863  864                                                 
CONECT  863  862                                                                
CONECT  864  862                                                                
CONECT  865  858  866  867  868                                                 
CONECT  866  865                                                                
CONECT  867  865                                                                
CONECT  868  865  869                                                           
CONECT  869  868  870                                                           
CONECT  870  869  871  872                                                      
CONECT  871  870  876                                                           
CONECT  872  870  873  874                                                      
CONECT  873  872  886                                                           
CONECT  874  872  875  876                                                      
CONECT  875  874                                                                
CONECT  876  871  874  877                                                      
CONECT  877  876  878  884                                                      
CONECT  878  877  879  880                                                      
CONECT  879  878                                                                
CONECT  880  878  881                                                           
CONECT  881  880  882  883                                                      
CONECT  882  881                                                                
CONECT  883  881  884  885                                                      
CONECT  884  877  883                                                           
CONECT  885  883                                                                
CONECT  886  873                                                                
CONECT  982  997                                                                
CONECT  997  982  998  999 1000                                                 
CONECT  998  997                                                                
CONECT  999  997                                                                
CONECT 1000  997 1001                                                           
CONECT 1001 1000 1002                                                           
CONECT 1002 1001 1003 1004                                                      
CONECT 1003 1002 1008                                                           
CONECT 1004 1002 1005 1006                                                      
CONECT 1005 1004 1021                                                           
CONECT 1006 1004 1007 1008                                                      
CONECT 1007 1006                                                                
CONECT 1008 1003 1006 1009                                                      
CONECT 1009 1008 1010 1019                                                      
CONECT 1010 1009 1011                                                           
CONECT 1011 1010 1012 1020                                                      
CONECT 1012 1011 1013 1019                                                      
CONECT 1013 1012 1014 1015                                                      
CONECT 1014 1013                                                                
CONECT 1015 1013 1016                                                           
CONECT 1016 1015 1017 1018                                                      
CONECT 1017 1016                                                                
CONECT 1018 1016 1019                                                           
CONECT 1019 1009 1012 1018                                                      
CONECT 1020 1011                                                                
CONECT 1021 1005                                                                
CONECT 1049 1061                                                                
CONECT 1061 1049 1062 1063 1064                                                 
CONECT 1062 1061                                                                
CONECT 1063 1061                                                                
CONECT 1064 1061 1065                                                           
CONECT 1065 1064 1066                                                           
CONECT 1066 1065 1067 1068                                                      
CONECT 1067 1066 1072                                                           
CONECT 1068 1066 1069 1070                                                      
CONECT 1069 1068 1082                                                           
CONECT 1070 1068 1071 1072                                                      
CONECT 1071 1070                                                                
CONECT 1072 1067 1070 1073                                                      
CONECT 1073 1072 1074 1080                                                      
CONECT 1074 1073 1075 1076                                                      
CONECT 1075 1074                                                                
CONECT 1076 1074 1077                                                           
CONECT 1077 1076 1078 1079                                                      
CONECT 1078 1077                                                                
CONECT 1079 1077 1080 1081                                                      
CONECT 1080 1073 1079                                                           
CONECT 1081 1079                                                                
CONECT 1082 1069                                                                
CONECT 1153 1186                                                                
CONECT 1168 1169 1174 1177                                                      
CONECT 1169 1168 1170 1175                                                      
CONECT 1170 1169 1171                                                           
CONECT 1171 1170 1172 1176                                                      
CONECT 1172 1171 1173 1174                                                      
CONECT 1173 1172                                                                
CONECT 1174 1168 1172                                                           
CONECT 1175 1169                                                                
CONECT 1176 1171                                                                
CONECT 1177 1168 1178 1183                                                      
CONECT 1178 1177 1179 1180                                                      
CONECT 1179 1178                                                                
CONECT 1180 1178 1181 1182                                                      
CONECT 1181 1180 1183 1184                                                      
CONECT 1182 1180 1206                                                           
CONECT 1183 1177 1181                                                           
CONECT 1184 1181 1185                                                           
CONECT 1185 1184 1186                                                           
CONECT 1186 1153 1185 1187 1188                                                 
CONECT 1187 1186                                                                
CONECT 1188 1186                                                                
CONECT 1189 1190 1194                                                           
CONECT 1190 1189 1191 1195                                                      
CONECT 1191 1190 1192                                                           
CONECT 1192 1191 1193 1196                                                      
CONECT 1193 1192 1194 1197                                                      
CONECT 1194 1189 1193                                                           
CONECT 1195 1190                                                                
CONECT 1196 1192                                                                
CONECT 1197 1193 1198 1203                                                      
CONECT 1198 1197 1199 1200                                                      
CONECT 1199 1198                                                                
CONECT 1200 1198 1201 1202                                                      
CONECT 1201 1200 1203 1204                                                      
CONECT 1202 1200 1209                                                           
CONECT 1203 1197 1201                                                           
CONECT 1204 1201 1205                                                           
CONECT 1205 1204 1206                                                           
CONECT 1206 1182 1205 1207 1208                                                 
CONECT 1207 1206                                                                
CONECT 1208 1206                                                                
CONECT 1209 1202                                                                
CONECT 1237 1252                                                                
CONECT 1252 1237 1253 1254 1255                                                 
CONECT 1253 1252                                                                
CONECT 1254 1252                                                                
CONECT 1255 1252 1256                                                           
CONECT 1256 1255 1257                                                           
CONECT 1257 1256 1258 1259                                                      
CONECT 1258 1257 1263                                                           
CONECT 1259 1257 1260 1261                                                      
CONECT 1260 1259 1275                                                           
CONECT 1261 1259 1262 1263                                                      
CONECT 1262 1261                                                                
CONECT 1263 1258 1261 1264                                                      
CONECT 1264 1263 1265 1274                                                      
CONECT 1265 1264 1266                                                           
CONECT 1266 1265 1267                                                           
CONECT 1267 1266 1268 1274                                                      
CONECT 1268 1267 1269 1270                                                      
CONECT 1269 1268                                                                
CONECT 1270 1268 1271 1272                                                      
CONECT 1271 1270                                                                
CONECT 1272 1270 1273                                                           
CONECT 1273 1272 1274                                                           
CONECT 1274 1264 1267 1273                                                      
CONECT 1275 1260                                                                
CONECT 1654  388 1762 1763 1764                                                 
CONECT 1654 1765 1766                                                           
CONECT 1655  435 1767 1768 1769                                                 
CONECT 1656 1770 1771 1772 1773                                                 
CONECT 1656 1774 1775                                                           
CONECT 1657 1776 1777 1778 1779                                                 
CONECT 1657 1780                                                                
CONECT 1762 1654                                                                
CONECT 1763 1654                                                                
CONECT 1764 1654                                                                
CONECT 1765 1654                                                                
CONECT 1766 1654                                                                
CONECT 1767 1655                                                                
CONECT 1768 1655                                                                
CONECT 1769 1655                                                                
CONECT 1770 1656                                                                
CONECT 1771 1656                                                                
CONECT 1772 1656                                                                
CONECT 1773 1656                                                                
CONECT 1774 1656                                                                
CONECT 1775 1656                                                                
CONECT 1776 1657                                                                
CONECT 1777 1657                                                                
CONECT 1778 1657                                                                
CONECT 1779 1657                                                                
CONECT 1780 1657                                                                
MASTER      302    0   18    0    0    0    8    6 1779    1  373    6          
END                                                                             
