# Supplementary material for: HIVprotI: an integrated web based platform for prediction and design of HIV proteins inhibitors
Source: J Cheminform. 2018 Mar 9;10:12. doi: 10.1186/s13321-018-0266-y (PMC5845081; doi:10.1186/s13321-018-0266-y)
Supplement: Supplementary file 2 — Additional file 2. Source code of HIVProtI web server. [file 13321_2018_266_MOESM2_ESM.zip › HIVprotI_Source-code/hivprotI/cdw/data/molecules/allOrganicElementsPresent.mol]

Molecule Name
  CHEMDOOD07050923203D 0   0.00000     0.00000     0
[Insert Comment Here]
 69 72  0  0  0  0  0  0  0  0  1 V2000
   -3.4564    2.7488    0.0000  Br 0  0  0  1  0  0  0  0  0  0  0  0
    2.6059   -0.7513    0.0000  Cl 0  0  0  1  0  0  0  0  0  0  0  0
    2.6059    1.2488    0.0000  Cl 0  0  0  1  0  0  0  0  0  0  0  0
    1.9928   -6.5261    0.0000   S 0  0  0  1  0  0  0  0  0  0  0  0
   -1.7242    4.7488    0.0000   P 0  0  0  1  0  0  0  0  0  0  0  0
   -2.7242    3.7487    0.0000   F 0  0  0  1  0  0  0  0  0  0  0  0
   -0.7243    3.7487    0.0000   F 0  0  0  1  0  0  0  0  0  0  0  0
   -0.7243    4.7488    0.0000   O 0  0  0  1  0  0  0  0  0  0  0  0
   -1.7242    5.7488    0.0000   O 0  0  0  1  0  0  0  0  0  0  0  0
   -0.0493   -2.3390    0.0000   O 0  0  0  1  0  0  0  0  0  0  0  0
   -2.7242    4.7488    0.0000   O 0  0  0  1  0  0  0  0  0  0  0  0
    2.8019   -5.9384    0.0000   O 0  0  0  1  0  0  0  0  0  0  0  0
    1.1839   -7.1140    0.0000   O 0  0  0  1  0  0  0  0  0  0  0  0
   -0.8582   -0.7513    0.0000   N 0  0  0  1  0  0  0  0  0  0  0  0
   -1.6672   -2.3390    0.0000   N 0  0  0  1  0  0  0  0  0  0  0  0
   -1.7242   -0.2512    0.0000   C 0  0  0  3  0  0  0  0  0  0  0  0
   -1.7242    3.7487    0.0000   C 0  0  0  1  0  0  0  0  0  0  0  0
   -1.7242    0.7487    0.0000   C 0  0  0  1  0  0  0  0  0  0  0  0
   -1.7242    2.7488    0.0000   C 0  0  0  1  0  0  0  0  0  0  0  0
   -2.5903    1.2488    0.0000   C 0  0  0  2  0  0  0  0  0  0  0  0
   -0.8582    1.2488    0.0000   C 0  0  0  2  0  0  0  0  0  0  0  0
   -2.5903    2.2487    0.0000   C 0  0  0  1  0  0  0  0  0  0  0  0
   -0.8582    2.2487    0.0000   C 0  0  0  2  0  0  0  0  0  0  0  0
    0.0077   -0.2512    0.0000   C 0  0  0  1  0  0  0  0  0  0  0  0
   -0.8582   -1.7512    0.0000   C 0  0  0  1  0  0  0  0  0  0  0  0
   -0.3583   -3.2902    0.0000   C 0  0  0  1  0  0  0  0  0  0  0  0
    0.2296   -4.0991    0.0000   C 0  0  0  1  0  0  0  0  0  0  0  0
    0.8738   -0.7513    0.0000   C 0  0  0  2  0  0  0  0  0  0  0  0
    0.0077    0.7487    0.0000   C 0  0  0  2  0  0  0  0  0  0  0  0
   -0.2242    5.6147    0.0000   C 0  0  0  3  0  0  0  0  0  0  0  0
   -2.5903    6.2488    0.0000   C 0  0  0  3  0  0  0  0  0  0  0  0
   -1.3582   -3.2902    0.0000   C 0  0  0  2  0  0  0  0  0  0  0  0
    1.4051   -5.7172    0.0000   C 0  0  0  1  0  0  0  0  0  0  0  0
    1.2241   -3.9946    0.0000   C 0  0  0  2  0  0  0  0  0  0  0  0
   -0.1772   -5.0126    0.0000   C 0  0  0  2  0  0  0  0  0  0  0  0
    1.8119   -4.8037    0.0000   C 0  0  0  2  0  0  0  0  0  0  0  0
    0.4106   -5.8217    0.0000   C 0  0  0  2  0  0  0  0  0  0  0  0
    1.7399   -0.2512    0.0000   C 0  0  0  1  0  0  0  0  0  0  0  0
    0.8738    1.2488    0.0000   C 0  0  0  2  0  0  0  0  0  0  0  0
    1.7399    0.7487    0.0000   C 0  0  0  1  0  0  0  0  0  0  0  0
    0.7757    5.6147    0.0000   C 0  0  0  4  0  0  0  0  0  0  0  0
   -2.5903    7.2488    0.0000   C 0  0  0  4  0  0  0  0  0  0  0  0
    2.5807   -7.3352    0.0000   C 0  0  0  4  0  0  0  0  0  0  0  0
   -2.7091   -0.0776    0.0000   H-2  0  0  1  0  0  0  0  0  0  0  0
   -2.0663   -1.1909    0.0000   H-2  0  0  1  0  0  0  0  0  0  0  0
   -3.4564    0.7487    0.0000   H-2  0  0  1  0  0  0  0  0  0  0  0
   -0.3386    0.9488    0.0000   H-2  0  0  1  0  0  0  0  0  0  0  0
    0.0079    2.7488    0.0000   H-2  0  0  1  0  0  0  0  0  0  0  0
    0.8738   -1.7512    0.0000   H-2  0  0  1  0  0  0  0  0  0  0  0
    0.2675    0.5987    0.0000   H-2  0  0  1  0  0  0  0  0  0  0  0
   -0.0506    6.5996    0.0000   H-2  0  0  1  0  0  0  0  0  0  0  0
   -1.1639    5.9569    0.0000   H-2  0  0  1  0  0  0  0  0  0  0  0
   -3.5752    6.4225    0.0000   H-2  0  0  1  0  0  0  0  0  0  0  0
   -2.9323    5.3090    0.0000   H-2  0  0  1  0  0  0  0  0  0  0  0
   -1.9460   -4.0991    0.0000   H-2  0  0  1  0  0  0  0  0  0  0  0
    1.6309   -3.0811    0.0000   H-2  0  0  1  0  0  0  0  0  0  0  0
   -1.1717   -5.1170    0.0000   H-2  0  0  1  0  0  0  0  0  0  0  0
    2.8064   -4.6991    0.0000   H-2  0  0  1  0  0  0  0  0  0  0  0
    0.0038   -6.7352    0.0000   H-2  0  0  1  0  0  0  0  0  0  0  0
    0.8738    2.2487    0.0000   H-2  0  0  1  0  0  0  0  0  0  0  0
    1.2758    4.7488    0.0000   H-2  0  0  1  0  0  0  0  0  0  0  0
    1.7758    5.6147    0.0000   H-2  0  0  1  0  0  0  0  0  0  0  0
    1.2758    6.4808    0.0000   H-2  0  0  1  0  0  0  0  0  0  0  0
   -1.7243    7.7488    0.0000   H-2  0  0  1  0  0  0  0  0  0  0  0
   -2.5903    8.2487    0.0000   H-2  0  0  1  0  0  0  0  0  0  0  0
   -3.4564    7.7488    0.0000   H-2  0  0  1  0  0  0  0  0  0  0  0
    2.1739   -8.2487    0.0000   H-2  0  0  1  0  0  0  0  0  0  0  0
    3.1684   -8.1443    0.0000   H-2  0  0  1  0  0  0  0  0  0  0  0
    3.5752   -7.2307    0.0000   H-2  0  0  1  0  0  0  0  0  0  0  0
  1 22  1  0  0  0  0
  2 38  1  0  0  0  0
  3 40  1  0  0  0  0
  4 12  2  0  0  0  0
  4 13  2  0  0  0  0
  4 33  1  0  0  0  0
  4 43  1  0  0  0  0
  5  8  1  0  0  0  0
  5  9  1  0  0  0  0
  5 11  2  0  0  0  0
  5 17  1  0  0  0  0
  6 17  1  0  0  0  0
  7 17  1  0  0  0  0
  8 30  1  0  0  0  0
  9 31  1  0  0  0  0
 10 25  1  0  0  0  0
 10 26  1  0  0  0  0
 14 16  1  0  0  0  0
 14 24  1  0  0  0  0
 14 25  1  0  0  0  0
 15 25  2  0  0  0  0
 15 32  1  0  0  0  0
 16 18  1  0  0  0  0
 17 19  1  0  0  0  0
 18 20  2  0  0  0  0
 18 21  1  0  0  0  0
 19 22  2  0  0  0  0
 19 23  1  0  0  0  0
 20 22  1  0  0  0  0
 21 23  2  0  0  0  0
 24 28  2  0  0  0  0
 24 29  1  0  0  0  0
 26 27  1  0  0  0  0
 26 32  2  0  0  0  0
 27 34  2  0  0  0  0
 27 35  1  0  0  0  0
 28 38  1  0  0  0  0
 29 39  2  0  0  0  0
 30 41  1  0  0  0  0
 31 42  1  0  0  0  0
 33 36  2  0  0  0  0
 33 37  1  0  0  0  0
 34 36  1  0  0  0  0
 35 37  2  0  0  0  0
 38 40  2  0  0  0  0
 39 40  1  0  0  0  0
 16 44  1  0  0  0  0
 16 45  1  0  0  0  0
 20 46  1  0  0  0  0
 21 47  1  0  0  0  0
 23 48  1  0  0  0  0
 28 49  1  0  0  0  0
 29 50  1  0  0  0  0
 30 51  1  0  0  0  0
 30 52  1  0  0  0  0
 31 53  1  0  0  0  0
 31 54  1  0  0  0  0
 32 55  1  0  0  0  0
 34 56  1  0  0  0  0
 35 57  1  0  0  0  0
 36 58  1  0  0  0  0
 37 59  1  0  0  0  0
 39 60  1  0  0  0  0
 41 61  1  0  0  0  0
 41 62  1  0  0  0  0
 41 63  1  0  0  0  0
 42 64  1  0  0  0  0
 42 65  1  0  0  0  0
 42 66  1  0  0  0  0
 43 67  1  0  0  0  0
 43 68  1  0  0  0  0
 43 69  1  0  0  0  0
M  END
