# Supplementary material for: HIVprotI: an integrated web based platform for prediction and design of HIV proteins inhibitors
Source: J Cheminform. 2018 Mar 9;10:12. doi: 10.1186/s13321-018-0266-y (PMC5845081; doi:10.1186/s13321-018-0266-y)
Supplement: Supplementary file 2 — Additional file 2. Source code of HIVProtI web server. [file 13321_2018_266_MOESM2_ESM.zip › HIVprotI_Source-code/hivprotI/cdw/data/molecules/aspirin.mol]

2244
  -OEChem-12250921403D

 21 21  0     0  0  0  0  0  0999 V2000
    1.8152   -0.9382    4.0419 O   0  0  0  0  0  0  0  0  0  0  0  0
    5.1920   -2.1043    2.0467 O   0  0  0  0  0  0  0  0  0  0  0  0
    3.9623   -2.6855    3.8563 O   0  0  0  0  0  0  0  0  0  0  0  0
    2.9441    1.1113    3.9712 O   0  0  0  0  0  0  0  0  0  0  0  0
    1.8509   -0.9767    2.6799 C   0  0  0  0  0  0  0  0  0  0  0  0
    2.9180   -1.5734    2.0082 C   0  0  0  0  0  0  0  0  0  0  0  0
    0.8008   -0.4105    1.9570 C   0  0  0  0  0  0  0  0  0  0  0  0
    2.9348   -1.6038    0.6137 C   0  0  0  0  0  0  0  0  0  0  0  0
    0.8176   -0.4410    0.5626 C   0  0  0  0  0  0  0  0  0  0  0  0
    1.8846   -1.0376   -0.1090 C   0  0  0  0  0  0  0  0  0  0  0  0
    4.0236   -2.1714    2.7435 C   0  0  0  0  0  0  0  0  0  0  0  0
    2.4171    0.2017    4.5978 C   0  0  0  0  0  0  0  0  0  0  0  0
    2.3265    0.1503    6.0942 C   0  0  0  0  0  0  0  0  0  0  0  0
   -0.0345    0.0550    2.4732 H   0  0  0  0  0  0  0  0  0  0  0  0
    3.7445   -2.0729    0.0609 H   0  0  0  0  0  0  0  0  0  0  0  0
   -0.0005   -0.0011   -0.0002 H   0  0  0  0  0  0  0  0  0  0  0  0
    1.8958   -1.0640   -1.1947 H   0  0  0  0  0  0  0  0  0  0  0  0
    1.2777    0.1264    6.3998 H   0  0  0  0  0  0  0  0  0  0  0  0
    2.7936    1.0443    6.5170 H   0  0  0  0  0  0  0  0  0  0  0  0
    2.8566   -0.7302    6.4654 H   0  0  0  0  0  0  0  0  0  0  0  0
    5.9361   -2.5075    2.5428 H   0  0  0  0  0  0  0  0  0  0  0  0
  1  5  1  0  0  0  0
  1 12  1  0  0  0  0
  2 11  1  0  0  0  0
  2 21  1  0  0  0  0
  3 11  2  0  0  0  0
  4 12  2  0  0  0  0
  5  6  1  0  0  0  0
  5  7  2  0  0  0  0
  6  8  2  0  0  0  0
  6 11  1  0  0  0  0
  7  9  1  0  0  0  0
  7 14  1  0  0  0  0
  8 10  1  0  0  0  0
  8 15  1  0  0  0  0
  9 10  2  0  0  0  0
  9 16  1  0  0  0  0
 10 17  1  0  0  0  0
 12 13  1  0  0  0  0
 13 18  1  0  0  0  0
 13 19  1  0  0  0  0
 13 20  1  0  0  0  0
M  END
> <PUBCHEM_COMPOUND_CID>
2244

> <PUBCHEM_CONFORMER_RMSD>
0.6

> <PUBCHEM_EFFECTIVE_ROTOR_COUNT>
3

> <PUBCHEM_MMFF94_PARTIAL_CHARGES>
-0.23
-0.65
-0.57
-0.57
0.08
0.09
-0.15
-0.15
-0.15
-0.15
0.63
0.66
0.06
0.15
0.15
0.15
0.15
0
0
0
0.5

> <PUBCHEM_HEAVY_ATOM_COUNT>
13

> <PUBCHEM_ATOM_DEF_STEREO_COUNT>
0

> <PUBCHEM_ATOM_UDEF_STEREO_COUNT>
0

> <PUBCHEM_BOND_DEF_STEREO_COUNT>
0

> <PUBCHEM_BOND_UDEF_STEREO_COUNT>
0

> <PUBCHEM_ISOTOPIC_ATOM_COUNT>
0

> <PUBCHEM_COMPONENT_COUNT>
1

> <PUBCHEM_CACTVS_TAUTO_COUNT>
1

> <PUBCHEM_CONFORMER_ID>
000008C400000001

> <PUBCHEM_MMFF94_ENERGY>
39.5955

> <PUBCHEM_SHAPE_MULTIPOLES>
3.81
2.52
0.93
1.37
-0.2
0.53
-0.39
0.14
0.19
0.74
-1.39
2.98
-5.69

> <PUBCHEM_SHAPE_VOLUME>
138.5

> <PUBCHEM_COORDINATE_TYPE>
2
5
255

$$$$
