# Supplementary material for: HIVprotI: an integrated web based platform for prediction and design of HIV proteins inhibitors
Source: J Cheminform. 2018 Mar 9;10:12. doi: 10.1186/s13321-018-0266-y (PMC5845081; doi:10.1186/s13321-018-0266-y)
Supplement: Supplementary file 2 — Additional file 2. Source code of HIVProtI web server. [file 13321_2018_266_MOESM2_ESM.zip › HIVprotI_Source-code/hivprotI/cdw/data/molecules/benzene_3D.mol]

241
  -OEChem-12280912333D

 12 12  0     0  0  0  0  0  0999 V2000
    1.8867   -1.0341   -0.1051 C   0  0  0  0  0  0  0  0  0  0  0  0
    0.8178   -0.4385    0.5644 C   0  0  0  0  0  0  0  0  0  0  0  0
    2.9371   -1.5972    0.6197 C   0  0  0  0  0  0  0  0  0  0  0  0
    0.7994   -0.4058    1.9588 C   0  0  0  0  0  0  0  0  0  0  0  0
    2.9185   -1.5646    2.0141 C   0  0  0  0  0  0  0  0  0  0  0  0
    1.8497   -0.9689    2.6836 C   0  0  0  0  0  0  0  0  0  0  0  0
    1.9011   -1.0595   -1.1908 H   0  0  0  0  0  0  0  0  0  0  0  0
   -0.0001   -0.0001    0.0001 H   0  0  0  0  0  0  0  0  0  0  0  0
    3.7694   -2.0610    0.0984 H   0  0  0  0  0  0  0  0  0  0  0  0
   -0.0329    0.0580    2.4801 H   0  0  0  0  0  0  0  0  0  0  0  0
    3.7363   -2.0031    2.5785 H   0  0  0  0  0  0  0  0  0  0  0  0
    1.8353   -0.9435    3.7693 H   0  0  0  0  0  0  0  0  0  0  0  0
  1  2  2  0  0  0  0
  1  3  1  0  0  0  0
  1  7  1  0  0  0  0
  2  4  1  0  0  0  0
  2  8  1  0  0  0  0
  3  5  2  0  0  0  0
  3  9  1  0  0  0  0
  4  6  2  0  0  0  0
  4 10  1  0  0  0  0
  5  6  1  0  0  0  0
  5 11  1  0  0  0  0
  6 12  1  0  0  0  0
M  END
> <PUBCHEM_COMPOUND_CID>
241

> <PUBCHEM_CONFORMER_RMSD>
0.4

> <PUBCHEM_EFFECTIVE_ROTOR_COUNT>
0

> <PUBCHEM_MMFF94_PARTIAL_CHARGES>
11
0 0.15
0 0.15
0 0.15
0 0.15
0 0.15
0 0.15
0 0.15
0 0.15
0 0.15
0 0.15
0 0.15

> <PUBCHEM_HEAVY_ATOM_COUNT>
6

> <PUBCHEM_ATOM_DEF_STEREO_COUNT>
0

> <PUBCHEM_ATOM_UDEF_STEREO_COUNT>
0

> <PUBCHEM_BOND_DEF_STEREO_COUNT>
0

> <PUBCHEM_BOND_UDEF_STEREO_COUNT>
0

> <PUBCHEM_ISOTOPIC_ATOM_COUNT>
0

> <PUBCHEM_COMPONENT_COUNT>
1

> <PUBCHEM_CACTVS_TAUTO_COUNT>
1

> <PUBCHEM_CONFORMER_ID>
000000F100000001

> <PUBCHEM_MMFF94_ENERGY>
13.148

> <PUBCHEM_SHAPE_MULTIPOLES>
1.59
1.59
0.62
0
0
0
0
0
0
0
0
0
0

> <PUBCHEM_SHAPE_VOLUME>
67.5

> <PUBCHEM_COORDINATE_TYPE>
2
5
255

$$$$
