# Supplementary material for: HIVprotI: an integrated web based platform for prediction and design of HIV proteins inhibitors
Source: J Cheminform. 2018 Mar 9;10:12. doi: 10.1186/s13321-018-0266-y (PMC5845081; doi:10.1186/s13321-018-0266-y)
Supplement: Supplementary file 2 — Additional file 2. Source code of HIVProtI web server. [file 13321_2018_266_MOESM2_ESM.zip › HIVprotI_Source-code/hivprotI/cdw/data/molecules/caffeine.mol]

Molecule Name
  CHEMDOOD08070920033D 0   0.00000     0.00000     0
[Insert Comment Here]
 14 15  0  0  0  0  0  0  0  0  1 V2000
   -0.3318    2.0000    0.0000   O 0  0  0  1  0  0  0  0  0  0  0  0
   -0.3318    1.0000    0.0000   C 0  0  0  1  0  0  0  0  0  0  0  0
   -1.1980    0.5000    0.0000   N 0  0  0  1  0  0  0  0  0  0  0  0
    0.5342    0.5000    0.0000   C 0  0  0  1  0  0  0  0  0  0  0  0
   -1.1980   -0.5000    0.0000   C 0  0  0  1  0  0  0  0  0  0  0  0
   -2.0640    1.0000    0.0000   C 0  0  0  4  0  0  0  0  0  0  0  0
    1.4804    0.8047    0.0000   N 0  0  0  1  0  0  0  0  0  0  0  0
    0.5342   -0.5000    0.0000   C 0  0  0  1  0  0  0  0  0  0  0  0
   -2.0640   -1.0000    0.0000   O 0  0  0  1  0  0  0  0  0  0  0  0
   -0.3318   -1.0000    0.0000   N 0  0  0  1  0  0  0  0  0  0  0  0
    2.0640   -0.0000    0.0000   C 0  0  0  2  0  0  0  0  0  0  0  0
    1.7910    1.7553    0.0000   C 0  0  0  4  0  0  0  0  0  0  0  0
    1.4804   -0.8047    0.0000   N 0  0  0  1  0  0  0  0  0  0  0  0
   -0.3318   -2.0000    0.0000   C 0  0  0  4  0  0  0  0  0  0  0  0
  1  2  2  0  0  0  0
  3  2  1  0  0  0  0
  4  2  1  0  0  0  0
  3  5  1  0  0  0  0
  3  6  1  0  0  0  0
  7  4  1  0  0  0  0
  4  8  2  0  0  0  0
  9  5  2  0  0  0  0
 10  5  1  0  0  0  0
 10  8  1  0  0  0  0
  7 11  1  0  0  0  0
  7 12  1  0  0  0  0
 13  8  1  0  0  0  0
 13 11  2  0  0  0  0
 10 14  1  0  0  0  0
M  END
> <DATE>
07-08-2009
