# Supplementary material for: HIVprotI: an integrated web based platform for prediction and design of HIV proteins inhibitors
Source: J Cheminform. 2018 Mar 9;10:12. doi: 10.1186/s13321-018-0266-y (PMC5845081; doi:10.1186/s13321-018-0266-y)
Supplement: Supplementary file 2 — Additional file 2. Source code of HIVProtI web server. [file 13321_2018_266_MOESM2_ESM.zip › HIVprotI_Source-code/hivprotI/cdw/data/molecules/caffeine_3D.mol]

2519
  -OEChem-06060922503D

 24 25  0     0  0  0  0  0  0999 V2000
    1.6219   -5.0913   -2.7868 O   0  0  0  0  0  0  0  0  0  0  0  0
   -0.8974   -1.1610   -3.2550 O   0  0  0  0  0  0  0  0  0  0  0  0
    0.6521   -1.2709   -1.5226 N   0  0  0  0  0  0  0  0  0  0  0  0
    2.9005   -3.7326   -0.4483 N   0  0  0  0  0  0  0  0  0  0  0  0
    0.3482   -3.1332   -3.0412 N   0  0  0  0  0  0  0  0  0  0  0  0
    2.3561   -1.6725    0.2072 N   0  0  0  0  0  0  0  0  0  0  0  0
    1.9298   -3.3025   -1.3069 C   0  0  0  0  0  0  0  0  0  0  0  0
    1.6150   -2.0401   -0.8837 C   0  0  0  0  0  0  0  0  0  0  0  0
    1.3245   -3.9574   -2.4210 C   0  0  0  0  0  0  0  0  0  0  0  0
   -0.0308   -1.7993   -2.6466 C   0  0  0  0  0  0  0  0  0  0  0  0
    3.1228   -2.7167    0.4451 C   0  0  0  0  0  0  0  0  0  0  0  0
    0.3455    0.0703   -1.0411 C   0  0  0  0  0  0  0  0  0  0  0  0
    3.5797   -5.0062   -0.4566 C   0  0  0  0  0  0  0  0  0  0  0  0
   -0.3428   -3.6946   -4.1974 C   0  0  0  0  0  0  0  0  0  0  0  0
    3.8499   -2.7925    1.2423 H   0  0  0  0  0  0  0  0  0  0  0  0
   -0.0030    0.0046   -0.0058 H   0  0  0  0  0  0  0  0  0  0  0  0
   -0.4303    0.5484   -1.6444 H   0  0  0  0  0  0  0  0  0  0  0  0
    1.2534    0.6797   -1.0863 H   0  0  0  0  0  0  0  0  0  0  0  0
    4.3024   -5.0401    0.3627 H   0  0  0  0  0  0  0  0  0  0  0  0
    2.8359   -5.7960   -0.3258 H   0  0  0  0  0  0  0  0  0  0  0  0
    4.0990   -5.1153   -1.4119 H   0  0  0  0  0  0  0  0  0  0  0  0
   -0.0097   -4.7058   -4.4413 H   0  0  0  0  0  0  0  0  0  0  0  0
   -0.1710   -3.0404   -5.0581 H   0  0  0  0  0  0  0  0  0  0  0  0
   -1.4173   -3.7088   -3.9888 H   0  0  0  0  0  0  0  0  0  0  0  0
  1  9  2  0  0  0  0
  2 10  2  0  0  0  0
  3  8  1  0  0  0  0
  3 10  1  0  0  0  0
  3 12  1  0  0  0  0
  4  7  1  0  0  0  0
  4 11  1  0  0  0  0
  4 13  1  0  0  0  0
  5  9  1  0  0  0  0
  5 10  1  0  0  0  0
  5 14  1  0  0  0  0
  6  8  1  0  0  0  0
  6 11  2  0  0  0  0
  7  8  2  0  0  0  0
  7  9  1  0  0  0  0
 11 15  1  0  0  0  0
 12 16  1  0  0  0  0
 12 17  1  0  0  0  0
 12 18  1  0  0  0  0
 13 19  1  0  0  0  0
 13 20  1  0  0  0  0
 13 21  1  0  0  0  0
 14 22  1  0  0  0  0
 14 23  1  0  0  0  0
 14 24  1  0  0  0  0
M  END
> <PUBCHEM_COMPOUND_CID>
2519

> <PUBCHEM_CONFORMER_RMSD>
0.4

> <PUBCHEM_MMFF94_PARTIAL_CHARGES>
-0.57
-0.57
-0.42
0.05
-0.42
-0.57
-0.24
0.29
0.71
0.69
0.04
0.3
0.26
0.3
0.15
0
0
0
0
0
0
0
0
0

> <PUBCHEM_EFFECTIVE_ROTOR_COUNT>
0

> <PUBCHEM_HEAVY_ATOM_COUNT>
14

> <PUBCHEM_ATOM_DEF_STEREO_COUNT>
0

> <PUBCHEM_ATOM_UDEF_STEREO_COUNT>
0

> <PUBCHEM_BOND_DEF_STEREO_COUNT>
0

> <PUBCHEM_BOND_UDEF_STEREO_COUNT>
0

> <PUBCHEM_ISOTOPIC_ATOM_COUNT>
0

> <PUBCHEM_COMPONENT_COUNT>
1

> <PUBCHEM_CACTVS_TAUTO_COUNT>
1

> <PUBCHEM_CONFORMER_ID>
000009D700000001

> <PUBCHEM_MMFF94_ENERGY>
22.9007

> <PUBCHEM_SHAPE_MULTIPOLES>
4.01
2.84
0.6
-0.1
-0.4
0
0
0.09
0.26
0
0
2.1
-0.99

> <PUBCHEM_SHAPE_VOLUME>
146

> <PUBCHEM_COORDINATE_TYPE>
2
5
255

$$$$
