# Supplementary material for: HIVprotI: an integrated web based platform for prediction and design of HIV proteins inhibitors
Source: J Cheminform. 2018 Mar 9;10:12. doi: 10.1186/s13321-018-0266-y (PMC5845081; doi:10.1186/s13321-018-0266-y)
Supplement: Supplementary file 2 — Additional file 2. Source code of HIVProtI web server. [file 13321_2018_266_MOESM2_ESM.zip › HIVprotI_Source-code/hivprotI/cdw/data/molecules/CID_5991.sdf]

5991
  -OEChem-02131107543D

 46 49  0     1  0  0  0  0  0999 V2000
   -4.6386    0.7554   -1.1201 O   0  0  0  0  0  0  0  0  0  0  0  0
    6.2927    0.2345   -0.1534 O   0  0  0  0  0  0  0  0  0  0  0  0
   -2.2464    0.3876   -0.5904 C   0  0  1  0  0  0  0  0  0  0  0  0
   -1.5687   -0.7806    0.1613 C   0  0  2  0  0  0  0  0  0  0  0  0
   -0.0661   -0.8643   -0.1173 C   0  0  1  0  0  0  0  0  0  0  0  0
   -3.7375    0.1400   -0.2097 C   0  0  2  0  0  0  0  0  0  0  0  0
    0.6102    0.4559    0.3603 C   0  0  2  0  0  0  0  0  0  0  0  0
   -1.6073    1.7016   -0.1072 C   0  0  0  0  0  0  0  0  0  0  0  0
   -2.4468   -1.9816   -0.1806 C   0  0  0  0  0  0  0  0  0  0  0  0
   -0.0745    1.6968   -0.2712 C   0  0  0  0  0  0  0  0  0  0  0  0
   -3.8704   -1.4017   -0.3128 C   0  0  0  0  0  0  0  0  0  0  0  0
    0.5960   -2.0468    0.5939 C   0  0  0  0  0  0  0  0  0  0  0  0
   -2.0889    0.3105   -2.1382 C   0  0  0  0  0  0  0  0  0  0  0  0
    2.1258    0.3961    0.1867 C   0  0  0  0  0  0  0  0  0  0  0  0
    2.0537   -2.1623    0.1589 C   0  0  0  0  0  0  0  0  0  0  0  0
    2.7934   -0.8471    0.1353 C   0  0  0  0  0  0  0  0  0  0  0  0
   -4.0856    0.5812    1.1554 C   0  0  0  0  0  0  0  0  0  0  0  0
    2.9024    1.5682    0.1634 C   0  0  0  0  0  0  0  0  0  0  0  0
    4.1933   -0.8862    0.0085 C   0  0  0  0  0  0  0  0  0  0  0  0
    4.2932    1.5150    0.0473 C   0  0  0  0  0  0  0  0  0  0  0  0
    4.9386    0.2882   -0.0357 C   0  0  0  0  0  0  0  0  0  0  0  0
   -4.3686    0.9396    2.2656 C   0  0  0  0  0  0  0  0  0  0  0  0
   -1.6751   -0.6191    1.2458 H   0  0  0  0  0  0  0  0  0  0  0  0
    0.1007   -0.9951   -1.1941 H   0  0  0  0  0  0  0  0  0  0  0  0
    0.4521    0.5358    1.4471 H   0  0  0  0  0  0  0  0  0  0  0  0
   -1.8179    1.8701    0.9553 H   0  0  0  0  0  0  0  0  0  0  0  0
   -2.0325    2.5574   -0.6452 H   0  0  0  0  0  0  0  0  0  0  0  0
   -2.4047   -2.7493    0.5989 H   0  0  0  0  0  0  0  0  0  0  0  0
   -2.1387   -2.4503   -1.1220 H   0  0  0  0  0  0  0  0  0  0  0  0
    0.1924    1.7711   -1.3320 H   0  0  0  0  0  0  0  0  0  0  0  0
    0.2982    2.6144    0.1986 H   0  0  0  0  0  0  0  0  0  0  0  0
   -4.3021   -1.7048   -1.2747 H   0  0  0  0  0  0  0  0  0  0  0  0
   -4.5249   -1.8161    0.4636 H   0  0  0  0  0  0  0  0  0  0  0  0
    0.0835   -2.9874    0.3636 H   0  0  0  0  0  0  0  0  0  0  0  0
    0.5400   -1.9109    1.6817 H   0  0  0  0  0  0  0  0  0  0  0  0
   -1.0457    0.3255   -2.4632 H   0  0  0  0  0  0  0  0  0  0  0  0
   -2.5373   -0.5936   -2.5614 H   0  0  0  0  0  0  0  0  0  0  0  0
   -2.5782    1.1672   -2.6165 H   0  0  0  0  0  0  0  0  0  0  0  0
    2.0920   -2.5875   -0.8523 H   0  0  0  0  0  0  0  0  0  0  0  0
    2.5642   -2.8639    0.8298 H   0  0  0  0  0  0  0  0  0  0  0  0
   -5.5334    0.4229   -0.9326 H   0  0  0  0  0  0  0  0  0  0  0  0
    2.4432    2.5489    0.2432 H   0  0  0  0  0  0  0  0  0  0  0  0
    4.6974   -1.8487   -0.0531 H   0  0  0  0  0  0  0  0  0  0  0  0
    4.8649    2.4390    0.0258 H   0  0  0  0  0  0  0  0  0  0  0  0
   -4.6188    1.2575    3.2507 H   0  0  0  0  0  0  0  0  0  0  0  0
    6.5693   -0.6970   -0.1965 H   0  0  0  0  0  0  0  0  0  0  0  0
  1  6  1  0  0  0  0
  1 41  1  0  0  0  0
  2 21  1  0  0  0  0
  2 46  1  0  0  0  0
  3  4  1  0  0  0  0
  3  6  1  0  0  0  0
  3  8  1  0  0  0  0
  3 13  1  0  0  0  0
  4  5  1  0  0  0  0
  4  9  1  0  0  0  0
  4 23  1  0  0  0  0
  5  7  1  0  0  0  0
  5 12  1  0  0  0  0
  5 24  1  0  0  0  0
  6 11  1  0  0  0  0
  6 17  1  0  0  0  0
  7 10  1  0  0  0  0
  7 14  1  0  0  0  0
  7 25  1  0  0  0  0
  8 10  1  0  0  0  0
  8 26  1  0  0  0  0
  8 27  1  0  0  0  0
  9 11  1  0  0  0  0
  9 28  1  0  0  0  0
  9 29  1  0  0  0  0
 10 30  1  0  0  0  0
 10 31  1  0  0  0  0
 11 32  1  0  0  0  0
 11 33  1  0  0  0  0
 12 15  1  0  0  0  0
 12 34  1  0  0  0  0
 12 35  1  0  0  0  0
 13 36  1  0  0  0  0
 13 37  1  0  0  0  0
 13 38  1  0  0  0  0
 14 16  2  0  0  0  0
 14 18  1  0  0  0  0
 15 16  1  0  0  0  0
 15 39  1  0  0  0  0
 15 40  1  0  0  0  0
 16 19  1  0  0  0  0
 17 22  3  0  0  0  0
 18 20  2  0  0  0  0
 18 42  1  0  0  0  0
 19 21  2  0  0  0  0
 19 43  1  0  0  0  0
 20 21  1  0  0  0  0
 20 44  1  0  0  0  0
 22 45  1  0  0  0  0
M  END
> <PUBCHEM_COMPOUND_CID>
5991

> <PUBCHEM_CONFORMER_RMSD>
0.6

> <PUBCHEM_CONFORMER_DIVERSEORDER>
1

> <PUBCHEM_MMFF94_PARTIAL_CHARGES>
19
1 -0.68
14 -0.14
15 0.14
16 -0.14
17 -0.2
18 -0.15
19 -0.15
2 -0.53
20 -0.15
21 0.08
22 -0.18
41 0.4
42 0.15
43 0.15
44 0.15
45 0.18
46 0.45
6 0.48
7 0.14

> <PUBCHEM_EFFECTIVE_ROTOR_COUNT>
1.4

> <PUBCHEM_PHARMACOPHORE_FEATURES>
8
1 1 acceptor
1 1 donor
1 2 donor
1 22 hydrophobe
5 3 4 6 9 11 rings
6 14 16 18 19 20 21 rings
6 3 4 5 7 8 10 rings
6 5 7 12 14 15 16 rings

> <PUBCHEM_HEAVY_ATOM_COUNT>
22

> <PUBCHEM_ATOM_DEF_STEREO_COUNT>
5

> <PUBCHEM_ATOM_UDEF_STEREO_COUNT>
0

> <PUBCHEM_BOND_DEF_STEREO_COUNT>
0

> <PUBCHEM_BOND_UDEF_STEREO_COUNT>
0

> <PUBCHEM_ISOTOPIC_ATOM_COUNT>
0

> <PUBCHEM_COMPONENT_COUNT>
1

> <PUBCHEM_CACTVS_TAUTO_COUNT>
9

> <PUBCHEM_CONFORMER_ID>
0000176700000001

> <PUBCHEM_MMFF94_ENERGY>
75.3654

> <PUBCHEM_FEATURE_SELFOVERLAP>
40.688

> <PUBCHEM_SHAPE_FINGERPRINT>
10498660 4 18342749506643613468
10616163 171 18409168779258563726
10906281 52 18264470842358096328
10967382 1 18412267250586365450
11132069 177 18272376342944582165
11315181 36 17821731606896645632
11552529 35 18042409023857170407
11578080 2 16986608699823168238
11796584 16 15068335744493476652
12107183 9 17683230735629787875
12236239 1 17894631478686726793
12403259 415 18272660026136272716
12403814 3 17560806537095390255
12633257 1 18337675312037170922
12644460 14 18272373113562017722
12788726 201 17023736973967446465
128620 24 17418093226102290324
13140716 1 18268700615596632297
13224815 77 18413111658088721490
13675066 3 17775000202262888263
14790565 3 18338508652047225176
15163728 17 15503757810975012073
15183329 4 18412824720947721566
15196674 1 18339927021972690006
15209289 33 18335983090563957729
15209294 21 18041270054432976425
15309172 13 18411979178724667011
15536298 74 18335704935992592542
15788980 27 17775288252861026296
16945 1 18267879434892193555
17349148 13 18130793352170989680
1813 80 17561071510628356255
18186145 218 18412269424008498918
19489759 90 15357696400996789377
19591789 44 18195811769314413418
200 152 17822293470386539978
21033648 29 17988659487906062452
21267235 1 18339074891766136735
21623110 236 18269832017346076821
23402539 116 18411145705955624870
23402655 69 18187645787044613350
23559900 14 18335989662724107904
335352 9 18411422829660972940
34934 24 18341620347204882519
350125 39 18412826876710223604
3545911 37 18412827979719882990
3680242 22 18341898532563738186
4214541 1 18408605833599596335
474 4 18412824659947501072
5104073 3 18338238168023188010
542803 24 17530963583909718352
633830 44 18186802448640987164
9709674 26 18411416211428203382

> <PUBCHEM_SHAPE_MULTIPOLES>
441.01
10.64
2.03
1.22
5.45
-1.72
-1.21
1.7
-9.29
0.04
-1.66
-1.9
5.17
-5.04

> <PUBCHEM_SHAPE_SELFOVERLAP>
961.464

> <PUBCHEM_SHAPE_VOLUME>
238.8

> <PUBCHEM_COORDINATE_TYPE>
2
5
255

$$$$
