# Supplementary material for: HIVprotI: an integrated web based platform for prediction and design of HIV proteins inhibitors
Source: J Cheminform. 2018 Mar 9;10:12. doi: 10.1186/s13321-018-0266-y (PMC5845081; doi:10.1186/s13321-018-0266-y)
Supplement: Supplementary file 2 — Additional file 2. Source code of HIVProtI web server. [file 13321_2018_266_MOESM2_ESM.zip › HIVprotI_Source-code/hivprotI/cdw/data/molecules/cubane.mol]

Molecule Name
  CHEMDOOD09190921373D 0   0.00000     0.00000     0
[Insert Comment Here]
  8 12  0  0  0  0  0  0  0  0  1 V2000
    0.2500    0.7571    0.0000   C 0  0  0  2  0  0  0  0  0  0  0  0
   -0.4571    0.0500    0.0000   C 0  0  0  2  0  0  0  0  0  0  0  0
    0.2500   -0.6571    0.0000   C 0  0  0  2  0  0  0  0  0  0  0  0
    0.9571    0.0500    0.0000   C 0  0  0  2  0  0  0  0  0  0  0  0
   -0.2500    0.6571    0.0000   C 0  0  0  2  0  0  0  0  0  0  0  0
   -0.9571   -0.0500    0.0000   C 0  0  0  2  0  0  0  0  0  0  0  0
   -0.2500   -0.7571    0.0000   C 0  0  0  2  0  0  0  0  0  0  0  0
    0.4571   -0.0500    0.0000   C 0  0  0  2  0  0  0  0  0  0  0  0
  1  2  1  0  0  0  0
  2  3  1  0  0  0  0
  3  4  1  0  0  0  0
  1  4  1  0  0  0  0
  5  6  1  0  0  0  0
  6  7  1  0  0  0  0
  7  8  1  0  0  0  0
  5  8  1  0  0  0  0
  5  1  1  0  0  0  0
  8  4  1  0  0  0  0
  7  3  1  0  0  0  0
  6  2  1  0  0  0  0
M  END
