# Supplementary material for: HIVprotI: an integrated web based platform for prediction and design of HIV proteins inhibitors
Source: J Cheminform. 2018 Mar 9;10:12. doi: 10.1186/s13321-018-0266-y (PMC5845081; doi:10.1186/s13321-018-0266-y)
Supplement: Supplementary file 2 — Additional file 2. Source code of HIVProtI web server. [file 13321_2018_266_MOESM2_ESM.zip › HIVprotI_Source-code/hivprotI/cdw/data/molecules/cyclohexane.mol]

Molecule Name
  CHEMDOOD07040913303D 0   0.00000     0.00000     0
[Insert Comment Here]
 18 18  0  0  0  0  0  0  0  0  1 V2000
    0.0000    1.0000    0.0000   C 0  0  0  3  0  0  0  0  0  0  0  0
   -0.8660    0.5000    0.0000   C 0  0  0  3  0  0  0  0  0  0  0  0
   -0.8660   -0.5000    0.0000   C 0  0  0  3  0  0  0  0  0  0  0  0
    0.0000   -1.0000    0.0000   C 0  0  0  3  0  0  0  0  0  0  0  0
    0.8660   -0.5000    0.0000   C 0  0  0  3  0  0  0  0  0  0  0  0
    0.8660    0.5000    0.0000   C 0  0  0  3  0  0  0  0  0  0  0  0
    0.6428    1.7660    0.0000   H-2  0  0  1  0  0  0  0  0  0  0  0
   -0.6428    1.7660    0.0000   H-2  0  0  1  0  0  0  0  0  0  0  0
   -1.2080    1.4397    0.0000   H-2  0  0  1  0  0  0  0  0  0  0  0
   -1.8508    0.3264    0.0000   H-2  0  0  1  0  0  0  0  0  0  0  0
   -1.8508   -0.3264    0.0000   H-2  0  0  1  0  0  0  0  0  0  0  0
   -1.2080   -1.4397    0.0000   H-2  0  0  1  0  0  0  0  0  0  0  0
   -0.6428   -1.7660    0.0000   H-2  0  0  1  0  0  0  0  0  0  0  0
    0.6428   -1.7660    0.0000   H-2  0  0  1  0  0  0  0  0  0  0  0
    1.2080   -1.4397    0.0000   H-2  0  0  1  0  0  0  0  0  0  0  0
    1.8508   -0.3264    0.0000   H-2  0  0  1  0  0  0  0  0  0  0  0
    1.8508    0.3264    0.0000   H-2  0  0  1  0  0  0  0  0  0  0  0
    1.2080    1.4397    0.0000   H-2  0  0  1  0  0  0  0  0  0  0  0
  1  2  1  0  0  0  0
  2  3  1  0  0  0  0
  3  4  1  0  0  0  0
  4  5  1  0  0  0  0
  5  6  1  0  0  0  0
  1  6  1  0  0  0  0
  1  7  1  0  0  0  0
  1  8  1  0  0  0  0
  2  9  1  0  0  0  0
  2 10  1  0  0  0  0
  3 11  1  0  0  0  0
  3 12  1  0  0  0  0
  4 13  1  0  0  0  0
  4 14  1  0  0  0  0
  5 15  1  0  0  0  0
  5 16  1  0  0  0  0
  6 17  1  0  0  0  0
  6 18  1  0  0  0  0
M  END
