# Supplementary material for: HIVprotI: an integrated web based platform for prediction and design of HIV proteins inhibitors
Source: J Cheminform. 2018 Mar 9;10:12. doi: 10.1186/s13321-018-0266-y (PMC5845081; doi:10.1186/s13321-018-0266-y)
Supplement: Supplementary file 2 — Additional file 2. Source code of HIVProtI web server. [file 13321_2018_266_MOESM2_ESM.zip › HIVprotI_Source-code/hivprotI/cdw/data/molecules/cyclohexane_3D.mol]

8078
  -OEChem-06060922493D

 18 18  0     0  0  0  0  0  0999 V2000
    0.1105   -1.0856    0.1131 C   0  0  0  0  0  0  0  0  0  0  0  0
    1.2040   -1.3799    1.1364 C   0  0  0  0  0  0  0  0  0  0  0  0
   -1.2275   -1.6906    0.5295 C   0  0  0  0  0  0  0  0  0  0  0  0
    0.7971   -0.9348    2.5386 C   0  0  0  0  0  0  0  0  0  0  0  0
   -1.6344   -1.2454    1.9315 C   0  0  0  0  0  0  0  0  0  0  0  0
   -0.5409   -1.5397    2.9549 C   0  0  0  0  0  0  0  0  0  0  0  0
    0.4052   -1.4804   -0.8657 H   0  0  0  0  0  0  0  0  0  0  0  0
    0.0000   -0.0001    0.0000 H   0  0  0  0  0  0  0  0  0  0  0  0
    2.1302   -0.8732    0.8427 H   0  0  0  0  0  0  0  0  0  0  0  0
    1.4165   -2.4561    1.1432 H   0  0  0  0  0  0  0  0  0  0  0  0
   -1.1571   -2.7850    0.5008 H   0  0  0  0  0  0  0  0  0  0  0  0
   -2.0027   -1.4014   -0.1890 H   0  0  0  0  0  0  0  0  0  0  0  0
    0.7269    0.1596    2.5673 H   0  0  0  0  0  0  0  0  0  0  0  0
    1.5723   -1.2241    3.2570 H   0  0  0  0  0  0  0  0  0  0  0  0
   -2.5606   -1.7520    2.2252 H   0  0  0  0  0  0  0  0  0  0  0  0
   -1.8469   -0.1692    1.9247 H   0  0  0  0  0  0  0  0  0  0  0  0
   -0.8357   -1.1449    3.9337 H   0  0  0  0  0  0  0  0  0  0  0  0
   -0.4305   -2.6253    3.0680 H   0  0  0  0  0  0  0  0  0  0  0  0
  1  2  1  0  0  0  0
  1  3  1  0  0  0  0
  1  7  1  0  0  0  0
  1  8  1  0  0  0  0
  2  4  1  0  0  0  0
  2  9  1  0  0  0  0
  2 10  1  0  0  0  0
  3  5  1  0  0  0  0
  3 11  1  0  0  0  0
  3 12  1  0  0  0  0
  4  6  1  0  0  0  0
  4 13  1  0  0  0  0
  4 14  1  0  0  0  0
  5  6  1  0  0  0  0
  5 15  1  0  0  0  0
  5 16  1  0  0  0  0
  6 17  1  0  0  0  0
  6 18  1  0  0  0  0
M  END
> <PUBCHEM_COMPOUND_CID>
8078

> <PUBCHEM_CONFORMER_RMSD>
0.4

> <PUBCHEM_MMFF94_PARTIAL_CHARGES>
0
0
0
0
0
0
0
0
0
0
0
0
0
0
0
0
0
0

> <PUBCHEM_EFFECTIVE_ROTOR_COUNT>
1.2

> <PUBCHEM_HEAVY_ATOM_COUNT>
6

> <PUBCHEM_ATOM_DEF_STEREO_COUNT>
0

> <PUBCHEM_ATOM_UDEF_STEREO_COUNT>
0

> <PUBCHEM_BOND_DEF_STEREO_COUNT>
0

> <PUBCHEM_BOND_UDEF_STEREO_COUNT>
0

> <PUBCHEM_ISOTOPIC_ATOM_COUNT>
0

> <PUBCHEM_COMPONENT_COUNT>
1

> <PUBCHEM_CACTVS_TAUTO_COUNT>
1

> <PUBCHEM_CONFORMER_ID>
00001F8E00000001

> <PUBCHEM_MMFF94_ENERGY>
-3.5609

> <PUBCHEM_SHAPE_MULTIPOLES>
1.68
1.68
0.67
0
0
0
0
0
0
0
0
0
0

> <PUBCHEM_SHAPE_VOLUME>
76

> <PUBCHEM_COORDINATE_TYPE>
2
5
255

$$$$
