# Supplementary material for: HIVprotI: an integrated web based platform for prediction and design of HIV proteins inhibitors
Source: J Cheminform. 2018 Mar 9;10:12. doi: 10.1186/s13321-018-0266-y (PMC5845081; doi:10.1186/s13321-018-0266-y)
Supplement: Supplementary file 2 — Additional file 2. Source code of HIVProtI web server. [file 13321_2018_266_MOESM2_ESM.zip › HIVprotI_Source-code/hivprotI/cdw/data/molecules/ddt_3D.mol]

3036
  -OEChem-12280913053D

 28 29  0     0  0  0  0  0  0999 V2000
    0.0456    1.0544   -1.9374 Cl  0  0  0  0  0  0  0  0  0  0  0  0
   -0.7952   -1.7026   -1.7706 Cl  0  0  0  0  0  0  0  0  0  0  0  0
    0.6447   -0.8006   -4.1065 Cl  0  0  0  0  0  0  0  0  0  0  0  0
    1.8316   -0.9435    4.4004 Cl  0  0  0  0  0  0  0  0  0  0  0  0
    6.9949    1.1239   -3.9007 Cl  0  0  0  0  0  0  0  0  0  0  0  0
    1.9032   -1.0692   -1.6001 C   0  0  0  0  0  0  0  0  0  0  0  0
    1.8846   -1.0376   -0.1090 C   0  0  0  0  0  0  0  0  0  0  0  0
    3.2176   -0.5035   -2.1949 C   0  0  0  0  0  0  0  0  0  0  0  0
    0.5585   -0.6223   -2.3126 C   0  0  0  0  0  0  0  0  0  0  0  0
    2.2670    0.1198    0.5688 C   0  0  0  0  0  0  0  0  0  0  0  0
    4.3480   -1.2638   -2.0859 C   0  0  0  0  0  0  0  0  0  0  0  0
    1.4856   -2.1660    0.6075 C   0  0  0  0  0  0  0  0  0  0  0  0
    3.1719    0.7242   -2.7939 C   0  0  0  0  0  0  0  0  0  0  0  0
    2.2506    0.1490    1.9633 C   0  0  0  0  0  0  0  0  0  0  0  0
    5.5313   -0.7541   -2.6203 C   0  0  0  0  0  0  0  0  0  0  0  0
    1.4691   -2.1369    2.0020 C   0  0  0  0  0  0  0  0  0  0  0  0
    4.3552    1.2340   -3.3284 C   0  0  0  0  0  0  0  0  0  0  0  0
    1.8515   -0.9793    2.6800 C   0  0  0  0  0  0  0  0  0  0  0  0
    5.5350    0.4948   -3.2417 C   0  0  0  0  0  0  0  0  0  0  0  0
    1.9777   -2.1366   -1.8749 H   0  0  0  0  0  0  0  0  0  0  0  0
    2.5727    1.0177    0.0401 H   0  0  0  0  0  0  0  0  0  0  0  0
    4.3513   -2.2356   -1.6034 H   0  0  0  0  0  0  0  0  0  0  0  0
    1.1951   -3.0814    0.0991 H   0  0  0  0  0  0  0  0  0  0  0  0
    2.3077    1.3562   -2.8879 H   0  0  0  0  0  0  0  0  0  0  0  0
    2.5491    1.0585    2.4783 H   0  0  0  0  0  0  0  0  0  0  0  0
    6.4431   -1.3411   -2.5451 H   0  0  0  0  0  0  0  0  0  0  0  0
    1.1584   -3.0244    2.5473 H   0  0  0  0  0  0  0  0  0  0  0  0
    4.3449    2.2098   -3.8075 H   0  0  0  0  0  0  0  0  0  0  0  0
  1  9  1  0  0  0  0
  2  9  1  0  0  0  0
  3  9  1  0  0  0  0
  4 18  1  0  0  0  0
  5 19  1  0  0  0  0
  6  7  1  0  0  0  0
  6  8  1  0  0  0  0
  6  9  1  0  0  0  0
  6 20  1  0  0  0  0
  7 10  2  0  0  0  0
  7 12  1  0  0  0  0
  8 11  2  0  0  0  0
  8 13  1  0  0  0  0
 10 14  1  0  0  0  0
 10 21  1  0  0  0  0
 11 15  1  0  0  0  0
 11 22  1  0  0  0  0
 12 16  2  0  0  0  0
 12 23  1  0  0  0  0
 13 17  2  0  0  0  0
 13 24  1  0  0  0  0
 14 18  2  0  0  0  0
 14 25  1  0  0  0  0
 15 19  2  0  0  0  0
 15 26  1  0  0  0  0
 16 18  1  0  0  0  0
 16 27  1  0  0  0  0
 17 19  1  0  0  0  0
 17 28  1  0  0  0  0
M  END
> <PUBCHEM_COMPOUND_CID>
3036

> <PUBCHEM_CONFORMER_RMSD>
0.6

> <PUBCHEM_EFFECTIVE_ROTOR_COUNT>
3

> <PUBCHEM_MMFF94_PARTIAL_CHARGES>
-0.29
-0.29
-0.29
-0.18
-0.18
0.29
-0.14
-0.14
0.87
-0.15
-0.15
-0.15
-0.15
-0.15
-0.15
-0.15
-0.15
0.18
0.18
0
0.15
0.15
0.15
0.15
0.15
0.15
0.15
0.15

> <PUBCHEM_HEAVY_ATOM_COUNT>
19

> <PUBCHEM_ATOM_DEF_STEREO_COUNT>
0

> <PUBCHEM_ATOM_UDEF_STEREO_COUNT>
0

> <PUBCHEM_BOND_DEF_STEREO_COUNT>
0

> <PUBCHEM_BOND_UDEF_STEREO_COUNT>
0

> <PUBCHEM_ISOTOPIC_ATOM_COUNT>
0

> <PUBCHEM_COMPONENT_COUNT>
1

> <PUBCHEM_CACTVS_TAUTO_COUNT>
1

> <PUBCHEM_CONFORMER_ID>
00000BDC00000001

> <PUBCHEM_MMFF94_ENERGY>
59.0944

> <PUBCHEM_SHAPE_MULTIPOLES>
8.01
4.01
1.39
0.04
-6.84
0.97
-0.78
-0.41
5.23
0.63
2.39
0.54
-27.82

> <PUBCHEM_SHAPE_VOLUME>
264.1

> <PUBCHEM_COORDINATE_TYPE>
2
5
255

$$$$
