# Supplementary material for: HIVprotI: an integrated web based platform for prediction and design of HIV proteins inhibitors
Source: J Cheminform. 2018 Mar 9;10:12. doi: 10.1186/s13321-018-0266-y (PMC5845081; doi:10.1186/s13321-018-0266-y)
Supplement: Supplementary file 2 — Additional file 2. Source code of HIVProtI web server. [file 13321_2018_266_MOESM2_ESM.zip › HIVprotI_Source-code/hivprotI/cdw/data/molecules/hanserExample.mol]

Molecule Name
  CHEMDOOD07080901353D 0   0.00000     0.00000     0
[Insert Comment Here]
 16 18  0  0  0  0  0  0  0  0  1 V2000
    0.4141    1.0492    0.0000   C 0  0  0  3  0  0  0  0  0  0  0  0
    1.3651    0.7401    0.0000   C 0  0  0  2  0  0  0  0  0  0  0  0
    1.5731   -0.2380    0.0000   C 0  0  0  2  0  0  0  0  0  0  0  0
    0.8299   -0.9071    0.0000   C 0  0  0  3  0  0  0  0  0  0  0  0
   -0.1211   -0.5981    0.0000   C 0  0  0  3  0  0  0  0  0  0  0  0
   -0.3291    0.3800    0.0000   C 0  0  0  2  0  0  0  0  0  0  0  0
    2.2312    1.2402    0.0000   C 0  0  0  3  0  0  0  0  0  0  0  0
    2.9743    0.5710    0.0000   C 0  0  0  3  0  0  0  0  0  0  0  0
    2.5676   -0.3425    0.0000   C 0  0  0  3  0  0  0  0  0  0  0  0
   -1.2801    0.6891    0.0000   C 0  0  0  2  0  0  0  0  0  0  0  0
   -1.0722   -0.2891    0.0000   C 0  0  0  2  0  0  0  0  0  0  0  0
   -2.0233    0.0199    0.0000   C 0  0  0  2  0  0  0  0  0  0  0  0
   -1.8153   -0.9582    0.0000   C 0  0  0  4  0  0  0  0  0  0  0  0
   -2.9743    0.3289    0.0000   C 0  0  0  4  0  0  0  0  0  0  0  0
   -0.4031   -1.0322    0.0000   C 0  0  0  3  0  0  0  0  0  0  0  0
   -1.3812   -1.2402    0.0000   C 0  0  0  3  0  0  0  0  0  0  0  0
  1  2  1  0  0  0  0
  2  3  1  0  0  0  0
  3  4  1  0  0  0  0
  4  5  1  0  0  0  0
  5  6  1  0  0  0  0
  1  6  1  0  0  0  0
  2  7  1  0  0  0  0
  7  8  1  0  0  0  0
  8  9  1  0  0  0  0
  9  3  1  0  0  0  0
  6 10  1  0  0  0  0
 10 11  1  0  0  0  0
 10 12  1  0  0  0  0
 12 13  1  0  0  0  0
 12 14  1  0  0  0  0
 11 15  1  0  0  0  0
 15 16  1  0  0  0  0
 11 16  1  0  0  0  0
M  END
