# Supplementary material for: HIVprotI: an integrated web based platform for prediction and design of HIV proteins inhibitors
Source: J Cheminform. 2018 Mar 9;10:12. doi: 10.1186/s13321-018-0266-y (PMC5845081; doi:10.1186/s13321-018-0266-y)
Supplement: Supplementary file 2 — Additional file 2. Source code of HIVProtI web server. [file 13321_2018_266_MOESM2_ESM.zip › HIVprotI_Source-code/hivprotI/cdw/data/molecules/hexane.mol]

Molecule Name
  CHEMDOOD07040913283D 0   0.00000     0.00000     0
[Insert Comment Here]
 20 19  0  0  0  0  0  0  0  0  1 V2000
   -2.1563   -0.3168    0.0000   C 0  0  0  4  0  0  0  0  0  0  0  0
   -1.3061    0.2097    0.0000   C 0  0  0  3  0  0  0  0  0  0  0  0
   -0.4251   -0.2633    0.0000   C 0  0  0  3  0  0  0  0  0  0  0  0
    0.4251    0.2633    0.0000   C 0  0  0  3  0  0  0  0  0  0  0  0
    1.3061   -0.2097    0.0000   C 0  0  0  3  0  0  0  0  0  0  0  0
    2.1563    0.3168    0.0000   C 0  0  0  4  0  0  0  0  0  0  0  0
   -3.0374    0.1562    0.0000   H-2  0  0  1  0  0  0  0  0  0  0  0
   -3.0065   -0.8433    0.0000   H-2  0  0  1  0  0  0  0  0  0  0  0
   -2.1254   -1.3163    0.0000   H-2  0  0  1  0  0  0  0  0  0  0  0
   -0.6873    0.9953    0.0000   H-2  0  0  1  0  0  0  0  0  0  0  0
   -1.9723    0.9555    0.0000   H-2  0  0  1  0  0  0  0  0  0  0  0
   -1.0439   -1.0488    0.0000   H-2  0  0  1  0  0  0  0  0  0  0  0
    0.2411   -1.0091    0.0000   H-2  0  0  1  0  0  0  0  0  0  0  0
    1.0439    1.0488    0.0000   H-2  0  0  1  0  0  0  0  0  0  0  0
   -0.2411    1.0091    0.0000   H-2  0  0  1  0  0  0  0  0  0  0  0
    0.6873   -0.9953    0.0000   H-2  0  0  1  0  0  0  0  0  0  0  0
    1.9723   -0.9555    0.0000   H-2  0  0  1  0  0  0  0  0  0  0  0
    3.0374   -0.1562    0.0000   H-2  0  0  1  0  0  0  0  0  0  0  0
    3.0065    0.8433    0.0000   H-2  0  0  1  0  0  0  0  0  0  0  0
    2.1254    1.3163    0.0000   H-2  0  0  1  0  0  0  0  0  0  0  0
  1  2  1  0  0  0  0
  2  3  1  0  0  0  0
  3  4  1  0  0  0  0
  4  5  1  0  0  0  0
  5  6  1  0  0  0  0
  1  7  1  0  0  0  0
  1  8  1  0  0  0  0
  1  9  1  0  0  0  0
  2 10  1  0  0  0  0
  2 11  1  0  0  0  0
  3 12  1  0  0  0  0
  3 13  1  0  0  0  0
  4 14  1  0  0  0  0
  4 15  1  0  0  0  0
  5 16  1  0  0  0  0
  5 17  1  0  0  0  0
  6 18  1  0  0  0  0
  6 19  1  0  0  0  0
  6 20  1  0  0  0  0
M  END
