# Supplementary material for: HIVprotI: an integrated web based platform for prediction and design of HIV proteins inhibitors
Source: J Cheminform. 2018 Mar 9;10:12. doi: 10.1186/s13321-018-0266-y (PMC5845081; doi:10.1186/s13321-018-0266-y)
Supplement: Supplementary file 2 — Additional file 2. Source code of HIVProtI web server. [file 13321_2018_266_MOESM2_ESM.zip › HIVprotI_Source-code/hivprotI/cdw/data/molecules/larger.mol]

Molecule Name
  CHEMDOOD08070920113D 0   0.00000     0.00000     0
[Insert Comment Here]
 42 47  0  0  0  0  0  0  0  0  1 V2000
    2.5688   -1.4702    0.0000   O 0  0  0  1  0  0  0  0  0  0  0  0
   -1.3587    0.4207    0.0000   O 0  0  0  1  0  0  0  0  0  0  0  0
    7.1400   -0.8173    0.0000   O 0  0  0  1  0  0  0  0  0  0  0  0
   -4.3466    0.6451    0.0000   N 0  0  0  1  0  0  0  0  0  0  0  0
   -4.5151    1.6308    0.0000   N 0  0  0  1  0  0  0  0  0  0  0  0
   -2.8921   -0.3846    0.0000   N 0  0  0  2  0  0  0  0  0  0  0  0
   -1.4280   -1.3100    0.0000   N 0  0  0  2  0  0  0  0  0  0  0  0
    5.6867    0.1250    0.0000   N 0  0  0  2  0  0  0  0  0  0  0  0
    4.5987   -1.5532    0.0000   N 0  0  0  1  0  0  0  0  0  0  0  0
    4.2288    1.1115    0.0000   N 0  0  0  1  0  0  0  0  0  0  0  0
   -3.4856    3.0853    0.0000   C 0  0  0  1  0  0  0  0  0  0  0  0
   -3.6298    2.0957    0.0000   C 0  0  0  1  0  0  0  0  0  0  0  0
   -3.3412    4.0748    0.0000   C 0  0  0  4  0  0  0  0  0  0  0  0
   -4.4751    3.2295    0.0000   C 0  0  0  4  0  0  0  0  0  0  0  0
   -2.4960    2.9409    0.0000   C 0  0  0  4  0  0  0  0  0  0  0  0
   -2.9141    1.3973    0.0000   C 0  0  0  2  0  0  0  0  0  0  0  0
   -3.3571    0.5008    0.0000   C 0  0  0  1  0  0  0  0  0  0  0  0
   -5.0449   -0.0706    0.0000   C 0  0  0  1  0  0  0  0  0  0  0  0
   -6.0140    0.1763    0.0000   C 0  0  0  2  0  0  0  0  0  0  0  0
   -4.7742   -1.0333    0.0000   C 0  0  0  2  0  0  0  0  0  0  0  0
   -1.8929   -0.4246    0.0000   C 0  0  0  1  0  0  0  0  0  0  0  0
   -0.4288   -1.3500    0.0000   C 0  0  0  1  0  0  0  0  0  0  0  0
    0.0361   -2.2353    0.0000   C 0  0  0  1  0  0  0  0  0  0  0  0
    1.0353   -2.2754    0.0000   C 0  0  0  1  0  0  0  0  0  0  0  0
   -6.7123   -0.5395    0.0000   C 0  0  0  2  0  0  0  0  0  0  0  0
   -5.4727   -1.7490    0.0000   C 0  0  0  2  0  0  0  0  0  0  0  0
   -6.4416   -1.5021    0.0000   C 0  0  0  1  0  0  0  0  0  0  0  0
    1.5696   -1.4301    0.0000   C 0  0  0  1  0  0  0  0  0  0  0  0
    0.1055   -0.5047    0.0000   C 0  0  0  2  0  0  0  0  0  0  0  0
    1.1046   -0.5448    0.0000   C 0  0  0  2  0  0  0  0  0  0  0  0
   -0.5340   -3.1071    0.0000   C 0  0  0  2  0  0  0  0  0  0  0  0
    1.5338   -3.1900    0.0000   C 0  0  0  2  0  0  0  0  0  0  0  0
   -7.1400   -2.2179    0.0000   C 0  0  0  4  0  0  0  0  0  0  0  0
   -0.0568   -4.0331    0.0000   C 0  0  0  2  0  0  0  0  0  0  0  0
    0.9840   -4.0748    0.0000   C 0  0  0  2  0  0  0  0  0  0  0  0
    3.1030   -0.6249    0.0000   C 0  0  0  1  0  0  0  0  0  0  0  0
    4.1440   -0.6625    0.0000   C 0  0  0  1  0  0  0  0  0  0  0  0
    4.6880    0.1766    0.0000   C 0  0  0  1  0  0  0  0  0  0  0  0
    2.6224    0.2992    0.0000   C 0  0  0  2  0  0  0  0  0  0  0  0
    3.1890    1.1732    0.0000   C 0  0  0  2  0  0  0  0  0  0  0  0
    6.1413   -0.7658    0.0000   C 0  0  0  1  0  0  0  0  0  0  0  0
    5.5973   -1.6048    0.0000   C 0  0  0  2  0  0  0  0  0  0  0  0
  1 28  1  0  0  0  0
  1 36  1  0  0  0  0
  2 21  2  0  0  0  0
  3 41  2  0  0  0  0
  4  5  1  0  0  0  0
  4 17  1  0  0  0  0
  4 18  1  0  0  0  0
  5 12  2  0  0  0  0
  6 17  1  0  0  0  0
  6 21  1  0  0  0  0
  7 21  1  0  0  0  0
  7 22  1  0  0  0  0
  8 38  1  0  0  0  0
  8 41  1  0  0  0  0
  9 37  1  0  0  0  0
  9 42  2  0  0  0  0
 10 38  2  0  0  0  0
 10 40  1  0  0  0  0
 11 12  1  0  0  0  0
 11 13  1  0  0  0  0
 11 14  1  0  0  0  0
 11 15  1  0  0  0  0
 12 16  1  0  0  0  0
 16 17  2  0  0  0  0
 18 19  2  0  0  0  0
 18 20  1  0  0  0  0
 19 25  1  0  0  0  0
 20 26  2  0  0  0  0
 22 23  1  0  0  0  0
 22 29  2  0  0  0  0
 23 24  1  0  0  0  0
 23 31  2  0  0  0  0
 24 28  1  0  0  0  0
 24 32  2  0  0  0  0
 25 27  2  0  0  0  0
 26 27  1  0  0  0  0
 27 33  1  0  0  0  0
 28 30  2  0  0  0  0
 29 30  1  0  0  0  0
 31 34  1  0  0  0  0
 32 35  1  0  0  0  0
 34 35  2  0  0  0  0
 36 37  2  0  0  0  0
 36 39  1  0  0  0  0
 37 38  1  0  0  0  0
 39 40  2  0  0  0  0
 41 42  1  0  0  0  0
M  END
