# Supplementary material for: HIVprotI: an integrated web based platform for prediction and design of HIV proteins inhibitors
Source: J Cheminform. 2018 Mar 9;10:12. doi: 10.1186/s13321-018-0266-y (PMC5845081; doi:10.1186/s13321-018-0266-y)
Supplement: Supplementary file 2 — Additional file 2. Source code of HIVProtI web server. [file 13321_2018_266_MOESM2_ESM.zip › HIVprotI_Source-code/hivprotI/cdw/data/molecules/morphine.mol]

Molecule Name
  CHEMDOOD09190912333D 0   0.00000     0.00000     0
[Insert Comment Here]
 21 25  0  0  0  0  0  0  0  0  1 V2000
   -2.1895    0.0528    0.0000   O 0  0  0  1  0  0  0  0  0  0  0  0
   -2.4209   -2.4021    0.0000   O 0  0  0  2  0  0  0  0  0  0  0  0
   -2.4209    2.4021    0.0000   O 0  0  0  2  0  0  0  0  0  0  0  0
    1.7398   -0.9511    0.0000   N 0  0  0  1  0  0  0  0  0  0  0  0
   -0.7312   -0.4755    0.0000   C 0  0  0  1  0  0  0  0  0  0  0  0
    0.0924   -0.9511    0.0000   C 0  0  0  2  0  0  0  0  0  0  0  0
    0.9161   -0.4755    0.0000   C 0  0  0  2  0  0  0  0  0  0  0  0
   -1.5549   -0.9511    0.0000   C 0  0  0  2  0  0  0  0  0  0  0  0
   -0.1817    0.2219    0.0000   C 0  0  0  3  0  0  0  0  0  0  0  0
   -0.7312    0.4755    0.0000   C 0  0  0  1  0  0  0  0  0  0  0  0
    0.9161    0.4755    0.0000   C 0  0  0  3  0  0  0  0  0  0  0  0
    1.1709    0.2219    0.0000   C 0  0  0  3  0  0  0  0  0  0  0  0
    0.0924    0.9511    0.0000   C 0  0  0  1  0  0  0  0  0  0  0  0
   -1.5549   -1.9022    0.0000   C 0  0  0  2  0  0  0  0  0  0  0  0
    0.0924   -1.9022    0.0000   C 0  0  0  2  0  0  0  0  0  0  0  0
   -1.5549    0.9511    0.0000   C 0  0  0  1  0  0  0  0  0  0  0  0
   -0.7312   -2.3777    0.0000   C 0  0  0  2  0  0  0  0  0  0  0  0
    2.4209   -1.6832    0.0000   C 0  0  0  4  0  0  0  0  0  0  0  0
    0.0924    1.9022    0.0000   C 0  0  0  2  0  0  0  0  0  0  0  0
   -1.5549    1.9022    0.0000   C 0  0  0  1  0  0  0  0  0  0  0  0
   -0.7312    2.3777    0.0000   C 0  0  0  2  0  0  0  0  0  0  0  0
  1  8  1  0  0  0  0
  1 16  1  0  0  0  0
 14  2  1  6  0  0  0
  3 20  1  0  0  0  0
  4  7  1  0  0  0  0
  4 12  1  0  0  0  0
  4 18  1  0  0  0  0
  5  6  1  0  0  0  0
  5  8  1  0  0  0  0
  5  9  1  1  0  0  0
  5 10  1  0  0  0  0
  6  7  1  0  0  0  0
  6 15  1  0  0  0  0
  7 11  1  0  0  0  0
  8 14  1  0  0  0  0
  9 12  1  0  0  0  0
 10 13  2  0  0  0  0
 10 16  1  0  0  0  0
 11 13  1  0  0  0  0
 13 19  1  0  0  0  0
 14 17  1  0  0  0  0
 15 17  2  0  0  0  0
 16 20  2  0  0  0  0
 19 21  2  0  0  0  0
 20 21  1  0  0  0  0
M  END
