# Supplementary material for: HIVprotI: an integrated web based platform for prediction and design of HIV proteins inhibitors
Source: J Cheminform. 2018 Mar 9;10:12. doi: 10.1186/s13321-018-0266-y (PMC5845081; doi:10.1186/s13321-018-0266-y)
Supplement: Supplementary file 2 — Additional file 2. Source code of HIVProtI web server. [file 13321_2018_266_MOESM2_ESM.zip › HIVprotI_Source-code/hivprotI/cdw/data/molecules/morphine3D.mol]

Molecule Name
  CHEMDOOD12250908183D 0   0.00000     0.00000     0
[Insert Comment Here]
 40 44  0  0  0  0  0  0  0  0  1 V2000
   -2.4201   -1.3169    0.4885   C 0  0  0  1  0  0  0  0  0  0  0  0
   -2.4007   -0.2197    0.6870   C 0  0  0  1  0  0  0  0  0  0  0  0
   -3.1630   -1.7585    0.5832   H 0  0  0  1  0  0  0  0  0  0  0  0
   -1.4920   -1.8472    0.1276   C 0  0  0  1  0  0  0  0  0  0  0  0
   -3.3129    0.2911    0.9878   O 0  0  0  1  0  0  0  0  0  0  0  0
   -1.4550    0.3261    0.5477   C 0  0  0  1  0  0  0  0  0  0  0  0
   -0.5339   -1.2844   -0.0016   C 0  0  0  1  0  0  0  0  0  0  0  0
   -1.5355   -2.6937   -0.0688   H 0  0  0  1  0  0  0  0  0  0  0  0
   -3.1138    1.0345    1.1162   H 0  0  0  1  0  0  0  0  0  0  0  0
   -0.5385   -0.2088    0.2615   C 0  0  0  1  0  0  0  0  0  0  0  0
   -1.3162    1.4114    0.6041   O 0  0  0  1  0  0  0  0  0  0  0  0
    0.4574   -1.7528   -0.5024   C 0  0  0  1  0  0  0  0  0  0  0  0
    0.3884    0.5420    0.1963   C 0  0  0  1  0  0  0  0  0  0  0  0
   -0.2569    1.5925    0.1057   C 0  0  0  1  0  0  0  0  0  0  0  0
    0.6675   -2.4994   -0.0963   H 0  0  0  1  0  0  0  0  0  0  0  0
    1.4380   -0.9689   -0.5556   C 0  0  0  1  0  0  0  0  0  0  0  0
    0.2503   -1.9697   -1.3283   H 0  0  0  1  0  0  0  0  0  0  0  0
    1.0495    0.4819    1.2355   C 0  0  0  1  0  0  0  0  0  0  0  0
    1.0919    0.2175   -0.7577   C 0  0  0  1  0  0  0  0  0  0  0  0
    0.1184    2.2301    0.5784   H 0  0  0  1  0  0  0  0  0  0  0  0
   -0.3921    2.0169   -1.0582   C 0  0  0  1  0  0  0  0  0  0  0  0
    1.9358   -1.2202   -1.2354   H 0  0  0  1  0  0  0  0  0  0  0  0
    2.1438   -0.9618    0.4030   N 0  0  0  1  0  0  0  0  0  0  0  0
    1.6007   -0.6068    1.3817   C 0  0  0  1  0  0  0  0  0  0  0  0
    0.5521    0.6440    1.9410   H 0  0  0  1  0  0  0  0  0  0  0  0
    1.6648    1.1088    1.2152   H 0  0  0  1  0  0  0  0  0  0  0  0
    0.5456    0.4220   -1.8161   C 0  0  0  1  0  0  0  0  0  0  0  0
    1.8191    0.7140   -0.7698   H 0  0  0  1  0  0  0  0  0  0  0  0
   -1.4411    2.4257   -1.2400   O 0  0  0  1  0  0  0  0  0  0  0  0
   -0.1380    1.2410   -1.9394   C 0  0  0  1  0  0  0  0  0  0  0  0
    0.1565    2.6937   -1.1652   H 0  0  0  1  0  0  0  0  0  0  0  0
    2.6986   -1.9758    0.5733   C 0  0  0  1  0  0  0  0  0  0  0  0
    2.1879   -0.5234    2.0289   H 0  0  0  1  0  0  0  0  0  0  0  0
    1.0187   -1.2041    1.6545   H 0  0  0  1  0  0  0  0  0  0  0  0
    0.7435   -0.0833   -2.4955   H 0  0  0  1  0  0  0  0  0  0  0  0
   -1.9229    1.9705   -0.8287   H 0  0  0  1  0  0  0  0  0  0  0  0
   -0.4917    1.3949   -2.7191   H 0  0  0  1  0  0  0  0  0  0  0  0
    3.1158   -2.2288   -0.1548   H 0  0  0  1  0  0  0  0  0  0  0  0
    3.3129   -1.8835    1.1918   H 0  0  0  1  0  0  0  0  0  0  0  0
    2.1618   -2.6206    0.8240   H 0  0  0  1  0  0  0  0  0  0  0  0
  1  2  2  0  0  0  0
  1  3  1  0  0  0  0
  1  4  1  0  0  0  0
  2  5  1  0  0  0  0
  2  6  1  0  0  0  0
  7  4  2  0  0  0  0
  4  8  1  0  0  0  0
  5  9  1  0  0  0  0
  6 10  2  0  0  0  0
  6 11  1  0  0  0  0
 10  7  1  0  0  0  0
  7 12  1  0  0  0  0
 10 13  1  0  0  0  0
 14 11  1  0  0  0  0
 12 15  1  0  0  0  0
 16 12  1  0  0  0  0
 12 17  1  0  0  0  0
 13 18  1  0  0  0  0
 13 14  1  0  0  0  0
 13 19  1  0  0  0  0
 14 20  1  0  0  0  0
 21 14  1  0  0  0  0
 16 22  1  0  0  0  0
 19 16  1  0  0  0  0
 16 23  1  0  0  0  0
 18 24  1  0  0  0  0
 18 25  1  0  0  0  0
 18 26  1  0  0  0  0
 19 27  1  0  0  0  0
 19 28  1  0  0  0  0
 21 29  1  0  0  0  0
 30 21  1  0  0  0  0
 21 31  1  0  0  0  0
 23 32  1  0  0  0  0
 23 24  1  0  0  0  0
 24 33  1  0  0  0  0
 24 34  1  0  0  0  0
 27 35  1  0  0  0  0
 27 30  2  0  0  0  0
 29 36  1  0  0  0  0
 30 37  1  0  0  0  0
 32 38  1  0  0  0  0
 32 39  1  0  0  0  0
 32 40  1  0  0  0  0
M  END
