# Supplementary material for: HIVprotI: an integrated web based platform for prediction and design of HIV proteins inhibitors
Source: J Cheminform. 2018 Mar 9;10:12. doi: 10.1186/s13321-018-0266-y (PMC5845081; doi:10.1186/s13321-018-0266-y)
Supplement: Supplementary file 2 — Additional file 2. Source code of HIVProtI web server. [file 13321_2018_266_MOESM2_ESM.zip › HIVprotI_Source-code/hivprotI/cdw/data/molecules/napthalene1NonAromatic.mol]

Molecule Name
  CHEMDOOD08050918193D 0   0.00000     0.00000     0
[Insert Comment Here]
 10 11  0  0  0  0  0  0  0  0  1 V2000
   -0.8999    1.0000    0.0000   C 0  0  0  2  0  0  0  0  0  0  0  0
   -1.7660    0.5000    0.0000   C 0  0  0  2  0  0  0  0  0  0  0  0
   -0.0339    0.5000    0.0000   C 0  0  0  1  0  0  0  0  0  0  0  0
   -1.7660   -0.5000    0.0000   C 0  0  0  2  0  0  0  0  0  0  0  0
   -0.0339   -0.5000    0.0000   C 0  0  0  1  0  0  0  0  0  0  0  0
    0.8600    1.0347    0.0000   C 0  0  0  2  0  0  0  0  0  0  0  0
   -0.8999   -1.0000    0.0000   C 0  0  0  2  0  0  0  0  0  0  0  0
    0.8600   -1.0347    0.0000   C 0  0  0  2  0  0  0  0  0  0  0  0
    1.7661    0.5208    0.0000   C 0  0  0  2  0  0  0  0  0  0  0  0
    1.7661   -0.5208    0.0000   C 0  0  0  2  0  0  0  0  0  0  0  0
  1  2  2  0  0  0  0
  3  1  1  0  0  0  0
  2  4  1  0  0  0  0
  3  5  1  0  0  0  0
  3  6  2  0  0  0  0
  7  4  2  0  0  0  0
  5  7  1  0  0  0  0
  5  8  2  0  0  0  0
  6  9  1  0  0  0  0
  8 10  1  0  0  0  0
  9 10  2  0  0  0  0
M  END
