# Supplementary material for: HIVprotI: an integrated web based platform for prediction and design of HIV proteins inhibitors
Source: J Cheminform. 2018 Mar 9;10:12. doi: 10.1186/s13321-018-0266-y (PMC5845081; doi:10.1186/s13321-018-0266-y)
Supplement: Supplementary file 2 — Additional file 2. Source code of HIVProtI web server. [file 13321_2018_266_MOESM2_ESM.zip › HIVprotI_Source-code/hivprotI/cdw/data/molecules/oxylate_3D.mol]

24205269
  -OEChem-12280910313D

 74 79  0     1  0  0  0  0  0999 V2000
    3.5023   -1.8134    1.9244 S   0  0  1  0  0  0  0  0  0  0  0  0
    3.8557   -0.7220    0.9585 O   0  0  0  0  0  0  0  0  0  0  0  0
    0.4888   -0.6040   -1.1769 O   0  0  0  0  0  0  0  0  0  0  0  0
    1.2639    0.5477    0.6696 O   0  0  0  0  0  0  0  0  0  0  0  0
    1.6124   -1.8249    2.1911 C   0  0  1  0  0  0  0  0  0  0  0  0
    3.0506   -3.3819    0.9277 C   0  0  2  0  0  0  0  0  0  0  0  0
    1.0716   -1.8553    0.7155 C   0  0  2  0  0  0  0  0  0  0  0  0
    2.0273   -2.7852   -0.0891 C   0  0  0  0  0  0  0  0  0  0  0  0
    1.4646   -3.2717    2.6987 C   0  0  0  0  0  0  0  0  0  0  0  0
    2.2445   -4.1276    1.9961 C   0  0  0  0  0  0  0  0  0  0  0  0
    1.1869   -0.7350    3.0956 C   0  0  0  0  0  0  0  0  0  0  0  0
    4.2580   -4.0284    0.3727 C   0  0  0  0  0  0  0  0  0  0  0  0
    0.9641   -0.4906    0.0960 C   0  0  0  0  0  0  0  0  0  0  0  0
    0.5514   -3.6345    3.7631 C   0  0  0  0  0  0  0  0  0  0  0  0
    2.3200   -5.5625    2.1755 C   0  0  0  0  0  0  0  0  0  0  0  0
    2.1003   -0.1718    3.9869 C   0  0  0  0  0  0  0  0  0  0  0  0
   -0.1278   -0.2705    3.0577 C   0  0  0  0  0  0  0  0  0  0  0  0
    5.3164   -4.3691    1.2150 C   0  0  0  0  0  0  0  0  0  0  0  0
    4.3393   -4.2976   -0.9936 C   0  0  0  0  0  0  0  0  0  0  0  0
    0.9974   -3.6660    5.0845 C   0  0  0  0  0  0  0  0  0  0  0  0
   -0.7741   -3.9522    3.4667 C   0  0  0  0  0  0  0  0  0  0  0  0
    2.7168   -6.0920    3.4035 C   0  0  0  0  0  0  0  0  0  0  0  0
    1.9956   -6.4152    1.1203 C   0  0  0  0  0  0  0  0  0  0  0  0
    1.6990    0.8559    4.8402 C   0  0  0  0  0  0  0  0  0  0  0  0
   -0.5292    0.7573    3.9112 C   0  0  0  0  0  0  0  0  0  0  0  0
    6.4560   -4.9791    0.6911 C   0  0  0  0  0  0  0  0  0  0  0  0
    5.4791   -4.9077   -1.5175 C   0  0  0  0  0  0  0  0  0  0  0  0
    0.3843    1.3204    4.8025 C   0  0  0  0  0  0  0  0  0  0  0  0
    6.5375   -5.2483   -0.6751 C   0  0  0  0  0  0  0  0  0  0  0  0
    0.1181   -4.0152    6.1093 C   0  0  0  0  0  0  0  0  0  0  0  0
   -1.6536   -4.3014    4.4916 C   0  0  0  0  0  0  0  0  0  0  0  0
    2.7893   -7.4741    3.5763 C   0  0  0  0  0  0  0  0  0  0  0  0
    2.0681   -7.7975    1.2931 C   0  0  0  0  0  0  0  0  0  0  0  0
   -1.2073   -4.3330    5.8129 C   0  0  0  0  0  0  0  0  0  0  0  0
    2.4651   -8.3269    2.5211 C   0  0  0  0  0  0  0  0  0  0  0  0
    0.3357    0.6284   -1.8881 C   0  0  0  0  0  0  0  0  0  0  0  0
   -0.0452    2.4194    5.7148 C   0  0  0  0  0  0  0  0  0  0  0  0
    7.7561   -5.9006   -1.2357 C   0  0  0  0  0  0  0  0  0  0  0  0
   -2.1481   -4.7045    6.9086 C   0  0  0  0  0  0  0  0  0  0  0  0
    2.5408   -9.8046    2.7062 C   0  0  0  0  0  0  0  0  0  0  0  0
    0.0531   -2.2698    0.7098 H   0  0  0  0  0  0  0  0  0  0  0  0
    1.4497   -3.5748   -0.5863 H   0  0  0  0  0  0  0  0  0  0  0  0
    2.5359   -2.2124   -0.8757 H   0  0  0  0  0  0  0  0  0  0  0  0
    3.1224   -0.5141    4.1011 H   0  0  0  0  0  0  0  0  0  0  0  0
   -0.8622   -0.7038    2.3845 H   0  0  0  0  0  0  0  0  0  0  0  0
    5.2761   -4.1784    2.2841 H   0  0  0  0  0  0  0  0  0  0  0  0
    3.5342   -4.0669   -1.6833 H   0  0  0  0  0  0  0  0  0  0  0  0
    2.0251   -3.4131    5.3343 H   0  0  0  0  0  0  0  0  0  0  0  0
   -1.1376   -3.9322    2.4421 H   0  0  0  0  0  0  0  0  0  0  0  0
    3.0094   -5.4519    4.2306 H   0  0  0  0  0  0  0  0  0  0  0  0
    1.6765   -6.0232    0.1579 H   0  0  0  0  0  0  0  0  0  0  0  0
    2.4170    1.2817    5.5362 H   0  0  0  0  0  0  0  0  0  0  0  0
   -1.5567    1.1093    3.8737 H   0  0  0  0  0  0  0  0  0  0  0  0
    7.2724   -5.2434    1.3580 H   0  0  0  0  0  0  0  0  0  0  0  0
    5.5288   -5.1179   -2.5826 H   0  0  0  0  0  0  0  0  0  0  0  0
    0.4766   -4.0323    7.1351 H   0  0  0  0  0  0  0  0  0  0  0  0
   -2.6844   -4.5447    4.2483 H   0  0  0  0  0  0  0  0  0  0  0  0
    3.1053   -7.8745    4.5359 H   0  0  0  0  0  0  0  0  0  0  0  0
    1.8095   -8.4516    0.4646 H   0  0  0  0  0  0  0  0  0  0  0  0
   -0.0505    0.4000   -2.8850 H   0  0  0  0  0  0  0  0  0  0  0  0
    1.3037    1.1277   -1.9920 H   0  0  0  0  0  0  0  0  0  0  0  0
   -0.3805    1.2760   -1.3734 H   0  0  0  0  0  0  0  0  0  0  0  0
    0.5205    2.3984    6.6525 H   0  0  0  0  0  0  0  0  0  0  0  0
   -1.1042    2.3234    5.9778 H   0  0  0  0  0  0  0  0  0  0  0  0
    0.1102    3.3898    5.2329 H   0  0  0  0  0  0  0  0  0  0  0  0
    8.6474   -5.6372   -0.6562 H   0  0  0  0  0  0  0  0  0  0  0  0
    7.9378   -5.5784   -2.2667 H   0  0  0  0  0  0  0  0  0  0  0  0
    7.6388   -6.9887   -1.2235 H   0  0  0  0  0  0  0  0  0  0  0  0
   -1.6201   -5.1948    7.7336 H   0  0  0  0  0  0  0  0  0  0  0  0
   -2.9101   -5.4069    6.5540 H   0  0  0  0  0  0  0  0  0  0  0  0
   -2.6476   -3.8102    7.2941 H   0  0  0  0  0  0  0  0  0  0  0  0
    1.5797  -10.1882    3.0627 H   0  0  0  0  0  0  0  0  0  0  0  0
    2.7931  -10.3081    1.7667 H   0  0  0  0  0  0  0  0  0  0  0  0
    3.3167  -10.0729    3.4313 H   0  0  0  0  0  0  0  0  0  0  0  0
  1  2  2  0  0  0  0
  1  5  1  0  0  0  0
  1  6  1  0  0  0  0
  3 13  1  0  0  0  0
  3 36  1  0  0  0  0
  4 13  2  0  0  0  0
  5  7  1  0  0  0  0
  5  9  1  0  0  0  0
  5 11  1  0  0  0  0
  6  8  1  0  0  0  0
  6 10  1  0  0  0  0
  6 12  1  0  0  0  0
  7  8  1  0  0  0  0
  7 13  1  0  0  0  0
  7 41  1  0  0  0  0
  8 42  1  0  0  0  0
  8 43  1  0  0  0  0
  9 10  2  0  0  0  0
  9 14  1  0  0  0  0
 10 15  1  0  0  0  0
 11 16  2  0  0  0  0
 11 17  1  0  0  0  0
 12 18  2  0  0  0  0
 12 19  1  0  0  0  0
 14 20  2  0  0  0  0
 14 21  1  0  0  0  0
 15 22  2  0  0  0  0
 15 23  1  0  0  0  0
 16 24  1  0  0  0  0
 16 44  1  0  0  0  0
 17 25  2  0  0  0  0
 17 45  1  0  0  0  0
 18 26  1  0  0  0  0
 18 46  1  0  0  0  0
 19 27  2  0  0  0  0
 19 47  1  0  0  0  0
 20 30  1  0  0  0  0
 20 48  1  0  0  0  0
 21 31  2  0  0  0  0
 21 49  1  0  0  0  0
 22 32  1  0  0  0  0
 22 50  1  0  0  0  0
 23 33  2  0  0  0  0
 23 51  1  0  0  0  0
 24 28  2  0  0  0  0
 24 52  1  0  0  0  0
 25 28  1  0  0  0  0
 25 53  1  0  0  0  0
 26 29  2  0  0  0  0
 26 54  1  0  0  0  0
 27 29  1  0  0  0  0
 27 55  1  0  0  0  0
 28 37  1  0  0  0  0
 29 38  1  0  0  0  0
 30 34  2  0  0  0  0
 30 56  1  0  0  0  0
 31 34  1  0  0  0  0
 31 57  1  0  0  0  0
 32 35  2  0  0  0  0
 32 58  1  0  0  0  0
 33 35  1  0  0  0  0
 33 59  1  0  0  0  0
 34 39  1  0  0  0  0
 35 40  1  0  0  0  0
 36 60  1  0  0  0  0
 36 61  1  0  0  0  0
 36 62  1  0  0  0  0
 37 63  1  0  0  0  0
 37 64  1  0  0  0  0
 37 65  1  0  0  0  0
 38 66  1  0  0  0  0
 38 67  1  0  0  0  0
 38 68  1  0  0  0  0
 39 69  1  0  0  0  0
 39 70  1  0  0  0  0
 39 71  1  0  0  0  0
 40 72  1  0  0  0  0
 40 73  1  0  0  0  0
 40 74  1  0  0  0  0
M  END
> <PUBCHEM_COMPOUND_CID>
24205269

> <PUBCHEM_CONFORMER_RMSD>
1

> <PUBCHEM_EFFECTIVE_ROTOR_COUNT>
6.4

> <PUBCHEM_MMFF94_PARTIAL_CHARGES>
0.11
-0.5
-0.43
-0.57
0.48
0.48
0.06
0
-0.17
-0.17
-0.14
-0.14
0.66
0.03
0.03
-0.15
-0.15
-0.15
-0.15
-0.15
-0.15
-0.15
-0.15
-0.15
-0.15
-0.15
-0.15
-0.14
-0.14
-0.15
-0.15
-0.15
-0.15
-0.14
-0.14
0.28
0.14
0.14
0.14
0.14
0
0
0
0.15
0.15
0.15
0.15
0.15
0.15
0.15
0.15
0.15
0.15
0.15
0.15
0.15
0.15
0.15
0.15
0
0
0
0
0
0
0
0
0
0
0
0
0
0
0

> <PUBCHEM_HEAVY_ATOM_COUNT>
40

> <PUBCHEM_ATOM_DEF_STEREO_COUNT>
0

> <PUBCHEM_ATOM_UDEF_STEREO_COUNT>
4

> <PUBCHEM_BOND_DEF_STEREO_COUNT>
0

> <PUBCHEM_BOND_UDEF_STEREO_COUNT>
0

> <PUBCHEM_ISOTOPIC_ATOM_COUNT>
0

> <PUBCHEM_COMPONENT_COUNT>
1

> <PUBCHEM_CACTVS_TAUTO_COUNT>
1

> <PUBCHEM_CONFORMER_ID>
017157D500000001

> <PUBCHEM_MMFF94_ENERGY>
150.7288

> <PUBCHEM_SHAPE_MULTIPOLES>
10.81
6.9
2.17
2.6
1.99
-2.12
4.59
-5
-8.12
-17.3
7.65
1.91
-11.59

> <PUBCHEM_SHAPE_VOLUME>
451.6

> <PUBCHEM_COORDINATE_TYPE>
2
5
255

$$$$
