# Supplementary material for: HIVprotI: an integrated web based platform for prediction and design of HIV proteins inhibitors
Source: J Cheminform. 2018 Mar 9;10:12. doi: 10.1186/s13321-018-0266-y (PMC5845081; doi:10.1186/s13321-018-0266-y)
Supplement: Supplementary file 2 — Additional file 2. Source code of HIVProtI web server. [file 13321_2018_266_MOESM2_ESM.zip › HIVprotI_Source-code/hivprotI/cdw/data/molecules/planar1.mol]

Molecule Name
  CHEMDOOD09200915093D 0   0.00000     0.00000     0
[Insert Comment Here]
 23 26  0  0  0  0  0  0  0  0  1 V2000
   -3.0614    1.0000    0.0000   O 0  0  0  2  0  0  0  0  0  0  0  0
    0.4829   -0.8047    0.0000   N 0  0  0  1  0  0  0  0  0  0  0  0
    1.0665   -0.0000    0.0000   N 0  0  0  1  0  0  0  0  0  0  0  0
   -0.4633    0.5000    0.0000   C 0  0  0  1  0  0  0  0  0  0  0  0
   -0.4633   -0.5000    0.0000   C 0  0  0  1  0  0  0  0  0  0  0  0
    0.4829    0.8047    0.0000   C 0  0  0  1  0  0  0  0  0  0  0  0
    0.7936    1.7553    0.0000   C 0  0  0  1  0  0  0  0  0  0  0  0
    0.7936   -1.7553    0.0000   C 0  0  0  1  0  0  0  0  0  0  0  0
   -1.3292    1.0000    0.0000   C 0  0  0  2  0  0  0  0  0  0  0  0
   -1.3292   -1.0000    0.0000   C 0  0  0  2  0  0  0  0  0  0  0  0
    1.7721    1.9615    0.0000   C 0  0  0  2  0  0  0  0  0  0  0  0
   -2.1953    0.5000    0.0000   C 0  0  0  1  0  0  0  0  0  0  0  0
   -2.1953   -0.5000    0.0000   C 0  0  0  2  0  0  0  0  0  0  0  0
    0.1258    2.4996    0.0000   C 0  0  0  2  0  0  0  0  0  0  0  0
    2.0828    2.9120    0.0000   C 0  0  0  1  0  0  0  0  0  0  0  0
    1.7721   -1.9615    0.0000   C 0  0  0  2  0  0  0  0  0  0  0  0
    0.1258   -2.4996    0.0000   C 0  0  0  2  0  0  0  0  0  0  0  0
    0.4365    3.4501    0.0000   C 0  0  0  2  0  0  0  0  0  0  0  0
    1.4149    3.6563    0.0000   C 0  0  0  2  0  0  0  0  0  0  0  0
    3.0613    3.1182    0.0000   C 0  0  0  4  0  0  0  0  0  0  0  0
    2.0828   -2.9120    0.0000   C 0  0  0  2  0  0  0  0  0  0  0  0
    0.4365   -3.4501    0.0000   C 0  0  0  2  0  0  0  0  0  0  0  0
    1.4149   -3.6563    0.0000   C 0  0  0  2  0  0  0  0  0  0  0  0
  1 12  1  0  0  0  0
  2  3  1  0  0  0  0
  2  5  1  0  0  0  0
  2  8  1  0  0  0  0
  3  6  2  0  0  0  0
  4  5  2  0  0  0  0
  4  6  1  0  0  0  0
  4  9  1  0  0  0  0
  5 10  1  0  0  0  0
  6  7  1  0  0  0  0
  7 11  1  0  0  0  0
  7 14  2  0  0  0  0
  8 16  2  0  0  0  0
  8 17  1  0  0  0  0
  9 12  2  0  0  0  0
 10 13  2  0  0  0  0
 11 15  2  0  0  0  0
 12 13  1  0  0  0  0
 14 18  1  0  0  0  0
 15 19  1  0  0  0  0
 15 20  1  0  0  0  0
 16 21  1  0  0  0  0
 17 22  2  0  0  0  0
 18 19  2  0  0  0  0
 21 23  2  0  0  0  0
 22 23  1  0  0  0  0
M  END
