# Supplementary material for: HIVprotI: an integrated web based platform for prediction and design of HIV proteins inhibitors
Source: J Cheminform. 2018 Mar 9;10:12. doi: 10.1186/s13321-018-0266-y (PMC5845081; doi:10.1186/s13321-018-0266-y)
Supplement: Supplementary file 2 — Additional file 2. Source code of HIVProtI web server. [file 13321_2018_266_MOESM2_ESM.zip › HIVprotI_Source-code/hivprotI/cdw/data/molecules/planar2.mol]

Molecule Name
  CHEMDOOD09200915103D 0   0.00000     0.00000     0
[Insert Comment Here]
 26 30  0  0  0  0  0  0  0  0  1 V2000
   -2.5562    2.6492    0.0000   S 0  0  0  1  0  0  0  0  0  0  0  0
    2.0274    1.8444    0.0000   O 0  0  0  1  0  0  0  0  0  0  0  0
    3.7345   -1.1124    0.0000   N 0  0  0  1  0  0  0  0  0  0  0  0
   -5.2345    2.3444    0.0000   N 0  0  0  2  0  0  0  0  0  0  0  0
   -2.5562    1.0397    0.0000   N 0  0  0  1  0  0  0  0  0  0  0  0
    3.2345   -0.2463    0.0000   C 0  0  0  2  0  0  0  0  0  0  0  0
    2.2686    0.0125    0.0000   C 0  0  0  3  0  0  0  0  0  0  0  0
    3.4933    0.7196    0.0000   C 0  0  0  3  0  0  0  0  0  0  0  0
    2.5274    0.9784    0.0000   C 0  0  0  2  0  0  0  0  0  0  0  0
    3.2345   -1.9784    0.0000   C 0  0  0  3  0  0  0  0  0  0  0  0
    4.7345   -1.1124    0.0000   C 0  0  0  3  0  0  0  0  0  0  0  0
    3.7345   -2.8444    0.0000   C 0  0  0  3  0  0  0  0  0  0  0  0
    5.2345   -1.9784    0.0000   C 0  0  0  3  0  0  0  0  0  0  0  0
    4.7345   -2.8444    0.0000   C 0  0  0  3  0  0  0  0  0  0  0  0
    1.0274    1.8444    0.0000   C 0  0  0  1  0  0  0  0  0  0  0  0
    0.5274    0.9784    0.0000   C 0  0  0  2  0  0  0  0  0  0  0  0
    0.5274    2.7104    0.0000   C 0  0  0  2  0  0  0  0  0  0  0  0
   -0.4726    0.9784    0.0000   C 0  0  0  2  0  0  0  0  0  0  0  0
   -0.4726    2.7104    0.0000   C 0  0  0  2  0  0  0  0  0  0  0  0
   -0.9726    1.8444    0.0000   C 0  0  0  1  0  0  0  0  0  0  0  0
   -3.5024    1.3444    0.0000   C 0  0  0  1  0  0  0  0  0  0  0  0
   -4.3684    0.8444    0.0000   C 0  0  0  3  0  0  0  0  0  0  0  0
   -1.9726    1.8444    0.0000   C 0  0  0  1  0  0  0  0  0  0  0  0
   -3.5024    2.3444    0.0000   C 0  0  0  1  0  0  0  0  0  0  0  0
   -5.2345    1.3444    0.0000   C 0  0  0  3  0  0  0  0  0  0  0  0
   -4.3684    2.8444    0.0000   C 0  0  0  3  0  0  0  0  0  0  0  0
  1 23  1  0  0  0  0
  1 24  1  0  0  0  0
  2  9  1  0  0  0  0
  2 15  1  0  0  0  0
  3  6  1  0  0  0  0
  3 10  1  0  0  0  0
  3 11  1  0  0  0  0
  4 25  1  0  0  0  0
  4 26  1  0  0  0  0
  5 21  1  0  0  0  0
  5 23  2  0  0  0  0
  6  7  1  0  0  0  0
  6  8  1  0  0  0  0
  7  9  1  0  0  0  0
  8  9  1  0  0  0  0
 10 12  1  0  0  0  0
 11 13  1  0  0  0  0
 12 14  1  0  0  0  0
 13 14  1  0  0  0  0
 15 16  2  0  0  0  0
 15 17  1  0  0  0  0
 16 18  1  0  0  0  0
 17 19  2  0  0  0  0
 18 20  2  0  0  0  0
 19 20  1  0  0  0  0
 20 23  1  0  0  0  0
 21 22  1  0  0  0  0
 21 24  2  0  0  0  0
 22 25  1  0  0  0  0
 24 26  1  0  0  0  0
M  END
