# Supplementary material for: HIVprotI: an integrated web based platform for prediction and design of HIV proteins inhibitors
Source: J Cheminform. 2018 Mar 9;10:12. doi: 10.1186/s13321-018-0266-y (PMC5845081; doi:10.1186/s13321-018-0266-y)
Supplement: Supplementary file 2 — Additional file 2. Source code of HIVProtI web server. [file 13321_2018_266_MOESM2_ESM.zip › HIVprotI_Source-code/hivprotI/cdw/data/molecules/planar3.mol]

Molecule Name
  CHEMDOOD09200915113D 0   0.00000     0.00000     0
[Insert Comment Here]
 25 26  0  0  0  0  0  0  0  0  1 V2000
    0.3222   -0.1739    0.0000   S 0  0  0  1  0  0  0  0  0  0  0  0
    0.6882    3.8649    0.0000   S 0  0  0  1  0  0  0  0  0  0  0  0
   -2.2759   -4.6739    0.0000   F 0  0  0  1  0  0  0  0  0  0  0  0
    1.3221   -0.1739    0.0000   O 0  0  0  1  0  0  0  0  0  0  0  0
   -0.6779   -0.1739    0.0000   O 0  0  0  1  0  0  0  0  0  0  0  0
   -1.4100   -3.1739    0.0000   O 0  0  0  1  0  0  0  0  0  0  0  0
    0.3222    0.8261    0.0000   N 0  0  0  1  0  0  0  0  0  0  0  0
    1.1882   -2.6739    0.0000   N 0  0  0  1  0  0  0  0  0  0  0  0
   -2.2759   -0.6739    0.0000   N 0  0  0  1  0  0  0  0  0  0  0  0
    1.1882    1.3261    0.0000   C 0  0  0  2  0  0  0  0  0  0  0  0
    1.1882    2.3261    0.0000   C 0  0  0  1  0  0  0  0  0  0  0  0
    2.0542    0.8261    0.0000   C 0  0  0  4  0  0  0  0  0  0  0  0
    0.3792    2.9139    0.0000   C 0  0  0  1  0  0  0  0  0  0  0  0
    1.9971    2.9139    0.0000   C 0  0  0  2  0  0  0  0  0  0  0  0
   -0.5438    1.3261    0.0000   C 0  0  0  4  0  0  0  0  0  0  0  0
    0.3222   -1.1739    0.0000   C 0  0  0  1  0  0  0  0  0  0  0  0
    1.6882    3.8649    0.0000   C 0  0  0  1  0  0  0  0  0  0  0  0
   -0.5719    2.6048    0.0000   C 0  0  0  4  0  0  0  0  0  0  0  0
   -0.5438   -1.6739    0.0000   C 0  0  0  1  0  0  0  0  0  0  0  0
    1.1882   -1.6739    0.0000   C 0  0  0  2  0  0  0  0  0  0  0  0
    2.2759    4.6739    0.0000   C 0  0  0  4  0  0  0  0  0  0  0  0
   -0.5438   -2.6739    0.0000   C 0  0  0  1  0  0  0  0  0  0  0  0
    0.3222   -3.1739    0.0000   C 0  0  0  2  0  0  0  0  0  0  0  0
   -1.4100   -1.1739    0.0000   C 0  0  0  1  0  0  0  0  0  0  0  0
   -1.4100   -4.1739    0.0000   C 0  0  0  3  0  0  0  0  0  0  0  0
  1  4  2  0  0  0  0
  1  5  2  0  0  0  0
  1  7  1  0  0  0  0
  1 16  1  0  0  0  0
  2 13  1  0  0  0  0
  2 17  1  0  0  0  0
  3 25  1  0  0  0  0
  6 22  1  0  0  0  0
  6 25  1  0  0  0  0
  7 10  1  0  0  0  0
  7 15  1  0  0  0  0
  8 20  2  0  0  0  0
  8 23  1  0  0  0  0
  9 24  3  0  0  0  0
 10 11  1  0  0  0  0
 10 12  1  0  0  0  0
 11 13  2  0  0  0  0
 11 14  1  0  0  0  0
 13 18  1  0  0  0  0
 14 17  2  0  0  0  0
 16 19  2  0  0  0  0
 16 20  1  0  0  0  0
 17 21  1  0  0  0  0
 19 22  1  0  0  0  0
 19 24  1  0  0  0  0
 22 23  2  0  0  0  0
M  END
