# Supplementary material for: HIVprotI: an integrated web based platform for prediction and design of HIV proteins inhibitors
Source: J Cheminform. 2018 Mar 9;10:12. doi: 10.1186/s13321-018-0266-y (PMC5845081; doi:10.1186/s13321-018-0266-y)
Supplement: Supplementary file 2 — Additional file 2. Source code of HIVProtI web server. [file 13321_2018_266_MOESM2_ESM.zip › HIVprotI_Source-code/hivprotI/cdw/data/molecules/reaction3_1.mol]

Molecule Name
  CHEMDOOD08071008383D 0   0.00000     0.00000     0
[Insert Comment Here]
 20 21  0  0  0  0  0  0  0  0  1 V2000
   -3.8971   -0.0000    0.0000   C 0  0  0  0  0  0  0  0  0  0  0  0
   -3.0311    0.5000    0.0000   C 0  0  0  0  0  0  0  0  0  0  0  0
   -3.8971   -1.0000    0.0000   C 0  0  0  0  0  0  0  0  0  0  0  0
   -3.0311    1.5000    0.0000   C 0  0  0  0  0  0  0  0  0  0  0  0
   -2.1651    2.0000    0.0000   C 0  0  0  0  0  0  0  0  0  0  0  0
   -1.2990    1.5000    0.0000   C 0  0  0  0  0  0  0  0  0  0  0  0
   -1.2990    0.5000    0.0000   C 0  0  0  0  0  0  0  0  0  0  0  0
   -2.1651   -0.0000    0.0000   C 0  0  0  0  0  0  0  0  0  0  0  0
   -2.1651    3.0000    0.0000   O 0  0  0  0  0  0  0  0  0  0  0  0
   -2.1651   -1.0000    0.0000   O 0  0  0  0  0  0  0  0  0  0  0  0
   -0.4330   -0.0000    0.0000   C 0  0  0  0  0  0  0  0  0  0  0  0
    0.4330    0.5000    0.0000   C 0  0  0  0  0  0  0  0  0  0  0  0
    1.2990   -0.0000    0.0000   O 0  0  0  0  0  0  0  0  0  0  0  0
    1.2990   -1.0000    0.0000   C 0  0  0  0  0  0  0  0  0  0  0  0
    2.1651   -1.5000    0.0000   C 0  0  0  0  0  0  0  0  0  0  0  0
    2.1651   -2.5000    0.0000   C 0  0  0  0  0  0  0  0  0  0  0  0
    3.0311   -3.0000    0.0000   C 0  0  0  0  0  0  0  0  0  0  0  0
    3.8971   -2.5000    0.0000   C 0  0  0  0  0  0  0  0  0  0  0  0
    3.8971   -1.5000    0.0000   C 0  0  0  0  0  0  0  0  0  0  0  0
    3.0311   -1.0000    0.0000   C 0  0  0  0  0  0  0  0  0  0  0  0
  1  2  1  0  0  0  0
  1  3  1  0  0  0  0
  2  4  2  0  0  0  0
  4  5  1  0  0  0  0
  5  6  1  0  0  0  0
  6  7  2  0  0  0  0
  7  8  1  0  0  0  0
  8  2  1  0  0  0  0
  5  9  2  0  0  0  0
  8 10  2  0  0  0  0
  7 11  1  0  0  0  0
 11 12  1  0  0  0  0
 12 13  1  0  0  0  0
 13 14  1  0  0  0  0
 14 15  1  0  0  0  0
 15 16  2  0  0  0  0
 16 17  1  0  0  0  0
 17 18  2  0  0  0  0
 18 19  1  0  0  0  0
 19 20  2  0  0  0  0
 20 15  1  0  0  0  0
M  END
