# Supplementary material for: HIVprotI: an integrated web based platform for prediction and design of HIV proteins inhibitors
Source: J Cheminform. 2018 Mar 9;10:12. doi: 10.1186/s13321-018-0266-y (PMC5845081; doi:10.1186/s13321-018-0266-y)
Supplement: Supplementary file 2 — Additional file 2. Source code of HIVProtI web server. [file 13321_2018_266_MOESM2_ESM.zip › HIVprotI_Source-code/hivprotI/cdw/data/molecules/ringSystem1.mol]

Molecule Name
  CHEMDOOD07080900233D 0   0.00000     0.00000     0
[Insert Comment Here]
 29 32  0  0  0  0  0  0  0  0  1 V2000
   -0.7158    2.2500    0.0000  Cl 0  0  0  1  0  0  0  0  0  0  0  0
    2.8284   -1.9454    0.0000   S 0  0  0  1  0  0  0  0  0  0  0  0
    5.9121   -3.6160    0.0000   S 0  0  0  2  0  0  0  0  0  0  0  0
   -5.0460    3.7500    0.0000   F 0  0  0  1  0  0  0  0  0  0  0  0
   -2.4480    1.2499    0.0000   O 0  0  0  1  0  0  0  0  0  0  0  0
    1.0161   -0.7500    0.0000   N 0  0  0  2  0  0  0  0  0  0  0  0
    1.0161   -3.7500    0.0000   N 0  0  0  1  0  0  0  0  0  0  0  0
    0.1501   -2.2500    0.0000   N 0  0  0  1  0  0  0  0  0  0  0  0
    1.8822   -2.2500    0.0000   C 0  0  0  1  0  0  0  0  0  0  0  0
    3.4120   -2.7499    0.0000   C 0  0  0  1  0  0  0  0  0  0  0  0
    1.8822   -3.2501    0.0000   C 0  0  0  1  0  0  0  0  0  0  0  0
    4.4121   -2.7499    0.0000   C 0  0  0  3  0  0  0  0  0  0  0  0
    2.8284   -3.5548    0.0000   C 0  0  0  2  0  0  0  0  0  0  0  0
    1.0161   -1.7501    0.0000   C 0  0  0  1  0  0  0  0  0  0  0  0
    0.1501   -0.2501    0.0000   C 0  0  0  1  0  0  0  0  0  0  0  0
    4.9120   -3.6160    0.0000   C 0  0  0  3  0  0  0  0  0  0  0  0
   -1.5819    0.7500    0.0000   C 0  0  0  1  0  0  0  0  0  0  0  0
    0.1501    0.7500    0.0000   C 0  0  0  2  0  0  0  0  0  0  0  0
   -0.7158   -0.7500    0.0000   C 0  0  0  2  0  0  0  0  0  0  0  0
   -0.7158    1.2499    0.0000   C 0  0  0  1  0  0  0  0  0  0  0  0
   -1.5819   -0.2501    0.0000   C 0  0  0  2  0  0  0  0  0  0  0  0
   -3.3140    0.7500    0.0000   C 0  0  0  3  0  0  0  0  0  0  0  0
   -4.1799    1.2499    0.0000   C 0  0  0  1  0  0  0  0  0  0  0  0
    0.1501   -3.2501    0.0000   C 0  0  0  2  0  0  0  0  0  0  0  0
   -4.1799    2.2500    0.0000   C 0  0  0  2  0  0  0  0  0  0  0  0
   -5.0460    0.7500    0.0000   C 0  0  0  2  0  0  0  0  0  0  0  0
   -5.0460    2.7499    0.0000   C 0  0  0  1  0  0  0  0  0  0  0  0
   -5.9121    1.2499    0.0000   C 0  0  0  2  0  0  0  0  0  0  0  0
   -5.9121    2.2500    0.0000   C 0  0  0  2  0  0  0  0  0  0  0  0
  1 20  1  0  0  0  0
  2  9  1  0  0  0  0
  2 10  1  0  0  0  0
  3 16  1  0  0  0  0
  4 27  1  0  0  0  0
  5 17  1  0  0  0  0
  5 22  1  0  0  0  0
  6 14  1  0  0  0  0
  6 15  1  0  0  0  0
  7 11  1  0  0  0  0
  7 24  2  0  0  0  0
  8 14  2  0  0  0  0
  8 24  1  0  0  0  0
  9 11  2  0  0  0  0
  9 14  1  0  0  0  0
 10 12  1  0  0  0  0
 10 13  2  0  0  0  0
 11 13  1  0  0  0  0
 12 16  1  0  0  0  0
 15 18  2  0  0  0  0
 15 19  1  0  0  0  0
 17 20  2  0  0  0  0
 17 21  1  0  0  0  0
 18 20  1  0  0  0  0
 19 21  2  0  0  0  0
 22 23  1  0  0  0  0
 23 25  2  0  0  0  0
 23 26  1  0  0  0  0
 25 27  1  0  0  0  0
 26 28  2  0  0  0  0
 27 29  2  0  0  0  0
 28 29  1  0  0  0  0
M  END
