# Supplementary material for: HIVprotI: an integrated web based platform for prediction and design of HIV proteins inhibitors
Source: J Cheminform. 2018 Mar 9;10:12. doi: 10.1186/s13321-018-0266-y (PMC5845081; doi:10.1186/s13321-018-0266-y)
Supplement: Supplementary file 2 — Additional file 2. Source code of HIVProtI web server. [file 13321_2018_266_MOESM2_ESM.zip › HIVprotI_Source-code/hivprotI/cdw/data/molecules/ringSystem2.mol]

Molecule Name
  CHEMDOOD07080900243D 0   0.00000     0.00000     0
[Insert Comment Here]
 30 34  0  0  0  0  0  0  0  0  2 V2000
   -3.5301    1.4137    0.0000   P 0  0  0  1  0  0  0  0  0  0  0  0
    0.0589   -0.7016    0.0000   O 0  0  0  1  0  0  0  0  0  0  0  0
    0.8680    1.8862    0.0000   O 0  0  0  1  0  0  0  0  0  0  0  0
   -0.2198   -2.4617    0.0000   O 0  0  0  1  0  0  0  0  0  0  0  0
   -2.6622    1.9103    0.0000   O 0  0  0  1  0  0  0  0  0  0  0  0
    4.3981    1.9103    0.0000   O 0  0  0  1  0  0  0  0  0  0  0  0
   -4.3981    0.9170    0.0000   O 0  0  0  2  0  0  0  0  0  0  0  0
   -4.0268    2.2816    0.0000   O 0  5  0  1  0  0  0  0  0  0  0  0
   -3.0335    0.5457    0.0000   O 0  0  0  1  0  0  0  0  0  0  0  0
    0.8680   -0.1138    0.0000   C 0  0  0  1  0  0  0  0  0  0  0  0
    1.6770   -0.7016    0.0000   C 0  0  0  1  0  0  0  0  0  0  0  0
    0.0019    0.3862    0.0000   C 0  0  0  1  0  0  0  0  0  0  0  0
    1.7340    0.3862    0.0000   C 0  0  0  1  0  0  0  0  0  0  0  0
    1.3680   -1.6527    0.0000   C 0  0  0  1  0  0  0  0  0  0  0  0
    0.0019    1.3862    0.0000   C 0  0  0  1  0  0  0  0  0  0  0  0
    1.7340    1.3862    0.0000   C 0  0  0  1  0  0  0  0  0  0  0  0
    0.3680   -1.6527    0.0000   C 0  0  0  1  0  0  0  0  0  0  0  0
    2.6725   -1.0082    0.0000   C 0  0  0  2  0  0  0  0  0  0  0  0
   -0.8920   -0.1485    0.0000   C 0  0  0  2  0  0  0  0  0  0  0  0
    2.6279   -0.1485    0.0000   C 0  0  0  2  0  0  0  0  0  0  0  0
    1.5688   -2.6748    0.0000   C 0  0  0  2  0  0  0  0  0  0  0  0
   -0.8920    1.9208    0.0000   C 0  0  0  2  0  0  0  0  0  0  0  0
    2.6279    1.9208    0.0000   C 0  0  0  2  0  0  0  0  0  0  0  0
   -1.7981    0.3653    0.0000   C 0  0  0  2  0  0  0  0  0  0  0  0
    3.5340    0.3653    0.0000   C 0  0  0  2  0  0  0  0  0  0  0  0
    3.0416   -2.1193    0.0000   C 0  0  0  2  0  0  0  0  0  0  0  0
   -1.7981    1.4070    0.0000   C 0  0  0  1  0  0  0  0  0  0  0  0
    3.5340    1.4070    0.0000   C 0  0  0  1  0  0  0  0  0  0  0  0
    2.4122   -2.9103    0.0000   C 0  0  0  2  0  0  0  0  0  0  0  0
    4.3942    2.9103    0.0000   C 0  0  0  4  0  0  0  0  0  0  0  0
  1  5  1  0  0  0  0
  1  7  1  0  0  0  0
  1  8  1  0  0  0  0
  1  9  2  0  0  0  0
  2 10  1  0  0  0  0
  2 17  1  0  0  0  0
  3 15  1  0  0  0  0
  3 16  1  0  0  0  0
  4 17  2  0  0  0  0
  5 27  1  0  0  0  0
  6 28  1  0  0  0  0
  6 30  1  0  0  0  0
 10 11  1  0  0  0  0
 10 12  1  0  0  0  0
 10 13  1  0  0  0  0
 11 14  1  0  0  0  0
 11 18  2  0  0  0  0
 12 15  2  0  0  0  0
 12 19  1  0  0  0  0
 13 16  2  0  0  0  0
 13 20  1  0  0  0  0
 14 17  1  0  0  0  0
 14 21  2  0  0  0  0
 15 22  1  0  0  0  0
 16 23  1  0  0  0  0
 18 26  1  0  0  0  0
 19 24  2  0  0  0  0
 20 25  2  0  0  0  0
 21 29  1  0  0  0  0
 22 27  2  0  0  0  0
 23 28  2  0  0  0  0
 24 27  1  0  0  0  0
 25 28  1  0  0  0  0
 26 29  2  0  0  0  0
M  CHG  1   8  -1 
M  END
