# Supplementary material for: HIVprotI: an integrated web based platform for prediction and design of HIV proteins inhibitors
Source: J Cheminform. 2018 Mar 9;10:12. doi: 10.1186/s13321-018-0266-y (PMC5845081; doi:10.1186/s13321-018-0266-y)
Supplement: Supplementary file 2 — Additional file 2. Source code of HIVProtI web server. [file 13321_2018_266_MOESM2_ESM.zip › HIVprotI_Source-code/hivprotI/cdw/data/molecules/strychnine.mol]

Molecule Name
  CHEMDOOD07040915013D 0   0.00000     0.00000     0
[Insert Comment Here]
 47 53  0  0  0  0  0  0  0  0  1 V2000
    1.7474   -2.1175    0.0000   O 0  0  0  1  0  0  0  0  0  0  0  0
   -1.5197   -2.1554    0.0000   O 0  0  0  1  0  0  0  0  0  0  0  0
    0.7549    2.0212    0.0000   N 0  0  0  1  0  0  0  0  0  0  0  0
   -0.6537   -0.7312    0.0000   N 0  0  0  1  0  0  0  0  0  0  0  0
    0.1467    0.6551    0.0000   C 0  0  0  1  0  0  0  0  0  0  0  0
    0.1467   -0.2691    0.0000   C 0  0  0  2  0  0  0  0  0  0  0  0
    0.9470    1.1172    0.0000   C 0  0  0  2  0  0  0  0  0  0  0  0
    0.9470   -0.7312    0.0000   C 0  0  0  2  0  0  0  0  0  0  0  0
    1.7474   -0.2691    0.0000   C 0  0  0  2  0  0  0  0  0  0  0  0
    1.7474    0.6551    0.0000   C 0  0  0  3  0  0  0  0  0  0  0  0
   -0.5402    1.2735    0.0000   C 0  0  0  3  0  0  0  0  0  0  0  0
   -1.4541    0.6551    0.0000   C 0  0  0  1  0  0  0  0  0  0  0  0
   -0.1642    2.1177    0.0000   C 0  0  0  3  0  0  0  0  0  0  0  0
    0.9470   -1.6554    0.0000   C 0  0  0  2  0  0  0  0  0  0  0  0
    2.6077   -0.6067    0.0000   C 0  0  0  1  0  0  0  0  0  0  0  0
    2.5718    1.2199    0.0000   C 0  0  0  3  0  0  0  0  0  0  0  0
   -1.4541   -0.2691    0.0000   C 0  0  0  1  0  0  0  0  0  0  0  0
    0.1467   -2.1175    0.0000   C 0  0  0  3  0  0  0  0  0  0  0  0
   -0.6537   -1.6554    0.0000   C 0  0  0  1  0  0  0  0  0  0  0  0
    2.9210   -1.2446    0.0000   C 0  0  0  2  0  0  0  0  0  0  0  0
   -2.2544    1.1172    0.0000   C 0  0  0  2  0  0  0  0  0  0  0  0
    2.4691   -2.1072    0.0000   C 0  0  0  3  0  0  0  0  0  0  0  0
   -2.2544   -0.7312    0.0000   C 0  0  0  2  0  0  0  0  0  0  0  0
   -3.0548    0.6551    0.0000   C 0  0  0  2  0  0  0  0  0  0  0  0
   -3.0548   -0.2691    0.0000   C 0  0  0  2  0  0  0  0  0  0  0  0
    1.0127    0.2308    0.0000   H-2  0  0  1  0  0  0  0  0  0  0  0
    1.7560    1.7049    0.0000   H-2  0  0  1  0  0  0  0  0  0  0  0
    0.0809   -1.2312    0.0000   H-2  0  0  1  0  0  0  0  0  0  0  0
    1.8221   -1.2663    0.0000   H-2  0  0  1  0  0  0  0  0  0  0  0
    2.7322    0.4814    0.0000   H-2  0  0  1  0  0  0  0  0  0  0  0
    2.0894    1.5948    0.0000   H-2  0  0  1  0  0  0  0  0  0  0  0
   -1.4062    1.7735    0.0000   H-2  0  0  1  0  0  0  0  0  0  0  0
   -1.1280    0.4644    0.0000   H-2  0  0  1  0  0  0  0  0  0  0  0
    0.0436    3.0958    0.0000   H-2  0  0  1  0  0  0  0  0  0  0  0
   -1.1153    2.4267    0.0000   H-2  0  0  1  0  0  0  0  0  0  0  0
    0.4273   -1.3555    0.0000   H-2  0  0  1  0  0  0  0  0  0  0  0
    3.5639    1.0948    0.0000   H-2  0  0  1  0  0  0  0  0  0  0  0
    2.8388    2.1835    0.0000   H-2  0  0  1  0  0  0  0  0  0  0  0
   -0.4961   -2.8836    0.0000   H-2  0  0  1  0  0  0  0  0  0  0  0
    0.7895   -2.8836    0.0000   H-2  0  0  1  0  0  0  0  0  0  0  0
    3.9209   -1.2577    0.0000   H-2  0  0  1  0  0  0  0  0  0  0  0
   -2.2544    2.1172    0.0000   H-2  0  0  1  0  0  0  0  0  0  0  0
    2.3183   -3.0958    0.0000   H-2  0  0  1  0  0  0  0  0  0  0  0
    3.4192   -2.4189    0.0000   H-2  0  0  1  0  0  0  0  0  0  0  0
   -2.2544   -1.7312    0.0000   H-2  0  0  1  0  0  0  0  0  0  0  0
   -3.9209    1.1551    0.0000   H-2  0  0  1  0  0  0  0  0  0  0  0
   -3.9209   -0.7691    0.0000   H-2  0  0  1  0  0  0  0  0  0  0  0
  1 14  1  0  0  0  0
  1 22  1  0  0  0  0
  2 19  2  0  0  0  0
  3  7  1  0  0  0  0
  3 13  1  0  0  0  0
  3 16  1  0  0  0  0
  4  6  1  0  0  0  0
  4 17  1  0  0  0  0
  4 19  1  0  0  0  0
  5  6  1  0  0  0  0
  5  7  1  0  0  0  0
  5 11  1  0  0  0  0
  5 12  1  6  0  0  0
  6  8  1  0  0  0  0
  7 10  1  0  0  0  0
  8  9  1  0  0  0  0
  8 14  1  0  0  0  0
  9 10  1  0  0  0  0
  9 15  1  0  0  0  0
 11 13  1  0  0  0  0
 12 17  1  0  0  0  0
 12 21  2  0  0  0  0
 14 18  1  0  0  0  0
 15 16  1  0  0  0  0
 15 20  2  0  0  0  0
 17 23  2  0  0  0  0
 18 19  1  0  0  0  0
 20 22  1  0  0  0  0
 21 24  1  0  0  0  0
 23 25  1  0  0  0  0
 24 25  2  0  0  0  0
  6 26  1  0  0  0  0
  7 27  1  0  0  0  0
  8 28  1  0  0  0  0
  9 29  1  0  0  0  0
 10 30  1  0  0  0  0
 10 31  1  0  0  0  0
 11 32  1  0  0  0  0
 11 33  1  0  0  0  0
 13 34  1  0  0  0  0
 13 35  1  0  0  0  0
 14 36  1  0  0  0  0
 16 37  1  0  0  0  0
 16 38  1  0  0  0  0
 18 39  1  0  0  0  0
 18 40  1  0  0  0  0
 20 41  1  0  0  0  0
 21 42  1  0  0  0  0
 22 43  1  0  0  0  0
 22 44  1  0  0  0  0
 23 45  1  0  0  0  0
 24 46  1  0  0  0  0
 25 47  1  0  0  0  0
M  END
