# Supplementary material for: HIVprotI: an integrated web based platform for prediction and design of HIV proteins inhibitors
Source: J Cheminform. 2018 Mar 9;10:12. doi: 10.1186/s13321-018-0266-y (PMC5845081; doi:10.1186/s13321-018-0266-y)
Supplement: Supplementary file 2 — Additional file 2. Source code of HIVProtI web server. [file 13321_2018_266_MOESM2_ESM.zip › HIVprotI_Source-code/hivprotI/cdw/data/molecules/thiophene.mol]

Molecule Name
  CHEMDOOD08260921053D 0   0.00000     0.00000     0
[Insert Comment Here]
  5  5  0  0  0  0  0  0  0  0  1 V2000
    0.0000    0.7694    0.0000 S   0  0  0  1  0  0  0  0  0  0  0  0
   -0.8090    0.1816    0.0000 C   0  0  0  2  0  0  0  0  0  0  0  0
   -0.5000   -0.7694    0.0000 C   0  0  0  2  0  0  0  0  0  0  0  0
    0.5000   -0.7694    0.0000 C   0  0  0  2  0  0  0  0  0  0  0  0
    0.8090    0.1816    0.0000 C   0  0  0  2  0  0  0  0  0  0  0  0
  1  2  1  0  0  0  0
  2  3  2  0  0  0  0
  3  4  1  0  0  0  0
  4  5  2  0  0  0  0
  5  1  1  0  0  0  0
M  END
