# Supplementary material for: HIVprotI: an integrated web based platform for prediction and design of HIV proteins inhibitors
Source: J Cheminform. 2018 Mar 9;10:12. doi: 10.1186/s13321-018-0266-y (PMC5845081; doi:10.1186/s13321-018-0266-y)
Supplement: Supplementary file 2 — Additional file 2. Source code of HIVProtI web server. [file 13321_2018_266_MOESM2_ESM.zip › HIVprotI_Source-code/hivprotI/cdw/data/molecules/xlogp2test1.mol]

Molecule Name
  CHEMDOOD07040920123D 0   0.00000     0.00000     0
[Insert Comment Here]
 10 10  0  0  0  0  0  0  0  0  1 V2000
   -1.2991    1.7500    0.0000   N 0  0  0  3  0  0  0  0  0  0  0  0
   -0.4330    1.2500    0.0000   C 0  0  0  1  0  0  0  0  0  0  0  0
   -0.4330    0.2500    0.0000   C 0  0  0  1  0  0  0  0  0  0  0  0
    0.4330    1.7500    0.0000   O 0  0  0  1  0  0  0  0  0  0  0  0
   -1.2991   -0.2500    0.0000   C 0  0  0  2  0  0  0  0  0  0  0  0
    0.4330   -0.2500    0.0000   C 0  0  0  1  0  0  0  0  0  0  0  0
   -1.2991   -1.2500    0.0000   C 0  0  0  2  0  0  0  0  0  0  0  0
    0.4330   -1.2500    0.0000   C 0  0  0  2  0  0  0  0  0  0  0  0
    1.2991    0.2500    0.0000   O 0  0  0  2  0  0  0  0  0  0  0  0
   -0.4330   -1.7500    0.0000   C 0  0  0  2  0  0  0  0  0  0  0  0
  3  5  2  0  0  0  0
  5  7  1  0  0  0  0
  7 10  2  0  0  0  0
 10  8  1  0  0  0  0
  8  6  2  0  0  0  0
  3  6  1  0  0  0  0
  6  9  1  0  0  0  0
  3  2  1  0  0  0  0
  2  4  2  0  0  0  0
  2  1  1  0  0  0  0
M  END
