# Supplementary material for: HIVprotI: an integrated web based platform for prediction and design of HIV proteins inhibitors
Source: J Cheminform. 2018 Mar 9;10:12. doi: 10.1186/s13321-018-0266-y (PMC5845081; doi:10.1186/s13321-018-0266-y)
Supplement: Supplementary file 2 — Additional file 2. Source code of HIVProtI web server. [file 13321_2018_266_MOESM2_ESM.zip › HIVprotI_Source-code/hivprotI/cdw/data/spectra/BRUKAFFN.DX]

##TITLE= diff
##JCAMPDX= 5.0         $$ Bruker NMR JCAMP-DX V1.0
##DATA TYPE= NMR Spectrum
##DATA CLASS= XYDATA
##ORIGIN= uk
##OWNER= uk
##.OBSERVE FREQUENCY= 100.4
##.OBSERVE NUCLEUS= ^13C
##.ACQUISITION MODE= SIMULTANEOUS
##.AVERAGES= 32
##.DIGITISER RES= 16
##SPECTROMETER/DATA SYSTEM= JEOL GX 400
$$ Bruker specific parameters
$$ --------------------------
##$AQ_mod= 1 
##$AUNM= <au_zgsino>
##$BF1= 100.4 
##$BF2= 360.131842 
##$BF3= 100.13 
##$BF4= 500.13 
##$BYTORDA= 0 
##$CNST= (0..31)
1 1 1 1 1 1 1 1 1 1 1 1 1 1 1 1 1 1 1 1 1 1 1 1 1 1 1 1 1 1 1 1 
##$CPDPRG= <waltz16>
##$CPDPRGB= <waltz16>
##$CPDPRGT= <bb>
##$D= (0..31)
0 1 0 0 0 0 0 0 0 0 0 0 0 0 0 0 0 0 0 0 0 0 0 0 0 0 0 0 0 0 0 0 
##$DATE= 0 
##$DBL= (0..7)
120 120 120 120 120 120 120 120 
##$DBP= (0..7)
150 150 150 150 150 150 150 150 
##$DBP07= 0 
##$DBPNAM0= <>
##$DBPNAM1= <>
##$DBPNAM2= <>
##$DBPNAM3= <>
##$DBPNAM4= <>
##$DBPNAM5= <>
##$DBPNAM6= <>
##$DBPNAM7= <>
##$DBPOFFS= (0..7)
0 0 0 0 0 0 0 0 
##$DE= 60 
##$DECBNUC= <>
##$DECNUC= <1H>
##$DECSTAT= 4 
##$DIGTYP= 1 
##$DL= (0..7)
0 0 0 0 0 0 0 0 
##$DP= (0..7)
150 150 150 150 150 150 150 150 
##$DP07= 0 
##$DPNAME0= <>
##$DPNAME1= <>
##$DPNAME2= <>
##$DPNAME3= <>
##$DPNAME4= <>
##$DPNAME5= <>
##$DPNAME6= <>
##$DPNAME7= <>
##$DPOFFS= (0..7)
0 0 0 0 0 0 0 0 
##$DR= 16 
##$DS= 2 
##$DSLIST= <SSSSSSSSSSSSSSS>
##$DTYPA= 0 
##$EXP= <PS done>
##$F1LIST= <111111111111111>
##$F2LIST= <222222222222222>
##$F3LIST= <333333333333333>
##$FL1= 90 
##$FL2= 90 
##$FL3= 90 
##$FL4= 90 
##$FOV= 20 
##$FS= (0..7)
83 83 83 83 83 83 83 83 
##$FW= 13020.83 
##$GRDPROG= <>
##$HL1= 1 
##$HL2= 20 
##$HL3= 90 
##$HL4= 90 
##$HPPRGN= 0 
##$IN= (0..31)
0.001 0.001 0.001 0.001 0.001 0.001 0.001 0.001 0.001 0.001 0.001 0.001 
0.001 0.001 0.001 0.001 0.001 0.001 0.001 0.001 0.001 0.001 0.001 0.001 
0.001 0.001 0.001 0.001 0.001 0.001 0.001 0.001 
##$INP= (0..31)
0 0 0 0 0 0 0 0 0 0 0 0 0 0 0 0 0 0 0 0 0 0 0 0 0 0 0 0 0 0 0 0 
##$INSTRUM= <JEOL GX 400>
##$L= (0..31)
1 1 1 1 1 1 1 1 1 1 1 1 1 1 1 1 1 1 1 1 1 1 1 1 1 1 1 1 1 1 1 1 
##$LOCNUC= <2H>
##$NBL= 1 
##$NC= 0 
##$NS= 32 
##$NUCLEUS= <13C>
##$O1= 8601.908255 
##$O2= 0 
##$O3= 0 
##$O4= 0 
##$P= (0..31)
0 15 30 11 22 0 0 0 0 0 0 0 0 0 0 0 0 0 0 0 0 0 0 0 0 0 0 0 0 0 0 0 
##$PAPS= 2 
##$PARMODE= 0 
##$PHCOR= (0..31)
0 0 0 0 0 0 0 0 0 0 0 0 0 0 0 0 0 0 0 0 0 0 0 0 0 0 0 0 0 0 0 0 
##$PHP= 1 
##$PH_ref= 0 
##$POWMOD= 0 
##$PR= 1 
##$PRGAIN= 0 
##$PROBHD= <06>
##$PULPROG= <baxcotest.be>
##$PW= 0 
##$QNP= 1 
##$RD= 21 
##$RG= 256 
##$RO= 0 
##$ROUTWD1= (0..23)
0 0 0 0 0 0 0 0 0 0 0 0 0 0 0 0 0 0 0 0 1 1 0 0 
##$ROUTWD2= (0..23)
0 0 0 0 0 1 0 0 0 0 0 0 0 0 0 0 0 0 1 0 1 1 0 0 
##$S= (0..7)
83 1 83 83 83 83 83 83 
##$SEOUT= 0 
##$SFO1= 100.4 
##$SFO2= 360.133268 
##$SFO3= 360.133268 
##$SFO4= 500.13 
##$SOLVENT= <MeOH>
##$SP= 1 
##$SW= 20.82756 
##$SW_h= 10416.666667 
##$TD= 32768 
##$TE= 273.16 
##$TL= (0..7)
120 120 120 120 120 120 120 120 
##$TP= (0..7)
150 150 150 150 150 150 150 150 
##$TP07= 0 
##$TPNAME0= <gsc.3>
##$TPNAME1= <>
##$TPNAME2= <gsc.2>
##$TPNAME3= <>
##$TPNAME4= <gsc.1>
##$TPNAME5= <           jjj>
##$TPNAME6= <              >
##$TPNAME7= <gsc.5>
##$TPOFFS= (0..7)
0 0 0 0 0 0 0 0 
##$V9= 5 
##$VCLIST= <CCCCCCCCCCCCCCC>
##$VD= 0 
##$VDLIST= <depevd>
##$VPLIST= <PPPPPPPPPPPPPPP>
##$VTLIST= <vttest>
##$WBST= 256 
##$WBSW= 4 
##$XL= 0 
##$YL= 0 
##$YMAX_a= 0 
##$YMIN_a= 0 
##$ABSF1= 10 
##$ABSF2= 0 
##$ABSG= 3 
##$ABSL= 3 
##$ALPHA= 0 
##$AQORDER= 0 
##$ASSFAC= 0 
##$ASSFACI= 0 
##$ASSFACX= 0 
##$ASSWID= 0 
##$AUNMP= <proc_1d>
##$AZFE= 0.1 
##$AZFW= 0.1 
##$BCFW= 1 
##$BC_mod= 2 
##$BYTORDP= 0 
##$DATMOD= 1 
##$DC= 1.2345 
##$DFILT= <>
##$DTYPP= 0 
##$FCOR= 0.5 
##$FT_mod= 4 
##$GAMMA= 1 
##$GB= 0 
##$INTBC= 1 
##$INTSCL= 1 
##$ISEN= 128 
##$LB= 0.3 
##$LEV0= 0 
##$LPBIN= 0 
##$MAXI= 10000 
##$MC2= 0 
##$MEAN= 0 
##$ME_mod= 0 
##$MI= 0 
##$NCOEF= 0 
##$NC_proc= 0 
##$NLEV= 6 
##$NOISF1= 0 
##$NOISF2= 0 
##$NSP= 1 
##$NTH_PF= 0 
##$NTH_PI= 0 
##$NZP= 0 
##$OFFSET= 239.4273 
##$PC= 1 
##$PHC0= 103.0203 
##$PHC1= 38.4532 
##$PH_mod= 0 
##$PKNL= yes 
##$PPARMOD= 0 
##$PSCAL= 0 
##$PSIGN= 0 
##$REVERSE= no 
##$SF= 100.4 
##$SI= 16384 
##$SIGF1= 0 
##$SIGF2= 0 
##$SINO= 400 
##$SREGLST= <1H.MeOH>
##$SSB= 1 
##$STSI= 0 
##$STSR= 0 
##$SW_p= 24038.5 
##$SYMM= 0 
##$S_DEV= 0 
##$TDeff= 0 
##$TDoff= 0 
##$TI= <>
##$TILT= no 
##$TM1= 0 
##$TM2= 0 
##$TOPLEV= 0 
##$WDW= 1 
##$XDIM= 8192 
##$YMAX_p= 972201806 
##$YMIN_p= -27593530 
$$ End of Bruker specific parameters
$$ ---------------------------------
##XUNITS= HZ       
##YUNITS= ARBITRARY UNITS
##XFACTOR= 1.46728315937252 
##YFACTOR= 1
##FIRSTX= 24038.5 
##LASTX= 0 
##DELTAX= -1.46728315937252 
##MAXY= 972201806 
##MINY= -27593530 
##NPOINTS= 16384
##FIRSTY= 2259260 
##XYDATA=(X++(Y..Y))
           16383       2259260      -5242968      -7176216      -1616072
           16379      10650432       4373926      -3660824       2136488
           16375       8055988       1757248       3559312       1108422
           16371      -5575546       -233168      -1099612      -4657542
           16367      -4545530      -1996712      -5429568      -7119772
           16363      -2065758       2568942       2722266       3842474
           16359       1228646       2718706       3928528      -4824506
           16355       1039962       1706220       6436460      -7591016
           16351      -9014930      -3689540       -409068        813104
           16347      -5973742     -13515250      -8100824      -3810958
           16343      -6540286       1167862       3974450      -4384766
           16339      -6713282      -7269952       3123048       -208848
           16335         29236       1430322      -3968096       2848762
           16331      -6559206       2828450       4103342      -8053978
           16327       2738840        397666      -4742800          8804
           16323       7764434       -844192      -1878748       3650040
           16319       -390722      -2206052      -4039960      -1857764
           16315        694332       -489750      -4716874       3991798
           16311      -4500294       1054890       5109694       3258332
           16307      -1687426       1627086        507412      -6672878
           16303     -10097726       5244994      -6326032        852156
           16299      -5898716        291828      -3173976      -1262594
           16295       4745464        267310      -3054636      -5694328
           16291      -1494246       1429982       3315604       7927620
           16287       9399710       6797234       5105202        113254
           16283     -10538500     -12089482       9627094       8973934
           16279      -4372044       1815502      -4420570      -4289762
           16275      -8449938      -2746870      -8885956      -2550878
           16271       5212408       5041186       1995736      -5515882
           16267      -6482148       1836160      -6264976      -8427570
           16263       2500570      -1843792        380262       5787724
           16259       1106332      -1132878      -1407310      -5531334
           16255     -10622358     -12631998      -4930130     -12220982
           16251     -16562542     -12441000      -3300896      -1400858
           16247       1768128       3242264       2780246       4686594
           16243       9542284      -4357976      -4893684      -2599052
           16239       7266500      -3690398      -4078226      -5280170
           16235      -2316456         -4712       -261678      -6517492
           16231      -2327502      -4799648       3896800      -2546724
           16227      -9247978      -8489782       2025694       5795394
           16223       1108886      -2440452      -2435516        -77984
           16219       1822022      -2185482       2050432      -3151044
           16215      -4488278      -6700060      10106690          6984
           16211      -4313024      -7983578      -8790442      -2591620
           16207       1947794      -4951826      -2530170      -6764392
           16203      -6966986       1785328      -2377568      -2075392
           16199       5143774      12424390      14742562       8286526
           16195       -216024      -3642872      -3185298       -468454
           16191      -6137326       4740716      12181242       6380346
           16187       5002262        -97960       3244520        253146
           16183      -5747610      -9728386      -9063798      -3285122
           16179      -1620612      -2966704      -2984720       1982230
           16175       1382302      -3549524      14392140       5955342
           16171      -1192738      -2877058       -210462      -3879272
           16167      -7432288      -2426290       2620766       2860998
           16163      -8322030      -3526756       4074782       3281166
           16159      -1822994     -10398598       -886064      -2612092
           16155      10060274       3905428      -5252320      -6367370
           16151       -362594        176740       5905524       7512662
           16147      -6613668     -10759772      -9608552      -6292832
           16143      -6137880      -1375250      15819998       1855796
           16139      -6150524      -5559084       4300600       3593640
           16135       2018874      -2007914       2792090      14850464
           16131       7911748      -2704056       2691502      -4561046
           16127       7292308       5292910        857316      -1769516
           16123      -4154696      -8390220      -1812878       2001520
           16119      -4172258      -1990440      -2005740      -2183086
           16115      -7572836      -5040148       5576558       3509574
           16111       2634550      -5645558      -2084202       -552158
           16107       4077694         89278       4185426      -5737762
           16103      -9102108      -7193020       2099166       4745884
           16099      14685672      18389472       8381524        328422
           16095      -3932512       2080566       8852070       8555330
           16091      -1016764       -852950       6381586       2548666
           16087      -4460702      -2822934      -5467282      -8447754
           16083      -8976112     -13067320      -2258920       2907018
           16079       4007368      -7329854     -12003432      -5636552
           16075       4152350       -592750      -6520158      -1657906
           16071       2865964       1190376       6757246       2613036
           16067        720288       6990416       3411588      -4685298
           16063       2477398      -1966934      -8035540      -8055566
           16059       1250922       5853848       3156108      -2331474
           16055       9773816       4296076       9520330       7436698
           16051       2856626       3521010      12490496      16242080
           16047       8185126        209796      -2738846      -8643996
           16043       -563180       -804026       6858768       8397300
           16039       5077864      -2382210     -11269650      -2991246
           16035       2868502       2011736        180312       3025010
           16031       -798226       9581626       7539508        -96594
           16027       3042810       4375220       2527856        408248
           16023      -5402322       1626476       1494152      -9711166
           16019       -843630       -683712      -9569736      -4240818
           16015       1098182      -2302264       4754148        334858
           16011       4240298      -4137972      -2654058       3997004
           16007       2641054      10003922       9903216       6644820
           16003        803548       -954098         78474      -4564542
           15999      -2618392       7003006       2497530       4747190
           15995       3118844      -7412718      -2939012      -8233930
           15991      -3696930      -4537482      -2878232      -8351398
           15987      -6467138         -9774       -842626      -1501294
           15983       -956878       2080836       4281806      -1059388
           15979     -12592468     -10091620      -8733976       -998686
           15975       -827988      -2681308      -1057286       -317516
           15971       -825530      -9049686      -8156070      -6788110
           15967      -4472298      -6193436      -9387032      -4431452
           15963      -3275420        197868        748620      -7619594
           15959      -3384316      -7247696      -8546854      -8247732
           15955      -8529086      -7828870      -5309190     -14227640
           15951      -9005806       1056498       1234448       1966474
           15947       2096026      -3319584     -10685680      -7269474
           15943      -1710444      -1353092      -5636036      -7059602
           15939       3634268      -6873326     -10104194      -7008962
           15935       1875392       3197260      11428500       7277678
           15931      -1866980       6566664       9707974       -822966
           15927     -11737084     -11702386      -7302108        364288
           15923      -3877556      -4846244      -5773252      -3059476
           15919      -2393488      -7325552     -10162758     -12704066
           15915     -10738492      -5754486      -4443152      -6493290
           15911      -5166426      -8808374      -3886524      -4687642
           15907      -5143558       1672624       9377986       -446714
           15903       3750054       5097824       7603008       8403578
           15899      -2124866      -1215504      -1336016      10214300
           15895       3189792      -4347472      -3186092       -538560
           15891      -5574764       5306328        631036      -9442524
           15887      -6463892       -769960       4622172       7956790
           15883      -9155564       1072062       1105454       7459992
           15879       4468048      -9304252      -1905980       4611964
           15875       6433616      -1852416      -2889440      -2685826
           15871      -6577198       -322068       6282328       5545982
           15867       -111718       1610010      12489806       2996584
           15863      -2176490      -5436490      -4127844      -6166448
           15859      -2073206       3117048       5808058      13854532
           15855      -9302498      -7974262       8130298       1437024
           15851      -4830864       1122434        601858      -6718426
           15847      -6050990      -8831744      -1972622      -5324762
           15843      -3889124       2625242       6736464       3515434
           15839       4220796       6649546       8484838       3042494
           15835       5521796       3193518        184734      -4164442
           15831        -36684        464588       4957468       5743992
           15827      10463262        624262      -2207138       3664378
           15823      -6236862      -1306382      -9991768      -4540868
           15819      -7452674      -3024050      -2962586      -3221174
           15815      -9387364      -5707614      -2401346       1154770
           15811      -3740582       7167666       8059576       2149310
           15807       1995800       1283116      -4474110       -886020
           15803       5219982      11333540       7652188       5200260
           15799      -8023846      -1707484      -6414994        912978
           15795       3745992       1199592      -2884880       2398214
           15791      -3037094     -11789408      -2775448       3659406
           15787       4798006      15606320       5739498      -1402646
           15783       3004790       5730984         96454       5463048
           15779       6435780       2907820       1014578       3790482
           15775       7719212       4757678       5122618       7438308
           15771       9949708      13762210      17259470       3655404
           15767       6378848       1377280      -7472922       -618074
           15763       2997038       8399832      -1066660      -3968310
           15759      -4533766      -8151772      -2202598       5300612
           15755      12733028       2807642       2176286       3448578
           15751       2217630       3679454       2404132      -3025790
           15747       1401324      -5404138       6716174      -9289100
           15743      -8340534        230600       3509686      -7329988
           15739       6661772      -1223386      -1662162       3129934
           15735       1613360      -8438622      -2623216        384156
           15731      10084630       4713544      -5300772      -4033292
           15727      -3109916       2966664       7626162       1782944
           15723      -1963550      -4714934       -417718      -3605144
           15719      -7049346       1121574      -3406540        831710
           15715       5410196        918836      -8694408       -219876
           15711       6276598       5816656       2031110       1953970
           15707      -2761110     -10197212      -5647490      -3917350
           15703       1218694     -10189242       1692166        219644
           15699      -3816032        963762      -2607386      -7539764
           15695      -9481006      -5263792       3453436       3192724
           15691       4082576       8648158        107410      -3545590
           15687      -3413854      -8501512     -13642414     -15630824
           15683      -5683734       -788596        195940       3713650
           15679       8004684       4993370       2987320      -2705022
           15675       1232270      -1390800       4463092       4724618
           15671        836942       2425624        253464       1445044
           15667       3645940      10434604       6661996       1594174
           15663      13865730       3562846       4965446       1932276
           15659       3021400       -659706        -50566        724520
           15655        916934      10826472      12410564      -1405370
           15651       1472988        190884      -5950128      -7765242
           15647      -7877054      -4611050      -3872908       2079412
           15643       -566020      -3042564       7314628      10768576
           15639       4372624      -3881476      -1699272       3783926
           15635       6438954      -5922844      -2926612       1307012
           15631       8434616       2595692       1867840       3179216
           15627      -3673634       -949380      -5488428      -2121294
           15623       3459128     -11768900     -10689074      -5701412
           15619       -318674      -3737472      -5117412     -10448756
           15615     -11210766      -9179284     -11488586      -4588862
           15611        150832       5594822       1488000       5232372
           15607       9067096       5832190       6640632       1109202
           15603       1733120      -5809372     -15260408      -8879846
           15599      -2619474      -8021460      -2506826      -3817212
           15595      -3846892      -1213706      -6803578       2319852
           15591      11894344       4658046      10823082       1311154
           15587      -2106916       2324056       8188246     -11315900
           15583     -10705432      -7100254      -2060428      -5106794
           15579     -10018006      -6066264      -2708310      -2683980
           15575      -8741000      -3082744       -690236      -5180052
           15571        -95738        202222       -485108       -881522
           15567      -3962776       1013064       5973246      -3997172
           15563       1916948       4625006       -915436      -1630530
           15559      -7230282      -4957492       3287508      -2035718
           15555      -1783480       -665994       5445948       2486370
           15551       6567000       -678270      -7715636      -2424384
           15547     -13247350      -8909272      -2058238       3244792
           15543      -3314262      -3635278       3303884      -4617376
           15539      -5993752       -362860      -9019410      -7515636
           15535      -4508586      -1317210      -6994982       -605300
           15531      -3548250        288632     -10586742      -8710568
           15527      -1368026       7349536       3726220        149280
           15523      -5940278       8298950       6504272       2458396
           15519      -7632852     -11489430     -15713728     -14244662
           15515     -12548352     -13198762      -8308720      -6477344
           15511       5595382      -1266978        242884      -4094294
           15507       5189218       7717580       5050180       1615412
           15503      11625302       6491054       3127112        855250
           15499       5705220       6578638      17243358      13081070
           15495       7110520       -844190       5286892      10204562
           15491       1667846      -3069140      -2418208      -2895244
           15487       1514494       1415944       1274602      -1160536
           15483      -4881898     -10805700      -5584866      -4300890
           15479       2773168       4473432       3857590       9674256
           15475       3876002       2865780       1681820      -2288724
           15471       7140170       2335372       8255196       1739658
           15467      -2068744      -1560806      -2616440       3933780
           15463       1050546      -6171860       1399146        243328
           15459        895482      11223280      11480906      13971908
           15455      -3633974      -1050232       2723372      -1139418
           15451       3486488        477504       5461432       4016718
           15447       2083968      -1445032       -369144     -12146620
           15443     -15618156      -9517198     -17822256     -13823906
           15439     -10403144      -5178014     -10608010      -3207448
           15435        693610        444888       -790668      -4117674
           15431       5871782       9529184       3838830       -755670
           15427      -1256054      -5746578      -4904216      -8163048
           15423      -9345674     -15722646      -4392666      -4121774
           15419      -4273970      -4405090        424834        792682
           15415        348086      -2699094      -5615122      -2972226
           15411        613338       5783668        887356       9758584
           15407       5336794       6412428       1369506      10365890
           15403       2039038      -1623030       -323338      -4452686
           15399      -1330786      -2453334     -12419232         89052
           15395      -1443478        919428     -11406318      -9539556
           15391      -5412074      -2471116        598908       1849600
           15387      -4361040      -2118814      -3183244       7015842
           15383       8251968      -6688058      -7038180       2332990
           15379       7841788      17534608      -1774484       1214806
           15375       5549576      18054772      16417132      -6360392
           15371      -2061844      -1933600      -2708082       2781068
           15367      -1248508       7716276       9781808        236088
           15363      -2396106       -323250      -1826278      -4353610
           15359      -7990422      -3349774       3023498     -10059922
           15355      -4128562       2146546       5194358      -4719178
           15351      -1467034       9282058        888308      -5256050
           15347        250174       3484994         44162      -9200400
           15343     -10564026        816078      -2865318     -11817212
           15339      -8536964      -7250574      -3261570      -7912430
           15335      -8923042       1745524       2413120      -5908972
           15331      -4564256      -3867058      -4376660      -4148476
           15327       -851634      -6223940      -6761734      -5354380
           15323       2107792         -6926       3515836       3619874
           15319      -1660806      -2843096       2281828      -6729446
           15315     -15202724      -8346158      -7371210     -10351544
           15311     -10272908      -2248522       1096332       9091202
           15307      -3028570      -3539582      -4327298      -8295390
           15303      -3974374      -5883608        984626      -3018748
           15299       4290728       3549142       5567988       3477596
           15295      -2083762       -625682       2620832      -3675248
           15291      -5106276      -6130038      -8257894       3790526
           15287       1153928       2650160       7430552      -8830294
           15283      -3054198       3080936      -1760468       6552792
           15279      -2067442        196476      -3068208      -3554278
           15275      -1325016      -7769920      -9637584      -3622080
           15271       2344390       -595638      -3944774      -6779376
           15267      -3658882       2171454       3872388      -1544120
           15263      -1146222       1268736       4569864       -915716
           15259      -3942168       8942584       4287082        997800
           15255      -1119996      -6273246      -1362390       5519352
           15251       1569766       4733538       5235496       3066866
           15247       1843870      -6104610      -5871196      -7340676
           15243       -141576      -4934014       7654070       9354858
           15239       8964502       5203746       9031482       1496498
           15235       5145606         53034      -5789194     -10904556
           15231     -13051590      -9251784      -2611370      -1839518
           15227       3034956      13500912       7305590        549500
           15223       6278460       5848176       5731848       2341654
           15219       3092312       6330360       3970066       7443334
           15215       3426690       8310682       -940480     -11265478
           15211        124932       -521754      -2128404      -4591688
           15207      -7502812      -3757834       8018262      -2940610
           15203      -2053096      -9560052       3200270       6144890
           15199       4775382      -6039762      -6698584      -1957216
           15195       -446676      -2014230       2180048       1940296
           15191      -6882006      -5660532      -7123138       1727648
           15187      -4317450       9214948       1820398       1383428
           15183       6727624       1275142      -3555766       9228332
           15179      13117392       4367964      -7528820      -6052968
           15175      -4487298      -9578918       -310552      -3960828
           15171      -1254464     -10978222      -5348838      -5125680
           15167      -5743862       -233330      -7519538      -4041002
           15163      -5806886       -287262       6780486      -1257960
           15159        427006         40806      -2139800      -2292882
           15155      -4824510       2217120       -192570       5407200
           15151       1228624       -678498       4482884      -6086390
           15147      -3872194      -9190062      -6973986     -18749092
           15143     -11141688      -7473716       1305552      -1899164
           15139        669066       5418620      -4340332      -3576974
           15135      -3804856      -1624574       1416814      -3909910
           15131      -4150316      -5839494      -8933230      -7361550
           15127      -4526498       4860382       9916340       5465456
           15123      -2923218       1326296      -7943216      -4009720
           15119       3331240        545496      -4393830     -10187068
           15115       -128670       1601412      -4611554      -2229714
           15111        764952      -7792568      -7001324      -9866106
           15107     -12995430     -17107920       6122786       1669912
           15103        679924       2035426       -160120        751812
           15099       3409446       2764860      -9932682      -9696308
           15095      -1916226        269160       2834290      -2498896
           15091       4700684       8862732       5878652         77032
           15087      -3324296      -5187882     -11044336      -2894328
           15083      -5509946       3712750       4617260      -7307002
           15079       2824810       7811014       -305582        597104
           15075       1982524      -7644244       6403582       2225398
           15071      -3098126      -4532886       -201126        759104
           15067      -8278186     -11423588      -5862660      -4594052
           15063      -7841854       2872482      -1752318     -13042510
           15059      -1823834       3037254      13314588       6295350
           15055       8184478       8923478       7035366       1801230
           15051       9412222       5928652       7039722       2218918
           15047       8149802       2539156      -4540984      -2033372
           15043      -5130162       -595004       6653212       1332172
           15039      -6690418      -4546192      -3166396        631448
           15035       5619160       1277898       1619204      -1907180
           15031       5559516      -8836148      -7322176       -536096
           15027       5395004       6548238      10614604       8704308
           15023       6092962        832660     -10538680     -10440544
           15019        909918        490012      -8946838      -2484274
           15015      -6840130       2277524       2757580       5095200
           15011      -2283252      -5278450       3635444       7571070
           15007       4508822       8054132      -7344496      -7761808
           15003      -7313968      -6282060      -5000892      -4118454
           14999      -7303258      -8111098      -4171356       3369076
           14995       1583500      -8357392       4478034      -9609760
           14991       1831834       4818682      -1411904       1087222
           14987       -901830        389094       5483116      -3604274
           14983       -827088       5543008      -1658804     -10731206
           14979     -11920986      -6864576        370284      -2148298
           14975      -2902348        -40528        223614       3844906
           14971       5898642       1273294        932912        873624
           14967         -8720      -5457280      -3684404      -3791702
           14963       -340918      -8017944     -14402456     -10774618
           14959      -9470774      -4799326     -12235928      -7317324
           14955      -8517856      -8280882      -1472704      -3102494
           14951     -13242282      -4052592      -1982100      -5457946
           14947      -7533158      -2926912      -5850892      -1223874
           14943       5058720       1651756       3236068      -6525862
           14939      -2961872      -2541202        -65880      -2548328
           14935      -4326094       -509412      -7255064      -8285614
           14931        309016       -603040       2026478      -3341710
           14927      -2725162        849890      -3809574      -9641050
           14923        -66136      -3243368       1768408       8357234
           14919      10183470       9326746       8252566       -818942
           14915      -7146874      -4096944       1262240      -2178310
           14911     -12108586     -16305480     -18344858     -14933778
           14907     -13414524      -5763018      -8056516        993222
           14903      -7237174      -3731514       7353352       5995356
           14899       6839868       7741828      -5852422      -8942104
           14895       1031536       7791848        989218       6864966
           14891       9142464      -6852212       1448762      -6184452
           14887       4869324       4969998       4326570      -5327980
           14883       1552828       6238108       2916612       5142876
           14879       7931704       3337560       6121258      -8649220
           14875     -10439410      -8144796      -4095722      -4668386
           14871      -5539814       5234780      -4218022     -11862664
           14867      -7857012       4752174      11880558       4932468
           14863       1012494       2803276      10392494       5204110
           14859       2299508       -959672      -2370194       5840224
           14855       3051546      -2795732       7243514      -4708230
           14851      -5605530      -1812586      -4557454      -3193234
           14847      -8114586      -8488066      -4647800     -10836662
           14843      -6108782       4799826      -4320566       1852788
           14839     -12536616     -11323006      -3730100      -8706520
           14835     -21566262      -8104592      -3945086     -10122666
           14831      -5978930      -4077086       3340176      -6559960
           14827      -2308028       6476824       1238722       5015126
           14823       3671460       7253790       4461818       3687594
           14819      -5164306      -1868288       -821308        873370
           14815      -5312862      -3454706      -4850236       4565206
           14811       1162278       -980948      -2752920       2238736
           14807      -7621880      -5462928       3568756        640998
           14803      -5855740      -2856458       4601206       4968004
           14799       4093464      -1737838       6758578       6041896
           14795       3410450      -1791370       3263670      -3319462
           14791      -3080850      -5566734       1561822      10816984
           14787       1013208     -12260414     -16472342     -13354822
           14783      -9040922      -8481602      -4460036      -2004914
           14779      -5307602      -5970018      -6263112       3259688
           14775      -3213082     -10406280      -6107022      -2334814
           14771       -891416        385810      -4958682      -9097932
           14767     -15199048     -17120304     -13361440      -7465438
           14763       -196496      -3047424      -1638156       2851534
           14759      -3722392      -5823628      -9902102      -8137620
           14755        484808       4981608       2893094       1883210
           14751      -1158870      -2101426      -3176268        701692
           14747      -5174852       5735602       4745452      -3537704
           14743       3588698      13817200       8664732       9364288
           14739       8518870       3692942      10143806       -478078
           14735      -2430722       3012312      -7980704       3935854
           14731       5569688       4430428       8324876      -5398638
           14727      -7670020      -3882528       5921770       1872946
           14723      -8445744      -4554050         -2884       -879218
           14719       3106610       -987182      -4483252     -12517048
           14715      -5935672       -124922      -3580400      -4162014
           14711      -4973380       -793122       -360824      -1079948
           14707       5302478         68244      -1151120      -1503244
           14703       3284984      14011230      11602684       6397702
           14699       1184432       4808356      -5263582       3605880
           14695       7353662       2159128      -5727148      -5312920
           14691       3061940       5494418       1367586      11311876
           14687      10323026       4808922     -11357480     -11668424
           14683      -3798358        -47098         49772       3269808
           14679      -2647190     -10201114     -13147508      -6799600
           14675      -6848956     -10763356     -11653468     -10142396
           14671      -9960282      -3419950       8377298      -1553692
           14667      -2921516      -3065324      -1617968       1439670
           14663       4913916       1405840       1453066       1047264
           14659        139938      -3276034       8054516       4343424
           14655       1805962       6778742       2671466       7589536
           14651      -1658750      -2536760      10130630       7985876
           14647       1936856      -4277414        391188       3681686
           14643       4116996     -10249970      -9566320     -14467360
           14639      -3687182       6291012       3436064       2666726
           14635       8988926       6668626       8689172       -913636
           14631       2921672       6825690      12024752       8347770
           14627       6243762       4097682      -3215890      -7178776
           14623      -6332074      -1030246      -8736052      -5784660
           14619     -12519232      -2602052      -4151804      -4870394
           14615      -1752844      -4406896      -2723190     -11356804
           14611       1443670       5932688      15077286       6500576
           14607       -255530       4551786      -2268758      -3419324
           14603     -12120620       5873346        190256      -5371154
           14599     -14531172     -18381044     -12599600      -6702562
           14595      -8993416      -1662782      -2899122      14591418
           14591       9580562      -2253942      -7120618      -3474280
           14587      -9150256      -5501398       1643304       7045814
           14583       4519378       1004058      -2329288      -9556914
           14579      -6484888     -12728374      -9500890       7726158
           14575      -3321072      -3024538      -6999410      -8050518
           14571      -9562740      -3181974      -2233674       6872830
           14567      -2139342     -15915888      -2411028        160118
           14563        187194       3459758       4855602      -3003678
           14559       -527436      -3947474      -8323842      -2537564
           14555       7792540       2407378        631272       1573338
           14551       1668970       2948206       -702632      -2567352
           14547     -12754202      -7088856        -69492      -3336750
           14543      -1855098      -5906306     -13082852     -10820024
           14539      -5953576      -8950828       -531606       -368810
           14535       3573416      -1172178      -3707368     -13281504
           14531     -12976570        -82618       2153912        252180
           14527        973912      -8279286     -12717544      -5556050
           14523      -6121146      -7966810       1903666        982896
           14519       9220408       4912468       4788162      -2191706
           14515      -9404336      -8317464      -6015366      -2224700
           14511       2465792       3328996       6245970        877566
           14507         75898      -6314546      -1147530       1248950
           14503      -1901084      -5737964      -5566964       4411662
           14499       8595418      14560024       8530746       8946880
           14495          -556      -1738790         87492      -2493950
           14491       3719202       4060742       4269030       2131420
           14487      -3721354      -7382854      -6343352      -9060944
           14483       1099276      -2712884      -3590796      -7256352
           14479      -8372250      -1725426      -5012892      -5105122
           14475      -1798086      -4957306      -4003124      -6280394
           14471      -4819572      -9484030      -3474242      -3932894
           14467      12302830      10801186      -4040504      -1205320
           14463      -3829672       1121196       2396694       3919270
           14459      -4770048      -7434218      -7018380     -10860404
           14455       1316296       -705754       1300976      -3212308
           14451      -2573222        686266       6993038       5220074
           14447      -5306000      -2892384        730594       4927406
           14443        648184       5909658      11828970         -4496
           14439      -3935090      -7017678       2272570       3680374
           14435      -4428460      -2497654       2478394       5550422
           14431       3666598       -813892       -163800       2622764
           14427      -5694558       5990174       8206750       5361396
           14423      -1479472     -12219600      -5292458      -6425440
           14419      -2885542       -249778      -6290594      -4229438
           14415       2947266      11559970      19121556      10278236
           14411       9311620      11332514       2364496      -1592610
           14407       -156716     -11296982      -7874174      -1357964
           14403      -5700492       -375048       5000946       6561480
           14399       -881212      -4763460       -635240      -1870856
           14395      -6043046      -7849652      -5044334      -4122766
           14391       7843334       -134978      -3829856       2603256
           14387      -3380264      -9691278      -9205090     -12595610
           14383     -11789586        -47778       7671970       4372168
           14379        969596       5214862      10691810       4712974
           14375       -941204      -6137690      -3266350       -239108
           14371      -3957280      -3168930       3472950         27584
           14367       4183310       4384382       9716336        393066
           14363      -8952594       -249472       8189582       6512340
           14359       9468434       3255514        949938      -4890790
           14355       7115570       9159838      11557706       6165804
           14351       1094748        302952       7167040       -220594
           14347      -4444370     -10105554      -3495664      -5808636
           14343       -734500      -3727070      -6556916       1895104
           14339      -3627338     -12799628     -19281050      -5119682
           14335      -2335250       -179200       4724918       3919172
           14331       -831616      -3454146       1201080       8392632
           14327       3688514       4428134      -3287176     -11494610
           14323      -1350564      16433368      -2719708       2935756
           14319       4830410       4483742       2847710       9151990
           14315       2327448     -11541404      -7090760       4490228
           14311       5466984       -184686      -7283390       9880608
           14307       1479688        173804       -135270      -1335532
           14303      -8205168      -4635524      -8686226      -2723144
           14299      -5596738       -205846       4417676      -5912108
           14295      -8786938       6275584      -1134382       -455582
           14291      -2825504        703142       4874048       4412536
           14287       3102484     -11890132      -5734450       6116134
           14283      -9615922      -4151000       5247056       6922708
           14279      13835204      -3521598       1200424       -581496
           14275        230272      -2431024      -2125656        490594
           14271       5107494      -4871778      -8889304      -2783140
           14267      -4760284      -7594024      -5996088      -3970792
           14263      -2812178       1995970       5687410      10217446
           14259        645334      -3636024       -560360      -5621884
           14255       -748826       2607748       3404780      -4404962
           14251      -6985434      -5861320      -4507142       4624980
           14247       -491564      -6399644       7254942       4868406
           14243       6657940      10493922       3386850       4331762
           14239      -3068442       3269468       -511794      -4783974
           14235     -11246616     -11118388      -7342112       5492672
           14231       5303530      -3212790      -3328364       1214912
           14227      -8587664       4786264      -2552858      -1839822
           14223       2238518       5454766       5876034        331664
           14219       -573534       1816960      -6814378      -7792748
           14215      -9146626      -4255686       1579346      -2785626
           14211       -286086       5603126       -170820       4440936
           14207       -463626      -5769744      -2638968      -5570776
           14203      -4113398      -7198568      -1362176       -574280
           14199       5243384      15199626       7780942       2089314
           14195       2825626        433860        291890       4862480
           14191       7147482      -5453946      -3848808       2059830
           14187       9018784       1605282      -1248464     -11925944
           14183      -2496774       3707194      -1714686      -4110440
           14179      -2883998       3387974      18482326      14551732
           14175        671308      -5592798       4271936      -6075702
           14171       5472868       4839654       3454524      -7052130
           14167        132250       2385134        776120       2668492
           14163       5789880       4919516       -856638       8124160
           14159       1920894       1866710       3794990        621298
           14155      16357044      14222074      15779412       8915106
           14151       3656486      -1143568       2883094       5666494
           14147        771464      -2582796       4888892       4083934
           14143        865818      -2420022      -1814052      -1410986
           14139       8574676       3584464       5810600      -3544032
           14135      -9692744      -8765182     -10497514      -9909694
           14131      -5581862      -1003980      -6106714       -527836
           14127       3753478      -3527468        568010      -6139600
           14123      -4256746      -8776760     -11585832     -10828344
           14119      -2972536     -11379282      -4903974       2005742
           14115        809408       8738876      -4676732      -9859246
           14111       -718208      -2885128      -4997336       1423482
           14107       9541226       6650634      -3016162       1454494
           14103      13925318      -5415654      -8233792      -4271574
           14099      -6468648     -11456020      -4265776      -8816402
           14095      -8542350       6425064       7797814       6123060
           14091       5114134       6433416       2512620      -4053406
           14087        979108      -1201550      -5228140        323026
           14083       4050066       8478492      -1550976      -1386570
           14079      -3603858      -6982862      -5982562      -2045562
           14075      -3517350      -2688518     -16259980     -14346666
           14071      -5946216      -6935404       4485546       5380084
           14067       9289974      -6018616     -10069398      -8919386
           14063      -3256958       8907318      -3264920       5814376
           14059       2799792      -6937946      -8702580      -2404018
           14055      -1879734      -5780206      -8334468      -6490072
           14051     -12921250      -2183128       1499234      -1683474
           14047       3608982       6242674       1819050       2798500
           14043       3263532       -319342       2437570       -412174
           14039      -9720318      -7765864     -11037246      -6847292
           14035       -712764       3630828       4088918       7010990
           14031        -96034        797648     -11851486     -11578654
           14027     -13575570      -5626454      -4836770     -17513456
           14023     -13070170      -3727022      -2867156      -8494514
           14019      -1133752       3917712        208220       7322732
           14015       1833708      -2610754       -356826       -308504
           14011      -2981564      11869036       3729656      -8053966
           14007      -5469194      -2561310       6356500        238974
           14003      -7962366      -5253530       5660396       4975428
           13999       4744800       3685064      -4031634       -749870
           13995       2253896      -4244846      -1221258       4941276
           13991       4222092       3319532       6999144      15700760
           13987       -275280      -6779802       3620464      -2121010
           13983      -7409590      -1859440       -902278       -609656
           13979      -3361214      -2980260      -2555346      -6626350
           13975      -1487068      -3802188        177176       5116662
           13971       8437986       1618368        238162      -9731852
           13967     -15243162     -15227464     -10678940      -1686720
           13963      -1333988       -703824      -4161096      -8063424
           13959      -3653186       4925898      -4249936     -11595770
           13955      -4963410      -9280508      -6275426       3115340
           13951       1791564         40652       6002796       4270134
           13947       6715666       4892328      -3680678      -3191518
           13943       2206618      -8799038       1547466       2633046
           13939      -2664318       -936820       7280682       7448076
           13935        306820       3374098       -407298       8102134
           13931      -2338406      -5314724      -7073060     -12754168
           13927      -6191220       -757778       2541998     -12559678
           13923      -4131852       -579496      -7034484       -966022
           13919      -2648520       1673352      -1628020       -179812
           13915     -10117766      -6527384      -9951556      -7939656
           13911      -1982132      10074364      14897752       7854668
           13907      -6150118      -3479384      -4297012     -11185316
           13903      -4003056      -7351716      -9474922     -11182140
           13899      -5076492        -65366       2881242       5062028
           13895        376150       1708274       3631762       3839008
           13891        857266       -471380      -5606374      -4477430
           13887        482192       6207476      13070820      16996082
           13883      11377328      10260412       6489790       6554216
           13879       4888974       2625370      -6420380      -3720604
           13875      -8896136     -10985476     -13175250       2174640
           13871       -815122       2770120       5272378      -1266216
           13867      -5403008      -3347500       2638234       4568210
           13863      -3817232     -12107732       -788360       2006054
           13859       4848958       3960462      -2348678     -11153178
           13855      -2067066     -18873872     -15020324     -12434362
           13851      -1183446       6248536      -3699424      -4218966
           13847       2389678        125914       1769460      -2478248
           13843       2943326       -754932       5019776      -1402992
           13839      -3250972        214196       5922378      -1676816
           13835      -5128150       -996834     -10538816      -7702276
           13831      -6155632      -4910036      -5478810      -6756796
           13827      -4493026      -5170646       1267984       6647982
           13823      -7075962     -10270450     -15199458     -16460490
           13819      -6267900      -3748664       4180608         89480
           13815      -1814648      -1567692      -1722494      -1287050
           13811       5217452       3564372       4189176       2042642
           13807       4832762        204488       2359918        542428
           13803       5939490      11559194       3486040      -4339766
           13799       4951104       2412656      -3364462      -9844246
           13795      -7215266      -5301044      -3783946      -4138256
           13791      -4724508       4913550       1843706      -4748394
           13787      -7023268      -6107312      -8944124      -5068994
           13783      -9451464      -3745458      -9002258      -4918220
           13779     -10797688     -19543820     -13103510      -3388604
           13775       5138908       1817432     -11318406      -6512414
           13771     -11305804      -8571394      -6170132       2659290
           13767      17767688       3973462       -732802      -3725308
           13763      -7514628      -2057804      -8743932      -6349786
           13759       4148708      -2995820      -6072380        975666
           13755       -515862      -1121642      -6984302      -2997308
           13751      -4076496      -9135508      -8345718      -9801358
           13747      -4335686       3395326      -3736566      -2742698
           13743      -1889490      -2267078      -1006392     -12901202
           13739      -1870550       4079058       3324372       1340034
           13735      11377666       8701670       9502486        952278
           13731      -8939512      -6944986       1202186      -5502976
           13727        460944      -5830908      -8385488      -9323816
           13723      -6377982      -6629134      -2728622      13483830
           13719       2243594      -2769850       3069118       9382416
           13715      13621632       6200914       1072232        153386
           13711       4282546       2971902       -148924       3878658
           13707       -667400      -3242378      -6240524     -13051656
           13703       1507940       1022066      -4046808      -5077966
           13699      -3150324      -3294068      -3569350       -503214
           13695       8888292       7936994      16595114      12175474
           13691      12099252       5877194       1867408       7438522
           13687       2410350       1575758      -1701320       1079396
           13683       -863178      -2704558      -1658264       6300012
           13679       6823820       2978800       8884508      16861954
           13675      10873758       9303238       -441852       4047024
           13671        495244        239038        545012      -6422718
           13667      -3412810      -3244254       2439724       3355400
           13663        397594      -6481886       3942168       4448186
           13659      -2670466      -7669502      -7830186       5695634
           13655       5338012       1458286      -7631924     -12433484
           13651      -6984882      -2316978      -6927120      -8121998
           13647     -13223224      -7896574      -5527180      -5475710
           13643      -3441988      -6028012      -5533336      -4552376
           13639       3106264     -15141696      -3902840       4404862
           13635       -357482       5953778       3172672      -1279592
           13631      -3529060        -58968       5376552      13598448
           13627      13278418       8960242       4002134       9937172
           13623       3550064       2058500      -4136260       -926964
           13619      -3399388      -5118664      -8286616        497774
           13615       7580666       8308728       5713136       7911868
           13611      -2683986      -1821670       5190662       6842672
           13607      11183530      -8240694     -15674600      -7382430
           13603       -710008      -6657752      -9356750     -15310062
           13599      -9497978       -723938       3163582      -3676606
           13595      -8324584      -3560120       5538712       5452506
           13591       2501854      -1285404      -2544170      -6479338
           13587      -3702534      -4913138      -2411142       -194916
           13583      13789654      14352656      12509314       4581380
           13579       -701746       1395584       5507100      -4346320
           13575      -8836150       2750178       3215814        522598
           13571        348980       2037772       7612200      11872978
           13567       9573112       3552998     -13411042     -11589450
           13563      -8024070     -11170220      -9258370      -3988030
           13559       -603930      -3990034       3120160       4302856
           13555       -957874     -13876596     -16404324      -7393472
           13551      -7397334      -9139824      -2949486      -7742806
           13547     -13600292       1534874       9411810       1675520
           13543       3090246       2932986       3152700        174536
           13539      -4022598      11502808      -1160692      -4749222
           13535      -6399270       4471168       4668924      14494998
           13531       4163268      -5298200       1444066      -4275026
           13527       -761266       2365640       1278352       5777398
           13523      -4524632      -4796210      -6774506       1055820
           13519      -1188132     -19032910     -12820754      -2383802
           13515      -5073986       1387692      12317852      12547160
           13511       1657232       4210552      16244064       5859658
           13507       3824582        525920      -6491854      -1442002
           13503      -3244822      -5026184     -11082380      -7443514
           13499       3117364      10671314       6710252      11437830
           13495      -1203834      -8384346      -2036720      -3342886
           13491       8094058       -296976      -4358478       2308840
           13487       1921334       6116474      -1056366       2081616
           13483       2790802         -1798      -2408422     -11467360
           13479      -3193778      10660298      -4652776     -18738564
           13475        227642        471004      -4532856      -4398046
           13471      10626002      10642588       2457982       2443136
           13467       7381812      -4312332     -12831386     -15995900
           13463       -581000        840504      16424392       1804198
           13459       6519704       -135224       8495456      -1011870
           13455       2339778        215552       9712932       9831426
           13451       5368322        105628      -6434496       -961934
           13447       1535484      -2600846      -1250386       -352448
           13443      -4691762      -9031924      -7840000       4707704
           13439       5295246       2872974      -1116612       2213002
           13435       -723958       -476120      10874352      -1922720
           13431       4470130      14575512       4525970       4359596
           13427       3320088      -3653900     -11227620          6278
           13423      -2892250      -5656146       2589858       7974814
           13419       6041078      -2500418       4600508       6853216
           13415        258502       7813326       2282236       4318884
           13411      -3238860       2509048       7970494       -429878
           13407       2796120        495282      -1875860      -8854074
           13403      -5138292      -8132348      -7500610      -6949142
           13399      -5867100       -330968      -8076472      -5267608
           13395      -8531862      -8837304     -10443728      -2288026
           13391      10666908       -235214       -828206       -739820
           13387      -3757954       7161976     -12798068      -2646076
           13383      -7103198      -2432328      -3880554       1102332
           13379       -222308      -6367278      -7065064       4093512
           13375       8105146      -2347924      -4620118       1842346
           13371       6651254      -9055198      -6274158     -10540568
           13367      -8448496       -202982       2178776      -1194460
           13363      -6669590       3011954       -158008      -1644880
           13359      -8735058         62194       6466988       9159290
           13355       4950114      -4392258      -5687598      -5685054
           13351      -3581300      12446136      13131346        510096
           13347        267664      -3320476      -7452026      -5494674
           13343       -533512       4083800      -4942204       1045680
           13339       -338748        649594      -3027486        473422
           13335      -6350392      -1780870       4701354      -4832414
           13331       1098826       1281260       1685012      13952170
           13327      10538626       9275014       -489748     -10495120
           13323      -5511038      -4655138      -6404528     -12765874
           13319     -14198794      -5934112      -1642474      -1556318
           13315       8769396       6520374      -1458268      -4812796
           13311        430582        588412      -2306700      -6348970
           13307       2737754        931042      -7764612      -4868602
           13303        475740      11806188       3344818       5600206
           13299      -6619296      -2432854       3311950      -9801924
           13295     -11549648      -6736568      -7845410     -10120828
           13291      -3094314       -421232       1042490       4452010
           13287       1234252       2721992       5270982       3699480
           13283       2343684      12152352       2005702        147884
           13279      -4694076      -6038136     -15143648     -10650592
           13275      -2843714       1581788       5663412       -545082
           13271       -579924      -5074844       -503512      -6738774
           13267      -4347486       9100976      10963278      16006010
           13263      18719362       -712332      -7756816      -5289810
           13259       2110132       6279574       1168254      -4264512
           13255      -3566286      -5804294        -90948       -425646
           13251      -4312352       2517002        262518      -1793516
           13247       2119208      -3823528      -6762420       1265946
           13243      -3637478       3751886      -5277668       3911918
           13239      -5303820       2192996      -4573704      -5322814
           13235       3573272      -2661092      -2535076        494198
           13231      -6151062      -1014712       6642422       5043544
           13227       -125766      -5282346     -10106046      -2795388
           13223      -4055396     -13380826      -9179144      -4255902
           13219     -10222274        627074       -635150     -19598924
           13215      -6739326      -5093366       5629976       4165554
           13211       3459306        616454       5425406       6912728
           13207        854576       3817404       1901820       4273658
           13203       4381446       -248020      -7743740      -2176602
           13199       3504284        729206       1854736       5659010
           13195       4923780      -7662276      -7579352        189084
           13191       3711644       2413754       2536702       8818592
           13187       7084992      -5401678      -8786620      -8805770
           13183     -10163984      -8482596      -2622606      -1683602
           13179       -271538      -1656384      -2185828      -7518532
           13175        433346       2947312       9626654       7079536
           13171       4047740       -357412       1417940        326038
           13167      -7940266      -4809210      -2620590       2729426
           13163          4000     -14880764      -9685664      -7308202
           13159       3447504       4498488       6267714      -3279812
           13155       -669588       5194984       5963842       -992016
           13151         98078     -10257946     -15957466      -1018564
           13147       5145100       4725814       -119876       6703464
           13143      -1255814       6290202       8740222       -966440
           13139       -567510      -2995406       7867896       4667932
           13135       6886578       4217034        766434       6154622
           13131      -2324684      -9704936     -11597272     -10614954
           13127      -2231518       3676414       6519516       1227910
           13123      -4213966      -1468530       -776322      -7669188
           13119     -10583708     -16905502      -5860694       3818630
           13115       3175102      -3135992       2385526      -3809540
           13111       9235062       9756272       2436694     -13704376
           13107      -6844706      -3494356      10874820       3775718
           13103      -6159166      -1507350       1865366        321320
           13099       -270118        215612       7091360      -1326060
           13095      -3092022     -13317060     -19128326     -16618856
           13091      -6243082      -4000540       5636142       2893890
           13087       2681890       4985476       1852074        713250
           13083      -5664992      -2679056      -1220624       -294338
           13079      -2789186      -4947436      -8934876      -3549998
           13075       2428024      17522818       2723776      -1235414
           13071       2144602      10994504       -538708       8830666
           13067      10317344        755628      -4533278       5384918
           13063       5323332         14206      -1091666       9890664
           13059      13514808       8485444          6828      -1072874
           13055      -1165250       2267164       -387180      -4213314
           13051      -4092572      -9579740     -15577650      -1167862
           13047      -5420858       -879124       5218990       6073286
           13043      -1632404       3189510       4292374      -7267304
           13039      -5951596      -8306382      -7345552       3995278
           13035       5299086       2519036       5044416       2770658
           13031       3888376      -7007858        335384       -928154
           13027     -11159752       -518344      -1369656      -4518178
           13023       -866130      -1090576       2580614      -1254950
           13019      -7007050       3836374       5386534       3358074
           13015       3468902       1062084      -7763392       4557592
           13011       6336796      -3883436      -8043840       7385726
           13007       6629068       4866272       9998210      14144694
           13003      17053398       2301402        535164      -4200386
           12999      -7964786      -6924620     -13146318     -16005814
           12995      -7705642      -5957884      -8061472      -1054482
           12991      -2944566      -3135004      -9490410     -16957618
           12987     -17531656      -5065324      -6535866     -11130540
           12983     -13182462      -9080816      -7146856       5033616
           12979        -81000        410598       1366448      -4244828
           12975      -9530966      -7616396     -15730364      -7964522
           12971     -10568746     -17732784     -14100698     -18779476
           12967      -7572648      -3365504       3001070       7293972
           12963      16392504       2731540       4212948       5313048
           12959       -279302      -1246026     -10972762      -4127686
           12955       6252092        961984         42690        796848
           12951      -3082158       2788522      -2155912       1060682
           12947       -293062       -652252       3318484      -7322920
           12943      -7319810      -6697910      -9726814      -3568016
           12939       2063066       4496928       3702764       5157292
           12935       -924808      -6951312      -8864558      -2452372
           12931       4347706       1726820       5366762       5953472
           12927       6014722      -1480410       -296710       2623766
           12923      -6842966      -3428038       -410362       1153982
           12919      -8628850      -3123852      -7776110     -11734784
           12915     -19839866     -18628948     -12528624     -10838858
           12911      -9611056      -9097982       2459540       9688644
           12907       4660100       7229270      -4628808     -16282008
           12903      -1991270        224824      -8640478     -11109792
           12899      -8396294      -4723466       -681924      -1286572
           12895         14032       2845506       6619242       8726520
           12891       4092576        191736      -5350750     -14819460
           12887      -4400580       2905836      -1100282     -14999192
           12883     -14163050      -6438910      -5500300      -4878606
           12879     -11497184      -5516080      -7301442       2397556
           12875       1407224       4755962      -6752346      -7291198
           12871     -11571290     -10589246      11546162       8136104
           12867       -532704      -5926618      -7884134      -7304342
           12863       -964196       8233900       3820852      10456636
           12859      10559142      -2098426      -2015758        587314
           12855      -6858786     -12223974      -2051100      -5882128
           12851      -4371258       1201020      10701086      -4018488
           12847      -2764084      -5458236      -4887912       4215646
           12843      -2594608       -579418       2065026      -5379288
           12839      -9710384      -2310760       2745762      -3800202
           12835       4573000       5395412       5827668       3584832
           12831       7922552       7282380      12914284        337610
           12827       6089644      -2709924      -6161702     -11306474
           12823      -1695378       8578918      12301030       -310868
           12819       4741692       4557232       8827654       5372230
           12815       1332378      -3962488      -9135472      -3932752
           12811      -1936750       3021836       2603724       1172888
           12807       -330130       3768834        769916      -2575860
           12803        283818       7734870      -1239470      -3142952
           12799      -5337632      -9546334      -1971312        146252
           12795       7971376      10833702       4009270       -504184
           12791      -3710998       1687066       -212904      -2236276
           12787     -11109390      -1762330       7115348       2693576
           12783       7576468       2100538       2703642        190668
           12779      -4146424       8458580       8205268        683196
           12775      -3122934      -5141282      -7545210      -4373944
           12771     -11306888      -3789570         42032       1051916
           12767      -3499704       3499918      -3575022      -2742456
           12763       7083370        834504      -2377832      -3784732
           12759      12089354      15600862      -2517956       4649050
           12755       2868452       7951904       2474356       4108858
           12751       7697466       2098666     -12115178      -7092852
           12747      -2223152      -1604584      -4271628     -14911160
           12743      -7905934      -1891870      -7731610      -6579704
           12739      -3671840      10397414      12356150       -853348
           12735     -11519084      -5460046       4064504      -3587152
           12731      -9737654      -2933202      -6747162     -11303810
           12727      -6445404       3437662       4416174      -5901422
           12723     -10086714      -8120906       4165854        314500
           12719      -6390234     -10070350     -10106650      -7424536
           12715       9070362      10093564       5427910      -1436680
           12711       -541890       4165120      -3580522      -7812492
           12707       -225008      -1772460      -9426308        217908
           12703      -7808510       -953424       7411192       9741554
           12699        -30286      -3026396      -3820302      -2623672
           12695       3486894       8314320      10386188      -3222672
           12691       8011928       6740766       4070098        223262
           12687       5374514       2233066      -7589836        736528
           12683       2163068       2778528      -5902172     -12686660
           12679      -5203446        954124       7664436       7522904
           12675       1814044      -2714184      -7476790      -9502728
           12671        -33304       4476564       1113328        -71676
           12667       3970000       3895462        304218      -1024822
           12663       -135196      -8937378      -4916848      -8719110
           12659      -7367416       1719334       6801800       -995890
           12655      -8878350     -11527582       2966644      -3798054
           12651       1777608        960270      -8227038       -277006
           12647      -9293104      -9882996      -9292048     -11419466
           12643     -13373018      -5041090      -4601196       2637514
           12639       2924652       6771350      -6684580      -7490572
           12635      -9326466      -4176732     -10224660      -2750114
           12631      -8807594      -7955946      -3522664      -7909752
           12627     -11769994      -3171364       4516778       7012818
           12623       2946180       5420774      -1717390       6591284
           12619       4489756        986446        484218       3876252
           12615       3766168      -3491420      -4283958     -10025330
           12611     -11600314     -13109398      -7470502      -7981034
           12607      -6842506      -9934342       -960772      11598650
           12603       9243954       1368752       4604726       -701174
           12599      -4840432      -1843450      -8605882     -10835022
           12595      -8260712       2605316      -4679482      -3881362
           12591        357530      -2115440      -5903106      -2660086
           12587     -11353474      -7677080      -3620622       3708434
           12583        737988        892216       7806742      -2023546
           12579      -5979406      -2547986      -2152798       5337528
           12575       6300068      13873948       9830554      11283590
           12571       -316530      -4232264       6803146       6165128
           12567       2126410      -1700960      -4187606     -12463168
           12563     -11045736      -9492380      -1269246       6938302
           12559      -3440606      -5397336      -1774994      -1358386
           12555      -5987320      -5478080        953528      -9863572
           12551       4207878       2735668     -10257150       1606580
           12547       -880016       2873158      -6281908      -8097860
           12543       3246434        292012      -9180238      -4749928
           12539       -807270      -3975844     -15940922     -18938756
           12535      -5215254      -4634952      -2089862       -660382
           12531        551236       3138994       3516672       1819940
           12527      -6602862      -7778004      -6100870      -9330438
           12523      -8236116       2802242       5408280      -3715982
           12519     -14196720      -5716160      -7815292      -8134904
           12515     -11735632        866044      -1243460      -4542464
           12511       6040344       2223938        660584      10115886
           12507       1046686       5517744       4095068       6841446
           12503       9557080       4103400       4723048      -8598156
           12499      -1929456       3582672      13383526       7900798
           12495      12622078       4752668       5757076        709052
           12491      -1958824        913820      -5235558       5132916
           12487      10056964       9772272       1993508      -5000058
           12483      -2809860        385818       2377182       -984062
           12479       8595420       2721792       8703428        331978
           12475        229162       5954136       1000280       2360808
           12471      -6841172       -654932      -8157390      -3138872
           12467       3600532       5876656       1604196       5985228
           12463      11855072       4783286        311866       6338380
           12459       -951564         72760      -2140646       -572896
           12455        646766        354192      -1418060       4980662
           12451       3871916      -6317100      -2436708      -1665618
           12447       -863810      -1158778      -1848798        -88490
           12443       7486678      14938498      -9636684     -14672260
           12439      -6823440      -3892696      -1969890      -2055376
           12435       3325778       1093846      -5145372        180550
           12431        407778       -460004       -946756       7807610
           12427        729590       2988322       7516738       2423484
           12423        985348       5152774      11527974      -3412954
           12419      -3319448       3988752       -551954       3213138
           12415       6344932       3828978      12337152        378180
           12411       3555924      -5074950      -4307114     -10249902
           12407      -1028858      -3638822       5642670       5299246
           12403       2879788        -65024       5362576        421674
           12399        268576       4959184       7769780        173960
           12395       3774592       9273180       8558918      -5957770
           12391      -6723328      -8891206      -5915384       -609708
           12387        -46170      -1650400       6547856       1266808
           12383      -3551072       4491276       2138604      -9437862
           12379      -2405048        394054      11143334      -5574840
           12375       3475116       4440876      -1903148      -8889048
           12371      -2775714     -10953890       -288280       6694804
           12367      12078642       3855292       2953800       1722490
           12363      -2709828     -12513136     -22506368     -14016062
           12359      -7539208      -4285486      -5975672     -10177162
           12355       2142604      -3900458      -9437964      -4788004
           12351       4593680      -3212234       4176796       4359744
           12347      -2373758      -9309808       3353030       4205288
           12343       4330946        893800       7700780      -1115760
           12339      -4360210      -4512456      -8104156       1374754
           12335      -6217920       -913040       -109926      -5010702
           12331       2351608       -903492       1449080      -2255188
           12327      -1878254      -6958718      10484300       6827738
           12323        964054     -10700830     -10152916       1756010
           12319       1638674       -945982      -6086594       3386808
           12315       3837574       8537052         56392       4222442
           12311       5877094       6956174        864130        514680
           12307       5402986      -4943800      -4228826      -7092310
           12303      -2112074      -1785880      -6140394     -13101376
           12299      -6788452      -8267292      -5992774      -3072246
           12295      -3075876      -9659168      -1051156      -3845950
           12291      -5889874      -6882934      -7378828      -1102366
           12287       2671798      -2305058      -6523746      -8816964
           12283      -1878324       8487896         19746       7690014
           12279       6196278      15787950      12347630       6250836
           12275      -2690782       -207786      -3082572     -11984902
           12271     -11944204      -9294270       1122364      -4793322
           12267      -3475238       1890466      -1978448       3518186
           12263        735074      -1588040       5210180      -5407190
           12259      -6261676       9535258      10885790         63194
           12255      -5517930       -340844      -4734670      -6376446
           12251      -7935704       2953286       7877532      -2289906
           12247         12620        663042       1596368       3864854
           12243      -2588180       4077442       4008386       3824954
           12239       6123972     -10391576     -13017690      -8954210
           12235      -5491734        147924      -5329722      -6095910
           12231      -7952202      -2309428      -2205884      -4512296
           12227      -6247960      -5337806      -5899712      -2389570
           12223       3615868      10320884       5184592      -9067510
           12219       1850506      11452694      12937568      11316618
           12215       7527200        625744       1292102        710316
           12211      12471346       9129404       8352942       6375840
           12207      -1688200       1398100       4594954       6166930
           12203       7304850       8889146       3249724      -1433846
           12199       6896188       9736780       3745618       6413256
           12195     -10914844     -12833826     -14655694       -909046
           12191       6855348       -742652       2630186      -3397290
           12187     -13419588      -1532746      11695834      -3027658
           12183     -13425908      -2142392      -3915106      -1924770
           12179       5354348       5603672       5819706       3671282
           12175        -38670      -5887238       7112346       6636616
           12171      -2435910       1540770      -4792380     -12529024
           12167      -2800398       4123976       -290896      -7522650
           12163     -15325758     -10887174      -3371184       1997868
           12159       2384480       4964738       6267666       5797460
           12155       5282584      -4964292      -8107276      -3010556
           12151       -767744       3243212     -10193098      -4210320
           12147      -2244454     -11563608     -14482418      -9644336
           12143      -3058916       5688712       4838298       2579386
           12139      10119908      -4038852      -2995820       -427132
           12135      -3942342      -4059942      -7302398      -4044352
           12131      -3972272      -5145124        522182      -1925072
           12127      -3973426         13798       5123654       4182828
           12123       4496950      12880424      -1087872      -2944508
           12119      -8431064      -4538588       4248964      11671672
           12115      -7530896      -6649656      -6810990      -2811828
           12111      -5669974       8113874       5620028      -3030636
           12107      -4890184      -7788288      -4867308     -11080320
           12103      -8924130      -2379090       1407024      -3188728
           12099      -4861324       1535976      -4552176     -17795354
           12095      -1044118       4928806      -3546418      -4469682
           12091      -6142412      -4943152      -6091152      -2555700
           12087      -9453802       -787878       5507224       3383360
           12083       1903860          4648       5426784       6106962
           12079       3522602      -1740084      -3923984      -3488638
           12075      -2161578       1651212       8950618        730728
           12071       6966220       3134134        761740     -10316634
           12067      -5955598      -4289070      -8924378       2116710
           12063       2059434       5891752      11409364      -3845514
           12059      -5875846      -6738170      -1212532      -1924712
           12055       -689932       2482850      10155998       6728142
           12051       3447178       4132100       1914238      -6041868
           12047      -4610342      -1770338      13442832       -518982
           12043     -11295982        837886       1697984      -4330784
           12039      -8018004      -9580690      -7555814      -5027320
           12035      -6054412        -48486        963226      -1809734
           12031      -3564108      -1243842      -5085612      -7695358
           12027      -2868128      -1251486      -5130310      -6035376
           12023       1591858       4293550      -1082536      -1785196
           12019     -11729118       1410252      -2430890       -362156
           12015      -1516082         71534       -232692         20308
           12011       -374736     -11128324      -8585490     -10624030
           12007       3360710      -3407478      -6497912       -687456
           12003       -689290       1225994       1591882      -1235552
           11999     -12076684     -12868916      -4864410        433212
           11995       3960348        927154      -4387276      -5224570
           11991      -4025124       2085312       4691232        431748
           11987       1400298      -6697364       2570760       2905462
           11983      -1165252       2071432       5054070       4371720
           11979      -7553698      -5232526       6241540       2912310
           11975      -7236916        309848        823100       -236118
           11971      -5034266      -9168780      -2399206      -1491270
           11967       9147350       7977516       9368688       2864264
           11963      -5723664      -5838894      -5483316        123224
           11959       9199314       3463964      -4647606     -11419830
           11955      -6980752      -9219636       6005252      11386944
           11951       4533820       3852508      16574332        210348
           11947       -127140        -87498         44422        589284
           11943      -4872718      -8434210        239566      13552018
           11939       -241934       1454820       2597506       2651000
           11935      -5436996     -15139828     -17099556     -12888774
           11931      -5460586      -8455006       2398104      -8568450
           11927     -15114112     -17266002      -3810952       9936670
           11923      12519462       3847036       1587246      -3113124
           11919       8304402      -2466340       -782456      -2856548
           11915      -2470376      -4415268       1656232      -1514290
           11911       4860836       4034580      -3782742      -5173452
           11907       1869330       -759520      -3155304      -3069642
           11903      -3738822      -5214110      -8104700     -17134116
           11899      -7093804      -9644116      -5973636        280654
           11895      -6957414      -3258274      -1520110      -1705154
           11891      -4290100      -2798152       2366612      -3898710
           11887      -5405640      -2603050       -635514      -3373070
           11883      -7432266      -8476380       2375944      -8323450
           11879      -1144026       2123838      -1216938      -6507800
           11875      -8821654     -16782062       1589180      10277122
           11871      17261176       3004724       1282990       4442924
           11867       9555492      -1622016      -1978214       4453026
           11863      -7908872      -7950570     -15699522     -11096176
           11859     -10042242      -9291626      -5534978      -1612684
           11855      -2454646       7706988      10788724      -6996224
           11851       1302996      -4523952       -810372       -347276
           11847      -4246412      -4935532      -4575010        -20666
           11843       8659896       6775970      -3649002      -8706066
           11839      -6047572        816806       4674168      -1780038
           11835      -4007280      -8852442       1878322       5855310
           11831      -1795730      -9114486      -8790110      -7485570
           11827      -5152576      -2352550      -4162644     -11050180
           11823       1129868      -2805102        297076      -3462982
           11819      -1499508      -6683440      -8605872      -4973708
           11815      -2274148      -6557400        672232       2885222
           11811        609128       8359336      -3683490      -2847556
           11807      -6382260      -9158934      -2343410      -7853246
           11803      -5113214       1446384      -4647544      -4820650
           11799       5661854        340258       6784910       6344330
           11795       8080160      -2182242       2389508      12927524
           11791       7204026      -2924840      -4211900       -565654
           11787      -8064182       6040730       1826358       4015380
           11783        835700      -4432904       -776736      -2700044
           11779       -860914        475318       2447148      -9527076
           11775      -7123090      -9775550       2668754        222252
           11771      -4172146      -2464802       2938012       1109756
           11767       3689266       3170556      -9025396      -3485762
           11763      -4040550        767268      -1345088        159686
           11759      -8738058     -14278918      -5783458      -9779068
           11755      -4539322        680776      -1930334       -628148
           11751       5870474      11523388       1834390      -5184960
           11747      -9149368      -7594114      -1826416      -9361028
           11743       1058794       1093290       6849446       8940856
           11739       3151244      -4137918      -6337446       2459404
           11735       1899922       3729798      -8552746        186046
           11731      -1629640      -5140294      -9698248      -6243626
           11727      -9879930      -2552170       5128688       3036834
           11723       5044008      12030808       7752396       3327730
           11719      -2477254       2717936       4534490       1042698
           11715      -5247280     -11559412      -7541932      -8659368
           11711      -3827512       3690858       6399528       1478918
           11707       3141006       5978580       4194302      -6836268
           11703      -6135636       9854342       4945618      -8111962
           11699     -14017582      -7583312      -2978868      -1209740
           11695      -4723964      -4661476      -8589228     -15158362
           11691     -11686560      -8397066       -742230      -4664506
           11687      -3124786      -1517238      -4387590     -12611072
           11683     -15104762     -11118390      -5487670        657922
           11679      -1268106       3497166       4901012       2783192
           11675       7032278      -2568942      -5083944      -8818634
           11671      -2748626      -5276852     -12218018      -3912708
           11667        121930       -770972      -1392058       1566404
           11663      -8519232      -9590588        131466      -2658542
           11659        897576       4998644       6519510        690138
           11655       9457664      -5135934     -18094488     -13030362
           11651       -563280       1558972      -5244660      -3012490
           11647       2544626       4163434      -5199772       3875130
           11643      12759428      11235850       -115794      -1296958
           11639       1065548       7585842       4914292       -163220
           11635     -11085804      -5559228     -12493814      -5854552
           11631      -3670370       4217494       1584544      -2253990
           11627      -6134348      -3899932      -1061554      -3572920
           11623      -8812244      -6020598       6607560      -3235218
           11619       4369288       7700376       2323902       1912214
           11615       4780260         -8362        318354       6486352
           11611      -1673824        465160       3678124       9657142
           11607       7543062      11000916       5907354      -7407198
           11603       -998786     -10800496      -9053750       6695060
           11599       2908518       2856938       3780540       1406260
           11595       4539684      -4280876      -4877488      -1578000
           11591      -4430864      -3639666       5561734       7251956
           11587       5629768      -5698060      -3787592     -13048624
           11583      -8572514      -3379332      -1802766      -1531724
           11579      -1534102      -1445496      -2824612      -6446486
           11575       4840498        772600       -537012       1408476
           11571      -6500330       -685446      -4808876     -10981818
           11567       3036130       2926342       5723248       6461482
           11563       4820646        977994       4280454       3258302
           11559       2948516      -5094866      -1160128       8058044
           11555       2196944       3752352       1618042      13318846
           11551       6823668       -822022       2888994       4793346
           11547       1261442      -3297804      -8923616       6277640
           11543      -1694702      -7085644       -701190       4419424
           11539      -2676222       1182102       2556402      12650480
           11535       3601952      -5076044       -144220       3318978
           11531      -3429674      -3945630      -8011006       -999866
           11527        891354       -963508       1021784      -2146718
           11523       1560006      -3136174       3017756       6733840
           11519      -1453368      -7331592        461180       5271716
           11515       2293170     -10391542     -12676324     -10682506
           11511      -9425994      -6684216     -13602204      -1033096
           11507       1945382      -3814484      -3411814       1986802
           11503       9560890       5639182       -176488      -3436642
           11499       -714886       4044628      -2805604      -8073516
           11495      -7516168      -6614964      -7478342      -2651204
           11491       5863736       4178032        545710       4242788
           11487       1847236       3023572      10114224      11225986
           11483       2126400      -6132050       -265366      -4241960
           11479      -1630432       4127366      -3699166       2601496
           11475       1557180      -2657546       1308350      -2388558
           11471       -200042       4370494       6433292       9140924
           11467      -8105020     -19537802      -8661322     -12108582
           11463      -3542290       5544556       5868750       8156562
           11459      -4402390     -11655602      -8025804      -3006356
           11455       3728716       -442772      -1561548       2624562
           11451      -1078164       6788658      -3328750       1715220
           11447      -1508490      -8201082       -973370       -765686
           11443      -7334854      -4016070      -2208562       5053210
           11439        171008       4986306       4283108     -13640296
           11435      -4414840       -569192     -16280788      -5965122
           11431       5500542       4697342       3445996       -341786
           11427       5995848      -4543008        492368      -3385168
           11423      -2103302      11317304       7206600       1939626
           11419      -4854508      -3585742       4733808      10630088
           11415      -6715124      -6018308      -8257922       2700700
           11411       -989804      -2309528       -426332       1940286
           11407      -1180006      -8635186      -7996816      -4483610
           11403      -3895898     -19180468     -16561912      -9894924
           11399      -7188378      -1498408       -565010       4024916
           11395      10153970        376974      11265096      -2627190
           11391      -5486224        611514      -1321074       6934758
           11387       4117278      -1749496      -6394358      -1910564
           11383      -1809378       4559484      12017920      12194226
           11379       8850396      -5645946      -4603616       -363926
           11375       1294360       2957420      -3925184     -11670860
           11371      -1304174       -694130         64814      -2357870
           11367      -6358146       3801016       3716184        447810
           11363      -5349998      -1755374       3122830       4023194
           11359       4284148       6948604      -2231136      -8191504
           11355     -14791598     -12756496     -10453334      -4229340
           11351       5163300       6405422       7859814      -3491500
           11347       -954688       1357822      -3563616       2828372
           11343        255900      -2801358       -532604       4082560
           11339      -2380518       1775652      -2706992        286146
           11335       5615726       4578302       6967648      13360594
           11331       -809072      -5237498     -13596344     -11968446
           11327      -4939692      -7330108      -6596362      -3258416
           11323       2809034       2575472      -3411766       -429190
           11319        986028       5894364        671446      -5928750
           11315      -7998228      -2409430      -2099366      -5976618
           11311        827554       5106678       9903422       4543902
           11307       2594390       3995516       5709562       6225968
           11303       -988208      -3209836      -1718544      -1233832
           11299      -4744976      -2421864        185234      -4255082
           11295        142596      -5243590       6320044       6713030
           11291      13363702       3726936       4251524        333734
           11287      -4455394       4507190      10015990       2084802
           11283       2373718      -3105608      -1219306      -3497480
           11279       1628686       3025284      -1291730      -4553104
           11275      -5157650      -9162922      -2804068      -1958318
           11271      -7288020     -15339330      -6525250      -3535790
           11267        547488      -1700480       1885804        215934
           11263      -3001798       -262194       9945010       5220756
           11259       6815602       7638832       3944538       3718118
           11255       9670586       4990668       7309450       3527118
           11251      -8986890      -4332158      -1483190       1661174
           11247      -4137950      -4307814       1256272       1900344
           11243        608528      -7301518      -9683762       -213150
           11239      -4478938     -13167334     -11076866      -4634218
           11235       -484514        483644      -1816280       3614300
           11231       -154592      -5957020        524822      -2499296
           11227      -7066988      -1627538      -4369428      -3724014
           11223      -4668130      -8828886      -1367120      12887304
           11219      11418252       7332712        736052       3268624
           11215       3399490       2020016      -1847638      -7892518
           11211       -651606       5435954       6020368      -1123140
           11207     -10404722      -4063928       3299442       6223568
           11203        350662       2847292       6900618        -25008
           11199        266186       1110962     -11730042     -12068774
           11195      -8753444     -12730012       -376358      -8167728
           11191     -14939170     -12313726      -3194398       1897038
           11187      -2487880        815176      -2133168       5325942
           11183      -1242704       2119176      -2252092       2759004
           11179       1096790      12395200      -3139818     -10167010
           11175      -2088924       8216004      16791302      12650358
           11171       -423468     -11235434     -15024960      -4131484
           11167       -537140       1410496      -3229750      -8078380
           11163      -1373322      11640544       9624926       7250574
           11159       2027370       5233810      -8332578      -3445562
           11155      -1273598       6072814       1827210      -2851842
           11151      -4587670      -3567420      -3076460      -5152364
           11147      -3423720      -2771996      -3718528     -12519374
           11143     -10827722      -6183878      -2048362      -4836888
           11139        265284       8028024       4553686       -516794
           11135      -6659194     -16401290      -7533620      -9923028
           11131      -3432708       1650714       -388526      -2760786
           11127       3114718       8024708       4928478       4251582
           11123       -844386       2547670       -772178       3141864
           11119      -9479640       6297064      10784962      10371926
           11115       4538664       7490034      -5582468      -1913752
           11111       2870408        -21596      -5863402      -6408982
           11107      -2294376      12056440      16657000        616438
           11103       2603926      -3498784      -7648660        562394
           11099      -6400028      -6774060     -13663646      -7432522
           11095     -12270504      -2888108      -1344106       -530762
           11091        779338      13817628       5168496       3979670
           11087       3901148       1670062      -1661474      -6576642
           11083      -5655346      -5055564       1497074       3071906
           11079        210078       4090954       9110408       6378538
           11075       3671524      13714666       5453398       6670344
           11071       9089620       4534824      12774586       7271782
           11067      -3061778       -479632      -3224378      -3128246
           11063      -2488022      -3344078      -1694934      -3636824
           11059      -5678928      -3247448      -2554806       2783712
           11055       4589386      -4451976     -10509614       -694484
           11051      -5713864      -8203278      -5458832       -486314
           11047      -6540170      -1126202      -7718556       2723414
           11043      -4095966       -520538        526732       -797028
           11039       1915352      -8878588       -420982       3970132
           11035      -3017342      -4576492        970106      -4546292
           11031      -3669092         75264       8576572       7221888
           11027      -1868780       -623700       1697866       6396474
           11023       3953154       1196990       -468966      -1478276
           11019       6840820        190212       4474360       3671186
           11015      -3627624      -7191742       -925904       5135842
           11011       7627078      14284396      10592248       -608116
           11007      -1240098       5591126       8471418       7017596
           11003       5157126     -16699510     -17197452      -2546800
           10999        813538       5742878       2003692        -49464
           10995      -1878364      -8423374      -6152100       7331564
           10991      -2233068        -67540        203320      -5656856
           10987      18489096      12053516       2232478        908446
           10983       5043938       3745902      -4240488      -2662252
           10979      -2577740      -4691280       -507580       3809142
           10975       2567422       2896884      13533200       9675232
           10971       5203878       5590538      -6474592       -138300
           10967      -4726100      -1960670      -7704362      -4317482
           10963       2433964       9882090       4754204       -778742
           10959       6761002      15554736       5794474      -3672118
           10955         92870       6251634      -3705006      -1957666
           10951      -7225352      -5882610      -6934976       6630522
           10947      -3829466       -738894      -3184876      -7589784
           10943     -11996764      -3681240      11686684       3347658
           10939       -292272      -3995528       3408712       5802456
           10935       1388160       4920404       2735690       3442262
           10931      -5165750      -6257310      -2853074      -2042120
           10927        766836        880362       3493376      -4417960
           10923     -10705924      -4873678      -3646670     -14391226
           10919      -2485092       5149264       8931446      14475014
           10915        -93850      -8803602      -8797898      -9431952
           10911         67520     -10053642      -7829240      -1920572
           10907      -7172856      -3007854      -5007882        560546
           10903        318280        956888       -417870      -3405102
           10899       7105708        187650        108818      -6204522
           10895      -4878324      -3288560      -6629614      -2438626
           10891      -8974608      -9267486      -1065508       4174766
           10887       3785790      -2789542      -7469554     -10638822
           10883     -10291536       -362522      -2025812        794894
           10879       1467408      -6669140     -11044296      -7627826
           10875       2916172       1737508       5543970       5166216
           10871       6862508      -5185620      -1617874       3527616
           10867       9918980       3893018       2004936       8993560
           10863      12709130       5579744       3083480      -1660596
           10859     -10557894      -6009322      -2525856       5817856
           10855       1734350       3608576       5530130       3898506
           10851       2490324       -916772      -6777660      -8239774
           10847      -8212170     -16431056      -9059306      -6846924
           10843      -6560366       3811794      -1441214      -7608826
           10839       4395638        790714      -1935848      -1124102
           10835        332168      -1912172      -2926552       1398766
           10831      -3013962      -6877132      -6426884      -3715104
           10827        822394       1534908        -53712       7600882
           10823       4749850       6795610       3579766      -4776302
           10819       1790318       2887680      -4988228      -3975588
           10815        525928      -5773746      -3275298      -7545408
           10811     -16062794      -5116748      -2085280      -6164540
           10807      -7737670      -4821828       3674718       3003366
           10803       2555958       6681336       8015858        902424
           10799       -739210      -4594082      -1631412       3660190
           10795      -4377930       1298948       -250724       4916278
           10791      13369776       3840376      -6913980        889494
           10787      -1606772      -1833638      -4668812     -10872792
           10783       1189928       3891766       5504786       1678260
           10779      -5697332      -4639460     -10885294     -11052996
           10775      -6327180      -1686066       6688384      -4155864
           10771      -5738844      -7879346       2578296        138962
           10767       4080448      -2519124       1385496       3121826
           10763       3776220       2452702       4196558       1488072
           10759      -5560538       -392684      -2250622      -2538692
           10755      -1015452      -4468498       -208912      11116620
           10751      13482826       7985910      13429130      12386950
           10747      -6267248      -5424770      -7465042       -919276
           10743      -3218026      -1480526       3735972       2345612
           10739       8067242      12376284      -4747578       2349426
           10735       2353740      -8314310       3747866      12134030
           10731       9314840      -1851302      -6569472       1573088
           10727      -8557730      -6826052       -670460      -5289236
           10723      -1417674      -3196374       6956484      12369018
           10719       3573750       1115292      -3144692        816060
           10715      -3200774      -7831722      -2514932      -5723020
           10711      -2373150       5697078      -2308328      -9756710
           10707      -5675486      -3941832      -2575726      -3955264
           10703      -8559294     -11289686         10946      -4430172
           10699      -3048980     -11474874       1033004       5950696
           10695       4220076       3204804       5829566      -2504760
           10691      -4482602      -9492108       7763820       3616684
           10687       1817004       2262840       5320620       1090336
           10683       -892120       5507208       1064252       5493156
           10679       6550832         83976      -2053220       2224300
           10675       -235840      -3129270      -9623556     -13174594
           10671      -9605880      -6334896      -1305856      -5708718
           10667      -6435858       3812560       8448352       2238450
           10663       7079134      -1363338      -7823462      -3246256
           10659      -3936176      -5418550         94982       7756122
           10655        929608        287554      -3696426        -34670
           10651        222322       4874964      -2395450      -1610840
           10647     -11481870       1198390      10837148       7480238
           10643      -1471896      -3781788        228522      -6928436
           10639       6833946      11560322       7121980         29766
           10635      12362586        593738      -2624948     -11402748
           10631      -9049624       8879590      -4189752      -9312792
           10627      -6431384       1622206       7061230      -6037968
           10623      -2309756       6713976       3423116       1383110
           10619      -2990252      -5140706      -2350118       6567444
           10615      -3812404       2063152      12168292       3753436
           10611       3803296      -2397260       3061566       2070352
           10607       3333740       -277248      10489808      -1523228
           10603       3861476       1091266       7209004       9197128
           10599       -176484      -1138874      -4515664      -5905058
           10595      -6957070        208866       -310392      -8451622
           10591      -6131160       -243960       5659616       2633666
           10587       7121040       6897850       9369362       6834774
           10583       5839098       3661334      -4672338       8785218
           10579       4467454      10933822        400334       3111534
           10575      10364264       4478150      -1771434      -2229256
           10571     -11871042     -16894884     -15031962     -19695450
           10567     -11620160       2885236       9311588       5186666
           10563      -3196550      -5404588      -6168022        766522
           10559      -2531012       -199044         17954       6325272
           10555      -1141496       3531156       3567928      -1552162
           10551      -7320586      -3842446      -1423522      -5365238
           10547       -996042      -9761194      -5746082      -2448694
           10543       4185170      -9145762     -13108268      -9191402
           10539      -1023388         -1354       5322830       5758120
           10535      -1903136        330258        927640      -3908218
           10531      -4639206      -7702794      -8667322      -2415806
           10527      -8610940       2670146         26628       2821840
           10523       3693570       4737570       6477864       8239006
           10519       6096084       9027424      -9292010      -6417372
           10515      -9145438      -7877836      -2794920      -4410684
           10511        615170       5358592      35118572     210509186
           10507     118998912      45535226      18807128      15536760
           10503      20032306       8901208      14920644      19607384
           10499       6180214       9607330       4221544       7514146
           10495       2399584      -1210836        543496     -12595806
           10491      -7885006       3000858       5059372       1677808
           10487       1677778       7314946       9370310      -4309588
           10483     -18962906     -15612958       -686156       7647386
           10479       4262522       3917014      -3825926        649656
           10475       4542944      -7643754     -15196146      -4058880
           10471      -1858340      -7793486     -11094128      -4927340
           10467      -3844876       8974708      -5433860      -6943932
           10463      -8976832      -3419324       3897632      -1344528
           10459      -7081436      -3648358       3496464       1931120
           10455      -4478440      -6653740       2324992       -456596
           10451      -2067012       -259046      -8809836      -5099370
           10447      -1507206      -3341962      -3012536      -9680762
           10443     -12128354      -4889940      -8043714      -8896130
           10439      -7573082     -12577464      -7045390      -3745158
           10435       -231744      -7676372      -5676710       5710376
           10431       4310220       4302126       8119002       8686318
           10427      -2921704       2271972      -4003590      -1484520
           10423      -5512568       -867736       6459872      -4420896
           10419      -9295234      -6673262       -724750       5788198
           10415        468096       4774548       5635648       4513932
           10411       7156496       1450990      -5967118       1191506
           10407      11351424       5975994      -2698254     -14256112
           10403      -3125794       6794412      -3578870      -5785498
           10399      -2888934      10350686      17417246        224910
           10395      -2784482      -1513084       4330308       8861438
           10391      10231206       7424346       -600600       2276366
           10387      -3617888      -2462162      -4468510      -2758206
           10383       -376748       4872822       4251522       4790104
           10379       1386586      -5749774       3589424       1583716
           10375      -2579366       2365778       4716536     -11502366
           10371       4849092       3213098       2644010       7720446
           10367       1206900      -2545324        101486      -2725778
           10363      -5413544        380000       1822210       8701838
           10359       8789410       4846444       3773860      -2504062
           10355       -929222      -7811920      -4271806      -4351002
           10351       1127530       2809284      -3674182     -13004964
           10347     -14598248      -3822002       5569340      16616436
           10343       5010674      -8275242      -6220338       1455534
           10339      -4448540      -5683906        139784     -12400606
           10335      -6965370      -8763128       1897310       -843998
           10331      -1510732       4042776      -2305094      -4579230
           10327       6928054       9667478       -437918      -2876538
           10323        -78620      -4439016       4389394      -4335514
           10319      -7329362      -4442550      -5855112     -10227656
           10315      -1345264       5513222       3262774       6126888
           10311       5140784        723878       5460218       3640936
           10307       3903484      -4839534      -6738998     -10024108
           10303      -3006088       5529342       6822128      -3960522
           10299      -1664516      -2735092      -2406794     -14142868
           10295      -7659620       9111814       3267366      -5739410
           10291     -10555306      -4235670      -8580968      -8696928
           10287     -10161842      -8466358       2862464       2805582
           10283       4428274       5981408       9602994      12430752
           10279       5370350       2836710       7588246        182986
           10275      -7933034       1647024       6414528       1972500
           10271       1555160     -10323700     -13193146     -10936138
           10267      -2006606      12005024       3787138       5343510
           10263       6140328      -5214510        467700      -3469834
           10259       3244746      10551144       3769970       2886736
           10255       7076370       4643490       8746856       -853410
           10251       1873398       1940222       9313356       4614562
           10247       4143212       -427388       2716228      -7496960
           10243     -12582888     -12068732      -7608998      -7151438
           10239       6349844       1290578       4719262      -5157514
           10235      -7083594      -7944528     -10472270      -8281966
           10231      -6899270      -1223622       -585208       1720844
           10227      -9035608      -5227456       4373290       3971666
           10223      -3265540      -3172566       4095904        611416
           10219        723596      -9980058     -16466892      -2846060
           10215      -3061270       1570896      -5068150      -2228212
           10211       7455718       8473824       4974576      -7355744
           10207     -12777860      -4695904      -7631628     -19653588
           10203     -13796108      -3339504      -3009724       5843886
           10199      13952126       4135310       6492202       1742104
           10195      -5006954      -2416772      -2073834      -5237788
           10191     -12382290     -14229164     -11640730     -18320014
           10187     -10672096      -6099940      -7347198      -7997410
           10183      -9883066        765046        -83728      -7376240
           10179      -3815398       6563704       7251992       9088754
           10175      -5098454       1578038        944964      -6234194
           10171       -466384      -3992684      -4574788      -1239412
           10167     -12354580       -390192       5025082       9490136
           10163       5758044       2284718       6295412       -916978
           10159     -10375768      -2156956      -9090712     -12014252
           10155      -1802884       -785606       3649532      -2026632
           10151      -3003974      -7235584       -640052      -9105080
           10147      -5418742       5779098       8220658      -2147352
           10143       1993776      -7847848      -4796372      -6125852
           10139      -4635078      -3667824     -10245030      -3532390
           10135       4834934       3540146      -5292300       3133510
           10131       9127482       2840774      -3468430      -6445594
           10127       -251028       7049564       4943010      -3438270
           10123       -800950        294202      -5593492      -3630164
           10119      -5315872      -4359372      -3177974      -6493506
           10115       3202350      -1237398      -3384694       -360620
           10111      -1739698      -1313834       -539254       4106212
           10107      10214676       4822182       7580178        -87686
           10103      -6127934       2477110       -665450       7736140
           10099      11475504      18721164       7040500       3332472
           10095       2694238       9323022       3443882      14159796
           10091       9722436       6619866      -4877120      -6281410
           10087        292050      -8247406      -9011682       6347984
           10083       8435160      12477474       9767708       2407082
           10079      -4750874       4166132       5644126       4193988
           10075       4943326     -10889624      -2845298      -5461516
           10071      -3778096       7598762       7771340      13896448
           10067      10938518       4653310       2341648      -6589378
           10063      -7037910     -13293348      -2715772      -7082328
           10059      -4285658      -3856358      -5666154       1665120
           10055       7668236      12137284      10754250      -5803104
           10051      -5679202       -518196        842132      -6163424
           10047      -3877114       2379346       7245744      -2376496
           10043      -9198568     -12469418      -4961292      -1007166
           10039       5258894      -3894036      -2704596      -4464478
           10035      -4990808      -2401986       -967320      -8514302
           10031      -2558938        295114       3919958       3227592
           10027       5321628       2103468       1239600      -5231428
           10023      -1400732       8682832       5563738       4886910
           10019      -2174190      -1582488       2921888      -4538564
           10015     -11278862      -5012386      -7372252      -4523196
           10011      -3229748      -5464946     -12921676      -3319936
           10007        521366        422160       -403330     -11239930
           10003     -15535534     -10445154      -2941274      -1954252
            9999      -7174826      -7672830      -3825990      -4790870
            9995      -4455272      -9719838      -2901364       1769988
            9991      -6365266       1362114        -99614       6137812
            9987       2260208        -78010      -1430884      -7786436
            9983      -1156916      -6927416      -1749976        481222
            9979       3592460       6163260      10107482      -3276952
            9975      -3278670       3603454       3730744       2787894
            9971      -1220484     -12105870      -3218326      -4058542
            9967      -1145778      -7489076      -5986684     -13554790
            9963       2960626       5792026      12992970       1777406
            9959      -2148706       2479848       2159160       3485272
            9955      -9699140      -7514378     -15157610       2705432
            9951        837386      14595530       9462256       2190896
            9947      -3579724       4921952      -2139716      -2824648
            9943       2724208       3518330       6874990       -893210
            9939      -6750204      -4828318       8879318      -7278532
            9935      -3959310      -1591296        608638       5484140
            9931      -7924346     -13198540      -8992178      -1539452
            9927        574444       3909862       1351774       -420552
            9923      -9478728      -3181170      -9110018      -7046046
            9919      -5706250      -9877012     -12674650      -1326642
            9915       2100396       -423642       -329434       3209512
            9911      -1245858      -4323388       -222806       1464478
            9907      -4063766       2146350      -8251562     -13327934
            9903     -14696762      -4772492       1935936      11792234
            9899      13262680       -151950      -2626722       6542678
            9895       5591170       4188918      -1336898        417772
            9891      -1826228      -4956844       3133638         -4874
            9887      -2564634         24878      -2997092      -7799720
            9883      -1204664      -4011864       1784308       -923112
            9879      -4086126       6927338      -2387658     -10903572
            9875      -9491908       5396720      10707308       5112066
            9871       4553022        495662       1403960        -44634
            9867       7299500       6729472       1763824      -6184574
            9863      -8747724       1251954      -8464534       -458988
            9859      -1584772      -1677402     -12909744       5983250
            9855       5595068      -9389634     -11696530      -8517378
            9851      -1302846       -876956       5938350        -40510
            9847      11035912      -1287914      -3463332      -1882912
            9843      -8989084     -16867244      -5888346       8376556
            9839       -811352       7610370       3912690        846076
            9835      14867042      15010224      -7123924      -8205130
            9831       4393124       8417178       2806348      -6820064
            9827      -4733632      -1328600      -4164072      -1096972
            9823       2766654      -2531900       5762614       6734686
            9819       5386832      -7081582      -1276904        464866
            9815      -2870260        795332       6693018       -656284
            9811      -8076032      -4717386     -12622116      -8815142
            9807      -3415996      -2941776       -657476      -1212848
            9803      -1768248      -4605092      12794904      17215334
            9799       2901734      -8129092     -16510474       3026132
            9795       1574170       4454624       -534174      -1951900
            9791       8204184      13520914       1802506      -2253590
            9787      -3569998       3883302       7132824       2583534
            9783         -1668       2878918       -287994      -9093874
            9779      -1047692      -1915212      -3525128       7329806
            9775       9964020      -2650212       1714960      -1148448
            9771       3257634      -7718762       1045208       1812736
            9767       1964244       6754592       4148240      -2810584
            9763      -4685656      -1191632       -846424      -6138728
            9759     -15123248     -10910702      -9791260        637396
            9755       6850704      11600340      -1727006       5328734
            9751      22631914      12229602         96056     -12664392
            9747     -11092560       1768464      -6618086      -4843586
            9743      -3219636       5298928     -12627106     -24636572
            9739     -10904750       1319194       9661464      -1535338
            9735       5256144       6399616       8804656       2789530
            9731       9231328       6348046       5661584       5690184
            9727      -2235274       -747708       3237522       4505430
            9723       -187620        292456       4013936      -3349676
            9719       3375032      -8065450      -4054726       1910388
            9715       1552772       1234176      -1679448      -4514418
            9711      -9006686       1334080      12729072       8940568
            9707       2252170      -3964888       1350728       9290558
            9703       5130688     -10261470     -10739812      -9720800
            9699     -18016516      -5795472       2948128       6646100
            9695       8613142       8947904       1409056       4112770
            9691       2188948       -849624      -1182662      -5068712
            9687      -2955418      -6203998     -10627000      -2015394
            9683       7343248      -3055662      -4404310     -10999972
            9679     -10767466     -11008140      -5962444      10140736
            9675       4330858       8902958      10518086       4514968
            9671       -513204       -339692      -8531592      -3646736
            9667       3882758        -87852         11108      -3816812
            9663      -5101022       -172358      -2008720       1416652
            9659       3201610       2495484       5011354       2917832
            9655      -9550978       -200192       1673352       1662228
            9651       3550076       2069260      -1864574       1756646
            9647        113390      -3776568        616690      -7239580
            9643      -4896930     -10633136     -16854136     -11399924
            9639      -5945754      -4856444        111618      -2051078
            9635      -5178456      -2723666      -7592986     -10260444
            9631       3544478       3074658        581594      -2553202
            9627         -5990       6493324      -1067336      -4959090
            9623       1711374      10663136       8433304       8645038
            9619       7757410       1773978      -4025410       8741530
            9615       1629690       5343184       4873022        206930
            9611      -5656638       4396906       7373574      14011844
            9607      -3185938       3360112       2358416     -15889142
            9603     -12156510      -6527674      -7445166     -12154974
            9599     -13636856      -8181240       3220494       -246774
            9595      -7896666      -3683962      -8293918     -11727380
            9591      -8677384      -8601650     -16051016      -3013382
            9587       2538818       4374346      11867200       6415926
            9583       5751448      13826238      13439754      -3731802
            9579      -4188078      -5917546     -10585960      -6606260
            9575      -2707204      -2912476     -11856014     -15028002
            9571      -5234846      -5620078      -1468956       1926630
            9567       8088040      12036890       5427938       2212216
            9563        320426       5338132       3811558      -2357686
            9559       5072998      10815774       7855464       5886652
            9555       8870238       7557400       6167962      11044366
            9551      -5165310     -13552950      -4423634      -4529754
            9547      -5300618       2635780        730176      -2612364
            9543      -3262888      -1970992       4820846      -3082490
            9539      -3181072      -3529556      -5956196      -6251840
            9535      -3093674       2021234      -5788556      -7907666
            9531      -1325716       2400366       8828314       7176058
            9527       1405032      -1097440       4075024       -671318
            9523      -7484372      -2385392       2261436      -2962860
            9519      -5339546      -2533422      -7766330      -3398074
            9515     -14395808     -12993720      -2935266       8180624
            9511        784700       7025476       8052086       6738146
            9507      -1910318        -40080      -1316878       2399830
            9503       6903658       3508888       8683072       5398708
            9499      13159044      10948912       4325558      -5188452
            9495     -12587776      -7011776      -2008226     -13677322
            9491      -1808682        430092       1568862       5655538
            9487       7485318       6828956       7612656      -2256890
            9483       4412638      -1381800     -10371702       -385068
            9479      -6406794      -8513146      -8649376       1837538
            9475      13725778       3077788      -8952418      -1552548
            9471       2090142       2001122        259958       3481972
            9467       2828808      -1863618       4308710       2496978
            9463       1137752      -7439596       1827052       -903896
            9459      11844392      11113932      -1864294      -3925380
            9455       -984218       1558270       1059074       -884228
            9451       -311946       -108396     -14391152      -9647454
            9447      -6873852     -10222802      -9936456     -13786606
            9443      -9696406      -2323254      -6365064       5851858
            9439      16988902      10886192       9405600      10631164
            9435      -3550698      -1192930       4813284      -4074916
            9431      -5424614      12000074       4499264      -2490582
            9427        774982      -3915934     -12658486      -1001880
            9423      10050460      19793348      35309656      34871220
            9419      57717750     195702986     972201806     638950440
            9415     181900686      82594360      54217174      44066214
            9411      26993850      20461158      17922146       7041424
            9407      11995054       7107854      20330736      15734876
            9403        238090       2527140       1956696       9849606
            9399      10559926      12930426       3261232       -161514
            9395       3304852       -302412       3863382      13588222
            9391      17995206      26745590      36771294      77967594
            9387     199648276     940064118     681887642     193284982
            9383      90723158      55966734      30703000      17247526
            9379      15344272        665390       -913344       3424432
            9375       4616288       7739768       9854296       8157978
            9371       5112178       8237932       1537328      -3413116
            9367       8724956      10094478      13255890       6536590
            9363        288408       8132992       5569146        401768
            9359        127286      -4740976        612802       1965706
            9355      -6044450      -2641490      -1940454      -7480814
            9351     -12570820     -11099898     -10977336      -3506940
            9347       1802030       1436592       3343286       -201600
            9343      -1308494       6077168      -5623374       -574420
            9339       4543992       4475906      -1947490      -2404862
            9335       2376620       1571642      -4176120       4867704
            9331       1095200       8807006      14017458      10610140
            9327        166578       3563194      -1193350      -4391084
            9323      -9450926      -5491880      -8577296       4981192
            9319        916326      -4894484       -264698      -3014758
            9315      -6993388       -206486      -5739666       3138726
            9311       6579834       8718644       2218120       2842998
            9307       5922492       1121054       2854708      -2980172
            9303       -706952       7598154       6399502       3794152
            9299      -1547094       2399186      -3424358     -10227762
            9295        222148       5069504       -626132      -1388040
            9291      -7308458      -6063314     -12668538      -7300018
            9287       1240946      -3662984      -8254410       3438506
            9283      -2373726       6717844       8419100       1201264
            9279         91506       6425572       1467970       1416544
            9275      -7116478      -3928508       4897170       7163368
            9271       5670974        817578      -1063180       -414168
            9267      -3574550       1789760      -6371868      -7158936
            9263         41434       1968470      -4912408     -17024064
            9259     -19915928     -13142314      -5356482      -7517654
            9255       6470560      10426166       3124356       6339732
            9251      -1804690      -9136572      -1847128      -4603718
            9247      -9121570      -1097502       7896896       5184588
            9243       1338136       4826008       3774592       5915034
            9239       4613558       9603556      11823620       3851634
            9235      14787192      17047672      34585306      69387092
            9231     307952794     542345870     143662704      52472738
            9227      29157730      12017988      10142310      -6518692
            9223      11292386       4692342       2839598       4948336
            9219       5142018       5156626       6172048       1998116
            9215      -4019042       6400224       6720344        800550
            9211         51674       -193286      -2994310       9490248
            9207       1715406       2530488       4641182       4755090
            9203       5528134       5434796      -8330648      -1593020
            9199       1449684        622906       4973800      -3427102
            9195       -352128       5528674       2477778       -494654
            9191      -1748676      -1398302        952650      -2687320
            9187       3264552       2878226        392542       -762802
            9183       5429294       4697526       4756694       4522100
            9179       2561098      -1186140       5256056      11957576
            9175       5077796      -2853734      -2997724        294222
            9171      -2218572        456468       1024224      -1179602
            9167      -6498814     -11827106         63110      -1870238
            9163      -1983730        268772      -3783224       1316180
            9159         60624      -3278718      -2198338      -8784604
            9155     -10701726       3649766      18143844       -351512
            9151      -9145016      -7673300     -15640290      -4286258
            9147       1645086       2259138       1636236      -5622754
            9143      -4710258      -9289862      -6863976     -14795974
            9139        835824       4449032       3007944       3046806
            9135       9828262      -1806878       2979802      -2376308
            9131       1160784       -519724       4060056      -9791784
            9127      -6956818        194810      -7058376       -622124
            9123      11187954       5914776      -2707102      10505016
            9119       -105364       3172160      -7386340       1082486
            9115        625860      -6833312      -7000456      -3933736
            9111       1375282      -2900938       2929404      -4932974
            9107      -3791542      -6115946      -7472530      -2323926
            9103       -539744      -2948054     -10080478     -12268050
            9099     -16437556      -2615148      -6261060      -7136678
            9095      -9273764      -2447342       2081242       4125062
            9091       -411566     -11829418       6019684       1917144
            9087       8060456      10252316      -3322078       3047070
            9083      -3164370       5565532       4973824       5601484
            9079      10192058      10779460       3203640      13849178
            9075       7613838       7860580       3230786       1368652
            9071       2094510      -4473108        849232      -7789774
            9067      -6272002       1637264       2249590      10689962
            9063      11229298       2931344       7467856       1614912
            9059      -5028178      -8052126       3106476      -1693452
            9055      -2909992      11463614        -51394       1367688
            9051       2214866      -5625998      -5946030       -926076
            9047      -1385202       7277096       8766528        708716
            9043      -9551644     -13615994      -1846992        941352
            9039      -1583250       3932556       5854156       -778358
            9035       -865988       7439604      12655944       4863018
            9031       1194542       5577744       6179420       8134608
            9027      11885444       7625406       5145028       -143574
            9023      -9132070       2166138      14828892       5277412
            9019      -7813430       -868486       3515414       -204140
            9015       1333828      -3002272      -7826818       5218020
            9011        252520       3314124       3617964        311146
            9007        787364      -4190818       6636636       7860124
            9003       4801060       6098900       4388494       1732470
            8999         -3710      -4162442      -4184500      -6954092
            8995      -8232356      -1792592       3128272       5148662
            8991      -7702460      -5014234       3988994       -592088
            8987        352402       5718100      10489034       9016644
            8983       7377572       2131074        680682       1877120
            8979      -2931370     -10739028      -7883590       1376948
            8975       7099504      -4462400     -11903058      -4778444
            8971        374550       7807528       2736102       -552836
            8967      -3969760      -6696114       6156102      11009068
            8963       5629398      -2096622       2531682      -3967574
            8959      -2367116        172492       2838622       2423778
            8955       4262204      -1476244       4601042       7243188
            8951       5854406      -1486132       1231554      -1059770
            8947       3913952        282848      -1208888      -4180384
            8943      -4379428      -1742036       5218168        932518
            8939        431460       1603694       1420988       8887098
            8935      -3503932        308504       7064338       5468364
            8931       5939682       1449738      -1118596       7314354
            8927      -2150592       8108254      -5228052      -1416298
            8923       3617024       7800708       2739718      -2676338
            8919       7739508       3569298      -2775848       -565320
            8915       2403718       5353840       6373568       1495240
            8911      -3277378       4890696       6532542       5883068
            8907      -2299726      -9116178      -2413342       1411942
            8903      -3248228     -11754080       1231670       4337874
            8899       2748632       6549460       7498758       8529700
            8895      10919880     -12202310       -174470        237174
            8891       4285958      -1012380       2423578       9900326
            8887      10529902        585264      -1551270      -3597496
            8883       -706360      -9352590      -3565620       4102818
            8879      -5617338      -1127700      -1713266       4122142
            8875       -703172      -5164546      -6174648      -4207578
            8871     -11593412      -5019842      -8987340     -12749490
            8867      -1640796      -2392136        847520      -1294284
            8863      -4303640       3370186      -3080028      -5391214
            8859      -5597260      -4369446      -2416360       1962360
            8855      -2519478       8126726        528452       3226384
            8851       -529560      -3063010      -3759960      -1875224
            8847      -4216306       5842128       5287842      -6425044
            8843      -4064390      -3670298      -4608502      -6606148
            8839      -2938840      -2381914      -3720294      -6162662
            8835       3418264       -902522       3136818       5512630
            8831       3665768       9256996       8118376      -6057456
            8827       4146182      10541106      17830654       4932600
            8823     -10182574        275984       1156392       -862522
            8819      -5714714      -6302232      -7564782        783268
            8815      -3495776      -3832024      -9116270       5026084
            8811       8471516      15024102       5157498      -1871596
            8807       8794806        496578       6750568      -1629364
            8803      -4429714      -5731774       1437418       5138672
            8799      -2599406       2546178      -6225372      -3337882
            8795       5240680        858230       3757316      -4130584
            8791      -5824476      -1776540      -1921406     -10214670
            8787      -4332178       -839268      -4246448      -8959620
            8783      -7507818      -2283346       6866874      -8236766
            8779      -1811204       2588592      -1798986      -1766244
            8775       5044376       8562024       7365558      -5690842
            8771      -5863610        -89478        222016      -2722580
            8767      -2097448      -1862730        647048       5877478
            8763       9581958       5306862      -3025072       -973708
            8759      -5120530      -2345556       1351890      -3354298
            8755      -4125430     -12573284      -8652780     -12756152
            8751      -5193472     -11083720      -9075762      -5373470
            8747      -9645688      -4769860      -4988470      -3032804
            8743       4558592       6808512       3892844       -726606
            8739       3276172      -1431424      -2416574      -8086100
            8735      -6961072       3861078      -3502508      -3133920
            8731       7539640       6909710       2716032     -13313140
            8727      -9267054       -757116       3007562       -677984
            8723       2280940      -3012578       -556888      -2570902
            8719      -2922390        724116       -988320     -23350138
            8715     -16799356      -9374416        371542      -7446166
            8711      -8930088      -3081198     -10373478      -7715350
            8707      -8743510      -2926532       3891040      -1518106
            8703      -4820250        818206       -503228      13817000
            8699       5423128       5783328      -6105902     -14472188
            8695       -879038      -5670316      -2519462      -1420198
            8691      -6505710       3445028        808744      -4846312
            8687      -1824718      -2376096      -2374414       1046126
            8683       7850632       1519498      -7518256      -8707700
            8679     -11389048      -3012568       6290478      -7248510
            8675     -11610196      -6308888       2608620       3800768
            8671       6724562         47382      -1003894      -8643604
            8667       9756426       9935896       5559522       4601638
            8663       7023630       9112392       4489736       4482578
            8659        235794      -2343510      -1880642      -7110242
            8655      -6636506      -1298156       3552912        125164
            8651       2174296      -5687274     -16460376      -7354402
            8647     -12854462     -10432484       3577108       1119652
            8643       -511478       3066922      -3863706     -13090006
            8639      -9723386     -16377980       3166658      -1268758
            8635       -215228       1080962       4874840      -4948558
            8631      -4830294       -479040       5984606       4742416
            8627       -102488      -3771436        233554      -3249540
            8623      -1696112     -13359158      -9749408       7197842
            8619      13760318       9837934      -5717686     -13363112
            8615     -10478122     -12925890     -12194888     -10267242
            8611       2035790      10205974       6066078      -5175728
            8607      10754758       1049848       7647862        716384
            8603     -11549468     -12483874      -1938846       3229842
            8599      10344862       9071288       -559994      -1993086
            8595      -2792444      -6439148      -6745672      -3747090
            8591       7418174        -47520       1015138       9807250
            8587       -186818       4258312       8533794       6966584
            8583       3378996       -684950        993570      -5507416
            8579       1987208       3456924      -4321580     -10193546
            8575     -13501270      -6617766      10129606        444586
            8571       6436106       3333066       -593388      -1122066
            8567      -6660016     -12777790     -12172916       3785344
            8563       6847700       9211936       1991760      -6038436
            8559      -5834588      -2399628      -2292570       7899816
            8555        253912        403502       6699742       6633808
            8551       -517930       1348606       2054700      -8406726
            8547      -8557720      -5476538      -3836830      -3251488
            8543       3691216       2897878      -4906150      -3693234
            8539      -9516770      -7477448     -10832876      -2717066
            8535      -5616212      -9727880      -5253200        466992
            8531      -3745268       -268268      -4564502      -5614252
            8527        627334       3784592      -4165746      -1950122
            8523      -2075276      -5995896        183538       5827828
            8519       1571618      -1708252       2413994       1817124
            8515       1652702       2277602      -3373018       5256672
            8511      -2980482     -13233232     -11028528      -3820658
            8507      12668166       2837060        -10536      -1318398
            8503      -3963030       -662178     -11110130      -5088998
            8499      -7120292      -8789090     -10696556      -3112992
            8495        -76696      -2041446       2155612       -356418
            8491      -6078968       3322026       -714524      -4273782
            8487      -1323274       3022658       1124166      -2830222
            8483      -7962054      -7109814      -9482938        -17480
            8479       3850940      -6591630     -10721082      -1807364
            8475       6150322       3182424        594970        862398
            8471        106638      -3461730       2148928       9388306
            8467       5309494      -1327484       4073694       5183190
            8463      -3070046      -4592350       3124226       1302470
            8459        418748      -6420826       1229296      -1632272
            8455      -4962600       5949082      -5941578      -5250652
            8451       -516904       6105546       8594872       3229556
            8447       2705346       5792716      -3782360      -4810706
            8443      -8743754       1669004      -4683326      -7335948
            8439       2207050       2833862       6550874       1190790
            8435      -2044600      -3381322       9273116       5785540
            8431      -1080386       4628092      -1392524       2792778
            8427       1815586      -1258126     -10790648      -9063308
            8423      -1296524       -138538       7323626       4849632
            8419       -631750      -1102836     -16391344      -8644278
            8415       6513840      10217194       -140252       5005210
            8411       7670494      10574860       7118754       7233484
            8407       6901188       3484614       4252624       4087112
            8403       2811296      -4125938       -156232      -3943290
            8399       2483386      10042652       2402834      -2206526
            8395      -2976656      -7014116       3812258       3710480
            8391      -1885786       -447502      -2780686       7509352
            8387      10382064       -839520       -399038       2136732
            8383      -1917858        208828      -2902412      -1220708
            8379       2682678       4506328       6368632      -2553246
            8375       9954868      -3962224      -4344578      -5319580
            8371       7066498       4092790      13810782      10618942
            8367      12980060       2349264       4298308       5747646
            8363      -5500510     -10193618      -8462818        760794
            8359       -294894     -16646198     -11749810     -21054786
            8355       2237740       -469258     -12926836     -11186852
            8351      -3736994        852800      -9672452      -5064348
            8347       1847764      -1530876      -3139982      12678716
            8343      10437394       4323154       1096952       4707928
            8339       2022974      11955152       6442454       -180666
            8335       1314630      12275164       8743170       3336794
            8331       1836106       7734474      -3365202      -7623368
            8327     -10674444     -14740668     -12442338     -10977268
            8323      -7552490       4069248       -734232       8007284
            8319        365636      -2864648     -10072438      -9569130
            8315       4410356      -6113048         71168       3467016
            8311       3032514       4469330       7533162      -1790752
            8307       -342500        503504        527038       2806942
            8303       7723130       5116350       6960838       3909518
            8299      -5416382       -165468       8274418       6664440
            8295       -390520       8537650       2296310       4979806
            8291      12178444       7516852       3024656       -857354
            8287       5427310       4501610      -3830560      -5329752
            8283        538580       4137694      -3400694       1044184
            8279       5868486       7110498      -2001452     -10515098
            8275      -8981036      -2137380       9326078        859676
            8271      -4969330       1505622       -282636      -1633454
            8267       2520982       2747348       9722766       6278482
            8263       7897660      -5885684     -15490790      -6306444
            8259      -7215000      -4400870       1567924        379758
            8255       2537982       2366094       1409846      -1559132
            8251      -8842400      -8948452       3160954       2476152
            8247      -2127006       1562418      -4883288       1661362
            8243       3900286       5396896      -5232750       1688766
            8239      -1287334      -1126354      -2508154      -5106950
            8235      -5806760       4489202       1049060       5769504
            8231      -1483396      -2747544       4842518       4335292
            8227       -535408         56960       7931744       3296668
            8223      -1617114      -3456462      -4457338      -2968636
            8219       3244874       3899702       8531092       7197302
            8215       -250712       4641194      -3368474       8025338
            8211       1298022      -2804590       2579628       3192602
            8207       3667802      -7288064      -4919748        218164
            8203       8073302      15164390       -314654      -1756592
            8199      -2165084      -1464644       3120418       -538840
            8195     -10986746      -6965958      -1022706       1255362
            8191       5074108       -608314      -4216360        352504
            8187      -1319296      -9765412       -956250       1821400
            8183      -7909896        431146        738836        271124
            8179      -7654778     -13664734      -1592844       3042234
            8175       3327470      -1087908     -12571950     -13302362
            8171     -11154834         79768      -2636202      -5576222
            8167      10945010       1044116      -7139708      -5227720
            8163      -3223124      -7999174     -15712904      -7262556
            8159      -4507186       5563628      -5279674      -9389450
            8155     -16365730      -7721520      -1563910      -2509428
            8151        758022       2264074       3906972       5184198
            8147      11376772      -1746776      -3927434       2998038
            8143      -5494260       -869600      -5165100       -630312
            8139        571916      -1183776       3426892       4765480
            8135       7686426       8316698       1259350       5785964
            8131        428878      -8738528      -7678712      -3597030
            8127      -9094434      -7202986      -6228670      -1474568
            8123      -6828484      -7613694       3001504        192790
            8119       6011336        791674      -3210942       4498480
            8115      18046056      12736926      13440134       7037596
            8111      -6304604      -1752870       5653890       1108676
            8107      -1518394       -172100       3900522        153438
            8103       -627424       6388628       5760650       1509220
            8099      -1770166      -5587862      -1689066       4134336
            8095      -9330066      -8499042       4713640       3425380
            8091      -5197518      -3089576      -8436682      -5506712
            8087      -1667580      -2950072       2147370       3780956
            8083      -4887902      -2522568      -2149184      -7319024
            8079       -954756       4124990       7833052       1820684
            8075       1521450       5786080       2472774      -3157524
            8071     -16878060        460864       6684348       2759720
            8067       2540632       5173016     -10107332      -2242430
            8063      -4930958       4369400       3115332      -3655826
            8059       8328266      -1342658      10555324      15077928
            8055       9845874       6598842       5776894       8026858
            8051       8442000       6795608       3187992       9632390
            8047       4706836      -5417258      -5866562      -9801090
            8043        721592      -2504842      -3908560       4913284
            8039       -511894       8092700      16194174      12585842
            8035      10115524       -417350       1580646       3476464
            8031       4159544      14399060       8788840       6043212
            8027      -7698706      -3461928      -2295978      -2080496
            8023       7396618       6690536      -1350720      -3259824
            8019       1590326       5234756       6165812       7273558
            8015       3556880      -8759028      -4312952     -12171060
            8011      -8420066      -4324884       7978498       6805026
            8007       7758076        671652       2879412       3728948
            8003       4041668      -4405388      -1030496      -3158886
            7999       5938722      -3302656      -2557766      -5137058
            7995     -12915858      -7768938       3469840      -1538016
            7991      -8220514      -7496438       -152810        657202
            7987      -8319056       -498314       4196008      -4013262
            7983     -12925774       -579060      -6019668      -4859294
            7979      -1820934      -8184314      -6809732      -4533632
            7975       5389932      -7894558     -10039144      -6947876
            7971      -6612902      -6946908      -7057724     -10954330
            7967       4491640       6312622       3706752       1155434
            7963        852074       7735124       3975226       5192556
            7959      -2913766       2417138       2972394      -9313874
            7955      -1415072      -3389774       2397248      -8854056
            7951      -1135738      -4647934     -11475568      -9832768
            7947      -5960858      -5738996      -1981714       4093314
            7943       2314356      -2756000      -7936282      -7407720
            7939      -3614412       -544926      -3989296      -3005748
            7935       -736308      -3730828       -200762        314152
            7931      -8580844     -12900896      -6271852      -1193080
            7927      -2995888      -3760086      -3042958       4726442
            7923       9559880       4789204      -1434484      -5275140
            7919      -4917760       4674818        -76654       8909616
            7915       3754660       -142736        -85762      -2471282
            7911      10767178      14737896      12644512       3567438
            7907      -7666664      -5019754      -5931710      -8471938
            7903      -8029474     -13880356     -10096072     -15873716
            7899     -20947630      -9780922      -2145582       3567086
            7895      -5534980       2793368      -6750992      -2123628
            7891      14451342       8689346      -3621260       5226290
            7887      -2692446       3521498      -9334732      -5995720
            7883      -1745812      -3722484       9094232      13776390
            7879       2140266       1052260       7410730       3041898
            7875       -513416       1044266     -10094486     -16779902
            7871     -15814584      -9734538      -4656336      -1378774
            7867       1426294       5542016       2905220       -345972
            7863      -7683396     -12620032     -12917402      -1451640
            7859      -1357136       3419378      -5408502      -8315212
            7855     -17871046      -4949000       3158588      -5490066
            7851      -8819562       1890398      -7558738     -13009828
            7847      -2585476      -2050180      -8713360     -10018372
            7843     -10987802     -10088670      -1546962      -5433074
            7839      -7484592       2058614      -5566726      -1861018
            7835      -4540720      -9551640      -7930586      -1011026
            7831       -419474        -97700       -194978       2252280
            7827        237154      -6111872      -1391534      -4330016
            7823        498928       2195022     -10015246      -9183362
            7819      -2666190       7707588       1819242       2324156
            7815      10834794       2404030      -7263924       1321024
            7811       3707708       9933456       7386110       3606298
            7807       4881430       7322540      -3831666      -4524772
            7803      -8378940      -3948106      -1882460        294750
            7799       3176382       2319884       4186006       8856904
            7795      -1208750      -7988334      -7355892      11543660
            7791       6601536       5674428      11181298      11077716
            7787       8565660       1602742      -6047524       -911580
            7783      -2005702       2949254       6744634      -2496330
            7779      -6775574      -4481994      13793234      13065322
            7775       4433166       2591328       3756934       4414724
            7771       -847116      -1604928      -4968886       1050586
            7767       -101902       3449598       2298808       2879598
            7763       5768324      10864182      -4866334      -6056104
            7759     -11054656     -10058028     -10107932      -4885444
            7755       -757086      -3067110      -4347438      -3069002
            7751       2607270      -3790582      -7404698      -1747130
            7747     -11062590        497456      -3875942     -11518200
            7743      -3067874       -336380       7442902       5147742
            7739       -840094       2431390      -2528616      -4540594
            7735      -2984498       1759512      -1425256      -2222980
            7731        573094      -7583472      -6492460      -4169148
            7727     -12828478      -1211662       5419674       3232380
            7723       5523784       3646110        968952        -33304
            7719      -7353278       1895266       1324232       1226190
            7715      -2505914      -5665800      -8434110       7345702
            7711        963704     -10447956      -3307514      -2878406
            7707      -7964980     -10480568       -211856       5433042
            7703       1609344      -2764996       2667132       7830656
            7699        590206       2480448      -2662142      -4095616
            7695       -602706       5351592       5775144       8693896
            7691       3249166       3123740        610544      -6482610
            7687       -255466         67722      -8701548     -12360106
            7683      -1372984      -1144122      -3872258      -2395454
            7679      -4016400      -2860764       6056610      -3001846
            7675       8532274       3263722        198722       2648432
            7671       6365624      -1433262       -758452      -8657704
            7667      -9831080     -12556624     -15996862     -10970468
            7663      -7335864      -7829960      -8930678      -5036950
            7659      -7533168     -12269890      -5606242      -4081852
            7655       2923966      -8388786      -2342278      -5473370
            7651      -5182040       2402840      -6356902      -7991686
            7647       2926300        950232     -19050848     -11307112
            7643     -10275734      -6704478       3218938       1844772
            7639     -12359440      -6074104      -3095648      -5685552
            7635       2190762      -4676444      -9852116       -584238
            7631        -84548       4616256       2854204      -5338008
            7627       -520300      -1616136       4139682       8264010
            7623       -835086      -8933688      -1008104      -6550872
            7619      -1015522      -5426140      -1385746       1203974
            7615     -10759136      -3476454       7057890      -3971102
            7611      -5821196       1448872       2513358       6540712
            7607      -5517430     -18146122      -7221926      -2150056
            7603      -2951682      -2479044      -2778140      -5074766
            7599       -561440      -2333150       -439308      -6253888
            7595      -2573174       2611982       6090178      12087350
            7591       3836024      -1131452       4899004       1430070
            7587       -574254      -2927362     -11003614     -10476474
            7583      -3003774      -2810644       2648150       4048516
            7579      -5623478      -6023884      -8105676      -7419700
            7575      -2125914      -2657434        528912       -366892
            7571      -7131370      -8909732      -5906958      -1758106
            7567      -5127316       8044544      10697108       5873964
            7563     -11715762     -13306730       1734128      -1491030
            7559      -5316176      -6839440      -3599966       3403938
            7555      -2268260      -4809658      -8718006     -12013094
            7551      -2618258      -9271722      -9321670      -4689144
            7547      -6726198      -5146150      -7493286       4253452
            7543       2784712       -980140        124408      -2216064
            7539       2246436       8394630       8830578       8401662
            7535      10928254      13885942       6086216      11863048
            7531       9099766       1070046      -2251786       -892072
            7527      -7452494      -5326538      -6627714       4444800
            7523       3357704      -8261024      -7912754      -6809784
            7519      -1200978      -3593952     -14201650      -5899342
            7515       1439108       5014982       7856926      13476054
            7511      14275172       7072598       -747986      -2215570
            7507      -2276084       3108124      11488708         52088
            7503      -2941136       3641670      -2987518     -11654886
            7499      -3063874      -5005298     -10549354      -1358982
            7495       3302668       3070718       4525730       4317580
            7491      -4190456      -7478810       -108364       7071696
            7487         88750      -6634410      -1730876       2372394
            7483      -5656874      -4155336      -2194904     -14503438
            7479      -1537500       1072088       -426574      -3735096
            7475     -10702614      -7431016       4375788      -5829286
            7471       3021048      -3693954      -3701182       9035734
            7467       4135480       2521698       2636394      -6096194
            7463       3957124       3775280      -7425452      -4687456
            7459     -15282132     -14404792       -127542       3741650
            7455      -8747766      -7090432        551068       -915866
            7451        841178        574402       4502840      -4989580
            7447      -2752888      -6008754      -6638470      -3722412
            7443       2463296       1494814        -75356        574304
            7439        591760       6828196      -5430270      -8366096
            7435        854078       5551328     -10503842       2282396
            7431      -4228248       2596520      -3390130     -14585838
            7427       -867756       -424916      -3332644      -6986224
            7423        -89820      -8392618     -11193736      -5914266
            7419       1971282      -2059396       2895834      -4692398
            7415      -5212224      -1345338       -429216      -4871244
            7411       4595880       3685330      -2755744       2283600
            7407       2215956       5421994       1757954       6748444
            7403      -7650882      -8804036       -599128       -715588
            7399     -10138366      -6028094      -6441042     -14347810
            7395      -7650090     -16193640      -3802556      -2014082
            7391       -194234      -6895822      -5203216      -5119662
            7387      -6412218      -1109346      -5772636      -4422262
            7383      -4050076      -3339920      -5613832       -942978
            7379       -691932      -1357408      -8052028       2460416
            7375       5941572        268434      -8815146      -3875014
            7371      -1694060      -1006112      -3906284       7566672
            7367       2085820       4145850       -555830        298102
            7363      -6179478        291742      -2815364      -6430966
            7359       -761356       3102874       1114754       2826730
            7355       1792060       8142582      -3770906      -9262174
            7351      -2356258       -882140      -6492626        766092
            7347       1339802        296432      -7779404      -8195664
            7343        682018       5649310     -10187604      -1210582
            7339       1929544      -1302546       -127314      -3138214
            7335      -9541416      -3663368      -7095708       -799998
            7331       3196898       -901196       6001116      10787190
            7327       5643552      12021754      14635994       6128598
            7323       5813158       3561272      -2511940       1492624
            7319      12680854      15912660      19524004       8526496
            7315      -2695958       -600070       5414686       8213420
            7311       8072712       5904540       2810440      -2171618
            7307        181748       2188566      -6344230      -8446100
            7303       3508552      -1696268       2910432       8260322
            7299       8511910      -1174398      -7799334     -10038512
            7295      -3686066      -4819550      -2695992      -5118034
            7291     -19149764     -23192500      -6933806      -5798578
            7287      -2757064      -3385344     -17695336     -13856084
            7283      -6558440      -1437910      -3450408       2873030
            7279       9683364      11631682       4488902         98986
            7275       6863598       8779828      -2625172       3477094
            7271       5074494       5140154       -631282       1981102
            7267      12325358      -1354854      -7894180     -12561842
            7263      -3517338       4473350       1989450       -245694
            7259       4659770       -141924       7053882      10717252
            7255       2762624         58160       5395018       -400438
            7251      -8741412     -15024204      -8675630      -7310938
            7247      -6244642       -378646       2298890       8055964
            7243      -7046424      -1306858      -9932200      -1170742
            7239      -2616330        397600       4010538       4405970
            7235      12704114       5712040        404456       4565694
            7231       4399492       3003206      -1376946       -523084
            7227      -3809944     -13128080     -13341738      -2976122
            7223      -4006926      -3040926       7190122      -5480956
            7219       1054042       3093242       2354008       -261002
            7215      -1304948      -8093280      -8103260     -10994982
            7211     -11714380      -4156002      -2752448      -5766804
            7207     -12315502        208370      -9857822     -10012090
            7203     -20734118     -16444740      -2434128     -12738168
            7199     -17430214      -9503990       1846394       1400004
            7195       -876390      -4110770      -5630992       3100638
            7191      12546912        285162     -11892462       -686522
            7187      -1531700       -597456      -2404150      -4477186
            7183       4274950       6896676       -908536      -5137478
            7179      -4638158      -7803274       4651672       5368728
            7175      12129360       5574654       6189064       1955664
            7171      -7157788      -1856604       -631494       3797606
            7167       2580260      -3048532      -6859742         35762
            7163       6327796      11481020      17723328       8969198
            7159      -1377422      -6096076      -4036190      -1225550
            7155        108688       7549614      16559362      14020274
            7151        309144     -10469040      -8554906      -1139400
            7147      -2746798      -3122294       1213350      -6811790
            7143      -3609434       5062110       -326732      -4937344
            7139       2401372        392850       9932484       4455226
            7135       1580184       7155700       4877952       8454574
            7131      -2041170       -589510       6576578       4570674
            7127       5486518       3049536      -8250276      -2615006
            7123      -3677912      -9962756      -2788666      -1206050
            7119       1235932      -5615564     -10324424       -539550
            7115      -3436994       5514570      -4635234      -8350116
            7111       3004750      -3758446      -6828974      -7509242
            7107      -1738650      -4979966     -10094996      -3419704
            7103       7793622       1719804       2241480       4885656
            7099       3756536      -2596268      -2465982        501492
            7095       8118986      19533790       2517352      -2935942
            7091       2336538      -3967850      -3025128      -3285788
            7087      -9974986     -12494634       8588948      10629342
            7083      11049908       2547186      -6501162        909762
            7079       2328256      -2175338      -6483888      -4621558
            7075       5922952       -133334      -7849002      -7614930
            7071      -4382394      -2270958      -4018576      -5346364
            7067     -12113508      -5253588      -9633330      -5244964
            7063      -8837600      -4769816      -3580548       4477542
            7059       3685598       -266898       4726070       6803656
            7055       8686482      14577300        715140      -7244040
            7051      -3773688      -6309614      -2905594      -8846014
            7047      -5591228      -1983096     -10170122       5444790
            7043      -2123940      -4862446      -7249586       -760390
            7039        848430       7986854       4965544       2197282
            7035      -6849934      -9420182      -5318800       2784370
            7031      -9393224       2401328      -1405400      -8185312
            7027      -1418722      -2461262         97768       4207194
            7023       2672446      -3984864      -5316616       -949556
            7019       9601820       7617588      -4038824      -7041266
            7015      -5624036      -3470024     -11907462     -16057552
            7011      -3667268      -4002710      -6171824       1282912
            7007       1424390     -12079742     -10298254      -5092522
            7003      -3820716       1906768       8736528       -120472
            6999      -3380160       -488114        726198      -3560706
            6995       4612632       7288712      -3495516       2476510
            6991       4566704     -11667010      -6006662      -5591800
            6987      -2486448       -241096      -2991590      -7999282
            6983       -961656         55676       2729456        410490
            6979      -1242298       5189342       2969428       -142840
            6975      -5253784       1305676       3402870       4282064
            6971      -3701518      -4059366      10291138      -2779924
            6967      -5793782      -3233412      -7020894     -11766518
            6963       -621070       5023078       3367512       1254272
            6959       2691608       -153920      -4295202        737034
            6955       3017370       5558384       3209076       2366598
            6951       7051816      -2081666      -3123440     -10366716
            6947      -9856570      -8868784     -11555802     -13567900
            6943     -19776328     -13904738        987264     -11488302
            6939     -11457736       2748976       1962534       -101842
            6935       3200298       4884074        172398      -7235958
            6931      -4862966      -7296858       3164430       7892124
            6927       -819372      -4562260      -5379080      -7630134
            6923      -5647030     -10762318      -1642682      11842078
            6919      13787030        -60826      -1725150      -2335930
            6915      -3685286      -5574358       3374108       -281360
            6911       3909022       3579096       4246744       6659460
            6907       8589694       3401840       4506190       1297166
            6903      -3095430     -13909538      -6214662      -3174810
            6899      -4200470      -5036694       1181716      -5465928
            6895      -8668960       5006034       3488962       5654036
            6891       4068476      -1167448      -4426594      -3683728
            6887        771800       1292190      -4754866      -7658836
            6883      -7505654      -2598444      -7292462      -5122604
            6879      -6021070       3846298       3637416       5826572
            6875       1527690      -1400622      -7414354     -10236552
            6871      -3401360      -7275224       -675674      -6291508
            6867      -4315136      -6092036     -14721324      -4435770
            6863       -546608      -6991316       -411598      -3617922
            6859       2729960       5626028       4416616       3990416
            6855      12695180       1315862       -682244      -2100402
            6851      -4094328      -2083182      -6263886      -3523844
            6847       2630154       3097848      -7013352      -8854042
            6843      -1442804       1488196     -10837320        545558
            6839       2591674      -2373618       5710598       7959320
            6835      -1083494       5307868       3861810       -987874
            6831       5138144       2778526       1764998        989794
            6827        211542      -1551508      -2850744       -357592
            6823        246244       6376554      11874182      23298386
            6819       9214888       4679174      13135534       3076830
            6815      -2475078       1883904      -5472106      -1976726
            6811      -1697520      -6340190         67628       -232484
            6807      -1525114      -7820242       2461490      -3067050
            6803       6377112      -3411388      -8805210      -5619254
            6799      -4802340       -302302       1972096       7739234
            6795        161892       -155974      -1371306      -3367890
            6791       1596696       8895358       4901158      -1015576
            6787      -4819470      -6587254       3969324       2585544
            6783      -5177518      -4623180      -6272888      -9722382
            6779      -7178568      -5167756      -7640088      -3136940
            6775      -1061052       1489958      -8236124      -2095458
            6771      -1602926      -3807452       5225888        448100
            6767       -333060       -338376      -7395210       2436022
            6763       2392976       3450446       1557370       3772132
            6759       4894718       3260662       -719992       4028514
            6755       3885534       1762198       -839740       5604030
            6751      -8222674       3652394      10034332       8533394
            6747        236490      -2726164      -9358768      -4516848
            6743        -47294      -2968624      -5584114      -7341376
            6739       6980900      11771164       5018986       8978948
            6735       7159346        851276       -499854        260924
            6731       1897948       6759266       4567646      -3085574
            6727       1820214       6533588       5045804       1557518
            6723      -7357224      -6275604      -8851776      -3857858
            6719      -1341044      -1821240      -7098338      -9402632
            6715         68526       3619650      -2293794       1781908
            6711      -1320910       2402446       6936604      -3754792
            6707     -10236018      -5778132      -3938350      -3608794
            6703      -3106486      -7188720      -8570376       -982518
            6699      10921024       6022080      -2854392      -4115062
            6695       4573474       3839228       3223934      -3165650
            6691     -10184246      -2176172        -45412       5223764
            6687       8369172      10440130       8358032       2267214
            6683       2318968      -4207116      -6006908      -1280634
            6679        602756      -7486242       1376506       7996342
            6675       6049284      -4793502        923506       5468286
            6671       3443302       5292834      -6207556       2906414
            6667      -1775016      -4072948       1683566       6197630
            6663      12783386      17916128       3631240       3299274
            6659      10375506      -1049796      -3332880       1481668
            6655       3596480       8560330       5988722       7985228
            6651       1691216       1848216       2585434       7969622
            6647      13720152      14323794       6932518       -596926
            6643      -1928634      -6611758      -5595016      -2675152
            6639       9268532       5259116        970336       -859656
            6635     -15069024      -9444304      -5116320      -9740266
            6631      -6598226     -10160288      -8019876      -1941728
            6627      -1200484       2739980       2135138      -4693532
            6623      -2602090       5248882       8044772      -7185946
            6619      -5663324       1611952       3465272       1819530
            6615       3540018      -1621374      -5542534      -3650762
            6611      11205506       5403360       2718318       4509906
            6607      -2008700       1223248       1170466        705494
            6603       8875318      -4673078      -1503298      -7882798
            6599      -8495544      -2070140      -1754414      -2528316
            6595      -9564094     -10567982      -5263126      -4398068
            6591       -975736        328164       1490472       1840106
            6587       2791880      -1440010      -1940746       -941064
            6583       3027584        -44184       3385444      -4141552
            6579      -1228068      -1411486     -12722028      -4429830
            6575       -881730      -9827128     -11206768      -8664804
            6571       9297126       4124778       5029230       2136336
            6567      -7573174      -8239436      -5370260       5923300
            6563        257918      -1573808      -2024912       2731882
            6559       2885318        129926       4583750      -9359922
            6555      -8895262     -14444730     -16728950      -5551192
            6551       1933624      -6992806      -1174584      14508402
            6547       3481892      -2581408      -5816464     -11956268
            6543      -1619522        -18694     -11124760     -11954286
            6539      -3639558      -9359856      -8391800      -3843528
            6535        -38658      -2984604       -846532       3246402
            6531     -16497772      -6878194      -2085302      -2166754
            6527      -1408964      -4412782      -1792970      -1161532
            6523       -241096       -341724       8129950      -2868146
            6519       2958240       8134218       4287928      -3926872
            6515      -7369510      -7427650     -11802876     -12093772
            6511      -1641640      -1653752      -1594818       1232666
            6507       2024686     -12961684     -10711144       8409384
            6503       7502222       7840898     -12853932      -5376974
            6499      -4770096      -4173956     -12759972       4703848
            6495       7652422       1700516      -3353300      10032668
            6491       3602204      -5732894     -16127206      -6701506
            6487       -276528      -6997626      -5697492       -854304
            6483       4287814       8418762      -2040646       4427678
            6479       1893700       -359368      -5621826        470292
            6475       1297030       2099162      -3191580       3931764
            6471       4551826      -3642122       6448274      13202068
            6467       4780548      -1834510       1955470       1001052
            6463       4069948       9755502      10159470       5918422
            6459      15766278      19356008       3979304       -103022
            6455       1883102       4597980      10949814       8139732
            6451      -4975046       6349018        700262      -6729512
            6447      -4152602      -5247030      -7077432      -3644096
            6443      -6820328       4216376      -5220390      -7240624
            6439       6240558       1044262      -4925260      -7639050
            6435      -4805076      -4271828       1952412       7795590
            6431      -1802234       -255738       4027654      -1445446
            6427      -2651726       1004794       2536376       5648022
            6423     -10840558      -2553948      -1030698       -302270
            6419      -1078112       1746522       2333348      -7520454
            6415      -2583948      -4456648       6744964        -97596
            6411       -668080       2994250      -2163474      -2361364
            6407       1445462      -5653378     -10716468       1866352
            6403      -3556362      -6366850      -4074086      -3513878
            6399       -930162     -10115192       1386078       4255784
            6395      -2573748      -4644942          -996      -5390396
            6391     -15008952     -13215752      -4298840       2376650
            6387         24410      -3374928        -32714       -795148
            6383      -6172334      -4180752       4169754       1729756
            6379      -7566598      -4653510      -5311994      -2066330
            6375      -9496270      -1309502       4481184        294600
            6371      -5028194      -7603832       2485274      -6835648
            6367       1183538      -4229388      -9402296       -820874
            6363       2831764       -752870       3613932         55290
            6359      -1614698      -1292616      -3729994      -2989418
            6355       3812804      -3718630      -4979506     -12928020
            6351      -3285734      -3416324        931164      -9404148
            6347     -14749708      -3591856        553370       5434342
            6343       5011400       4151566        486504      -1234258
            6339        -43484        268138       7086044       5732118
            6335       1326250       8643414      11011118       3677232
            6331      10270258       5458924      -7107942      -9047582
            6327       6687752        419410       3882922      -5770992
            6323       7859528      10581844       5891366       3410148
            6319       3470268      -4686090       4703136       4911836
            6315       1643252        579896      10366124      -7344120
            6311      -5539410      -1625492      -2893232       -328624
            6307       3252538       2609308       9853134        278378
            6303       5962366      -1420142      -9895204     -15499426
            6299     -16046896     -16814352     -16065538      -2015662
            6295      -9053476      -8478978      -3194974        -85584
            6291      -2008012      -2149114      -7301696      -9574428
            6287      -5333578       -357558      -1106806      -2303308
            6283      -2265250       -573150       4381058       7702214
            6279       8735352      -6433318      -6541654      -1586590
            6275       6666794      -4383312      -3189280      -3561550
            6271       7942950       -907958       3999868       -694630
            6267       4006686      -3048400       -644584       1727886
            6263       1258374        601208      -3844216      -8952818
            6259      -5350640      -5455526      -4875328      -5589166
            6255       1849400      -2999084      -2504452       4266508
            6251      -6975328      -1921188       3768040      11758118
            6247       4080862      -3136594       5599238       3225558
            6243       1176708      -5505064      -9081172      -2953192
            6239      -1812844       1053278       -990560      -2032256
            6235       1486356       3595240       4863966       7782104
            6231       5573608       2590136       1414096      -2035432
            6227     -14032066      -4160836      -2208476       2248594
            6223       -728998       4115760      -2141490      -1432500
            6219     -19985674     -15817168      -2239338       1746846
            6215        666664       7636946       1513742       2462276
            6211      -1150618       5592710       1633210      -2155378
            6207      -6048930       1065948       4161130      -8112012
            6203       -143082      -4228734       2705848       5511926
            6199       7204510       6411510       2797208       9380352
            6195        -87904      -2791254       7116508      11745664
            6191       2672714      -1523904      -8126804      -7736590
            6187      -8440302      -4440710      -2986594      -2389414
            6183      -7253668     -15551286     -11435578     -10596338
            6179       5096002      -3885702       3555888       5454808
            6175        314322      -7281528      -2419152       2668352
            6171       2965552      -3152690       3188660      13556444
            6167      -4973024      -8740504       5102640        393760
            6163      -6019178       2070192       3000508      -4811498
            6159      -1559254      -2573506       5074090      -3384670
            6155       3050060        894038        580776      -1693858
            6151      -6521602      -4340814       6735784      -2634938
            6147       3674052      -5550294      -3176230       4102798
            6143       2364742       4247476      -1347996     -10549740
            6139     -15375320      -6150472      -4591594       2217710
            6135      -6945220       6815052      -3927936      -9067270
            6131          -282      -2038102        538794       1012960
            6127      -5096858     -16085474      -4333170       7988060
            6123      -4275644       1951620       -152134        714192
            6119       -242130       6481588       5892146       7762816
            6115      11886024       -656916      -9212722      -2927406
            6111       -413742      -1520234      -4902552     -11472742
            6107     -10492600      -8935346      -2224608      -1673302
            6103         85256       8362248      -2510130      -4890726
            6099      -2247124      12138748       2307810      -6718028
            6095      -6186446       3023930       5249456       8012390
            6091      14517676       3721928      -2874000      -3156586
            6087      -7279498      -7662832     -10354760      -6857336
            6083      -3931060      -5783618       -261386       1592682
            6079       6200894       1050292      -1582108       3097244
            6075      -3779244      -1586200      -1401828      -8394374
            6071      -8084286       2382816      -2142070      -1184986
            6067       5666556       5100500      -4165284        572974
            6063       -179008      -3311986     -10359094      -8884366
            6059     -12520258     -12218100      -5081702        664226
            6055      -2145598      -3443080      -4482372      -2884476
            6051      -6183120      -8870330     -10590680      -5906464
            6047       -683214       2289358      -3794816      -9270754
            6043       5888066       6194684       2320726       5431110
            6039      -1948880     -10591868      -8320904      -7624794
            6035      -6582216       2778938      -6186074      -6322896
            6031     -13389702     -19611714     -10623248      -6291820
            6027      -9275948       2849598       -176282      -8263570
            6023      -1041034      -5873926       6175090       2137186
            6019      -7840844      -6645416      -8043584      -7799696
            6015         44178      16839148      11203824       6855624
            6011       9727856       8878000      -2274346       -375574
            6007      -3376856      -6479994      -5317918      -2282016
            6003      -3254056      -5381196      -4539596      -2373126
            5999      -9117534      -7012458       3124530        980270
            5995       1034784      -2799922       4135156      -5312788
            5991     -18079820     -12790832      -9808292      -7953170
            5987       1840732      -3099508      -6113470     -15728708
            5983     -14800560      -2690266      -1627116       -347992
            5979        541582      -1140676      -6222420      -6377150
            5975      -4989982      -7772138      -1811188      -5458082
            5971       3970892      -1536476      -6578270       1309872
            5967      -7621794      -6264696     -13648330      -8919500
            5963     -12578836     -10606694     -10994140      -9098420
            5959      -4908172      -3755538      -7688242      -8315686
            5955      -4109494       4578804       1069672       3362132
            5951      -2027336       1202796       8161674      -8228176
            5947      -2339780        725110      -2815082      -5778156
            5943      -7665700       2015586      -7261852      -1493608
            5939      -9801574      -4771992      -9132666     -12619820
            5935      -9303326      -9513352      -6625806      -3014534
            5931      -4452380      -4189504      10927598       -558648
            5927      11267406      68923274     218426090     373603388
            5923     190671738      88991472      47502612      28248900
            5919      28607130      20810414      15079370      13059802
            5915      18177770      13648474       7474878       5908264
            5911      -1160496       -848410       -744568       8358362
            5907       8824738      13057986      24348534      83844014
            5903     293278946     350449270     172547814      93460502
            5899      49567744      29559934      28763574      21000766
            5895      20699584      12534338       7643242       9460920
            5891      10385840       1911110      -6345154       9138074
            5887       8861520       6444350      11879462      12448660
            5883      32993980     106511764     333525746     302939532
            5879     141240354      77865060      41685014      26501652
            5875      22941314      17669550      13661506      12315448
            5871       8551416      18587144      11176020      10100292
            5867       5281072      13338164       1620774       2696590
            5863       4470692      -5655220      -4466718       4123142
            5859      -2441106       6270332        -18352      10350956
            5855       3945688       6270626       7323124       9593022
            5851      -6139512       3515324       9256810      10146226
            5847       2362492       1251972      10230052      -2700540
            5843       2405732      -4001012       1350514      -1745242
            5839       -576540      -1238030       1216348      -5197134
            5835      -7903810       5135810       6734690      -1502530
            5831      -2293336      -4324596       3165936        835512
            5827       1994762       5782112       8884078       2500884
            5823       8243576       -263298      -4546032        311170
            5819       4687596      13930576      12300154      -3621106
            5815      -2553190       1352794       5641708      -1633958
            5811       -695090       7928562       2115184       3959780
            5807       4943542        829676        -69860       5689874
            5803       2277262      -3589470        478244      11592782
            5799       -756090      -5561308      -9796716     -13321028
            5795      -1061986       4920852      10408076       1146624
            5791       1886160       5922288        682382       -975762
            5787       3668876      -2131568      -7023648      -4240578
            5783       2025806       2925394      -1280676        225436
            5779       -905132        324402       3990428       2074642
            5775      -4675736       2487362       5424816     -10471394
            5771      -1978444         25898       6732228        546868
            5767      -3184802      -1906170       2173566       8968050
            5763      -5787960       2489738       3957324       1732326
            5759       4838256       9029104      13625824       1503338
            5755      -3739224       3240684      -2449764       1821528
            5751      -5502518     -13509274     -13758466      -6326140
            5747        669930      -2435422      -4055362      -4927900
            5743      -2594580        -24200       1872780       3861852
            5739       3062834       1545712      -2184380      10322066
            5735       1354386      -3490836      -4181894      -3887140
            5731       -677326        -36398      14393672       4498474
            5727       6472344       -516070      -4708690      -3159148
            5723       4558334        -75912       4841296       1145298
            5719       9708220      -1326128      -4321984      -2896248
            5715      -2805212      -3833526     -10904262      -3788410
            5711      10128798       1502076       4576884       1275420
            5707      -5089866      -1639592       1055754       -704898
            5703      -2130814       1263448      -3506746      -8833804
            5699        206036       1629106       6843290       4832002
            5695      -3137118       5503910      -1655486      11251766
            5691      -6385454      -8389430     -14436356      -6336952
            5687      -6138584      -3938018     -12290882      -4417556
            5683       2518556       8125200      11084668       8475444
            5679       1310442       1639900       -565842       6552346
            5675       2837110       4466468       2816586       5054450
            5671        775020       1694116       4722702      13075744
            5667      13177988       8037876       -948610       3948384
            5663       6032504      10240280      12951950       7707838
            5659       7493904       2589878      -3311254      -3535620
            5655      -5738634     -13116296       2148340       3613256
            5651       3020404         96272       1445778      -8091856
            5647       4183454       3164704      -3250904        447054
            5643      -6325376      -7536346     -10570080      -8808416
            5639      -3767968        -28594      -8479138       3119188
            5635      13516004       4049460      -1387134       3762056
            5631       8701986       9389674      -6569146       2111014
            5627      -1222326       5429684       -579370      -9977366
            5623      -3852838       6540446      -1398310      -6823976
            5619     -15748428      -8068278        873038       5929388
            5615       4811498      -3296700      -2381670      -1390938
            5611      -2540452        -96264      -5199398      -7089492
            5607      -1123282      -6481266      -5242252       4578112
            5603      -3018880      -2568210       5737896      -6982708
            5599      -2778854       1165934       7021436       -396176
            5595      -1908900       5754690        770648      -2445546
            5591        -68008      -1856568      -1115288       -799688
            5587      11091958      11249194       3613488       1296096
            5583       7426122       2788504       6632614      -1964106
            5579      -5841796        836254      -2005868      -4377160
            5575       -878772      11854178       8396680       4783426
            5571       1468202       -544796      -3581164      -5212260
            5567       1890684       4452144       2018062       3981982
            5563      -5163280        187282      -3754818       -951404
            5559      -9041986     -11210954      -4709928       -798306
            5555       6404670       6805916       5228412     -10762108
            5551      -6253638      -4530602      -7521446       -956676
            5547       4343024       8051816       4528472       -824458
            5543      -7227342      -5734706        -76434       6424140
            5539       1964952       5625790       6508990      -2557272
            5535      -1969822      -3163790       4620944       -717552
            5531       4445546      11973684       6552204      -4186944
            5527       2700984       3527950        868030       9927416
            5523      -3861602     -14103074     -14030020      -4347422
            5519      -7688230      -3277052       6695408      17097892
            5515      10247366      10621604      12528522       3572370
            5511      -4666646      -8884692      -7977406      -3875288
            5507       -827262       4048832      -2182800       -277232
            5503       3865708       5109064      10767028       9645156
            5499       2495334       8971474      12841570       3594170
            5495      -2031340      -1061062       2169310      -1021544
            5491       4204524      -2905286      -6642714     -15928830
            5487      -8279518        -85312       1866168       7859004
            5483       7806730       8465368       3473336      -6913516
            5479      -2468298      -1269134       -289760       6423252
            5475         87664        557438      13325208       7169684
            5471       1746124       4367030      -8379680      -3222872
            5467       2810564       2383714        374746      -2120670
            5463      -1064942      -1716130       2441216       3378986
            5459       3336154      -3240506      13310158      14959614
            5455       8698578       3859068      -8231724      -7561428
            5451      -1400534      -1843070      -1790878       1536164
            5447       3826670       1102694      -9402710      -7028424
            5443      -4422224      -2599506       2086794       2741356
            5439      -3627054       3887006        392686       -236386
            5435       4828184       2717904      -8148712       6082162
            5431      11215398      -2408212     -15813316      -6915756
            5427      -5242880       -989504       1068002       7993070
            5423      -4160796       1045800      -1648156       -324156
            5419       4229806        949382       2765292       6575074
            5415       4932238        -65314       6693252       1389470
            5411       1583728      -1809462      -8148480      -5105794
            5407      -1000588      -2750580      -8310234      -4698538
            5403      -5719350     -13303080      -4756768       1121738
            5399       -548908     -13734860     -11105694      -3625612
            5395       4281056      -2800936     -10579992      -8328080
            5391      -9557648       -152650        730992       3855196
            5387       5155988       -208232       -797204      -4804756
            5383       2918092      11051668     -11723482      -3705024
            5379         28448      -1893636       5945720       5470778
            5375      -7929284      -2058776      -4925292      -1569260
            5371     -11886820      -8820102       -867868      -1727692
            5367      -8414316     -10047086     -15131138     -10756032
            5363     -19959760     -15691630      -7413490      -5630620
            5359       -171986       -693876      -2453004       -990736
            5355       2014984       3328472       4190024      -5609766
            5351     -13348260      -8189484      -2681082       3770060
            5347       3041884       3773092       7473414      13423650
            5343       5409462       1931336      -4053730       7345824
            5339       1747234       2285614      -4321464      -7872876
            5335     -11792550       -751900       8645990       4537184
            5331        709994      11284708       2509416      -2303480
            5327      -6935722      -2079262       -366224       1008604
            5323       9561980       6371208       1184778       3301738
            5319       4734932       7410360       6767326       4467424
            5315       4233692       7242758       4170784       3726306
            5311       -666908      -4709382      11124734      -4845648
            5307      -1234094     -12599976     -10469746      -4755232
            5303       -234218       1499318       2255746       1852602
            5299      -1329010      -3310906      -5692410      -3727798
            5295       9130224      12484622       5253762       1437856
            5291       -223736       3256404       5085550      15112600
            5287      -6520154       4362590       4751644       -773196
            5283       1513588       6631050       2305192      -1058068
            5279     -11738648      -9252480     -10945134      -5945632
            5275      -7914442     -11258498      -6491330      -2202816
            5271     -10076308       4060494      10541850       -596122
            5267      -5322392       8341236       -505494      -5107458
            5263      -1619416       -758558      -1277992       2994448
            5259       5201412       1321718       6966498      -2671096
            5255      -8333408       7503440       8215592       9791368
            5251       2538894      -1504388      -8858490      -9966014
            5247      -9701766      -5425238       6155830       9565156
            5243       4062994       4084646        203820       3366486
            5239      -4916762      -3574754       2755540       7373220
            5235       2089182      -3464726      -4440470      -3616670
            5231      -7098204      -8182002      -3899672       3177694
            5227      -3557524       1710528       1433544      10248644
            5223       4238890        767448       4116174      -8683322
            5219      -1381574       5813248       4977900       1104936
            5215       2814388       -880002        897982     -12246198
            5211     -11338708      -4760596       3116442       7003444
            5207       3153542       -744204      -2762814       4058236
            5203      -5162646     -10219632      -6051558      -1533318
            5199      -1047388      -7573612      -6701602        594358
            5195       7136666       3184940       7640330      11264038
            5191       7299830       5304772       5548546       9448182
            5187      -4145442      -4751806      -6159762      -7360190
            5183      -5484996       1400952      -6114280      -6976002
            5179      -9334708      -7767976      -3975384      -1474462
            5175      -9054154      -5203728       7796632       2520486
            5171      -9203386      -6565736     -10006130       5814070
            5167      -2686452       3902342       3802132      -5306574
            5163       3360646       1334878       8911374       3368494
            5159       5655714       -642212      -4466170      -4782346
            5155       2036070       1201258      -2120150      -3829846
            5151       -939762       -711312      -2011412      -3140094
            5147       1161446        626320      -2896444      -4931056
            5143      -1130640     -10381008      -5823638      -1139010
            5139       1999348      -7017314      -5704672       3865394
            5135       6978796       1822898      -1131504      -4651560
            5131      -3412138       4373862       2388290      -2699858
            5127      -2882618      -2465784      -7433390       -106712
            5123      -7900834      -8121028     -15003200      -4013590
            5119       8189372       -827728      -4819916        340050
            5115      -2122806      -8690834     -10034106     -14849588
            5111     -10518986      -2213134       -252936       -842274
            5107      -2578990      -8478230       5010200       3792570
            5103        658562      -2382784      -4220158       8744402
            5099       4534228      15600210       4079158       5629346
            5095       4568256      -8231824       -786664      -3991358
            5091      -2289902      -2024552       2665390      -8831888
            5087      -8709096        780414      -4265672      -4674172
            5083       -238112         49210      -1103502        363674
            5079       4499478      -2135866      -9018228      -8773660
            5075      -2492184      -2263252      -4787210        918080
            5071        977212       7254894       5710020       6016154
            5067       6226764       2024258       1436298      -3991224
            5063      -5979752      -4992860      -4104150       1278774
            5059       7030456      -2316158      -9887600      -3192320
            5055         86758      -9899462       -627730       7826328
            5051      -2250928       4119066       6426922       -974996
            5047        501182      -3872904      -1539202      -5475618
            5043      -1468824       3135500        422058       4316680
            5039      20169394      11187200       6393664      -5649138
            5035       -449950      -1369106       -166000       1653848
            5031       1798342       3687696      -1988208      -1221434
            5027       -106808      -4767902      -6882600      -2092884
            5023       2793854       4770510       4826264       -178918
            5019       4221478       6326714       7752284       2750912
            5015       1138244        915350      -6493894       -855034
            5011      -5650840     -10490100      -2676144       1688500
            5007       1481858      -3098304      -8482040      -3292854
            5003       1411762       1364678      -4044230       -449938
            4999       5768290       4437764      -8203106      -5501634
            4995      -2901422       -391302       5906702       1390190
            4991       3201994      -5431452       -575686       8808986
            4987       -937262       2790684       5639964     -13774214
            4983      -6958498      -1139718       1892570      13297516
            4979       9572158      -5726328       6244594      -5549754
            4975      -2075502       1541606      -5043284      -4482918
            4971      -5289004       1946572       1671284      -7499356
            4967       1687734       2296622       7118912       -653400
            4963      -4719440      -4223606      -3526374      -4448236
            4959      -3893458     -19083932      -1524386       6703724
            4955      -9412900      -5219876      -3061386      -1188750
            4951      -3120932      -8158308      -6654208      -7620042
            4947        624112      -7054532      -2002120       3110696
            4943      13282696      -1864948      -3579046        329318
            4939       6017716      -4770582     -15936252     -15313626
            4935     -15003470     -12029714      -5152610      -5667392
            4931      -8698000      -3387792       4941448      11608314
            4927       3719096      11773612       1853442       4434506
            4923       4107062      11964818       1746758       5034316
            4919       6114892      10708506       4953636      -2358460
            4915      -6528588      -7324832       7700634      11084156
            4911       5310210       6725206       3866578       4995986
            4907       2015156      -7950492     -12616844      -4648540
            4903       2814846       3350696       3899332        -50834
            4899       9036358       3972822      14058310      10107158
            4895       4892084       7674850       8812384      -4301138
            4891     -15239826     -14382942      -2772706       3848754
            4887         67144       3568286       1601586      -2628298
            4883      -4774668      -7981246      -3982206       -938910
            4879      -2906126       -496028        241162       6704230
            4875       7218042       5288962       1315784       8006964
            4871      -2440338       2315970      -1599746      -5762018
            4867      -9441622       1320724       1753386       -806306
            4863       5124734       6971838      -1400508      -2701836
            4859      -4271436       1003940       5121342       3069560
            4855      -1632334      -6257052      -8085550        100888
            4851      10643054       2570642       4706830       2019684
            4847       -384998      -4214892       2709292       5666224
            4843       7271082       7400510       1681342       3337006
            4839      -5620552      -5749200       1748016     -12363616
            4835     -18599108     -10733922      -1895640      -4437208
            4831     -15428240      -9618384      -3255770      -1334800
            4827       6511900       3461124      -3987524      -6665096
            4823       6969516       8492664      -1877438      -2361170
            4819       1002648        833584      -5245014       5114038
            4815      14364544      10806138       2550872       7784128
            4811      15724330      -1279560      -6675730      -1207904
            4807     -13157370        203658       5677570      -3110204
            4803       9756542       6205272      -1821116      10429798
            4799        538252       3377832      -2541212       6306816
            4795       5004668      -2115494      -9637290       1642714
            4791       2634824      -8523410       1208730       5463660
            4787      -4654536      -5899586      -4359080      -8627532
            4783       1603956       1033280      -4130384      -9608700
            4779      -9242946      -7223170      -5977504        -87032
            4775       6787408      11244954      10547158       9846340
            4771       9064288       1504092       5118400       1872792
            4767       2266296      -4893330      -4898114        547842
            4763      -5828536      -2782082       1516660       6779482
            4759       6191282      -3324962      -6294158       7866178
            4755       8564768      20056070      19309008       6633326
            4751       7324954      13774036       9951964      12028898
            4747       4729328       1990942       5640174       9759972
            4743       6238626       9471908       6771366       4230220
            4739        204978      -6154426      -4264654      -5843444
            4735       -680330       6506860       3641990       -390906
            4731       -102698       8576094       4664588      -3053810
            4727      -8749904      -2468364      -8792414        865452
            4723       5660578      -1209682       1468788       -581254
            4719      -5034336        -22446       2044222       2482362
            4715       1967442       5303254      10588340      10213944
            4711       8200620       6786500      10943454       1838302
            4707      -3743152       1201814      -1761288      -9936306
            4703       7826648       1892020       1517826       2928662
            4699      10145668       -334026      -1829182      -7359422
            4695       -401338      -1206436      -2174822        729728
            4691      -6971724      -1751440       9305882       3390518
            4687       4524102         96796        -53678       5728896
            4683      13507244       4470640       2152618      -2113932
            4679      -3666152     -15307386     -15787894      -3111632
            4675        742586        342464       5050032       8694188
            4671       9049212       3801430        -36002      -9187288
            4667      -7425924      -2191104      -6763032       -469756
            4663        622690       -566636        113188     -13272768
            4659      -3042516       1827886      -8257354     -13707316
            4655      -5896278       -310344       2673338      -2251022
            4651       7234326      -4382006       1314470       3169786
            4647      -1487448     -10750746      -2273690      -1662810
            4643       3637378      10244776       6567804       7079332
            4639      12739630       4863994       6826006       8565462
            4635       5653914       1840876        112504      -4380184
            4631      -7181564       1390484      -2571082      -5991842
            4627      -6846478      -6693966      -1967412        936652
            4623      -7016056        584488       3037084      -3080696
            4619      -4077072       1422460      -9268888      -2998914
            4615      -2107754       8158896      -8752260      -4667234
            4611      -3575350       -678016       1051954       -809766
            4607      -3207434      -7369836      -9073002      -2898276
            4603       -384096      -3082306     -13295252      -8669154
            4599      -5149840      -5623968      -7861492     -10149398
            4595      -7821538       4741322       7334438       6977160
            4591        720178      -8308696      -1983780      14181718
            4587      17768714       8507818      -1806376      -3419628
            4583      -5235372        446322       7992142       5569026
            4579        820366       1558980       2929390       2974786
            4575       1924830        289248      -3532078      -6197558
            4571      -7579068      -4015376      -5973424       3966952
            4567       9713988       9961246      -2639368        836748
            4563      -5475318     -14926200     -10006620      -6060646
            4559      -4066976     -12538492     -19704508     -16331888
            4555       5476726       1079332      -2403150      -3951788
            4551       2316954      -1090880      -4359958       3500386
            4547      -3026706      -5917434       3586304         95672
            4543      -4668868       5228346      10396290      -1188960
            4539       2344902       2659288       1920230      -5741522
            4535      -4451122        801794      -6169914       1466990
            4531       1389944      -6609322        246054      -2538852
            4527      -3051796       9986782       6681276       4788436
            4523      -5573586      -3125432      -9313338      -1555488
            4519      -9234510      -8107054     -10948278      -5278192
            4515       3372258       1660184       4256294      -4029886
            4511      -2450038      -1811436      -5046844      -3176322
            4507       1069932       3559138      -3739438      -6217550
            4503       2346214      -1569014       3006952      -8258204
            4499      -5230624      -7128182      -1518322      -7761578
            4495       9607088       -772916       -637592      -1326216
            4491       2246344       5102466       5916724       2780980
            4487       1939656       -231132       5557682       5677018
            4483       2606256       4869406       1082404       4642764
            4479       4647956     -11741890     -26741450     -18774182
            4475     -12351206        795980      -3613854     -12863364
            4471      -9517868        896928       7568482       1421498
            4467       9537714       7905096       -273674      12920394
            4463       7599882      -3001956      -2269378        909530
            4459      -6360826       4385742      -1367036      -4767718
            4455      -1115088       2728352       2979326       4226456
            4451        409110        383944        318986      -3245196
            4447     -11607986       3282960       6579608      -2772098
            4443      -4541296       5050852       4811918       4771172
            4439      -3072076      -4199134      -7361238      -4558094
            4435       4009194       6543006      -6068092      -4273700
            4431       7241754       5200046       -996424       3285900
            4427      -2691248      -2508436      -7710952      -9124186
            4423      -2569966       5976360       -316836      11766050
            4419       7013478       2062006       8604074       8368806
            4415      -1175028      -7627480     -12152078      -1946702
            4411      -7562740      -1805498      -5720076      -1096664
            4407       7930794       7457742      10776830      14951080
            4403       1845026       -380986      -2320332       2670322
            4399      -3813688       -646458       3106070      -6953750
            4395      -3573258       8300906      11830172       2659846
            4391       4605536       3264418      -4807652      -1514716
            4387       2944746      -5435844      -6945764      -5263224
            4383      -9080206      -2177206      -5337868      -5414312
            4379       7567848       2169292      -5238674      -8501012
            4375       2141280       4799912       8900144       9416052
            4371       3012308       7350618        852650       9032484
            4367      11546478      -2018432       3446852       1149458
            4363      12024168      11371894      -3792854       2943806
            4359       6992130       9769520       2150828      -3116982
            4355       -431576       5213014       7417220       1864650
            4351       1066346       6312978       1030944      -1517816
            4347       4382242      -4203678      -5620012      -6651690
            4343      -6455134       1929138      -3923114       2370458
            4339       4498270       1009572       7919150       4531498
            4335       6861610      -1634936       7884236       6349004
            4331       4048226        944382       8217792       4640636
            4327        817778      -6454016      -8143044      -2787152
            4323       2874434       8120056       3840390       6050832
            4319       3408646       5538690       1401088      -4220280
            4315      -7147434      -4867224      -6838510      -6401916
            4311      -2992850       2028600      -3882482       6736712
            4307      -2202798      -3714040       -789292       8468310
            4303       5307076      -1198280       6493012        977224
            4299      -8324232       3518050       3045824      -6324758
            4295      -5478448       5132474       9825914       -435892
            4291       -218970      -3022132      -2451694        379342
            4287        598904       3023670       6352380      12948130
            4283      -3130400      -6017528      -5522738      -3761490
            4279        826230      -2432624      -1484820      -4462718
            4275     -10073204        264182      -2857206       3375898
            4271       4108932       3927470       -836384      -7323524
            4267      -4752682     -13466546      -2351506       1888308
            4263       8557514      10980850      -1044376     -13044830
            4259     -13771156     -11917556       -412090       5117978
            4255       7917378       6452704       -369914        176450
            4251      -7664652      -3320234       -337084     -11986506
            4247      -5040382      -3328044       3658892       -319072
            4243      -7203820       -306206      -5116782      -1698338
            4239      -6168218       3594068       -536064       3542168
            4235       1423126        949608       3483408        857824
            4231       1979738      -2604376       -456368     -11380606
            4227      -1039438      -4970140      -9031044      -2961050
            4223       4720352       9631882       7157400       4562244
            4219      -4882586      -4561928       2558458       2618144
            4215       -153248       1896906       8328092      10953550
            4211       8570250       3331338      -5793094      -8143848
            4207      -1803282       4212686      -2154110     -13140390
            4203      -5121176     -10561474      -7226720      -9294264
            4199      -8805562      -5140020       -831164       -712074
            4195      -2680438      -4964804       5779712       3247484
            4191       8575026       2218764       5074152        -59650
            4187     -14621364      -7477688       5189978       2255902
            4183       3581712       -950348      -2334872       4952470
            4179        971984       6801968       6514030       6994970
            4175       8269558       9615896       5949698      -4696642
            4171       3391128      -2590242       1822016      -1813382
            4167       -443398       2070902       3955380      -3560418
            4163       7152550      -7470878      -2294502      -4622270
            4159      -1549990      -7476330     -15340962     -17247094
            4155     -11487256      -4855002      -3919810      -5951010
            4151        741492      -3915582     -15124500     -15455724
            4147      -2218706       1627546      -8599166      -7865090
            4143      -6360554        252372       1470010       3368256
            4139      -1840422      -6513800       -175420      -1753062
            4135       2802380       7807688      -5987358      -5522496
            4131       4380148      -2948700      -5901540      -5844070
            4127       6900068       6816442      13714500       6063420
            4123       8974704       4051044       9102754       7763002
            4119      13498550      10322400       2611682      -1695822
            4115        840336      -5120384       5275154       5748164
            4111       1441886      -1701016      -4513234      -7433276
            4107     -10019508      -3863578       1430872       3591394
            4103      -1766624       -585364       -647994       5380036
            4099       1248316      -6121342      -8156660      -7606582
            4095      -1458140        216976     -11822714      -8999816
            4091      -9662624     -10692328      -5675636     -12035740
            4087      -6725956       1904550      -3619994       1946220
            4083       4213440       9921892     -16934756      -9573380
            4079       -308602      -3537108      -5330098       6031436
            4075      -5104654      -5975380      -5431402      -8706976
            4071     -21415068     -13019972      -6873866      -3239808
            4067      -6826912      -8140194      -6617130       6635846
            4063       6369872        628832       9945018       7566618
            4059       3431466      -4879890      -7223304       -965222
            4055     -15928590        -86040      -4999184      -8951244
            4051      -9225640     -12510426     -13559456      -4063738
            4047       1666090      -7321766     -10882302      -9318816
            4043     -10416118       1569524       9799218      -3004184
            4039     -10329522      -7104894      -2221886      -4467490
            4035      -9059594     -10433696     -12653684       4783936
            4031       -241488      -3464842      -1274892      -3378998
            4027      -2660454       7188778       1121320       3366856
            4023       2449766        179372      -5052106       5997496
            4019        483326       3592886       -167270       4174626
            4015       5344452       2451328      -1888196        423744
            4011        180152      -5572238      -1055786       3858044
            4007       -159588      -3545948      -8067706      -8133446
            4003       4046776      -3379216      -5240098      -3119896
            3999      -7198232      -7904606      -4666096      -1177224
            3995     -11886426      -3389602       3172834       -624438
            3991       2747776        480224      -4648932      -1296792
            3987      -3999224      -7811456      -1621436      -3105358
            3983      -1192944       4622116      -8416500      -4568198
            3979       -701568       2206568       2905776       5192188
            3975       2035532       7669660       2078312       1088310
            3971       4641252       -210886      -3297134       -952692
            3967       5355248       2052462      -3568184      -6588522
            3963      -8418128     -11564540      -5602948      -2668980
            3959      -4552542      -8161950       7601282       2102228
            3955        841840      -1706490      -1974440       1417814
            3951      -1161974       6728864       6583952       5271770
            3947      -4877906       3350514       1164148       7500882
            3943      10264052       2469092      16117372      13837980
            3939       8482404      -5700874      -3789068      -9788822
            3935       -986372       4072278      -3631888      -6728558
            3931      -9207104      -2673440      11734344        778320
            3927      -2160144       2352840       -102494       -986314
            3923        616112      -6072720      -4716038      -2222178
            3919        179846       6342510       6690056      -3302118
            3915       2887314      -2307776      -5646002      -2383594
            3911      -1965696      -2203706       -338090      -3358200
            3907      -9126848      -8830372      -1667122       5417166
            3903       6688014       1786884       8353568      10548902
            3899       3873934       3140024       6880358       4516726
            3895       2016080      -7441142      -5559288      -6313406
            3891      -5314048     -11251142      -3649114       1081846
            3887     -12064536       4458234       4450618       6843982
            3883      12118350      13464626       2402760      -2364728
            3879       4248660      -1561682      -2910486       1500252
            3875       1088318      -1471784       -954816       7930940
            3871       2172108      -1722740     -10223872     -11685004
            3867      -4689434      -4551478       5319744        256880
            3863       -520824        417040       5340056        292170
            3859       5153008       3209214      -5347132     -11384648
            3855      -5324492      -1334050      -4660578         -1904
            3851      -3600054      -2461534      -3251578       3153218
            3847       1258364      -3917330       7172280       3654178
            3843       1843142       2231498      -1998766      -4193784
            3839      -2643156      -9992030      -5447662       3763452
            3835       8778672       6451004      -5567730      -2162698
            3831       1853116       7103370       9723372      -6082078
            3827       6294602       5792366       4953488      -2514774
            3823      -3627162      -7822910       1410638       1038992
            3819      -6218274       1846894      10980954       8127476
            3815        906248      -8863832      -2682778       1485432
            3811       3878648       1475260       1821628       -146378
            3807      -2937132        738816       5143634       3701008
            3803       5202826      -2716586      -2536958      -3423926
            3799        563032       3235488       2626550        170954
            3795      -5995326       2733696      -7187700      -1115086
            3791       -410526       5304216      -2339154      -1204548
            3787       6103088       1942322       4437740       2586830
            3783      -1801574        260062       -281924       -125184
            3779       8013124      10650464       -223606      15342110
            3775      14735712        656460      -3041134      -2992872
            3771       4431262       5871554      -1079774       -421544
            3767      -2899184      -4155880      -5155132     -14121662
            3763      -3212042      -1591634       2000530       5354632
            3759       3439058       3170060     -13250768     -17116352
            3755      -7950466        -57894       4696432       2510588
            3751       1196880        640490      -1622248       7654796
            3747        372884      -7814278      -3788712        768042
            3743      -4711562      -7875398       1106288       5517570
            3739       9331568       3552514      -3943808      -4232692
            3735       2889008       9268362       2011150      -1051410
            3731      -5528470      -1877236      -3276124      -1454602
            3727       1085276       8035456      -6631432      -1827708
            3723        797020       8442684      -5253040      -2308224
            3719        885296       3327468       1982876      -3184854
            3715      10608270       4688850      -1951806      -1361366
            3711         18782      -4922562        298198      -7262808
            3707      -1854480       1307610      -2094196      -1674512
            3703       3371796      -5737642       -425712       1478494
            3699      -2479728      -4683298     -12369450      -8914926
            3695      -5292210       4541134       6495534      -3216516
            3691      -8484508     -15002416     -13485022     -16102112
            3687      -9208242       2809306      -2910194      -7789342
            3683      10055534       -976756      -1815418      -5865260
            3679      -4271684      -7575216      -7255800      -4254646
            3675      -1244936      -5145916      -4382610       -578234
            3671     -15424444     -14042540      -9845520     -15118530
            3667     -20458350     -10156102      -7488722      -3405766
            3663        840914      10748052      12830896      13608308
            3659       6184844      13566680      10281906       4581080
            3655       1141462       2316282       5730014      -4369736
            3651      -4260816       4921302      -3328876         -7920
            3647       2254870       4105418       5037886       1864866
            3643       6747158      -5448784        860706       7094954
            3639       2769374       1276294       4218576      10244290
            3635       2179668       3714996       -959868      -8307272
            3631      -4048706      -3704378       1199366       3663154
            3627         99584       4794136       6318956      11051602
            3623      -1410574      -4327490      -4153502       4922778
            3619       2743022      -2393032      -1158354      11387098
            3615       8705338       3993388      -3856456      -1310322
            3611      11943048       6927540       7481074       6551708
            3607      -7093988      -7541212     -12808514     -11472448
            3603      -8776478      -3440644      -1639400       1858856
            3599        886630       6109132      12066270       4270484
            3595      -5020090     -11759666      -2694840      -4837194
            3591       4076790      -1263056      -4920488      -1886892
            3587      -3455624        391660      -1918204      -5591642
            3583      -3196642      -2920340       4044320       5035082
            3579       5679112      -7174172      -6944014      -5980506
            3575       1600844       6397478      -1441554      -1183612
            3571      -4459904       2098066       7204486      -4996908
            3567     -13841196      -4167878     -10639826      -9939382
            3563       1812098       5913590      -1473172       -311622
            3559       5367644       5539858       2134554       2412562
            3555      12382522       7748076      -1546586       1014532
            3551       6338692       7575842       5702548        601612
            3547        784834       4770878      -2565454       -521350
            3543      -5986686      -3034154      -1456096      -1881486
            3539      -8400684      -4258016     -21826016     -15682170
            3535     -15451668        108280       6045286       5473606
            3531       7616302       3413672       1646896      -6175772
            3527      -3491250       3212752      -9220220     -15959152
            3523      -6893410       6888410       -550822      -7734798
            3519      -8863866       6574534      -2503462     -10024174
            3515      -8164528        261444      -2939616       8063584
            3511      13209378       9647536      -1538372       5609982
            3507      16300234       6753172      -6536056       -510524
            3503      -3731382      -7527076        364442      -2821716
            3499      -2758158      -9451774     -13310578      -6835226
            3495      -5317362      -8541596       4791324       1083380
            3491       3593910       1677788       4173394      -3488154
            3487       1122544        608536       3780720      -1054950
            3483     -16051922      -9699560      -6288734      -2580924
            3479       1270558      -3156752       6861668      11100090
            3475       5442296      -5818538      -2208192        355656
            3471       3615604      -2362612     -10849316      -2326922
            3467       5856930      -1777208       1149738      -4710914
            3463      -9027036       3915960       5973432       8204790
            3459      15280746      11272078      11364376      12675508
            3455       3288882       -119366         45822       3066784
            3451      -1203580      -5561852        458854       2499416
            3447       9301364       4032832       7961406       5985042
            3443       1210282       1451340      15946532       4317148
            3439      -5633790      -6556344       8551218       1286970
            3435      -1000114       -351130       6500386       8036040
            3431      -1327360       7573924     -10762898      -2462324
            3427        376082      -3755328      -3551294       -908674
            3423       6695830      10252884       8028196        917742
            3419       3535896       1762236       3391846      -4565688
            3415      -9366386      -7425776       3025054      -3786768
            3411      -6090668       4813558        638164      -4594908
            3407      -4165672      -6204662       5440820       8296370
            3403       3261464       -845864       3272016      12518808
            3399       1938722       2069842      -1775120       3510862
            3395       6585964       3241438      -6048868      -7995476
            3391       5504058      10981344      15174352      10192420
            3387       6489748       3037038      -1908000       2578356
            3383       6933766       3284502      -6090572       -513832
            3379      -5948450       2857600      -6539360         26452
            3375       7888668      -3559652       -419322      -9876262
            3371      -8330856       -958814      -4181656      -9354308
            3367        380488       7853068      -3788264      -3609390
            3363      -1370858       6026724      -8625142      -5317864
            3359       1016580      -7797872       3608532      -3894542
            3355      -4202752      -2959724      -3548814       4173948
            3351       6015462      -3327566      -2945658        189076
            3347       4354706      10364358       4223532     -10478766
            3343      -1060494      -6944520        -70822       1939710
            3339       4471008       1587238        523144      -7670740
            3335      -3914938       8241678       -706942       4795532
            3331       2268936        255618       1766800        146204
            3327      -6715054      -8765532       4816064       3840824
            3323       7700234       9202178       1679960        394084
            3319      -2807996     -11833504      -8796614      -1886780
            3315       4317072       1239834      -8507990      -3594688
            3311      -1114926      -8749914      -8569986      -2037362
            3307       6360414      -7714460     -11762112      -6909390
            3303      -5142396      -2030990      -4143128     -11659370
            3299        443950       2393638       7171270      -6909660
            3295      -8764230       -911950       2481320       7395158
            3291       -231862       2773198       7727036       5791450
            3287      12945182      17214252       5242844      -4586314
            3283       -746772      -7765866     -16117334        296760
            3279       5743408       7509904       1778958        813930
            3275      -8336916       1622874       -119508       1639676
            3271       5968430       5448324       9660848      -1653878
            3267       -709816       -399534      -2608942       -481826
            3263      11065968       5503572      -6855136      -5110412
            3259       4138574      13047186       -660546      -4332028
            3255       1323040      -3383900      -9026788      -7526178
            3251        899050       7240420      -4128566      -7809766
            3247      -3769308      -1572438       -257340       2093272
            3243      -4327728       -310726       -506186       3170486
            3239       8136444       6044454       2090064       -764088
            3235      -1262574      -4779922      -5023214      -7230946
            3231      -7862822         82576         13030      -1523152
            3227      -2078780      -5074194      -2397648      -5830772
            3223       2278088      11489524       5079412       3116054
            3219      -4172820       1558226      -2539676      -4381036
            3215      -1963506      -6371992        658208     -10253842
            3211     -10618128       8901312       7272542       5428858
            3207       4084704       -469788      -6649300      -2641754
            3203      -3007334       -264288      -2266170       4188518
            3199      -3480448      -1859604      -3357326       2855908
            3195      -1223560      -8318406      -9682546     -10368522
            3191      -8634186      -4528356       1385140       8678520
            3187       4175372      -4559494      -7847276       6216188
            3183       4861558       6226152      12918808       7798494
            3179       8553688       -645000       -130362       9248770
            3175       2714990        528238        558448       3877298
            3171      -2806010      -8777296       6314310      -4562214
            3167      -3390140      -6743978       1018028       7878622
            3163       7690334       5858124      -1540316      -1756230
            3159       5287738       1095126       5706436      -5248900
            3155      -8231726       1570080      -6159882      -1355132
            3151       3318342       6647510       9488848       2994062
            3147      -4320352      -5923256      -5129854      -7754896
            3143      -4493664       3851942       4388800      -3637060
            3139      -7406454      -8722500      -4391730       1122162
            3135      -6000276       3045828       4290778       4995728
            3131       1139338       5471872       3456664       -882538
            3127      -1162176       2422762        772570       -684332
            3123        331602       1707482      -1967168      -4244166
            3119      -3305396     -14546580      -8515270      -8596294
            3115       4764186        146804      -6846364      -2274414
            3111       4665966      -8718750       3003978       9312160
            3107       1498376       5781536       8325220       5110444
            3103      15325454       8734560       6465626       6008140
            3099       9216852       6298946         71556       1499342
            3095       3787040       -959184      -6808732        244022
            3091      11088984       4545544      -8909920      -4493882
            3087        224380      10718712       -339768      -6194766
            3083     -15527912       3119536      -1871248       3480550
            3079      -2381904      -1323222       1853606       4459508
            3075       -729420       7682464       3939712      -4118050
            3071      -5350384       1009038       4387750       3033118
            3067       -285356      -4860590       3467860       1049680
            3063       1585272      -1007778      -5231988      -5329694
            3059     -15349776      -6652806       3282436       4425102
            3055      -6254236      -4863088      -8919558       -164716
            3051      -3657682      -4637104       4438988       3869674
            3047      -5167670      -3527080      -3274406      -4128700
            3043      -2452864       3384378        417416      -4691658
            3039       -466420       -399390       1330222      -4566432
            3035      -3030860      -4518734      -3257752      -9591316
            3031     -12298472      -8290124      -5936908      -4664120
            3027      -6696590      -2159672       -582930     -10695384
            3023      -7535634      -1426270       5605688        195336
            3019      -4107460      -1331950       8158748       -978624
            3015       4539308       3431110      -4416720      -9708576
            3011      -8207486      -1951034       3709894       3316572
            3007      -5685888      -6597472       1302290       2002278
            3003       2131306      -1008528       -561728     -10224404
            2999        -22062      -2973618       3708724      -5209742
            2995        981178       7005134      -1212820      -6198952
            2991      -3512270      -3031976      -1100598     -16583754
            2987      -9537262      -3960386      -5702392       4695508
            2983      12675734       8413650       1344580       -523590
            2979      -8665130       1792134     -10586936        658710
            2975      -3655366      -4460362      -6820436      -1537912
            2971      -9205458       1213800      10518796      10423190
            2967      -1200402       2346004       6478326      -5068874
            2963      -1748040       2895846      -8005014      -4904612
            2959       2384530      -1196214      -1160520      -2216458
            2955      -2675100      -3485862     -13581080     -16257342
            2951     -13905878      -4427628       1795032       5183886
            2947      12400450       6212792      -7651996      -8200088
            2943       -344440      -6953326       2099720      -4542370
            2939       3241330       3564430       1575090      -1996074
            2935      -5206882     -10196264       -520082       5102004
            2931      -5690564      -5824966       1549594      -1745182
            2927       -846460      18098556       9608012       8005070
            2923       3530672       5688734       5568686      -2062362
            2919        -17414      -6401868       1480984       1635268
            2915       1790668      -1961968      -1582742      -7388364
            2911       3139042       6285064       1126398       8557756
            2907       4969044       3166858      -6335742       -561458
            2903       2674110       1444778      -6951216      -5487248
            2899      -3457400        135848        180986      -1287174
            2895       2760216       2853106       -158704       4110200
            2891       2021376       1046354       4248304      -2711884
            2887      -4834378      -2477178      -8042836       -181068
            2883      -7316922      -2651582      -8614380      -6902248
            2879      -3180108      -2881162      -2915148       3141190
            2875      -3792432       1710976       3527812       1837394
            2871      -1287324       1933780      -1433742      -4329594
            2867      -1209208        351580       -688474       -720846
            2863      11839696      10776108       1203384     -10854968
            2859     -14960866      -8723160        379838       8525228
            2855       6818914       -904044       2236348       9618594
            2851       8649862       5927916     -11801132      -5022256
            2847        985892       4562908       -481706      -5255440
            2843      -5240574      -6531504      -8704838      -6124298
            2839      -3162706      -8209730      -4991648      -5802486
            2835        387990       1791354      12080960       6761880
            2831      -1572704       3471306       -930542       1254752
            2827       3485650      10610422      -1775792       5952256
            2823       4282392        716168       2093838        680348
            2819      -1262528      -9550024      -5645274      -6671692
            2815        670628      14366244      12750676       -595872
            2811       3754284        -69924      -8416868      -6209840
            2807     -10538690     -14312934      -8929960       -523752
            2803       2735566       -129980      -4924778      -5276698
            2799       2305922       -523382       1306054     -12262014
            2795      -4818886      -1383518        593912       1692640
            2791       3957794       3649856      12272998       4777142
            2787        728872       7807122       9888744      -1669438
            2783      -2458058       2143088      17434146      13429472
            2779      10099864       -197014     -10468428      -1532480
            2775      -2815460       -812158      -3301844      -5407254
            2771       1460964      -4813120      -5677206       4192812
            2767       3258994      -6175622      -1726494        886884
            2763       2467548       2017320      -1716136      -1357848
            2759      -7812988      -7729488       -859736        168636
            2755        572984      -6856744       4641002       -749226
            2751       2880650      -2880962      -6575140       3087678
            2747       3117416       3424806      -4055764      -8084840
            2743      -3124552       -202512       -599486      -1801752
            2739      -5876626       5229128      -3053356      -9840242
            2735      -6327310      -1956440       3788458       1392662
            2731       -524100      -5087024      -6562924      -6660730
            2727      -2509948      -7071376      -5533260      -8079144
            2723      -3219620       2451574      -2501848      -7813766
            2719     -13821850      -5711370      -2454510      -1004108
            2715      12158710       6165534      -3618900      -6835510
            2711      -6032176       3198266       8493052       2752104
            2707      -3570770      -7472268       7019328      13542328
            2703       3589328       -761100      -5282336      -8977758
            2699      -4844122       9622744       8449578      12574492
            2695       1667622      -3798012      11042420       3302126
            2691       2863776      -2622274      -2036766       6606540
            2687       3994180      -8067906       3743460      -9781332
            2683     -10534668      -5025536       1563034       4913082
            2679        303688       -152390      -7464020      -3309472
            2675       3518972        930602      -8103364      -9240912
            2671     -15886764      -3834724      -5605274       7337946
            2667       7618206       8970988       5475456       4542096
            2663      -1648072       4701286       3733230       -172398
            2659      -4445258       -780570       3387116       4499198
            2655      10606362       4010256      -7978506        993078
            2651      -3449826      -5830578        888420       2963928
            2647       1441368      -3488758      -3804010      -7781190
            2643     -12903554      -2664492      -1138106      -1768008
            2639        370028       4309026       6768152       3087316
            2635       5037762      -4571734       8391376       5446568
            2631       5223632        699044       1797194       1644864
            2627      11018544       3042476      -4917680        989238
            2623        371374      -4013458      -3577746       2368744
            2619       9970456       6574374       6061946      -1761168
            2615      -1472782        428422       5203964       4927010
            2611       5920486       7362006       8590022      13621936
            2607      49254328     257579126     497301118     138055606
            2603      59722492      34601210      17672176        287734
            2599      13773928      26551866      12749290      11808726
            2595      12682368      20233596      25572964      17435092
            2591       7637776      15019498       1294418       2308114
            2587       3044112        840136      -2775082       3779396
            2583       1132230      -2904188       2383202      -5478896
            2579       2219088       8086296       3770974      -5704050
            2575       1594624       3455894       5361204       5512462
            2571       7344418      -1361240       5463368       3807360
            2567       6567918       2291446       3964704      11745704
            2563       2685000       1312280      -1323606       3490212
            2559       3713698       9254190      11508326      13821984
            2555       3079694       8572120      12560436       4405662
            2551      -2109264      -5391984        633880       1634390
            2547      -8789334      -4842548      -3790742      10526214
            2543       4231612       2358808       1592334         73326
            2539      -4296172       8635066       4742908       5956722
            2535       6617342      -1438230       3948052       3101400
            2531       7035870      10681078       7399402      -5580296
            2527      -9319972     -12992854     -15822596        -15274
            2523       2168982      -8306562     -12833048      -8895900
            2519      -7870140      -5823804       -568012      -5435042
            2515      -4748572        644752      -1725954        612444
            2511      13744914       8072954      -3396158       6061950
            2507       2764314      -1671164      -5736794      -2781628
            2503       7719242        286688       2785262       7342810
            2499       4119382      10327520      -1581704       2114936
            2495      -1706686      12019320      11939864      -2228946
            2491       -564782      -5355498      -6065232      -5875130
            2487       2590152      -5299346      -3571154       3523302
            2483       3105650      -1163182       -702078      -4416306
            2479        802944      -3163304       5160308       -473176
            2475       3167020      -2699198      -8447380       1660080
            2471       1372378      -5614554      -1896694      -6729500
            2467       -204886       4162088       3822386      -1195396
            2463       1984916      -6325914     -15417722      -6568532
            2459       2070654      -6253018       5130418      -3168784
            2455        989950     -16154792      -3260090       -877404
            2451      -6344624      -4920130     -11276042      -2642694
            2447         74752        894628        -18234      -3907736
            2443      -7113046      -3612294       -249206       -266670
            2439       7062568       6036012      -4106282      -1528382
            2435      -6372562     -11553604      -8853182      -7749866
            2431      -6226620       3353392       -176058        686736
            2427       1078592       1166488      -3242952      -4486178
            2423      -3349338      -8657912      -3554806      -5982732
            2419      -8695872      -9139914       1714656       3421276
            2415      -2710626      -1548968      11038550      17284150
            2411      17302376       7150724       -584416      -1807520
            2407       9681644        593078      -4602346      -2939194
            2403       4995954        -10220       -399740       2555580
            2399       -478024     -10053894      -2208232       6883314
            2395       7777776       7306508       3105166      -3289378
            2391       4538520       1792060       7235770       5485010
            2387      -1598740       1020688       -900234      -8063094
            2383     -10092324       1901024      -3168582       -540800
            2379      -1009430      -2771294       4782948       4163854
            2375      -5961932      -1526776       2740926       8649140
            2371       3704444       6681848      13805522       5693542
            2367      -4235098      -2384022       -130032      -4429994
            2363       6816966      -3472390      -7579634      -2868972
            2359     -13736170     -11919438      -5292780      -5008824
            2355      -6598298       -436750       -786192       7203164
            2351       2311894       5883650       -919928      -5806638
            2347       1802628      -3373040       2492910       5215906
            2343       8419318       1363970       -886996       7051634
            2339       3355308      -1441444       1866522          3458
            2335       6348756       5672082       3051568      -8149866
            2331      -1495838      -4990608      -5021204     -16327416
            2327     -11936236      -2823544      -4974572     -11236292
            2323      -2031842       2158966       4515890      14350338
            2319       4484378      10060964       6217092      12429832
            2315       2225388      -6902620      -2395494       5533562
            2311       4964390       6344262      -2082222      -3035734
            2307      -4330366     -13845556      -5585182      -1797184
            2303      -1425018       8456228      13816620       2109324
            2299       6934438       -366114      -5544478      -2127316
            2295      -5300130       -795250      -4423496      -4444990
            2291      -7094412       5814502        990064      -1828620
            2287      -1035334      10501608       5349346       6729972
            2283       2873492      -5117036       2046378      -8710078
            2279     -11926666      -3216318      -2681560        157926
            2275       6922214       2971034       -562092       1082572
            2271      -1689734       -321702      13126284      12270612
            2267       7932512       1297782      13993534      -2197876
            2263      -6671732       -461952        790678       4650270
            2259        782330      -5776414     -10317742     -11700840
            2255     -13981704      -7717308        747280      -4933712
            2251      -6638262      -6615990       -144480       -566450
            2247      -4206660      -3083698       4003280       7891398
            2243       1742340        245150      -4075790       6743472
            2239       4898686       7047364       8803680       9694218
            2235      13007492      11994478       5184720       4609688
            2231       4571372     -10313012      -6791692      -8276724
            2227        222400       3091034       7834170       9659304
            2223       9538980         39222      -9339528      -4635506
            2219     -13775508      -8025334      -6526308      -3023476
            2215       4932272      -1465808      -5055658      -1380788
            2211      -4689928       3880004      -2081154      -3222778
            2207       2088152      -1817910      -3736500      -4336636
            2203      -4678768      -3156980      -5335332       3774432
            2199      10009190       9449736      -1314226       2918510
            2195      -4643536      -5880764     -11563144       -325812
            2191       2635926        569596      -3706570      -5297642
            2187     -14004080      -7696216     -11939402      -4417122
            2183       2535576       -924934       8351044       2688362
            2179        318920     -12299770      -6946502       5998162
            2175      -3416222        823298      10919696       8507328
            2171       6356664      -1748868      -5742728      -5129100
            2167        877354      -2258434       7277976      13794136
            2163       9489890      15905596       9653542      -5477394
            2159      -8417302      -1515658       7161166      11159136
            2155      13450096       1421250      -5237030      -3923604
            2151       -374568      -6986126      -6183796      -4325698
            2147     -10791256      -5180062      -1366006       -881564
            2143      -2793518       5271044       2408712       5671516
            2139       -454102      -4233844     -14307420     -27593530
            2135     -19501554     -12954382      -6564230     -10138318
            2131      -3460090       9661616       6422426      -7669352
            2127      -6532108       1337852       1129374      -4040128
            2123      -4440492      -7447754      -9204446     -19211492
            2119      -3639304      -4679690      -4743534      -2729128
            2115       -517892        513116       4146572       2007560
            2111       3717380       9300592        931472      13492446
            2107       2509176       3742716       2231046       3317916
            2103       8650458        987956      -9906720        876336
            2099       6491344      11537274       5145696      -2910576
            2095       2046518       4630726      -2505000     -10699906
            2091      -3185644      -5392658      -3126272      -1993954
            2087      -1363130       -516670       -975208        687822
            2083       6282644       7231196      12319572      10218790
            2079      -4088944      -6759406       2907620      -8210708
            2075      -3304144      -4137434      -2828340      -1371764
            2071       3210346       4463368        847310       6897122
            2067       2938368      -4453656       3481644       7860892
            2063      10436568       5659582      -2680208      -2196636
            2059       -106318      -7062856      -1551366       5860446
            2055       3322468      -1732674        -63636       3143698
            2051      -2576298      -3843000      -1409430      -4804250
            2047      -3598316       -204424      -1141424       4471212
            2043      -2601494       -167770       6243640       2536506
            2039     -10634004       1353924       3818322       -827266
            2035      -5389428       8436546       6178816      -1135102
            2031      10924272      11738846       -986618       2253340
            2027      10500640      -3236054      -2493838       -222302
            2023      -1476220        -48484     -11613378     -14353778
            2019     -10567778     -10968628      -6867708        643282
            2015      -1195936      -1628718      -6091012       1926744
            2011      13311384       3901878      -4598498     -13480854
            2007      -4633368       -683528      -8858926        635146
            2003       5802286       3831088       2764088      -5888800
            1999      -1545184       6416112       7143836      -2227422
            1995      -3982510     -13509914      -5934778       4360160
            1991       3196164      -2746346      -4939146     -10739280
            1987     -10888834      -9904490       -810536      -5680150
            1983      -1023988      -5485230       6747468      11834034
            1979       8687234       2521008       -125858        -25650
            1975      -1846660       2146400      -3770940     -12153860
            1971      -1933312       -449016      -4726608      -5587276
            1967     -15187084     -12232278      -8014106      -2337766
            1963       -420252       8175122     -11250660       1797954
            1959       7694234      13036376      10800154       1882652
            1955      -4080406     -11542540      -1293972      -3456268
            1951      -4730988     -10232468     -10523778     -13448456
            1947      -2686444     -11745770      -4977054       -792428
            1943       -458242       9795888       6535938      -5395928
            1939      -1782892      -2764308      -1976346      -3186946
            1935      -4412422        771642      -5071740      -2005360
            1931       3307552      16118948      11175484       4387200
            1927      -6246332      -7480786      -8470724       -473944
            1923         36458       1471512      -4673152       4184558
            1919       7852964       1885664      -8506044      -6564786
            1915       1440748       -654632       2206892      10852180
            1911       4173564      -6041810     -13463976      -2278578
            1907       9432852       4894592      12437544      17870254
            1903      12254302       5727014       4746244       2620304
            1899      -5438512     -11278342      -1940188      -3850056
            1895      -5332150      -3640074        895966      -4778332
            1891      -7478686      -5012274       -432964      11840840
            1887       9072916       9034040       3743138      -8346670
            1883     -22627698     -12787490      -3845142      -8225636
            1879       5577492       7488114       3273788      -4955594
            1875        451986      -5475076       -252594      -1828312
            1871      -3791480      -7310818     -10856428      -3980158
            1867     -10115970       1470578       3746772       7957748
            1863       7095036       5826554      11470550      -1077578
            1859      -7196898      -5921050      -4122102       2499792
            1855       6217212       3788678      12163292      12396724
            1851      -1926486      -8051576      -6876676     -14132702
            1847     -10724260      -3929702         61280      -8729652
            1843     -10489736      -5507602       1621926      -4285334
            1839      -7462046      -7787512      -5431798      -3373212
            1835      -2331142      -6997574      -3904598     -10335358
            1831      -4774276       6238452       5443606       1811866
            1827      -1960174      -3213412      -6604354      -6738234
            1823      -6571134      -7620532      -8881386        184450
            1819       3412894       6137176       3710082       5690928
            1815       1074776       6038640       7869416       4493958
            1811       3082216     -10889436      -8803368       5157694
            1807       5541448      -1621742     -12407572     -13355608
            1803      -2308906       1523848       7312172       4511718
            1799      10381846       2980586       9040644      -5599082
            1795       2278900      -7991230       9637612      10715886
            1791      -5592304       -311126       4804040      12155918
            1787      10295942       6212978       1957386       3286760
            1783       7278968      16273480      17891934      12820740
            1779      12141866       7917820       3178118      -9033562
            1775      -7047328      -2336224      -6119858     -12619456
            1771      -5583834       -248040       1883724      -1220784
            1767      -2919038      -6357534     -10140712      -2932864
            1763       -367900       -937242      -9669768      -5902772
            1759      -7377108      -5350264     -11068470      -3877562
            1755       1049986      -3190804       -923052      -3275866
            1751       1922404       1617916      -3197140      -4013308
            1747      -7199454      -4119060      -7352164     -15388982
            1743      -6004986     -10151510       5190350       2773890
            1739      -4009490      -1140860      -4071650        739412
            1735       -577990       8827354       -793732      -6698304
            1731       1890688        115552     -10635794       1508454
            1727       5821654      -3409810      -1365558      14874290
            1723      10474406      -5649176      -9230894      -5904428
            1719       3036062       -777172      -6584940       -280222
            1715      -3820690     -12286006      -3397376       2452784
            1711      -3647638      -5804502      -1348962      -4584018
            1707       6014412       9182916       1481564      -3761388
            1703       5261072       6058512       9675020      11481976
            1699      33974918      79447368     373015754     462521926
            1695     122344470      59836658      27851988       9481698
            1691       8530162      11978256       9196120      -1173260
            1687      -6987540      -3873920       9034992      13116250
            1683      11243102       5197664        431364      10969622
            1679      10441324       4814256       6649918       3417402
            1675       2351198       2949304      -9486790      -3271872
            1671       4892570       3799396        956346       3661046
            1667       -240304       1677902      12456462       7885388
            1663      -2729126      -1456286       1631582       8540200
            1659      -1659676      -6532012      -9679218      -9436572
            1655      -2201104      -7547946       3766116       5195248
            1651       1236152      -1047346       -721012      -3068272
            1647     -14219132      -4677508       5273454       3892380
            1643       3753012        528254       1877536      -6227110
            1639      -1303280       1618654       4184504     -11444210
            1635      -8848838       -271788      -8934814      -3181536
            1631       -928432      -9291282      -3380596      -4298370
            1627      -7671962      -4306512      -9851500      -1849660
            1623       7336644       4805402      -3342474       -138880
            1619       2615146      -5879334      -6403476        386448
            1615      -3115936        229432       7093442       -295582
            1611       1012138       7115400      -5967460      -4968902
            1607       9056898       4992192        192344       -514550
            1603       1731414      -5977304      -4652824       -535286
            1599      -3966806      -7222826      -8599694        283426
            1595      -2807368      -1458438     -11732758      -8574192
            1591      -9677210      -6534066      -1080732      -3539834
            1587      -4838982        223632      -4584244      12031304
            1583       4526992       5018498       -602688      -3281364
            1579       3292762       2123614       1733372      -6203362
            1575      -8103724        680368       1912426      -5317350
            1571      -8316100       2076834       4655136      -2682730
            1567      -1343948       -977862       4200914       1803170
            1563        443478      11066086      13684918       9061364
            1559      -3170728      -8012844      -1384668       2621178
            1555      -3473206       1944596        313070       1501464
            1551       1949906       3172388        358892      -7855520
            1547      -3220552       1008502       2547688      -7277754
            1543      -2455740       -911860       8421224       7509084
            1539       8902616       1206256      -2798020       5065616
            1535      -4819910      -2190614      -4852020      -2490888
            1531      -8538488      -2970738       1686942        524002
            1527       1656854       1025440       2243988      10109186
            1523        473926     -11818778     -11174944     -12362174
            1519      -4663914       -675252       -530552      -3293008
            1515      -5908300      -7839102     -11228286      -6107800
            1511       3409042      -5055788      -3308034       2382272
            1507      -4578594      -1736900      -5727820      -4826022
            1503       1634906      10572202       9771218       -658634
            1499      -6976524       3665664       7546756      -3588436
            1495       1498704      10945646      -9969170      -8645220
            1491      -2690738       9771454       4614624      -4328630
            1487      -7854600     -10396854     -10876082      -8677162
            1483       2386268       -308694      -6087764      -5059388
            1479      -2983106      -7660604       2388728        -90622
            1475        285058       -786978      -5002730      -3588058
            1471       5484552       4179814        665866      -6777024
            1467      -7068000      -6994580      -1203660      -8462764
            1463      -2781090      -7375814        562104      -6099450
            1459      -8176736       2226930      -2721026       2578776
            1455       2045112      -1587884       7679510      16472198
            1451       3587858       2673104      -3236404      -2548324
            1447      -3701980      -6035588      -7687186      -5468226
            1443        850212       5769950       -785770       8053906
            1439       3836622      -1445204      -2071146      -1910144
            1435       -977464       4385492       2318904       4027806
            1431      -3119752       -505108      -9465902     -12492242
            1427      -7397356       -431524       1329216       8616852
            1423       3651370       4586478        919402      -5584402
            1419       4238468       9725650         22950       2493390
            1415       8479650      -2528768      -4147548      -1078608
            1411      -2290732       2419784      -7989050     -11718498
            1407      -6083680      -2209654      -6252244       1392742
            1403       2206356      -1532204       5928398       6835562
            1399      13309476       7373296       7821322       6359104
            1395      -1663570      -9054332      -8208694      -7703320
            1391      -3344830       -126004     -11255372      -8151560
            1387       4133578       4502826       5088726       5351104
            1383       9283622      19251168       4582092      -2648412
            1379      -5262418      -7415988      -4915502      -6347966
            1375     -14594342      -4195568       -746678      -7359912
            1371      -7223064      -5997486      -6738712      -5407196
            1367      -2426522       3448120       6705798       1875290
            1363      -8225876      -4148262       -389042       -316564
            1359        464256      -4952784      -9446428      -8789908
            1355     -12018234      -3954264      -5602382       2598194
            1351      -1209562      -2114456       3401026       3219174
            1347      -1458166       3624414       1753236        700126
            1343      -4609598      -4842052        532626       2833434
            1339      -2883182      -6137206       -769254      -4747000
            1335       1928430      -9618858      -6012358      -4201680
            1331      -1535486       4729534       -920030        271656
            1327       -468750       6440312      -3797456     -10993058
            1323     -11071860     -10188144      -7197792     -10927888
            1319      -7796362      -1203558       6649346      -4521058
            1315      -3169606      -7440918      -1277528       -340850
            1311      -2909682       4453612       8972946       5713334
            1307       5744098      -6221720      -1491820      -8773044
            1303      -4109162      -1882948       -217550       -622400
            1299       1557582      -9811874      -7386712     -10666324
            1295     -19437418      -4616298       3719346       8367186
            1291       4209108       1608786      -1555480       3066898
            1287      -2638742      -8270328      -7586374      -3722434
            1283       6844568      13231550      14190404       5329472
            1279      -2982840      -9780316      -7013732      -9120876
            1275      -7193910      -8085278     -11281170      -1277714
            1271       9094536       2799434       6964390       6607660
            1267        -69712       8216746        444594         76556
            1263       4565402       2791910       -774586       -554038
            1259     -11163202       1500334      12171456      10144874
            1255      14484294       6747512       4069000       7662538
            1251       8265296        767302       1983548       3563392
            1247       2467378      -2683468      -1849494         73708
            1243      -7851070      -4543842      -2946296      -2855032
            1239        992770       5434056      -3936974      -8113422
            1235      -6734786      -1593668      -1817826       4851650
            1231       6814360      -1172218        930210     -11468138
            1227      -3961722      -5105160     -19808114     -11067378
            1223      -7327200        319182        244112       1798878
            1219       3236992       2907968        -12878      -6541638
            1215     -15320242     -14450576      -6361800       -854618
            1211       8032800       1420644       3216716      -6279266
            1207      -6757412       1862834       6342326       5895494
            1203       1586196       2347724      11137116       7429992
            1199       3105178      11211330      -8574676      -3039024
            1195      -5332918      -9102272      -7350416       1896114
            1191      -6148068       -655148       3478000        -88468
            1187     -17022284      -6391934      10163988       3864564
            1183       9539624       2708042       1656550       4827422
            1179       6451366       5185782      -4894140        757544
            1175       4815334      -2673120      -8955806      -6504636
            1171      -5767536      -3278168      -4416504      -7247312
            1167     -10928590       4469184      -2469498      -6191562
            1163        162210      -1285494       3520916        -71292
            1159       4938640       5999848       3707060       1150790
            1155       6532480       2232580       -211440         66050
            1151       2511496      -7315538        179208       5443840
            1147       4383300       6567534       7221170      -2804984
            1143      -5346830       -189292       8236080      14379096
            1139      16564152       8026888       2242334      -1518386
            1135       5576516        496798       8159572       3892918
            1131        738726      -3560622       1040832        406906
            1127        992416      -3669294      -7484658      -4486384
            1123       2598726       4650490        329344     -11933610
            1119      -2195830        312500       -116462      -2737046
            1115      -4138502       2192338      -4005360        786386
            1111       1085876       3170044       -389212      -9019344
            1107       8631498       6759478       3018642       4605450
            1103       3421164       3659624       -712264      -4293110
            1099      -1990000      -5696942      -1050462       3732746
            1095      -2075152      -2727980      -7154050      -4985790
            1091      -5622418       3861006       3688062       4423034
            1087       4266272      -6172856      -7120818      -6596804
            1083      -2524588      -3025136      -4574038      -1671434
            1079      -3733436      -9560946      -3237774      -4803360
            1075      -3250384      -4354956      -8512942       5357880
            1071       3898148       1195606      -3091548      -1580508
            1067       7062992      15502560       2945292      -2395110
            1063       5571032      11502566      13641676       9557834
            1059       3568940         15478       8420714       2798976
            1055       -662658       -467456      -1975464        836560
            1051        -84414         70432       8183800      10549002
            1047       5667326      -4461128      -3108566       1921776
            1043       7711818       2890958         34708       -135210
            1039       8082106       1852810      -7382064     -13025874
            1035       -605460       2797938      -2261470       4897590
            1031       8973996       7073094       -326268     -11184426
            1027      -9508870      -5916552       2598922     -17407420
            1023      -7893902     -14014764      -6897758      -8416374
            1019      -5185514     -10815328      -2706306        765822
            1015       -221642       1842704      -8602356       1542788
            1011       6277170        241092      -6246182        180834
            1007      -9030474      -5278130      -3630258       3780854
            1003      -9531380       -357896        216084      -2427334
             999       2347696       1037184       2853974       1446640
             995       -950242      -5366026     -13465416       1825486
             991       9975142       5958946      -3272208       1403524
             987      -5863574       -536456        600996      10627968
             983       1712512       2042776      -1299682       5732448
             979       2409726        657892        490294       2273242
             975      -8019096     -10456974      -4702460      -6784146
             971       3753352       9202234       3453810      -4031964
             967      -9023274      -2363866     -10848506       -780492
             963        956894      -7265646        873104       5662070
             959        400160     -10485706      -3481890       -550118
             955      -6070430      -4135666      -6632552     -12902388
             951      -3357140       9985128       9519504      11775924
             947      11879102      -3743698      -3279788       1929470
             943       7813948      18887502      22552436       3718332
             939      -2443096      -4557182      -6908632     -13647864
             935      -6495598       1679930        383548      -1653294
             931      -9783104     -15232902      -6364440        645900
             927       3651580      -2905286       3151736       1320522
             923      -1899068      -7869012     -10949294     -13318688
             919     -12488436      -7554052      -3446146      -7738520
             915     -12876606      -9811064        637410      -4687076
             911      -4019248      -6735126      -2951412      -3476526
             907       3505824       2871786      -3959272      -5415056
             903      -5517378      -9038818      -4160632      -5038562
             899        412148      -5593434      -7547502      -9649834
             895      -4565552      -3765356       4509852      -5802332
             891       9840902       -411550      -1055308       4916170
             887       1973814       5590158       5257384       9158302
             883       -254228      -2737624      -6789142       2698524
             879       4808954       2092466        870666      -8422448
             875      -4878636        764432       6247240       2156590
             871      -5135412        325256        850340       -257238
             867        707172       5164938       5704164      -7805102
             863        359792       5334526      10078750       6507914
             859       9722434       3789926       -532250      -1025798
             855      -4138426     -11995080      -7763914       7579210
             851       2025192      -5237906      -1182250      -5646666
             847      -2390010       3037478      -4676166     -13411860
             843       3786038       5448916       4284524       1761692
             839       2569056       -633472       2975856      -4266578
             835      -5609324       -911996      -3521346       3369074
             831       4079986      -1588760       1089416       4897480
             827      -2842210        746430     -13735214      -2458334
             823       -953560      -5835994      -5107150      -6636958
             819     -13595852       -483294       -249944       6901694
             815       1439042      -2423796       -341540      11285034
             811       3971126       2893260       6399018      -2255742
             807      -1059098      -5903972      -4656570        693052
             803       9603912       1338830      -1857894      -2463348
             799      -6576272      -4698168      -9946754      -5263614
             795     -13305630      -8936010      -6314036       1555550
             791      -8733182       2761228        -55012       -621302
             787       2815406       4624724       6237130       1393356
             783      -7084730     -14483662      -3165176       4962412
             779       -600912      -9230924        689672       3638730
             775       2508550       2326598       2165524      16893480
             771       8395334      -2108674      -7111964        990840
             767       1842328       6330750      -1344860       -306626
             763       2537602       1048456      -2028602      -9008490
             759      -7994054      -5213854      -6118302       5045824
             755       2243508       1430466      -7681590      -9760668
             751      -1608188       6591452      -1255608      -6663498
             747     -10168140      -6063010     -17585070       5790882
             743       -383864     -11539762         83936      -5370456
             739     -11720502      -7423016      -7951152     -16990130
             735      -6452670      -1059050      -8059814      -4136256
             731      -7191980     -14439668     -12167152      -5751654
             727       2033698     -11752312      -5719644      -6928612
             723      -8896924      -3876020      -5747638      -5546866
             719        -16530       8151054        895800       -398042
             715       3738242       -657716     -10304428      -4464620
             711       1574898       1449554       3499552       1516330
             707      -1766916        982280      -6519262      -8172186
             703     -16033284     -12672730      -9273526      -1660888
             699      -2826684      -6344294      -1893956       1019040
             695         64722       2367126      -1731272       -332578
             691       4963594       -303888      -1691248       8718596
             687       5490200       5875986       2280964        -34320
             683      -5815758     -10323754      -5755606         92228
             679        516176      -1401756       1652042       1525632
             675       -845480      -4637268     -12116902      -9333858
             671     -12664338      -4954184      -2598410      -4303596
             667      -6671092        355964       5419784      -7869602
             663       6266466       2476164       4825068      -1030636
             659       7337190       3388846       2750330       6522300
             655        185580      -1668374      -2152032      -1961078
             651       2208704      -2909670      -3233254      -1897754
             647       1090684      -4686098      -3415210      -4959266
             643       1329650       2560438       -187290      -1969910
             639      12630774       8858628       8187182       2852532
             635      -5853994       1409974       1215530       6252624
             631       1179536       1298464       4695778       5992178
             627       -520526       3753992        937646      -2474926
             623      -2960150      -8556934     -11725646      -2879654
             619      13002638       1538414       -761000      -9569418
             615      -1445894       1544284      -8609544      -7767676
             611       -378360       -630594      -9512586      -7172250
             607       3864104       3442474       4524742      -4195364
             603     -11214296       -438174       -950654      -5356146
             599       1942660       1945222     -10216922      -2802546
             595      -3897472      -7220536      -4055768      -4880578
             591      -9963684      -2171938      -7102968      -5400638
             587      -5644092      -7299522      -8988458      -8848160
             583      -8942254       -486176      10346678        120864
             579      -1458618       2933198      -5434866      -6622930
             575       -250032     -11548844      -7835416      -5355344
             571       1938258      10142470      15837914       7958894
             567       2593424       2173884       1418796       8078436
             563      -1566092      -4925432      -5483858      -1767426
             559      -3981784      -8029132      -5767662      -5204770
             555      -5105458     -11922078      -8884424      -8807438
             551     -13406900     -10737420     -11048102     -15565194
             547      -6623344      -4094004      -5099446      -6258074
             543      -1845884       9580388      -7384686       2451368
             539      -8215866       -945410      -3969524        737464
             535       2087926       7048310       -551810      -3119524
             531      -9808856     -10263326        336416       1539646
             527       1074978      -1644340     -10864078      -5841328
             523     -13865964      -8442638      -2822818      -4728038
             519      -5459604       2042462     -11796848      -9924334
             515       -325784       3945302         -7886      -2154482
             511       1345720      -3101420      -4050010      -1706736
             507      -7196416      -5402634      -4172584      -6843188
             503      -1785558       1942784      -3218698       -784382
             499       3872426       1048356       1607522       4209274
             495       5551240       7135904        780868       6087058
             491       4280560      -5275688        -34738      -6210164
             487      -4370180      -1393750      -4247972      -5616680
             483      -5818820      -1042496       5980388       9840438
             479       7970876       8385322      -5174334     -10788356
             475       1005550       6433766      -1798520      -6700490
             471      -4258402       -430780      -5276084     -11201288
             467      -5799194      -5324210      -9562946      -3560772
             463      -1404082       1464406      -1263484       4600274
             459      -6438392     -15632654      -3232302       5980772
             455       7902570      14155230       8300138         28804
             451       4328048       -582164       7463106      10891152
             447      -9844556     -15035542     -10833168       2273658
             443      11165276       4455776      -5645986      -7894536
             439      -5032636      -5607456      -6087308      -7754010
             435      -9477526      -9251840      -9224962      -3857778
             431       2359954     -11076204     -10696708      -9230188
             427       2373542       2982100       3807486      -1167496
             423       -407846        968344      -3027102      -1198618
             419       1737878      -3081352      -1508960      -2655276
             415      -1332636      -5458290     -10766880      10014972
             411       6062286       8442314       3266028      -2724694
             407       -760636       4341780      -2733540      -3912984
             403     -12005326      -7483660      -9564084       4990148
             399       6434198       1790172       1526820      -3807366
             395      -3043162       8134764       3495896       8648050
             391       6349714       4808470      -2354728       1657058
             387       7859666       -686576      -4984430      -6734924
             383      -6071658      -4102378      -5382246      -4081860
             379     -14182438       6506568       4551630      -6748624
             375      -9793196      -7181552      -4384008       1486090
             371       2526600       3948052       7651218       3387496
             367      -1507548      -2232164       -393648       1520836
             363      -1313156      -3169024      -2525448       2633602
             359      -8821946      -6806188       6881944       4607200
             355       1562096      -4037832       5770332      -8093614
             351        406204      13446446      11283634      10041832
             347      10508738       -658452      -5402282      -2509258
             343       3378572      -1466480      -5798076     -10691462
             339        857144      -1058302       1863026     -10107196
             335      -6658366      -6746604      -1218670       6094858
             331       8419222       2471382      -6461616     -11490282
             327     -17617142      -9048022      -2978316       4314190
             323      11406658        157948     -10245178      -9028964
             319      -2894570      -1032832        568848      -3548700
             315      -5544630       1205084       6266642      -1444310
             311      -1739716       1986078      -5568752     -16708184
             307      -5576866      -3245600       4132058        241302
             303      -1164342      -5928820        125668        665160
             299       8710572       6876418       9311494      14428626
             295       3140306       1532420       2592186      -9058826
             291      -9488150     -12294260      -5828550      10718048
             287       9386312      -5061188      -6151088     -10638890
             283      -7524842      -2113672      -6814440       -494916
             279       -253292      -6329790     -10019718       5553082
             275       1508822      -3235096      -7770274      -8454518
             271      -4626806       4454720       3265068      -4037336
             267       -390180       2498532     -10524176     -11215098
             263      -7540408      -7001194      -3220574        332796
             259       5911484      11317176       5050718       4079294
             255       6469218       5177358      -1095844      -6404942
             251      -7183976      -1528628      -9852638      -6864794
             247      -1341824       6896138      10417568       -343806
             243       3751290       8304676       1661088       4813222
             239       6183226      16258712      11557562      11293938
             235      -2711746       -147850      -4952622       7163090
             231       3119768      -6097252      -1963312      11334436
             227      10278476       2984030      -1393210      12931518
             223      11391628       2598292       4571558        585156
             219       -135204       2011906       2001242      13040508
             215      -3276818       -976012       -811052       5480490
             211      -2015284       4594562       2924410       3508886
             207       4838820       -662062     -13945288     -14135846
             203      -5735032      -7181170      -8329770       1232580
             199       1105326       1987644       1796432       6366056
             195       5015708       1664956      -3439300       7240870
             191      10433640       5626928      10606302       6525768
             187       2207178       3057558      -2693106      -5706268
             183     -10469644     -10337914      -2430136      -4453674
             179      -7952900     -10685796     -10213256     -10572616
             175      -2020338        500460       2695084       1881138
             171      -1975476      -4180770       1454620       2829556
             167       2493502       -236256     -10328098      -1516068
             163       4860258       8800582      -1911928      -6453432
             159      -4802048      -5060622      -9148044      -6860718
             155      -2557452       -242872      -1432086       -547188
             151      -3224838      -5877854       -697510        104004
             147       6085620       -189846       7142246       8152556
             143       1916230       6751094      -3783444       2777194
             139       1123036      -9128766      -2711428       2194770
             135       2920100       3517720      -1055888      -3482862
             131       1580818       2073640      -5413282      -5123984
             127      -7652338       5553370       5055950       1759450
             123      11545548        105228      -4199062      -5887286
             119      -2554922       2069780       1812060      -1804874
             115      -2337574       1090380        614336       5580236
             111        152118       5999178       7732684      -8617094
             107      -1815302       4478780       1300286       1909836
             103       4456154       3891522      -3421790       -702620
              99       2891128       2268842      -5636710        142220
              95       -814190      -5468458     -14342004     -16928010
              91      -7841784       4655660      -5676246      -7186800
              87     -11271624      -4172608       7220784       5084678
              83       4875006        817738       3608840        538974
              79       7670052        208566      -4576408      -2647476
              75     -17017836     -15100698       2247482       6114680
              71       5665136      -1262690       2902540       2058160
              67       3937574      -3133396      -3631356       2005768
              63       6566738      -2616148      -7855232      -5974512
              59      -6240252      -4162474      -3597906      -6320138
              55      -9336106      -8483014      -6841954      -4471380
              51      -4438980     -13487322     -14260354     -15470558
              47     -10264596      -7326798      -3435986       6473918
              43       1980580       1930086      -1649212      -2577008
              39       3699476       9077640       6332624      -3921286
              35       7244984        349212      -1679616      -4349084
              31       1750862      -7248388     -14633842      -4154522
              27      -1115890       1445898       1676590       2529652
              23      -1147814      -7569204      -2042592      -8029836
              19      -2731004       2823836       1542934       8096410
              15       1143092      -5356388       4028632        121858
              11       3829486       5562002      -3851528        919686
               7       1060812      -4446420       -716388       2080534
               3       7145886      11400102       5012684       1505988
##END=
