# Supplementary material for: HIVprotI: an integrated web based platform for prediction and design of HIV proteins inhibitors
Source: J Cheminform. 2018 Mar 9;10:12. doi: 10.1186/s13321-018-0266-y (PMC5845081; doi:10.1186/s13321-018-0266-y)
Supplement: Supplementary file 2 — Additional file 2. Source code of HIVProtI web server. [file 13321_2018_266_MOESM2_ESM.zip › HIVprotI_Source-code/hivprotI/cdw/data/spectra/BRUKDIF.DX]

##TITLE= testspec
##JCAMPDX= 5.0         $$ Bruker NMR JCAMP-DX V1.0
##DATA TYPE= NMR Spectrum
##DATA CLASS= XYDATA
##ORIGIN= uk
##OWNER= uk
##.OBSERVE FREQUENCY= 100.4
##.OBSERVE NUCLEUS= ^13C
##.ACQUISITION MODE= SIMULTANEOUS
##.AVERAGES= 32
##.DIGITISER RES= 16
##SPECTROMETER/DATA SYSTEM= JEOL GX 400
$$ Bruker specific parameters
$$ --------------------------
##$AQ_mod= 1 
##$AUNM= <au_zgsino>
##$BF1= 100.4 
##$BF2= 360.131842 
##$BF3= 100.13 
##$BF4= 500.13 
##$BYTORDA= 0 
##$CNST= (0..31)
1 1 1 1 1 1 1 1 1 1 1 1 1 1 1 1 1 1 1 1 1 1 1 1 1 1 1 1 1 1 1 1 
##$CPDPRG= <waltz16>
##$CPDPRGB= <waltz16>
##$CPDPRGT= <bb>
##$D= (0..31)
0 1 0 0 0 0 0 0 0 0 0 0 0 0 0 0 0 0 0 0 0 0 0 0 0 0 0 0 0 0 0 0 
##$DATE= 0 
##$DBL= (0..7)
120 120 120 120 120 120 120 120 
##$DBP= (0..7)
150 150 150 150 150 150 150 150 
##$DBP07= 0 
##$DBPNAM0= <>
##$DBPNAM1= <>
##$DBPNAM2= <>
##$DBPNAM3= <>
##$DBPNAM4= <>
##$DBPNAM5= <>
##$DBPNAM6= <>
##$DBPNAM7= <>
##$DBPOFFS= (0..7)
0 0 0 0 0 0 0 0 
##$DE= 60 
##$DECBNUC= <>
##$DECNUC= <1H>
##$DECSTAT= 4 
##$DIGTYP= 1 
##$DL= (0..7)
0 0 0 0 0 0 0 0 
##$DP= (0..7)
150 150 150 150 150 150 150 150 
##$DP07= 0 
##$DPNAME0= <>
##$DPNAME1= <>
##$DPNAME2= <>
##$DPNAME3= <>
##$DPNAME4= <>
##$DPNAME5= <>
##$DPNAME6= <>
##$DPNAME7= <>
##$DPOFFS= (0..7)
0 0 0 0 0 0 0 0 
##$DR= 16 
##$DS= 2 
##$DSLIST= <SSSSSSSSSSSSSSS>
##$DTYPA= 0 
##$EXP= <PS done>
##$F1LIST= <111111111111111>
##$F2LIST= <222222222222222>
##$F3LIST= <333333333333333>
##$FL1= 90 
##$FL2= 90 
##$FL3= 90 
##$FL4= 90 
##$FOV= 20 
##$FS= (0..7)
83 83 83 83 83 83 83 83 
##$FW= 13020.83 
##$GRDPROG= <>
##$HL1= 1 
##$HL2= 20 
##$HL3= 90 
##$HL4= 90 
##$HPPRGN= 0 
##$IN= (0..31)
0.001 0.001 0.001 0.001 0.001 0.001 0.001 0.001 0.001 0.001 0.001 0.001 
0.001 0.001 0.001 0.001 0.001 0.001 0.001 0.001 0.001 0.001 0.001 0.001 
0.001 0.001 0.001 0.001 0.001 0.001 0.001 0.001 
##$INP= (0..31)
0 0 0 0 0 0 0 0 0 0 0 0 0 0 0 0 0 0 0 0 0 0 0 0 0 0 0 0 0 0 0 0 
##$INSTRUM= <JEOL GX 400>
##$L= (0..31)
1 1 1 1 1 1 1 1 1 1 1 1 1 1 1 1 1 1 1 1 1 1 1 1 1 1 1 1 1 1 1 1 
##$LOCNUC= <2H>
##$NBL= 1 
##$NC= 0 
##$NS= 32 
##$NUCLEUS= <13C>
##$O1= 8601.908255 
##$O2= 0 
##$O3= 0 
##$O4= 0 
##$P= (0..31)
0 15 30 11 22 0 0 0 0 0 0 0 0 0 0 0 0 0 0 0 0 0 0 0 0 0 0 0 0 0 0 0 
##$PAPS= 2 
##$PARMODE= 0 
##$PHCOR= (0..31)
0 0 0 0 0 0 0 0 0 0 0 0 0 0 0 0 0 0 0 0 0 0 0 0 0 0 0 0 0 0 0 0 
##$PHP= 1 
##$PH_ref= 0 
##$POWMOD= 0 
##$PR= 1 
##$PRGAIN= 0 
##$PROBHD= <06>
##$PULPROG= <baxcotest.be>
##$PW= 0 
##$QNP= 1 
##$RD= 21 
##$RG= 256 
##$RO= 0 
##$ROUTWD1= (0..23)
0 0 0 0 0 0 0 0 0 0 0 0 0 0 0 0 0 0 0 0 1 1 0 0 
##$ROUTWD2= (0..23)
0 0 0 0 0 1 0 0 0 0 0 0 0 0 0 0 0 0 1 0 1 1 0 0 
##$S= (0..7)
83 1 83 83 83 83 83 83 
##$SEOUT= 0 
##$SFO1= 100.4 
##$SFO2= 360.133268 
##$SFO3= 360.133268 
##$SFO4= 500.13 
##$SOLVENT= <MeOH>
##$SP= 1 
##$SW= 20.82756 
##$SW_h= 10416.666667 
##$TD= 32768 
##$TE= 273.16 
##$TL= (0..7)
120 120 120 120 120 120 120 120 
##$TP= (0..7)
150 150 150 150 150 150 150 150 
##$TP07= 0 
##$TPNAME0= <gsc.3>
##$TPNAME1= <>
##$TPNAME2= <gsc.2>
##$TPNAME3= <>
##$TPNAME4= <gsc.1>
##$TPNAME5= <           jjj>
##$TPNAME6= <              >
##$TPNAME7= <gsc.5>
##$TPOFFS= (0..7)
0 0 0 0 0 0 0 0 
##$V9= 5 
##$VCLIST= <CCCCCCCCCCCCCCC>
##$VD= 0 
##$VDLIST= <depevd>
##$VPLIST= <PPPPPPPPPPPPPPP>
##$VTLIST= <vttest>
##$WBST= 256 
##$WBSW= 4 
##$XL= 0 
##$YL= 0 
##$YMAX_a= 0 
##$YMIN_a= 0 
##$ABSF1= 10 
##$ABSF2= 0 
##$ABSG= 3 
##$ABSL= 3 
##$ALPHA= 0 
##$AQORDER= 0 
##$ASSFAC= 0 
##$ASSFACI= 0 
##$ASSFACX= 0 
##$ASSWID= 0 
##$AUNMP= <proc_1d>
##$AZFE= 0.1 
##$AZFW= 0.1 
##$BCFW= 1 
##$BC_mod= 2 
##$BYTORDP= 0 
##$DATMOD= 1 
##$DC= 1.2345 
##$DFILT= <>
##$DTYPP= 0 
##$FCOR= 0.5 
##$FT_mod= 4 
##$GAMMA= 1 
##$GB= 0 
##$INTBC= 1 
##$INTSCL= 1 
##$ISEN= 128 
##$LB= 0.3 
##$LEV0= 0 
##$LPBIN= 0 
##$MAXI= 10000 
##$MC2= 0 
##$MEAN= 0 
##$ME_mod= 0 
##$MI= 0 
##$NCOEF= 0 
##$NC_proc= 0 
##$NLEV= 6 
##$NOISF1= 0 
##$NOISF2= 0 
##$NSP= 1 
##$NTH_PF= 0 
##$NTH_PI= 0 
##$NZP= 0 
##$OFFSET= 239.4273 
##$PC= 1 
##$PHC0= 103.0203 
##$PHC1= 38.4532 
##$PH_mod= 0 
##$PKNL= yes 
##$PPARMOD= 0 
##$PSCAL= 0 
##$PSIGN= 0 
##$REVERSE= no 
##$SF= 100.4 
##$SI= 16384 
##$SIGF1= 0 
##$SIGF2= 0 
##$SINO= 400 
##$SREGLST= <1H.MeOH>
##$SSB= 1 
##$STSI= 0 
##$STSR= 0 
##$SW_p= 24038.5 
##$SYMM= 0 
##$S_DEV= 0 
##$TDeff= 0 
##$TDoff= 0 
##$TI= <>
##$TILT= no 
##$TM1= 0 
##$TM2= 0 
##$TOPLEV= 0 
##$WDW= 1 
##$XDIM= 8192 
##$YMAX_p= 972201806 
##$YMIN_p= -27593240 
$$ End of Bruker specific parameters
$$ ---------------------------------
##XUNITS= HZ       
##YUNITS= ARBITRARY UNITS
##XFACTOR= 1.46728315937252 
##YFACTOR= 1
##FIRSTX= 24038.5 
##LASTX= 0 
##DELTAX= -1.46728315937252 
##MAXY= 972201806 
##MINY= -27593239 
##NPOINTS= 16384
##FIRSTY= 2254931 
##XYDATA=(X++(Y..Y))
16383 B254931p506547j928560N577988J2253771o290071q010940N785678N934030
16375 H070280o319742J809880k462623o675783N340627q60434l560418J18681
16367 d539532K551632l441737j691199N043926M658213J48350J127466k640643
16359 A216476J513177J186806q752693N874689O82413M717554j4033980j424167
16351 i019725N340627L263716J216476o764794p565888N429638M302171k729654
16343 f527433P684568K818665q366982k314271n63733J0384551l323056K37361
16335 B9670J394497n399967O824134r405437R375767J275816j2135090J0770263
16327 B729653k343942n132935M747224P773579q604343j038455N518647m035139
16319 c85711j809880j839549K165921K551632j186805m213161Q723023q515332
16311 d509862N577987M035140j839549m954914L323056j127466p180175l412068
16303 a0087851J5339467j1571357P180175o764793O201060l471407J898890
16296 a275816O023040m480193l323056k640643M213161K907674J898889M598874
16288 G921930J483507k610973j691199m984585j0651583j542848K1688879
16281 I613128o52743j3321897O171391o230731J18681m153821N696669o112051
16273 h871374O319742P773578j78021l056025p506547r49445Q307641q099950
16265 f260401k165921J0918614m331841K225260N399968m687884k225260k67032
16257 a394497m124150n103266k017570P714239p298857m331842M124151R138406
16249 c293386J898889L174706J453837m45052J898889M865905j3915300n34062
16241 d895574K284601R880159j0948284l85712j216476K967015K314271k67031
16233 b67031o260402M213162k492293Q693353o438421o705454P71424J0503232
16225 B017570L768109m687884l530747%K343942J898889m005470M242831n192275
16216 c145035j335157k225261J6822974j0117521m302171l679099q01094O201061
16208 b581303M539532o913144K432953m242832k07691Q752694m153821K96702
16200 b076910P209845P298857K314272o468093q485662l441737M74722K699984
16192 d74722n666999J0888945P447207n815349j364827n103265L323056k967015
16184 B67031o023040l975800O82414N756009J661528j335157k9670M984585
16176 A987900n93403m954915J7950440q426322p150506j691198K670313l679098
16168 c886789l530748M984585N043925K37361j1155976M776895P595557p71424
16160 C293386n103265q574673R494448j720869J2669153o141721r168075j127466
16152 f379082O023041N34061N726339J602188j4122990m153821J157136L323057
16144 f290071J48350M776895J7179015j3944970q010940N93403R850489p12083
16136 C590088j572518m035140M806564J2075751o942815j0621913N399966
16129 B699983p269186J1868059k017570m420852k640643k373612m242831O586773
16121 a809879L797779o171391K195591k9670j78021n370297K521963J0621913
16113 E577988k076911q60434q277971L560418J513178M628542l975800M094481
16105 D183491r909829l382398J928560R286756K640644R939500L708769j0028511
16097 H366982q040611m272500O023039O764794k96701r553788J48351P239516
16089 F379082l827450p002154J631858k640643k996685n34063m064811J0799935
16081 b254931N162605J097796j1333997m687883O379082R791149m747224n934030
16073 f527433M865905M539532j691198N577988m153821j898890O290072l590088
16065 C412067q099950P150505m420851o082381k9670R316426M598873k699984
16057 C145035n488976J2105420n459308N221947k076911m598873O82413Q960386
16049 A2491133L738439q040611p981270k937344n904360Q070281k37362P654898
16041 F853804J542848l323057p447207q901045Q277972N874689q60434j839550
16033 A78020K848335l827449J0384552k047240p625228L145035J305487j839550
16025 B521962k106580n815349P031825j48351j1185646Q871375J48351q901045
16017 i583458N340627N340626l412066P061495m420853L916460q366981J483507
16009 b640643O646113j364827P358197q9010l263717n845019j750538J038454
16001 H9010m658213J958230R613128m509863K254932j631859j0532902M480193
15993 b937344n310957M539533q30764J661528n459308J869220O468092q30764
15985 h30764o82413N63733L026354K195591n340626j1512018K492292J364827
15977 h723024P714239J78021j839549J602188P41754n04393q218631Q90104
15969 h159291J364827K314272j720869l174706M954915J157136L471407N34062
15961 G41753q366981M242831l857119j305487K96702k67032O82414K521963
15953 e310956q930716N221947J0087850J78021P12083J48351n429636p358198
15945 a0681254L412068N548318L56042m272502j424167J0681253j0503232
15938 f883474l234047L115366Q871374J335157Q218631m153821r138405Q426322
15930 F557103L145036j0532903j0918615N9340M391183P654897m242830r49445
15922 d836234r49445K729654O52743m925245k848334k521963J958230M984585
15914 e756009J305487k047240J335156l649428M925245q01094m45052O794463
15906 A661528P714239r820819M183490J364827K492293Q01094j0532902R19774
15898 a216476j18680J1541687p002155p565888J186806K640644n043926J0888944
15890 E310956m687883j0058180K967015N696669N399966L323057j7119676
15883 i168076J0236201K9670O349412k967015j3796619P417538O497762J839549
15875 F438422q277971j038455J78021l886790O260402O616442p41753n666998
15867 a18680J720868J0888945r494448n162605l263717J305487k047241M094481
15859 b076910N192275K699984Q040611k3172387J335157J6110891o705454
15852 A424167o260401N963699n34062p298856O52743k788994O883475l352727
15844 e310956J424167O497762M124151l234047P12084K432952J839549n429637
15836 C056025K462622k314271l026356m331841M124151N04392M480193Q01094
15828 E756009M717553r850489k818664N874689r909829M925245q693354N459308
15820 d539532k907675M420852N9340k67031o141721L679099L293386L560417
15812 A157135m895573J0918614Q90104n934030j48350p12084n756008L590088
15804 h90104O112050O112051l679099k462622j3203216O290072m687884P328526
15796 I19774K818664k551632m064810N281286n429637q752694Q990055O438422
15788 C649428J157136J0799934r880160p120835M391182K729653n637328N370297
15780 E459307R79115l530748j898889K788994L916460k967015L85711K314272
15772 G447207K492293L827449L501078j3618599K729654n014256q841703O853804
15764 f23073L619758N399967r464777k907675n63732l619759N963700P506547
15756 E310956P417538r909830o52744J275817j216476J453837j275816n429637
15748 c026355M420852o794464J2105420j5992209R49444Q574673L263716j0829604
15740 g328527J4004310p892259m45052M776893j513177j0028510N815349K996684
15732 C85711R702140n370298j0028509J275816R19775O082380M658213n845019
15724 A780209l738438k759324M302171l204376l441737Q188960m539532M242831
15716 H30764M569203m480193r613127Q485662O497762m74722l797779n9341m717552
15707 b759323p447208M569203J720869N132935j1393337J1868059j483507
15700 B07691m035140M776893l560417m925245j958230M242832Q693353k37361
15692 C204376Q90104M539533q515333l679098J48351n103266n132936j987900
15684 a5636169R939501M895574J008785L501077M302172l026355j987900n696668
15676 b699983L946129k640643N845019K67031l886789J602188k165921J186806
15668 A453837K195591O794464l768109n073595J2253772j0295542J394497
15661 D954915l026356J097796l679098N93403P71423K07691R909830J572518
15653 A2402122j3796619K878004j305487o141720j809879q9010L263716P12084
15645 c886789N963699k640642k492293J0384552L441737o408752q248301K195591
15637 a691198N488977K640643j2372452K996686M242830P120836n845019p12084
15629 A869219J305487o853804K729654m539533L382397N577987j5250456
15622 a1779049J097795M984586N370297l412067j364827n340627p71424K047240
15614 i168076k314272O883475M747223N459308m124151L738439L857119l234046
15606 E845019Q01094n548318O23073p536217r435108O379083O260401n399967
15598 h010940N518648j335157k9670K640643n577988R108735R583459p239517
15590 D658213O171391r524118l412066M420851N874690j9493288N93403L619759
15582 g091165N043925l056025m925245L975800L352727K9670o082381N666999
15574 c085695K403282m509863N103266K96701o82413m15382l085696M984585
15566 A008785M954915r969170N934029K699984n548317p12084n607658K284601
15558 d954915Q248301n340626K67031J127466O112050k967015M064811p239516
15550 f82413p031826N281287j0799934M331841O853805N281286o557102l26372
15542 c649428O942814p921929j364827N637329q663684J513178K996685L204376
15534 a305486n696669O408752k967015L857119j0888944J869219P358198Q723023
15526 G358197l619759l590088o082380J4241672j809880m035140j0087850
15519 g625228l857120m242831J483507J691199o52743M895574J839550J2075750
15511 E607658o883474J513177m331841R286756K521963k670314l441737J0028510
15503 A1630698n132936l382397k254931M836234Q90105J0651584m153821n963700
15495 G120836p951600O112050M925245q545003m717553O23073m74722M420851
15487 A513177q9010j48351k432951l738439n904360N221946J275817P061494
15479 B759323J720869o23073N815349n785679j008785j186806l975799R435107
15471 G150506m806565N904360o497763l827448N04393j038456O557102k907674
15463 A038455p209846P565888j157136O52743J0325212K67032K492292j7594398
15455 c619758K581303L768108l857118M628542l026355M984585j453837j928560
15447 B076910l530747J097796j1779050l471407O082380q307642M005471L412067
15439 a0414222N221946n429637P417537L886789k37361j246146l323056R998839
15431 E874689L649429n696669m569202n04393m509863Q60435l263717j186806
15423 i346097o379082J1333997K67032j48351j18681M806564L85712m45053
15415 C56041l056024k907675K640643L590088N162606m895575Q871375m420852
15407 E340627J068125n043926Q990056q307642l679098J305487m124151L115366
15399 a335156j127466r969170J2520802j542847K373611j2313111J839549
15392 i553788M153821K937345L056025J246146o201061K254932j068126J0176861
15384 G002155J246146j4924084l56042R375766N488978R702139j9315267
15377 a780209K996685M331842J2520803j661529k2757004M302172J18681p71424
15369 b699983N488977m035140Q960385K076910r553788k640643K076911j513178
15361 a839549k521963l619758M628544O379081j3084535N934030O260400L056026
15353 E192276r909829L263716J0740593q396652o141720N488977L234046l441737
15345 B9670r227416j364827J1393337l708768q930715L263716J305487L975800
15337 c263716m658214j008785J0681253O52744q307641J335156P12084n34063
15329 d391182K37361L293387n370297n34063J424167P447207k106580L501077
15321 C501077J18681n281286j186806N132935r019725q455992O853804R79115
15313 g358197k996685Q9011Q010940L352726P981270j2105420n04392q01094
15305 d331841l975801M331842j898889O853803m005469P328526p41753K017570
15297 E577988k106581n548317J453837L234046o290071j424167j038456k106580
15289 h248301J2046080k640644J483508M776894j6259241N785679O141720
15282 C085695m836233Q307641q634013K284601l263716n04393K225262o438423
15274 g773579j869219O023040N963699k937344l352726k818665L115366N815348
15266 B165920J720869n429636L85712K432951L293387n488977l026355J2876844
15258 H930715m658214l263716k136250n132936M895575O883473l946130L174707
15250 D747224M74722k165921j216476p951599K37361j453838P180177m776894
15242 d925244J2580142J691199l85712l768109L827449p536218L649428n073595
15234 E9340n845019n132936k136251L797780O646113P71424M865904J0473563
15226 A3499918o201062o735124N726339m45052j18681l382397P41754L234046
15218 F319741k343941L471407m035140M895575r257086j0325213J1393337
15211 A18680o52742j602188k462623k907674L738438J1779049j0948284Q90104
15203 b047240p506548J2758164K937345j364827j0829604o52743M747224J513177
15195 d45052j572518M183490k37361q812033J216476j453838Q841704o052709
15187 d331841J3559257p417537m15382N340627n459308m836234J2787834
15180 I227416L886790q752694j1897730J483508J572518n103266R286757l649428
15172 c946129K699983r731809N637328K07692o23074N518648p269186L471407
15164 d035140j780209N518648P091165q040610J661528l85712k165920j48351
15156 b284601k551633P061495k403281N577987m183491j898889N162605j0562572
15148 f082380K195591n310957K225261j1779049P595558L679099Q782363l204375
15140 a898889K581302M747224r761478P41753k07691K165921L056025n340626
15132 c916459k37362j691198l085696J572518K818665R405436N043926m450523
15124 E459307q396651M272500r286756L946130P328526k788994m925244n785679
15116 a0176861J0058181J720868o201061K373612K996684q574672Q01094k878004
15108 i880159l115366m124151K3231726m450522r79115J364827k195590Q90103
15100 G41753K670314o52744j2698823K37361P773580K195590K581303n340626
15092 b492292P180175M183491k996685n785679l412066j869220n845019Q129621
15084 b907674k610973R227415R19775j1927399J0117520M984585q099950Q90104
15076 E93403J394497r642798J4063650m183491n310956j453837M331841R79114
15068 G71423r049394l145036N548318J275816l234046J0710923m628542j1304328
15060 a3054866J1244987M836234J0295542p031826J898890P41754j898890
15053 G031825n221946P595558l471407J097795m806564N934030n607659p091164
15045 d539532K492292l085695M539532P239516n310957q010939K136251J364826
15037 c174706L797779M984585m331842L56042l530747P447207j4390022J513177
15029 g328527O794465N934029J157136M064810j928560k610973n251616j1363667
15021 a0532903Q9011J1363666m15382r464777O468093m361512R138405M74722
15013 B759323K343942p387866k996685Q930714L916460l056026L530748j5398807
15005 g358197m15382M45052J038456J275816Q90105l174706q01094L916459
14997 d183491P565888j809880r939499J2847174j4093320J1452677K967015
14990 D806564o230731K521962j987899J275815N103266r079065K759324O379082
14982 E548318p209846r079066j186806N073596P209845k492291p71424K878004
14974 b9670K67031L619758K047240m628543l56042n9340q60434n459307J780209
14965 c679098j18681L471408p684569o379082L619758J305487M658213p417537
14957 a2224101M895574j186806K37362O794464j631858j0117521R168076K076910
14949 a987900l471407k076911M598874k907675M628543O260401l382397J572518
14941 C234046r761479L560418M15383K492292k492292j780209L827449o764794
14933 g269186j008785Q574672q90104K610973n370296O23073L590087m658213
14925 c797779n845019R583458l174706N014255O586773J809879q60434j068126
14917 H248301r079065o319742L056026N370296l441736r939501m213161k017570
14909 a8336152L412067J513178P654898k314271R049394q218630L501078J1096635
14901 G358197j364827Q60434Q90105j3588928l085696R969170O764794o824135
14893 I79114N874690K284602j5992210Q307641p625228J1037295J18681o52744
14885 D331841r672468O883474M687884l323057K225261K788995m598874K788994
14877 F112050j4775733j780209K284601M064811n63733q90105J0770264r435107
14869 d213161p654899M005471J2609813P120836o942816l916459J780209P595558
14861 A0384552n192276k878005l263715j424168Q218631k788994n845019J0028510
14853 G239516j1957069q90105L797779k759324J364827m895574l85712L827449
14845 d658213o171391M717554J0918614r138405O171390j4390022J216476
14838 a1333997P595559m954915j2876846J3470249M153821o171392M124151
14831 e993370J928560P417536r909829M242832Q782363n221946L768109j335157
14823 C679098L560418k788994p71424q841704L293387J038455J691198o171390
14815 e310956J869219j394497R405437l412068k136249j780209M984584r850489
14807 g625228K165921R019725k907675o497762K996685P447207L56042q60435
14799 D094480n845018Q515332p12084k640643n192276N043925o586772K37361
14791 c085695k492293P150505R257087r820819j3262556m213162L115366M302172
14783 i049395N63733M035140K432952l293386o52744k96701R524117o468092
14775 c204376p209846M302172L768109J453837J275815n340626m153821o082380
14767 a5191116j928560L768109N874690P269186k848334J424167M480192o557102
14759 c708768k106581m094481J780209Q604343M509863k076911j038455l026354
14751 a157135r49445j068126L886789n874689J0888944r79114q277971P120835
14743 C590088J0236201n162606P12084q60434m836235O468093j0621913j958230
14735 b432952N459307j1007625J1927399J631859j157136L916460j3737279
14728 e399967k284601L797779R820819m064811j0325211L916460M539532q90104
14720 h90104M005469m094479l501078q040611O586773N815350l471408n63733
14712 d153821q30764M183491M45053p12084O379081n251616j216475l56042
14704 a513177M806563J0710924k403282n192276n221946L619758j0058180
14697 e251616Q871374L738439n192277p892258M15382Q366981K432952m124151
14689 A364826R939501r79115n518648j6170231k96701P862589L738439J18680
14681 E9340L204376n904359p565888k937345O349412n9340l916460q90104J513177
14672 a0147191J78021O557103J1779049r909829j364827j48351J424167L085695
14664 A453837L471407l530747N9340m15382q90105l412066J1304326l708769
14656 D331841k521962M954915m094481M925245r257086q60434J2639483k136251
14648 G981270o052711o201060M658212L293387M45052j4360351O82413m925245
14640 a4479033J0799935R969169k848334p71424O319742k314272K017570r613127
14632 i19774L827448L916460N192276l679098k106581k136251p298856l975800
14624 g180176Q60435N281286p684569K937345o735124R909830j542848p12083
14616 d865904L115366k670314J691199q634014J2817504M480193R138406q574674
14608 F497762o764793M806563o794463j157136q723024J8009780n696669n548317
14600 e370297r168076l857120N785680N904360k284602P328527j246146J7505387
14592 A4597713n014255j1838389m865905L649429n666999L649429P120835
14585 A631858N399967k521963l501077l352726p209847L056026o230732L234046
14577 i494448J7208687j1037295K96701l975800j038455j513178O379082R49445
14569 b225261R108735r019724j3766950J3499918K551632K9670L293387J394497
14561 D865904p862589K462623l412067m391183N785680J0354881n399967j780209
14553 F23073R49444Q9011J275816l649427j869220j0176861N666999P031825
14545 e9340l263716J453837m035140p180177K254932M865904k996685Q426323
14537 e34062J78021L916459m747224k521962r583459L26372J2876845K254930
14529 B165920j928559P41753r257085m450523P180176n63732j869220R880159
14521 A898889r19775Q248302m302172j48350o972485p209846J097795K284602
14513 f023040L797779M687883Q60434K937345n370297q01094o408751N162606
14505 a157135K403281l145035l827449J48350R998840M183491N963700o023040
14497 H545003M15382q960385j750538J839548k581302O201060L56042K07691
14489 D272501k136251n845018l679099J038455k699983J0147190l797778q90105
14481 c590088l679098j097796O646114l293387q9010L293386l145036R49445
14473 d005470k284601J483507m687884O023041m74722J6259241j513178j4835074
14465 d035140K818664k610973M954914J275817J513177q693353k670313M15382
14457 g031825l827449J2164760k017569K017569m509862O23073L263716O319742
14449 G002155j780209j0532902K432952L619757M183491m272501N251616N934030
14441 A1838389j1838389l946129l085696R316426J394497q099950J928560
14434 b492292M984584L056026j869220m480192O23074K788993q307641J1690038
14426 E993370K225261k848334o853804j0740594O942815j157136L560418K640643
14418 b37361o052710K047240P180175Q634014P536218q841705r49444K017570
14410 A1333997q960385l975800J453838j1155977L441738O497763m331842
14403 e696668N310957N399966J542848p447207l886790M153821j246146m183491
14395 f052710j809879K818664R19775J1957069p981269l679099O438422n993370
14387 c382397o319742N04393l412067Q30764J1719709P743908l323056l382398
14379 I79114M242832N459308n963701n666997n192277K878005L026355l708768
14371 c946129P71423O646113l441737M153821K07691N310957r316428r346096
14363 h960385Q723024Q426322j691199K967015o201061k314272n845018J2016410
14355 G120836K047240K403282n399967n073596q01094O883475p387867m242831
14347 d450522n666999O616444k314272N073596k996685k818665Q455992n518647
14339 c619758r168076o497763J4152662K788994K165921M895573q01094m747223
14331 h30764k610973M628543P209846m717554P41754p714238q188962J0117522
14323 a364826J7802089j9166916N666997J898890l56042j631858O290072o824135
14315 B314271j3855959M450523J1571357R79115n637327p091166J7149345
14308 I880159q396652j305487l26370j186806o883475L590088m064810N963700
14300 b729653k878005N399967M628543j0325211k878005J5072435p417536
14293 a127465O82413k373612L530747M153821m45052j305487j5013095O171392
14285 e726338J1838388j5725178N459307R405437J661528O913145j7357036
14278 c530747M717553j780209Q30764k670313K96702K640642M598873r969169
14270 d865904m035141O112051j958230k848334J602188K017570J157136M806564
14262 A987900L708768M509863r553788m302171L085696n043926M865905L352726
14254 B610973Q01094p803249k581303J097796J364827R138405n132935n904360
14246 f408752J3677938k403282J780209L857120p120836R49444p387866O319741
14238 C263716l768108m272502o468092J18680L797779J2817504j78021q515332
14230 c204376j18680M539532r791149J3351567p328526P12083M064810L234046
14222 E459307M15382n548318q90103K373611q634013r79115j335157M895575
14214 d242831N815348m361511K492293N904359n785678M628542m925244n281287
14206 e756009L115366k937345J453838l085696N845020Q01094N815348R939500
14198 A5191116p417537n696669P41754k373612j48351M569203K284602j2609813
14190 e459307J602188N904359O972485p417537k848334j0681254R435108O201060
14182 C708768n429636k403282J246146O260401J5102106l946130j3855960
14175 F82413o260401R850489j0354881J1541687o23073j394497j0503232
14168 g061495P180175K254932j602189J898890L115366q60435n785678Q990055
14160 H129621o201062n9340J928560l174706J5725179k136251J572518o883474
14152 H901045n251617m806563M035139K788994m895575l352726P476877q01094
14144 D094480l234046l293386O23073L85712R998840m984585K225261r346096
14136 c530747o171392R49445j750539N93403M331842M569203n103265N577988
14128 e34062M302171p298856M094479o705453J898890m539533k788994P41754
14120 a0829604P862589q426322O497763O913144j216476P951600j3440577
14113 d687883n162606R138406k165921k106581O408752Q129621k907675r672468
14105 c026355M480192J2461463j9344937k818664L975800k195591m984585
14098 a1452677P180176m539533K67031J4983425J364827j691199j008785J335157
14090 F438422l916460o586772N043924k165920m035140N548317L738439M420852
14082 H485662j0028509J48350k195591l382397R79115L946130j483507Q30764
14074 b699983j3559259J898890Q426322j008785J1423007Q90105L916459j5309796
14066 f023040m035140J127465N666999J2164761j2164761R079065l026355
14059 B788994r731809j750538O290071N34063l916460k551633J839550o408753
14051 a2906515J0710924L708768l204375N310956K610973m420852R79115M74722
14043 C263716l590087K759323k848334r316427J958230l263716M183491O141721
14035 g12083M331841M74722K907675p091165Q90104j2639483K67031k017570
14027 a3588928P951600Q01094j2669154M420852R346098Q60434n607658P358197
14019 a127465N043924l708768P120836n488978m450522K254932N9340k670314
14011 b967015J4835075q129622j1779048K581303K907675Q901044o112051
14004 B37361q188961K699984J0918614o82413k37361j068126p714238L293387
13996 g41753K996684o497762L026355O171391p41754q90105L679099Q693354
13988 A5695509j5962540o527433J0414222n726338n310957N548318R79115K67031
13980 f23073k729653L85711M15383m064811N132936k314272L975799M925245
13972 E103265L323057o794464j394497r969170n518648K9671M539532Q990056
13964 a691198L56042O23073l441738l916459M420852Q574672r168075p358197
13956 a1601028O646113m331841K996685R405436j335156j750539N963700j720869
13948 D272501K432952j809879q574672M74722N399967j1007625J0354881
13941 A542847J097796n310956J720869Q218630J78021p150506L085696l797779
13933 d15382Q515332j0443891k967015j750539n696669O557103N429638L323055
13925 B551632j5102105Q426323L530747o438422O052711j661529M302171l293386
13917 a631858J453838r939501L590088l412067J987900N963700J2075751
13910 A0087851M806564p031826j4004310K670314q30764o883475P180176l352727
13902 g358197k106580j720869O112051N014255K937344K195591m687884J335157
13894 A720868J898890K07691k967015j335156n132936J127466M954914N726339
13886 F201061O883475L916459n637328j097796l768109N9341j661529k284601
13878 B610973r019725K699984n192277k076910k195591J5339466k967014L560417
13870 B759323K521963o557102m124151K047241N993369J928560q396652q277972
13862 a2105421J1304327K818664Tq90105o290070q812035R079066j6793305
13854 a8870215L857120K581303J1244986P447207r969169n04393O616443k284602
13846 A18680J661529m272501N429636l679097N756008o408752j869219L471407
13838 B07691N726339p625228l441737M124150r524118K818664J572518J246147
13830 d895574n93403j275817K284602o82414O438422N370297j3707608l204376
13822 a0265871m925245j275817J0206532K521963P921929m094481j898889
13815 a809879K37362j48351M45052O497762j661528O23073k136251K788994
13807 D836234m628543K165921j839550N399968N637328q099951p803248R286756
13799 D954915k551633n756008o497763K640643J898890J513177l26371n93403
13791 d717553R642797l085695o586773k284601R19775k818665L857120m391182
13783 i464777N726339n251617M064811n874690q752694O438422R731809Q515332
13775 E132935l323056j3114206M806565m806565K729654K403282Q841704J5102106
13767 A7772419j3796619m717553k996685l768109N459307o705454K403282
13760 f349412J0503233p150506l085695P061494j483506o23073n845020L975800
13752 b996685j068125n073596Q01094j453837N459308P714238p120835J008785
13744 b729653Q30764l56042J246146j1897730J1037296N934029p41754j987900
13736 A335156J0028511k670314Q01095q545004r880159J987900Q159291o705453
13728 e488977N963699o319741k551633r19775K937345k37361L886790J6199901
13720 A3470248j1215317n014254N815348O319742M242831p417537n132936
13713 A068125r19775M124151j305486l115365M035139m539532k581303k996685
13705 f230731o824135J4568043n04392n043925j038455J928560j48351k67032
13697 c560418L056026R405437r49445Q634013m420852n9340o230732m005470
13689 A869219N577988n043925q30765l263715K759323j928559j839549J038455
13681 a661528P951599N34063l857119N904359P981271n993371j542847r761479
13673 d45052M480192l530748k67031K96701o942814K996685J78021N666998
13665 B432952R19774k967015o853803J0414221N04393p120835m984585j78021
13657 g832919J3529587l56041l886790r079065m806564N459307M658214m598873
13649 f913144j216477n103265N340627K373612K9670K047240k581303N04393
13641 e518647R79115P654897j8247141J1215317Q307641m747223O319741k788994
13633 C174706m450522k254931L471407N429637Q218631k96701m331842m954915
13625 D005470N934030o379082j513178o171390L204376k492293j720868l145036
13617 h277971Q782363P061496P41754k581304K195592j0592243Q60434P002155
13609 E192276J661528M331842j9433947p417538Q277972O675784n934030k699984
13601 i346097n963700N815349Q782365L886789o853804m658214M776894R108736
13593 E548318q9011k967015l768108j275816l916460K759324j216476K521962
13585 b403282K195591J4004310N63733j839549p951600n281286K106580M124150
13577 E518647r850488m509863J1601027M45053k670314j78021J691199N577988
13569 G625228M242832k284602o023040j6971325J809879L590088l145036J898890
13561 i257086N281286L382397l382397P091165J186806n251615j2936186
13554 a3885630k521962R019725%j750539O201062m806565n845019J5131775
13546 A542847P862590p743909J424167j48351K07691k967015m213160J5547158
13538 A1512018j2669153l590089j661528J0888944J78021R850490j0354882
13531 D153821r464777O764793n726338L501078L145035j097796M509863j0295541
13523 d509862k96702j958230P832919k254931j7831760O201062J0443892
13516 b373612k699983O468092J0918615K37361j0888945K551633J2016411
13509 A6229572j0384553k017570l293387p031824N043925j780209To082381
13501 a1096636L649429J0562572P565889l975801M717554j2639483p180176
13494 h396652O349412j305486J1452676q396651m064811O675783l85712M183491
13486 F112050p180175L145035P12084k788994k403282r049395Q248301J3855959
13478 A0651583j5309796j4093321J8988895K37361n014254J48350J5013095
13471 A0621913K9670q188961k9670M954915j1690038q515333l174706J5398807
13463 e93403J424167J5606499j4627384M717554o675783Q634012r494447L352726
13455 B343941k136250R494448J18680m450522n251617o557102N488978K492291
13447 A542847m153820J364827Q90105m331842TJ186806J2550472N63733k403282
13438 B878004m005469L352726k937344K37361J1363667j2817504O408751J0087851
13430 A4568043j0028511j78020j038456o972484p565888J1215316k878004
13423 b878004k788994Q248301N399967j928560q545002P091165K254931o586773
13415 B67031P536218n518648K047240p565887N756008N459308q396652L204376
13407 B788994k284602k373611o972485L708769k996686O23074N63732J068126
13399 e874689N548318p743909K788994l263717k96701j602188Q159291J2965855
13391 A0681254j0918615n93403Q9011l026356J0918615j9938340J0147191
13384 b640643m450522M658213j453837M984584j305486o171391o82413J1155975
13376 D094480M005470j0443891k284602O468092M806564j5695508K788994
13369 f260401m272502K076911Q248301K373611l352726n488977R702138l174705
13361 a48350j483508p091166Q782364O408752K699984m213161r346097j305486
13353 e696668%K106580J6021880P12084j2639484k37361l590087m124151J958230
13344 e488977M954915M628542r049395N993370j364826R79114l679098L501077
13336 D74722o824134M569203O468092r524117N934029J78021M15382J2253772
13328 A3944970l412067j246147r791148r998841M984586Q60434j750539o349412
13320 a2758164j453837Q277971M302172Q9011J0325211k254931p981270l352727
13312 d806564N251616J48351k907674m035141R079065j809879q693353K907675
13304 d865904N340626J1333997q455993K254932j2224101M183491N756008
13297 C323056j3114205j750539M806564j097795k284602P031826K670313J453837
13289 A038455L412067l204376J483507K551633j572518j364827R820820j0147191
13281 B017570j869220m836233j364827r079066M480193P803249M420851M094481
13273 E666998o201060n9341m480192M569203o230732K373612J3470248J869219
13265 A0977955N014255K729654j9433947p031826K462623P387866M183491
13258 F290071n132936n429636P12083k254931N726339l26372l886789O824133
13250 B521962k254931k047240L886789n934029k937345Q040610m925244P387866
13242 C738438r019724R197745r227415P506547o764794p41753Q871374o230731
13234 b670313J48351L026354o646113N132936P654898j602188n162605n162606
13226 e281286m836235P328527j275816r316427M213161M925245n993370J0859274
13218 F23073j246146j8988896J2876845J631859J0740593j483507o82414k848334
13210 F23073M806564J483507o052710K967015j928560K373612J18681m628543
13202 b37361p506548N577989N666997k759324J127466L797779p41754j2580142
13194 g654898Q9010P743908L530748j305486J18680O290072j720869j2491132
13186 e399967l382397k9670j364827J691199N874689R19775J424167j394497
13178 a661528n34063n310956P951599K492292O675784k521963l056025m391181
13170 c56041J780208j097796q277971L145036K195591N340626k729653j4894415
13162 a4894415N221947K373612J0740593J068125J750539r553787K610973
13155 f82413N874689P71424o942814J068124j0354881n696669J4953755O141720
13147 E132935m15382m836233O824133p951599P536217K462623r731808M15382
13139 e63732k432953J0859274l204376K225261k670313l441738N370298q455992
13131 b314271p387868j898889R79115Q396652N904359K848335n310957n429637
13123 d213161K759324O82414o883475k937345o319742J1037296R702138o52743
13115 C174706o319741N518647o171391J3025195N34063p328527j6140561
13108 a3707609O853805L352727J4390022p120836r939500M658214L382396
13101 A869219j542848n93402M74722O883474q426321j750539j0236202n815349
13093 a9137246K521962J0384553K225261R642798k729654k37361K314272l145036
13085 A839549j127466o379081K996685J453837R19775k492293k165921l975800
13077 h930715N370297N993370J5102106j4805405l975799L382396Q871375
13070 A1007625j1541687R375766J483508r583459n281285R909829n9341n310956
13062 @j097795J0977954L649429n043926q485662j068125q9010L412066k640642
13053 c85711l827450J18681n488978n993370J4419693m272502M539533O112050
13045 E221946Q60434p714238M806564J127465j1571357J305486k343942R49445
13037 g358197J1363667J305486k788994K521963k284602J127466j0888944
13030 g002155P328526j246145j0236202J0651584q60434l145036L649428k37361
13022 a097795L679098l827449n756009J0829604J572518k047241J18681k403282
13014 A068125q841704J2342782J780209j0236201m153821J5428477p71424j750539
13006 D865904N132936M153821K907675j4746065j780209m747223l738439J038456
12998 f913144o230732k848334Q277971J750539k106580P002155j869219k07691
12990 c145035o349413p476877n63733J2461463j453838m598873k047240M094481
12982 i079065J928559J2194431n132935N04392R49444n607657n281287J898890
12974 g625228q099951P773579k610973p180176L649428m687883J1215316
12967 g565888M213162O349411M302171R079066j3648269J483508J097795n577987
12959 b67031r79115r731809O853805J0384551n310957r19774P71424l886789
12951 c085695N874689m954914L234045j364826l56042L975799j0651583%O23074
12942 f705453l026356O171391N637328K432952q01094J453838o082380o023041
12934 f942815j928559O408752O824134k640644L649429N93403N9340p506547
12926 a483507J186806K907674r464777L412067L026355J572517r791148N518648
12918 c115365m658214l975800q099951J216476O112051J691199J216476N04392
12910 i108736J1571358P239517n043926K581303j1868059j1660369J4301012
12903 a987900K225261q871374k462623K699984L679099M035140n93403J275816
12895 @K848334L768109K106581m628544l916460n518647r464777J0414222
12887 d391182P298856m005469j3915300Q60434P714239R49445O23073o646114
12879 a1512018N993371j780209R702138j008785L352727j1512018n34062m272502
12871 a1571358R79115K2133931l412067q663683n399968j958229N93403O349412
12863 i49444R197745m420852O616443J18681j2669153Q9010K610973p447207
12855 f853804n370297J0176861l827449J513177N548318R524118j4716394
12848 d005470J246147k699984N63733R108735o794464J987900K670313p447207
12840 e370297m331842P387868N073594o557102Q366982Q30764M15382k225261
12832 C590088M331842o52744N637329j2580144N756009q782363l471408n132936
12824 a1304327R613129J0265871L738439j2609813N043925j78021M272501
12817 H841704l471407m035141n310956n162606N192277K017570M954914m15382
12809 B610973j424167j513177M094480k996686l352726K878004P447208q990055
12801 a246146j898889k195592m213161P595559K106579P832920K848334o824134
12793 D005470m509862l204376N399966j898889k017570q871375R346098Q871374
12785 G120836m420853M865905n459308N93403k521963m331841J2609813k37361
12777 H218631p536218l797778k017570k403283L174706o942815P506548L827449
12769 B9670J008785m539532P002154p061495Q30765R820818o260401l204376
12761 b373612j424167J5873530L530747j8128460P180175j780209N073596
12754 G951600n488978J631858L590088n577988j4212001N014256M865904O23073
12746 a602188k670313j0651584P031826N993370n845020J157136K907675J4063650
12738 A0384552J958230j3203216j0651584O052711R524117p654898o141721
12731 i731809O794465l797780m569203M865905R880159R79115j0325211m183492
12723 a0087851J958230J2283442l827450o705453l679098n9341K699984J6496602
12715 I079065J008786m658214o853804Q90105M687883p743909m213161P565888
12707 b37361j542848p654898R642798q010940O853805Q366981K314272r761479
12699 b9670k996685q01094J216476O112050M806565K076910j3618598J1244986
12691 H010940j275816k670314l827449N132936l145036r820819Q337311J424167
12683 B165920O23074q693353o794465P506548O141720O705454j18680n726339
12675 A809879m509862m776894k017571R464778M509862l352727j186805M035140
12667 C975800q9011l590088j335156Q90105q782365M005471l797780J364827
12659 g358197R079065N073596p803249p862589k670314J4508703o764794N577988
12651 A780209q30765r168075P951600r019725n93403N93403k136251j958230
12643 a3381237Q337312M45052P239516K96701L827450j3440577q01094j839550
12635 i316427N132936o052710P476878o052711Q60434M420853m391183l857119
12627 a1779049Q604343P684568K492293m064811K492293p150505Q307641k106581
12619 D480192l501078n04392L412067j18680p269186p71424n756009j572518
12611 a1601028j513178N637329n04393J127466l085696Q990056J2550472
12604 A1601028k343942p892260L234047n310956m124151K996685o764794k225261
12596 a0829604K581303J0859274p298856Q01094M242830k462621l797779L234046
12588 b670313q693354L679099M064810P328526k967015J48351O913145r820819
12580 b017570l975800L441738L85712P506547R49444P595559m064811J453838
12572 A1274657j1601028l916460J1037295o23073m035141l827448k492293
12565 d183491q277972J424168J542847Q218632Q218631j0384552j958230L619758
12557 a780209M15383m628544N04393O438421j0799933J4063650j483508j2995524
12549 a0265871J1868059k492292L768108r168075j809879J1333996k937345
12542 B96701r464777M420852L946130l174706j1957070k996685J3707609
12535 e221946N93403K551633J424167J216475K581303L85712j720868q426322
12527 f616443j157136J661529l204377J068126J1037295K610973r108735j0473563
12519 a4182331Q455993k076911l26372l619758J2609813k106580l293386J0592242
12511 F052710l827449j572518R464778r079066M480192j424167K759324K699984
12503 I553788n459308O23073j3321896O675784N518647R791149n488978M717554
12495 A2609813p862589J008785n043926k670312K878003o141720J0354881
12488 E132935M925245k96701p773579p002155K195591L204375J987901l352726
12480 i79114R583457n874690N963700q366982q9010N726339m954915J364827
12472 B373612r227416O201061p506548N014256O735123K284601m272501M391182
12464 E993370N874690p091166m450523O023041p298856J008784k195590J572518
12456 e63732J216475k96702j780208O408752j127466j0176860L886789P71424
12448 a661528Q01094k96701o82414J750539P565887P447208k4566883n043926
12440 a4686724P862590K937345J928560q9011N370296k225261o230730N310955
12432 A78020K37362q90104m74722Q752693p061496K254932M509862n073595
12424 B432952j453838M183492O379082j4953755Q9011P298856m539532L768108
12416 C204376L145036k521963Q515333j1957071L174707q634013P71424n934030
12408 a0236201R197746k610973R286756l26372k432952k937344N429637m954915
12400 D15382j48351M687884K818664p595559L590089N518647p41753j4508703
12392 e963700p71424k165921K996686N281286N63733j602188Q218631n281287
12384 A275816m836234Q040610k343942j1571357P031825K788993J0770265
12377 A1155976j6733964R049395R79115o349411p002156O112051q159291J0651584
12369 b96701P002154N370298q218632q90104j246147m420851r820820r998840
12361 b2519643Q515333O468092L263717j691199m213161J2313111o023039
12354 c886789n548318M658213R375767p803249P387867J78021o735124o942815
12346 i316427J2669153Q60435J18680l441737O824135q841704l234047j48350
12338 d509862l590088R464776p595557N310957Q01094m895575P358196l234045
12330 h90104K343941l708768L85712n103266J7446047l649428n874690j1660368
12322 a0710924N63733J1897729j18680k581302n132936R464777M45052M717554
12314 H545003q485663M153821J661528J068126o082381l56042M895575j0354882
12306 d954915P12084k848334M984585L26371m361512o972485O319742j483507
12298 h277971K284601K907675%o586773Q634013k818664k047240r79115n04393
12289 g387867O290072L768108m984584m213162k284601O942815J0354881
12282 H485662q455992P654898j483507R583458l441737o082381q960384K492292
12274 b07691k878004q901045K9670K670314J0414221n934029J335157N370296
12266 A898889l886789N518647k788994k343941O824134j0621913q60434J5784519
12258 I524118J364827j0829605n577987N192276m420853j631858j542848J0888945
12250 B967015M925244j0176860K284601O52743R49445K254931o438422O646113
12242 D064810n9340j78021K284601j6496602k640643M064810L471408N637327
12234 A48350n488977p41753j869220N637329J18680k314271j750539R19774
12226 e340627n63732L501077O023040O705454n132936j4271341J0918614
12219 A839549R613128J483508j631858l768109o913145O82413n93403J1749380
12211 A2461463l323057p71424j987900q070280L085695L204376J572518J127465
12203 G298856J602189n637329m687883Q307641K848335n993371K670314j7327367
12195 a0918615j928559j809880J3737280P773578p595557L382396o052710
12188 c412067r998840J1868060J3232886j4716394j0414222J1304327j780209
12181 c916459J987900P269186K67031K07691k136251l708768n845019J2995525
12173 G120836m74723r079065L975799o349411p714239R731809O913144m420851
12165 b96701p239517p803249M450522P506548N370297L85712K581303J305486
12157 F260401m74722n04393j0236201l145035N103265K225262M005469j3440577
12149 a0206531N993370J958230r316427k907675M836235O586773Q752693q60434
12141 D836234k254931P536218j4152661J038455K581303l530747j18681l234046
12133 g298856L263716N9340j157135N666997k462621k047241L975800N132935
12125 E132935r49444L26371Q366983j3974640j839549n488978L886790Q782363
12117 D242831P417537j9196586Q90105j78021M005470k848334J3766948k492292
12109 E607658q634013j869219k878005K907675o201061K136250O557103L768109
12101 A394497m569203j691198O408751o082379j3262558J6763635N963699
12094 D925244q485662r19774j661529J186806j127465L530748o913145Q663683
12086 h01094O319741k136250j483508j898889N429637O82413k581303n281285
12078 a750538k165921M15382J335157L827448P298857q218632O230732l827450
12070 C145035k373612j1096635M361512J661529m628544J1037295n9340L857119
12062 E904359N518648j5280126k017570q60435N518648p12083J246146L174705
12054 B492292P654899l412067l293387O82413k195591p981269J453837K818664
12046 a780209J5220786j3944969j0799935J2135091Q60434o023039l679099
12039 h010940j572518K017570K551633j038455N993370J008784k759323j750539
12031 c560418K314272l827449k610973M806564J631858l886789q90105P625228
12023 A602188K699983n370296p12084r939500J3143876l857119K076911j157136
12015 a513177J572517k96701K67031m15381j0740595K551633k047240J3974639
12007 C352726o764793l085695N815349%J898889L85712k848334j0829605
11999 a2075751q01094Q010941N310956L501077l026355n310956q30764J186806
11991 d035140O112050K610973m242831R49445q099950R286756L26371m064809
11983 a157135L234045K967015o82413j1927400K343942J1452677l323057j0147190
11975 g239516P536217N34063j068125m806564m124151O764794R19775J0621913
11967 I138406j157136J394497o497763q604342j18681L56042N607657R079066
11959 I197746n726339q129620o764794M450522k254931J5220786N399967o853805
11951 D539532o82413J2728494j6377922l26371K9670J18680N63733n459307
11943 d865904l560418Q663683J3321897j3796619J691198J157136K9670q070280
11935 e429637r702139j958230M213161P417538k996685J0859274j0977955
11928 h574673o527433k165921J3470248J3737279K581303q663684k284602
11921 A572517m687882J1423007j0770264J691199k076911L85712j958230O082380
11913 A661528l174705O379081q30764p803249j394497P031825k640642k373612
11905 c145035Q9010o82413j483508k878004r019726J0028511k551633L679098
11897 e963700O230731p209846L679099J750539j78021k610973J513177N162606
11889 B373612o260401j513178K788994J987900k759324m035140j068125J0859274
11881 B373612j0710924P180177L293385l352726n281286k314272p981270J8395492
11873 A602188Q663683P002156j4271342j720869L174706N103266j1185646
11866 a631858l56042O438422j2372452k9670p743909M598873J068126P41754
11858 i286756L738438L946130q60434J0176861L085695j7802089Q307641n815348
11850 d509862L708768M45053l886790o82413L56041M539533Q693353j898889
11842 F764794j0414222n043925K640643O883474L857119o468092k225261m836234
11834 h841704J0710923L975800p654898p298857L26372J305487K314271K818665
11826 b343941j809880o883474J2164760l946129L115365l768108J958230n162606
11818 f675783j928560L619758K699984m272502P239516K195591k254931P743909
11810 H366982j2046080Q30764l530748k788994O824135n518648K759324O557102
11802 A453837o112050j48351J0473562n340627O468093m45052J720868j0265871
11794 b195591M598873J0532903n726339j0147190j275817L649429p506548
11787 h070280J4122990m213161K165921l174706n251616L649429j928560J839549
11779 h60434J335156J958230j1957070K403282k640643J2431792k462622m391182
11771 d183491J720869N399966j839549K581303n04392j2194431N548318n63733
11763 d035140M806563k106579J483506q901044n518648Q485663m005470N251617
11755 d539532N221945k610972J305486O497762N637329r672469p031825l946130
11747 i138406J542848N756009p536218J0443892K9670N756009K076911n785680
11739 C145035p269185k225262Q812034n63733J839549j2283441Q723023j809878
11731 a631858l501077m569204L471408l649428P328527P684567k106580K017570
11723 E043925O972485m272501m420853n785678N192275J809879l501077o290071
11715 e251616o319742M035140j127465M836234P506547K729654m925245J661528
11707 C145035K848335j809879j1007625O82413J5992210m895574j3054865
11700 h099950n904360O408752M628543J750539l501077N9340l916460o586773
11692 a5161446L471407L293387P654899l916460J542848J602188k878005q218631
11684 a2609813k492293L975800N637329O141720j928559M776893J394497k106580
11676 B788994M242831r613128k492292l738439O052711k521963o942815Q307642
11668 c916459M035139q90103o23074K967014j0087850j068125R702138k788993
11660 b670313L560417M094481J542848n845020Q782364j4597712j2965856
11653 a8098791N073596J2461463K136249o824133K225261N577987J602189
11646 D153821r346097R079065Q871375j513178j1363666j186806K373611O527433
11638 G595558k670314n103264j0918616N548318o942815O646114K165921P892259
11630 D213161k640644l827448l886790K254932K818664k492293n251616K788994
11622 f023040J2639483r850489P595558L352727n399968m15382K878005m776894
11614 @L26371O171391q159290K136250L204376N963700k106580L471407n103266
11605 E904359j3321896O408752r791149J750539J5754848l797779n9340R19775
11597 C768109k373612L145035q812033n93403L293387k848335P71424R197746
11589 E548318J691198j602188j1333996J898889r257087M480193N192276J572518
11581 a809879K67032%Q9010j364827l619758J1274656m064811j305485J928559
11572 A394497p892259N815349m124151o171391J4004310q9011K788994P41754
11564 F468092j661528l827450L293387j008785l26372q040609L946130R227415
11556 H070280n874689J542847k106580J1690039o497763p654898L708768J928560
11548 D806564l530748m569202n637329J5220786p981269n399967O379082N132935
11540 D420852p091165L857119J364826J0087851r049395q663683M925245L471406
11532 C323056o764793n04392m064811P002155J898889j839548J958229l145035
11524 b136250L708767m717552O171390L708769q188961n874690P803249M806564
11516 E281286k996685j2669153k284602J987900J246147K759324o913145J2550473
11508 a038455K996684n785678M15382N399967P565888l916460n815348l263717
11500 c441737K729654M747223o853804n251616N63733Q90104q60434M836234
11492 b640643Q515332j691198l649429L708769k403282J186806P091166J097795
11484 A1215316r079066q277971N874690l975800K610973N756008p832918O319741
11476 B610973j068126m213160L975799l708768K195591M569203K076910K699984
11468 I138406j7238356j1452678J0888945l441738Q574674R079065L26371K284602
11460 H159291j2550473p269186L619758N043925O735123m183490j127465M183490
11452 B610973l679098P862589j0117520N043924l234045o675784P209847K07691
11444 g71423o557104L323057J809879P239516m865905M806565p12084j7920770
11436 a3648269R227417L857120j5725180J0325212J1452677q01094j246146
11429 C441737l797778O349411j0532902N043924l886789J275817J3410907
11422 A1304327m094481n281287o794463J275816Q337312N874689j7327366
11415 f705453O82413k225261J0948284l679097j335157J898889K343941l115365
11407 a186806p447207O23073L530748N93403j5280127K610973O675784K699983
11399 g180176N666999R49445M598872O112051r761480J0888946j3915300
11392 b640643k848334O112050j958229Q277971k818665n874688m658214M509863
11384 a898889Q9010O379082P447207J78021l352727j4479032J038455M242832
11376 c56041J661527J661529o883474p743909J0354882O23073P41753k403281
11368 b343941m005471J0147191q9011l263716n785679L590089M865903R19775
11360 D035140K37361K670314r168076n963700o616443K047240K314272O201061
11352 d242831R405437J246146J453837j1363666K551633K314270m925244O379082
11344 B818664k551633l056025K254932M628542o468092M153821m480192K996684
11336 B96701N310957j038455K403282O379082j4152661m450522q337312J631858
11328 a1957070P031826k403283P41754L323057O082380k37361n993370K996685
11320 d15382J394496M925245n221946o616443k076910N607658K96702l857120
11312 e963700O794464M272501M806565n370298j958229J424167J691198N34063
11304 F230731p209845k225262J483508M74722l501078K314272K610972m420851
11296 d242831M391181n399966J1571357L85712O646114r613129N04393l916460
11288 C26371m776893Q960384N518648p951600K96702n488977J898889k284601
11280 c501077N132935J394497m331841l234046o23074m005470O349412Q60435
11272 a958229n340627q040611Q812034K996686M064809k225260L590087j691198
11264 B07691l204376K729654J0206531m717554J602188Q01094l679099k37361
11256 C708768N963700m687883K314271l768109j2520802M658214K848334L145035
11248 A661528n785678j78021N548317O52743j275816p921929k373612R464777
11240 b07691m272501q693354K106581O438422M153821R49444k284601N429637
11232 C619758l768108n815350O497762l026354m569203N429637k729654O23074
11224 c738438r19775m183491P476878J4241671j453838m094480o586774K521963
11216 C263716J48351j394497l857119o052710P239516O082380N93403p150505
11208 a127465r286757O349412P358196K937345n874690K492293M064810o942814
11200 b9670K96701Q30764j2817504l56042L323057l975800J2342783p773580
11192 h159291o794464K640643R108736N103265m391181L293386k937344P476877
11184 E340627o586773L352726m361511N014254j661528J1304327j5547157
11177 c145035p031826Q099951J0295541Q574673m153821j3054865j0829604
11170 a1244986l768109J0888945L590088J958229m658213m836234O705454
11163 a364826J2995524k017570k373612n221946L204376j3559258M895575
11156 c441737K165921P358196m242831m687883j750539J038455M74723k076911
11148 e162606J750539O52744r49445q812035J691199M658213M124151k788994
11140 d836234N103265P773579l501078n043924o141721r761479Q871374k373612
11132 i909830O468093N103265k047239k373612N874688M895575l085696o82413
11124 D242831n073595L382396l323055L916458j2639483J5784519M480193
11117 A0770264l85712n845020K937345j3054865L649429M806563k907674n845019
11109 e874689n34063M124151J4330681M598874j6021881J987900o112050m153821
11101 g654898Q218630o972484l56042o913145O230732m836235R405438J542848
11093 a335156Q01094J305485J3054866q663683j186806q9011k225261l323056
11085 a661528m925245R19775O23073O527432J602188k878004L886789N014256
11077 I108736k729654k699984J0028511q248302J216476K403282m539533Q248302
11069 A2787834n518648j0325211K581303k759324J18681O23073q60434J661528
11061 a691198j958230k017570K432952O82414N340626J809879r049395o052711
11053 a0503233R820820n043925k462623K729654M984585o052711N399968o586774
11045 g714239J0443892o824133L560418J068124j335156K729653j0799933
11038 h871374Q455992M391182p002155j542848N548317n518646Q60434L768108
11030 H9010Q485663j364827r079065J246146K314271M717554k462623k759323
11022 A186806j661528j008785Q337311o675784M302172q01094p298856l560418
11014 g180176O260402O052709K492293O646114l679099j1185646o52743O824134
11006 E577988K907674j453837j869219k1866900n04393J4657055L352726M954915
10998 E756009l738439k076910j809879o557103K284601J3470248r553788K165921
10990 e9340K67031n874689K4151501o438423r820819j305487M124151j305487
10982 C738438p981269J572518Q9010k106580M183491M302171j216476L26371
10974 B907674J0621914l857120m480192L85712j2046080O319742m569203K759324
10966 a958229n756010L382398O764793P447207n132935n518647P536217Q782364
10958 A5547158r761479r464777L768108O171391r969169J750539n281287J364827
10950 e874689j068126J3559258j0443892L085696k432953m420852m391182
10943 a1986740Q307642J5369137q337313l649427l708769P417537K403282
10936 E815349m420852L530747k195591P12084q604343j097795L412067Q01094
10928 b047240K818663J18681K610973p921929o290072N845020J216476j0740594
10920 a4390022J1897730P654898L768109N548318j4568043q723024%o23073
10912 i435107R494447j0117520K225261N904360n251617M183491k017570N577987
10904 E63732k37361O23073j364826k996685J0503232o913145n9340o319741
10896 f201061J335157J572518l323057M183491o527433k96701Q188961N251616
10888 D183491l85712o586773m687883l174706L56041R939501j661529K818664
10880 H01094O52743q129620m361512L412067J0532902j157136L797780l85712
10872 E162606J691198j2046080L560418N162605O379083o023041j869219O972485
10864 H990055L708769p120836k492293m747223q901045M539533L501078Q337311
10856 E815349m094481J898890J898889j631858j394497l412066n845020j483507
10848 h248301K9670q218632P387868K195591K96701J0354882n251616o141721
10840 g595558J1986740l590088k729653Q01094J453836k225260j038455M331841
10832 A394497m420852l857119M45052K729654M539532P12083j602187P654898
10824 G595558k848334K047240l204376q366982O557103J097795p862589J008785
10816 c975800M509862o319741K521963m272502q515333J0948286L026355m094481
10808 f171391j572518K907675Q515332o82413m45053M124151J335157p120836
10800 H90104j631857l857120K967015N281286q040610N696668j542847N162605
10792 D925244Q455993r553788j0740593P803248k492292k37361k818664o201061
10784 a0859274J2046080K699983J631858l827449p387866J068125o260402
10777 a0888945j78020M747224M628543Q366981j0829604j572517k165921J0473562
10769 B581303k432953L946130o616442L916459J720868O52744j305487J720869
10761 D183491k699984p031825N162607j869220k96701J542847l471407M272501
10753 b07691J1333997K343942n488978N459307j068125j8632853Q30764k047240
10745 g476877O557103k284602J720869N221945j394497N726339M302172j7119676
10737 d747224P091165%j0651583J2046080Q396653k818664j1155976m717554
10729 f557103Q129620j0117520J720869O141721m598873L857119j780209J0147191
10721 F942815N429637q812034k432953m272500L975799m035140m628543N310957
10713 b521962l204376L352726Q070280q010939p447208M094481J720869J364826
10705 b581303j364826m598874k759324J1304327m420852J364827q426323J2520803
10697 A038455M925245j750539j008785K610973q307641j987900n014256J7268027
10689 G773579m153821j809879M45052L056025m213161j987899O408751m450522
10681 A068125M420852J068126o468093k136250M272501k462622k878004o497763
10673 i613128l560418L560418L263716N043926m391182p41754J0236201M658213
10665 H455992o230731M865904q455991o468093M598873p12083j483508N518647
10657 H9010P654899o824135o23073m005469L679098K37361M658213p269186
10649 b403282Q01094r880160J2669154R642798l352727q960384k284602M005470
10641 B37361p180176J3766949M747224m450522p091166J2342782j1779049
10634 E93403l204376q782364K343942J7920769j3054865n132936K878005Q070280
10626 A631858N429637j3114205L738439R019724l293386k017570m391182k136250
10618 e132935K788994Q901044j0354882N874689J0087851q396652K9670o201061
10610 b403282N459307r79115J246146l590087J0770264j2016410N370296k759324
10602 A097795O112051J987900r375766r49445l382397j394497j038456P150506
10594 B07691n04392q159291K314271N904360N904359l026355M480193k37362
10586 F883474K492293k551633r79115k195591q307641J3440577m302172O468093
10578 A0948285j0562574K729654P239517n874690o260401m45052r642799n014255
10570 a6882315J839549m658213Q070281J4508702O438423m124151q396652
10563 c204376k195591p71424O942814l293385K314271K37361O290071p447206
10555 a127465M658212K9671n103265n785680L471408K432952l946130M361512
10547 a008785q752694M005470L293387O646113j3321897l975800L916460Q188961
10539 a008785J008785N310956M45053p654898K225260N93403m836233p12084
10531 d628543l085696r49444O260401o201061J1274656k640643K788994Q60434
10523 C679098J068126J720868J780209k165921K937345j8306481K878004k729654
10515 i138406J246147N103265j631858N043925M747224K9759160J75380257
10508 B10509714r1502743p3463291k6732805l263717M480193j1126306O023040
10501 A4924085M687884j3440578L441737n399967L293386n103265l619758
10494 a216476J750538j3143875M717554J0888944K076910l382397%N637329
10486 G328527K047240j3677938j4657054L352727J4924085Q337311l382397
10479 D272501l56042p743908M480192L886789j2194430p536218J1126306
10472 d064810K195591n934030l293387O171392J068125J2817504j4390022
10465 e429637j513178k047240N577988P298856n221945n756009L441737P150505
10457 C501077j572518o408751k165921Q960384k759323j631858J809879q545003
10449 h812034L708769L590088j839549L26371o646113k462623P239517l145036
10441 h040610q60435J335157n014255N548318L293387L501077p447207K017570
10433 e666998J1363666j394497%L827450N63732j1601027N192275o290071
10425 d005470K521963m035140M658213P328526j0888944m865904K610973N963700
10417 g12083O497762n310957M302172Q60434j127466K640644n696669p417537
10409 e963700P150506J0176861n399967q663683j1541689J1126307R909829
10402 F794464j0384552k195591K907675J3232886P061496j7179017l026355
10395 b788994J275817N845018M539533J364827k818664q010940K878004n904359
10387 c619758J157136k017570J720869K373612N251615o23073N34063l382397
10379 A394497p150506R346097k017571m153820M954915K343941j6229571
10372 a1512018J6348252j631858n63733N073596o497763l768108K640642k818663
10364 b729653k670314N785678J424168O883474Q9011l946130j068125o260401
10356 b492292J572518o883475L530748q9011N488977J691199o497762r316427
10348 a2995525j602188J0770264R405437J1037296j1601029j3292226K047240
10341 f230731P684568n904359j246146N845018j2550472N429637j780209J0651583
10333 A898889k729653o82413N548317o349411k254932J1512018K729653j0117520
10325 d45052k432952K788994m361512Q841704q723023k996686K878005j394497
10317 e845019m391182Q901045O853803k254931K878005j008786m420852M747224
10309 E459307j809879K67031q752693j898890l293386P031825Q515332J305487
10301 F824134j0770263K284601j068125L26371j1749379O497763J6763634
10294 I108736n845020q990054m836235O319742m331842j18680j453838J691199
10286 h455992J1304326k9670J602188J572518L619758K818664p061495k521963
10278 B848334M747224p417538q099950R583458M747224m450523m15382j1868059
10270 a0325212k878004K254931Q930715J4033980q218631J542848Q01094j1363667
10262 e221946N696668l946129O705453P328527o794464q90105M213161k432952
10254 D658213M094481r613128K729653N9340P387868m687884m74722m569203
10246 d15382L145035j0236200n073596N04392M480193M45052J3499918n073596
10238 A275816L441737r880159j928559q60435k521962K195591J364827N696668
10230 a216476O23073K314271j0770263L827449R583458l85712p239516Q9010
10222 c174706P269186l471407Q9010j0681253o497763J3618599k07691M628542
10214 A572517o646112K848334R672468J038455l501077j2342782n429637Q099951
10206 d687883k937345j2016411N845020J0443893L56041Q841704Q099951r820820
10198 D124150K373612m747224o764793K610973L26372l174706p120836j869220
10190 a4241672K610974o675784P625228M569204j246147o52743j869219J0651582
10182 G71423q60433p298857L560418J0384552O82413J839549j4182330O675782
10174 A572517o23073p180175N756009l530748n63733L323057j1096636J1957071
10166 c85711N399966M480193l738439l471408M005470p209845r464778Q218632
10158 b165920o913145k937345J0206531J038456M420851n666998r79115m242831
10150 g239516O586773q455993L679099J1215316K432952j0354881M124150
10143 A987900r850489L056025j305486J483507R49445o557103O705454Q366981
10135 D836234j305487q812033Q426321N993371o290072o319741k967015O201061
10127 b37361P298856k106580q396652K640643J097795n904359J987900j691198
10119 e310956R49444J186806l323056R702138m450522k136251L026356j394497
10111 a750538M45052P71424M628542O112051n370297K729654p654898o052711
10103 f141721Q604343l115365Q396652L738439P239516j1690039l708769o23073
10095 B699983O616444n874690J0710924m420852l115366j1482347j424167
10088 f290071O586772q545002p71424J5369137K076910M064811k729654p358197
10080 B403282p150506Q901045J483507j453837P71424j5843860Q040611k610973
10072 e459307J691198J1363667J78021O112051k937345o290072k314272q930714
10064 f586773m45052o260402J0562574m361512K818664M15382j809879P328526
10056 A661528N993370M480193j394497j6555943J48351N162606J335156p002155
10048 f171391K284602O260401M865904r613128o824134l263717P506548L946130
10040 a008785O260401r138405J186806j750539n34063K581303J424168p536219
10032 h515333N963701K848333L619758o82413K076910l204376q60434o468092
10024 e221946L827449J0087850l115365o82414p061494N93403M480191p447206
10016 d539532o735125O260402k343942K848335J275816k225261p476878R613129
10008 c323056L857118j18680q30764j0829604m302172N103266P506548R79115
10000 a958229n221947n04392L857119r49445L26372n281287O824135M687883
9992 A780209q159291P743908j453836O230731l886790k343941j335157o349412
9984 g773579O616444n756009N162606K225260L115366K581303L946130j3381237
9976 c263716k9670O883474J48350r49444m005470j0888945Q901045q60434K907675
9967 a157135o319742J483507p565888J6526273K818664P209846j1215316
9960 A780209l916459M628542l26372J305487j3173546K195592p654899J7861429
9952 B699983j869219J3766949n132936p269186n785679Q515332p061494o82414
9944 b818664N548317Q01094L352727p773578n874690J928560J3707608j6140560
9936 g269186L323057K343941K225261M865904j3410907n281286M213161P447208
9928 a542847K106579L352727k551633j780208r049395O290071n934030K076911
9920 g031825J335157m183491k788995J1333998L441736k521962Q9011L530747
9912 C204376m450522l085695M094480J691198n518647O201060j0384551n073596
9904 a3321897j364827R909830O705453R850490J483508j3410907k492293R197746
9896 F557103r79115j394497n518647J750538k254931l115366Q099950l145035
9888 @k551632K581302l026355m806564O586773k788994N785679k699983l174706
9879 d094480J1007624r286756q515333J394497J4894415N310957n607659n63733
9871 D539532m035140Q90105j453837P358196n63732m984586p921929k581303
9863 h752694R998840r702138Q010940j127465j18681j1215317J8899885l85712
9855 E607658j4983425k314272L174706P209847M15382O824134n963700J1066965
9847 A1037295j2313111k195591J602188p120836p862590J0977956J4241671
9840 H366982r168076Q396652l679099l056025J4004311J48350k2133931j097795
9832 h218631J2609813M035140n607658r642798K076910L412068k818665L056026
9824 a097795L857118n281285Q277971R79115j335157j2491132N815349J750538
9816 D74722l352726L679098N904359p358196p417537L352727p892260L797779
9808 h812034N399967M74723K284601n63733Tk818664J7386707M420853j4301013
9799 B907674j1037295q366982J9522958j453838K878005m984584j424167J0176860
9791 H218631N310957j1719709m064810j305487P447207L234047m539533k581303
9783 @K878004l174705q782364Q040610q90104j602188J0859274K640643j2609813
9774 b640643M361511k878003M420851j0977955Q752694P71424J48350M806565
9766 F764794k610973o972485j869219L501077L26372n281287q990055M213161
9758 a0918615J127466J0414222O230731M747224j3321896P061495J7297697
9751 B2638324j0414223j2135091j2758164J572518J2876845q396652J780209
9744 d836234J602188Q545002j7950439j1986741J3707609J2224101Q366982
9737 I672468j1215315O794463J157136K403282o023040O438422k878004o82414
9729 E666998K9670p921929J483508L975799J275816m687882M74721L708769
9721 D005470p358196O735123j1452677M005470N963699l56042k96701k937344
9713 a691198k818664m509863J0354881J1393338l797779o675784o230731N340626
9705 A364826P921930m153821j5398806m74723J008785q277972J2224102Q723023
9697 B937344L708769J958230L56042p565888K729653j928559l056025l26372
9689 a186806l886789K106580l234046m420852Q604343R346097j0384552j335157
9681 d391182o616443K37361k37361N043925J6110891n815350M569204J631858
9673 A0532903o023041n014254J78021q218632M895575P536217l975799Q9010
9665 @l827449j275816M925245j839550L441737J780209p12084K521963k106581
9656 B907674j2461462R346097J869219%J898890j483508l946129L619757j631858
9647 A18680l886789M391182p862589K343942n726339o230732N459308N459307
9639 e934030J068126M984584k165920l145036K462623m865905k670313J3796618
9631 C530747m45052k492292l145035K551632O497762p565887l886790O675783
9623 A720868Q930715k225261K07691q90104n963700n815349J2787834p120836
9615 A631858L708769m74723m658213n874689J0058180K996685O616443j7179016
9607 c174706O527432j008785j8247141L738439N637328r19774m717554j483508
9599 a3648269N459308J1423007l471407p654898M213161m628544l412067L056026
9591 h663683N9340p447208J3025196N577987J809880P506548n459308o52743
9583 E756009Q070280l85712j7179015m45053j720868m687884L975800L916460
9575 b699983k07691q960386l174706R820820l85712M124151L412066O171391
9567 H099950L946130o616443l204376j898890N014256j542848o141720P417536
9559 E073595N756009k967015j987900K996685j305486j394497M865904j6199901
9551 e162606q396652R138406j18680p71424P951599j898890l352726o52743
9543 c263716J305487O764793p892259q9011l56041k432953k96701L174706
9535 c085695N103265p803249k136251O586774L738438O438422j661528n785679
9527 A394497k492292N162605m747223o794464N103265M628543n221946k373612
9519 e340627K818665n251617M361512j0977955J394497J0058181J1126305
9512 H188961p417538O260402J008785j305486q634013J869219j275816L708768
9504 B403282M509862l412067N192276l293386P773579k225261o616444r524117
9496 e192276p387867N577988M984585j1660369J1868060K225261J157135M094481
9488 E666998J809879o52743Q01094r880159O675783n815349q990055R998841
9480 c85711o023041k106581j48350J0503232J1897730j0651584j2046080
9473 h960385P417538L619757q9010j720869L204376o52743m687883O171390
9465 D302171j809879j364827q574672R286756k729653J2728493p12083j2995525
9457 a869219k047240K937345K551631n04392j958229N63733K07691j4271342
9449 a4390022M747224K759324l352727K96701l857119M094480P387868m064811
9441 f379082J2224101J1155976o112050j483508J216476j4182331K373612
9434 a186806N993370q871374j364827J7416377p476878p002154L263715m687882
9426 c916459q752695J1660369J1066965R731810J5517488m45052K2846015
9419 E7708441J37995868P76497497l33255126m57038991r9305992k8394333
9413 E4207364j0147192j7060336o527433k551633j0888945M954915m865904
9406 G120836J3203216m598873j5487818K284601n63733P892260P12084K373612
9398 A2936185r672469l412066L441736l590087M153820R731809M420853Q723024
9390 B6732805J0028510M1211839J21677285P40418594k58189646m88608030
9384 A93271357j02540039l4773416k5249297j3470248j898890j4686724j572517
9377 i19774M331841J216476L115366K106580j691198l056026L145036o705454
9369 A542847m954914J2135091J364827L174706o735124o230732P832920k551633
9361 E577988n162606k96702m865904N370297J335156q010939L412067P12084
9353 a928559n548318n103266J483507J18681P476878N310956l85712J928559
9345 C352726l560417j097795P387866j1719708N073596N103264n9340o438421
9337 a958229m45053M776894q01095n756008R049395l768109P714239N192276
9329 A4004310l382397j0443893L382398m747224l204376n073595L975800l085696
9321 h574673J3559258m064811n815348M628543k759324l975800O794464n518647
9313 e726338Q871373L441738K136251o497763O23073L085696m806565J720869
9305 B848334n815349K254932Q307641j186806k610973n340626L946129n815349
9297 c412067o824134J0443892M865904n696668p71424n904359J246146o616444
9289 a2669154N370298Q545002m895574m598873J1690038n815349R079065J720869
9281 H426322p239516j097796O349412m984585k9670q545003L204377Q812033
9273 D895574K254932j483508m836234j898889O52743l145036N340627q159291
9265 f379082p71424P180176J928559o883473j2105422k878004O764794P773579
9257 e370297k136250J3974639L946130p298857L234047q159291p328527P298857
9249 a839549k759324m509863Q010941Q990054k699983l857120L501078j068125
9241 C768109K136250j305486N014255K225261p981270J0918615K284602J7535058
9233 C4595394L4803086K38548007K34394185l98677806r1176371k3320738
9227 B9165757j7149347j869219j6674624J7831760o616444j839549K106581
9220 D954915J78020K9671J008785m183491n993370J0414222L26372n934030
9212 H01094p41754k67031k788994J2491133p773580Q01094K106581J18681P71423
9203 E518647q9010j3766949O735124L056025q30764M361512q426322L085696
9195 c56041N874688l026355k996684j246146L56041K343941l649427N963699
9187 C263716l85712k492293j157134O201060p41754N9341k37362j958230l738438
9178 a186806O438422O705454o883475p921929j48351L293386k521962K670313
9170 D45052N93403k225261n310956n340627J1897729j928559j18681K254931
9162 B67031m064810N103265j246146l352726J097795o586773j928560J4360352
9154 C649428J4508703j8514172q782365J453838p951601J1363668N904359
9147 A631858O23073o23073p269186R19775m569203K432952p951600J5636168
9139 H30764L619758j453837N9340O764794j1630698M776894n340627L530747
9131 A157135j691197M598872j3855959K848334P150506p269186O438422J1808719
9123 A1185646n281287q604342J3203216j0621913L293386j0562573Q455992
9116 A068125m45052p447207j78021L056026N310955m272500N845018p862588
9108 d925244J127465k314271j364827N162606J780209k403282p150507k165920
9100 a2253771m183492J3826290l649428q90105k136250O853804M509862K047240
9092 D124150m539532j1423007J7861429m094481O141721K195591j3588927
9085 c323056O379081o230731Q752694n93403O23073M598873N63733p565888
9077 C204376J0651584o230732K37361m628543j869220P41754o586772N340626
9069 H60434q663683J542848P892259O23073Q426323N34062q277972M539533
9061 G476877n874689o616443l026355J1155975m806563j216476J4360351
9054 A1452677j1512017J424166Q60435p862589k96702N014256m74723Q663683
9046 G269186J483508q040611j0265871m064810J1779049K788993k521961N518646
9038 C946129J898890o616442q9011Q307641N221947p803250l679098M391182
9030 E577988N93403J958230L768109m272502k492293n281285q990056J1304326
9022 B165920J2669155r553789j3084535O942815M361511l708768J542847m331841
9014 b996685m836234J3054865m954915L056025K96702l323057N04393m984585
9006 d183491J0829604J216476l056025J305486j720868k670314j720868m153821
8998 d153821k9670k759324j275816O438422M895574K047241j2876845K699984
8990 e014255Q990055m569203R49444N370297M776895j483508j631858n251617
8982 B136250j453837J186806m806563p803250K848335R257085N726339j1541687
8974 d450522p447208P120836N162605P417538n073596l293385l412068k729653
8966 f705453J2847174M865904n370297p743908M628542o497762J602188K551632
8958 A78020K670314m15382J839549n756008O082380K640643j394497p328526
8950 a483507K729653k314271M984584l619758j513177k967015k07691K640644
8942 a750538O972484m302172m74722J157136j78021P476878j2402122L797778
8934 B96701O764794j602188M74723m480193k581302Q455992r464777J0236200
8926 H099950j3321896L797779N043925M183491n073596n399966J0414222
8919 G743909m183491o349412K225262K967014K937345J038455m895575m747223
8911 c263716Q159290J631859o52744q188960o794465O705454L827449m658213
8903 c234046q515333J2995525L085695j572518L797780R49444J008786K403282
8895 A0918615k3113046J2016411M15381M035140n281286L441737P476878O23073
8887 A0532903r939500k136250k047241K878005q634014N785679P654898r702138
8879 e607658M480193n93403N845018m836233m450523j008785J958230p387867
8871 a1601028O586773l975800l768109J1126306p71424L263716k165920k996685
8863 d302171P684568o468092k314272k07691J246146J958230M361511m480191
8855 b521962J0651583p595559K699984l768108k521963p12084J898890k343942
8847 d213161J0058180n63733j1719708K373612L85712r19775k017570L679099
8839 b937344N63732j335156k462623R583458m302171M035139K373612j839549
8831 C679098N577988j127465j4182331J0206531O379082P298857j2906516
8824 D925244j5102105J0443892Q90104k017569m865904n63733j275817Q337311
8816 G71423m272500l26372n281287J4122991L471407O527433r850489p031825
8808 a869219J0651583q277972O260402q396652k788994j305486P150505L708768
8800 E132935p743908N162605q782363K907675Q574672m391182K907675p892259
8792 d124150j691199M035140j48350q277972N874690L501077l412067m717554
8784 h960385J453838N221946R138405j5102105O438422M391182m391182K9670
8776 a780209O824134L530748j216476j3054865j78021N785679K96701k937344
8768 b729653O23073K37361K521962N221946L708769m272502q337311K047241
8760 i79114m153821K788994L708767m717552p71424q455993L916460m094481
8752 a2758164P565888n904360K017571L708768m272501M865904k07691J958230
8744 c026355P595558K225261k907675m598872L975799m687883r79115n696668
8736 h099950J127465J0829604p358196L56042J0681253o23074m183491j6051550
8728 a3321897M064811Q485663L768108l679098K967014n310956K462623k017571
8720 b581303l26371L619757j691197k2371294O557104P417537R761478p832918
8712 g447207j483508N845020p298857K670313j038455N815350O824133n399966
8704 a513177l293387N637328j335156J4330681q396652L56042j1897729q366983
8696 a4479033J3588929m776894L145036J097795n073595R939499k640643n637328
8688 d836234K996685n34063%L412067O824134o349412r019724j186806k699984
8679 a1393337Q366982R316426j3529587m361512N281287Q930714J186806K937345
8671 F735124o675784j068125p625228J8395492J78021m391182r49445K432952
8663 G031825K076911m628544%m242831k581302M74722n251617M74723N340627
8654 a305486M865904l441738K047240p862588j0770265R108736n488977K403282
8646 a0443892J4033980k462623j631857L560417o913144r227417L352727o646113
8638 a6377922J9552628m450522J068125J275816L797779r820819J18681M361512
8630 d74722O468092j246146m836234l679099M005470l501077J572518j1660369
8622 a3351567L590088J6971325O557103l916460j5576827p625229K878005
8615 a0473562k462623P41754J928560J2313111Q159291m153821j1215316
8608 e162606J5903200r702139O616443o942815j2253771r49445J0562574
8601 a928559N162605P120836j275817r642797j424168q01094l649428k96702
8593 f735124K996686J1155975p476877J068125Q812034r998839M450521M272502
8585 H545003j572518l590088m064810J661527o497761P506547J483507p803248
8577 d331841n874690l293387O883475J6733964r672469N993370l115366l916459
8569 e93403n34062n518648o141721O23073J5962540L056025K343942p209846
8561 A987900q040610K07691L441737J18681J0176860p625228J48351O290071
8553 F705453n9340p150505J839548P12084j0443892j48351L056026J661528
8545 c827449N63733O942814p71424p803248J216476n845020K047241l352727
8537 a0829604Q099951k878005m124151M480193N726338m213160L471407m302172
8529 d569203j038455O230731L174706p951600K195592j18681l916460O171390
8521 A78020N637329m242832l293385M124150n93403j48351O23073n666998
8513 c382397Q634013q218631j0265871K195591P209846J6496603r820820k848334
8505 @j305486k670314L323057j0443893N993371k017571j661528j928560P595559
8496 c115365L026355j958230M213160k521961n726339R405436m035139l560418
8488 d272501K937345M361511j898890l946129n132936Q30764k373612R464778
8480 b9670L886789j0443892m124151Q901045P951600k967015k581303K67031
8472 H60434p41754l590087N607657P239517m064811o646112N399966J127466
8464 E192276q248301j542848P714238j809879q90104o824134P625228k848334
8456 a631858l323057J0918615j1897730O82414M747224O616442K492293n370297
8448 C234046n34063L085696r553788j038455l946130J0414222o349411k640644
8440 g328527R524118O52743L708769n370297l234046j335157J2669153l501077
8432 E785679o853804N696668o023040M183491r79115l056025r553788J750539
8424 i049395P743909J157136P476877k492293n459307m74722j5280127P743909
8416 h634013J5161446L679098j0354881N162605K670313K878005l441737J18680
8408 G239516l26372l441737P71424j48351j275816o942814L975800l797779
8400 c946129O438421P536218p625228m598873p71424m035140J0799934q9011
8392 C708768n607657J453837k343942J0295541K878005j1215316M45053K521961
8384 B136250m064809K136250l115365J691198L886789J839549J869220q930714
8376 b551632J2520802j3944970l56041r79115J2372451k967015R702139l174706
8368 A0621913K343942j0621914J958230J453838j1244986m717554J750539
8361 h455992R227415j068124j6348253M895575r316427K3291067k699983j2461463
8353 a2936185J750539P447208M598872j0532902M598873O913144l382396j602188
8345 c145035J5814189k225262o112051l234046L619758k699983R939500n518648
8337 F438422o616442J483506J0977956l530748n429638j483507N904360j1096635
8329 c352726m272502l056026m064810K314272J453837L412067J1630698m806563
8321 g41753Q752693p654899l234045p180176M74722J4004310j0532902O171390
8313 E9340L412067m45052J453837L056026r316427J424168Q60433K9670K284602
8304 B818664M895575k610974J869220l056026r346096N251617Q455991j602188
8296 F675783p061494Q930714o260402K699984P180176m658214m480192l886789
8288 h60434O290071r19775q337311j513178N874689L590088p536217M450522
8280 A038455M836234J246147r108736q515333J513178O853805J1452677q455993
8272 H60434n815349O468092j809878j335157M153820K37361O972486l441738
8264 F290071J602188j3766948r613129R168077q90105K818664N963699j186806
8256 C85711K165921j78020r49445k996684p269187j18681J2135091p12084m598872
8247 b136250L708767o468091O557102K225261J513178j0621913O913144k967014
8239 a275816J48351j394497k581303p12084J0295541l441737M717554p239516
8231 a483507j275816P595557n04393m865903N93402P862590m628544m925244
8223 a631858j809879j008785J483507O201061O52743M658214j335157p447207
8215 b37361M865904q010940J1393337o705454m124150N399967O23073M74722
8207 C679098j0977954K373612N132935P862589P091166j5487817j424167m15382
8199 b165920P12083M569202l649427j0443893M005470N963700K254931L827449
8191 E073595n696668l590088M569202j661527q455993Q812035K759323r731809
8183 g921930Q366982K96701m74722p921929o023041J2075751M658213K67031
8175 C323056m420851j1482348p12084K136251J1244986k729653k937345J6526273
8167 A0948285r909830q188961J928560J987900m776894p714239Q455993K759324
8159 d509862J0087850j0859274m094481p002155Q663683O141722r49445L293385
8151 G71423J483508J661528J275817O171391j3114205k165921O913144q485662
8143 e488977M628543m302172M539533J186805j750538M598873J364827K907674
8135 G684568O23074p061496M539533n370297r168076J068126M094480n518648
8127 i108736J898890R79115M747224n340627q01094J0621913k818665N845020
8119 F023040n221946m005470P714238J3529589n310957P12083o408752j3321896
8111 f290071M539533P417536m569203k610972J335157M064809l738439p71423
8103 f23073P002155o23073m242832l293386l797779L886790N815348j3440577
8095 i316427Q30765J3203215j305486q604343K106581n340627K907675L857119
8087 a661528j275816N073594J631859q663683K373612L85712n192277O379083
8079 i49444N073594L708769o023040k96702M272502l323057n607657j3737280
8071 a6882315J7357037O201061l916460k07691K610974j5280127P862590k670313
8063 d925244R286756j246147o764793J1986740r672468J1897729M509863n221947
8055 I850489l263716q01094K254931M15382j661528l619758O468092m925245
8047 D717553j0147190m45052l916460J0503232l204375j424167Q841703n429636
8039 e04392Q604342Q099951l619758k462622j0532903J987899J898890O82414
8031 D153821J0236201n607658k729654j3737278M213161J186806K07691R464777
8023 G387867p12084q040609j898890M865904L619758R49445J097795l708768
8015 C560418j2313112M450523p862590L738439M094481J2313111j186806R49445
8007 G743909p061496K195591Q60434K96702q426322L352727k106580R079065
7999 E934030r227416P41754k581303p773580N132936J1244986n014254o675784
7991 h218631P12084P358197Q01093q960385P803250M687883q188961q930715
7983 a2936185J2342782n429637J157136L056025o379082J364827K284602R939499
7975 E399967j3292226k136251L085695L26372l26372j18680l886790J5428477
7967 D480192J839549k610973k551633k96701O883475l768109J216476q099950
7959 b907674N310956N63733j2283442P892260j958230N785679j1244986P714239
7951 a127465l530748o824135J661529L857119K37362L738438O082380j780209
7943 B314271n073594n162607N04393L797779L085696l441738R79115K254932
7935 g41753k996685L530747N34062q901044m331842O646114N073595j809879
7927 b996685p71424P12084P773578M836235m776894o201061l857119L56042
7919 d925244R613127m776893Q990055n132936l916459N9340k373612J3232886
7911 A0770264L975800k106581r079065j1215316K640643r19775k551632M45052
7903 h040610n845020L797779n785679n073595J1155976P654899N696668r108736
7895 e548318Q337312r553788M628544J6585613n756010j2313111Q841704p921929
7887 b699983O230730j2876844L352727M242832j958230J2817504M658213j1630699
7879 B136250j097795O379082m361512l560417J542847j1126306o705453R79115
7871 a5814189O082380N073596L293387K788993M124151k640644l263715p328527
7863 g684568m925245k96702J1452678Q9011M776893q812034k907675r553788
7855 a7861430J2906515Q099950q634012l323057J0710923r464777n429637
7848 a2995525J0414222N34063o675784j305486r49445Q90104Q545004l886790
7840 e429637k047240R524117p625228L708769k670313n014256J631858O913145
7832 a008785N93403L26372j18681K462622k017570o349411M717553k937344
7824 d331841M836233J691199j2224101Q30764O527433J0384552n904360N04392
7816 B314271Q515333q426322r672468Q604342K373612O230732k551633l768109
7808 C619758J275816K432953j1155976p12083l827450M420853K076910K165920
7800 B96701K878005q60435J869220M687883j0087850o764794O23073J8899885
7792 A1541688m954915r19775N518648j18681k492292o972485p654898N132936
7784 i19774j097796M954914L797780r227416m272502K284602J8276811p41753
7776 A3054866q634014j839549J186806O52743n281286p41754l352727N993370
7768 A038455j127465L530747j157136N93403K878005N103265j5725178j186806
7760 f052710n014255J008785n9341N221947M124151k284602j305487J305487
7752 c056025N666998o408752l619758N666999r316427J1571357m391181p625229
7744 a1512018Q455993K729654P773578k314272n963699L263716m954914k017570
7736 d539532J542847M747223l174705q01094K788993q159290J097796K314271
7728 d183491q634013J1601028O646113k195591K284601j869219k670314j008784
7720 b9670p328527R257086n63733j18680l708768l174706k759324J5784519
7712 G358197o408753j1393336P150506M15382n073596k521962J0265871N637328
7704 E429637l827449m361511N429636N162606p239516J898889n162605j424167
7696 d094480L501077N934030M45052K907674n429637j48351k492292p091165
7688 f468092O201061L26371q752693l679099J1007626K07691k729654J483507
7680 b403282j602188J157136Q901044r049395J1541688n281287l056025K432952
7672 B640643L738439p803249O52744p892260j157136k729654l441737N014255
7664 a0977955L649428n04392j097796L886790k492293m747224O675784J513178
7656 d094480P031824j1333996O052711l115366K67031P595558q752694j631858
7648 g981270J0918614j987900j9997680P743909J038456L560418R909829j364827
7640 A839549j4212001O290072K996685k610973P892259o883474n162606R257086
7632 e93403N04393M717553j780209q188961M806565j068126N756009M124150
7624 H277971r108735q099951P921930n548318N548318m420852M035140K610973
7616 A216476j1986740P298857J0532902j1037295j839549P269186J068125
7609 B521962M005471j2046080j2639484J0948285N073596q01094M45052k96702
7601 b788994k284601M509863j780209J898889n815349L679098N192276L471407
7593 F082380N993371q248302m954914O023039l471407j987899k373612q070281
7585 a1007625N34063P476877J78021N459307J394497r672468l85712k076910
7577 h099950O82413N281287n34063L204375q90103o764795j780209K996686
7569 e904359M153821l382397J3173545K670314m836235j7594398j572518J5013095
7561 A720868l204375l827449j542848L263716P002155n666998k551633l916460
7553 h723024l293386R405437o646113n9341M628544k047241J602189k373612
7545 g506547J1749378j453837l768108J097794k343941M480192O141721M45052
7537 H841704m45052K521963K967015p803250N785680k759324q040611l323056
7529 b254931J364827o557103K106580j275816J1066965j097796j1601027
7522 h248301L26371J097796N637328k403282j0621913Q307642P358196L560418
7514 E014255K848334N607659Q01094p209847p803248j483508n9340N399966
7506 C115365Q366983j1423008k996684O586772o646113q663683Q604343j958230
7498 e014255n548318R197747M658212k37361J483507k07691q515332l293386
7490 g476877P358197P180175o972485o735123M925245M094480q040610J513177
7482 d153821J958230j2313112J2965856K610972j483507l323056o972486L293387
7474 g417537J1779049j0176861Q841704o735123%J2758163m925245j602188
7466 B521962J18681q723023J0028509j78020j1185646K729654j0592244Q90105
7458 a4390022J4271342L857118j2491132J661529P654897j483506J750538
7451 H30764k67032L946130r494447K225262l263717o23073K937345O171390
7443 B462622r79115j572517O52742K9671O230731j2253771k937345R227416
7435 H60434M687884j6051551J2787834o527432O853804n993370j1215316
7428 a4597713J3737279M45052k907674l649429O883475q307642k788994N281287
7420 e904359P862588m005469M954914p595557n34063L886790R19774m450522
7412 d865904R464777r19775o438421N043924n9340L204376l679099M984586
7404 F735124j4390022j157136Q218631j18680r435108M124151m15382p921930
7396 a4360352O705454q545003J2402122J780209J809879o675783J691198N9341
7388 e132935j275817N310957m687884J364827L56042P12084k254932M658214
7380 i49444K67031o82413o675784J0503232L471408n666999r079065M925245
7372 c886789K195591O82413k907674J1482347n488978K076911m717553Q60433
7364 B96701o468092O468092l115365l619758N666999L886788j987900J691199
7356 B818664j038455O349412j1897730n488977O913145J453837n607658P269185
7348 G71423N63733j038455q070280m15382Q871374M954915j5814189Q960385
7340 a216476L145035l234045J186806l026355o408753N904360l441737O290071
7332 h01094M005470m094480O883474M806564n162606O379082K610973q485662
7324 F141721l26372k254931o082380M005469J1185647L234046L619758j1007625
7316 H515333j1215316K106580N993370K818664j48351k165921l085695m984584
7308 b165920K343940K017571q545003k106580J1957069n192275M598872N340627
7300 H248301K67032r702139o616443k225261O349412j127466K106581k403282
7292 e103265j4033981m064811J6259242J157136L026356o23074j4301012
7285 a7683409L827449P298857N132936k017570O319741O794464J958230p150506
7277 D480192m391182O764794J928560j1393337O082380J602188N9340n756008
7269 f23073K610973J0325212j3677938o527433m658214R019726Q010939k492292
7261 A987900k225261M895574m806563P209845L649429p951601k699983N340627
7253 E399967n785678q366983o260401O349412J364827J068125N845020K670312
7245 B284601N785679j5102105N726339q634014Q782365j453838K996684L619759
7237 D005470L85712Q307642o972486n310956M153821j78021j394497m361511
7229 a364826Q30764l263717r316427k37361J0384552j038455R79115J0206531
7221 G180176j2669153O557102K017570p41754k610972j038455o794464%k907675
7212 a1007625p12084P565888J394498k996686o557103J2520803j0058180
7205 i850489j48351j0740594M302171J4004311j0295542m687884P921930J1333997
7197 A839549m45052k284601l234046j513178Q752693R435108j2253772j2194431
7189 a1897730J1215317q60434R49444j809879k076910Q752693K610973p803248
7181 i19774m213161N04392l174706J2461462P12084O764794o557103O23073
7173 F201061m242832r108735N281287J246146M420852j216476n637328l797779
7165 f853804O883474O290071N162607O230731q752694j0325211m717554K047240
7157 d035140K818664J335156P417538R019725k521963j3737279j0770263
7150 a0473562J928559P417538j631858l56042M331841q040610L204376Q693353
7142 E073595n399966m598873P328526k017571R553789n488978k878005N577989
7134 G150506k284602L590088j0503232J453837P180176k017570R19774k432952
7126 C056025j1304326N637328j068125o290072P180176J572518K462622o853804
7118 e607658m717554R791150k907675Q960384j0147190l708769J1333997
7111 B996685o764794l056025o82413N756009l234047n103266O675784J1215316
7103 G803249o082381N34063K640643j127465o379082J48351K967014P625229
7095 H129621J1393337j7000996n459306N281285o319741R49445k67031o675784
7087 i969170k521963K1065806K047240M15382q485663r049394P417536J394497
7079 B314271m480191m331842J869219J0562573o052710p743909K37361L234046
7071 d391182K106581j720869j335157o764794O853805m391182M391182l590088
7063 h841704M064810J186806Q070280q01094l946129M984584K076911J898889
7055 H693353N874690j3855960p951599L471407k551632L412067n934030L263716
7047 e577988L590088q188961J5636168p595557k729654k373612O468093J631857
7039 H60434P120836l026355k759324r049395k551633M094481Q099950j2194431
7031 i405437J1808719l797779o794464O764794j038455K551632M124151j542848
7023 B670313o646113j335156M361512J0562572j987900j1660368k996685J394497
7015 e637328K165921q426323m153821J2372453l26372k165921P447207J48351
7007 A424167j3499918J780209N192277J275816N726338O824135q841704l263717
6999 c382397K907675J186805m272501Q159291K699983j0799933N963699K106581
6991 D569203j6229571N666998M15382L085696K254931k759324n014255P061496
6983 i49444J008784K670313k314271j661528O438422k225261l115365n103266
6975 e251616O557102K106581Q60434p981269l56042J4360352j3084536k996685
6967 e785679K551633l797779m747224J1155976N637328j661529k106580J453837
6959 B699983k848333m153821N043924K284602K521963k343942q30764M687883
6951 G061495r138405j038455p239517N04393R79115k670314k017570o230732
6943 a9789990N874690J4894414j2461462K9671J4212000q01094k047239L293386
6935 C204376J691198m717554p417536K373612k432952J0473562M717553q723023
6927 h30764l738439q01094k254931J987900n132936R138406J3470247J958230
6919 A3796619j3855959j661528o23073j335157j898890Q960385l649428M183490
6911 C916459l26371O52743K403282J958230n192276J097795l204376m391181
6903 c085695j0829605P714239L026355j038455q30764O230731o646113l204376
6895 h663683J3677938j513178K165921j602188n221945l263717P41754M450521
6887 G71423N34063o052710k907674J48351M895574m687883K165921q90105R880159
6878 C857119k07691K165921m302172k907674o023040k818664O824134l857119
6870 g269186O586773n607658J987900j780209q634014J0265872L916460o468093
6862 g002155O586773l204376O349411K907675j216476m45052Q723024j1393338
6854 A305486j987899j424167j987900K017570m183491K729654O171390M45052
6846 C085695j0087850j839549P387867K937344j2313111J1363666K047241
6839 B581303m954915Q070280K254932r049395O408751j453837m836233O112049
6831 E132935k343941j038456p71424p71423j750538j305487K492293N93402
6823 B37361O141721N488978J1423007j4063651m539533Q455993j0058181
6816 C085695n548317M331841p328526L471407K96702m658214O408752k96701
6808 b37361j275816o319742J0295541n518647R435107r791149n399967L204376
6800 e607658Q01094M509863K254930N785680p595559k96700j216476k017571
6792 c382397M984585P298857m005471n904359l797779j780209J0562573j394497
6784 B581303p773579N63733j631858l471408K551633K017570k492292M509863
6776 c145035K076910K551632r731808O141721N04392k195591R019725m776894
6768 D45052p71423%p061496R820819k9670J038455j898890K225262J127465
6759 D895574j631858l975799M747223j48351k136251k581302O438422j3826289
6751 h218631J1868059O379082j483507q307642k967014o616444M836235M450522
6743 e9340k907675k610973j750539J4301012M806564o764794L975800j839549
6735 G150506o290072j364826P71423J631858M865905k195591p654898M895574
6727 A809879M717554j483508l501078q901044J068126k551633M984585K521963
6719 a335156m74723n281286k314272R464777L560418n904359M064810l115365
6711 a335156L738438M539533j0710924o468092M450522J839550L26371N04393
6703 c115365m064811j394497P595559J1897729m895575q871374j275816Q693353
6695 D569203p41754n93403o408752p002155Q010941K106580N281286L145036
6687 H366982K076910k076910o112051N9340o527432j780209M717554J869219
6679 E93403q070280Q841703O646114j958230j0859274N726338M539533k017570
6671 C441737J839549j1482347R108735m687883k284601N756008M509863O586773
6663 A2787834N132936j4301012l26372P091166j1423007k284601M806563K106581
6655 C590088M984585k581303J987900o290072J48351P41754N399967N726339
6647 A3707609O23073p387867p536218j335156m687884J008785K937345J1927399
6639 I257086m005470m272502j839548j4212002N637329M331842m628544L145036
6631 f586773l560418K136251O082381P41753L916459n93403o824133K076910
6623 b610973P862589K788994j5220786J513178P269186J869219j661528J720868
6615 C530747n162605l916460J898890J4864744n815349k670314J780209o527432
6607 b017570L234046n9341m45052Q159291j3559257L174706o379082n93403
6599 h485662O408752L26372p71424p031826j008785N310957Q60434L412068
6591 i79114J305485J157136L56042R49445m242831m74722R79115L975799l056025
6582 b9670L412067p536218K937345k07691j1304327Q307642L530748q930715
6574 i820819j394497K551633J7950439n162606R19775k907675r702138o82413
6566 h248301K878004J1304327n666999j839548m45053M747223J48351k759324
6558 A18680M450523j3915300M45052n548318k284601J1185646P476877q930714
6550 g002155N815349J5695509j1037296o052710l234046o141721J0325212
6543 a631858J602188j1096636q30764Q307642n696669R49445M539533L827449
6535 b9670k967015K136251M094480j9730649R613129M806564q9010P71423l026355
6526 d420852K640643O23074R19774j18680Q485662j1007625N845019N162606
6518 H129621l827450q218630l441738n9340m391182k96702J0473563k9670N9340
6509 a602188K848334P71424j4983425K254931J9107576q90105L26372k0680093
6501 a2847174P476877N93403Tq574673J7475717K937345n963700n043924J3381236
6492 A0028510o438422r316426j0414223R435108O438422o735124J305487M836234
6484 h60434N162605M124151j0473562O468092k521963k254930n251617O082380
6476 D74722Q30764Q01094n310956P150505N93403q188960J0087850O764794
6468 A3203216q426322o616443L797778r49444L056025N696669L85712m242832
6460 E904359R850490L590088j5369137m064810J958229K729654O349412k818664
6452 H129621j3114206J1333997n637329p447207K581303j097795j839549L441737
6444 c649428l174706J1037295r435107k017570J3470247n192276n963699k699984
6436 g625228K818664N34063O230730N845020r613128J542848M302171n488977
6428 a453837j186806L649428J513177L115366j6466932Q277972J513177P41754
6420 b96701p71424K818663N93403r850488M925244j869219J1185646o824134
6412 h9010n93403L679098n162605k07692L827449p120835n043926J2580143
6404 A869219n429637k818664K314272N63733K581303r197747J1512018K848334
6396 D242831o824134k076910M658213n399967r613128J809879Q901045O675783
6388 B373612k343942l412067L352727p71424n370297J987900Q366982k462623
6380 A720868r286756K907675o52743L234046p417538Q188962N785678m183491
6372 B96701n310956k581303J0087850r316426Q010940n429637n162606Q574673
6364 h30764L649428l560417M361511l560418j661528K96702k432952P41753
6356 b996685O824134p536217j275817p951600R642799j18681M331841j0325211
6348 i405437n340627J1155976M153820M865905m15382q60434l679099j720868
6340 a246146J216476K96701O824134j364827m391182P298857K373612p328527
6332 C679098O586773m806564j2580143j928559J5725178o260401L471407r672468
6324 e785679J3648268K729654m687884k492292N9340q159290R405436K07691
6316 D925244l293386j038455R761479j7713079J809879L916460j275816K581303
6308 c26371L590087o52743P239516r583458N696669p387867q485663n577988
6300 a5487818n63733p71424P71424J4033981p031825N63733N281286L115366
6292 h9010j928560j18680n162606k284602M242831M984586p41754j216476
6284 b314271N9340J691199M954914L323057J008785j5161446q9011M954916
6276 a572517Q248300j1066965J216476l85712J1512018q871374M925244m687883
6268 f82413M687883p061495K403282K373611m74722o52743m450522n103266
6260 h960385L619758j18680N93403p12084P417537m836234N04393O764793
6252 D272501j1244986N043926N696668P981270p654899p239515Q752693k373612
6244 C234046k047240o705453l560418O112050J157136K848334k017569j038456
6236 b017570L501077K106581J275816K907675k195591k996685j157136l471407
6228 b047240j1986740R880159J958230M450522k996684M865903o260400P12083
6220 a424167j8573514M183492J3588928L975799j097795O972485o112051R49445
6212 B462622l619757O735123l946130l797778l886790P120835L085696j2253771
6204 h099950P951600m094481O942814K818664J691199q01094l619758O586773
6196 I375767r464777k699984R909830M628543r079066m183490o616444L85712
6188 g743909o82413L975800J453837N93403m836234q307642M124151Q30764
6180 a0592243J5695508q990054P447207J898889n132936p595557M836234N103265
6172 B670313K96702o112050O319741J0384552j8543843l768109J3855959
6165 E103265m717554o408751Q099950R19775p803249L234047j008786P654898
6157 E073595q455992O438422k165921k96701k284601m836235K195592J1066965
6149 F735124r375767O319741r227416K373612P269186j720868J869219n577987
6141 a335156r227417m806564R227416J542848O824134r168076J3766949j0740593
6133 c916459n162606R079065k047240K581302M74723o112050j0977956J1749380
6125 d331841J2313111j2253771O230730k106579Q60433r49444O705453n63733
6117 E904359J869220M124151j2550473q574673O290072K521962j097795l382397
6109 d895574o586774R79115J572518O705454N63733J750538Q277972j0888944
6101 b521962k373612K640643J4390022r820820r019724N04392R227416K225261
6093 E251616K759324O497763j0799935o586772k67031m124151l85712k699984
6085 a0354882L501078K937345j869220N518648J869219M598873n162606k610972
6077 a572517M658212o853804K195592J78020p002155L26372J0443892m509862
6069 b136250R49444O853804n63733r257086M717553p41752l145036p031826
6061 a0354882J483508l649429K96702P150506N726338k788993j305487j038455
6053 d480192J602188l293387k699983j720869M687884N221946K967014o082380
6045 c797779n459307J5131775L26372l886790L115366p387866q634014K284601
6037 h307642O82414J038455R375767q960385j48350p061496o230732Q990056
6029 a0621913M331842k996685J2135090l026354q099951P239516m836234J2046080
6021 F171391m035141r969169J186806j394497K37361P832919J6822975n637329
6013 A1215316m361512K878005q60435j1155975J898890k996686l085695J157136
6005 e310956L026355r79115k106581Q30765K165920o735124K106581J0117520
5997 C115365k136251N9341l827449O913144r435106j2758165N281287K967015
5989 i820819J869219R791149m925244l026355r613129R19775J2105421J068125
5981 a631858J275817Q90103j661527n103266j48351J394497k788994N963700
5973 a809879l649428R435107n518647n043926P892259q930714J364827p387868
5965 a3648269M717554l649428J987900m15382J898889M213162J127465l916459
5957 g684568o23074M183492Q693353l501078K284601n370296L234046O942815
5949 H159291j6377922N874690L056024l530747k967015j869219R672468r286756
5941 g269186N785679q307642N014255m361512l471407L293386k07691K907675
5933 f616443L590088j424167K67031J5102106j1482347J1838389N7649101
5926 F8923758J49507886J55174885j82946145j01679605m1478869j9255928
5920 B8245982L56042p803249n726339k017570N132935m539532o171392j572518
5912 E904359p061494K96701J18681R108735M45052M242832J1304327N9488650
5904 H3847843K09441590N7174379j77902220p9100620m3882152k0027351
5898 B9551469q01094p743909k96702q188961m865905J809879R19775q485663
5890 A898889q248301J5487818k67032k432952N429638N93403K0531743P3522632
5882 A06515838K27006318l0589925j61702317o3375441l6167913j5191117
5876 B6495443l560418n251616m035140j335157l768109J0028510p387867j097795
5868 A0087851m806565Q070281j1719709J068125J780209j0147190J186806
5861 d480192Q604342o557102Q693353o290071J0384552o408753K314272J068126
5853 G328527K254931j5725179R642798N756009Q90105p773579j127466Q990055
5845 A0236201j2936184N103265o408752N370296l115364J186806o82414K462622
5837 A216476o408752k699983J3025194J602189q248301p71424k047240P506547
5829 C174706k343942J157136L797779L085695o379082N756009q515332m272501
5821 d539532M836233M391182R257087j631858j5932870J068126L916458M272502
5813 E637328p269186R49445Q604343n815350J839549J008786m124151q90104
5805 e9340N756008l412067n874689M064810J1126306j2342781m806565m242831
5797 i791149l530748J2253772N993369N488978r257087P41754M035141n251617
5789 F82413j661527M658212n815348m895575K788994O260401R19774m213160
5781 a275816J513177j157135J246145L649429j898890o764793P180175K937345
5773 E429637j5903199Q485662K017570O705454o201062l708768J275817M064809
5765 B165920O794465j4746064Q277971J453837k225261L115366M183491M598873
5757 A3618598j2105421n251615O972484n696668M272501p298856q010941k67031
5749 a3766949P447208P002154l115365j631858q60434K343941K551633J898889
5741 A869219J987900q01094j513178l738438J2520803q960386m865903o82414
5733 d183491K96702L204376O52743J4419692r880160J958230o972484m213161
5725 d717553J572518P714238m658213M925244l679099Q545004j1037295k996685
5717 d331841J424167Q9010j008785p091166P120836J3915300q604344L056026
5709 D569203l293387o379081L471407K699983j780208j424167L412066m776893
5701 c501077n340627R049395J424167N221946k017570p981269Q663682p180175
5693 a661528J2906514j7624068k017570o052711Q099951K07691K195592q337313
5685 a2283442P862590O942814N607659K967015k610974p180176L26372k195590
5677 e63732P120835l708769J631858j661528K225261m272502R19775L026355
5669 D717553Q366983Q9010n132936q990054M895573K076911M213161K729654
5661 A2965855n251616k07692m925244n904359k07691k195591p387868J5250456
5653 B136250J483508n93403k937345J364827r553787J2283441j008785o438422
5645 c263716L708768o764793j216477l026355J750539N043925L738439q455992
5637 h485662J1601027J0414223r494448n429637N162606M925244O82414j5932870
5629 f557103Q663683l323056O646113o023040r375767O112051J0384552p921930
5621 a394497n429637q930715P684569Q930714N073596j127466q099950R19774
5613 b373612R79115j157135K462622n103266j898889N963700n340627J216476
5605 e251616R820819p595558M45052Q307641j2698823M183491L946129N874690
5597 G031825p417536j513178P654898m984586l204375K373612j809879P41754
5589 a127465L26371J1897730J48350p625228k314272O112051m628543L857119
5581 F646113q604342l886790O675783k848334k373612L501078J2758164l471408
5573 H396652l619758l323057j987899l056026j631858P120835K551633k432952
5565 B017570J958230r138406N340626l946129K818665q099951k165921O497763
5557 d717553L916459P209846L85712j572518j5992210M509863J720869k996686
5549 g536218O586774N281285L708769l501078n370296o408752J513178N637328
5541 h9010O527432m480193L679099Q60434r049394N93403j216477P803249
5533 D628543n340626N162605P536218n429637j0740594O883474Q30764k670313
5525 H60434R079066j3796619j0236202N9341R672468l323056M420852R969169
5517 F705453J0384553o853805L85712J898890q960385q218631m213161Q90104
5509 g981270M094481L056025M865904o230731J928560M124150J246146N666999
5501 A0770264j127466p150506O468093L886789r257086n607658R49445L234045
5493 B165920l174705N221946p120835l738439r286757P654899Q188961J958229
5485 A869219N993370n9340O52743m984585j0384551M450522J186806R79115
5477 b96701O705453o319742M74722J2758165o141721n429638K610974j2728494
5469 h366982N132936O052710m45052j987901k492291J038455o52743M153820
5461 B432952R49445n9341o557102J6555943J631858o260402m836234j2075750
5453 h218631O52743O171391m45052N9340L323056K284602k729654j0503232
5445 i405437K373612K610973J809879M687883O52743o349411P506547l501078
5437 C85711o23072N073595k106581j0888944J4241671N132936j3618598j3410907
5429 a5814189Q901045J661528M272502K047239O913145j2135091N192276k699983
5421 a661528J335157M569202l293387J809879L827450j661529m984584O764793
5413 F705453n310956J78020l382396o349412L056026M094480j750538n548319
5405 h307642L619759j038455p565889Q545003N874689j691197j3173547K640643
5397 a1096636P476878P892259p061495p803249K254931j216476R405438Q90103
5389 G41753L115366J305487n370297n93403m005470P714238Q129621k2757004
5381 a1719709Q010941L738438j928559P832919m74723j3381237N874690k878004
5373 d925244L352727j0325213L085696P951600q60434o705454j631858n073596
5365 a5131776M361512r197746M272501Q277972J780209N459308n04393j780209
5357 b462622J483508K996684J305486Q60435r791149p743909N162606N518648
5349 b670313O438422p12084P12084L708768N934030q010940l471408n993369
5341 d064810J1423007n607659N34063o616442l530748l916460J1037296R375766
5333 H634013m094481l827449J0562574q752695m836233m628544M865905J720869
5325 c56041J364826Q545003l174706n192276K106580J453838K670313o52743
5317 F764794k284602k37361K996685l056025m45053m391181m064810J5843859
5309 A1126306j5962540L590088j1363667K136251N726338M509863J750538
5302 A513177P41754m15382l174705j987900k373612J958230J2876844L352727
5294 A2491133p239517l827449j661528L501077J809879J0028511k1629539
5287 f527433J0888945L85712n518647K284600N103266m302172l382396j0681254
5279 a1749379K492293j691199N014255j987900l323056M747224M302171p892260
5271 a0087851J4152661O468093j1126306m717553J3648268q841704m598873
5264 e103265L471407Q60435n04393M272501K195591l857120N637329r642798
5256 b670313n666999J5843859P12084J572518p239517m064809p358197j097796
5248 i969170K67031M272502J1571358L412067n488978K9670l886789L145035
5240 C352726q277970J364826O319741M628544n310957n548317r79115Q30764
5232 c619758l471407j097796M302172P061495o735124N281286k96701Q812034
5224 A0236201n993370l471408L352727j2817503P298856P209846q30764l886790
5216 A097795J720869l708768J780208j3143875R19774O586773P862589L886790
5208 G002155l857120l886788k017570O824133r227416n043925M153821M509863
5200 a542847N04392o527433Q60435P298856O557103l975800M480192L619759
5192 A1274657l975801j987900K37362L886789j3588928n93403j424167j186806
5184 g358197J869220O883474p506547q60435k373612J572518L797779K492293
5176 a483507p565888L857119J2995525n281287j1719708K640643l441737J5814189
5168 E815349q515332O616442j18680r108735Q663682k017570P565889n518648
5160 C382397K284601o319741l827449k96702O824134q60434l293386j720869
5152 c827449K878005K37361j305487j127465M302170n34062l530747k017570
5144 d925244L797779r257087M569203M687884L115365r019725J335157R553787
5136 C857119L115366n162606k937344l530748J246146P773579j987900n073595
5128 b699983j78021M15382m984585P328527p773579k37362o883474J1007625
5120 d005470J2194431r019725l975800N132935k462621o557103j335157m806565
5112 a4835075M302172Q307642J958230n63733j750539n904359J3499917j216476
5104 C797779l145036l026355j839549J2965855m213162J1066966j1541688
5097 D064810J572518j068125j2787834P417537l204376J720869K67031M687883
5089 B670313j1512017J18680R494447n043924m15382M450522K96701j157135
5081 a097795J453836M153821o646112o883475K37361O290072K37361k521963
5073 d776894N696668N9340O290072j572518L26372K07691m213161n93403n429637
5064 d005470j987900J008785Q90105N370296N756009r346096p565888O675783
5056 c204376L293386r998840R286757Q455992j0087850O379081K314272p417536
5048 i79114J483506m391181K343942l946130M005470M628542k729653L886789
5040 D302171J5873531q990056m806564j2016410N192276r19774J186806J839548
5032 A661528J48351J869219n666998P71424J097796m658214k106580M776894
5024 b106580M895574J987900N9340n014254M391181K106580J424168m984586
5016 B759323j631858k07691p417536N637328m776894m865905P832920M361511
5008 A691198k07691m569202n399967N192276M717553n9341n399966L590088
5000 d45052O201061j305487j2639483K699984K581303K521963O290070m509862
4992 A394497J809879q634013M865905R375766r761478L738438K848334j9404277
4984 a3766949O794464N845020L026354J1393338l708769j5309796J1957069
4977 F230731j1779049L471408L619757o586772N63733q01094P239515k96701
4969 A661528r168075R197745N93403M836235p773579m064810N04392O82414
4961 c530747r19775N63733j5191117J7564729Q218630j6110890M183491K165921
4953 c056025J869219j928559n043926J513178r79115Q248301p684568N073595
4945 a987900N103265J0176862j5161446j720869L916459N696669j0799934
4938 d776894j1155976O23073K96702K996685O853804n04392l026355N310956
4930 c382397Q337312O646113p892260Q070281r939500K581303l26372P862590
4922 A1957070j0206532L293387J068125M598874n756009p298856m183492q01094
4914 g328527J5042766L382397n785680J424168k878005J127466k967015r969170
4906 g951600m658213P951600P476877N34062N34063l946129R108735n073595
4898 C975800J0087851l946130n221947K788994J127466j3114205j0948286
4891 a5250457Q60435J1630699O616442l797779L501078j958230m242831k136251
4883 d776894l204376M005470L026356j958230K403282P41753O468092N04393
4875 G209846j928560l975800O705454j0443892M747223l916459m153821l679098
4867 i435107J0770263M15382k551632N934029J839550q366982j305486j572518
4859 d272501N281286M124150k076910m687883m628543j839549Q188960J0562573
4851 A0651583q070280K136250k699983k403281l827450O913144K967015J602188
4843 G269186J18681n696669J631858q930714j48351P506547j4122990o230732
4835 a8603184P862590Q841705k551633j0977956N815350O349412J928560P832918
4827 F497762l026355p447207k699983J3648268J513177j0354881n04393L382397
4819 A008785j78021o082380J0354881R257087l560418q248302N221947P951600
4811 A5725179j7000995n399967N459307j1927400J3351567N459307q782363
4804 c115365J2876844l560418q010940J2253771r909830K848335n934029Q871373
4796 F319741j305486p120835p536218J1274656J008785j1155976R731809M242831
4788 E459307j0117520j246146J542847m272501J0236201n63733n162605n488978
4780 i613128L56042K047240J246146N874690O883474M450522p12083o82414
4772 I850489p71424p565888L619758l263716L85712p150505%N429636o349411
4763 e815349L026355M302171N251617n63733r524117k967015J4152660P12084
4755 H574673J1482348p41754j2669154O82414O438422l827449K076910p298857
4747 D717553k729653L649428M124151l530748L234046k699983k521963m035140
4739 B07691o349412J869220j572518N162606P180175k848334m035139K96701
4731 h9010Q663683l916460p714238n696669O290072o319742R642798M806564
4723 E666998o883474K699983k076910m450522N014255K076910M45052n34063
4715 A958229L352727N281287l85712k017570j394497M153821r108736n577987
4707 c738438M954914k967014q188962J7772419n934030l85712J424167P209847
4699 A0147191j0473562j513178n518648O942815q01094r49444K907673p714238
4691 f972485N221947J1066965n934030J127465m420852j48350N785678P773580
4683 A3499918r019726k314272m272500j572518j1630699m74722J2669154
4676 c115365L857118l85712M687884L649428L56042n251616l827449r168076
4668 i197746J780209N221946m569203O290072J097795j186805O82412j3381237
4660 a3262557J0206532M895574j0087850n459308P803250N607658K967014
4653 B670313m925244R494447j1630698N696668J869220m658213r257087Q455993
4645 b284601O23073N310956O586773l679098N34062N637329p862590J958230
4637 F824134J750539k907675l827449j720869m509862k788994Q574673l975800
4629 b581303l412067q60434J48351M747224K907673p951599P595558K432952
4621 C026355o112050r79115N488977j0681253O260401Q90105J0265871j6911985
4613 h752694M094481J068125K907675J720868j839549k403282m153821j720868
4605 i079065O171391K521963k699984j0206532M628544L501077m74722k225261
4597 g862589k284602K314272J2580143K581303l56042o260402r019725O319742
4589 a987900J6170231L590088r257086j0325212j602188j809879N666998P536218
4581 G981270k403282m747224P41753J364827K9671j038456j631858l827448
4573 c530747k670314j364827L560418j958230R939500N726339K67031j2609813
4565 b640643L471407o319741r435108M925245L946130J987900q485663p150506
4557 a9700979L382397K1807559m420852l471407j542847O260400l412066l263717
4549 d361512P862589o527432k878004R494447l501078m747223R880159N162606
4541 A0384552j1571358L530747L26372p41754p684568J305487N251616o972485
4533 f171391P625228n9340q010940O853804k788993n04393J3054865l323057
4525 F675783j898889j0354882K462623o201062P773580p684569J127466k848335
4517 a0948285N666999Q663683j720869K581303q277971J572518O52743l234046
4509 e043925J869219M242831K492293p298856k492293Q574672l916458M569202
4501 B996685j1244986L026355j898890N607659o260402J7386707j0384551
4494 g71423J48350p12083L590087K848334Q01094l115365q60435k165920N785679
4485 E548318J18680l056025K254931l797779L560418K9670j6407592j4983426
4477 b6732805P951601O438422J3143876m420852r257087L352727J0414222
4470 H90104O675784o141721Q099951j631859q159290J3173546n310957j0592243
4462 b996685P41754L174705p269186J0740594n756008l412068L649429L857118
4454 B729653K37362J246146l797779k9671n9340l560417q366982J4894414
4446 C293386L293387r346096j780209R583457k37361k9670p862589j127466
4438 d213161l145036K788994Q574673K551633j2639483J809879J1512017
4431 G239516k047240o201061M302171n993369J78021n192277j424167O557103
4423 b581303Q545003o290071J2105420m776894m954915O557103k37361r553788
4415 a186806o438422m539533J0206532n607659N756009l916459M628543R019725
4407 G921930m74723L323057M183491j3114206k225260j928560M984584o497762
4399 c827449L174706L768108j0058180L382397J1868060L530747r168076J928560
4391 D598873j335157q070280L293387M450521q366981j513178J691199l827449
4383 i079065O913145l174707n9340J2965855n399968p417536l263717J0651583
4375 B136250K670314M094481N04392o379082M331842o497763Q159291K521963
4367 A1541688j3559258N459307k284602J0859275o52743j5161446O735123
4360 B937344M064811K759324p625229n251615K670313N666998K195591n548318
4352 A869219q01094N251616n281286k551632N904359q604343j394497j038455
4344 f646113J78021Q396651n845018O290071K136250l501077O913145l382398
4336 D539532K314272q485662R524117j542847k314272l085696P269187l590088
4328 D628543l797779p298856j661529N340627N666998N251617m302172K225261
4320 F052710k640643K136251m153821n607658k937345K284602j958230M15382
4312 f408752L412067N014255n904359J0621913q930715j513177K907674R257086
4304 H455992l145036o497762P684568n518648r316426J1868059m74722r375766
4296 f319741Q30764J0621912M687884j0265871K37361k818664N63733K848333
4288 C85711K07692K432952L323057O586773j6081220k878005N04393J750538
4280 c768109M598873l263716R49445k967015n637329J0354882l115365O230731
4272 C382397P12083j78021m747223o497763K581303q723024J1126307M242830
4264 A898889O646114K432952j2016410j2016411p12083J839549J1512018
4257 d15382N518647K818665j483508o794463N34061p832918M331842K996685
4249 c26371j1660369O942815J720869O972484l975799o883475O913145m806564
4241 e103265L412067m480193R761479m124150M064809k106580m74723K521963
4233 C471407k610973J127466m598873K165921j0948285J0354882l946130m035140
4225 i019725O052710P684568M925245k492292k581303r464777L26371P120835
4217 B551632N9341k759323K047239O438423K610973k373612n251617r108735
4209 e785679k343942O319742O023040o379081j0977956Q010941n429638L323057
4201 g239516k047240M74722L679099M302171J18681j958230k284602J0740594
4193 E785679k551633N340627o349412K848334n132935j4568043P150506J2669153
4185 E192276k937345J335157m539532j394497P298856l975801N815350k67031
4177 F527433M74722J275816J335157l649428j0651583Q070280n963700M391182
4169 A809879l619758J364827K521962J869219p506547J0710924j4627383
4162 g476877N192276k343942L085696n934030p862590j898890N756009O616444
4154 d865904R49445k047241O705453m658212j1215317l26372J3232887L857119
4146 A631858j0236201P41754J513177O616443J216476J898890n221946m687884
4138 f527433O349413j572518M539532N014255j3796619M74723R909829p328526
4130 b937344k967015N9340J2758163q9010O883475p654899K907675m895575
4122 D064810N043926j335157N726339l174706p714239m302171K521962n963699
4114 e132935J0414221M74723m302172l145035k818664k937345k581303O171391
4106 c857119N281286K165921n370297J186806n9340O023040m124151p358196
4098 f112050k047241N63733O141721J661528j2016410K818664o82413j008786
4090 a0681254N014256o379082N310956Q634013n518647N577987K254932N696669
4082 I909830k6851485P358197R286757l234046j809880J1363667j1126305
4075 e103265q60435N34063l263716j2728495Q396653O141721L649428l590088
4067 f824134j305487J513178J3262556k67031n756009R316427k373612m124151
4059 C441737q307641k343942O230732j4953756J5843860m895575l975800k67031
4051 i227416l293387j038455R494448N726338q990055l560418J572518j097795
4043 a0414222J1986739Q218632j2787834p328527L234047M865904k254931
4036 d480192m569203j394497k195591J7416377n014255l234046K195591k106581
4028 c382397P12084R850489o052711K225261q90104k284602n221945J1037295
4020 E993370n518648L115366l768108M361511J157136k878005m361511K314271
4012 D15382k37362n756008M509863M925244m005469l412068m509862n9341J2164761
4003 D035140p417537j869219K136251m094481o82413L234046L471407j0710924
3995 a1897730Q515333O557103l797779L382396k284601n132935L352727k699984
3987 d005470l797779O171391j483507J928559N815349j3054865L857119L857120
3979 g12083K907674P12083K284602l145036N607658n577988r79115L530748
3971 D628543m836234l085695K343942O290071l293387n607658l026355j839549
3963 h426322l145036N963700K937345j869219l619759J5754849n488978j275816
3955 H30764k551632k67032L412067k581302P892259j48351j305487j0147190
3947 d865904Q218630k195591O349412K759324p803249J3648269k284602n340627
3939 H485662j4182330J898889n993370Q812035N043924p684568l115366k462622
3931 i197746O527433J4390022j0948286k937343M509861k432951q90104J602187
3923 F23073o705453J364827K492292K403281O171392L26371r969169O171390
3915 B878004n192275l323057L263716M15383k37362J869220l026355n785680
3907 i138406K96702P180176P091165J246146m895574O586773K195591o675784
3899 C886789p41754L738439k373612k492292r464777J898889p71423J008785
3891 e310956n934030P595558M717553j3143876J6526273%K403282N251617
3883 A2105421J364827j1066966m776894O616443n815348j335157M420851m15382
3875 A097795k581302N34063Q871374n756010l886788q515333j453838P002156
3867 d687883J48351R850488n043925q01093R49444M925245n043926M865905
3859 E162606j958230q545003o052710O082381L975800l323057M658213l590088
3851 c590088J127466q01094O408751j898889n162605J1096635l530748j809879
3843 A839549L85712m213161k195591J542848p358197M539533R227416N014255
3835 H782364k343942j2016410L412068M005469N251616K640644j5814189
3828 f082380J2372451n04392q30764p476877j097796m213161R257086l85712
3820 A038455p269186Q070280R138406k848334p209847r791148O201061M153820
3812 A483507K403282k403282L26372j958229k788994L679097M391182j424167
3804 C708768J483508p921929J78021q60435L975799K670314n93403k462623
3796 A78020o171390Q723023r909829O052711P12083N726338p654897J127465
3788 a216476P328526m183491K521963j869219m391182K076910n63732J78021
3780 a18680Q129620K640643j0888944J5576828n93403j4093321l679098K9670
3772 b996685P417537J453837o942814O52743k492292j246147j008785q960385
3764 a4122991J0918615J602188L590088L352727j898890k67031j6437263
3757 a3262557l857119R168076P892260M747223k165921j335156n34063k284601
3749 a631858R286756p269187q188960M005470M569202n488976l145036Q960384
3741 A097795M420852L827450n785679p506547k96702P120835O379082p239516
3733 B017570l056025m480192L649428j394497J809879K551632O942815j4686723
3725 f646113M806564K640643P654898j3707608K937345L204375K432952j335156
3717 A987900n162606J3796619n934030o646112N93403J394496m954914N221945
3709 B96701p565887N399967L174705l412066M45052N043925r108735N310956
3701 d15382J898889l975799k195591p684569L471407L619759R820818J958230
3693 F497762r702138n281286o527433J542847k640643O913145J2016410n726338
3685 b907674m895575J7861429j1037294q30765m064810J602188l293387K96702
3677 g269186L026355K996685l886789P41753L827450j4864746J394498M183491
3669 i850489n281287n340627J0325212K670314M064810M242831R909830K076910
3661 A2817504Q01094p447207P387867l263716n726339l441738J186806L412067
3653 E726338j0087850Q9011R197745q248300L323056K254931J839549R49445
3645 E043925l174706M865905j2194431O319741O230731m331842j483507K937345
3637 D213161O023040q070281J542848m658212p358198M272502L26372M895574
3629 A186806K462622l560418M717554J513177M717554j2461462k907674J78020
3621 d153821R079065k195591n132935J246147J2550472k699984m687883p862589
3613 c857119K551633J3262556n043926N63733r19774j3648268m45053n281286
3605 a2817504J335156K699984N340627J809879L501077r79115N221946N963701
3597 A2075751p803250r286756o735124R049396k136251Q901044n340626l649428
3589 d925244L026355j542848L827448k314270l649429K373612K96702O942814
3581 D035140J008785O23073j2847174K37361R49445P595558M806564p862589
3573 a453837K67031l263716O557102N103266j2194431q871375R702139o497762
3565 a0651583P12083J1749379M094480p387866J157136N696668J78021l412068
3557 B136250K67032R969170m628543r286756K551632N340627J216476j869220
3549 E696668n103265J78020M005471p328526K017570n459308K967015J572518
3541 a453837m15382o527433M124151j7564729O141721K37361J5576828N934030
3533 F052710n93403K165921m213161j750539p832919K670314O705453j2431792
3525 i227416o735124R079066J3766948p447206p180177j127465J5458147
3518 F586773r079065p536218J869219Q426322l204375J1007624N132936l560418
3510 I642798j1185645P150505J0681254r524118j3292227O023041l234046
3503 c738438l797780P892259l174705N9341o705454l857120O497763J513178
3495 e310956l234047J3321897l679099K492293j898890K492293p684568M628542
3487 A127465n04392L145036m836234j4983426O349412L412068L708768L857119
3479 A275816m420851R998839M242832n666999j1244986L619758K551632L263717
3471 C619758n993370q485662Q545003Q159290p625228K937344n874688m302172
3463 i019725J2936184K047241K254931P061496m005470Q9010J305487r375768
3455 C293386l412066J78020K996685m272501m331842N993370K047240O794464
3447 I286756n251616L916460j958230m776894K37361J4479033j1601029r969169
3439 e637328r19775J5102106p269187k284601O52744O853803J542848r375766
3431 a335156Q901044j8336152Q307642K848333m153820K07691K640644P625227
3423 F705453L560418k225261p120836K610973j780209J631859p951600m806564
3415 i375767J958230J0443892o824134k284601J0888944m153821n251616M45052
3407 d153821k047240J1630698K878005n043926m124150M124150R257087j0592244
3399 A928559J48351l857119N281286L085696l352727r286756j928560J3499917
3391 E518647N459308M183491m954915l708769l471407m925244M480192M361512
3383 F942815l649429r375766N577988n429638Q782364r375767O557103P862589
3375 G892259j1452677L145036r464777J542847P387868l234047n162606R731808
3367 C85711P476878j1660368J78021K254932P387866j4657053L323057O319741
3359 A008785q812034J1423007p506547l26372J246146n93403P743909J839549
3351 F023040r346096L85712L115364M183492N993370o141721j4686723R405437
3343 a068125n874690O883475J987899K551633k907675j038455q218630L768109
3335 c916459J2164760q960384N518647k551633j987900J513178j631859o853803
3327 f705453k047241J3559258r79115L886790J483507p506548j305487l204375
3319 b818664r019725L056025O883475O230730l085695r761479M925245K462623
3311 a127465p625229J78021O527433Q396652j4063651m035140M836235J780209
3303 e132935L115365k136251p506547J2105420J958230M776894j4093320
3296 f913144j839550P832920L412066M895575p625228K996684M954916j928560
3288 E785679P150506M272502j1957071r850489L857120p031826q337312J6407592
3280 B96701N459308J750538n726338r79115r138406R969170j750538J750538
3272 A631858M331842n04393M213161j1333996R49445L26372k225262K136251
3264 d74722J1541687n577988j2342781J750539R227415Q930716j3707609
3257 f52743l679098N666997m717553n637328J483507Q426322O349412j1363666
3249 d124150l679099M035140K195592J305486K373611o438421M035140k07691
3241 e04392L679098M954915k076911l975800k848333n04393l501078k37361
3233 e014255k225261o23073P951599q9010j513177n63733k996685K670313
3225 b403282l441737Q129620R197747o408753j958230p298856N756008m124149
3217 b551632j839550K432953m420853P031825j0918614l56042J9522958j631859
3209 G269186j839549j335157m569202o171391M005470l56042K729654j987900
3201 b254931O438422p654898J602188j483507O201060m064810p091166j364826
3193 i672468o82414J720869M094481N934029P298856m509862q752694l263716
3185 g832919J4063650j364827J364827O675784n103266P41754r197746N34063
3177 a18680R375766o527433k195591K9670L323057o705453n963700J5102105
3169 F319741j0888944J186806l352727P743909O883474k07691j839549p387866
3161 a542847k07691P031824m183491M598873j0948284k967015R791148p743908
3153 f171391M806565M687882L323057K848335o497763p328526j602189Q01095
3145 e132935k610974L263717Q337311N34063q040610l768109j305487M331842
3137 d391182N518647p120835R049395J246146O82414l857120M331842j987900
3129 C471407m361511k67031L590087j661529j453836J008784J394497l679097
3121 a958229k284602R49445j1244987O023040q9010J3381237m628544p002154
3113 f853804M569203O942814j3381237J1719709O319742p803250M272502K551633
3105 H337312l234047J0236202o616443k254932m74722L234046k937345o230731
3097 E9340J453837K284602m747223n845020P031825J0859275o557104j3440577
3089 h901045M420853M717553J0473563j1037295n874690r316427J8632853
3082 C115365m984584N340626n845019J038456L174705K610973n192275Q426321
3074 G684568l738439q070279j216477O349412L382397j364827l323056m569203
3066 d865904Q337311k432952N34062k581302m213161j18681r998840Q693354
3058 f646113R939499J127466j0681253J394497m064811Q752695l471408r79115
3050 d628543R079065n93403r019725J631859K67031q60434J661528N845019
3042 C382397k967015n103265M213161Q9011J720867n904359J542848j483507
3034 d509862J246146o319742k729654M035141K343941J275817k047240M539533
3026 b165920J572517j0087851L145036O112051P031825n399967m302171K759324
3018 a335156R494447r138405N518646j097795p862589n281287J483508O260402
3010 a958229N666997l85712r019724q90105P892259O82414J48350l145035
3002 a008785M45053r672469J0206531k937345O675783q930714O201060O023041
2994 G002155q218631m984585K699984M74722J928560j5487818P061495N577989
2986 c946129j750539J0384551P981271m242832p091166j869218q129621J0443892
2978 A780209j2372452J1244986m302171q01094k373612N281287p654899J0414222
2970 A216476R316427j18681j1601028L530747M124151j1541687L323057M658212
2962 B907674j0918614L115366P269186l560418K9671j068126m45052q01094
2954 c471407j0117521k670314K343942R494448O201061L412067P209846o201061
2946 F201061j3855959n34063P832920o586774R049395o646112P773578L26372
2938 C560418j987901l560417l204376n014255R672469N637327j0799933j18681
2930 e815349P358196l293385Q90104J8959225q485663j602188m480193K165921
2922 E696668j18680p654898K047240o379082P892259J48351Tl738438L85712
2913 a572517n815350J0532902L145036n162606P417538l590088j780209r524118
2905 f349412N785680L234045j216476q396652J453838K017570L619757K9670
2897 A78020j453836M035139Q9011k996684M272500k106580r79115L204376
2889 D242831o942814k136251K373612n577988P862590p150507M687884n963700
2881 h604343J691199L738438K96702k9670O052709o942814N518647J809879
2873 C530747j691198l115365L204375l352726k907674L115365J572517j038454
2865 f82413k9670J2550472j068125r553788j2075750m094481O230731R108735
2857 C85711Q129622j691199p714238L115365P387867r49445k729653j7742749
2849 a1808719O794464N993369L590089n043925m776894%j275817k165920K581303
2840 f112050K937344n043925L234046q30764O201060J394498J0295542n310957
2832 F764794q337311N043924m391181K165920K225261P150506j2402122P743909
2824 E963700j691199l560418J394497j424167j958229q277972L916460j038455
2816 f675783P358196J3677939j602188j3351567M361512l827449q366982K225261
2808 f201061m331842l768109N370297Q396653L263715k848333m806564l56042
2800 e281286P595557k848333J839548j3559257P447207L412067J987900J097795
2792 A691198K254931k96701Q634014p506548m035141P061496K076910j1541687
2784 a661528q01094M598872J5309798m005471l352726j0295542j0265871
2777 a0473562Q930715j275817K017570k492292k106581O853804o260401q60434
2769 e666998R850489r19775r435107M450523K610972J572518m45052l738438
2761 a720868L56042o438423N9340O883475J038454L85712p417536J1482347
2753 D628543n370296L619757n756008l708769R672468K9670K96702p476877
2745 d064810m005470M954915K907674l85712j216476m064810J1096635q277971
2737 c056025o794464L530748M361512N756008k403282j928559m539533j483508
2729 f557103q9010M124151m539533J542848k551633M836234N696668m954914
2721 b492292n310957o023040Q129621L234046J453837J3173546n993370r791149
2713 c619758l204376Q01094R227416N281286n726339o319741l916459J4508702
2705 G031825O497763r939500m361511m509863l708769M153821J4449362j157136
2697 H455992M124151j0918615n459307J4835074p743909m15382n488977N63733
2689 b047240Q663683k610973j2075750J1808718j3529587p41754N518648O586772
2681 A572517L352727m628543m45051p328527M153821O853803k610973r019724
2673 h099950j127466o646114J2046081j780209J2936185K96701J335157l471408
2665 E488977r49445o201060O349411r49445l916458m272502L679099M153820
2657 C382397J127465O082381o586773j1986740Q960384m420851k403282O735123
2649 H90104K076911j513178m954914k96702l975800n132936J0236202J542848
2641 a127465o52744K136250L946130K462623l679099J958230r613128J2965855
2633 H396652k937345k37361m509863J097796j78021R375767p951600p981269
2625 d925244N904358n93403m391181M15382N963700P595558l382397n34063
2617 F052710p803248K67031J898889M776894k67032J008786J424167J246146
2609 H604343N014255L5633851K08314123K39734812l59246176p8329196k5130618
2602 C4595394j6911985j7386708J3470248J2787835j3796620r49445Q60435
2595 A2669154P565888N340627q129621r820820P387867j3707609J008785P41754
2587 C056025k225261l619758O557103k640644m035139N281286p862589P714238
2579 B225261N874689m331841r464777P298856J839549J928560J48350J839550
2571 G358197q723023O824133j661528K759324m272502J691199P773579r079066
2563 B670313j364827k640642M836233K07691N548318K254932K314271j0740594
2555 C085695N488978L975800q159291o497762l293387O023040J008785j0414222
2547 h782364L946130J038455J4330682o290072j869219p71424j542848m361511
2539 d302171J2936184l886789J216476O52743q040610N370296q30764L916460
2531 G031825L649429l293387j2965855l738439l679098k818664J5784519
2524 b9670K195590j0473562m539532L946129J038456K047240N251617m865905
2516 e429637O82413N399967k373611K343941J3114206n666999j1452677R435107
2508 F052710l293387m420851m064810K937344J0503233p417538K492293M539533
2500 G328527l204377O201062j1897729L679097l827448J3737278q9010j4152661
2492 b225261J661529m806565o82413J78021Q455992p892259J750538P091165
2484 C530747m15382m272500M45052l708769N221946l975800Q337312n637328
2476 d74722L649428n874689n756009J0117520k96702o972484L708769m836235
2468 f735124O527433M361512l26372n014255L174706q307641r108737Q871375
2460 f557103Q634013q337311J1393336q307641M153820j7119675J2876845
2453 c263716K373612n459308J424168o349413Q634014K729653Q01094r19774
2445 b9670l886789l204377L501078L382397k9670P328526j038455j0117520
2437 d094480K551633m836235n162606K699984J097795J513178R583457l530746
2429 a78020Q60433L85712Q9010m391181j246146J127466n310957N103265k432952
2420 e993370k699983m45053J0859274J691199o112050J157136J2580142O260402
2412 A7297697%j0147191p743909j216476J1482347r079065n192276J661529
2404 b937344P921929m984585l85711K937343l026354r583458P862589R079065
2396 F883474Q90105m74723m183491o408751P832918k759323N459307j750539
2388 E488977p091165K610973j898889p180176k017571J1986740n073595K640644
2380 e34062m74723j750538P536217o23073j0117521M450523M242830N934030
2372 H663683m954915K967015P120836q099951r939499J869219K254932m302172
2364 d420852J1244986j0295541m094481M687884j0859275J809879O646114
2357 e281286K67031j572518O141721l26371P981269m895575L560418o794463
2349 i19774m895575P625228n192276N874689K729654L204376p061496k254930
2341 h90104P951599l708769m806563L323056j869219O349412o82414k610973
2333 C056025j1215316O675784l501078k9670j1304327M391182R108736k165921
2325 d984585o260401R227416M183490K343942R850490r880160N577988l827449
2317 F230731O201061j0206531r138405M509862P951600n93403J394497q426322
2309 b076910r49445j305486r524119Q277972L768109L85712R880159N370297
2301 A3826289j1719709M836235p298856n192277L412068l174706M509862l619758
2293 d420852k9670k640643J2906514m836235k818663Q01094J1541688n162606
2285 E340627J394497l857120p981269P150505j0770264l204376Q723024N34063
2277 b670313K818663O764794l946129l530747J631857k759323J364827J3440577
2269 A3114206q30764m361512o616444J2698824j6199901m480192O201061J275816
2261 H01094L857119l886790o557102m539533j364827k284601O260401Q455992
2253 G41753n666997j720869K9670O468093m15382l649429J127466P091165
2245 D005470L886789o141721j513177m302171J0799934j839550K165921J750539
2237 H812034Q90105L293386j008785o794464n93403k9670j4894415L530748
2229 f794464j483507Q485662K878004M747224J839549j18680r524118r375767
2221 i346097M717554r138406N756009J483507L501078P951599o379081l590088
2213 e043925L649428l293386Q574672n963699j157136N310956l886789j928559
2205 c738438n93403l56042J542848k195592R108736O230731n63733j0740593
2197 a305486M213160p565887j216476n696669J1244987K967014k076911m272500
2189 c708768j602188q693354O319742m242832P506548O942814l441736R257086
2181 H337312n637329k373612j2639483N370297J2936185r405437M242831J0087851
2173 A0918615k403282k165921q099950m005471O23074O023039l145035R524117
2165 G269186O527433m302171O408752o260402j5131775k937345O913145Q663683
2157 G150506M005470K284601j2016410o675783J335157L530748o586774Q01094
2149 f171391J839550o468093N607658L827450M74722j898890Q070280k878004
2141 B403282L263716o112050l797779j0058181j3292227Q099951O527433O408752
2133 f557103l590088O675784J3143875l263716j4063650J127465P862589k07691
2125 A127465n162605m15382k996685j750539j0028511J5576829j038455n9341
2117 d747224K017571K225261J008784L649429k136251J691198N577988q366982
2109 I19774J2580144j0977956J216476j513177J097795N340627p684569j0888944
2101 i909830J0799934N607658N043926o408753q040609M954914K581303p120835
2093 b492292q218632P536218k225261K284602J127465O23074Q60434m74722
2085 i79114J661527N607658R49445N073596k106581j4301011k670314R672468
2077 B907674j1126305M925245q30764J305486J453838M569202J246146l590088
2069 H60434O023040l946130p387866P921929M391182K581303m776894q337311
2061 b670313M74722K076911o942815N518648P417536k551633n043924J661528
2053 e9340L204375n726338j275816K432952l382397J216476L382397r19774
2045 a127465N607657p091165K432953O408751l708769j3143875J1986739
2038 A364826K462623m658213m569203J3826289k254931p298856J2046080
2031 A0918615Q30764j2728493L234045Q248302j3737279P41754K284601j275816
2023 a483507J424167j1541688k759324L797779m15382M124151P506547j839549
2015 a186806m45052m450522Q010939J1393338r405438q515332q871375Q841705
2007 d628543L946130q188961R494447N192276j987900j068126q634012M331842
1999 a542847P951599P41754r375767j750539r524118P565888J0295542j157136
1991 C204376n963699k165921n815350j48351R79115R108736m865904M628543
1983 a038455m450522J2224101N103265l145036o171391k640642Q9010j809879
1975 a839549L975799n904359q396652J0236202J483507m272501q60435r613128
1967 a5191116K967015M213161N666999J928559Q604343j9433947J3054865
1960 A809879N874689N340627k225261q930715n963699p447208J0236202k136251
1952 c441737j275816n518648k96702k907674J0740594r049396O764794M183491
1944 h01094L56042J0236201l263716j1927400L619758r79114P71423j186806
1936 c174706j246146N192275n845018L056025N310956J2817505m925245o794464
1928 D391182j0651583j216476r79115P981270N04392J453837o171390Q871374
1920 D183491L679098n963700j0414222J958230Q010940k106580K848334Q663683
1912 A0859274o675783j0236201p417538J1185647J1719708m539533P536218
1905 A2431792N429638n607659o527433r79114k136251q040610n845020R346098
1897 a928559j928560j483508J691199M539532n666998k699983K462622M569203
1889 d45052J2283441k759324n9340n281287j2075750j4301012R850490Q930715
1881 c857119m361512J3796619J898889m213161q218631N399967n934029N221946
1873 b67031j572518j958230l501077l560418O883474o141721J1601028K254931
1865 C738438M213162q60435j275816N666999j2550473o141721J275816J809880
1857 d124150O616442L738439k432952Q366982K37361j4330681o112051J157136
1849 f883474p239517L412067O794465L975799q782364j780209M984586P150505
1841 A631858n904359l204376k96702K343942K047240J038456m658214L085696
1833 c916459o408753N548318J1007625q01094l619758l768108j246147l412067
1825 f616443j18681J78021j068125j246146R049394L234047K729654k432953
1817 C708768J987900m628543M984585J809879l382397j394497j3974640K076911
1809 h812034J3974640L85712p180176j0770264r49445J1037296L827448N785679
1801 G298856k788994N874690p417537O082380j4657053P892259j0265871
1794 g981270J7624068J068126j6288912N281287N103265P358197j869219m094481
1786 F201061m242832J335157L975800Q990056J631858n073596o82413m213161
1778 G921930m747224j2194431J958230M717554l768109o497763P031825N340627
1770 b37361K106580l085695j691198l441738l797779P209847K581303n93403
1762 i49444q723024L768109j483508K047240n726338P180176M925244m242831
1754 c204376K284602k343942N192275k96701m836234q01094l204376L085696
1746 d124150l234047q040610R405437m153821J5339467k432953o764793K878005
1738 a127465k937345M806563j305485R405436r642798n904359Q604342j780209
1730 A18680j0740593J2135090M302172r227416K047241J6229571m391183j6110890
1722 e637328l590088L323057Q930714l797778n815350O319742l560418q455993
1714 a2283442Q871375N874689o112050k165921M480193l234047J0592243
1707 F023040L174706p714239n251616R019725Q01094L619758J809880K2489973
1699 C3972321M5484340K93556465Q9514842l40197940o2485336l1984422
1693 B7860270j8365822r79115L471407k788994j0384552n815349L115366J2936184
1685 I049395M064811j869220o052710m747224J0532903n34063n637328J839549
1677 F646113l234046j068126N93403j2431792O230732Q159290j097795k848335
1669 I49444K699984l886789J928559J0770265m569204j0621912J275816L085695
1661 A631858O913145j0206531m865905l145035K37361P239516n340627J1304327
1653 C768109J424167l946130k284601L26372k343942j1155976R524118R969169
1645 E281286j394497j48351l204376J335157q099950M925245K937344K551633
1637 D183491j5636168K610973Q574673q663684N756009K254932q366982N904359
1629 c382397r19774l382397L382397n548318Q010940R168076k521963q159290
1621 c352726L204376K759323q485662n34063O794463l501076L352726O853804
1613 G091165p387866J305486O112051j3084536J008785J4004310m064810m806565
1605 A78020o82412K225260p684568J305487M124151l441738l234046j394497
1597 h604343Q901044l115365J364827j0265872L145036j097795L145035N459308
1589 a068125k462622j305487N073595m836234J6644953p506548M74723n607658
1581 e93403k699983O586772j157136m15382p921929j898889Q782363J216476
1573 A898889p209845k996686J0384552K581303p328526J335157L56042N192275
1565 D213161k403282j364827J0621913K610974m628544j2224101m836234O616443
1557 a394497M005470o082380N429636j631858J186806M45052J216477k818665
1549 C56041q218630M628543M242831J542847r820818M806564J542848R346096
1541 H426322r19775J394498p684569m005470P862589r880159K610973k670313
1533 d865904K373612o052711N577988M658213j157136J127466o23073J216476
1525 B254931P862590r642799j2283441O23073j186806P714239L975800J48351
1517 e34062k759324k610973j928560l382397N103266R524117q455992J750539
1509 c293386N666998o942815K818665l975800Q90104O468092Q930715q01094
1501 I761479j0414222o319742J0651583L857120j1126306N103265R435108
1494 A0948285k0917455J335157N934030J2461462n132936q960384l530748
1487 g862589k521963n04393K225262J1037295k670313n785679J008785K076910
1479 b996685m658213J0058180k492292L85711j097795m213161J424167R079065
1471 E488977j305486l530748p417537k96701N9340N785679p239516N666998
1463 b788994m598873P951599o675782k076911J0414222m954914N310956n34063
1455 B047240l649428R286756Q782365j2876845r19775n904359O82414j157136
1447 c708768k314272j661528K225261O319741M895575o527432Q812033m213161
1439 C827449n281286o23073J78021R19775N370296k076911J720869p150505
1431 c115365K610973q960385l026356N103266O942815J780208P269187m954915
1423 C649428R49445l679099o497762R820819N488978r702139K462622N993370
1415 H485662j1007624j631859L085696j216476M717553j0414222l738439N637329
1407 f082380L886789m064810P654898Q01094l738438P476877Q90104O497763
1399 A3321897n934030M45052j483507q010940p387867Q30764N04392M361513
1391 c352726L234046j1126306L085695J2283441L85712N93403K37362L946129
1383 I286756R969171j4686724p209846k610973k165921K492293j424168q248301
1375 a4597713J0414222L441738o616444J48351J216476p41754J335157K967015
1367 b432952N874689L263716m836234j0087850M064810L768110N9340Q01093
1359 D74722n429637m480192O52743l234046Q070281j661529Q218631l827449
1351 a216476q90104N518647k07691m658213N073595j869220j038455n310956
1343 d598873k37361N370296K284602n696668l263717N370298l975801O675783
1335 A928559j1541687L590088J809879K670314O260400n637327J186805p41753
1327 d74722O913144j0236201p209846n9340Q90104K967015l708769L115366
1319 g803249O586773P862589j1155975J335156m272501O171391R49445k581303
1311 b907674P358196M509863l234047K9671j1986740M747224p298857M687884
1303 d094480K225261J661528m15382K165920j1363666K432952l263716q782365
1295 a9433948J4805405Q337311M658214m153821k610973l145035M598872n696668
1287 b640643n637328O82413L886790J0562572O379082R49445q841704q337312
1279 b996685o794464K788994k106581J928560r19774l174707R998841J0384552
1271 I108736o319742M183491l56042o675783Q277971p773579l56042M480193
1263 D569203j780209l560417K07691j0592244J2669153J0651584k017570M331842
1255 A4479033p743909k670314L590088O23073p506548J216477J572518j097796
1247 B462622n132935Q30764J898889p921929L323057J602188Q9010L827448
1239 I79114M450523r375766m153821J364826N132936k07691O675783J958230
1231 F824134q010940K106580j2402122P506548j127465j4716395Q752695L738438
1223 g328527P654898q9010J572518J424167l26372k907674o527433q782364
1215 a5309797Q60434Q099951N488978Q901044o616443J780209r494447m74723
1207 f764794Q634013M480193m45053m331842P71424Q782365l708769m302172
1199 C115365Q099951j9789989N548318k314272l768109J750539R257086q040610
1191 f141721N488978M124150l560417j6941656J0651584J6555943o319742
1184 C857119N696669o853805j038455L174706J602188j246146j0087850N666997
1176 G71423M035141p476877o290072K462623P41753K492293j157136k818664
1168 g239516l679099J5398807o942814l738439O349411j424166M806563l590087
1160 e9340M984584J068126k284602k551633N370298m302172k432952K67031
1152 E9340K462622r850489P506547N251617j038455K165921O52743j0028510
1144 b818664k521963N162607Q426321O141721K165921q515333n785679l768108
1136 a513177P091165n073596P654899m272502l145036m302171M598873o23073
1128 D15382N63732m658212l797779K996685P091165K047240m331842j2253771
1120 a1927400R731809K521962m45051k610973j394497O319741o201061M806564
1112 H01094K96701K076911l560417q634014J7653738j869219l738439J572518
1104 D598873j186806K37361m361511l590088K314271l708768M658213M776893
1096 C738438n815348o52743m420853K165921o23073R464777j78021P41754j48351
1087 D272501j0443892r49445N34063M064811n04393j542848K907675k076910
1079 c738438n815350O319742j572518J542848j097796m153821J3885630j483508
1071 C886789k699983m272501J513178Q634012Q426323j2550474n340626P981270
1063 E577988N934030K136251m094481n993370l530748Q396652n637328l441737
1055 f52743J78021j513178K818664r19774J48350Q129621K373612m895575
1047 E666998j0117520J335157N043924N785680m836235k848334j78020Q218630
1039 H070280o230731r227416n637328J2431792L382397n043925P150505M064811
1031 H960385j898890p387866j0859275J691198L590089Q515332k0027351
1024 a7416378R524119o112051P120836j542848L234046n637328Q129621L471406
1016 G71423r79114K047240j0443892J0147190M747224o052710o497762O438421
1008 A78020r197745L738439J661528P387867j3292227R168077N63732k640643
1000 b432952M776893j305486J809879j394497k403281m420853q099951J5309797
992 A839549Q129621m005470r227416M658213p269186N340627J127465J0028510
984 A0621913q901045L26372l352726P031824l323056j750539j48351J780209
976 B284601j0295541k432952N756009k106581J0562573N429637n756009p476877
968 d035140m984585O646113q485662J0087851J720867q218630Q129620M806564
960 E666998n281287j0859273P002155K907675n518648J958230k521963o260402
952 a2906515R553789J3351566m74722K254931Q9011j5606498M45052N221945
944 A928559N874690J1096636L649429j8840546o141720k136251k343941o735125
936 a3648269P150507Q188960j305487k047239q129621n429637Q841704P031825
928 F52743K996685o557102O052709j809879l234045n963700l085696k373612
920 a3321897Q30764M925245M124151m302172n132936L056026J0443892n310956
912 d687883O82413k729654L797780n34063O972484o23073o824133j483508
904 e429637q9010l530748M895574q90104N459307o023040j928560k106580
896 i642798N073595Q01094Q277971j0325211J5665838j0265871o52743N993369
888 D925244k937344L590088l26372L916460r435107k462622m064811R494447
880 B699983K106581k699984j246146r286756L560418N637327N488978m094481
872 B165920p298855N459306N34063j127465R79114M450523N34062j3499917
864 g803249Q159290M984586M747224l590089L234047n934030m331841n04393
856 a038455l085695p862590M213161J5339467n548318p269186M064810m450522
848 e637328L234046N429637p714238q723024J7208686J661528j186806k521963
840 A750538Q30765l204376L590088p239516j335157M687884k610973O913144
832 C382397P12083n696668K699983L797779p743908L590087j4479032J1274657
824 b462622J513178m895575P41754j542848o942815J3114206K37361P150505
816 F913144n459307l886789K076911J1630698p298857j068126L501078q663683
808 b254931J186806m836234J246146N340626Q930715q277972l204375n93403
800 b462622m124151J898890n251617M687884q040611M361512K610974P862588
792 A542847j0265871J1482347k818663n63733L441737J809879J602188m836234
784 A394497q485662p387868J1304327Q129621n548318q634013R909829K967015
776 C649428j127466k07691j48351J4716395q485663j0503232n014256Q099950
768 I79114Q60435M480192p654897J038455K848333j513177l056025p002155
760 i019725J038455K759324q90104J1155975k788994q30764r108735k076911
752 i761479Q159291Q188961p832919n429637l501078M124151j1541688K3380077
744 E785679o171390j1155977J1630698n459307o349412M302172n34063r049395
736 a7000995J0562573N370297p002155L946130l056026p269187K284602O408752
728 e756009P803249j3796619O023041j216477j958230N014256j869220K07691
720 e548318N518648Q188961p269187j275815M124149m391181r642799N845020
712 d450522O023039j18680K047240j987900l293386K759323p506547j631858
704 h159291p862590L352727L382398P625228j157136l530748M450523K907674
696 A008785r49445K314272m094480J394497N281286n251616j394497J0414222
688 H723024l234047L85712l590088k314271n785679m509863M569203N845019
680 H9010M15382j898889L056025j48351k343941l797779p476878K759324l323057
671 a2669154P714239K343942j691198k373612P031824N073596j3292226J4122990
663 F260401l797779K373612n874689Q366982l946130o23074L768110o349413
655 A78020j839548n04392K07691M153820n103265l26372J335157K996684n785678
646 d687883J275816j542848O290071J216476k729652j780209J4597712l768109
638 H871374o82413n340627q693353P269186k07691N043925n073595J18680L382397
629 D687883J305487o527432M302171k818665l412066n04393n577988l174706
621 a1719709Q841705J5873529j1452678k314270q812035Q129621K996684j0147190
613 h604343Q30764P387868k37362q901045K343942J1037295m15382J097795
605 D539532q723023p031825J0770264n04392m420853P298856K9670j2164760
597 a0206531P417537j097795l323057L145036q01094n103266P803250m925245
589 g091165J691198k37361j661528j691199J48351q9011Q455993J0829604
581 A0354882j0236202j572517M391181q366981j186806O379082j1304327
574 a1541688L708769K492292P269186Q218632N696669p892260n370297m15383
566 B165920p41753O646113r642797l352727n63733L708768k195591m064810
558 h040610K284601N63733Q9011o824135L056026N9340m598873K670313k96701
549 a1037295m539533Q960385K521963j008785j157136M420852J1423007j6971325
541 g387867R850489j0681253P269187l026356M717553J335157M984585p625227
533 e63732k551633o705454m45052J0592242J216476m74722k699983r227416
525 a0859274N014255q010941N399968N637328j898889p41754P506547j3855959
517 a1808719J898889R583459M272500l946129k165920L501076m450521r49445
509 d064810K343942n488978J809879J216476k670313N073595L708768n132935
501 c204376K432953M658212k848334N63733K610973J335157J602188o379083
493 G71423N310957j809879r553787N251616o171391J839549K967015k848334
485 d242831j364827k07691M776894P031825L857119j869219M15382j3559258
477 e162606n637328J1808719N429637q248301m895574K432952L827449m836234
469 e281286n934030N429637M74723m242832N993370K165921K848334k729653
461 a275816N874689j1037295r197747J2402123R227416J898889O260402n845019
453 H307642q277972M302171m925244Q070280L412068k0739434n192277M213162
445 a0829604J3114205Q871375o705454j0087850k254931K848334n63733m74722
437 f082380j661529j720868K07691K9670N370297O230731j3440577L56041J483508
428 i227416J1601028O23073Q01094m954914P41753J394496m005469J839549
420 a186806K937344m836233J572518j127466J305487m124151n310957K0798774
412 A0028510l975800K403282n192276n993369J958230N103264p061494j186806
404 c916459q099951M539533k076911J4538373J453837m658213k67032n310956
396 c797779P41754J1185646m628544N132936k284601j542848p150505M005469
388 A661528O201061q545002m302172j750539O52744J987900j275817J275817
380 d094480j0087851K0680093j958230j1274656l056025K610973K788994N874689
372 A483507J038455J424167L708769m272501m895574p12084J839550J898888
364 A513177k818663j869220O52744N162605j1452677K017570J3677938k284601
356 D598873l026356n607657R791149j3855959Q515332J3025195k165920j246147
348 A0028510M74723j1155976m747224K878005N904359m836234m331842m895575
340 a0681254J1541688j928559K937344j1986740L471408q9011N518648P298856
332 F082380K343942n963700q930714n014256o141721Q574674O082380P269186
324 D302171P091166j1244987j0384551J216476O112051J869219J602187m124150
316 c560418j987900O764794N043925p714238k96701L738438p565888j1126306
308 a6704294J1126306K343942P358196l886789j394496m776895O052710N34063
300 F52743Q070281j839550K432953N103265j1274657j602188J038456j1630698
292 i049395m45053k788994O468093J6526273j335157j4449362j068126m509862
284 a0651583L115365N429638m717554O319742K37361o052710l708769J5576828
276 E548318m035141m747223m539533o82413L827449R079065j186806p298856
268 d035140L649429K878003j3025195o82413L679098N34063L768109L560417
260 C26371N577988N399968o260402r79115K403282j305486o260401n310957
252 f408752p71424N637329q307642K996685N518648Q218630L530748j0770263
244 c56041M094479M569204o646114L145036J364827J0087851m687884k67031
236 A1304327j4004310K551633m806565J2105421m035141r227415M153821J3292226
228 A1333997j068126p269186m391182J4330682j542848q782364J958230l975800
220 E93403p41753K165920k9670J1066966j6318582K284602J78020O290071
212 E488977p506547O616443j661529N63733J335157n488977j3292227j78021
204 a4122991Q396653j453838j157136R583458j48351Q90105j78021M569203
196 F379082j364827l352727n103265J0681253L204376m806564M954915m064810
188 F527433m331842Q60434n756008k996685m776894J48350P892260k017570
180 d450522l501078k729654M74723l56042Q545003K521962K195591q30764l857119
171 a987900k195591N637328J364827l26372k729653j0087851Q812035O379081
163 D865904L946130j0710923m569203J661528k67031m064811K284602M302172
155 b551632K314271j186806Q90105k699984k640643N162606Q30763N963700
147 F082380o260400P328526J008785o230732M836235j0562573O586773j661529
139 A127465j0265871O438423M895574P12083O23073m598872k403282N043924
131 A572517N04393p476877K67032k521963J3203216n04393l293387R791150
123 A1541688j1423008m331841j661528L323057M628542k67031l619758n34062
115 b343941L441736m74722M954915n429638N845020J750539j6348252O794464
107 a809879O290071l174706N93403K551633n63733p298856K699984L590087
99 B878004o23073p892259N785678r49444m658213q871375k610973R108736
91 g832919J2491132j0325211j513178m094481P091166J1393337k136251k07691
83 D865904m035140K788994l085696P150506p476877m776894J928560j4390023
75 a7030666J928560J7357037L857119m45052o942814M183490q60434J898889
67 C946129p091164m74723N637328M539533r168076n251616J898889k67031K076910
58 d153821N63733k729653l026356Q60435J631858K373612K9670r049396p71424
49 a4271342j186806N192277K937344L886790R909829m480192n9341l590087
41 a661528r19775O290071N370297k759324j0236200J1155975o883475k047239
33 a691198k670314O112050q990054p387867J0473562L026356K581302K37361
25 A691198Q30764l679097o408753N518648n993370N310957N548317j275817
17 A542847O557103o942815o527432R405437l916460L708769J720869r405437
9 c857119M776893J48351n518647L738439K788993N073596M242831o379082
1 E014255l501078
0 A513177          $$ checkpoint
##END=
