# Supplementary material for: HIVprotI: an integrated web based platform for prediction and design of HIV proteins inhibitors
Source: J Cheminform. 2018 Mar 9;10:12. doi: 10.1186/s13321-018-0266-y (PMC5845081; doi:10.1186/s13321-018-0266-y)
Supplement: Supplementary file 2 — Additional file 2. Source code of HIVProtI web server. [file 13321_2018_266_MOESM2_ESM.zip › HIVprotI_Source-code/hivprotI/cdw/data/spectra/BRUKPAC.DX]

##TITLE= test32
##JCAMPDX= 5.0         $$ Bruker NMR JCAMP-DX V1.0
##DATA TYPE= NMR Spectrum
##DATA CLASS= XYDATA
##ORIGIN= uk
##OWNER= uk
##.OBSERVE FREQUENCY= 100.4
##.OBSERVE NUCLEUS= ^13C
##.ACQUISITION MODE= SIMULTANEOUS
##.AVERAGES= 32
##.DIGITISER RES= 16
##SPECTROMETER/DATA SYSTEM= JEOL GX 400
$$ Bruker specific parameters
$$ --------------------------
##$AQ_mod= 1 
##$AUNM= <au_zgsino>
##$BF1= 100.4 
##$BF2= 360.131842 
##$BF3= 100.13 
##$BF4= 500.13 
##$BYTORDA= 0 
##$CNST= (0..31)
1 1 1 1 1 1 1 1 1 1 1 1 1 1 1 1 1 1 1 1 1 1 1 1 1 1 1 1 1 1 1 1 
##$CPDPRG= <waltz16>
##$CPDPRGB= <waltz16>
##$CPDPRGT= <bb>
##$D= (0..31)
0 1 0 0 0 0 0 0 0 0 0 0 0 0 0 0 0 0 0 0 0 0 0 0 0 0 0 0 0 0 0 0 
##$DATE= 0 
##$DBL= (0..7)
120 120 120 120 120 120 120 120 
##$DBP= (0..7)
150 150 150 150 150 150 150 150 
##$DBP07= 0 
##$DBPNAM0= <>
##$DBPNAM1= <>
##$DBPNAM2= <>
##$DBPNAM3= <>
##$DBPNAM4= <>
##$DBPNAM5= <>
##$DBPNAM6= <>
##$DBPNAM7= <>
##$DBPOFFS= (0..7)
0 0 0 0 0 0 0 0 
##$DE= 60 
##$DECBNUC= <>
##$DECNUC= <1H>
##$DECSTAT= 4 
##$DIGTYP= 1 
##$DL= (0..7)
0 0 0 0 0 0 0 0 
##$DP= (0..7)
150 150 150 150 150 150 150 150 
##$DP07= 0 
##$DPNAME0= <>
##$DPNAME1= <>
##$DPNAME2= <>
##$DPNAME3= <>
##$DPNAME4= <>
##$DPNAME5= <>
##$DPNAME6= <>
##$DPNAME7= <>
##$DPOFFS= (0..7)
0 0 0 0 0 0 0 0 
##$DR= 16 
##$DS= 2 
##$DSLIST= <SSSSSSSSSSSSSSS>
##$DTYPA= 0 
##$EXP= <PS done>
##$F1LIST= <111111111111111>
##$F2LIST= <222222222222222>
##$F3LIST= <333333333333333>
##$FL1= 90 
##$FL2= 90 
##$FL3= 90 
##$FL4= 90 
##$FOV= 20 
##$FS= (0..7)
83 83 83 83 83 83 83 83 
##$FW= 13020.83 
##$GRDPROG= <>
##$HL1= 1 
##$HL2= 20 
##$HL3= 90 
##$HL4= 90 
##$HPPRGN= 0 
##$IN= (0..31)
0.001 0.001 0.001 0.001 0.001 0.001 0.001 0.001 0.001 0.001 0.001 0.001 
0.001 0.001 0.001 0.001 0.001 0.001 0.001 0.001 0.001 0.001 0.001 0.001 
0.001 0.001 0.001 0.001 0.001 0.001 0.001 0.001 
##$INP= (0..31)
0 0 0 0 0 0 0 0 0 0 0 0 0 0 0 0 0 0 0 0 0 0 0 0 0 0 0 0 0 0 0 0 
##$INSTRUM= <JEOL GX 400>
##$L= (0..31)
1 1 1 1 1 1 1 1 1 1 1 1 1 1 1 1 1 1 1 1 1 1 1 1 1 1 1 1 1 1 1 1 
##$LOCNUC= <2H>
##$NBL= 1 
##$NC= 0 
##$NS= 32 
##$NUCLEUS= <13C>
##$O1= 8601.908255 
##$O2= 0 
##$O3= 0 
##$O4= 0 
##$P= (0..31)
0 15 30 11 22 0 0 0 0 0 0 0 0 0 0 0 0 0 0 0 0 0 0 0 0 0 0 0 0 0 0 0 
##$PAPS= 2 
##$PARMODE= 0 
##$PHCOR= (0..31)
0 0 0 0 0 0 0 0 0 0 0 0 0 0 0 0 0 0 0 0 0 0 0 0 0 0 0 0 0 0 0 0 
##$PHP= 1 
##$PH_ref= 0 
##$POWMOD= 0 
##$PR= 1 
##$PRGAIN= 0 
##$PROBHD= <06>
##$PULPROG= <baxcotest.be>
##$PW= 0 
##$QNP= 1 
##$RD= 21 
##$RG= 256 
##$RO= 0 
##$ROUTWD1= (0..23)
0 0 0 0 0 0 0 0 0 0 0 0 0 0 0 0 0 0 0 0 1 1 0 0 
##$ROUTWD2= (0..23)
0 0 0 0 0 1 0 0 0 0 0 0 0 0 0 0 0 0 1 0 1 1 0 0 
##$S= (0..7)
83 1 83 83 83 83 83 83 
##$SEOUT= 0 
##$SFO1= 100.4 
##$SFO2= 360.133268 
##$SFO3= 360.133268 
##$SFO4= 500.13 
##$SOLVENT= <MeOH>
##$SP= 1 
##$SW= 20.82756 
##$SW_h= 10416.666667 
##$TD= 32768 
##$TE= 273.16 
##$TL= (0..7)
120 120 120 120 120 120 120 120 
##$TP= (0..7)
150 150 150 150 150 150 150 150 
##$TP07= 0 
##$TPNAME0= <gsc.3>
##$TPNAME1= <>
##$TPNAME2= <gsc.2>
##$TPNAME3= <>
##$TPNAME4= <gsc.1>
##$TPNAME5= <           jjj>
##$TPNAME6= <              >
##$TPNAME7= <gsc.5>
##$TPOFFS= (0..7)
0 0 0 0 0 0 0 0 
##$V9= 5 
##$VCLIST= <CCCCCCCCCCCCCCC>
##$VD= 0 
##$VDLIST= <depevd>
##$VPLIST= <PPPPPPPPPPPPPPP>
##$VTLIST= <vttest>
##$WBST= 256 
##$WBSW= 4 
##$XL= 0 
##$YL= 0 
##$YMAX_a= 0 
##$YMIN_a= 0 
##$ABSF1= 10 
##$ABSF2= 0 
##$ABSG= 3 
##$ABSL= 3 
##$ALPHA= 0 
##$AQORDER= 0 
##$ASSFAC= 0 
##$ASSFACI= 0 
##$ASSFACX= 0 
##$ASSWID= 0 
##$AUNMP= <proc_1d>
##$AZFE= 0.1 
##$AZFW= 0.1 
##$BCFW= 1 
##$BC_mod= 2 
##$BYTORDP= 0 
##$DATMOD= 1 
##$DC= 1.2345 
##$DFILT= <>
##$DTYPP= 0 
##$FCOR= 0.5 
##$FT_mod= 4 
##$GAMMA= 1 
##$GB= 0 
##$INTBC= 1 
##$INTSCL= 1 
##$ISEN= 128 
##$LB= 0.3 
##$LEV0= 0 
##$LPBIN= 0 
##$MAXI= 10000 
##$MC2= 0 
##$MEAN= 0 
##$ME_mod= 0 
##$MI= 0 
##$NCOEF= 0 
##$NC_proc= 0 
##$NLEV= 6 
##$NOISF1= 0 
##$NOISF2= 0 
##$NSP= 1 
##$NTH_PF= 0 
##$NTH_PI= 0 
##$NZP= 0 
##$OFFSET= 239.4273 
##$PC= 1 
##$PHC0= 103.0203 
##$PHC1= 38.4532 
##$PH_mod= 0 
##$PKNL= yes 
##$PPARMOD= 0 
##$PSCAL= 0 
##$PSIGN= 0 
##$REVERSE= no 
##$SF= 100.4 
##$SI= 16384 
##$SIGF1= 0 
##$SIGF2= 0 
##$SINO= 400 
##$SREGLST= <1H.MeOH>
##$SSB= 1 
##$STSI= 0 
##$STSR= 0 
##$SW_p= 24038.5 
##$SYMM= 0 
##$S_DEV= 0 
##$TDeff= 0 
##$TDoff= 0 
##$TI= <>
##$TILT= no 
##$TM1= 0 
##$TM2= 0 
##$TOPLEV= 0 
##$WDW= 1 
##$XDIM= 8192 
##$YMAX_p= 972201806 
##$YMIN_p= -27593530 
$$ End of Bruker specific parameters
$$ ---------------------------------
##XUNITS= HZ       
##YUNITS= ARBITRARY UNITS
##XFACTOR= 1.46728315937252 
##YFACTOR= 1
##FIRSTX= 24038.5 
##LASTX= 0 
##DELTAX= -1.46728315937252 
##MAXY= 972201806 
##MINY= -27593530 
##NPOINTS= 16384
##FIRSTY= 2259260 
##XYDATA=(X++(Y..Y))
16383 +2259260-5242968-7176216-1616072+10650432+4373926-3660824+2136488+8055988
16374 +1757248+3559312+1108422-5575546-233168-1099612-4657542-4545530-1996712
16365 -5429568-7119772-2065758+2568942+2722266+3842474+1228646+2718706+3928528
16356 -4824506+1039962+1706220+6436460-7591016-9014930-3689540-409068+813104
16347 -5973742-13515250-8100824-3810958-6540286+1167862+3974450-4384766-6713282
16338 -7269952+3123048-208848+29236+1430322-3968096+2848762-6559206+2828450
16329 +4103342-8053978+2738840+397666-4742800+8804+7764434-844192-1878748
16320 +3650040-390722-2206052-4039960-1857764+694332-489750-4716874+3991798
16311 -4500294+1054890+5109694+3258332-1687426+1627086+507412-6672878-10097726
16302 +5244994-6326032+852156-5898716+291828-3173976-1262594+4745464+267310
16293 -3054636-5694328-1494246+1429982+3315604+7927620+9399710+6797234+5105202
16284 +113254-10538500-12089482+9627094+8973934-4372044+1815502-4420570-4289762
16275 -8449938-2746870-8885956-2550878+5212408+5041186+1995736-5515882-6482148
16266 +1836160-6264976-8427570+2500570-1843792+380262+5787724+1106332-1132878
16257 -1407310-5531334-10622358-12631998-4930130-12220982-16562542-12441000
16249 -3300896-1400858+1768128+3242264+2780246+4686594+9542284-4357976-4893684
16240 -2599052+7266500-3690398-4078226-5280170-2316456-4712-261678-6517492
16231 -2327502-4799648+3896800-2546724-9247978-8489782+2025694+5795394+1108886
16222 -2440452-2435516-77984+1822022-2185482+2050432-3151044-4488278-6700060
16213 +10106690+6984-4313024-7983578-8790442-2591620+1947794-4951826-2530170
16204 -6764392-6966986+1785328-2377568-2075392+5143774+12424390+14742562
16196 +8286526-216024-3642872-3185298-468454-6137326+4740716+12181242+6380346
16187 +5002262-97960+3244520+253146-5747610-9728386-9063798-3285122-1620612
16178 -2966704-2984720+1982230+1382302-3549524+14392140+5955342-1192738-2877058
16169 -210462-3879272-7432288-2426290+2620766+2860998-8322030-3526756+4074782
16160 +3281166-1822994-10398598-886064-2612092+10060274+3905428-5252320-6367370
16151 -362594+176740+5905524+7512662-6613668-10759772-9608552-6292832-6137880
16142 -1375250+15819998+1855796-6150524-5559084+4300600+3593640+2018874-2007914
16133 +2792090+14850464+7911748-2704056+2691502-4561046+7292308+5292910+857316
16124 -1769516-4154696-8390220-1812878+2001520-4172258-1990440-2005740-2183086
16115 -7572836-5040148+5576558+3509574+2634550-5645558-2084202-552158+4077694
16106 +89278+4185426-5737762-9102108-7193020+2099166+4745884+14685672+18389472
16097 +8381524+328422-3932512+2080566+8852070+8555330-1016764-852950+6381586
16088 +2548666-4460702-2822934-5467282-8447754-8976112-13067320-2258920+2907018
16079 +4007368-7329854-12003432-5636552+4152350-592750-6520158-1657906+2865964
16070 +1190376+6757246+2613036+720288+6990416+3411588-4685298+2477398-1966934
16061 -8035540-8055566+1250922+5853848+3156108-2331474+9773816+4296076+9520330
16052 +7436698+2856626+3521010+12490496+16242080+8185126+209796-2738846-8643996
16043 -563180-804026+6858768+8397300+5077864-2382210-11269650-2991246+2868502
16034 +2011736+180312+3025010-798226+9581626+7539508-96594+3042810+4375220
16025 +2527856+408248-5402322+1626476+1494152-9711166-843630-683712-9569736
16016 -4240818+1098182-2302264+4754148+334858+4240298-4137972-2654058+3997004
16007 +2641054+10003922+9903216+6644820+803548-954098+78474-4564542-2618392
15998 +7003006+2497530+4747190+3118844-7412718-2939012-8233930-3696930-4537482
15989 -2878232-8351398-6467138-9774-842626-1501294-956878+2080836+4281806
15980 -1059388-12592468-10091620-8733976-998686-827988-2681308-1057286-317516
15971 -825530-9049686-8156070-6788110-4472298-6193436-9387032-4431452-3275420
15962 +197868+748620-7619594-3384316-7247696-8546854-8247732-8529086-7828870
15953 -5309190-14227640-9005806+1056498+1234448+1966474+2096026-3319584
15945 -10685680-7269474-1710444-1353092-5636036-7059602+3634268-6873326
15937 -10104194-7008962+1875392+3197260+11428500+7277678-1866980+6566664
15929 +9707974-822966-11737084-11702386-7302108+364288-3877556-4846244-5773252
15920 -3059476-2393488-7325552-10162758-12704066-10738492-5754486-4443152
15912 -6493290-5166426-8808374-3886524-4687642-5143558+1672624+9377986-446714
15903 +3750054+5097824+7603008+8403578-2124866-1215504-1336016+10214300+3189792
15894 -4347472-3186092-538560-5574764+5306328+631036-9442524-6463892-769960
15885 +4622172+7956790-9155564+1072062+1105454+7459992+4468048-9304252-1905980
15876 +4611964+6433616-1852416-2889440-2685826-6577198-322068+6282328+5545982
15867 -111718+1610010+12489806+2996584-2176490-5436490-4127844-6166448-2073206
15858 +3117048+5808058+13854532-9302498-7974262+8130298+1437024-4830864+1122434
15849 +601858-6718426-6050990-8831744-1972622-5324762-3889124+2625242+6736464
15840 +3515434+4220796+6649546+8484838+3042494+5521796+3193518+184734-4164442
15831 -36684+464588+4957468+5743992+10463262+624262-2207138+3664378-6236862
15822 -1306382-9991768-4540868-7452674-3024050-2962586-3221174-9387364-5707614
15813 -2401346+1154770-3740582+7167666+8059576+2149310+1995800+1283116-4474110
15804 -886020+5219982+11333540+7652188+5200260-8023846-1707484-6414994+912978
15795 +3745992+1199592-2884880+2398214-3037094-11789408-2775448+3659406+4798006
15786 +15606320+5739498-1402646+3004790+5730984+96454+5463048+6435780+2907820
15777 +1014578+3790482+7719212+4757678+5122618+7438308+9949708+13762210
15769 +17259470+3655404+6378848+1377280-7472922-618074+2997038+8399832-1066660
15760 -3968310-4533766-8151772-2202598+5300612+12733028+2807642+2176286+3448578
15751 +2217630+3679454+2404132-3025790+1401324-5404138+6716174-9289100-8340534
15742 +230600+3509686-7329988+6661772-1223386-1662162+3129934+1613360-8438622
15733 -2623216+384156+10084630+4713544-5300772-4033292-3109916+2966664+7626162
15724 +1782944-1963550-4714934-417718-3605144-7049346+1121574-3406540+831710
15715 +5410196+918836-8694408-219876+6276598+5816656+2031110+1953970-2761110
15706 -10197212-5647490-3917350+1218694-10189242+1692166+219644-3816032+963762
15697 -2607386-7539764-9481006-5263792+3453436+3192724+4082576+8648158+107410
15688 -3545590-3413854-8501512-13642414-15630824-5683734-788596+195940+3713650
15679 +8004684+4993370+2987320-2705022+1232270-1390800+4463092+4724618+836942
15670 +2425624+253464+1445044+3645940+10434604+6661996+1594174+13865730+3562846
15661 +4965446+1932276+3021400-659706-50566+724520+916934+10826472+12410564
15652 -1405370+1472988+190884-5950128-7765242-7877054-4611050-3872908+2079412
15643 -566020-3042564+7314628+10768576+4372624-3881476-1699272+3783926+6438954
15634 -5922844-2926612+1307012+8434616+2595692+1867840+3179216-3673634-949380
15625 -5488428-2121294+3459128-11768900-10689074-5701412-318674-3737472-5117412
15616 -10448756-11210766-9179284-11488586-4588862+150832+5594822+1488000
15608 +5232372+9067096+5832190+6640632+1109202+1733120-5809372-15260408-8879846
15599 -2619474-8021460-2506826-3817212-3846892-1213706-6803578+2319852+11894344
15590 +4658046+10823082+1311154-2106916+2324056+8188246-11315900-10705432
15582 -7100254-2060428-5106794-10018006-6066264-2708310-2683980-8741000-3082744
15573 -690236-5180052-95738+202222-485108-881522-3962776+1013064+5973246
15564 -3997172+1916948+4625006-915436-1630530-7230282-4957492+3287508-2035718
15555 -1783480-665994+5445948+2486370+6567000-678270-7715636-2424384-13247350
15546 -8909272-2058238+3244792-3314262-3635278+3303884-4617376-5993752-362860
15537 -9019410-7515636-4508586-1317210-6994982-605300-3548250+288632-10586742
15528 -8710568-1368026+7349536+3726220+149280-5940278+8298950+6504272+2458396
15519 -7632852-11489430-15713728-14244662-12548352-13198762-8308720-6477344
15511 +5595382-1266978+242884-4094294+5189218+7717580+5050180+1615412+11625302
15502 +6491054+3127112+855250+5705220+6578638+17243358+13081070+7110520-844190
15493 +5286892+10204562+1667846-3069140-2418208-2895244+1514494+1415944+1274602
15484 -1160536-4881898-10805700-5584866-4300890+2773168+4473432+3857590+9674256
15475 +3876002+2865780+1681820-2288724+7140170+2335372+8255196+1739658-2068744
15466 -1560806-2616440+3933780+1050546-6171860+1399146+243328+895482+11223280
15457 +11480906+13971908-3633974-1050232+2723372-1139418+3486488+477504+5461432
15448 +4016718+2083968-1445032-369144-12146620-15618156-9517198-17822256
15440 -13823906-10403144-5178014-10608010-3207448+693610+444888-790668-4117674
15431 +5871782+9529184+3838830-755670-1256054-5746578-4904216-8163048-9345674
15422 -15722646-4392666-4121774-4273970-4405090+424834+792682+348086-2699094
15413 -5615122-2972226+613338+5783668+887356+9758584+5336794+6412428+1369506
15404 +10365890+2039038-1623030-323338-4452686-1330786-2453334-12419232+89052
15395 -1443478+919428-11406318-9539556-5412074-2471116+598908+1849600-4361040
15386 -2118814-3183244+7015842+8251968-6688058-7038180+2332990+7841788+17534608
15377 -1774484+1214806+5549576+18054772+16417132-6360392-2061844-1933600
15369 -2708082+2781068-1248508+7716276+9781808+236088-2396106-323250-1826278
15360 -4353610-7990422-3349774+3023498-10059922-4128562+2146546+5194358-4719178
15351 -1467034+9282058+888308-5256050+250174+3484994+44162-9200400-10564026
15342 +816078-2865318-11817212-8536964-7250574-3261570-7912430-8923042+1745524
15333 +2413120-5908972-4564256-3867058-4376660-4148476-851634-6223940-6761734
15324 -5354380+2107792-6926+3515836+3619874-1660806-2843096+2281828-6729446
15315 -15202724-8346158-7371210-10351544-10272908-2248522+1096332+9091202
15307 -3028570-3539582-4327298-8295390-3974374-5883608+984626-3018748+4290728
15298 +3549142+5567988+3477596-2083762-625682+2620832-3675248-5106276-6130038
15289 -8257894+3790526+1153928+2650160+7430552-8830294-3054198+3080936-1760468
15280 +6552792-2067442+196476-3068208-3554278-1325016-7769920-9637584-3622080
15271 +2344390-595638-3944774-6779376-3658882+2171454+3872388-1544120-1146222
15262 +1268736+4569864-915716-3942168+8942584+4287082+997800-1119996-6273246
15253 -1362390+5519352+1569766+4733538+5235496+3066866+1843870-6104610-5871196
15244 -7340676-141576-4934014+7654070+9354858+8964502+5203746+9031482+1496498
15235 +5145606+53034-5789194-10904556-13051590-9251784-2611370-1839518+3034956
15226 +13500912+7305590+549500+6278460+5848176+5731848+2341654+3092312+6330360
15217 +3970066+7443334+3426690+8310682-940480-11265478+124932-521754-2128404
15208 -4591688-7502812-3757834+8018262-2940610-2053096-9560052+3200270+6144890
15199 +4775382-6039762-6698584-1957216-446676-2014230+2180048+1940296-6882006
15190 -5660532-7123138+1727648-4317450+9214948+1820398+1383428+6727624+1275142
15181 -3555766+9228332+13117392+4367964-7528820-6052968-4487298-9578918-310552
15172 -3960828-1254464-10978222-5348838-5125680-5743862-233330-7519538-4041002
15163 -5806886-287262+6780486-1257960+427006+40806-2139800-2292882-4824510
15154 +2217120-192570+5407200+1228624-678498+4482884-6086390-3872194-9190062
15145 -6973986-18749092-11141688-7473716+1305552-1899164+669066+5418620-4340332
15136 -3576974-3804856-1624574+1416814-3909910-4150316-5839494-8933230-7361550
15127 -4526498+4860382+9916340+5465456-2923218+1326296-7943216-4009720+3331240
15118 +545496-4393830-10187068-128670+1601412-4611554-2229714+764952-7792568
15109 -7001324-9866106-12995430-17107920+6122786+1669912+679924+2035426-160120
15100 +751812+3409446+2764860-9932682-9696308-1916226+269160+2834290-2498896
15091 +4700684+8862732+5878652+77032-3324296-5187882-11044336-2894328-5509946
15082 +3712750+4617260-7307002+2824810+7811014-305582+597104+1982524-7644244
15073 +6403582+2225398-3098126-4532886-201126+759104-8278186-11423588-5862660
15064 -4594052-7841854+2872482-1752318-13042510-1823834+3037254+13314588
15056 +6295350+8184478+8923478+7035366+1801230+9412222+5928652+7039722+2218918
15047 +8149802+2539156-4540984-2033372-5130162-595004+6653212+1332172-6690418
15038 -4546192-3166396+631448+5619160+1277898+1619204-1907180+5559516-8836148
15029 -7322176-536096+5395004+6548238+10614604+8704308+6092962+832660-10538680
15020 -10440544+909918+490012-8946838-2484274-6840130+2277524+2757580+5095200
15011 -2283252-5278450+3635444+7571070+4508822+8054132-7344496-7761808-7313968
15002 -6282060-5000892-4118454-7303258-8111098-4171356+3369076+1583500-8357392
14993 +4478034-9609760+1831834+4818682-1411904+1087222-901830+389094+5483116
14984 -3604274-827088+5543008-1658804-10731206-11920986-6864576+370284-2148298
14975 -2902348-40528+223614+3844906+5898642+1273294+932912+873624-8720-5457280
14965 -3684404-3791702-340918-8017944-14402456-10774618-9470774-4799326
14957 -12235928-7317324-8517856-8280882-1472704-3102494-13242282-4052592
14949 -1982100-5457946-7533158-2926912-5850892-1223874+5058720+1651756+3236068
14940 -6525862-2961872-2541202-65880-2548328-4326094-509412-7255064-8285614
14931 +309016-603040+2026478-3341710-2725162+849890-3809574-9641050-66136
14922 -3243368+1768408+8357234+10183470+9326746+8252566-818942-7146874-4096944
14913 +1262240-2178310-12108586-16305480-18344858-14933778-13414524-5763018
14905 -8056516+993222-7237174-3731514+7353352+5995356+6839868+7741828-5852422
14896 -8942104+1031536+7791848+989218+6864966+9142464-6852212+1448762-6184452
14887 +4869324+4969998+4326570-5327980+1552828+6238108+2916612+5142876+7931704
14878 +3337560+6121258-8649220-10439410-8144796-4095722-4668386-5539814+5234780
14869 -4218022-11862664-7857012+4752174+11880558+4932468+1012494+2803276
14861 +10392494+5204110+2299508-959672-2370194+5840224+3051546-2795732+7243514
14852 -4708230-5605530-1812586-4557454-3193234-8114586-8488066-4647800-10836662
14843 -6108782+4799826-4320566+1852788-12536616-11323006-3730100-8706520
14835 -21566262-8104592-3945086-10122666-5978930-4077086+3340176-6559960
14827 -2308028+6476824+1238722+5015126+3671460+7253790+4461818+3687594-5164306
14818 -1868288-821308+873370-5312862-3454706-4850236+4565206+1162278-980948
14809 -2752920+2238736-7621880-5462928+3568756+640998-5855740-2856458+4601206
14800 +4968004+4093464-1737838+6758578+6041896+3410450-1791370+3263670-3319462
14791 -3080850-5566734+1561822+10816984+1013208-12260414-16472342-13354822
14783 -9040922-8481602-4460036-2004914-5307602-5970018-6263112+3259688-3213082
14774 -10406280-6107022-2334814-891416+385810-4958682-9097932-15199048-17120304
14765 -13361440-7465438-196496-3047424-1638156+2851534-3722392-5823628-9902102
14756 -8137620+484808+4981608+2893094+1883210-1158870-2101426-3176268+701692
14747 -5174852+5735602+4745452-3537704+3588698+13817200+8664732+9364288+8518870
14738 +3692942+10143806-478078-2430722+3012312-7980704+3935854+5569688+4430428
14729 +8324876-5398638-7670020-3882528+5921770+1872946-8445744-4554050-2884
14720 -879218+3106610-987182-4483252-12517048-5935672-124922-3580400-4162014
14711 -4973380-793122-360824-1079948+5302478+68244-1151120-1503244+3284984
14702 +14011230+11602684+6397702+1184432+4808356-5263582+3605880+7353662
14694 +2159128-5727148-5312920+3061940+5494418+1367586+11311876+10323026
14686 +4808922-11357480-11668424-3798358-47098+49772+3269808-2647190-10201114
14677 -13147508-6799600-6848956-10763356-11653468-10142396-9960282-3419950
14669 +8377298-1553692-2921516-3065324-1617968+1439670+4913916+1405840+1453066
14660 +1047264+139938-3276034+8054516+4343424+1805962+6778742+2671466+7589536
14651 -1658750-2536760+10130630+7985876+1936856-4277414+391188+3681686+4116996
14642 -10249970-9566320-14467360-3687182+6291012+3436064+2666726+8988926
14634 +6668626+8689172-913636+2921672+6825690+12024752+8347770+6243762+4097682
14625 -3215890-7178776-6332074-1030246-8736052-5784660-12519232-2602052-4151804
14616 -4870394-1752844-4406896-2723190-11356804+1443670+5932688+15077286
14608 +6500576-255530+4551786-2268758-3419324-12120620+5873346+190256-5371154
14599 -14531172-18381044-12599600-6702562-8993416-1662782-2899122+14591418
14591 +9580562-2253942-7120618-3474280-9150256-5501398+1643304+7045814+4519378
14582 +1004058-2329288-9556914-6484888-12728374-9500890+7726158-3321072-3024538
14573 -6999410-8050518-9562740-3181974-2233674+6872830-2139342-15915888-2411028
14564 +160118+187194+3459758+4855602-3003678-527436-3947474-8323842-2537564
14555 +7792540+2407378+631272+1573338+1668970+2948206-702632-2567352-12754202
14546 -7088856-69492-3336750-1855098-5906306-13082852-10820024-5953576-8950828
14537 -531606-368810+3573416-1172178-3707368-13281504-12976570-82618+2153912
14528 +252180+973912-8279286-12717544-5556050-6121146-7966810+1903666+982896
14519 +9220408+4912468+4788162-2191706-9404336-8317464-6015366-2224700+2465792
14510 +3328996+6245970+877566+75898-6314546-1147530+1248950-1901084-5737964
14501 -5566964+4411662+8595418+14560024+8530746+8946880-556-1738790+87492
14492 -2493950+3719202+4060742+4269030+2131420-3721354-7382854-6343352-9060944
14483 +1099276-2712884-3590796-7256352-8372250-1725426-5012892-5105122-1798086
14474 -4957306-4003124-6280394-4819572-9484030-3474242-3932894+12302830
14466 +10801186-4040504-1205320-3829672+1121196+2396694+3919270-4770048-7434218
14457 -7018380-10860404+1316296-705754+1300976-3212308-2573222+686266+6993038
14448 +5220074-5306000-2892384+730594+4927406+648184+5909658+11828970-4496
14439 -3935090-7017678+2272570+3680374-4428460-2497654+2478394+5550422+3666598
14430 -813892-163800+2622764-5694558+5990174+8206750+5361396-1479472-12219600
14421 -5292458-6425440-2885542-249778-6290594-4229438+2947266+11559970+19121556
14412 +10278236+9311620+11332514+2364496-1592610-156716-11296982-7874174
14404 -1357964-5700492-375048+5000946+6561480-881212-4763460-635240-1870856
14395 -6043046-7849652-5044334-4122766+7843334-134978-3829856+2603256-3380264
14386 -9691278-9205090-12595610-11789586-47778+7671970+4372168+969596+5214862
14377 +10691810+4712974-941204-6137690-3266350-239108-3957280-3168930+3472950
14368 +27584+4183310+4384382+9716336+393066-8952594-249472+8189582+6512340
14359 +9468434+3255514+949938-4890790+7115570+9159838+11557706+6165804+1094748
14350 +302952+7167040-220594-4444370-10105554-3495664-5808636-734500-3727070
14341 -6556916+1895104-3627338-12799628-19281050-5119682-2335250-179200+4724918
14332 +3919172-831616-3454146+1201080+8392632+3688514+4428134-3287176-11494610
14323 -1350564+16433368-2719708+2935756+4830410+4483742+2847710+9151990+2327448
14314 -11541404-7090760+4490228+5466984-184686-7283390+9880608+1479688+173804
14305 -135270-1335532-8205168-4635524-8686226-2723144-5596738-205846+4417676
14296 -5912108-8786938+6275584-1134382-455582-2825504+703142+4874048+4412536
14287 +3102484-11890132-5734450+6116134-9615922-4151000+5247056+6922708
14279 +13835204-3521598+1200424-581496+230272-2431024-2125656+490594+5107494
14270 -4871778-8889304-2783140-4760284-7594024-5996088-3970792-2812178+1995970
14261 +5687410+10217446+645334-3636024-560360-5621884-748826+2607748+3404780
14252 -4404962-6985434-5861320-4507142+4624980-491564-6399644+7254942+4868406
14243 +6657940+10493922+3386850+4331762-3068442+3269468-511794-4783974-11246616
14234 -11118388-7342112+5492672+5303530-3212790-3328364+1214912-8587664+4786264
14225 -2552858-1839822+2238518+5454766+5876034+331664-573534+1816960-6814378
14216 -7792748-9146626-4255686+1579346-2785626-286086+5603126-170820+4440936
14207 -463626-5769744-2638968-5570776-4113398-7198568-1362176-574280+5243384
14198 +15199626+7780942+2089314+2825626+433860+291890+4862480+7147482-5453946
14189 -3848808+2059830+9018784+1605282-1248464-11925944-2496774+3707194-1714686
14180 -4110440-2883998+3387974+18482326+14551732+671308-5592798+4271936-6075702
14171 +5472868+4839654+3454524-7052130+132250+2385134+776120+2668492+5789880
14162 +4919516-856638+8124160+1920894+1866710+3794990+621298+16357044+14222074
14153 +15779412+8915106+3656486-1143568+2883094+5666494+771464-2582796+4888892
14144 +4083934+865818-2420022-1814052-1410986+8574676+3584464+5810600-3544032
14135 -9692744-8765182-10497514-9909694-5581862-1003980-6106714-527836+3753478
14126 -3527468+568010-6139600-4256746-8776760-11585832-10828344-2972536
14118 -11379282-4903974+2005742+809408+8738876-4676732-9859246-718208-2885128
14109 -4997336+1423482+9541226+6650634-3016162+1454494+13925318-5415654-8233792
14100 -4271574-6468648-11456020-4265776-8816402-8542350+6425064+7797814+6123060
14091 +5114134+6433416+2512620-4053406+979108-1201550-5228140+323026+4050066
14082 +8478492-1550976-1386570-3603858-6982862-5982562-2045562-3517350-2688518
14073 -16259980-14346666-5946216-6935404+4485546+5380084+9289974-6018616
14065 -10069398-8919386-3256958+8907318-3264920+5814376+2799792-6937946-8702580
14056 -2404018-1879734-5780206-8334468-6490072-12921250-2183128+1499234-1683474
14047 +3608982+6242674+1819050+2798500+3263532-319342+2437570-412174-9720318
14038 -7765864-11037246-6847292-712764+3630828+4088918+7010990-96034+797648
14029 -11851486-11578654-13575570-5626454-4836770-17513456-13070170-3727022
14021 -2867156-8494514-1133752+3917712+208220+7322732+1833708-2610754-356826
14012 -308504-2981564+11869036+3729656-8053966-5469194-2561310+6356500+238974
14003 -7962366-5253530+5660396+4975428+4744800+3685064-4031634-749870+2253896
13994 -4244846-1221258+4941276+4222092+3319532+6999144+15700760-275280-6779802
13985 +3620464-2121010-7409590-1859440-902278-609656-3361214-2980260-2555346
13976 -6626350-1487068-3802188+177176+5116662+8437986+1618368+238162-9731852
13967 -15243162-15227464-10678940-1686720-1333988-703824-4161096-8063424
13959 -3653186+4925898-4249936-11595770-4963410-9280508-6275426+3115340+1791564
13950 +40652+6002796+4270134+6715666+4892328-3680678-3191518+2206618-8799038
13941 +1547466+2633046-2664318-936820+7280682+7448076+306820+3374098-407298
13932 +8102134-2338406-5314724-7073060-12754168-6191220-757778+2541998-12559678
13923 -4131852-579496-7034484-966022-2648520+1673352-1628020-179812-10117766
13914 -6527384-9951556-7939656-1982132+10074364+14897752+7854668-6150118
13906 -3479384-4297012-11185316-4003056-7351716-9474922-11182140-5076492-65366
13897 +2881242+5062028+376150+1708274+3631762+3839008+857266-471380-5606374
13888 -4477430+482192+6207476+13070820+16996082+11377328+10260412+6489790
13880 +6554216+4888974+2625370-6420380-3720604-8896136-10985476-13175250
13872 +2174640-815122+2770120+5272378-1266216-5403008-3347500+2638234+4568210
13863 -3817232-12107732-788360+2006054+4848958+3960462-2348678-11153178-2067066
13854 -18873872-15020324-12434362-1183446+6248536-3699424-4218966+2389678
13846 +125914+1769460-2478248+2943326-754932+5019776-1402992-3250972+214196
13837 +5922378-1676816-5128150-996834-10538816-7702276-6155632-4910036-5478810
13828 -6756796-4493026-5170646+1267984+6647982-7075962-10270450-15199458
13820 -16460490-6267900-3748664+4180608+89480-1814648-1567692-1722494-1287050
13811 +5217452+3564372+4189176+2042642+4832762+204488+2359918+542428+5939490
13802 +11559194+3486040-4339766+4951104+2412656-3364462-9844246-7215266-5301044
13793 -3783946-4138256-4724508+4913550+1843706-4748394-7023268-6107312-8944124
13784 -5068994-9451464-3745458-9002258-4918220-10797688-19543820-13103510
13776 -3388604+5138908+1817432-11318406-6512414-11305804-8571394-6170132
13768 +2659290+17767688+3973462-732802-3725308-7514628-2057804-8743932-6349786
13759 +4148708-2995820-6072380+975666-515862-1121642-6984302-2997308-4076496
13750 -9135508-8345718-9801358-4335686+3395326-3736566-2742698-1889490-2267078
13741 -1006392-12901202-1870550+4079058+3324372+1340034+11377666+8701670
13733 +9502486+952278-8939512-6944986+1202186-5502976+460944-5830908-8385488
13724 -9323816-6377982-6629134-2728622+13483830+2243594-2769850+3069118+9382416
13715 +13621632+6200914+1072232+153386+4282546+2971902-148924+3878658-667400
13706 -3242378-6240524-13051656+1507940+1022066-4046808-5077966-3150324-3294068
13697 -3569350-503214+8888292+7936994+16595114+12175474+12099252+5877194
13689 +1867408+7438522+2410350+1575758-1701320+1079396-863178-2704558-1658264
13680 +6300012+6823820+2978800+8884508+16861954+10873758+9303238-441852+4047024
13671 +495244+239038+545012-6422718-3412810-3244254+2439724+3355400+397594
13662 -6481886+3942168+4448186-2670466-7669502-7830186+5695634+5338012+1458286
13653 -7631924-12433484-6984882-2316978-6927120-8121998-13223224-7896574
13645 -5527180-5475710-3441988-6028012-5533336-4552376+3106264-15141696-3902840
13636 +4404862-357482+5953778+3172672-1279592-3529060-58968+5376552+13598448
13627 +13278418+8960242+4002134+9937172+3550064+2058500-4136260-926964-3399388
13618 -5118664-8286616+497774+7580666+8308728+5713136+7911868-2683986-1821670
13609 +5190662+6842672+11183530-8240694-15674600-7382430-710008-6657752-9356750
13600 -15310062-9497978-723938+3163582-3676606-8324584-3560120+5538712+5452506
13591 +2501854-1285404-2544170-6479338-3702534-4913138-2411142-194916+13789654
13582 +14352656+12509314+4581380-701746+1395584+5507100-4346320-8836150+2750178
13573 +3215814+522598+348980+2037772+7612200+11872978+9573112+3552998-13411042
13564 -11589450-8024070-11170220-9258370-3988030-603930-3990034+3120160+4302856
13555 -957874-13876596-16404324-7393472-7397334-9139824-2949486-7742806
13547 -13600292+1534874+9411810+1675520+3090246+2932986+3152700+174536-4022598
13538 +11502808-1160692-4749222-6399270+4471168+4668924+14494998+4163268
13530 -5298200+1444066-4275026-761266+2365640+1278352+5777398-4524632-4796210
13521 -6774506+1055820-1188132-19032910-12820754-2383802-5073986+1387692
13513 +12317852+12547160+1657232+4210552+16244064+5859658+3824582+525920
13505 -6491854-1442002-3244822-5026184-11082380-7443514+3117364+10671314
13497 +6710252+11437830-1203834-8384346-2036720-3342886+8094058-296976-4358478
13488 +2308840+1921334+6116474-1056366+2081616+2790802-1798-2408422-11467360
13479 -3193778+10660298-4652776-18738564+227642+471004-4532856-4398046+10626002
13470 +10642588+2457982+2443136+7381812-4312332-12831386-15995900-581000+840504
13461 +16424392+1804198+6519704-135224+8495456-1011870+2339778+215552+9712932
13452 +9831426+5368322+105628-6434496-961934+1535484-2600846-1250386-352448
13443 -4691762-9031924-7840000+4707704+5295246+2872974-1116612+2213002-723958
13434 -476120+10874352-1922720+4470130+14575512+4525970+4359596+3320088-3653900
13425 -11227620+6278-2892250-5656146+2589858+7974814+6041078-2500418+4600508
13416 +6853216+258502+7813326+2282236+4318884-3238860+2509048+7970494-429878
13407 +2796120+495282-1875860-8854074-5138292-8132348-7500610-6949142-5867100
13398 -330968-8076472-5267608-8531862-8837304-10443728-2288026+10666908-235214
13389 -828206-739820-3757954+7161976-12798068-2646076-7103198-2432328-3880554
13380 +1102332-222308-6367278-7065064+4093512+8105146-2347924-4620118+1842346
13371 +6651254-9055198-6274158-10540568-8448496-202982+2178776-1194460-6669590
13362 +3011954-158008-1644880-8735058+62194+6466988+9159290+4950114-4392258
13353 -5687598-5685054-3581300+12446136+13131346+510096+267664-3320476-7452026
13344 -5494674-533512+4083800-4942204+1045680-338748+649594-3027486+473422
13335 -6350392-1780870+4701354-4832414+1098826+1281260+1685012+13952170
13327 +10538626+9275014-489748-10495120-5511038-4655138-6404528-12765874
13319 -14198794-5934112-1642474-1556318+8769396+6520374-1458268-4812796+430582
13310 +588412-2306700-6348970+2737754+931042-7764612-4868602+475740+11806188
13301 +3344818+5600206-6619296-2432854+3311950-9801924-11549648-6736568-7845410
13292 -10120828-3094314-421232+1042490+4452010+1234252+2721992+5270982+3699480
13283 +2343684+12152352+2005702+147884-4694076-6038136-15143648-10650592
13275 -2843714+1581788+5663412-545082-579924-5074844-503512-6738774-4347486
13266 +9100976+10963278+16006010+18719362-712332-7756816-5289810+2110132
13258 +6279574+1168254-4264512-3566286-5804294-90948-425646-4312352+2517002
13249 +262518-1793516+2119208-3823528-6762420+1265946-3637478+3751886-5277668
13240 +3911918-5303820+2192996-4573704-5322814+3573272-2661092-2535076+494198
13231 -6151062-1014712+6642422+5043544-125766-5282346-10106046-2795388-4055396
13222 -13380826-9179144-4255902-10222274+627074-635150-19598924-6739326-5093366
13213 +5629976+4165554+3459306+616454+5425406+6912728+854576+3817404+1901820
13204 +4273658+4381446-248020-7743740-2176602+3504284+729206+1854736+5659010
13195 +4923780-7662276-7579352+189084+3711644+2413754+2536702+8818592+7084992
13186 -5401678-8786620-8805770-10163984-8482596-2622606-1683602-271538-1656384
13177 -2185828-7518532+433346+2947312+9626654+7079536+4047740-357412+1417940
13168 +326038-7940266-4809210-2620590+2729426+4000-14880764-9685664-7308202
13159 +3447504+4498488+6267714-3279812-669588+5194984+5963842-992016+98078
13150 -10257946-15957466-1018564+5145100+4725814-119876+6703464-1255814+6290202
13141 +8740222-966440-567510-2995406+7867896+4667932+6886578+4217034+766434
13132 +6154622-2324684-9704936-11597272-10614954-2231518+3676414+6519516
13124 +1227910-4213966-1468530-776322-7669188-10583708-16905502-5860694+3818630
13115 +3175102-3135992+2385526-3809540+9235062+9756272+2436694-13704376-6844706
13106 -3494356+10874820+3775718-6159166-1507350+1865366+321320-270118+215612
13097 +7091360-1326060-3092022-13317060-19128326-16618856-6243082-4000540
13089 +5636142+2893890+2681890+4985476+1852074+713250-5664992-2679056-1220624
13080 -294338-2789186-4947436-8934876-3549998+2428024+17522818+2723776-1235414
13071 +2144602+10994504-538708+8830666+10317344+755628-4533278+5384918+5323332
13062 +14206-1091666+9890664+13514808+8485444+6828-1072874-1165250+2267164
13053 -387180-4213314-4092572-9579740-15577650-1167862-5420858-879124+5218990
13044 +6073286-1632404+3189510+4292374-7267304-5951596-8306382-7345552+3995278
13035 +5299086+2519036+5044416+2770658+3888376-7007858+335384-928154-11159752
13026 -518344-1369656-4518178-866130-1090576+2580614-1254950-7007050+3836374
13017 +5386534+3358074+3468902+1062084-7763392+4557592+6336796-3883436-8043840
13008 +7385726+6629068+4866272+9998210+14144694+17053398+2301402+535164-4200386
12999 -7964786-6924620-13146318-16005814-7705642-5957884-8061472-1054482
12991 -2944566-3135004-9490410-16957618-17531656-5065324-6535866-11130540
12983 -13182462-9080816-7146856+5033616-81000+410598+1366448-4244828-9530966
12974 -7616396-15730364-7964522-10568746-17732784-14100698-18779476-7572648
12966 -3365504+3001070+7293972+16392504+2731540+4212948+5313048-279302-1246026
12957 -10972762-4127686+6252092+961984+42690+796848-3082158+2788522-2155912
12948 +1060682-293062-652252+3318484-7322920-7319810-6697910-9726814-3568016
12939 +2063066+4496928+3702764+5157292-924808-6951312-8864558-2452372+4347706
12930 +1726820+5366762+5953472+6014722-1480410-296710+2623766-6842966-3428038
12921 -410362+1153982-8628850-3123852-7776110-11734784-19839866-18628948
12913 -12528624-10838858-9611056-9097982+2459540+9688644+4660100+7229270
12905 -4628808-16282008-1991270+224824-8640478-11109792-8396294-4723466-681924
12896 -1286572+14032+2845506+6619242+8726520+4092576+191736-5350750-14819460
12887 -4400580+2905836-1100282-14999192-14163050-6438910-5500300-4878606
12879 -11497184-5516080-7301442+2397556+1407224+4755962-6752346-7291198
12871 -11571290-10589246+11546162+8136104-532704-5926618-7884134-7304342-964196
12862 +8233900+3820852+10456636+10559142-2098426-2015758+587314-6858786
12854 -12223974-2051100-5882128-4371258+1201020+10701086-4018488-2764084
12846 -5458236-4887912+4215646-2594608-579418+2065026-5379288-9710384-2310760
12837 +2745762-3800202+4573000+5395412+5827668+3584832+7922552+7282380+12914284
12828 +337610+6089644-2709924-6161702-11306474-1695378+8578918+12301030-310868
12819 +4741692+4557232+8827654+5372230+1332378-3962488-9135472-3932752-1936750
12810 +3021836+2603724+1172888-330130+3768834+769916-2575860+283818+7734870
12801 -1239470-3142952-5337632-9546334-1971312+146252+7971376+10833702+4009270
12792 -504184-3710998+1687066-212904-2236276-11109390-1762330+7115348+2693576
12783 +7576468+2100538+2703642+190668-4146424+8458580+8205268+683196-3122934
12774 -5141282-7545210-4373944-11306888-3789570+42032+1051916-3499704+3499918
12765 -3575022-2742456+7083370+834504-2377832-3784732+12089354+15600862-2517956
12756 +4649050+2868452+7951904+2474356+4108858+7697466+2098666-12115178-7092852
12747 -2223152-1604584-4271628-14911160-7905934-1891870-7731610-6579704-3671840
12738 +10397414+12356150-853348-11519084-5460046+4064504-3587152-9737654
12730 -2933202-6747162-11303810-6445404+3437662+4416174-5901422-10086714
12722 -8120906+4165854+314500-6390234-10070350-10106650-7424536+9070362
12714 +10093564+5427910-1436680-541890+4165120-3580522-7812492-225008-1772460
12705 -9426308+217908-7808510-953424+7411192+9741554-30286-3026396-3820302
12696 -2623672+3486894+8314320+10386188-3222672+8011928+6740766+4070098+223262
12687 +5374514+2233066-7589836+736528+2163068+2778528-5902172-12686660-5203446
12678 +954124+7664436+7522904+1814044-2714184-7476790-9502728-33304+4476564
12669 +1113328-71676+3970000+3895462+304218-1024822-135196-8937378-4916848
12660 -8719110-7367416+1719334+6801800-995890-8878350-11527582+2966644-3798054
12651 +1777608+960270-8227038-277006-9293104-9882996-9292048-11419466-13373018
12642 -5041090-4601196+2637514+2924652+6771350-6684580-7490572-9326466-4176732
12633 -10224660-2750114-8807594-7955946-3522664-7909752-11769994-3171364
12625 +4516778+7012818+2946180+5420774-1717390+6591284+4489756+986446+484218
12616 +3876252+3766168-3491420-4283958-10025330-11600314-13109398-7470502
12608 -7981034-6842506-9934342-960772+11598650+9243954+1368752+4604726-701174
12599 -4840432-1843450-8605882-10835022-8260712+2605316-4679482-3881362+357530
12590 -2115440-5903106-2660086-11353474-7677080-3620622+3708434+737988+892216
12581 +7806742-2023546-5979406-2547986-2152798+5337528+6300068+13873948+9830554
12572 +11283590-316530-4232264+6803146+6165128+2126410-1700960-4187606-12463168
12563 -11045736-9492380-1269246+6938302-3440606-5397336-1774994-1358386-5987320
12554 -5478080+953528-9863572+4207878+2735668-10257150+1606580-880016+2873158
12545 -6281908-8097860+3246434+292012-9180238-4749928-807270-3975844-15940922
12536 -18938756-5215254-4634952-2089862-660382+551236+3138994+3516672+1819940
12527 -6602862-7778004-6100870-9330438-8236116+2802242+5408280-3715982-14196720
12518 -5716160-7815292-8134904-11735632+866044-1243460-4542464+6040344+2223938
12509 +660584+10115886+1046686+5517744+4095068+6841446+9557080+4103400+4723048
12500 -8598156-1929456+3582672+13383526+7900798+12622078+4752668+5757076+709052
12491 -1958824+913820-5235558+5132916+10056964+9772272+1993508-5000058-2809860
12482 +385818+2377182-984062+8595420+2721792+8703428+331978+229162+5954136
12473 +1000280+2360808-6841172-654932-8157390-3138872+3600532+5876656+1604196
12464 +5985228+11855072+4783286+311866+6338380-951564+72760-2140646-572896
12455 +646766+354192-1418060+4980662+3871916-6317100-2436708-1665618-863810
12446 -1158778-1848798-88490+7486678+14938498-9636684-14672260-6823440-3892696
12437 -1969890-2055376+3325778+1093846-5145372+180550+407778-460004-946756
12428 +7807610+729590+2988322+7516738+2423484+985348+5152774+11527974-3412954
12419 -3319448+3988752-551954+3213138+6344932+3828978+12337152+378180+3555924
12410 -5074950-4307114-10249902-1028858-3638822+5642670+5299246+2879788-65024
12401 +5362576+421674+268576+4959184+7769780+173960+3774592+9273180+8558918
12392 -5957770-6723328-8891206-5915384-609708-46170-1650400+6547856+1266808
12383 -3551072+4491276+2138604-9437862-2405048+394054+11143334-5574840+3475116
12374 +4440876-1903148-8889048-2775714-10953890-288280+6694804+12078642+3855292
12365 +2953800+1722490-2709828-12513136-22506368-14016062-7539208-4285486
12357 -5975672-10177162+2142604-3900458-9437964-4788004+4593680-3212234+4176796
12348 +4359744-2373758-9309808+3353030+4205288+4330946+893800+7700780-1115760
12339 -4360210-4512456-8104156+1374754-6217920-913040-109926-5010702+2351608
12330 -903492+1449080-2255188-1878254-6958718+10484300+6827738+964054-10700830
12321 -10152916+1756010+1638674-945982-6086594+3386808+3837574+8537052+56392
12312 +4222442+5877094+6956174+864130+514680+5402986-4943800-4228826-7092310
12303 -2112074-1785880-6140394-13101376-6788452-8267292-5992774-3072246-3075876
12294 -9659168-1051156-3845950-5889874-6882934-7378828-1102366+2671798-2305058
12285 -6523746-8816964-1878324+8487896+19746+7690014+6196278+15787950+12347630
12276 +6250836-2690782-207786-3082572-11984902-11944204-9294270+1122364-4793322
12267 -3475238+1890466-1978448+3518186+735074-1588040+5210180-5407190-6261676
12258 +9535258+10885790+63194-5517930-340844-4734670-6376446-7935704+2953286
12249 +7877532-2289906+12620+663042+1596368+3864854-2588180+4077442+4008386
12240 +3824954+6123972-10391576-13017690-8954210-5491734+147924-5329722-6095910
12231 -7952202-2309428-2205884-4512296-6247960-5337806-5899712-2389570+3615868
12222 +10320884+5184592-9067510+1850506+11452694+12937568+11316618+7527200
12214 +625744+1292102+710316+12471346+9129404+8352942+6375840-1688200+1398100
12205 +4594954+6166930+7304850+8889146+3249724-1433846+6896188+9736780+3745618
12196 +6413256-10914844-12833826-14655694-909046+6855348-742652+2630186-3397290
12187 -13419588-1532746+11695834-3027658-13425908-2142392-3915106-1924770
12179 +5354348+5603672+5819706+3671282-38670-5887238+7112346+6636616-2435910
12170 +1540770-4792380-12529024-2800398+4123976-290896-7522650-15325758
12162 -10887174-3371184+1997868+2384480+4964738+6267666+5797460+5282584-4964292
12153 -8107276-3010556-767744+3243212-10193098-4210320-2244454-11563608
12145 -14482418-9644336-3058916+5688712+4838298+2579386+10119908-4038852
12137 -2995820-427132-3942342-4059942-7302398-4044352-3972272-5145124+522182
12128 -1925072-3973426+13798+5123654+4182828+4496950+12880424-1087872-2944508
12119 -8431064-4538588+4248964+11671672-7530896-6649656-6810990-2811828-5669974
12110 +8113874+5620028-3030636-4890184-7788288-4867308-11080320-8924130-2379090
12101 +1407024-3188728-4861324+1535976-4552176-17795354-1044118+4928806-3546418
12092 -4469682-6142412-4943152-6091152-2555700-9453802-787878+5507224+3383360
12083 +1903860+4648+5426784+6106962+3522602-1740084-3923984-3488638-2161578
12074 +1651212+8950618+730728+6966220+3134134+761740-10316634-5955598-4289070
12065 -8924378+2116710+2059434+5891752+11409364-3845514-5875846-6738170-1212532
12056 -1924712-689932+2482850+10155998+6728142+3447178+4132100+1914238-6041868
12047 -4610342-1770338+13442832-518982-11295982+837886+1697984-4330784-8018004
12038 -9580690-7555814-5027320-6054412-48486+963226-1809734-3564108-1243842
12029 -5085612-7695358-2868128-1251486-5130310-6035376+1591858+4293550-1082536
12020 -1785196-11729118+1410252-2430890-362156-1516082+71534-232692+20308
12011 -374736-11128324-8585490-10624030+3360710-3407478-6497912-687456-689290
12002 +1225994+1591882-1235552-12076684-12868916-4864410+433212+3960348+927154
11993 -4387276-5224570-4025124+2085312+4691232+431748+1400298-6697364+2570760
11984 +2905462-1165252+2071432+5054070+4371720-7553698-5232526+6241540+2912310
11975 -7236916+309848+823100-236118-5034266-9168780-2399206-1491270+9147350
11966 +7977516+9368688+2864264-5723664-5838894-5483316+123224+9199314+3463964
11957 -4647606-11419830-6980752-9219636+6005252+11386944+4533820+3852508
11949 +16574332+210348-127140-87498+44422+589284-4872718-8434210+239566
11940 +13552018-241934+1454820+2597506+2651000-5436996-15139828-17099556
11932 -12888774-5460586-8455006+2398104-8568450-15114112-17266002-3810952
11924 +9936670+12519462+3847036+1587246-3113124+8304402-2466340-782456-2856548
11915 -2470376-4415268+1656232-1514290+4860836+4034580-3782742-5173452+1869330
11906 -759520-3155304-3069642-3738822-5214110-8104700-17134116-7093804-9644116
11897 -5973636+280654-6957414-3258274-1520110-1705154-4290100-2798152+2366612
11888 -3898710-5405640-2603050-635514-3373070-7432266-8476380+2375944-8323450
11879 -1144026+2123838-1216938-6507800-8821654-16782062+1589180+10277122
11871 +17261176+3004724+1282990+4442924+9555492-1622016-1978214+4453026-7908872
11862 -7950570-15699522-11096176-10042242-9291626-5534978-1612684-2454646
11854 +7706988+10788724-6996224+1302996-4523952-810372-347276-4246412-4935532
11845 -4575010-20666+8659896+6775970-3649002-8706066-6047572+816806+4674168
11836 -1780038-4007280-8852442+1878322+5855310-1795730-9114486-8790110-7485570
11827 -5152576-2352550-4162644-11050180+1129868-2805102+297076-3462982-1499508
11818 -6683440-8605872-4973708-2274148-6557400+672232+2885222+609128+8359336
11809 -3683490-2847556-6382260-9158934-2343410-7853246-5113214+1446384-4647544
11800 -4820650+5661854+340258+6784910+6344330+8080160-2182242+2389508+12927524
11791 +7204026-2924840-4211900-565654-8064182+6040730+1826358+4015380+835700
11782 -4432904-776736-2700044-860914+475318+2447148-9527076-7123090-9775550
11773 +2668754+222252-4172146-2464802+2938012+1109756+3689266+3170556-9025396
11764 -3485762-4040550+767268-1345088+159686-8738058-14278918-5783458-9779068
11755 -4539322+680776-1930334-628148+5870474+11523388+1834390-5184960-9149368
11746 -7594114-1826416-9361028+1058794+1093290+6849446+8940856+3151244-4137918
11737 -6337446+2459404+1899922+3729798-8552746+186046-1629640-5140294-9698248
11728 -6243626-9879930-2552170+5128688+3036834+5044008+12030808+7752396+3327730
11719 -2477254+2717936+4534490+1042698-5247280-11559412-7541932-8659368-3827512
11710 +3690858+6399528+1478918+3141006+5978580+4194302-6836268-6135636+9854342
11701 +4945618-8111962-14017582-7583312-2978868-1209740-4723964-4661476-8589228
11692 -15158362-11686560-8397066-742230-4664506-3124786-1517238-4387590
11684 -12611072-15104762-11118390-5487670+657922-1268106+3497166+4901012
11676 +2783192+7032278-2568942-5083944-8818634-2748626-5276852-12218018-3912708
11667 +121930-770972-1392058+1566404-8519232-9590588+131466-2658542+897576
11658 +4998644+6519510+690138+9457664-5135934-18094488-13030362-563280+1558972
11649 -5244660-3012490+2544626+4163434-5199772+3875130+12759428+11235850-115794
11640 -1296958+1065548+7585842+4914292-163220-11085804-5559228-12493814-5854552
11631 -3670370+4217494+1584544-2253990-6134348-3899932-1061554-3572920-8812244
11622 -6020598+6607560-3235218+4369288+7700376+2323902+1912214+4780260-8362
11613 +318354+6486352-1673824+465160+3678124+9657142+7543062+11000916+5907354
11604 -7407198-998786-10800496-9053750+6695060+2908518+2856938+3780540+1406260
11595 +4539684-4280876-4877488-1578000-4430864-3639666+5561734+7251956+5629768
11586 -5698060-3787592-13048624-8572514-3379332-1802766-1531724-1534102-1445496
11577 -2824612-6446486+4840498+772600-537012+1408476-6500330-685446-4808876
11568 -10981818+3036130+2926342+5723248+6461482+4820646+977994+4280454+3258302
11559 +2948516-5094866-1160128+8058044+2196944+3752352+1618042+13318846+6823668
11550 -822022+2888994+4793346+1261442-3297804-8923616+6277640-1694702-7085644
11541 -701190+4419424-2676222+1182102+2556402+12650480+3601952-5076044-144220
11532 +3318978-3429674-3945630-8011006-999866+891354-963508+1021784-2146718
11523 +1560006-3136174+3017756+6733840-1453368-7331592+461180+5271716+2293170
11514 -10391542-12676324-10682506-9425994-6684216-13602204-1033096+1945382
11506 -3814484-3411814+1986802+9560890+5639182-176488-3436642-714886+4044628
11497 -2805604-8073516-7516168-6614964-7478342-2651204+5863736+4178032+545710
11488 +4242788+1847236+3023572+10114224+11225986+2126400-6132050-265366-4241960
11479 -1630432+4127366-3699166+2601496+1557180-2657546+1308350-2388558-200042
11470 +4370494+6433292+9140924-8105020-19537802-8661322-12108582-3542290
11462 +5544556+5868750+8156562-4402390-11655602-8025804-3006356+3728716-442772
11453 -1561548+2624562-1078164+6788658-3328750+1715220-1508490-8201082-973370
11444 -765686-7334854-4016070-2208562+5053210+171008+4986306+4283108-13640296
11435 -4414840-569192-16280788-5965122+5500542+4697342+3445996-341786+5995848
11426 -4543008+492368-3385168-2103302+11317304+7206600+1939626-4854508-3585742
11417 +4733808+10630088-6715124-6018308-8257922+2700700-989804-2309528-426332
11408 +1940286-1180006-8635186-7996816-4483610-3895898-19180468-16561912
11400 -9894924-7188378-1498408-565010+4024916+10153970+376974+11265096-2627190
11391 -5486224+611514-1321074+6934758+4117278-1749496-6394358-1910564-1809378
11382 +4559484+12017920+12194226+8850396-5645946-4603616-363926+1294360+2957420
11373 -3925184-11670860-1304174-694130+64814-2357870-6358146+3801016+3716184
11364 +447810-5349998-1755374+3122830+4023194+4284148+6948604-2231136-8191504
11355 -14791598-12756496-10453334-4229340+5163300+6405422+7859814-3491500
11347 -954688+1357822-3563616+2828372+255900-2801358-532604+4082560-2380518
11338 +1775652-2706992+286146+5615726+4578302+6967648+13360594-809072-5237498
11329 -13596344-11968446-4939692-7330108-6596362-3258416+2809034+2575472
11321 -3411766-429190+986028+5894364+671446-5928750-7998228-2409430-2099366
11312 -5976618+827554+5106678+9903422+4543902+2594390+3995516+5709562+6225968
11303 -988208-3209836-1718544-1233832-4744976-2421864+185234-4255082+142596
11294 -5243590+6320044+6713030+13363702+3726936+4251524+333734-4455394+4507190
11285 +10015990+2084802+2373718-3105608-1219306-3497480+1628686+3025284-1291730
11276 -4553104-5157650-9162922-2804068-1958318-7288020-15339330-6525250-3535790
11267 +547488-1700480+1885804+215934-3001798-262194+9945010+5220756+6815602
11258 +7638832+3944538+3718118+9670586+4990668+7309450+3527118-8986890-4332158
11249 -1483190+1661174-4137950-4307814+1256272+1900344+608528-7301518-9683762
11240 -213150-4478938-13167334-11076866-4634218-484514+483644-1816280+3614300
11231 -154592-5957020+524822-2499296-7066988-1627538-4369428-3724014-4668130
11222 -8828886-1367120+12887304+11418252+7332712+736052+3268624+3399490+2020016
11213 -1847638-7892518-651606+5435954+6020368-1123140-10404722-4063928+3299442
11204 +6223568+350662+2847292+6900618-25008+266186+1110962-11730042-12068774
11195 -8753444-12730012-376358-8167728-14939170-12313726-3194398+1897038
11187 -2487880+815176-2133168+5325942-1242704+2119176-2252092+2759004+1096790
11178 +12395200-3139818-10167010-2088924+8216004+16791302+12650358-423468
11170 -11235434-15024960-4131484-537140+1410496-3229750-8078380-1373322
11162 +11640544+9624926+7250574+2027370+5233810-8332578-3445562-1273598+6072814
11153 +1827210-2851842-4587670-3567420-3076460-5152364-3423720-2771996-3718528
11144 -12519374-10827722-6183878-2048362-4836888+265284+8028024+4553686-516794
11135 -6659194-16401290-7533620-9923028-3432708+1650714-388526-2760786+3114718
11126 +8024708+4928478+4251582-844386+2547670-772178+3141864-9479640+6297064
11117 +10784962+10371926+4538664+7490034-5582468-1913752+2870408-21596-5863402
11108 -6408982-2294376+12056440+16657000+616438+2603926-3498784-7648660+562394
11099 -6400028-6774060-13663646-7432522-12270504-2888108-1344106-530762+779338
11090 +13817628+5168496+3979670+3901148+1670062-1661474-6576642-5655346-5055564
11081 +1497074+3071906+210078+4090954+9110408+6378538+3671524+13714666+5453398
11072 +6670344+9089620+4534824+12774586+7271782-3061778-479632-3224378-3128246
11063 -2488022-3344078-1694934-3636824-5678928-3247448-2554806+2783712+4589386
11054 -4451976-10509614-694484-5713864-8203278-5458832-486314-6540170-1126202
11045 -7718556+2723414-4095966-520538+526732-797028+1915352-8878588-420982
11036 +3970132-3017342-4576492+970106-4546292-3669092+75264+8576572+7221888
11027 -1868780-623700+1697866+6396474+3953154+1196990-468966-1478276+6840820
11018 +190212+4474360+3671186-3627624-7191742-925904+5135842+7627078+14284396
11009 +10592248-608116-1240098+5591126+8471418+7017596+5157126-16699510
11001 -17197452-2546800+813538+5742878+2003692-49464-1878364-8423374-6152100
10992 +7331564-2233068-67540+203320-5656856+18489096+12053516+2232478+908446
10983 +5043938+3745902-4240488-2662252-2577740-4691280-507580+3809142+2567422
10974 +2896884+13533200+9675232+5203878+5590538-6474592-138300-4726100-1960670
10965 -7704362-4317482+2433964+9882090+4754204-778742+6761002+15554736+5794474
10956 -3672118+92870+6251634-3705006-1957666-7225352-5882610-6934976+6630522
10947 -3829466-738894-3184876-7589784-11996764-3681240+11686684+3347658-292272
10938 -3995528+3408712+5802456+1388160+4920404+2735690+3442262-5165750-6257310
10929 -2853074-2042120+766836+880362+3493376-4417960-10705924-4873678-3646670
10920 -14391226-2485092+5149264+8931446+14475014-93850-8803602-8797898-9431952
10911 +67520-10053642-7829240-1920572-7172856-3007854-5007882+560546+318280
10902 +956888-417870-3405102+7105708+187650+108818-6204522-4878324-3288560
10893 -6629614-2438626-8974608-9267486-1065508+4174766+3785790-2789542-7469554
10884 -10638822-10291536-362522-2025812+794894+1467408-6669140-11044296-7627826
10875 +2916172+1737508+5543970+5166216+6862508-5185620-1617874+3527616+9918980
10866 +3893018+2004936+8993560+12709130+5579744+3083480-1660596-10557894
10858 -6009322-2525856+5817856+1734350+3608576+5530130+3898506+2490324-916772
10849 -6777660-8239774-8212170-16431056-9059306-6846924-6560366+3811794-1441214
10840 -7608826+4395638+790714-1935848-1124102+332168-1912172-2926552+1398766
10831 -3013962-6877132-6426884-3715104+822394+1534908-53712+7600882+4749850
10822 +6795610+3579766-4776302+1790318+2887680-4988228-3975588+525928-5773746
10813 -3275298-7545408-16062794-5116748-2085280-6164540-7737670-4821828+3674718
10804 +3003366+2555958+6681336+8015858+902424-739210-4594082-1631412+3660190
10795 -4377930+1298948-250724+4916278+13369776+3840376-6913980+889494-1606772
10786 -1833638-4668812-10872792+1189928+3891766+5504786+1678260-5697332-4639460
10777 -10885294-11052996-6327180-1686066+6688384-4155864-5738844-7879346
10769 +2578296+138962+4080448-2519124+1385496+3121826+3776220+2452702+4196558
10760 +1488072-5560538-392684-2250622-2538692-1015452-4468498-208912+11116620
10751 +13482826+7985910+13429130+12386950-6267248-5424770-7465042-919276
10743 -3218026-1480526+3735972+2345612+8067242+12376284-4747578+2349426+2353740
10734 -8314310+3747866+12134030+9314840-1851302-6569472+1573088-8557730-6826052
10725 -670460-5289236-1417674-3196374+6956484+12369018+3573750+1115292-3144692
10716 +816060-3200774-7831722-2514932-5723020-2373150+5697078-2308328-9756710
10707 -5675486-3941832-2575726-3955264-8559294-11289686+10946-4430172-3048980
10698 -11474874+1033004+5950696+4220076+3204804+5829566-2504760-4482602-9492108
10689 +7763820+3616684+1817004+2262840+5320620+1090336-892120+5507208+1064252
10680 +5493156+6550832+83976-2053220+2224300-235840-3129270-9623556-13174594
10671 -9605880-6334896-1305856-5708718-6435858+3812560+8448352+2238450+7079134
10662 -1363338-7823462-3246256-3936176-5418550+94982+7756122+929608+287554
10653 -3696426-34670+222322+4874964-2395450-1610840-11481870+1198390+10837148
10644 +7480238-1471896-3781788+228522-6928436+6833946+11560322+7121980+29766
10635 +12362586+593738-2624948-11402748-9049624+8879590-4189752-9312792-6431384
10626 +1622206+7061230-6037968-2309756+6713976+3423116+1383110-2990252-5140706
10617 -2350118+6567444-3812404+2063152+12168292+3753436+3803296-2397260+3061566
10608 +2070352+3333740-277248+10489808-1523228+3861476+1091266+7209004+9197128
10599 -176484-1138874-4515664-5905058-6957070+208866-310392-8451622-6131160
10590 -243960+5659616+2633666+7121040+6897850+9369362+6834774+5839098+3661334
10581 -4672338+8785218+4467454+10933822+400334+3111534+10364264+4478150-1771434
10572 -2229256-11871042-16894884-15031962-19695450-11620160+2885236+9311588
10564 +5186666-3196550-5404588-6168022+766522-2531012-199044+17954+6325272
10555 -1141496+3531156+3567928-1552162-7320586-3842446-1423522-5365238-996042
10546 -9761194-5746082-2448694+4185170-9145762-13108268-9191402-1023388-1354
10537 +5322830+5758120-1903136+330258+927640-3908218-4639206-7702794-8667322
10528 -2415806-8610940+2670146+26628+2821840+3693570+4737570+6477864+8239006
10519 +6096084+9027424-9292010-6417372-9145438-7877836-2794920-4410684+615170
10510 +5358592+35118572+210509186+118998912+45535226+18807128+15536760+20032306
10502 +8901208+14920644+19607384+6180214+9607330+4221544+7514146+2399584
10494 -1210836+543496-12595806-7885006+3000858+5059372+1677808+1677778+7314946
10485 +9370310-4309588-18962906-15612958-686156+7647386+4262522+3917014-3825926
10476 +649656+4542944-7643754-15196146-4058880-1858340-7793486-11094128-4927340
10467 -3844876+8974708-5433860-6943932-8976832-3419324+3897632-1344528-7081436
10458 -3648358+3496464+1931120-4478440-6653740+2324992-456596-2067012-259046
10449 -8809836-5099370-1507206-3341962-3012536-9680762-12128354-4889940-8043714
10440 -8896130-7573082-12577464-7045390-3745158-231744-7676372-5676710+5710376
10431 +4310220+4302126+8119002+8686318-2921704+2271972-4003590-1484520-5512568
10422 -867736+6459872-4420896-9295234-6673262-724750+5788198+468096+4774548
10413 +5635648+4513932+7156496+1450990-5967118+1191506+11351424+5975994-2698254
10404 -14256112-3125794+6794412-3578870-5785498-2888934+10350686+17417246
10396 +224910-2784482-1513084+4330308+8861438+10231206+7424346-600600+2276366
10387 -3617888-2462162-4468510-2758206-376748+4872822+4251522+4790104+1386586
10378 -5749774+3589424+1583716-2579366+2365778+4716536-11502366+4849092+3213098
10369 +2644010+7720446+1206900-2545324+101486-2725778-5413544+380000+1822210
10360 +8701838+8789410+4846444+3773860-2504062-929222-7811920-4271806-4351002
10351 +1127530+2809284-3674182-13004964-14598248-3822002+5569340+16616436
10343 +5010674-8275242-6220338+1455534-4448540-5683906+139784-12400606-6965370
10334 -8763128+1897310-843998-1510732+4042776-2305094-4579230+6928054+9667478
10325 -437918-2876538-78620-4439016+4389394-4335514-7329362-4442550-5855112
10316 -10227656-1345264+5513222+3262774+6126888+5140784+723878+5460218+3640936
10307 +3903484-4839534-6738998-10024108-3006088+5529342+6822128-3960522-1664516
10298 -2735092-2406794-14142868-7659620+9111814+3267366-5739410-10555306
10290 -4235670-8580968-8696928-10161842-8466358+2862464+2805582+4428274+5981408
10281 +9602994+12430752+5370350+2836710+7588246+182986-7933034+1647024+6414528
10272 +1972500+1555160-10323700-13193146-10936138-2006606+12005024+3787138
10264 +5343510+6140328-5214510+467700-3469834+3244746+10551144+3769970+2886736
10255 +7076370+4643490+8746856-853410+1873398+1940222+9313356+4614562+4143212
10246 -427388+2716228-7496960-12582888-12068732-7608998-7151438+6349844+1290578
10237 +4719262-5157514-7083594-7944528-10472270-8281966-6899270-1223622-585208
10228 +1720844-9035608-5227456+4373290+3971666-3265540-3172566+4095904+611416
10219 +723596-9980058-16466892-2846060-3061270+1570896-5068150-2228212+7455718
10210 +8473824+4974576-7355744-12777860-4695904-7631628-19653588-13796108
10202 -3339504-3009724+5843886+13952126+4135310+6492202+1742104-5006954-2416772
10193 -2073834-5237788-12382290-14229164-11640730-18320014-10672096-6099940
10185 -7347198-7997410-9883066+765046-83728-7376240-3815398+6563704+7251992
10176 +9088754-5098454+1578038+944964-6234194-466384-3992684-4574788-1239412
10167 -12354580-390192+5025082+9490136+5758044+2284718+6295412-916978-10375768
10158 -2156956-9090712-12014252-1802884-785606+3649532-2026632-3003974-7235584
10149 -640052-9105080-5418742+5779098+8220658-2147352+1993776-7847848-4796372
10140 -6125852-4635078-3667824-10245030-3532390+4834934+3540146-5292300+3133510
10131 +9127482+2840774-3468430-6445594-251028+7049564+4943010-3438270-800950
10122 +294202-5593492-3630164-5315872-4359372-3177974-6493506+3202350-1237398
10113 -3384694-360620-1739698-1313834-539254+4106212+10214676+4822182+7580178
10104 -87686-6127934+2477110-665450+7736140+11475504+18721164+7040500+3332472
10095 +2694238+9323022+3443882+14159796+9722436+6619866-4877120-6281410+292050
10086 -8247406-9011682+6347984+8435160+12477474+9767708+2407082-4750874+4166132
10077 +5644126+4193988+4943326-10889624-2845298-5461516-3778096+7598762+7771340
10068 +13896448+10938518+4653310+2341648-6589378-7037910-13293348-2715772
10060 -7082328-4285658-3856358-5666154+1665120+7668236+12137284+10754250
10052 -5803104-5679202-518196+842132-6163424-3877114+2379346+7245744-2376496
10043 -9198568-12469418-4961292-1007166+5258894-3894036-2704596-4464478-4990808
10034 -2401986-967320-8514302-2558938+295114+3919958+3227592+5321628+2103468
10025 +1239600-5231428-1400732+8682832+5563738+4886910-2174190-1582488+2921888
10016 -4538564-11278862-5012386-7372252-4523196-3229748-5464946-12921676
10008 -3319936+521366+422160-403330-11239930-15535534-10445154-2941274-1954252
9999 -7174826-7672830-3825990-4790870-4455272-9719838-2901364+1769988-6365266
9990 +1362114-99614+6137812+2260208-78010-1430884-7786436-1156916-6927416
9981 -1749976+481222+3592460+6163260+10107482-3276952-3278670+3603454+3730744
9972 +2787894-1220484-12105870-3218326-4058542-1145778-7489076-5986684-13554790
9963 +2960626+5792026+12992970+1777406-2148706+2479848+2159160+3485272-9699140
9954 -7514378-15157610+2705432+837386+14595530+9462256+2190896-3579724+4921952
9945 -2139716-2824648+2724208+3518330+6874990-893210-6750204-4828318+8879318
9936 -7278532-3959310-1591296+608638+5484140-7924346-13198540-8992178-1539452
9927 +574444+3909862+1351774-420552-9478728-3181170-9110018-7046046-5706250
9918 -9877012-12674650-1326642+2100396-423642-329434+3209512-1245858-4323388
9909 -222806+1464478-4063766+2146350-8251562-13327934-14696762-4772492+1935936
9900 +11792234+13262680-151950-2626722+6542678+5591170+4188918-1336898+417772
9891 -1826228-4956844+3133638-4874-2564634+24878-2997092-7799720-1204664
9882 -4011864+1784308-923112-4086126+6927338-2387658-10903572-9491908+5396720
9873 +10707308+5112066+4553022+495662+1403960-44634+7299500+6729472+1763824
9864 -6184574-8747724+1251954-8464534-458988-1584772-1677402-12909744+5983250
9855 +5595068-9389634-11696530-8517378-1302846-876956+5938350-40510+11035912
9846 -1287914-3463332-1882912-8989084-16867244-5888346+8376556-811352+7610370
9837 +3912690+846076+14867042+15010224-7123924-8205130+4393124+8417178+2806348
9828 -6820064-4733632-1328600-4164072-1096972+2766654-2531900+5762614+6734686
9819 +5386832-7081582-1276904+464866-2870260+795332+6693018-656284-8076032
9810 -4717386-12622116-8815142-3415996-2941776-657476-1212848-1768248-4605092
9801 +12794904+17215334+2901734-8129092-16510474+3026132+1574170+4454624-534174
9792 -1951900+8204184+13520914+1802506-2253590-3569998+3883302+7132824+2583534
9783 -1668+2878918-287994-9093874-1047692-1915212-3525128+7329806+9964020
9774 -2650212+1714960-1148448+3257634-7718762+1045208+1812736+1964244+6754592
9765 +4148240-2810584-4685656-1191632-846424-6138728-15123248-10910702-9791260
9756 +637396+6850704+11600340-1727006+5328734+22631914+12229602+96056-12664392
9747 -11092560+1768464-6618086-4843586-3219636+5298928-12627106-24636572
9739 -10904750+1319194+9661464-1535338+5256144+6399616+8804656+2789530+9231328
9730 +6348046+5661584+5690184-2235274-747708+3237522+4505430-187620+292456
9721 +4013936-3349676+3375032-8065450-4054726+1910388+1552772+1234176-1679448
9712 -4514418-9006686+1334080+12729072+8940568+2252170-3964888+1350728+9290558
9703 +5130688-10261470-10739812-9720800-18016516-5795472+2948128+6646100
9695 +8613142+8947904+1409056+4112770+2188948-849624-1182662-5068712-2955418
9686 -6203998-10627000-2015394+7343248-3055662-4404310-10999972-10767466
9678 -11008140-5962444+10140736+4330858+8902958+10518086+4514968-513204-339692
9669 -8531592-3646736+3882758-87852+11108-3816812-5101022-172358-2008720
9660 +1416652+3201610+2495484+5011354+2917832-9550978-200192+1673352+1662228
9651 +3550076+2069260-1864574+1756646+113390-3776568+616690-7239580-4896930
9642 -10633136-16854136-11399924-5945754-4856444+111618-2051078-5178456-2723666
9633 -7592986-10260444+3544478+3074658+581594-2553202-5990+6493324-1067336
9624 -4959090+1711374+10663136+8433304+8645038+7757410+1773978-4025410+8741530
9615 +1629690+5343184+4873022+206930-5656638+4396906+7373574+14011844-3185938
9606 +3360112+2358416-15889142-12156510-6527674-7445166-12154974-13636856
9598 -8181240+3220494-246774-7896666-3683962-8293918-11727380-8677384-8601650
9589 -16051016-3013382+2538818+4374346+11867200+6415926+5751448+13826238
9581 +13439754-3731802-4188078-5917546-10585960-6606260-2707204-2912476
9573 -11856014-15028002-5234846-5620078-1468956+1926630+8088040+12036890
9565 +5427938+2212216+320426+5338132+3811558-2357686+5072998+10815774+7855464
9556 +5886652+8870238+7557400+6167962+11044366-5165310-13552950-4423634-4529754
9547 -5300618+2635780+730176-2612364-3262888-1970992+4820846-3082490-3181072
9538 -3529556-5956196-6251840-3093674+2021234-5788556-7907666-1325716+2400366
9529 +8828314+7176058+1405032-1097440+4075024-671318-7484372-2385392+2261436
9520 -2962860-5339546-2533422-7766330-3398074-14395808-12993720-2935266+8180624
9511 +784700+7025476+8052086+6738146-1910318-40080-1316878+2399830+6903658
9502 +3508888+8683072+5398708+13159044+10948912+4325558-5188452-12587776
9494 -7011776-2008226-13677322-1808682+430092+1568862+5655538+7485318+6828956
9485 +7612656-2256890+4412638-1381800-10371702-385068-6406794-8513146-8649376
9476 +1837538+13725778+3077788-8952418-1552548+2090142+2001122+259958+3481972
9467 +2828808-1863618+4308710+2496978+1137752-7439596+1827052-903896+11844392
9458 +11113932-1864294-3925380-984218+1558270+1059074-884228-311946-108396
9449 -14391152-9647454-6873852-10222802-9936456-13786606-9696406-2323254
9441 -6365064+5851858+16988902+10886192+9405600+10631164-3550698-1192930
9433 +4813284-4074916-5424614+12000074+4499264-2490582+774982-3915934-12658486
9424 -1001880+10050460+19793348+35309656+34871220+57717750+195702986+972201806
9416 +638950440+181900686+82594360+54217174+44066214+26993850+20461158+17922146
9408 +7041424+11995054+7107854+20330736+15734876+238090+2527140+1956696+9849606
9399 +10559926+12930426+3261232-161514+3304852-302412+3863382+13588222+17995206
9390 +26745590+36771294+77967594+199648276+940064118+681887642+193284982
9383 +90723158+55966734+30703000+17247526+15344272+665390-913344+3424432
9375 +4616288+7739768+9854296+8157978+5112178+8237932+1537328-3413116+8724956
9366 +10094478+13255890+6536590+288408+8132992+5569146+401768+127286-4740976
9357 +612802+1965706-6044450-2641490-1940454-7480814-12570820-11099898-10977336
9348 -3506940+1802030+1436592+3343286-201600-1308494+6077168-5623374-574420
9339 +4543992+4475906-1947490-2404862+2376620+1571642-4176120+4867704+1095200
9330 +8807006+14017458+10610140+166578+3563194-1193350-4391084-9450926-5491880
9321 -8577296+4981192+916326-4894484-264698-3014758-6993388-206486-5739666
9312 +3138726+6579834+8718644+2218120+2842998+5922492+1121054+2854708-2980172
9303 -706952+7598154+6399502+3794152-1547094+2399186-3424358-10227762+222148
9294 +5069504-626132-1388040-7308458-6063314-12668538-7300018+1240946-3662984
9285 -8254410+3438506-2373726+6717844+8419100+1201264+91506+6425572+1467970
9276 +1416544-7116478-3928508+4897170+7163368+5670974+817578-1063180-414168
9267 -3574550+1789760-6371868-7158936+41434+1968470-4912408-17024064-19915928
9258 -13142314-5356482-7517654+6470560+10426166+3124356+6339732-1804690-9136572
9249 -1847128-4603718-9121570-1097502+7896896+5184588+1338136+4826008+3774592
9240 +5915034+4613558+9603556+11823620+3851634+14787192+17047672+34585306
9232 +69387092+307952794+542345870+143662704+52472738+29157730+12017988
9225 +10142310-6518692+11292386+4692342+2839598+4948336+5142018+5156626+6172048
9216 +1998116-4019042+6400224+6720344+800550+51674-193286-2994310+9490248
9207 +1715406+2530488+4641182+4755090+5528134+5434796-8330648-1593020+1449684
9198 +622906+4973800-3427102-352128+5528674+2477778-494654-1748676-1398302
9189 +952650-2687320+3264552+2878226+392542-762802+5429294+4697526+4756694
9180 +4522100+2561098-1186140+5256056+11957576+5077796-2853734-2997724+294222
9171 -2218572+456468+1024224-1179602-6498814-11827106+63110-1870238-1983730
9162 +268772-3783224+1316180+60624-3278718-2198338-8784604-10701726+3649766
9153 +18143844-351512-9145016-7673300-15640290-4286258+1645086+2259138+1636236
9144 -5622754-4710258-9289862-6863976-14795974+835824+4449032+3007944+3046806
9135 +9828262-1806878+2979802-2376308+1160784-519724+4060056-9791784-6956818
9126 +194810-7058376-622124+11187954+5914776-2707102+10505016-105364+3172160
9117 -7386340+1082486+625860-6833312-7000456-3933736+1375282-2900938+2929404
9108 -4932974-3791542-6115946-7472530-2323926-539744-2948054-10080478-12268050
9099 -16437556-2615148-6261060-7136678-9273764-2447342+2081242+4125062-411566
9090 -11829418+6019684+1917144+8060456+10252316-3322078+3047070-3164370+5565532
9081 +4973824+5601484+10192058+10779460+3203640+13849178+7613838+7860580
9073 +3230786+1368652+2094510-4473108+849232-7789774-6272002+1637264+2249590
9064 +10689962+11229298+2931344+7467856+1614912-5028178-8052126+3106476-1693452
9055 -2909992+11463614-51394+1367688+2214866-5625998-5946030-926076-1385202
9046 +7277096+8766528+708716-9551644-13615994-1846992+941352-1583250+3932556
9037 +5854156-778358-865988+7439604+12655944+4863018+1194542+5577744+6179420
9028 +8134608+11885444+7625406+5145028-143574-9132070+2166138+14828892+5277412
9019 -7813430-868486+3515414-204140+1333828-3002272-7826818+5218020+252520
9010 +3314124+3617964+311146+787364-4190818+6636636+7860124+4801060+6098900
9001 +4388494+1732470-3710-4162442-4184500-6954092-8232356-1792592+3128272
8992 +5148662-7702460-5014234+3988994-592088+352402+5718100+10489034+9016644
8983 +7377572+2131074+680682+1877120-2931370-10739028-7883590+1376948+7099504
8974 -4462400-11903058-4778444+374550+7807528+2736102-552836-3969760-6696114
8965 +6156102+11009068+5629398-2096622+2531682-3967574-2367116+172492+2838622
8956 +2423778+4262204-1476244+4601042+7243188+5854406-1486132+1231554-1059770
8947 +3913952+282848-1208888-4180384-4379428-1742036+5218168+932518+431460
8938 +1603694+1420988+8887098-3503932+308504+7064338+5468364+5939682+1449738
8929 -1118596+7314354-2150592+8108254-5228052-1416298+3617024+7800708+2739718
8920 -2676338+7739508+3569298-2775848-565320+2403718+5353840+6373568+1495240
8911 -3277378+4890696+6532542+5883068-2299726-9116178-2413342+1411942-3248228
8902 -11754080+1231670+4337874+2748632+6549460+7498758+8529700+10919880
8894 -12202310-174470+237174+4285958-1012380+2423578+9900326+10529902+585264
8885 -1551270-3597496-706360-9352590-3565620+4102818-5617338-1127700-1713266
8876 +4122142-703172-5164546-6174648-4207578-11593412-5019842-8987340-12749490
8867 -1640796-2392136+847520-1294284-4303640+3370186-3080028-5391214-5597260
8858 -4369446-2416360+1962360-2519478+8126726+528452+3226384-529560-3063010
8849 -3759960-1875224-4216306+5842128+5287842-6425044-4064390-3670298-4608502
8840 -6606148-2938840-2381914-3720294-6162662+3418264-902522+3136818+5512630
8831 +3665768+9256996+8118376-6057456+4146182+10541106+17830654+4932600
8823 -10182574+275984+1156392-862522-5714714-6302232-7564782+783268-3495776
8814 -3832024-9116270+5026084+8471516+15024102+5157498-1871596+8794806+496578
8805 +6750568-1629364-4429714-5731774+1437418+5138672-2599406+2546178-6225372
8796 -3337882+5240680+858230+3757316-4130584-5824476-1776540-1921406-10214670
8787 -4332178-839268-4246448-8959620-7507818-2283346+6866874-8236766-1811204
8778 +2588592-1798986-1766244+5044376+8562024+7365558-5690842-5863610-89478
8769 +222016-2722580-2097448-1862730+647048+5877478+9581958+5306862-3025072
8760 -973708-5120530-2345556+1351890-3354298-4125430-12573284-8652780-12756152
8751 -5193472-11083720-9075762-5373470-9645688-4769860-4988470-3032804+4558592
8742 +6808512+3892844-726606+3276172-1431424-2416574-8086100-6961072+3861078
8733 -3502508-3133920+7539640+6909710+2716032-13313140-9267054-757116+3007562
8724 -677984+2280940-3012578-556888-2570902-2922390+724116-988320-23350138
8715 -16799356-9374416+371542-7446166-8930088-3081198-10373478-7715350-8743510
8706 -2926532+3891040-1518106-4820250+818206-503228+13817000+5423128+5783328
8697 -6105902-14472188-879038-5670316-2519462-1420198-6505710+3445028+808744
8688 -4846312-1824718-2376096-2374414+1046126+7850632+1519498-7518256-8707700
8679 -11389048-3012568+6290478-7248510-11610196-6308888+2608620+3800768+6724562
8670 +47382-1003894-8643604+9756426+9935896+5559522+4601638+7023630+9112392
8661 +4489736+4482578+235794-2343510-1880642-7110242-6636506-1298156+3552912
8652 +125164+2174296-5687274-16460376-7354402-12854462-10432484+3577108+1119652
8643 -511478+3066922-3863706-13090006-9723386-16377980+3166658-1268758-215228
8634 +1080962+4874840-4948558-4830294-479040+5984606+4742416-102488-3771436
8625 +233554-3249540-1696112-13359158-9749408+7197842+13760318+9837934-5717686
8616 -13363112-10478122-12925890-12194888-10267242+2035790+10205974+6066078
8608 -5175728+10754758+1049848+7647862+716384-11549468-12483874-1938846+3229842
8599 +10344862+9071288-559994-1993086-2792444-6439148-6745672-3747090+7418174
8590 -47520+1015138+9807250-186818+4258312+8533794+6966584+3378996-684950
8581 +993570-5507416+1987208+3456924-4321580-10193546-13501270-6617766+10129606
8572 +444586+6436106+3333066-593388-1122066-6660016-12777790-12172916+3785344
8563 +6847700+9211936+1991760-6038436-5834588-2399628-2292570+7899816+253912
8554 +403502+6699742+6633808-517930+1348606+2054700-8406726-8557720-5476538
8545 -3836830-3251488+3691216+2897878-4906150-3693234-9516770-7477448-10832876
8536 -2717066-5616212-9727880-5253200+466992-3745268-268268-4564502-5614252
8527 +627334+3784592-4165746-1950122-2075276-5995896+183538+5827828+1571618
8518 -1708252+2413994+1817124+1652702+2277602-3373018+5256672-2980482-13233232
8509 -11028528-3820658+12668166+2837060-10536-1318398-3963030-662178-11110130
8500 -5088998-7120292-8789090-10696556-3112992-76696-2041446+2155612-356418
8491 -6078968+3322026-714524-4273782-1323274+3022658+1124166-2830222-7962054
8482 -7109814-9482938-17480+3850940-6591630-10721082-1807364+6150322+3182424
8473 +594970+862398+106638-3461730+2148928+9388306+5309494-1327484+4073694
8464 +5183190-3070046-4592350+3124226+1302470+418748-6420826+1229296-1632272
8455 -4962600+5949082-5941578-5250652-516904+6105546+8594872+3229556+2705346
8446 +5792716-3782360-4810706-8743754+1669004-4683326-7335948+2207050+2833862
8437 +6550874+1190790-2044600-3381322+9273116+5785540-1080386+4628092-1392524
8428 +2792778+1815586-1258126-10790648-9063308-1296524-138538+7323626+4849632
8419 -631750-1102836-16391344-8644278+6513840+10217194-140252+5005210+7670494
8410 +10574860+7118754+7233484+6901188+3484614+4252624+4087112+2811296-4125938
8401 -156232-3943290+2483386+10042652+2402834-2206526-2976656-7014116+3812258
8392 +3710480-1885786-447502-2780686+7509352+10382064-839520-399038+2136732
8383 -1917858+208828-2902412-1220708+2682678+4506328+6368632-2553246+9954868
8374 -3962224-4344578-5319580+7066498+4092790+13810782+10618942+12980060
8366 +2349264+4298308+5747646-5500510-10193618-8462818+760794-294894-16646198
8357 -11749810-21054786+2237740-469258-12926836-11186852-3736994+852800-9672452
8348 -5064348+1847764-1530876-3139982+12678716+10437394+4323154+1096952+4707928
8339 +2022974+11955152+6442454-180666+1314630+12275164+8743170+3336794+1836106
8330 +7734474-3365202-7623368-10674444-14740668-12442338-10977268-7552490
8322 +4069248-734232+8007284+365636-2864648-10072438-9569130+4410356-6113048
8313 +71168+3467016+3032514+4469330+7533162-1790752-342500+503504+527038
8304 +2806942+7723130+5116350+6960838+3909518-5416382-165468+8274418+6664440
8295 -390520+8537650+2296310+4979806+12178444+7516852+3024656-857354+5427310
8286 +4501610-3830560-5329752+538580+4137694-3400694+1044184+5868486+7110498
8277 -2001452-10515098-8981036-2137380+9326078+859676-4969330+1505622-282636
8268 -1633454+2520982+2747348+9722766+6278482+7897660-5885684-15490790-6306444
8259 -7215000-4400870+1567924+379758+2537982+2366094+1409846-1559132-8842400
8250 -8948452+3160954+2476152-2127006+1562418-4883288+1661362+3900286+5396896
8241 -5232750+1688766-1287334-1126354-2508154-5106950-5806760+4489202+1049060
8232 +5769504-1483396-2747544+4842518+4335292-535408+56960+7931744+3296668
8223 -1617114-3456462-4457338-2968636+3244874+3899702+8531092+7197302-250712
8214 +4641194-3368474+8025338+1298022-2804590+2579628+3192602+3667802-7288064
8205 -4919748+218164+8073302+15164390-314654-1756592-2165084-1464644+3120418
8196 -538840-10986746-6965958-1022706+1255362+5074108-608314-4216360+352504
8187 -1319296-9765412-956250+1821400-7909896+431146+738836+271124-7654778
8178 -13664734-1592844+3042234+3327470-1087908-12571950-13302362-11154834+79768
8169 -2636202-5576222+10945010+1044116-7139708-5227720-3223124-7999174-15712904
8160 -7262556-4507186+5563628-5279674-9389450-16365730-7721520-1563910-2509428
8151 +758022+2264074+3906972+5184198+11376772-1746776-3927434+2998038-5494260
8142 -869600-5165100-630312+571916-1183776+3426892+4765480+7686426+8316698
8133 +1259350+5785964+428878-8738528-7678712-3597030-9094434-7202986-6228670
8124 -1474568-6828484-7613694+3001504+192790+6011336+791674-3210942+4498480
8115 +18046056+12736926+13440134+7037596-6304604-1752870+5653890+1108676
8107 -1518394-172100+3900522+153438-627424+6388628+5760650+1509220-1770166
8098 -5587862-1689066+4134336-9330066-8499042+4713640+3425380-5197518-3089576
8089 -8436682-5506712-1667580-2950072+2147370+3780956-4887902-2522568-2149184
8080 -7319024-954756+4124990+7833052+1820684+1521450+5786080+2472774-3157524
8071 -16878060+460864+6684348+2759720+2540632+5173016-10107332-2242430-4930958
8062 +4369400+3115332-3655826+8328266-1342658+10555324+15077928+9845874+6598842
8053 +5776894+8026858+8442000+6795608+3187992+9632390+4706836-5417258-5866562
8044 -9801090+721592-2504842-3908560+4913284-511894+8092700+16194174+12585842
8035 +10115524-417350+1580646+3476464+4159544+14399060+8788840+6043212-7698706
8026 -3461928-2295978-2080496+7396618+6690536-1350720-3259824+1590326+5234756
8017 +6165812+7273558+3556880-8759028-4312952-12171060-8420066-4324884+7978498
8008 +6805026+7758076+671652+2879412+3728948+4041668-4405388-1030496-3158886
7999 +5938722-3302656-2557766-5137058-12915858-7768938+3469840-1538016-8220514
7990 -7496438-152810+657202-8319056-498314+4196008-4013262-12925774-579060
7981 -6019668-4859294-1820934-8184314-6809732-4533632+5389932-7894558-10039144
7972 -6947876-6612902-6946908-7057724-10954330+4491640+6312622+3706752+1155434
7963 +852074+7735124+3975226+5192556-2913766+2417138+2972394-9313874-1415072
7954 -3389774+2397248-8854056-1135738-4647934-11475568-9832768-5960858-5738996
7945 -1981714+4093314+2314356-2756000-7936282-7407720-3614412-544926-3989296
7936 -3005748-736308-3730828-200762+314152-8580844-12900896-6271852-1193080
7927 -2995888-3760086-3042958+4726442+9559880+4789204-1434484-5275140-4917760
7918 +4674818-76654+8909616+3754660-142736-85762-2471282+10767178+14737896
7909 +12644512+3567438-7666664-5019754-5931710-8471938-8029474-13880356
7901 -10096072-15873716-20947630-9780922-2145582+3567086-5534980+2793368
7893 -6750992-2123628+14451342+8689346-3621260+5226290-2692446+3521498-9334732
7884 -5995720-1745812-3722484+9094232+13776390+2140266+1052260+7410730+3041898
7875 -513416+1044266-10094486-16779902-15814584-9734538-4656336-1378774+1426294
7866 +5542016+2905220-345972-7683396-12620032-12917402-1451640-1357136+3419378
7857 -5408502-8315212-17871046-4949000+3158588-5490066-8819562+1890398-7558738
7848 -13009828-2585476-2050180-8713360-10018372-10987802-10088670-1546962
7840 -5433074-7484592+2058614-5566726-1861018-4540720-9551640-7930586-1011026
7831 -419474-97700-194978+2252280+237154-6111872-1391534-4330016+498928+2195022
7821 -10015246-9183362-2666190+7707588+1819242+2324156+10834794+2404030-7263924
7812 +1321024+3707708+9933456+7386110+3606298+4881430+7322540-3831666-4524772
7803 -8378940-3948106-1882460+294750+3176382+2319884+4186006+8856904-1208750
7794 -7988334-7355892+11543660+6601536+5674428+11181298+11077716+8565660
7786 +1602742-6047524-911580-2005702+2949254+6744634-2496330-6775574-4481994
7777 +13793234+13065322+4433166+2591328+3756934+4414724-847116-1604928-4968886
7768 +1050586-101902+3449598+2298808+2879598+5768324+10864182-4866334-6056104
7759 -11054656-10058028-10107932-4885444-757086-3067110-4347438-3069002+2607270
7750 -3790582-7404698-1747130-11062590+497456-3875942-11518200-3067874-336380
7741 +7442902+5147742-840094+2431390-2528616-4540594-2984498+1759512-1425256
7732 -2222980+573094-7583472-6492460-4169148-12828478-1211662+5419674+3232380
7723 +5523784+3646110+968952-33304-7353278+1895266+1324232+1226190-2505914
7714 -5665800-8434110+7345702+963704-10447956-3307514-2878406-7964980-10480568
7705 -211856+5433042+1609344-2764996+2667132+7830656+590206+2480448-2662142
7696 -4095616-602706+5351592+5775144+8693896+3249166+3123740+610544-6482610
7687 -255466+67722-8701548-12360106-1372984-1144122-3872258-2395454-4016400
7678 -2860764+6056610-3001846+8532274+3263722+198722+2648432+6365624-1433262
7669 -758452-8657704-9831080-12556624-15996862-10970468-7335864-7829960-8930678
7660 -5036950-7533168-12269890-5606242-4081852+2923966-8388786-2342278-5473370
7651 -5182040+2402840-6356902-7991686+2926300+950232-19050848-11307112-10275734
7642 -6704478+3218938+1844772-12359440-6074104-3095648-5685552+2190762-4676444
7633 -9852116-584238-84548+4616256+2854204-5338008-520300-1616136+4139682
7624 +8264010-835086-8933688-1008104-6550872-1015522-5426140-1385746+1203974
7615 -10759136-3476454+7057890-3971102-5821196+1448872+2513358+6540712-5517430
7606 -18146122-7221926-2150056-2951682-2479044-2778140-5074766-561440-2333150
7597 -439308-6253888-2573174+2611982+6090178+12087350+3836024-1131452+4899004
7588 +1430070-574254-2927362-11003614-10476474-3003774-2810644+2648150+4048516
7579 -5623478-6023884-8105676-7419700-2125914-2657434+528912-366892-7131370
7570 -8909732-5906958-1758106-5127316+8044544+10697108+5873964-11715762
7562 -13306730+1734128-1491030-5316176-6839440-3599966+3403938-2268260-4809658
7553 -8718006-12013094-2618258-9271722-9321670-4689144-6726198-5146150-7493286
7544 +4253452+2784712-980140+124408-2216064+2246436+8394630+8830578+8401662
7535 +10928254+13885942+6086216+11863048+9099766+1070046-2251786-892072-7452494
7526 -5326538-6627714+4444800+3357704-8261024-7912754-6809784-1200978-3593952
7517 -14201650-5899342+1439108+5014982+7856926+13476054+14275172+7072598-747986
7508 -2215570-2276084+3108124+11488708+52088-2941136+3641670-2987518-11654886
7499 -3063874-5005298-10549354-1358982+3302668+3070718+4525730+4317580-4190456
7490 -7478810-108364+7071696+88750-6634410-1730876+2372394-5656874-4155336
7481 -2194904-14503438-1537500+1072088-426574-3735096-10702614-7431016+4375788
7472 -5829286+3021048-3693954-3701182+9035734+4135480+2521698+2636394-6096194
7463 +3957124+3775280-7425452-4687456-15282132-14404792-127542+3741650-8747766
7454 -7090432+551068-915866+841178+574402+4502840-4989580-2752888-6008754
7445 -6638470-3722412+2463296+1494814-75356+574304+591760+6828196-5430270
7436 -8366096+854078+5551328-10503842+2282396-4228248+2596520-3390130-14585838
7427 -867756-424916-3332644-6986224-89820-8392618-11193736-5914266+1971282
7418 -2059396+2895834-4692398-5212224-1345338-429216-4871244+4595880+3685330
7409 -2755744+2283600+2215956+5421994+1757954+6748444-7650882-8804036-599128
7400 -715588-10138366-6028094-6441042-14347810-7650090-16193640-3802556-2014082
7391 -194234-6895822-5203216-5119662-6412218-1109346-5772636-4422262-4050076
7382 -3339920-5613832-942978-691932-1357408-8052028+2460416+5941572+268434
7373 -8815146-3875014-1694060-1006112-3906284+7566672+2085820+4145850-555830
7364 +298102-6179478+291742-2815364-6430966-761356+3102874+1114754+2826730
7355 +1792060+8142582-3770906-9262174-2356258-882140-6492626+766092+1339802
7346 +296432-7779404-8195664+682018+5649310-10187604-1210582+1929544-1302546
7337 -127314-3138214-9541416-3663368-7095708-799998+3196898-901196+6001116
7328 +10787190+5643552+12021754+14635994+6128598+5813158+3561272-2511940
7320 +1492624+12680854+15912660+19524004+8526496-2695958-600070+5414686+8213420
7311 +8072712+5904540+2810440-2171618+181748+2188566-6344230-8446100+3508552
7302 -1696268+2910432+8260322+8511910-1174398-7799334-10038512-3686066-4819550
7293 -2695992-5118034-19149764-23192500-6933806-5798578-2757064-3385344
7285 -17695336-13856084-6558440-1437910-3450408+2873030+9683364+11631682
7277 +4488902+98986+6863598+8779828-2625172+3477094+5074494+5140154-631282
7268 +1981102+12325358-1354854-7894180-12561842-3517338+4473350+1989450-245694
7259 +4659770-141924+7053882+10717252+2762624+58160+5395018-400438-8741412
7250 -15024204-8675630-7310938-6244642-378646+2298890+8055964-7046424-1306858
7241 -9932200-1170742-2616330+397600+4010538+4405970+12704114+5712040+404456
7232 +4565694+4399492+3003206-1376946-523084-3809944-13128080-13341738-2976122
7223 -4006926-3040926+7190122-5480956+1054042+3093242+2354008-261002-1304948
7214 -8093280-8103260-10994982-11714380-4156002-2752448-5766804-12315502+208370
7205 -9857822-10012090-20734118-16444740-2434128-12738168-17430214-9503990
7197 +1846394+1400004-876390-4110770-5630992+3100638+12546912+285162-11892462
7188 -686522-1531700-597456-2404150-4477186+4274950+6896676-908536-5137478
7179 -4638158-7803274+4651672+5368728+12129360+5574654+6189064+1955664-7157788
7170 -1856604-631494+3797606+2580260-3048532-6859742+35762+6327796+11481020
7161 +17723328+8969198-1377422-6096076-4036190-1225550+108688+7549614+16559362
7152 +14020274+309144-10469040-8554906-1139400-2746798-3122294+1213350-6811790
7143 -3609434+5062110-326732-4937344+2401372+392850+9932484+4455226+1580184
7134 +7155700+4877952+8454574-2041170-589510+6576578+4570674+5486518+3049536
7125 -8250276-2615006-3677912-9962756-2788666-1206050+1235932-5615564-10324424
7116 -539550-3436994+5514570-4635234-8350116+3004750-3758446-6828974-7509242
7107 -1738650-4979966-10094996-3419704+7793622+1719804+2241480+4885656+3756536
7098 -2596268-2465982+501492+8118986+19533790+2517352-2935942+2336538-3967850
7089 -3025128-3285788-9974986-12494634+8588948+10629342+11049908+2547186
7081 -6501162+909762+2328256-2175338-6483888-4621558+5922952-133334-7849002
7072 -7614930-4382394-2270958-4018576-5346364-12113508-5253588-9633330-5244964
7063 -8837600-4769816-3580548+4477542+3685598-266898+4726070+6803656+8686482
7054 +14577300+715140-7244040-3773688-6309614-2905594-8846014-5591228-1983096
7045 -10170122+5444790-2123940-4862446-7249586-760390+848430+7986854+4965544
7036 +2197282-6849934-9420182-5318800+2784370-9393224+2401328-1405400-8185312
7027 -1418722-2461262+97768+4207194+2672446-3984864-5316616-949556+9601820
7018 +7617588-4038824-7041266-5624036-3470024-11907462-16057552-3667268-4002710
7009 -6171824+1282912+1424390-12079742-10298254-5092522-3820716+1906768+8736528
7000 -120472-3380160-488114+726198-3560706+4612632+7288712-3495516+2476510
6991 +4566704-11667010-6006662-5591800-2486448-241096-2991590-7999282-961656
6982 +55676+2729456+410490-1242298+5189342+2969428-142840-5253784+1305676
6973 +3402870+4282064-3701518-4059366+10291138-2779924-5793782-3233412-7020894
6964 -11766518-621070+5023078+3367512+1254272+2691608-153920-4295202+737034
6955 +3017370+5558384+3209076+2366598+7051816-2081666-3123440-10366716-9856570
6946 -8868784-11555802-13567900-19776328-13904738+987264-11488302-11457736
6938 +2748976+1962534-101842+3200298+4884074+172398-7235958-4862966-7296858
6929 +3164430+7892124-819372-4562260-5379080-7630134-5647030-10762318-1642682
6920 +11842078+13787030-60826-1725150-2335930-3685286-5574358+3374108-281360
6911 +3909022+3579096+4246744+6659460+8589694+3401840+4506190+1297166-3095430
6902 -13909538-6214662-3174810-4200470-5036694+1181716-5465928-8668960+5006034
6893 +3488962+5654036+4068476-1167448-4426594-3683728+771800+1292190-4754866
6884 -7658836-7505654-2598444-7292462-5122604-6021070+3846298+3637416+5826572
6875 +1527690-1400622-7414354-10236552-3401360-7275224-675674-6291508-4315136
6866 -6092036-14721324-4435770-546608-6991316-411598-3617922+2729960+5626028
6857 +4416616+3990416+12695180+1315862-682244-2100402-4094328-2083182-6263886
6848 -3523844+2630154+3097848-7013352-8854042-1442804+1488196-10837320+545558
6839 +2591674-2373618+5710598+7959320-1083494+5307868+3861810-987874+5138144
6830 +2778526+1764998+989794+211542-1551508-2850744-357592+246244+6376554
6821 +11874182+23298386+9214888+4679174+13135534+3076830-2475078+1883904
6813 -5472106-1976726-1697520-6340190+67628-232484-1525114-7820242+2461490
6804 -3067050+6377112-3411388-8805210-5619254-4802340-302302+1972096+7739234
6795 +161892-155974-1371306-3367890+1596696+8895358+4901158-1015576-4819470
6786 -6587254+3969324+2585544-5177518-4623180-6272888-9722382-7178568-5167756
6777 -7640088-3136940-1061052+1489958-8236124-2095458-1602926-3807452+5225888
6768 +448100-333060-338376-7395210+2436022+2392976+3450446+1557370+3772132
6759 +4894718+3260662-719992+4028514+3885534+1762198-839740+5604030-8222674
6750 +3652394+10034332+8533394+236490-2726164-9358768-4516848-47294-2968624
6741 -5584114-7341376+6980900+11771164+5018986+8978948+7159346+851276-499854
6732 +260924+1897948+6759266+4567646-3085574+1820214+6533588+5045804+1557518
6723 -7357224-6275604-8851776-3857858-1341044-1821240-7098338-9402632+68526
6714 +3619650-2293794+1781908-1320910+2402446+6936604-3754792-10236018-5778132
6705 -3938350-3608794-3106486-7188720-8570376-982518+10921024+6022080-2854392
6696 -4115062+4573474+3839228+3223934-3165650-10184246-2176172-45412+5223764
6687 +8369172+10440130+8358032+2267214+2318968-4207116-6006908-1280634+602756
6678 -7486242+1376506+7996342+6049284-4793502+923506+5468286+3443302+5292834
6669 -6207556+2906414-1775016-4072948+1683566+6197630+12783386+17916128+3631240
6660 +3299274+10375506-1049796-3332880+1481668+3596480+8560330+5988722+7985228
6651 +1691216+1848216+2585434+7969622+13720152+14323794+6932518-596926-1928634
6642 -6611758-5595016-2675152+9268532+5259116+970336-859656-15069024-9444304
6633 -5116320-9740266-6598226-10160288-8019876-1941728-1200484+2739980+2135138
6624 -4693532-2602090+5248882+8044772-7185946-5663324+1611952+3465272+1819530
6615 +3540018-1621374-5542534-3650762+11205506+5403360+2718318+4509906-2008700
6606 +1223248+1170466+705494+8875318-4673078-1503298-7882798-8495544-2070140
6597 -1754414-2528316-9564094-10567982-5263126-4398068-975736+328164+1490472
6588 +1840106+2791880-1440010-1940746-941064+3027584-44184+3385444-4141552
6579 -1228068-1411486-12722028-4429830-881730-9827128-11206768-8664804+9297126
6570 +4124778+5029230+2136336-7573174-8239436-5370260+5923300+257918-1573808
6561 -2024912+2731882+2885318+129926+4583750-9359922-8895262-14444730-16728950
6552 -5551192+1933624-6992806-1174584+14508402+3481892-2581408-5816464-11956268
6543 -1619522-18694-11124760-11954286-3639558-9359856-8391800-3843528-38658
6534 -2984604-846532+3246402-16497772-6878194-2085302-2166754-1408964-4412782
6525 -1792970-1161532-241096-341724+8129950-2868146+2958240+8134218+4287928
6516 -3926872-7369510-7427650-11802876-12093772-1641640-1653752-1594818+1232666
6507 +2024686-12961684-10711144+8409384+7502222+7840898-12853932-5376974
6499 -4770096-4173956-12759972+4703848+7652422+1700516-3353300+10032668+3602204
6490 -5732894-16127206-6701506-276528-6997626-5697492-854304+4287814+8418762
6481 -2040646+4427678+1893700-359368-5621826+470292+1297030+2099162-3191580
6472 +3931764+4551826-3642122+6448274+13202068+4780548-1834510+1955470+1001052
6463 +4069948+9755502+10159470+5918422+15766278+19356008+3979304-103022+1883102
6454 +4597980+10949814+8139732-4975046+6349018+700262-6729512-4152602-5247030
6445 -7077432-3644096-6820328+4216376-5220390-7240624+6240558+1044262-4925260
6436 -7639050-4805076-4271828+1952412+7795590-1802234-255738+4027654-1445446
6427 -2651726+1004794+2536376+5648022-10840558-2553948-1030698-302270-1078112
6418 +1746522+2333348-7520454-2583948-4456648+6744964-97596-668080+2994250
6409 -2163474-2361364+1445462-5653378-10716468+1866352-3556362-6366850-4074086
6400 -3513878-930162-10115192+1386078+4255784-2573748-4644942-996-5390396
6391 -15008952-13215752-4298840+2376650+24410-3374928-32714-795148-6172334
6382 -4180752+4169754+1729756-7566598-4653510-5311994-2066330-9496270-1309502
6373 +4481184+294600-5028194-7603832+2485274-6835648+1183538-4229388-9402296
6364 -820874+2831764-752870+3613932+55290-1614698-1292616-3729994-2989418
6355 +3812804-3718630-4979506-12928020-3285734-3416324+931164-9404148-14749708
6346 -3591856+553370+5434342+5011400+4151566+486504-1234258-43484+268138
6337 +7086044+5732118+1326250+8643414+11011118+3677232+10270258+5458924-7107942
6328 -9047582+6687752+419410+3882922-5770992+7859528+10581844+5891366+3410148
6319 +3470268-4686090+4703136+4911836+1643252+579896+10366124-7344120-5539410
6310 -1625492-2893232-328624+3252538+2609308+9853134+278378+5962366-1420142
6301 -9895204-15499426-16046896-16814352-16065538-2015662-9053476-8478978
6293 -3194974-85584-2008012-2149114-7301696-9574428-5333578-357558-1106806
6284 -2303308-2265250-573150+4381058+7702214+8735352-6433318-6541654-1586590
6275 +6666794-4383312-3189280-3561550+7942950-907958+3999868-694630+4006686
6266 -3048400-644584+1727886+1258374+601208-3844216-8952818-5350640-5455526
6257 -4875328-5589166+1849400-2999084-2504452+4266508-6975328-1921188+3768040
6248 +11758118+4080862-3136594+5599238+3225558+1176708-5505064-9081172-2953192
6239 -1812844+1053278-990560-2032256+1486356+3595240+4863966+7782104+5573608
6230 +2590136+1414096-2035432-14032066-4160836-2208476+2248594-728998+4115760
6221 -2141490-1432500-19985674-15817168-2239338+1746846+666664+7636946+1513742
6212 +2462276-1150618+5592710+1633210-2155378-6048930+1065948+4161130-8112012
6203 -143082-4228734+2705848+5511926+7204510+6411510+2797208+9380352-87904
6194 -2791254+7116508+11745664+2672714-1523904-8126804-7736590-8440302-4440710
6185 -2986594-2389414-7253668-15551286-11435578-10596338+5096002-3885702
6177 +3555888+5454808+314322-7281528-2419152+2668352+2965552-3152690+3188660
6168 +13556444-4973024-8740504+5102640+393760-6019178+2070192+3000508-4811498
6159 -1559254-2573506+5074090-3384670+3050060+894038+580776-1693858-6521602
6150 -4340814+6735784-2634938+3674052-5550294-3176230+4102798+2364742+4247476
6141 -1347996-10549740-15375320-6150472-4591594+2217710-6945220+6815052-3927936
6132 -9067270-282-2038102+538794+1012960-5096858-16085474-4333170+7988060
6123 -4275644+1951620-152134+714192-242130+6481588+5892146+7762816+11886024
6114 -656916-9212722-2927406-413742-1520234-4902552-11472742-10492600-8935346
6105 -2224608-1673302+85256+8362248-2510130-4890726-2247124+12138748+2307810
6096 -6718028-6186446+3023930+5249456+8012390+14517676+3721928-2874000-3156586
6087 -7279498-7662832-10354760-6857336-3931060-5783618-261386+1592682+6200894
6078 +1050292-1582108+3097244-3779244-1586200-1401828-8394374-8084286+2382816
6069 -2142070-1184986+5666556+5100500-4165284+572974-179008-3311986-10359094
6060 -8884366-12520258-12218100-5081702+664226-2145598-3443080-4482372-2884476
6051 -6183120-8870330-10590680-5906464-683214+2289358-3794816-9270754+5888066
6042 +6194684+2320726+5431110-1948880-10591868-8320904-7624794-6582216+2778938
6033 -6186074-6322896-13389702-19611714-10623248-6291820-9275948+2849598-176282
6024 -8263570-1041034-5873926+6175090+2137186-7840844-6645416-8043584-7799696
6015 +44178+16839148+11203824+6855624+9727856+8878000-2274346-375574-3376856
6006 -6479994-5317918-2282016-3254056-5381196-4539596-2373126-9117534-7012458
5997 +3124530+980270+1034784-2799922+4135156-5312788-18079820-12790832-9808292
5988 -7953170+1840732-3099508-6113470-15728708-14800560-2690266-1627116-347992
5979 +541582-1140676-6222420-6377150-4989982-7772138-1811188-5458082+3970892
5970 -1536476-6578270+1309872-7621794-6264696-13648330-8919500-12578836
5962 -10606694-10994140-9098420-4908172-3755538-7688242-8315686-4109494+4578804
5953 +1069672+3362132-2027336+1202796+8161674-8228176-2339780+725110-2815082
5944 -5778156-7665700+2015586-7261852-1493608-9801574-4771992-9132666-12619820
5935 -9303326-9513352-6625806-3014534-4452380-4189504+10927598-558648+11267406
5926 +68923274+218426090+373603388+190671738+88991472+47502612+28248900
5919 +28607130+20810414+15079370+13059802+18177770+13648474+7474878+5908264
5911 -1160496-848410-744568+8358362+8824738+13057986+24348534+83844014
5903 +293278946+350449270+172547814+93460502+49567744+29559934+28763574
5896 +21000766+20699584+12534338+7643242+9460920+10385840+1911110-6345154
5888 +9138074+8861520+6444350+11879462+12448660+32993980+106511764+333525746
5880 +302939532+141240354+77865060+41685014+26501652+22941314+17669550+13661506
5872 +12315448+8551416+18587144+11176020+10100292+5281072+13338164+1620774
5864 +2696590+4470692-5655220-4466718+4123142-2441106+6270332-18352+10350956
5855 +3945688+6270626+7323124+9593022-6139512+3515324+9256810+10146226+2362492
5846 +1251972+10230052-2700540+2405732-4001012+1350514-1745242-576540-1238030
5837 +1216348-5197134-7903810+5135810+6734690-1502530-2293336-4324596+3165936
5828 +835512+1994762+5782112+8884078+2500884+8243576-263298-4546032+311170
5819 +4687596+13930576+12300154-3621106-2553190+1352794+5641708-1633958-695090
5810 +7928562+2115184+3959780+4943542+829676-69860+5689874+2277262-3589470
5801 +478244+11592782-756090-5561308-9796716-13321028-1061986+4920852+10408076
5792 +1146624+1886160+5922288+682382-975762+3668876-2131568-7023648-4240578
5783 +2025806+2925394-1280676+225436-905132+324402+3990428+2074642-4675736
5774 +2487362+5424816-10471394-1978444+25898+6732228+546868-3184802-1906170
5765 +2173566+8968050-5787960+2489738+3957324+1732326+4838256+9029104+13625824
5756 +1503338-3739224+3240684-2449764+1821528-5502518-13509274-13758466-6326140
5747 +669930-2435422-4055362-4927900-2594580-24200+1872780+3861852+3062834
5738 +1545712-2184380+10322066+1354386-3490836-4181894-3887140-677326-36398
5729 +14393672+4498474+6472344-516070-4708690-3159148+4558334-75912+4841296
5720 +1145298+9708220-1326128-4321984-2896248-2805212-3833526-10904262-3788410
5711 +10128798+1502076+4576884+1275420-5089866-1639592+1055754-704898-2130814
5702 +1263448-3506746-8833804+206036+1629106+6843290+4832002-3137118+5503910
5693 -1655486+11251766-6385454-8389430-14436356-6336952-6138584-3938018
5685 -12290882-4417556+2518556+8125200+11084668+8475444+1310442+1639900-565842
5676 +6552346+2837110+4466468+2816586+5054450+775020+1694116+4722702+13075744
5667 +13177988+8037876-948610+3948384+6032504+10240280+12951950+7707838+7493904
5658 +2589878-3311254-3535620-5738634-13116296+2148340+3613256+3020404+96272
5649 +1445778-8091856+4183454+3164704-3250904+447054-6325376-7536346-10570080
5640 -8808416-3767968-28594-8479138+3119188+13516004+4049460-1387134+3762056
5631 +8701986+9389674-6569146+2111014-1222326+5429684-579370-9977366-3852838
5622 +6540446-1398310-6823976-15748428-8068278+873038+5929388+4811498-3296700
5613 -2381670-1390938-2540452-96264-5199398-7089492-1123282-6481266-5242252
5604 +4578112-3018880-2568210+5737896-6982708-2778854+1165934+7021436-396176
5595 -1908900+5754690+770648-2445546-68008-1856568-1115288-799688+11091958
5586 +11249194+3613488+1296096+7426122+2788504+6632614-1964106-5841796+836254
5577 -2005868-4377160-878772+11854178+8396680+4783426+1468202-544796-3581164
5568 -5212260+1890684+4452144+2018062+3981982-5163280+187282-3754818-951404
5559 -9041986-11210954-4709928-798306+6404670+6805916+5228412-10762108-6253638
5550 -4530602-7521446-956676+4343024+8051816+4528472-824458-7227342-5734706
5541 -76434+6424140+1964952+5625790+6508990-2557272-1969822-3163790+4620944
5532 -717552+4445546+11973684+6552204-4186944+2700984+3527950+868030+9927416
5523 -3861602-14103074-14030020-4347422-7688230-3277052+6695408+17097892
5515 +10247366+10621604+12528522+3572370-4666646-8884692-7977406-3875288-827262
5506 +4048832-2182800-277232+3865708+5109064+10767028+9645156+2495334+8971474
5497 +12841570+3594170-2031340-1061062+2169310-1021544+4204524-2905286-6642714
5488 -15928830-8279518-85312+1866168+7859004+7806730+8465368+3473336-6913516
5479 -2468298-1269134-289760+6423252+87664+557438+13325208+7169684+1746124
5470 +4367030-8379680-3222872+2810564+2383714+374746-2120670-1064942-1716130
5461 +2441216+3378986+3336154-3240506+13310158+14959614+8698578+3859068-8231724
5452 -7561428-1400534-1843070-1790878+1536164+3826670+1102694-9402710-7028424
5443 -4422224-2599506+2086794+2741356-3627054+3887006+392686-236386+4828184
5434 +2717904-8148712+6082162+11215398-2408212-15813316-6915756-5242880-989504
5425 +1068002+7993070-4160796+1045800-1648156-324156+4229806+949382+2765292
5416 +6575074+4932238-65314+6693252+1389470+1583728-1809462-8148480-5105794
5407 -1000588-2750580-8310234-4698538-5719350-13303080-4756768+1121738-548908
5398 -13734860-11105694-3625612+4281056-2800936-10579992-8328080-9557648-152650
5389 +730992+3855196+5155988-208232-797204-4804756+2918092+11051668-11723482
5380 -3705024+28448-1893636+5945720+5470778-7929284-2058776-4925292-1569260
5371 -11886820-8820102-867868-1727692-8414316-10047086-15131138-10756032
5363 -19959760-15691630-7413490-5630620-171986-693876-2453004-990736+2014984
5354 +3328472+4190024-5609766-13348260-8189484-2681082+3770060+3041884+3773092
5345 +7473414+13423650+5409462+1931336-4053730+7345824+1747234+2285614-4321464
5336 -7872876-11792550-751900+8645990+4537184+709994+11284708+2509416-2303480
5327 -6935722-2079262-366224+1008604+9561980+6371208+1184778+3301738+4734932
5318 +7410360+6767326+4467424+4233692+7242758+4170784+3726306-666908-4709382
5309 +11124734-4845648-1234094-12599976-10469746-4755232-234218+1499318+2255746
5300 +1852602-1329010-3310906-5692410-3727798+9130224+12484622+5253762+1437856
5291 -223736+3256404+5085550+15112600-6520154+4362590+4751644-773196+1513588
5282 +6631050+2305192-1058068-11738648-9252480-10945134-5945632-7914442
5274 -11258498-6491330-2202816-10076308+4060494+10541850-596122-5322392+8341236
5265 -505494-5107458-1619416-758558-1277992+2994448+5201412+1321718+6966498
5256 -2671096-8333408+7503440+8215592+9791368+2538894-1504388-8858490-9966014
5247 -9701766-5425238+6155830+9565156+4062994+4084646+203820+3366486-4916762
5238 -3574754+2755540+7373220+2089182-3464726-4440470-3616670-7098204-8182002
5229 -3899672+3177694-3557524+1710528+1433544+10248644+4238890+767448+4116174
5220 -8683322-1381574+5813248+4977900+1104936+2814388-880002+897982-12246198
5211 -11338708-4760596+3116442+7003444+3153542-744204-2762814+4058236-5162646
5202 -10219632-6051558-1533318-1047388-7573612-6701602+594358+7136666+3184940
5193 +7640330+11264038+7299830+5304772+5548546+9448182-4145442-4751806-6159762
5184 -7360190-5484996+1400952-6114280-6976002-9334708-7767976-3975384-1474462
5175 -9054154-5203728+7796632+2520486-9203386-6565736-10006130+5814070-2686452
5166 +3902342+3802132-5306574+3360646+1334878+8911374+3368494+5655714-642212
5157 -4466170-4782346+2036070+1201258-2120150-3829846-939762-711312-2011412
5148 -3140094+1161446+626320-2896444-4931056-1130640-10381008-5823638-1139010
5139 +1999348-7017314-5704672+3865394+6978796+1822898-1131504-4651560-3412138
5130 +4373862+2388290-2699858-2882618-2465784-7433390-106712-7900834-8121028
5121 -15003200-4013590+8189372-827728-4819916+340050-2122806-8690834-10034106
5112 -14849588-10518986-2213134-252936-842274-2578990-8478230+5010200+3792570
5103 +658562-2382784-4220158+8744402+4534228+15600210+4079158+5629346+4568256
5094 -8231824-786664-3991358-2289902-2024552+2665390-8831888-8709096+780414
5085 -4265672-4674172-238112+49210-1103502+363674+4499478-2135866-9018228
5076 -8773660-2492184-2263252-4787210+918080+977212+7254894+5710020+6016154
5067 +6226764+2024258+1436298-3991224-5979752-4992860-4104150+1278774+7030456
5058 -2316158-9887600-3192320+86758-9899462-627730+7826328-2250928+4119066
5049 +6426922-974996+501182-3872904-1539202-5475618-1468824+3135500+422058
5040 +4316680+20169394+11187200+6393664-5649138-449950-1369106-166000+1653848
5031 +1798342+3687696-1988208-1221434-106808-4767902-6882600-2092884+2793854
5022 +4770510+4826264-178918+4221478+6326714+7752284+2750912+1138244+915350
5013 -6493894-855034-5650840-10490100-2676144+1688500+1481858-3098304-8482040
5004 -3292854+1411762+1364678-4044230-449938+5768290+4437764-8203106-5501634
4995 -2901422-391302+5906702+1390190+3201994-5431452-575686+8808986-937262
4986 +2790684+5639964-13774214-6958498-1139718+1892570+13297516+9572158-5726328
4977 +6244594-5549754-2075502+1541606-5043284-4482918-5289004+1946572+1671284
4968 -7499356+1687734+2296622+7118912-653400-4719440-4223606-3526374-4448236
4959 -3893458-19083932-1524386+6703724-9412900-5219876-3061386-1188750-3120932
4950 -8158308-6654208-7620042+624112-7054532-2002120+3110696+13282696-1864948
4941 -3579046+329318+6017716-4770582-15936252-15313626-15003470-12029714
4933 -5152610-5667392-8698000-3387792+4941448+11608314+3719096+11773612+1853442
4924 +4434506+4107062+11964818+1746758+5034316+6114892+10708506+4953636-2358460
4915 -6528588-7324832+7700634+11084156+5310210+6725206+3866578+4995986+2015156
4906 -7950492-12616844-4648540+2814846+3350696+3899332-50834+9036358+3972822
4897 +14058310+10107158+4892084+7674850+8812384-4301138-15239826-14382942
4889 -2772706+3848754+67144+3568286+1601586-2628298-4774668-7981246-3982206
4880 -938910-2906126-496028+241162+6704230+7218042+5288962+1315784+8006964
4871 -2440338+2315970-1599746-5762018-9441622+1320724+1753386-806306+5124734
4862 +6971838-1400508-2701836-4271436+1003940+5121342+3069560-1632334-6257052
4853 -8085550+100888+10643054+2570642+4706830+2019684-384998-4214892+2709292
4844 +5666224+7271082+7400510+1681342+3337006-5620552-5749200+1748016-12363616
4835 -18599108-10733922-1895640-4437208-15428240-9618384-3255770-1334800
4827 +6511900+3461124-3987524-6665096+6969516+8492664-1877438-2361170+1002648
4818 +833584-5245014+5114038+14364544+10806138+2550872+7784128+15724330-1279560
4809 -6675730-1207904-13157370+203658+5677570-3110204+9756542+6205272-1821116
4800 +10429798+538252+3377832-2541212+6306816+5004668-2115494-9637290+1642714
4791 +2634824-8523410+1208730+5463660-4654536-5899586-4359080-8627532+1603956
4782 +1033280-4130384-9608700-9242946-7223170-5977504-87032+6787408+11244954
4773 +10547158+9846340+9064288+1504092+5118400+1872792+2266296-4893330-4898114
4764 +547842-5828536-2782082+1516660+6779482+6191282-3324962-6294158+7866178
4755 +8564768+20056070+19309008+6633326+7324954+13774036+9951964+12028898
4747 +4729328+1990942+5640174+9759972+6238626+9471908+6771366+4230220+204978
4738 -6154426-4264654-5843444-680330+6506860+3641990-390906-102698+8576094
4729 +4664588-3053810-8749904-2468364-8792414+865452+5660578-1209682+1468788
4720 -581254-5034336-22446+2044222+2482362+1967442+5303254+10588340+10213944
4711 +8200620+6786500+10943454+1838302-3743152+1201814-1761288-9936306+7826648
4702 +1892020+1517826+2928662+10145668-334026-1829182-7359422-401338-1206436
4693 -2174822+729728-6971724-1751440+9305882+3390518+4524102+96796-53678
4684 +5728896+13507244+4470640+2152618-2113932-3666152-15307386-15787894
4676 -3111632+742586+342464+5050032+8694188+9049212+3801430-36002-9187288
4667 -7425924-2191104-6763032-469756+622690-566636+113188-13272768-3042516
4658 +1827886-8257354-13707316-5896278-310344+2673338-2251022+7234326-4382006
4649 +1314470+3169786-1487448-10750746-2273690-1662810+3637378+10244776+6567804
4640 +7079332+12739630+4863994+6826006+8565462+5653914+1840876+112504-4380184
4631 -7181564+1390484-2571082-5991842-6846478-6693966-1967412+936652-7016056
4622 +584488+3037084-3080696-4077072+1422460-9268888-2998914-2107754+8158896
4613 -8752260-4667234-3575350-678016+1051954-809766-3207434-7369836-9073002
4604 -2898276-384096-3082306-13295252-8669154-5149840-5623968-7861492-10149398
4595 -7821538+4741322+7334438+6977160+720178-8308696-1983780+14181718+17768714
4586 +8507818-1806376-3419628-5235372+446322+7992142+5569026+820366+1558980
4577 +2929390+2974786+1924830+289248-3532078-6197558-7579068-4015376-5973424
4568 +3966952+9713988+9961246-2639368+836748-5475318-14926200-10006620-6060646
4559 -4066976-12538492-19704508-16331888+5476726+1079332-2403150-3951788
4551 +2316954-1090880-4359958+3500386-3026706-5917434+3586304+95672-4668868
4542 +5228346+10396290-1188960+2344902+2659288+1920230-5741522-4451122+801794
4533 -6169914+1466990+1389944-6609322+246054-2538852-3051796+9986782+6681276
4524 +4788436-5573586-3125432-9313338-1555488-9234510-8107054-10948278-5278192
4515 +3372258+1660184+4256294-4029886-2450038-1811436-5046844-3176322+1069932
4506 +3559138-3739438-6217550+2346214-1569014+3006952-8258204-5230624-7128182
4497 -1518322-7761578+9607088-772916-637592-1326216+2246344+5102466+5916724
4488 +2780980+1939656-231132+5557682+5677018+2606256+4869406+1082404+4642764
4479 +4647956-11741890-26741450-18774182-12351206+795980-3613854-12863364
4471 -9517868+896928+7568482+1421498+9537714+7905096-273674+12920394+7599882
4462 -3001956-2269378+909530-6360826+4385742-1367036-4767718-1115088+2728352
4453 +2979326+4226456+409110+383944+318986-3245196-11607986+3282960+6579608
4444 -2772098-4541296+5050852+4811918+4771172-3072076-4199134-7361238-4558094
4435 +4009194+6543006-6068092-4273700+7241754+5200046-996424+3285900-2691248
4426 -2508436-7710952-9124186-2569966+5976360-316836+11766050+7013478+2062006
4417 +8604074+8368806-1175028-7627480-12152078-1946702-7562740-1805498-5720076
4408 -1096664+7930794+7457742+10776830+14951080+1845026-380986-2320332+2670322
4399 -3813688-646458+3106070-6953750-3573258+8300906+11830172+2659846+4605536
4390 +3264418-4807652-1514716+2944746-5435844-6945764-5263224-9080206-2177206
4381 -5337868-5414312+7567848+2169292-5238674-8501012+2141280+4799912+8900144
4372 +9416052+3012308+7350618+852650+9032484+11546478-2018432+3446852+1149458
4363 +12024168+11371894-3792854+2943806+6992130+9769520+2150828-3116982-431576
4354 +5213014+7417220+1864650+1066346+6312978+1030944-1517816+4382242-4203678
4345 -5620012-6651690-6455134+1929138-3923114+2370458+4498270+1009572+7919150
4336 +4531498+6861610-1634936+7884236+6349004+4048226+944382+8217792+4640636
4327 +817778-6454016-8143044-2787152+2874434+8120056+3840390+6050832+3408646
4318 +5538690+1401088-4220280-7147434-4867224-6838510-6401916-2992850+2028600
4309 -3882482+6736712-2202798-3714040-789292+8468310+5307076-1198280+6493012
4300 +977224-8324232+3518050+3045824-6324758-5478448+5132474+9825914-435892
4291 -218970-3022132-2451694+379342+598904+3023670+6352380+12948130-3130400
4282 -6017528-5522738-3761490+826230-2432624-1484820-4462718-10073204+264182
4273 -2857206+3375898+4108932+3927470-836384-7323524-4752682-13466546-2351506
4264 +1888308+8557514+10980850-1044376-13044830-13771156-11917556-412090
4256 +5117978+7917378+6452704-369914+176450-7664652-3320234-337084-11986506
4247 -5040382-3328044+3658892-319072-7203820-306206-5116782-1698338-6168218
4238 +3594068-536064+3542168+1423126+949608+3483408+857824+1979738-2604376
4229 -456368-11380606-1039438-4970140-9031044-2961050+4720352+9631882+7157400
4220 +4562244-4882586-4561928+2558458+2618144-153248+1896906+8328092+10953550
4211 +8570250+3331338-5793094-8143848-1803282+4212686-2154110-13140390-5121176
4202 -10561474-7226720-9294264-8805562-5140020-831164-712074-2680438-4964804
4193 +5779712+3247484+8575026+2218764+5074152-59650-14621364-7477688+5189978
4184 +2255902+3581712-950348-2334872+4952470+971984+6801968+6514030+6994970
4175 +8269558+9615896+5949698-4696642+3391128-2590242+1822016-1813382-443398
4166 +2070902+3955380-3560418+7152550-7470878-2294502-4622270-1549990-7476330
4157 -15340962-17247094-11487256-4855002-3919810-5951010+741492-3915582
4149 -15124500-15455724-2218706+1627546-8599166-7865090-6360554+252372+1470010
4140 +3368256-1840422-6513800-175420-1753062+2802380+7807688-5987358-5522496
4131 +4380148-2948700-5901540-5844070+6900068+6816442+13714500+6063420+8974704
4122 +4051044+9102754+7763002+13498550+10322400+2611682-1695822+840336-5120384
4113 +5275154+5748164+1441886-1701016-4513234-7433276-10019508-3863578+1430872
4104 +3591394-1766624-585364-647994+5380036+1248316-6121342-8156660-7606582
4095 -1458140+216976-11822714-8999816-9662624-10692328-5675636-12035740-6725956
4086 +1904550-3619994+1946220+4213440+9921892-16934756-9573380-308602-3537108
4077 -5330098+6031436-5104654-5975380-5431402-8706976-21415068-13019972-6873866
4068 -3239808-6826912-8140194-6617130+6635846+6369872+628832+9945018+7566618
4059 +3431466-4879890-7223304-965222-15928590-86040-4999184-8951244-9225640
4050 -12510426-13559456-4063738+1666090-7321766-10882302-9318816-10416118
4042 +1569524+9799218-3004184-10329522-7104894-2221886-4467490-9059594-10433696
4033 -12653684+4783936-241488-3464842-1274892-3378998-2660454+7188778+1121320
4024 +3366856+2449766+179372-5052106+5997496+483326+3592886-167270+4174626
4015 +5344452+2451328-1888196+423744+180152-5572238-1055786+3858044-159588
4006 -3545948-8067706-8133446+4046776-3379216-5240098-3119896-7198232-7904606
3997 -4666096-1177224-11886426-3389602+3172834-624438+2747776+480224-4648932
3988 -1296792-3999224-7811456-1621436-3105358-1192944+4622116-8416500-4568198
3979 -701568+2206568+2905776+5192188+2035532+7669660+2078312+1088310+4641252
3970 -210886-3297134-952692+5355248+2052462-3568184-6588522-8418128-11564540
3961 -5602948-2668980-4552542-8161950+7601282+2102228+841840-1706490-1974440
3952 +1417814-1161974+6728864+6583952+5271770-4877906+3350514+1164148+7500882
3943 +10264052+2469092+16117372+13837980+8482404-5700874-3789068-9788822-986372
3934 +4072278-3631888-6728558-9207104-2673440+11734344+778320-2160144+2352840
3925 -102494-986314+616112-6072720-4716038-2222178+179846+6342510+6690056
3916 -3302118+2887314-2307776-5646002-2383594-1965696-2203706-338090-3358200
3907 -9126848-8830372-1667122+5417166+6688014+1786884+8353568+10548902+3873934
3898 +3140024+6880358+4516726+2016080-7441142-5559288-6313406-5314048-11251142
3889 -3649114+1081846-12064536+4458234+4450618+6843982+12118350+13464626
3881 +2402760-2364728+4248660-1561682-2910486+1500252+1088318-1471784-954816
3872 +7930940+2172108-1722740-10223872-11685004-4689434-4551478+5319744+256880
3863 -520824+417040+5340056+292170+5153008+3209214-5347132-11384648-5324492
3854 -1334050-4660578-1904-3600054-2461534-3251578+3153218+1258364-3917330
3845 +7172280+3654178+1843142+2231498-1998766-4193784-2643156-9992030-5447662
3836 +3763452+8778672+6451004-5567730-2162698+1853116+7103370+9723372-6082078
3827 +6294602+5792366+4953488-2514774-3627162-7822910+1410638+1038992-6218274
3818 +1846894+10980954+8127476+906248-8863832-2682778+1485432+3878648+1475260
3809 +1821628-146378-2937132+738816+5143634+3701008+5202826-2716586-2536958
3800 -3423926+563032+3235488+2626550+170954-5995326+2733696-7187700-1115086
3791 -410526+5304216-2339154-1204548+6103088+1942322+4437740+2586830-1801574
3782 +260062-281924-125184+8013124+10650464-223606+15342110+14735712+656460
3773 -3041134-2992872+4431262+5871554-1079774-421544-2899184-4155880-5155132
3764 -14121662-3212042-1591634+2000530+5354632+3439058+3170060-13250768
3756 -17116352-7950466-57894+4696432+2510588+1196880+640490-1622248+7654796
3747 +372884-7814278-3788712+768042-4711562-7875398+1106288+5517570+9331568
3738 +3552514-3943808-4232692+2889008+9268362+2011150-1051410-5528470-1877236
3729 -3276124-1454602+1085276+8035456-6631432-1827708+797020+8442684-5253040
3720 -2308224+885296+3327468+1982876-3184854+10608270+4688850-1951806-1361366
3711 +18782-4922562+298198-7262808-1854480+1307610-2094196-1674512+3371796
3702 -5737642-425712+1478494-2479728-4683298-12369450-8914926-5292210+4541134
3693 +6495534-3216516-8484508-15002416-13485022-16102112-9208242+2809306
3685 -2910194-7789342+10055534-976756-1815418-5865260-4271684-7575216-7255800
3676 -4254646-1244936-5145916-4382610-578234-15424444-14042540-9845520-15118530
3667 -20458350-10156102-7488722-3405766+840914+10748052+12830896+13608308
3659 +6184844+13566680+10281906+4581080+1141462+2316282+5730014-4369736-4260816
3650 +4921302-3328876-7920+2254870+4105418+5037886+1864866+6747158-5448784
3641 +860706+7094954+2769374+1276294+4218576+10244290+2179668+3714996-959868
3632 -8307272-4048706-3704378+1199366+3663154+99584+4794136+6318956+11051602
3623 -1410574-4327490-4153502+4922778+2743022-2393032-1158354+11387098+8705338
3614 +3993388-3856456-1310322+11943048+6927540+7481074+6551708-7093988-7541212
3605 -12808514-11472448-8776478-3440644-1639400+1858856+886630+6109132+12066270
3596 +4270484-5020090-11759666-2694840-4837194+4076790-1263056-4920488-1886892
3587 -3455624+391660-1918204-5591642-3196642-2920340+4044320+5035082+5679112
3578 -7174172-6944014-5980506+1600844+6397478-1441554-1183612-4459904+2098066
3569 +7204486-4996908-13841196-4167878-10639826-9939382+1812098+5913590-1473172
3560 -311622+5367644+5539858+2134554+2412562+12382522+7748076-1546586+1014532
3551 +6338692+7575842+5702548+601612+784834+4770878-2565454-521350-5986686
3542 -3034154-1456096-1881486-8400684-4258016-21826016-15682170-15451668+108280
3533 +6045286+5473606+7616302+3413672+1646896-6175772-3491250+3212752-9220220
3524 -15959152-6893410+6888410-550822-7734798-8863866+6574534-2503462-10024174
3515 -8164528+261444-2939616+8063584+13209378+9647536-1538372+5609982+16300234
3506 +6753172-6536056-510524-3731382-7527076+364442-2821716-2758158-9451774
3497 -13310578-6835226-5317362-8541596+4791324+1083380+3593910+1677788+4173394
3488 -3488154+1122544+608536+3780720-1054950-16051922-9699560-6288734-2580924
3479 +1270558-3156752+6861668+11100090+5442296-5818538-2208192+355656+3615604
3470 -2362612-10849316-2326922+5856930-1777208+1149738-4710914-9027036+3915960
3461 +5973432+8204790+15280746+11272078+11364376+12675508+3288882-119366+45822
3452 +3066784-1203580-5561852+458854+2499416+9301364+4032832+7961406+5985042
3443 +1210282+1451340+15946532+4317148-5633790-6556344+8551218+1286970-1000114
3434 -351130+6500386+8036040-1327360+7573924-10762898-2462324+376082-3755328
3425 -3551294-908674+6695830+10252884+8028196+917742+3535896+1762236+3391846
3416 -4565688-9366386-7425776+3025054-3786768-6090668+4813558+638164-4594908
3407 -4165672-6204662+5440820+8296370+3261464-845864+3272016+12518808+1938722
3398 +2069842-1775120+3510862+6585964+3241438-6048868-7995476+5504058+10981344
3389 +15174352+10192420+6489748+3037038-1908000+2578356+6933766+3284502-6090572
3380 -513832-5948450+2857600-6539360+26452+7888668-3559652-419322-9876262
3371 -8330856-958814-4181656-9354308+380488+7853068-3788264-3609390-1370858
3362 +6026724-8625142-5317864+1016580-7797872+3608532-3894542-4202752-2959724
3353 -3548814+4173948+6015462-3327566-2945658+189076+4354706+10364358+4223532
3344 -10478766-1060494-6944520-70822+1939710+4471008+1587238+523144-7670740
3335 -3914938+8241678-706942+4795532+2268936+255618+1766800+146204-6715054
3326 -8765532+4816064+3840824+7700234+9202178+1679960+394084-2807996-11833504
3317 -8796614-1886780+4317072+1239834-8507990-3594688-1114926-8749914-8569986
3308 -2037362+6360414-7714460-11762112-6909390-5142396-2030990-4143128-11659370
3299 +443950+2393638+7171270-6909660-8764230-911950+2481320+7395158-231862
3290 +2773198+7727036+5791450+12945182+17214252+5242844-4586314-746772-7765866
3281 -16117334+296760+5743408+7509904+1778958+813930-8336916+1622874-119508
3272 +1639676+5968430+5448324+9660848-1653878-709816-399534-2608942-481826
3263 +11065968+5503572-6855136-5110412+4138574+13047186-660546-4332028+1323040
3254 -3383900-9026788-7526178+899050+7240420-4128566-7809766-3769308-1572438
3245 -257340+2093272-4327728-310726-506186+3170486+8136444+6044454+2090064
3236 -764088-1262574-4779922-5023214-7230946-7862822+82576+13030-1523152
3227 -2078780-5074194-2397648-5830772+2278088+11489524+5079412+3116054-4172820
3218 +1558226-2539676-4381036-1963506-6371992+658208-10253842-10618128+8901312
3209 +7272542+5428858+4084704-469788-6649300-2641754-3007334-264288-2266170
3200 +4188518-3480448-1859604-3357326+2855908-1223560-8318406-9682546-10368522
3191 -8634186-4528356+1385140+8678520+4175372-4559494-7847276+6216188+4861558
3182 +6226152+12918808+7798494+8553688-645000-130362+9248770+2714990+528238
3173 +558448+3877298-2806010-8777296+6314310-4562214-3390140-6743978+1018028
3164 +7878622+7690334+5858124-1540316-1756230+5287738+1095126+5706436-5248900
3155 -8231726+1570080-6159882-1355132+3318342+6647510+9488848+2994062-4320352
3146 -5923256-5129854-7754896-4493664+3851942+4388800-3637060-7406454-8722500
3137 -4391730+1122162-6000276+3045828+4290778+4995728+1139338+5471872+3456664
3128 -882538-1162176+2422762+772570-684332+331602+1707482-1967168-4244166
3119 -3305396-14546580-8515270-8596294+4764186+146804-6846364-2274414+4665966
3110 -8718750+3003978+9312160+1498376+5781536+8325220+5110444+15325454+8734560
3101 +6465626+6008140+9216852+6298946+71556+1499342+3787040-959184-6808732
3092 +244022+11088984+4545544-8909920-4493882+224380+10718712-339768-6194766
3083 -15527912+3119536-1871248+3480550-2381904-1323222+1853606+4459508-729420
3074 +7682464+3939712-4118050-5350384+1009038+4387750+3033118-285356-4860590
3065 +3467860+1049680+1585272-1007778-5231988-5329694-15349776-6652806+3282436
3056 +4425102-6254236-4863088-8919558-164716-3657682-4637104+4438988+3869674
3047 -5167670-3527080-3274406-4128700-2452864+3384378+417416-4691658-466420
3038 -399390+1330222-4566432-3030860-4518734-3257752-9591316-12298472-8290124
3029 -5936908-4664120-6696590-2159672-582930-10695384-7535634-1426270+5605688
3020 +195336-4107460-1331950+8158748-978624+4539308+3431110-4416720-9708576
3011 -8207486-1951034+3709894+3316572-5685888-6597472+1302290+2002278+2131306
3002 -1008528-561728-10224404-22062-2973618+3708724-5209742+981178+7005134
2993 -1212820-6198952-3512270-3031976-1100598-16583754-9537262-3960386-5702392
2984 +4695508+12675734+8413650+1344580-523590-8665130+1792134-10586936+658710
2975 -3655366-4460362-6820436-1537912-9205458+1213800+10518796+10423190-1200402
2966 +2346004+6478326-5068874-1748040+2895846-8005014-4904612+2384530-1196214
2957 -1160520-2216458-2675100-3485862-13581080-16257342-13905878-4427628
2949 +1795032+5183886+12400450+6212792-7651996-8200088-344440-6953326+2099720
2940 -4542370+3241330+3564430+1575090-1996074-5206882-10196264-520082+5102004
2931 -5690564-5824966+1549594-1745182-846460+18098556+9608012+8005070+3530672
2922 +5688734+5568686-2062362-17414-6401868+1480984+1635268+1790668-1961968
2913 -1582742-7388364+3139042+6285064+1126398+8557756+4969044+3166858-6335742
2904 -561458+2674110+1444778-6951216-5487248-3457400+135848+180986-1287174
2895 +2760216+2853106-158704+4110200+2021376+1046354+4248304-2711884-4834378
2886 -2477178-8042836-181068-7316922-2651582-8614380-6902248-3180108-2881162
2877 -2915148+3141190-3792432+1710976+3527812+1837394-1287324+1933780-1433742
2868 -4329594-1209208+351580-688474-720846+11839696+10776108+1203384-10854968
2859 -14960866-8723160+379838+8525228+6818914-904044+2236348+9618594+8649862
2850 +5927916-11801132-5022256+985892+4562908-481706-5255440-5240574-6531504
2841 -8704838-6124298-3162706-8209730-4991648-5802486+387990+1791354+12080960
2832 +6761880-1572704+3471306-930542+1254752+3485650+10610422-1775792+5952256
2823 +4282392+716168+2093838+680348-1262528-9550024-5645274-6671692+670628
2814 +14366244+12750676-595872+3754284-69924-8416868-6209840-10538690-14312934
2805 -8929960-523752+2735566-129980-4924778-5276698+2305922-523382+1306054
2796 -12262014-4818886-1383518+593912+1692640+3957794+3649856+12272998+4777142
2787 +728872+7807122+9888744-1669438-2458058+2143088+17434146+13429472+10099864
2778 -197014-10468428-1532480-2815460-812158-3301844-5407254+1460964-4813120
2769 -5677206+4192812+3258994-6175622-1726494+886884+2467548+2017320-1716136
2760 -1357848-7812988-7729488-859736+168636+572984-6856744+4641002-749226
2751 +2880650-2880962-6575140+3087678+3117416+3424806-4055764-8084840-3124552
2742 -202512-599486-1801752-5876626+5229128-3053356-9840242-6327310-1956440
2733 +3788458+1392662-524100-5087024-6562924-6660730-2509948-7071376-5533260
2724 -8079144-3219620+2451574-2501848-7813766-13821850-5711370-2454510-1004108
2715 +12158710+6165534-3618900-6835510-6032176+3198266+8493052+2752104-3570770
2706 -7472268+7019328+13542328+3589328-761100-5282336-8977758-4844122+9622744
2697 +8449578+12574492+1667622-3798012+11042420+3302126+2863776-2622274-2036766
2688 +6606540+3994180-8067906+3743460-9781332-10534668-5025536+1563034+4913082
2679 +303688-152390-7464020-3309472+3518972+930602-8103364-9240912-15886764
2670 -3834724-5605274+7337946+7618206+8970988+5475456+4542096-1648072+4701286
2661 +3733230-172398-4445258-780570+3387116+4499198+10606362+4010256-7978506
2652 +993078-3449826-5830578+888420+2963928+1441368-3488758-3804010-7781190
2643 -12903554-2664492-1138106-1768008+370028+4309026+6768152+3087316+5037762
2634 -4571734+8391376+5446568+5223632+699044+1797194+1644864+11018544+3042476
2625 -4917680+989238+371374-4013458-3577746+2368744+9970456+6574374+6061946
2616 -1761168-1472782+428422+5203964+4927010+5920486+7362006+8590022+13621936
2607 +49254328+257579126+497301118+138055606+59722492+34601210+17672176+287734
2599 +13773928+26551866+12749290+11808726+12682368+20233596+25572964+17435092
2591 +7637776+15019498+1294418+2308114+3044112+840136-2775082+3779396+1132230
2582 -2904188+2383202-5478896+2219088+8086296+3770974-5704050+1594624+3455894
2573 +5361204+5512462+7344418-1361240+5463368+3807360+6567918+2291446+3964704
2564 +11745704+2685000+1312280-1323606+3490212+3713698+9254190+11508326
2556 +13821984+3079694+8572120+12560436+4405662-2109264-5391984+633880+1634390
2547 -8789334-4842548-3790742+10526214+4231612+2358808+1592334+73326-4296172
2538 +8635066+4742908+5956722+6617342-1438230+3948052+3101400+7035870+10681078
2529 +7399402-5580296-9319972-12992854-15822596-15274+2168982-8306562-12833048
2520 -8895900-7870140-5823804-568012-5435042-4748572+644752-1725954+612444
2511 +13744914+8072954-3396158+6061950+2764314-1671164-5736794-2781628+7719242
2502 +286688+2785262+7342810+4119382+10327520-1581704+2114936-1706686+12019320
2493 +11939864-2228946-564782-5355498-6065232-5875130+2590152-5299346-3571154
2484 +3523302+3105650-1163182-702078-4416306+802944-3163304+5160308-473176
2475 +3167020-2699198-8447380+1660080+1372378-5614554-1896694-6729500-204886
2466 +4162088+3822386-1195396+1984916-6325914-15417722-6568532+2070654-6253018
2457 +5130418-3168784+989950-16154792-3260090-877404-6344624-4920130-11276042
2448 -2642694+74752+894628-18234-3907736-7113046-3612294-249206-266670+7062568
2438 +6036012-4106282-1528382-6372562-11553604-8853182-7749866-6226620+3353392
2429 -176058+686736+1078592+1166488-3242952-4486178-3349338-8657912-3554806
2420 -5982732-8695872-9139914+1714656+3421276-2710626-1548968+11038550+17284150
2411 +17302376+7150724-584416-1807520+9681644+593078-4602346-2939194+4995954
2402 -10220-399740+2555580-478024-10053894-2208232+6883314+7777776+7306508
2393 +3105166-3289378+4538520+1792060+7235770+5485010-1598740+1020688-900234
2384 -8063094-10092324+1901024-3168582-540800-1009430-2771294+4782948+4163854
2375 -5961932-1526776+2740926+8649140+3704444+6681848+13805522+5693542-4235098
2366 -2384022-130032-4429994+6816966-3472390-7579634-2868972-13736170-11919438
2357 -5292780-5008824-6598298-436750-786192+7203164+2311894+5883650-919928
2348 -5806638+1802628-3373040+2492910+5215906+8419318+1363970-886996+7051634
2339 +3355308-1441444+1866522+3458+6348756+5672082+3051568-8149866-1495838
2330 -4990608-5021204-16327416-11936236-2823544-4974572-11236292-2031842
2322 +2158966+4515890+14350338+4484378+10060964+6217092+12429832+2225388
2314 -6902620-2395494+5533562+4964390+6344262-2082222-3035734-4330366-13845556
2305 -5585182-1797184-1425018+8456228+13816620+2109324+6934438-366114-5544478
2296 -2127316-5300130-795250-4423496-4444990-7094412+5814502+990064-1828620
2287 -1035334+10501608+5349346+6729972+2873492-5117036+2046378-8710078-11926666
2278 -3216318-2681560+157926+6922214+2971034-562092+1082572-1689734-321702
2269 +13126284+12270612+7932512+1297782+13993534-2197876-6671732-461952+790678
2260 +4650270+782330-5776414-10317742-11700840-13981704-7717308+747280-4933712
2251 -6638262-6615990-144480-566450-4206660-3083698+4003280+7891398+1742340
2242 +245150-4075790+6743472+4898686+7047364+8803680+9694218+13007492+11994478
2233 +5184720+4609688+4571372-10313012-6791692-8276724+222400+3091034+7834170
2224 +9659304+9538980+39222-9339528-4635506-13775508-8025334-6526308-3023476
2215 +4932272-1465808-5055658-1380788-4689928+3880004-2081154-3222778+2088152
2206 -1817910-3736500-4336636-4678768-3156980-5335332+3774432+10009190+9449736
2197 -1314226+2918510-4643536-5880764-11563144-325812+2635926+569596-3706570
2188 -5297642-14004080-7696216-11939402-4417122+2535576-924934+8351044+2688362
2179 +318920-12299770-6946502+5998162-3416222+823298+10919696+8507328+6356664
2170 -1748868-5742728-5129100+877354-2258434+7277976+13794136+9489890+15905596
2161 +9653542-5477394-8417302-1515658+7161166+11159136+13450096+1421250-5237030
2152 -3923604-374568-6986126-6183796-4325698-10791256-5180062-1366006-881564
2143 -2793518+5271044+2408712+5671516-454102-4233844-14307420-27593530-19501554
2134 -12954382-6564230-10138318-3460090+9661616+6422426-7669352-6532108+1337852
2125 +1129374-4040128-4440492-7447754-9204446-19211492-3639304-4679690-4743534
2116 -2729128-517892+513116+4146572+2007560+3717380+9300592+931472+13492446
2107 +2509176+3742716+2231046+3317916+8650458+987956-9906720+876336+6491344
2098 +11537274+5145696-2910576+2046518+4630726-2505000-10699906-3185644-5392658
2089 -3126272-1993954-1363130-516670-975208+687822+6282644+7231196+12319572
2080 +10218790-4088944-6759406+2907620-8210708-3304144-4137434-2828340-1371764
2071 +3210346+4463368+847310+6897122+2938368-4453656+3481644+7860892+10436568
2062 +5659582-2680208-2196636-106318-7062856-1551366+5860446+3322468-1732674
2053 -63636+3143698-2576298-3843000-1409430-4804250-3598316-204424-1141424
2044 +4471212-2601494-167770+6243640+2536506-10634004+1353924+3818322-827266
2035 -5389428+8436546+6178816-1135102+10924272+11738846-986618+2253340+10500640
2026 -3236054-2493838-222302-1476220-48484-11613378-14353778-10567778-10968628
2017 -6867708+643282-1195936-1628718-6091012+1926744+13311384+3901878-4598498
2008 -13480854-4633368-683528-8858926+635146+5802286+3831088+2764088-5888800
1999 -1545184+6416112+7143836-2227422-3982510-13509914-5934778+4360160+3196164
1990 -2746346-4939146-10739280-10888834-9904490-810536-5680150-1023988-5485230
1981 +6747468+11834034+8687234+2521008-125858-25650-1846660+2146400-3770940
1972 -12153860-1933312-449016-4726608-5587276-15187084-12232278-8014106-2337766
1963 -420252+8175122-11250660+1797954+7694234+13036376+10800154+1882652-4080406
1954 -11542540-1293972-3456268-4730988-10232468-10523778-13448456-2686444
1946 -11745770-4977054-792428-458242+9795888+6535938-5395928-1782892-2764308
1937 -1976346-3186946-4412422+771642-5071740-2005360+3307552+16118948+11175484
1928 +4387200-6246332-7480786-8470724-473944+36458+1471512-4673152+4184558
1919 +7852964+1885664-8506044-6564786+1440748-654632+2206892+10852180+4173564
1910 -6041810-13463976-2278578+9432852+4894592+12437544+17870254+12254302
1902 +5727014+4746244+2620304-5438512-11278342-1940188-3850056-5332150-3640074
1893 +895966-4778332-7478686-5012274-432964+11840840+9072916+9034040+3743138
1884 -8346670-22627698-12787490-3845142-8225636+5577492+7488114+3273788-4955594
1875 +451986-5475076-252594-1828312-3791480-7310818-10856428-3980158-10115970
1866 +1470578+3746772+7957748+7095036+5826554+11470550-1077578-7196898-5921050
1857 -4122102+2499792+6217212+3788678+12163292+12396724-1926486-8051576-6876676
1848 -14132702-10724260-3929702+61280-8729652-10489736-5507602+1621926-4285334
1839 -7462046-7787512-5431798-3373212-2331142-6997574-3904598-10335358-4774276
1830 +6238452+5443606+1811866-1960174-3213412-6604354-6738234-6571134-7620532
1821 -8881386+184450+3412894+6137176+3710082+5690928+1074776+6038640+7869416
1812 +4493958+3082216-10889436-8803368+5157694+5541448-1621742-12407572
1804 -13355608-2308906+1523848+7312172+4511718+10381846+2980586+9040644-5599082
1795 +2278900-7991230+9637612+10715886-5592304-311126+4804040+12155918+10295942
1786 +6212978+1957386+3286760+7278968+16273480+17891934+12820740+12141866
1778 +7917820+3178118-9033562-7047328-2336224-6119858-12619456-5583834-248040
1769 +1883724-1220784-2919038-6357534-10140712-2932864-367900-937242-9669768
1760 -5902772-7377108-5350264-11068470-3877562+1049986-3190804-923052-3275866
1751 +1922404+1617916-3197140-4013308-7199454-4119060-7352164-15388982-6004986
1742 -10151510+5190350+2773890-4009490-1140860-4071650+739412-577990+8827354
1733 -793732-6698304+1890688+115552-10635794+1508454+5821654-3409810-1365558
1724 +14874290+10474406-5649176-9230894-5904428+3036062-777172-6584940-280222
1715 -3820690-12286006-3397376+2452784-3647638-5804502-1348962-4584018+6014412
1706 +9182916+1481564-3761388+5261072+6058512+9675020+11481976+33974918
1698 +79447368+373015754+462521926+122344470+59836658+27851988+9481698+8530162
1690 +11978256+9196120-1173260-6987540-3873920+9034992+13116250+11243102
1682 +5197664+431364+10969622+10441324+4814256+6649918+3417402+2351198+2949304
1673 -9486790-3271872+4892570+3799396+956346+3661046-240304+1677902+12456462
1664 +7885388-2729126-1456286+1631582+8540200-1659676-6532012-9679218-9436572
1655 -2201104-7547946+3766116+5195248+1236152-1047346-721012-3068272-14219132
1646 -4677508+5273454+3892380+3753012+528254+1877536-6227110-1303280+1618654
1637 +4184504-11444210-8848838-271788-8934814-3181536-928432-9291282-3380596
1628 -4298370-7671962-4306512-9851500-1849660+7336644+4805402-3342474-138880
1619 +2615146-5879334-6403476+386448-3115936+229432+7093442-295582+1012138
1610 +7115400-5967460-4968902+9056898+4992192+192344-514550+1731414-5977304
1601 -4652824-535286-3966806-7222826-8599694+283426-2807368-1458438-11732758
1592 -8574192-9677210-6534066-1080732-3539834-4838982+223632-4584244+12031304
1583 +4526992+5018498-602688-3281364+3292762+2123614+1733372-6203362-8103724
1574 +680368+1912426-5317350-8316100+2076834+4655136-2682730-1343948-977862
1565 +4200914+1803170+443478+11066086+13684918+9061364-3170728-8012844-1384668
1556 +2621178-3473206+1944596+313070+1501464+1949906+3172388+358892-7855520
1547 -3220552+1008502+2547688-7277754-2455740-911860+8421224+7509084+8902616
1538 +1206256-2798020+5065616-4819910-2190614-4852020-2490888-8538488-2970738
1529 +1686942+524002+1656854+1025440+2243988+10109186+473926-11818778-11174944
1520 -12362174-4663914-675252-530552-3293008-5908300-7839102-11228286-6107800
1511 +3409042-5055788-3308034+2382272-4578594-1736900-5727820-4826022+1634906
1502 +10572202+9771218-658634-6976524+3665664+7546756-3588436+1498704+10945646
1493 -9969170-8645220-2690738+9771454+4614624-4328630-7854600-10396854-10876082
1484 -8677162+2386268-308694-6087764-5059388-2983106-7660604+2388728-90622
1475 +285058-786978-5002730-3588058+5484552+4179814+665866-6777024-7068000
1466 -6994580-1203660-8462764-2781090-7375814+562104-6099450-8176736+2226930
1457 -2721026+2578776+2045112-1587884+7679510+16472198+3587858+2673104-3236404
1448 -2548324-3701980-6035588-7687186-5468226+850212+5769950-785770+8053906
1439 +3836622-1445204-2071146-1910144-977464+4385492+2318904+4027806-3119752
1430 -505108-9465902-12492242-7397356-431524+1329216+8616852+3651370+4586478
1421 +919402-5584402+4238468+9725650+22950+2493390+8479650-2528768-4147548
1412 -1078608-2290732+2419784-7989050-11718498-6083680-2209654-6252244+1392742
1403 +2206356-1532204+5928398+6835562+13309476+7373296+7821322+6359104-1663570
1394 -9054332-8208694-7703320-3344830-126004-11255372-8151560+4133578+4502826
1385 +5088726+5351104+9283622+19251168+4582092-2648412-5262418-7415988-4915502
1376 -6347966-14594342-4195568-746678-7359912-7223064-5997486-6738712-5407196
1367 -2426522+3448120+6705798+1875290-8225876-4148262-389042-316564+464256
1358 -4952784-9446428-8789908-12018234-3954264-5602382+2598194-1209562-2114456
1349 +3401026+3219174-1458166+3624414+1753236+700126-4609598-4842052+532626
1340 +2833434-2883182-6137206-769254-4747000+1928430-9618858-6012358-4201680
1331 -1535486+4729534-920030+271656-468750+6440312-3797456-10993058-11071860
1322 -10188144-7197792-10927888-7796362-1203558+6649346-4521058-3169606-7440918
1313 -1277528-340850-2909682+4453612+8972946+5713334+5744098-6221720-1491820
1304 -8773044-4109162-1882948-217550-622400+1557582-9811874-7386712-10666324
1295 -19437418-4616298+3719346+8367186+4209108+1608786-1555480+3066898-2638742
1286 -8270328-7586374-3722434+6844568+13231550+14190404+5329472-2982840-9780316
1277 -7013732-9120876-7193910-8085278-11281170-1277714+9094536+2799434+6964390
1268 +6607660-69712+8216746+444594+76556+4565402+2791910-774586-554038-11163202
1258 +1500334+12171456+10144874+14484294+6747512+4069000+7662538+8265296+767302
1249 +1983548+3563392+2467378-2683468-1849494+73708-7851070-4543842-2946296
1240 -2855032+992770+5434056-3936974-8113422-6734786-1593668-1817826+4851650
1231 +6814360-1172218+930210-11468138-3961722-5105160-19808114-11067378-7327200
1222 +319182+244112+1798878+3236992+2907968-12878-6541638-15320242-14450576
1213 -6361800-854618+8032800+1420644+3216716-6279266-6757412+1862834+6342326
1204 +5895494+1586196+2347724+11137116+7429992+3105178+11211330-8574676-3039024
1195 -5332918-9102272-7350416+1896114-6148068-655148+3478000-88468-17022284
1186 -6391934+10163988+3864564+9539624+2708042+1656550+4827422+6451366+5185782
1177 -4894140+757544+4815334-2673120-8955806-6504636-5767536-3278168-4416504
1168 -7247312-10928590+4469184-2469498-6191562+162210-1285494+3520916-71292
1159 +4938640+5999848+3707060+1150790+6532480+2232580-211440+66050+2511496
1150 -7315538+179208+5443840+4383300+6567534+7221170-2804984-5346830-189292
1141 +8236080+14379096+16564152+8026888+2242334-1518386+5576516+496798+8159572
1132 +3892918+738726-3560622+1040832+406906+992416-3669294-7484658-4486384
1123 +2598726+4650490+329344-11933610-2195830+312500-116462-2737046-4138502
1114 +2192338-4005360+786386+1085876+3170044-389212-9019344+8631498+6759478
1105 +3018642+4605450+3421164+3659624-712264-4293110-1990000-5696942-1050462
1096 +3732746-2075152-2727980-7154050-4985790-5622418+3861006+3688062+4423034
1087 +4266272-6172856-7120818-6596804-2524588-3025136-4574038-1671434-3733436
1078 -9560946-3237774-4803360-3250384-4354956-8512942+5357880+3898148+1195606
1069 -3091548-1580508+7062992+15502560+2945292-2395110+5571032+11502566
1061 +13641676+9557834+3568940+15478+8420714+2798976-662658-467456-1975464
1052 +836560-84414+70432+8183800+10549002+5667326-4461128-3108566+1921776
1043 +7711818+2890958+34708-135210+8082106+1852810-7382064-13025874-605460
1034 +2797938-2261470+4897590+8973996+7073094-326268-11184426-9508870-5916552
1025 +2598922-17407420-7893902-14014764-6897758-8416374-5185514-10815328
1017 -2706306+765822-221642+1842704-8602356+1542788+6277170+241092-6246182
1008 +180834-9030474-5278130-3630258+3780854-9531380-357896+216084-2427334
999 +2347696+1037184+2853974+1446640-950242-5366026-13465416+1825486+9975142
990 +5958946-3272208+1403524-5863574-536456+600996+10627968+1712512+2042776
981 -1299682+5732448+2409726+657892+490294+2273242-8019096-10456974-4702460
972 -6784146+3753352+9202234+3453810-4031964-9023274-2363866-10848506-780492
963 +956894-7265646+873104+5662070+400160-10485706-3481890-550118-6070430
954 -4135666-6632552-12902388-3357140+9985128+9519504+11775924+11879102-3743698
945 -3279788+1929470+7813948+18887502+22552436+3718332-2443096-4557182-6908632
936 -13647864-6495598+1679930+383548-1653294-9783104-15232902-6364440+645900
927 +3651580-2905286+3151736+1320522-1899068-7869012-10949294-13318688-12488436
918 -7554052-3446146-7738520-12876606-9811064+637410-4687076-4019248-6735126
909 -2951412-3476526+3505824+2871786-3959272-5415056-5517378-9038818-4160632
900 -5038562+412148-5593434-7547502-9649834-4565552-3765356+4509852-5802332
891 +9840902-411550-1055308+4916170+1973814+5590158+5257384+9158302-254228
882 -2737624-6789142+2698524+4808954+2092466+870666-8422448-4878636+764432
873 +6247240+2156590-5135412+325256+850340-257238+707172+5164938+5704164
864 -7805102+359792+5334526+10078750+6507914+9722434+3789926-532250-1025798
855 -4138426-11995080-7763914+7579210+2025192-5237906-1182250-5646666-2390010
846 +3037478-4676166-13411860+3786038+5448916+4284524+1761692+2569056-633472
837 +2975856-4266578-5609324-911996-3521346+3369074+4079986-1588760+1089416
828 +4897480-2842210+746430-13735214-2458334-953560-5835994-5107150-6636958
819 -13595852-483294-249944+6901694+1439042-2423796-341540+11285034+3971126
810 +2893260+6399018-2255742-1059098-5903972-4656570+693052+9603912+1338830
801 -1857894-2463348-6576272-4698168-9946754-5263614-13305630-8936010-6314036
792 +1555550-8733182+2761228-55012-621302+2815406+4624724+6237130+1393356
783 -7084730-14483662-3165176+4962412-600912-9230924+689672+3638730+2508550
774 +2326598+2165524+16893480+8395334-2108674-7111964+990840+1842328+6330750
765 -1344860-306626+2537602+1048456-2028602-9008490-7994054-5213854-6118302
756 +5045824+2243508+1430466-7681590-9760668-1608188+6591452-1255608-6663498
747 -10168140-6063010-17585070+5790882-383864-11539762+83936-5370456-11720502
738 -7423016-7951152-16990130-6452670-1059050-8059814-4136256-7191980-14439668
729 -12167152-5751654+2033698-11752312-5719644-6928612-8896924-3876020-5747638
720 -5546866-16530+8151054+895800-398042+3738242-657716-10304428-4464620
711 +1574898+1449554+3499552+1516330-1766916+982280-6519262-8172186-16033284
702 -12672730-9273526-1660888-2826684-6344294-1893956+1019040+64722+2367126
693 -1731272-332578+4963594-303888-1691248+8718596+5490200+5875986+2280964
684 -34320-5815758-10323754-5755606+92228+516176-1401756+1652042+1525632-845480
674 -4637268-12116902-9333858-12664338-4954184-2598410-4303596-6671092+355964
665 +5419784-7869602+6266466+2476164+4825068-1030636+7337190+3388846+2750330
656 +6522300+185580-1668374-2152032-1961078+2208704-2909670-3233254-1897754
647 +1090684-4686098-3415210-4959266+1329650+2560438-187290-1969910+12630774
638 +8858628+8187182+2852532-5853994+1409974+1215530+6252624+1179536+1298464
629 +4695778+5992178-520526+3753992+937646-2474926-2960150-8556934-11725646
620 -2879654+13002638+1538414-761000-9569418-1445894+1544284-8609544-7767676
611 -378360-630594-9512586-7172250+3864104+3442474+4524742-4195364-11214296
602 -438174-950654-5356146+1942660+1945222-10216922-2802546-3897472-7220536
593 -4055768-4880578-9963684-2171938-7102968-5400638-5644092-7299522-8988458
584 -8848160-8942254-486176+10346678+120864-1458618+2933198-5434866-6622930
575 -250032-11548844-7835416-5355344+1938258+10142470+15837914+7958894+2593424
566 +2173884+1418796+8078436-1566092-4925432-5483858-1767426-3981784-8029132
557 -5767662-5204770-5105458-11922078-8884424-8807438-13406900-10737420
549 -11048102-15565194-6623344-4094004-5099446-6258074-1845884+9580388-7384686
540 +2451368-8215866-945410-3969524+737464+2087926+7048310-551810-3119524
531 -9808856-10263326+336416+1539646+1074978-1644340-10864078-5841328-13865964
522 -8442638-2822818-4728038-5459604+2042462-11796848-9924334-325784+3945302
513 -7886-2154482+1345720-3101420-4050010-1706736-7196416-5402634-4172584
504 -6843188-1785558+1942784-3218698-784382+3872426+1048356+1607522+4209274
495 +5551240+7135904+780868+6087058+4280560-5275688-34738-6210164-4370180
486 -1393750-4247972-5616680-5818820-1042496+5980388+9840438+7970876+8385322
477 -5174334-10788356+1005550+6433766-1798520-6700490-4258402-430780-5276084
468 -11201288-5799194-5324210-9562946-3560772-1404082+1464406-1263484+4600274
459 -6438392-15632654-3232302+5980772+7902570+14155230+8300138+28804+4328048
450 -582164+7463106+10891152-9844556-15035542-10833168+2273658+11165276+4455776
441 -5645986-7894536-5032636-5607456-6087308-7754010-9477526-9251840-9224962
432 -3857778+2359954-11076204-10696708-9230188+2373542+2982100+3807486-1167496
423 -407846+968344-3027102-1198618+1737878-3081352-1508960-2655276-1332636
414 -5458290-10766880+10014972+6062286+8442314+3266028-2724694-760636+4341780
405 -2733540-3912984-12005326-7483660-9564084+4990148+6434198+1790172+1526820
396 -3807366-3043162+8134764+3495896+8648050+6349714+4808470-2354728+1657058
387 +7859666-686576-4984430-6734924-6071658-4102378-5382246-4081860-14182438
378 +6506568+4551630-6748624-9793196-7181552-4384008+1486090+2526600+3948052
369 +7651218+3387496-1507548-2232164-393648+1520836-1313156-3169024-2525448
360 +2633602-8821946-6806188+6881944+4607200+1562096-4037832+5770332-8093614
351 +406204+13446446+11283634+10041832+10508738-658452-5402282-2509258+3378572
342 -1466480-5798076-10691462+857144-1058302+1863026-10107196-6658366-6746604
333 -1218670+6094858+8419222+2471382-6461616-11490282-17617142-9048022-2978316
324 +4314190+11406658+157948-10245178-9028964-2894570-1032832+568848-3548700
315 -5544630+1205084+6266642-1444310-1739716+1986078-5568752-16708184-5576866
306 -3245600+4132058+241302-1164342-5928820+125668+665160+8710572+6876418
297 +9311494+14428626+3140306+1532420+2592186-9058826-9488150-12294260-5828550
288 +10718048+9386312-5061188-6151088-10638890-7524842-2113672-6814440-494916
279 -253292-6329790-10019718+5553082+1508822-3235096-7770274-8454518-4626806
270 +4454720+3265068-4037336-390180+2498532-10524176-11215098-7540408-7001194
261 -3220574+332796+5911484+11317176+5050718+4079294+6469218+5177358-1095844
252 -6404942-7183976-1528628-9852638-6864794-1341824+6896138+10417568-343806
243 +3751290+8304676+1661088+4813222+6183226+16258712+11557562+11293938-2711746
234 -147850-4952622+7163090+3119768-6097252-1963312+11334436+10278476+2984030
225 -1393210+12931518+11391628+2598292+4571558+585156-135204+2011906+2001242
216 +13040508-3276818-976012-811052+5480490-2015284+4594562+2924410+3508886
207 +4838820-662062-13945288-14135846-5735032-7181170-8329770+1232580+1105326
198 +1987644+1796432+6366056+5015708+1664956-3439300+7240870+10433640+5626928
189 +10606302+6525768+2207178+3057558-2693106-5706268-10469644-10337914-2430136
180 -4453674-7952900-10685796-10213256-10572616-2020338+500460+2695084+1881138
171 -1975476-4180770+1454620+2829556+2493502-236256-10328098-1516068+4860258
162 +8800582-1911928-6453432-4802048-5060622-9148044-6860718-2557452-242872
153 -1432086-547188-3224838-5877854-697510+104004+6085620-189846+7142246
144 +8152556+1916230+6751094-3783444+2777194+1123036-9128766-2711428+2194770
135 +2920100+3517720-1055888-3482862+1580818+2073640-5413282-5123984-7652338
126 +5553370+5055950+1759450+11545548+105228-4199062-5887286-2554922+2069780
117 +1812060-1804874-2337574+1090380+614336+5580236+152118+5999178+7732684
108 -8617094-1815302+4478780+1300286+1909836+4456154+3891522-3421790-702620
99 +2891128+2268842-5636710+142220-814190-5468458-14342004-16928010-7841784
90 +4655660-5676246-7186800-11271624-4172608+7220784+5084678+4875006+817738
81 +3608840+538974+7670052+208566-4576408-2647476-17017836-15100698+2247482
72 +6114680+5665136-1262690+2902540+2058160+3937574-3133396-3631356+2005768
63 +6566738-2616148-7855232-5974512-6240252-4162474-3597906-6320138-9336106
54 -8483014-6841954-4471380-4438980-13487322-14260354-15470558-10264596-7326798
45 -3435986+6473918+1980580+1930086-1649212-2577008+3699476+9077640+6332624
36 -3921286+7244984+349212-1679616-4349084+1750862-7248388-14633842-4154522
27 -1115890+1445898+1676590+2529652-1147814-7569204-2042592-8029836-2731004
18 +2823836+1542934+8096410+1143092-5356388+4028632+121858+3829486+5562002
9 -3851528+919686+1060812-4446420-716388+2080534+7145886+11400102+5012684
0 +1505988
##END=
