# Supplementary material for: HIVprotI: an integrated web based platform for prediction and design of HIV proteins inhibitors
Source: J Cheminform. 2018 Mar 9;10:12. doi: 10.1186/s13321-018-0266-y (PMC5845081; doi:10.1186/s13321-018-0266-y)
Supplement: Supplementary file 2 — Additional file 2. Source code of HIVProtI web server. [file 13321_2018_266_MOESM2_ESM.zip › HIVprotI_Source-code/hivprotI/cdw/data/spectra/BRUKSQZ.DX]

##TITLE= test32
##JCAMPDX= 5.0         $$ Bruker NMR JCAMP-DX V1.0
##DATA TYPE= NMR Spectrum
##DATA CLASS= XYDATA
##ORIGIN= uk
##OWNER= uk
##.OBSERVE FREQUENCY= 100.4
##.OBSERVE NUCLEUS= ^13C
##.ACQUISITION MODE= SIMULTANEOUS
##.AVERAGES= 32
##.DIGITISER RES= 16
##SPECTROMETER/DATA SYSTEM= JEOL GX 400
$$ Bruker specific parameters
$$ --------------------------
##$AQ_mod= 1 
##$AUNM= <au_zgsino>
##$BF1= 100.4 
##$BF2= 360.131842 
##$BF3= 100.13 
##$BF4= 500.13 
##$BYTORDA= 0 
##$CNST= (0..31)
1 1 1 1 1 1 1 1 1 1 1 1 1 1 1 1 1 1 1 1 1 1 1 1 1 1 1 1 1 1 1 1 
##$CPDPRG= <waltz16>
##$CPDPRGB= <waltz16>
##$CPDPRGT= <bb>
##$D= (0..31)
0 1 0 0 0 0 0 0 0 0 0 0 0 0 0 0 0 0 0 0 0 0 0 0 0 0 0 0 0 0 0 0 
##$DATE= 0 
##$DBL= (0..7)
120 120 120 120 120 120 120 120 
##$DBP= (0..7)
150 150 150 150 150 150 150 150 
##$DBP07= 0 
##$DBPNAM0= <>
##$DBPNAM1= <>
##$DBPNAM2= <>
##$DBPNAM3= <>
##$DBPNAM4= <>
##$DBPNAM5= <>
##$DBPNAM6= <>
##$DBPNAM7= <>
##$DBPOFFS= (0..7)
0 0 0 0 0 0 0 0 
##$DE= 60 
##$DECBNUC= <>
##$DECNUC= <1H>
##$DECSTAT= 4 
##$DIGTYP= 1 
##$DL= (0..7)
0 0 0 0 0 0 0 0 
##$DP= (0..7)
150 150 150 150 150 150 150 150 
##$DP07= 0 
##$DPNAME0= <>
##$DPNAME1= <>
##$DPNAME2= <>
##$DPNAME3= <>
##$DPNAME4= <>
##$DPNAME5= <>
##$DPNAME6= <>
##$DPNAME7= <>
##$DPOFFS= (0..7)
0 0 0 0 0 0 0 0 
##$DR= 16 
##$DS= 2 
##$DSLIST= <SSSSSSSSSSSSSSS>
##$DTYPA= 0 
##$EXP= <PS done>
##$F1LIST= <111111111111111>
##$F2LIST= <222222222222222>
##$F3LIST= <333333333333333>
##$FL1= 90 
##$FL2= 90 
##$FL3= 90 
##$FL4= 90 
##$FOV= 20 
##$FS= (0..7)
83 83 83 83 83 83 83 83 
##$FW= 13020.83 
##$GRDPROG= <>
##$HL1= 1 
##$HL2= 20 
##$HL3= 90 
##$HL4= 90 
##$HPPRGN= 0 
##$IN= (0..31)
0.001 0.001 0.001 0.001 0.001 0.001 0.001 0.001 0.001 0.001 0.001 0.001 
0.001 0.001 0.001 0.001 0.001 0.001 0.001 0.001 0.001 0.001 0.001 0.001 
0.001 0.001 0.001 0.001 0.001 0.001 0.001 0.001 
##$INP= (0..31)
0 0 0 0 0 0 0 0 0 0 0 0 0 0 0 0 0 0 0 0 0 0 0 0 0 0 0 0 0 0 0 0 
##$INSTRUM= <JEOL GX 400>
##$L= (0..31)
1 1 1 1 1 1 1 1 1 1 1 1 1 1 1 1 1 1 1 1 1 1 1 1 1 1 1 1 1 1 1 1 
##$LOCNUC= <2H>
##$NBL= 1 
##$NC= 0 
##$NS= 32 
##$NUCLEUS= <13C>
##$O1= 8601.908255 
##$O2= 0 
##$O3= 0 
##$O4= 0 
##$P= (0..31)
0 15 30 11 22 0 0 0 0 0 0 0 0 0 0 0 0 0 0 0 0 0 0 0 0 0 0 0 0 0 0 0 
##$PAPS= 2 
##$PARMODE= 0 
##$PHCOR= (0..31)
0 0 0 0 0 0 0 0 0 0 0 0 0 0 0 0 0 0 0 0 0 0 0 0 0 0 0 0 0 0 0 0 
##$PHP= 1 
##$PH_ref= 0 
##$POWMOD= 0 
##$PR= 1 
##$PRGAIN= 0 
##$PROBHD= <06>
##$PULPROG= <baxcotest.be>
##$PW= 0 
##$QNP= 1 
##$RD= 21 
##$RG= 256 
##$RO= 0 
##$ROUTWD1= (0..23)
0 0 0 0 0 0 0 0 0 0 0 0 0 0 0 0 0 0 0 0 1 1 0 0 
##$ROUTWD2= (0..23)
0 0 0 0 0 1 0 0 0 0 0 0 0 0 0 0 0 0 1 0 1 1 0 0 
##$S= (0..7)
83 1 83 83 83 83 83 83 
##$SEOUT= 0 
##$SFO1= 100.4 
##$SFO2= 360.133268 
##$SFO3= 360.133268 
##$SFO4= 500.13 
##$SOLVENT= <MeOH>
##$SP= 1 
##$SW= 20.82756 
##$SW_h= 10416.666667 
##$TD= 32768 
##$TE= 273.16 
##$TL= (0..7)
120 120 120 120 120 120 120 120 
##$TP= (0..7)
150 150 150 150 150 150 150 150 
##$TP07= 0 
##$TPNAME0= <gsc.3>
##$TPNAME1= <>
##$TPNAME2= <gsc.2>
##$TPNAME3= <>
##$TPNAME4= <gsc.1>
##$TPNAME5= <           jjj>
##$TPNAME6= <              >
##$TPNAME7= <gsc.5>
##$TPOFFS= (0..7)
0 0 0 0 0 0 0 0 
##$V9= 5 
##$VCLIST= <CCCCCCCCCCCCCCC>
##$VD= 0 
##$VDLIST= <depevd>
##$VPLIST= <PPPPPPPPPPPPPPP>
##$VTLIST= <vttest>
##$WBST= 256 
##$WBSW= 4 
##$XL= 0 
##$YL= 0 
##$YMAX_a= 0 
##$YMIN_a= 0 
##$ABSF1= 10 
##$ABSF2= 0 
##$ABSG= 3 
##$ABSL= 3 
##$ALPHA= 0 
##$AQORDER= 0 
##$ASSFAC= 0 
##$ASSFACI= 0 
##$ASSFACX= 0 
##$ASSWID= 0 
##$AUNMP= <proc_1d>
##$AZFE= 0.1 
##$AZFW= 0.1 
##$BCFW= 1 
##$BC_mod= 2 
##$BYTORDP= 0 
##$DATMOD= 1 
##$DC= 1.2345 
##$DFILT= <>
##$DTYPP= 0 
##$FCOR= 0.5 
##$FT_mod= 4 
##$GAMMA= 1 
##$GB= 0 
##$INTBC= 1 
##$INTSCL= 1 
##$ISEN= 128 
##$LB= 0.3 
##$LEV0= 0 
##$LPBIN= 0 
##$MAXI= 10000 
##$MC2= 0 
##$MEAN= 0 
##$ME_mod= 0 
##$MI= 0 
##$NCOEF= 0 
##$NC_proc= 0 
##$NLEV= 6 
##$NOISF1= 0 
##$NOISF2= 0 
##$NSP= 1 
##$NTH_PF= 0 
##$NTH_PI= 0 
##$NZP= 0 
##$OFFSET= 239.4273 
##$PC= 1 
##$PHC0= 103.0203 
##$PHC1= 38.4532 
##$PH_mod= 0 
##$PKNL= yes 
##$PPARMOD= 0 
##$PSCAL= 0 
##$PSIGN= 0 
##$REVERSE= no 
##$SF= 100.4 
##$SI= 16384 
##$SIGF1= 0 
##$SIGF2= 0 
##$SINO= 400 
##$SREGLST= <1H.MeOH>
##$SSB= 1 
##$STSI= 0 
##$STSR= 0 
##$SW_p= 24038.5 
##$SYMM= 0 
##$S_DEV= 0 
##$TDeff= 0 
##$TDoff= 0 
##$TI= <>
##$TILT= no 
##$TM1= 0 
##$TM2= 0 
##$TOPLEV= 0 
##$WDW= 1 
##$XDIM= 8192 
##$YMAX_p= 972201806 
##$YMIN_p= -27593530 
$$ End of Bruker specific parameters
$$ ---------------------------------
##XUNITS= HZ       
##YUNITS= ARBITRARY UNITS
##XFACTOR= 1.46728315937252 
##YFACTOR= 1
##FIRSTX= 24038.5 
##LASTX= 0 
##DELTAX= -1.46728315937252 
##MAXY= 972201806 
##MINY= -27593530 
##NPOINTS= 16384
##FIRSTY= 2259260 
##XYDATA=(X++(Y..Y))
16383 B259260e242968g176216a616072A0650432D373926c660824B136488H055988A757248
16373 C559312A108422e575546b33168a099612d657542d545530a996712e429568g119772
16363 b065758B568942B722266C842474A228646B718706C928528d824506A039962A706220
16353 F436460g591016i014930c689540d09068H13104e973742a3515250h100824c810958
16343 f540286A167862C974450d384766f713282g269952C123048b08848B9236A430322
16333 c968096B848762f559206B828450D103342h053978B738840C97666d742800H804G764434
16322 h44192a878748C650040c90722b206052d039960a857764F94332d89750d716874C991798
16311 d500294A054890E109694C258332a687426A627086E07412f672878a0097726E244994
16301 f326032H52156e898716B91828c173976a262594D745464B67310c054636e694328
16291 a494246A429982C315604G927620I399710F797234E105202A13254a0538500a2089482
16281 I627094H973934d372044A815502d420570d289762h449938b746870h885956b550878
16271 E212408E041186A995736e515882f482148A836160f264976h427570B500570a843792
16261 C80262E787724A106332a132878a407310e531334a0622358a2631998d930130a2220982
16251 a6562542a2441000c300896a400858A768128C242264B780246D686594I542284d357976
16241 d893684b599052G266500c690398d078226e280170b316456d712b61678f517492b327502
16230 d799648C896800b546724i247978h489782B025694E795394A108886b440452b435516
16220 g7984A822022b185482B050432c151044d488278f700060A0106690F984d313024g983578
16209 h790442b591620A947794d951826b530170f764392f966986A785328b377568b075392
16199 E143774A2424390A4742562H286526b16024c642872c185298d68454f137326D740716
16189 A2181242F380346E002262i7960C244520B53146e747610i728386i063798c285122
16179 a620612b966704b984720A982230A382302c549524A4392140E955342a192738b877058
16169 b10462c879272g432288b426290B620766B860998h322030c526756D074782C281166
16159 a822994a0398598h86064b612092A0060274C905428e252320f367370c62594A76740
16149 E905524G512662f613668a0759772i608552f292832f137880a375250A5819998A855796
16139 f150524e559084D300600C593640B018874b007914B792090A4850464G911748b704056
16129 B691502d561046G292308E292910H57316a769516d154696h390220a812878B001520
16119 d172258a990440b005740b183086g572836e040148E576558C509574B634550e645558
16109 b084202e52158D077694H9278D185426e737762i102108g193020B099166D745884
16099 A4685672A8389472H381524C28422c932512B080566H852070H555330a016764h52950
16089 F381586B548666d460702b822934e467282h447754h976112a3067320b258920B907018
16079 D007368g329854a2003432e636552D152350e92750f520158a657906B865964A190376
16069 F757246B613036G20288F990416C411588d685298B477398a966934h035540h055566
16059 A250922E853848C156108b331474I773816D296076I520330G436698B856626C521010
16049 A2490496A6242080H185126B09796b738846h643996e63180h04026F858768H397300
16039 E077864b382210a1269650b991246B868502B011736A80312C025010g98226I581626
16029 G539508i6594C042810D375220B527856D08248e402322A626476A494152i711166h43630
16018 f83712i569736d240818A098182b302264D754148C34858D240298d137972b654058
16008 C997004B641054A0003922I903216F644820H03548i54098G8474d564542b618392
15998 G003006B497530D747190C118844g412718b939012h233930c696930d537482b878232
15988 h351398f467138i774h42626a501294i56878B080836D281806a059388a2592468
15978 a0091620h733976i98686h27988b681308a057286c17516h25530i049686h156070
15968 f788110d472298f193436i387032d431452c275420A97868G48620g619594c384316
15958 g247696h546854h247732h529086g828870e309190a4227640i005806A056498A234448
15948 A966474B096026c319584a0685680g269474a710444a353092e636036g059602C634268
15938 f873326a0104194g008962A875392C197260A1428500G277678a866980F566664I707974
15928 h22966a1737084a1702386g302108C64288c877556d846244e773252c059476b393488
15918 g325552a0162758a2704066a0738492e754486d443152f493290e166426h808374c886524
15908 d687642e143558A672624I377986d46714C750054E097824G603008H403578b124866
15898 a215504a336016A0214300C189792d347472c186092e38560e574764E306328F31036
15888 i442524f463892g69960D622172G956790i155564A072062A105454G459992D468048
15878 i304252a905980D611964F433616a852416b889440b685826f577198c22068F282328
15868 E545982a11718A610010A2489806B996584b176490e436490d127844f166448b073206
15858 C117048E808058A3854532i302498g974262H130298A437024d830864A122434F01858
15848 f718426f050990h831744a972622e324762c889124B625242F736464C515434D220796
15838 F649546H484838C042494E521796C193518A84734d164442c6684D64588D957468E743992
15827 A0463262F24262b207138C664378f236862a306382i991768d540868g452674c024050
15817 b962586c221174i387364e707614b401346A154770c740582G167666H059576B149310
15807 A995800A283116d474110h86020E219982A1333540G652188E200260h023846a707484
15797 f414994I12978C745992A199592b884880B398214c037094a1789408b775448C659406
15787 D798006A5606320E739498a402646C004790E730984I6454E463048F435780B907820
15777 A014578C790482G719212D757678E122618G438308I949708A3762210A7259470C655404
15767 F378848A377280g472922f18074B997038H399832a066660c968310d533766h151772
15757 b202598E300612A2733028B807642B176286C448578B217630C679454B404132c025790
15747 A401324e404138F716174i289100h340534B30600C509686g329988F661772a223386
15737 a662162C129934A613360h438622b623216C84156A0084630D713544e300772d033292
15727 c109916B966664G626162A782944a963550d714934d17718c605144g049346A121574
15717 c406540H31710E410196I18836h694408b19876F276598E816656B031110A953970
15707 b761110a0197212e647490c917350A218694a0189242A692166B19644c816032I63762
15697 b607386g539764i481006e263792C453436C192724D082576H648158A07410c545590
15687 c413854h501512a3642414a5630824e683734g88596A95940C713650H004684D993370
15677 B987320b705022A232270a390800D463092D724618H36942B425624B53464A445044
15667 C645940A0434604F661996A594174A3865730C562846D965446A932276C021400f59706
15657 e0566G24520I16934A0826472A2410564a405370A472988A90884e950128g765242
15647 g877054d611050c872908B079412e66020c042564G314628A0768576D372624c881476
15637 a699272C783926F438954e922844b926612A307012H434616B595692A867840C179216
15627 c673634i49380e488428b121294C459128a1768900a0689074e701412c18674c737472
15617 e117412a0448756a1210766i179284a1488586d588862A50832E594822A488000E232372
15607 I067096E832190F640632A109202A733120e809372a5260408h879846b619474h021460
15597 b506826c817212c846892a213706f803578B319852A1894344D658046A0823082A311154
15587 b106916B324056H188246a1315900a0705432g100254b060428e106794a0018006f066264
15577 b708310b683980h741000c082744f90236e180052i5738B02222d85108h81522c962776
15566 A013064E973246c997172A916948D625006i15436a630530g230282d957492C287508
15556 b035718a783480f65994E445948B486370F567000f78270g715636b424384a3247350
15546 h909272b058238C244792c314262c635278C303884d617376e993752c62860i019410
15536 g515636d508586a317210f994982f05300c548250B88632a0586742h710568a368026
15526 G349536C726220A49280e940278H298950F504272B458396g632852a1489430a5713728
15516 a4244662a2548352a3198762h308720f477344E595382a266978B42884d094294E189218
15506 G717580E050180A615412A1625302F491054C127112H55250E705220F578638A7243358
15496 A3081070G110520h44190E286892A0204562A667846c069140b418208b895244A514494
15486 A415944A274602a160536d881898a0805700e584866d300890B773168D473432C857590
15476 I674256C876002B865780A681820b288724G140170B335372H255196A739658b068744
15466 a560806b616440C933780A050546f171860A399146B43328H95482A1223280A1480906
15456 A3971908c633974a050232B723372a139418C486488D77504E461432D016718B083968
15446 a445032c69144a2146620a5618156i517198a7822256a3823906a0403144e178014
15437 a0608010c207448F93610D44888g90668d117674E871782I529184C838830g55670
15427 a256054e746578d904216h163048i345674a5722646d392666d121774d273970d405090
15417 D24834G92682C48086b699094e615122b972226F13338E783668H87356I758584E336794
15406 F412428A369506A0365890B039038a623030c23338d452686a330786b453334a2419232
15396 H9052a443478I19428a1406318i539556e412074b471116E98908A849600d361040
15386 b118814c183244G015842H251968f688058g038180B332990G841788A7534608a774484
15376 A214806E549576A8054772A6417132f360392b061844a933600b708082B781068a248508
15366 G716276I781808B36088b396106c23250a826278d353610g990422c349774C023498
15356 a0059922d128562B146546E194358d719178a467034I282058H88308e256050B50174
15346 C484994D4162i200400a0564026H16078b865318a1817212h536964g250574c261570
15336 g912430h923042A745524B413120e908972d564256c867058d376660d148476h51634
15326 f223940f761734e354380B107792f926C515836C619874a660806b843096B281828
15316 f729446a5202724h346158g371210a0351544a0272908b248522A096332I091202c028570
15306 c539582d327298h295390c974374e883608I84626c018748D290728C549142E567988
15296 C477596b083762f25682B620832c675248e106276f130038h257894C790526A153928
15286 B650160G430552h830294c054198C080936a760468F552792b067442A96476c068208
15276 c554278a325016g769920i637584c622080B344390e95638c944774f779376c658882
15266 B171454C872388a544120a146222A268736D569864i15716c942168H942584D287082
15256 I97800a119996f273246a362390E519352A569766D733538E235496C066866A843870
15246 f104610e871196g340676a41576d934014G654070I354858H964502E203746I031482
15236 A496498E145606E3034e789194a0904556a3051590i251784b611370a839518C034956
15226 A3500912G305590E49500F278460E848176E731848B341654C092312F330360C970066
15216 G443334C426690H310682i40480a1265478A24932e21754b128404d591688g502812
15206 c757834H018262b940610b053096i560052C200270F144890D775382f039762f698584
15196 a957216d46676b014230B180048A940296f882006e660532g123138A727648d317450
15186 I214948A820398A383428F727624A275142c555766I228332A3117392D367964g528820
15176 f052968d487298i578918c10552c960828a254464a0978222e348838e125680e743862
15166 b33330g519538d041002e806886b87262F780486a257960D27006D0806b139800b292882
15155 d824510B217120a92570E407200A228624f78498D482884f086390c872194i190062
15145 f973986a8749092a1141688g473716A305552a899164F69066E418620d340332c576974
15135 c804856a624574A416814c909910d150316e839494h933230g361550d526498D860382
15125 I916340E465456b923218A326296g943216d009720C331240E45496d393830a0187068
15115 a28670A601412d611554b229714G64952g792568g001324i866106a2995430a7107920
15105 F122786A669912F79924B035426a60120G51812C409446B764860i932682i696308
15095 a916226B69160B834290b498896D700684H862732E878652G7032c324296e187882
15085 a1044336b894328e509946C712750D617260g307002B824810G811014c05582E97104
15075 A982524g644244F403582B225398c098126d532886b01126G59104h278186a1423588
15065 e862660d594052g841854B872482a752318a3042510a823834C037254A3314588F295350
15055 H184478H923478G035366A801230I412222E928652G039722B218918H149802B539156
15045 d540984b033372e130162e95004F653212A332172f690418d546192c166396F31448
15035 E619160A277898A619204a907180E559516h836148g322176e36096E395004F548238
15025 A0614604H704308F092962H32660a0538680a0440544I09918D90012h946838b484274
15015 f840130B277524B757580E095200b283252e278450C635444G571070D508822H054132
15005 g344496g761808g313968f282060e000892d118454g303258h111098d171356C369076
14995 A583500h357392D478034i609760A831834D818682a411904A087222i01830C89094
14985 E483116c604274h27088E543008a658804a0731206a1920986f864576C70284b148298
14975 b902348d0528B23614C844906E898642A273294I32912H73624h720e457280c684404
14964 c791702c40918h017944a4402456a0774618i470774d799326a2235928g317324h517856
14954 h280882a472704c102494a3242282d052592a982100e457946g533158b926912e850892
14944 a223874E058720A651756C236068f525862b961872b541202f5880b548328d326094
14934 e09412g255064h285614C09016f03040B026478c341710b725162H49890c809574i641050
14923 f6136c243368A768408H357234A0183470I326746H252566h18942g146874d096944
14913 A262240b178310a2108586a6305480a8344858a4933778a3414524e763018h056516
14904 I93222g237174c731514G353352E995356F839868G741828e852422h942104A031536
14894 G791848I89218F864966I142464f852212A448762f184452D869324D969998D326570
14884 e327980A552828F238108B916612E142876G931704C337560F121258h649220a0439410
14874 h144796d095722d668386e539814E234780d218022a1862664g857012D752174A1880558
14864 D932468A012494B803276A0392494E204110B299508i59672b370194E840224C051546
14854 b795732G243514d708230e605530a812586d557454c193234h114586h488066d647800
14844 a0836662f108782D799826d320566A852788a2536616a1323006c730100h706520
14835 b1566262h104592c945086a0122666e978930d077086C340176f559960b308028F476824
14825 A238722E015126C671460G253790D461818C687594e164306a868288h21308H73370
14815 e312862c454706d850236D565206A162278i80948b752920B238736g621880e462928
14805 C568756F40998e855740b856458D601206D968004D093464a737838F758578F041896
14795 C410450a791370C263670c319462c080850e566734A561822A0816984A013208a2260414
14785 a6472342a3354822i040922h481602d460036b004914e307602e970018f263112C259688
14775 c213082a0406280f107022b334814h91416C85810d958682i097932a5199048a7120304
14765 a3361440g465438a96496c047424a638156B851534c722392e823628i902102h137620
14755 D84808D981608B893094A883210a158870b101426c176268G01692e174852E735602
14745 D745452c537704C588698A3817200H664732I364288H518870C692942A0143806d78078
14735 b430722C012312g980704C935854E569688D430428H324876e398638g670020c882528
14725 E921770A872946h445744d554050b884h79218C106610i87182d483252a2517048e935672
14714 a24922c580400d162014d973380g93122c60824a079948E302478F8244a151120a503244
14703 C284984A4011230A1602684F397702A184432D808356e263582C605880G353662B159128
14693 e727148e312920C061940E494418A367586A1311876A0323026D808922a1357480
14684 a1668424c798358d7098D9772C269808b647190a0201114a3147508f799600f848956
14674 a0763356a1653468a0142396i960282c419950H377298a553692b921516c065324a617968
14664 A439670D913916A405840A453066A047264A39938c276034H054516D343424A805962
14654 F778742B671466G589536a658750b536760A0130630G985876A936856d277414C91188
14644 C681686D116996a0249970i566320a4467360c687182F291012C436064B666726H988926
14634 F668626H689172i13636B921672F825690A2024752H347770F243762D097682c215890
14624 g178776f332074a030246h736052e784660a2519232b602052d151804d870394a752844
14614 d406896b723190a1356804A443670E932688A5077286F500576b55530D551786b268758
14604 c419324a2120620E873346A90256e371154a4531172a8381044a2599600f702562h993416
14594 a662782b899122A4591418I580562b253942g120618c474280i150256e501398A643304
14584 G045814D519378A004058b329288i556914f484888a2728374i500890G726158c321072
14574 c024538f999410h050518i562740c181974b233674F872830b139342a5915888b411028
14564 A60118A87194C459758D855602c003678e27436c947474h323842b537564G792540
14554 B407378F31272A573338A668970B948206g02632b567352a2754202g088856f9492
14544 c336750a855098e906306a3082852a0820024e953576h950828e31606c68810C573416
14534 a172178c707368a3281504a2976570h2618B153912B52180I73912h279286a2717544
14524 e556050f121146g966810A903666I82896I220408D912468D788162b191706i404336
14514 h317464f015366b224700B465792C328996F245970H77566G5898f314546a147530
14504 A248950a901084e737964e566964D411662H595418A4560024H530746H946880e56
14494 a738790H7492b493950C719202D060742D269030B131420c721354g382854f343352
14484 i060944A099276b712884c590796g256352h372250a725426e012892e105122a798086
14474 d957306d003124f280394d819572i484030c474242c932894A2302830A0801186d040504
14464 a205320c829672A121196B396694C919270d770048g434218g018380a0860404A316296
14454 g05754A300976c212308b573222F86266F993038E220074e306000b892384G30594
14444 D927406F48184E909658A1828970d496c935090g017678B272570C680374d428460
14434 b497654B478394E550422C666598h13892a63800B622764e694558E990174H206750
14424 E361396a479472a2219600e292458f425440b885542b49778f290594d229438B947266
14414 A1559970A9121556A0278236I311620A1332514B364496a592610a56716a1296982
14405 g874174a357964e700492c75048E000946F561480h81212d763460f35240a870856
14395 f043046g849652e044334d122766G843334a34978c829856B603256c380264i691278
14385 i205090a2595610a1789586d7778G671970D372168I69596E214862A0691810D712974
14375 i41204f137690c266350b39108c957280c168930C472950B7584D183310D384382I716336
14364 C93066h952594b49472H189582F512340I468434C255514I49938d890790G115570
14354 I159838A1557706F165804A094748C02952G167040b20594d444370a0105554c495664
14344 e808636g34500c727070f556916A895104c627338a2799628a9281050e119682b335250
14334 a79200D724918C919172h31616c454146A201080H392632C688514D428134c287176
14324 a1494610a350564A6433368b719708B935756D830410D483742B847710I151990B327448
14314 a1541404g090760D490228E466984a84686g283390I880608A479688A73804a35270
14304 a335532h205168d635524h686226b723144e596738b05846D417676e912108h786938
14294 F275584a134382d55582b825504G03142D874048D412536C102484a1890132e734450
14284 F116134i615922d151000E247056F922708A3835204c521598A200424e81496B30272
14274 b431024b125656D90594E107494d871778h889304b783140d760284g594024e996088
14264 c970792b812178A995970E687410A0217446F45334c636024e60360e621884g48826
14254 B607748C404780d404962f985434e861320d507142D624980d91564f399644G254942
14244 D868406F657940A0493922C386850D331762c068442C269468e11794d783974a1246616
14234 a1118388g342112E492672E303530c212790c328364A214912h587664D786264b552858
14224 a839822B238518E454766E876034C31664e73534A816960f814378g792748i146626
14214 d255686A579346b785626b86086E603126a70820D440936d63626e769744b638968
14204 e570776d113398g198568a362176e74280E243384A5199626G780942B089314B825626
14194 D33860B91890D862480G147482e453946c848808B059830I018784A605282a248464
14184 a1925944b496774C707194a714686d110440b883998C387974A8482326A4551732F71308
14174 e592798D271936f075702E472868D839654C454524g052130A32250B385134G76120
14164 B668492E789880D919516h56638H124160A920894A866710C794990F21298A6357044
14154 A4222074A5779412H915106C656486a143568B883094E666494G71464b582796D888892
14144 D083934H65818b420022a814052a410986H574676C584464E810600c544032i692744
14134 h765182a0497514i909694e581862a003980f106714e27836C753478c527468E68010
14124 f139600d256746h776760a1585832a0828344b972536a1379282d903974B005742H09408
14114 H738876d676732i859246g18208b885128d997336A423482I541226F650634c016162
14104 A454494A3925318e415654h233792d271574f468648a1456020d265776h816402h542350
14094 F425064G797814F123060E114134F433416B512620d053406I79108a201550e228140
14084 C23026D050066H478492a550976a386570c603858f982862e982562b045562c517350
14074 b688518a6259980a4346666e946216f935404D485546E380084I289974f018616a0069398
14064 h919386c256958H907318c264920E814376B799792f937946h702580b404018a879734
14054 e780206h334468f490072a2921250b183128A499234a683474C608982F242674A819050
14044 B798500C263532c19342B437570d12174i720318g765864a1037246f847292g12764
14034 C630828D088918G010990i6034G97648a1851486a1578654a3575570e626454d836770
14024 a7513456a3070170c727022b867156h494514a133752C917712B08220G322732A833708
14014 b610754c56826c08504b981564A1869036C729656h053966e469194b561310F356500
14004 B38974g962366e253530E660396D975428D744800C685064d031634g49870B253896
13994 d244846a221258D941276D222092C319532F999144A5700760b75280f779802C620464
13984 b121010g409590a859440i02278f09656c361214b980260b555346f626350a487068
13974 c802188A77176E116662H437986A618368B38162i731852a5243162a5227464a0678940
13964 a686720a333988g03824d161096h063424c653186D925898d249936a1595770d963410
13954 i280508f275426C115340A791564D0652F002796D270134F715666D892328c680678
13944 c191518B206618h799038A547466B633046b664318i36820G280682G448076C06820
13934 C374098d07298H102134b338406e314724g073060a2754168f191220g57778B541998
13924 a2559678d131852e79496g034484i66022b648520A673352a628020a79812a0117766
13914 f527384i951556g939656a982132A0074364A4897752G854668f150118c479384d297012
13904 a1185316d003056g351716i474922a1182140e076492f5366B881242E062028C76150
13894 A708274C631762C839008H57266d71380e606374d477430D82192F207476A3070820
13884 A6996082A1377328A0260412F489790F554216D888974B625370f420380c720604h896136
13874 a0985476a3175250B174640h15122B770120E272378a266216e403008c347500B638234
13864 D568210c817232a2107732g88360B006054D848958C960462b348678a1153178b067066
13854 a8873872a5020324a2434362a183446F248536c699424d218966B389678A25914A769460
13844 b478248B943326g54932E019776a402992c250972B14196E922378a676816e128150
13834 i96834a0538816g702276f155632d910036e478810f756796d493026e170646A267984
13824 F647982g075962a0270450a5199458a6460490f267900c748664D180608H9480a814648
13814 a567692a722494a287050E217452C564372D189176B042642D832762B04488B359918
13804 E42428E939490A1559194C486040d339766D951104B412656c364462i844246g215266
13794 e301044c783946d138256d724508D913550A843706d748394g023268f107312h944124
13784 e068994i451464c745458i002258d918220a0797688a9543820a3103510c388604E138908
13774 A817432a1318406f512414a1305804h571394f170132B659290A7767688C973462g32802
13764 c725308g514628b057804h743932f349786D148708b995820f072380I75666e15862
13754 a121642f984302b997308d076496i135508h345718i801358d335686C395326c736566
13744 b742698a889490b267078a006392a2901202a870550D079058C324372A340034A1377666
13734 H701670I502486I52278h939512f944986A202186e502976D60944e830908h385488
13724 i323816f377982f629134b728622A3483830B243594b769850C069118I382416A3621632
13714 F200914A072232A53386D282546B971902a48924C878658f67400c242378f240524
13704 a3051656A507940A022066d046808e077966c150324c294068c569350e03214H888292
13694 G936994A6595114A2175474A2099252E877194A867408G438522B410350A575758a701320
13684 A079396h63178b704558a658264F300012F823820B978800H884508A6861954A0873758
13674 I303238d41852D047024D95244B39038E45012f422718c412810c244254B439724C355400
13663 C97594f481886C942168D448186b670466g669502g830186E695634E338012A458286
13653 g631924a2433484f984882b316978f927120h121998a3223224g896574e527180e475710
13643 c441988f028012e533336d552376C106264a5141696c902840D404862c57482E953778
13633 C172672a279592c529060e8968E376552A3598448A3278418H960242D002134I937172
13623 C550064B058500d136260i26964c399388e118664h286616D97774G580666H308728
13613 E713136G911868b683986a821670E190662F842672A1183530h240694a5674600g382430
13603 g10008f657752i356750a5310062i497978g23938C163582c676606h324584c560120
13593 E538712E452506B501854a285404b544170f479338c702534d913138b411142a94916
13583 A3789654A4352656A2509314D581380g01746A395584E507100d346320h836150B750178
13573 C215814E22598C48980B037772G612200A1872978I573112C552998a3411042a1589450
13563 h024070a1170220i258370c988030f03930c990034C120160D302856i57874a3876596
13553 a6404324g393472g397334i139824b949486g742806a3600292A534874I411810A675520
13543 C090246B932986C152700A74536d022598A1502808a160692d749222f399270D471168
13533 D668924A4494998D163268e298200A444066d275026g61266B365640A278352E777398
13523 d524632d796210f774506A055820a188132a9032910a2820754b383802e073986A387692
13513 A2317852A2547160A657232D210552A6244064E859658C824582E25920f491854a442002
13503 c244822e026184a1082380g443514C117364A0671314F710252A1437830a203834h384346
13493 b036720c342886H094058b96976d358478B308840A921334F116474a056366B081616
13483 B790802a798b408422a1467360c193778A0660298d652776a8738564B27642D71004
13473 d532856d398046A0626002A0642588B457982B443136G381812d312332a2831386
13464 a5995900e81000H40504A6424392A804198F519704a35224H495456a011870B339778
13454 B15552I712932I831426E368322A05628f434496i61934A535484b600846a250386c52448
13443 d691762i031924g840000D707704E295246B872974a116612B213002g23958d76120
13433 A0874352a922720D470130A4575512D525970D359596C320088c653900a1227620F278
13423 b892250e656146B589858G974814F041078b500418D600508F853216B58502G813326
13413 B282236D318884c238860B509048G970494d29878B796120D95282a875860h854074
13403 e138292h132348g500610f949142e867100c30968h076472e267608h531862h837304
13393 a0443728b288026A0666908b35214h28206g39820c757954G161976a2798068b646076
13383 g103198b432328c880554A102332b22308f367278g065064D093512H105146b347924
13373 d620118A842346F651254i055198f274158a0540568h448496b02982B178776a194460
13363 f669590C011954a58008a644880h735058F2194F466988I159290D950114d392258
13353 e687598e685054c581300A2446136A3131346E10096B67664c320476g452026e494674
13343 e33512D083800d942204A045680c38748F49594c027486D73422f350392a780870D701354
13332 d832414A098826A281260A685012A3952170A0538626I275014d89748a0495120e511038
13322 d655138f404528a2765874a4198794e934112a642474a556318H769396F520374a458268
13312 d812796D30582E88412b306700f348970B737754I31042g764612d868602D75740
13302 A1806188C344818E600206f619296b432854C311950i801924a1549648f736568g845410
13292 a0120828c094314d21232A042490D452010A234252B721992E270982C699480B343684
13282 A2152352B005702A47884d694076f038136a5143648a0650592b843714A581788E663412
13272 e45082e79924e074844e03512f738774d347486I100976A0963278A6006010A8719362
13262 g12332g756816e289810B110132F279574A168254d264512c566286e804294i0948d25646
13251 d312352B517002B62518a793516B119208c823528f762420A265946c637478C751886
13241 e277668C911918e303820B192996d573704e322814C573272b661092b535076D94198
13231 f151062a014712F642422E043544a25766e282346a0106046b795388d055396a3380826
13221 i179144d255902a0222274F27074f35150a9598924f739326e093366E629976D165554
13211 C459306F16454E425406F912728H54576C817404A901820D273658D381446b48020
13201 g743740b176602C504284G29206A854736E659010D923780g662276g579352A89084
13191 C711644B413754B536702H818592G084992e401678h786620h805770a0163984h482596
13181 b622606a683602b71538a656384b185828g518532D33346B947312I626654G079536
13171 D047740c57412A417940C26038g940266d809210b620590B729426D000a4880764i685664
13160 g308202C447504D498488F267714c279812f69588E194984E963842i92016I8078
13150 a0257946a5957466a018564E145100D725814a19876F703464a255814F290202H740222
13140 i66440e67510b995406G867896D667932F886578D217034G66434F154622b324684
13130 i704936a1597272a0614954b231518C676414F519516A227910d213966a468530g76322
13120 g669188a0583708a6905502e860694C818630C175102c135992B385526c809540I235062
13110 I756272B436694a3704376f844706c494356A0874820C775718f159166a507350A865366
13100 C21320b70118B15612G091360a326060c092022a3317060a9128326a6618856f243082
13090 d000540E636142B893890B681890D985476A852074G13250e664992b679056a220624
13080 b94338b789186d947436h934876c549998B428024A7522818B723776a235414B144602
13070 A0994504e38708H830666A0317344G55628d533278E384918E323332A4206a091666
13060 I890664A3514808H485444F828a072874a165250B267164c87180d213314d092572
13050 i579740a5577650a167862e420858h79124E218990F073286a632404C189510D292374
13040 g267304e951596h306382g345552C995278E299086B519036E044416B770658C888376
13030 g007858C35384i28154a1159752e18344a369656d518178h66130a090576B580614
13020 a254950g007050C836374E386534C358074C468902A062084g763392D557592F336796
13010 c883436h043840G385726F629068D866272I998210A4144694A7053398B301402E35164
13000 d200386g964786f924620a3146318a6005814g705642e957884h061472a054482b944566
12990 c135004i490410a6957618a7531656e065324f535866a1130540a3182462i080816
12981 g146856E033616h1000D10598A366448d244828i530966g616396a5730364g964522
12971 a0568746a7732784a4100698a8779476g572648c365504C001070G293972A6392504
12962 B731540D212948E313048b79302a246026a0972762d127686F252092I61984D2690G96848
12951 c082158B788522b155912A060682b93062f52252C318484g322920g319810f697910
12941 i726814c568016B063066D496928C702764E157292i24808f951312h864558b452372
12931 D347706A726820E366762E953472F014722a480410b96710B623766f842966c428038
12921 d10362A153982h628850c123852g776110a1734784a9839866a8628948a2528624
12912 a0838858i611056i097982B459540I688644D660100G229270d628808a6282008a991270
12902 B24824h640478a1109792h396294d723466f81924a286572A4032B845506F619242
12892 H726520D092576A91736e350750a4819460d400580B905836a100282a4999192a4163050
12882 f438910e500300d878606a1497184e516080g301442B397556A407224D755962f752346
12872 g291198a1571290a0589246A1546162H136104e32704e926618g884134g304342i64196
12862 H233900C820852A0456636A0559142b098426b015758E87314f858786a2223974b051100
12852 e882128d371258A201020A0701086d018488b764084e458236d887912D215646b594608
12842 e79418B065026e379288i710384b310760B745762c800202D573000E395412E827668
12832 C584832G922552G282380A2914284C37610F089644b709924f161702a1306474a695378
12822 H578918A2301030c10868D741692D557232H827654E372230A332378c962488i135472
12812 c932752a936750C021836B603724A172888c30130C768834G69916b575860B83818
12802 G734870a239470c142952e337632i546334a971312A46252G971376A0833702D009270
12792 e04184c710998A687066b12904b236276a1109390a762330G115348B693576G576468
12782 B100538B703642A90668d146424H458580H205268F83196c122934e141282g545210
12772 d373944a1306888c789570D2032A051916c499704C499918c575022b742456G083370
12762 H34504b377832c784732A2089354A5600862b517956D649050B868452G951904B474356
12752 D108858G697466B098666a2115178g092852b223152a604584d271628a4911160g905934
12742 a891870g731610f579704c671840A0397414A2356150h53348a1519084e460046D064504
12732 c587152i737654b933202f747162a1303810f445404C437662D416174e901422a0086714
12722 h120906D165854C14500f390234a0070350a0106650g424536I070362A0093564E427910
12712 a436680e41890D165120c580522g812492b25008a772460i426308B17908g808510i53424
12701 G411192I741554c0286c026396c820302b623672C486894H314320A0386188c222672
12691 H011928F740766D070098B23262E374514B233066g589836G36528B163068B778528
12681 e902172a2686660e203446I54124G664436G522904A814044b714184g476790i502728
12671 c3304D476564A113328g1676C970000C895462C04218a024822a35196h937378d916848
12660 h719110g367416A719334F801800i95890h878350a1527582B966644c798054A777608
12650 I60270h227038b77006i293104i882996i292048a1419466a3373018e041090d601196
12640 B637514B924652F771350f684580g490572i326466d176732a0224660b750114h807594
12630 g955946c522664g909752a1769994c171364D516778G012818B946180E420774a717390
12620 F591284D489756I86446D84218C876252C766168c491420d283958a0025330a1600314
12610 a3109398g470502g981034f842506i934342i60772A1598650I243954A368752D604726
12600 g01174d840432a843450h605882a0835022h260712B605316d679482c881362C57530
12590 b115440e903106b660086a1353474g677080c620622C708434G37988H92216G806742
12580 b023546e979406b547986b152798E337528F300068A3873948I830554A1283590c16530
12570 d232264F803146F165128B126410a700960d187606a2463168a1045736i492380a269246
12560 F938302c440606e397336a774994a358386e987320e478080I53528i863572D207878
12550 B735668a0257150A606580h80016B873158f281908h097860C246434B92012i180238
12540 d749928h07270c975844a5940922a8938756e215254d634952b089862f60382E51236
12530 C138994C516672A819940f602862g778004f100870i330438h236116B802242E408280
12520 c715982a4196720e716160g815292h134904a1735632H66044a243460d542464F040344
12510 B223938F60584A0115886A046686E517744D095068F841446I557080D103400D723048
12500 h598156a929456C582672A3383526G900798A2622078D752668E757076G09052a958824
12490 I13820e235558E132916A0056964I772272A993508e000058b809860C85818B377182
12480 i84062H595420B721792H703428C31978B29162E954136A000280B360808f841172f54932
12469 h157390c138872C600532E876656A604196E985228A1855072D783286C11866F338380
12459 i51564G2760b140646e72896F46766C54192a418060D980662C871916f317100b436708
12448 a665618h63810a158778a848798h8490G486678A4938498i636684a4672260f823440
12438 c892696a969890b055376C325778A093846e145372A80550D07778d60004i46756G807610
12427 G29590B988322G516738B423484I85348E152774A1527974c412954c319448C988752
12417 e51954C213138F344932C828978A2337152C78180C555924e074950d307114a0249902
12407 a028858c638822E642670E299246B879788f5024E362576D21674B68576D959184G769780
12396 A73960C774592I273180H558918e957770f723328h891206e915384f09708d6170a650400
12385 F547856A266808c551072D491276B138604i437862b405048C94054A1143334e574840
12375 C475116D440876a903148h889048b775714a0953890b88280F694804A2078642C855292
12365 B953800A722490b709828a2513136b2506368a4016062g539208d285486e975672
12356 a0177162B142604c900458i437964d788004D593680c212234D176796D359744b373758
12346 i309808C353030D205288D330946H93800G700780a115760d360210d512456h104156
12336 A374754f217920i13040a09926e010702B351608i03492A449080b255188a878254
12326 f958718A0484300F827738I64054a0700830a0152916A756010A638674i45982f086594
12316 C386808C837574H537052E6392D222442E877094F956174H64130E14680E402986d943800
12305 d228826g092310b112074a785880f140394a3101376f788452h267292e992774c072246
12295 c075876i659168a051156c845950e889874f882934g378828a102366B671798b305058
12285 f523746h816964a878324H487896A9746G690014F196278A5787950A2347630F250836
12275 b690782b07786c082572a1984902a1944204i294270A122364d793322c475238A890466
12265 a978448C518186G35074a588040E210180e407190f261676I535258A0885790F3194
12255 e517930c40844d734670f376446g935704B953286G877532b289906A2620F63042A596368
12244 C864854b588180D077442D008386C824954F123972a0391576a3017690h954210e491734
12234 A47924e329722f095910g952202b309428b205884d512296f247960e337806e899712
12224 b389570C615868A0320884E184592i067510A850506A1452694A2937568A1316618
12215 G527200F25744A292102G10316A2471346I129404H352942F375840a688200A398100
12205 D594954F166930G304850H889146C249724a433846F896188I736780C745618F413256
12195 a0914844a2833826a4655694i09046F855348g42652B630186c397290a3419588a532746
12185 A1695834c027658a3425908b142392c915106a924770E354348E603672E819706C671282
12175 c8670e887238G112346F636616b435910A540770d792380a2529024b800398D123976
12165 b90896g522650a5325758a0887174c371184A997868B384480D964738F267666E797460
12155 E282584d964292h107276c010556g67744C243212a0193098d210320b244454a1563608
12145 a4482418i644336c058916E688712D838298B579386A0119908d038852b995820d27132
12135 c942342d059942g302398d044352c972272e145124E22182a925072c973426A3798
12125 E123654D182828D496950A2880424a087872b944508h431064d538588D248964A1671672
12115 g530896f649656f810990b811828e669974H113874E620028c030636d890184g788288
12105 d867308a1080320h924130b379090A407024c188728d861324A535976d552176a7795354
12095 a044118D928806c546418d469682f142412d943152f091152b555700i453802g87878
12085 E507224C383360A903860D648E426784F106962C522602a740084c923984c488638
12075 b161578A651212H950618G30728F966220C134134G61740a0316634e955598d289070
12065 h924378B116710B059434E891752A1409364c845514e875846f738170a212532a924712
12055 f89932B482850A0155998F728142C447178D132100A914238f041868d610342a770338
12045 A3442832e18982a1295982H37886A697984d330784h018004i580690g555814e027320
12035 f054412d8486I63226a809734c564108a243842e085612g695358b868128a251486
12025 e130310f035376A591858D293550a082536a785196a1729118A410252b430890c62156
12015 a516082G1534b32692B0308c74736a1128324h585490a0624030C360710c407478f497912
12004 f87456f89290A225994A591882a235552a2076684a2868916d864410D33212C960348
11994 I27154d387276e224570d025124B085312D691232D31748A400298f697364B570760
11984 B905462a165252B071432E054070D371720g553698e232526F241540B912310g236916
11974 C09848H23100b36118e034266i168780b399206a491270I147350G977516I368688
11964 B864264e723664e838894e483316A23224I199314C463964d647606a1419830f980752
11954 i219636F005252A1386944D533820C852508A6574332B10348a27140h7498D4422E89284
11943 d872718h434210B39566A3552018b41934A454820B597506B651000e436996a5139828
11933 a7099556a2888774e460586h455006B398104h568450a5114112a7266002c810952
11924 I936670A2519462C847036A587246c113124H304402b466340g82456b856548b470376
11914 d415268A656232a514290D860836D034580c782742e173452A869330g59520c155304
11904 c069642c738822e214110h104700a7134116g093804i644116e973636B80654f957414
11894 c258274a520110a705154d290100b798152B366612c898710e405640b603050f35514
11884 c373070g432266h476380B375944h323450a144026B123838a216938f507800h821654
11874 a6782062A589180A0277122A7261176C004724A282990D442924I555492a622016a978214
11864 D453026g908872g950570a5699522a1096176a0042242i291626e534978a612684b454646
11854 G706988A0788724f996224A302996d523952h10372c47276d246412d935532d575010
11844 b0666H659896F775970c649002h706066f047572H16806D674168a780038d007280
11834 h852442A878322E855310a795730i114486h790110g485570e152576b352550d162644
11824 a1050180A129868b805102B97076c462982a499508f683440h605872d973708b274148
11814 f557400F72232B885222F09128H359336c683490b847556f382260i158934b343410
11804 g853246e113214A446384d647544d820650E661854C40258F784910F344330H080160
11794 b182242B389508A2927524G204026b924840d211900e65654h064182F040730A826358
11784 D015380H35700d432904g76736b700044h60914D75318B447148i527076g123090i775550
11773 B668754B22252d172146b464802B938012A109756C689266C170556i025396c485762
11763 d040550G67268a345088A59686h738058a4278918e783458i779068d539322F80776
11753 a930334f28148E870474A1523388A834390e184960i149368g594114a826416i361028
11743 A058794A093290F849446H940856C151244d137918f337446B459404A899922C729798
11733 h552746A86046a629640e140294i698248f243626i879930b552170E128688C036834
11723 E044008A2030808G752396C327730b477254B717936D534490A042698e247280a1559412
11713 g541932h659368c827512C690858F399528A478918C141006E978580D194302f836268
11703 f135636I854342D945618h111962a4017582g583312b978868a209740d723964d661476
11693 h589228a5158362a1686560h397066g42230d664506c124786a517238d387590a2611072
11683 a5104762a1118390e487670F57922a268106C497166D901012B783192G032278b568942
11673 e083944h818634b748626e276852a2218018c912708A21930g70972a392058A566404
11663 h519232i590588A31466b658542H97576D998644F519510F90138I457664e135934
11653 a8094488a3030362e63280A558972e244660c012490B544626D163434e199772C875130
11643 A2759428A1235850a15794a296958A065548G585842D914292a63220a1085804e559228
11633 a2493814e854552c670370D217494A584544b253990f134348c899932a061554c572920
11623 h812244f020598F607560c235218D369288G700376B323902A912214D780260h362C18354
11612 F486352a673824D65160C678124I657142G543062A1000916E907354g407198i98786
11602 a0800496i053750F695060B908518B856938C780540A406260D539684d280876d877488
11592 a578000d430864c639666E561734G251956E629768e698060c787592a3048624h572514
11582 c379332a802766a531724a534102a445496b824612f446486D840498G72600e37012
11572 A408476f500330f85446d808876a0981818C036130B926342E723248F461482D820646
11562 I77994D280454C258302B948516e094866a160128H058044B196944C752352A618042
11552 A3318846F823668h22022B888994D793346A261442c297804h923616F277640a694702
11542 g085644g01190D419424b676222A182102B556402A2650480C601952e076044a44220
11532 C318978c429674c945630h011006i99866H91354i63508A021784b146718A560006
11522 c136174C017756F733840a453368g331592D61180E271716B293170a0391542a2676324
11512 a0682506i425994f684216a3602204a033096A945382c814484c411814A986802I560890
11502 E639182a76488c436642g14886D044628b805604h073516g516168f614964g478342
11492 b651204E863736D178032E45710D242788A847236C023572A0114224A1225986B126400
11482 f132050b65366d241960a630432D127366c699166B601496A557180b657546A308350
11472 b388558b00042D370494F433292I140924h105020a9537802h661322a2108582c542290
11462 E544556E868750H156562d402390a1655602h025804c006356C728716d42772a561548
11452 B624562a078164F788658c328750A715220a508490h201082i73370g65686g334854
11442 d016070b208562E053210A71008D986306D283108a3640296d414840e69192a6280788
11432 e965122E500542D697342C445996c41786E995848d543008D92368c385168b103302
11422 A1317304G206600A939626d854508c585742D733808A0630088f715124f018308h257922
11412 B700700i89804b309528d26332A940286a180006h635186g996816d483610c895898
11402 a9180468a6561912i894924g188378a498408e65010D024916A0153970C76974A1265096
11392 b627190e486224F11514a321074F934758D117278a749496f394358a910564a809378
11382 D559484A2017920A2194226H850396e645946d603616c63926A294360B957420c925184
11372 a1670860a304174f94130F4814b357870f358146C801016C716184D47810e349998
11362 a755374C122830D023194D284148F948604b231136h191504a4791598a2756496a0453334
11352 d229340E163300F405422G859814c491500i54688A357822c563616B828372B55900
11342 b801358e32604D082560b380518A775652b706992B86146E615726D578302F967648
11332 A3360594h09072e237498a3596344a1968446d939692g330108f596362c258416B809034
11322 B575472c411766d29190I86028E894364F71446e928750g998228b409430b099366
11312 e976618H27554E106678I903422D543902B594390C995516E709562F225968i88208
11302 c209836a718544a233832d744976b421864A85234d255082A42596e243590F320044
11292 F713030A3363702C726936D251524C33734d455394D507190A0015990B084802B373718
11282 c105608a219306c497480A628686C025284a291730d553104e157650i162922b804068
11272 a958318g288020a5339330f525250c535790E47488a700480A885804B15934c001798
11262 b62194I945010E220756F815602G638832C944538C718118I670586D990668G309450
11252 C527118h986890d332158a483190A661174d137950d307814A256272A900344F08528
11242 g301518i683762b13150d478938a3167334a1076866d634218d84514D83644a816280
11232 C614300a54592e957020E24822b499296g066988a627538d369428c724014d668130
11222 h828886a367120A2887304A1418252G332712G36052C268624C399490B020016a847638
11212 g892518f51606E435954F020368a123140a0404722d063928C299442F223568C50662
11202 B847292F900618b5008B66186A110962a1730042a2068774h753444a2730012c76358
11192 h167728a4939170a2313726c194398A897038b487880H15176b133168E325942a242704
11182 B119176b252092B759004A096790A2395200c139818a0167010b088924H216004A6791302
11172 A2650358d23468a1235434a5024960d131484e37140A410496c229750h078380a373322
11162 A1640544I624926G250574B027370E233810h332578c445562a273598F072814A827210
11152 b851842d587670c567420c076460e152364c423720b771996c718528a2519374a0827722
11142 f183878b048362d836888B65284H028024D553686e16794f659194a6401290g533620
11132 i923028c432708A650714c88526b760786C114718H024708D928478D251582h44386
11122 B547670g72178C141864i479640F297064A0784962A0371926D538664G490034e582468
11112 a913752B870408b1596e863402f408982b294376A2056440A6657000F16438B603926
11102 c498784g648660E62394f400028f774060a3663646g432522a2270504b888108a344106
11092 e30762G79338A3817628E168496C979670C901148A670062a661474f576642e655346
11082 e055564A497074C071906B10078D090954I110408F378538C671524A3714666E453398
11072 F670344I089620D534824A2774586G271782c061778d79632c224378c128246b488022
11062 c344078a694934c636824e678928c247448b554806B783712D589386d451976a0509614
11052 f94484e713864h203278e458832d86314f540170a126202g718556B723414d095966
11042 e20538E26732g97028A915352h878588d20982C970132c017342d576492I70106d546292
11031 c669092G5264H576572G221888a868780f23700A697866F396474C953154A196990d68966
11020 a478276F840820A90212D474360C671186c627624g191742i25904E135842G627078
11010 A4284396A0592248f08116a240098E591126H471418G017596E157126a6699510a7197452
11000 b546800H13538E742878B003692d9464a878364h423374f152100G331564b233068f7540
10989 B03320e656856A8489096A2053516B232478I08446E043938C745902d240488b662252
10979 b577740d691280e07580C809142B567422B896884A3533200I675232E203878E590538
10969 f474592a38300d726100a960670g704362d317482B433964I882090D754204g78742
10959 F761002A5554736E794474c672118I2870F251634c705006a957666g225352e882610
10949 f934976F630522c829466g38894c184876g589784a1996764c681240A1686684C347658
10939 b92272c995528C408712E802456A388160D920404B735690C442262e165750f257310
10929 b853074b042120G66836H80362C493376d417960a0705924d873678c646670a4391226
10919 b485092E149264H931446A4475014i3850h803602h797898i431952F7520a0053642
10909 g829240a920572g172856c007854e007882E60546C18280I56888d17870c405102G105708
10898 A87650A08818f204522d878324c288560f629614b438626h974608i267486a065508
10888 D174766C785790b789542g469554a0638822a0291536c62522b025812G94894A467408
10878 f669140a1044296g627826B916172A737508E543970E166216F862508e185620a617874
10868 C527616I918980C893018B004936H993560A2709130E579744C083480a660596a0557894
10858 f009322b525856E817856A734350C608576E530130C898506B490324i16772f777660
10848 h239774h212170a6431056i059306f846924f560366C811794a441214g608826D395638
10838 G90714a935848a124102C32168a912172b926552A398766c013962f877132f426884
10828 c715104H22394A534908e3712G600882D749850F795610C579766d776302A790318
10818 B887680d988228c975588E25928e773746c275298g545408a6062794e116748b085280
10808 f164540g737670d821828C674718C003366B555958F681336H015858I02424g39210
10798 d594082a631412C660190d377930A298948b50724D916278A3369776C840376f913980
10788 H89494a606772a833638d668812a0872792A189928C891766E504786A678260e697332
10778 d639460a0885294a1052996f327180a686066F688384d155864e738844g879346B578296
10768 A38962D080448b519124A385496C121826C776220B452702D196558A488072e560538
10758 c92684b250622b538692a015452d468498b08912A1116620A3482826G985910A3429130
10748 A2386950f267248e424770g465042i19276c218026a480526C735972B345612H067242
10738 A2376284d747578B349426B353740h314310C747866A2134030I314840a851302f569472
10728 A573088h557730f826052f70460e289236a417674c196374F956484A2369018C573750
10718 A115292c144692H16060c200774g831722b514932e723020b373150E697078b308328
10708 i756710e675486c941832b575726c955264h559294a1289686A0946d430172c048980
10698 a1474874A033004E950696D220076C204804E829566b504760d482602i492108G763820
10688 C616684A817004B262840E320620A090336h92120E507208A064252E493156F550832
10678 H3976b053220B224300b35840c129270i623556a3174594i605880f334896a305856
10668 e708718f435858C812560H448352B238450G079134a363338g823462c246256c936176
10658 e418550I4982G756122I29608B87554c696426c4670B22322D874964b395450a610840
10647 a1481870A198390A0837148G480238a471896c781788B28522f928436F833946A1560322
10637 G121980B9766A2362586E93738b624948a1402748i049624H879590d189752i312792
10627 f431384A622206G061230f037968b309756F713976C423116A383110b990252e140706
10617 b350118F567444c812404B063152A2168292C753436C803296b397260C061566B070352
10607 C333740b77248A0489808a523228C861476A091266G209004I197128a76484a138874
10597 d515664e905058f957070B08866c10392h451622f131160b43960E659616B633666
10587 G121040F897850I369362F834774E839098C661334d672338H785218D467454A0933822
10577 D00334C111534A0364264D478150a771434b229256a1871042a6894884a5031962
10568 a9695450a1620160B885236I311588E186666c196550e404588f168022G66522b531012
10558 a99044A7954F325272a141496C531156C567928a552162g320586c842446a423522
10548 e365238i96042i761194e746082b448694D185170i145762a3108268i191402a023388
10538 a354E322830E758120a903136C30258I27640c908218d639206g702794h667322b415806
10527 h610940B670146B6628B821840C693570D737570F477864H239006F096084I027424
10517 i292010f417372i145438g877836b794920d410684F15170E358592C5118572B10509186
10507 A18998912D5535226A8807128A5536760B0032306H901208A4920644A9607384F180214
10498 I607330D221544G514146B399584a210836E43496a2595806g885006C000858E059372
10488 A677808A677778G314946I370310d309588a8962906a5612958f86156G647386D262522
10478 C917014c825926F49656D542944g643754a5196146d058880a858340g793486a1094128
10468 d927340c844876H974708e433860f943932h976832c419324C897632a344528g081436
10458 c648358C496464A931120d478440f653740B324992d56596b067012b59046h809836
10448 e099370a507206c341962c012536i680762a2128354d889940h043714h896130g573082
10438 a2577464g045390c745158b31744g676372e676710E710376D310220D302126H119002
10428 H686318b921704B271972d003590a484520e512568h67736F459872d420896i295234
10418 f673262g24750E788198D68096D774548E635648D513932G156496A450990e967118
10408 A191506A1351424E975994b698254a4256112c125794F794412c578870e785498b888934
10398 A0350686A7417246B24910b784482a513084D330308H861438A0231206G424346f00600
10388 B276366c617888b462162d468510b758206c76748D872822D251522D790104A386586
10378 e749774C589424A583716b579366B365778D716536a1502366D849092C213098B644010
10368 G720446A206900b545324A01486b725778e413544C80000A822210H701838H789410
10358 D846444C773860b504062i29222g811920d271806d351002A127530B809284c674182
10348 a3004964a4598248c822002E569340A6616436E010674h275242f220338A455534d448540
10338 e683906A39784a2400606f965370h763128A897310h43998a510732D042776b305094
10328 d579230F928054I667478d37918b876538g8620d439016D389394d335514g329362
10318 d442550e855112a0227656a345264E513222C262774F126888E140784G23878E460218
10308 C640936C903484d839534f738998a0024108c006088E529342F822128c960522a664516
10298 b735092b406794a4142868g659620I111814C267366e739410a0555306d235670h580968
10288 h696928a0161842h466358B862464B805582D428274E981408I602994A2430752E370350
10278 B836710G588246A82986g933034A647024F414528A972500A555160a0323700a3193146
10268 a0936138b006606A2005024C787138E343510F140328e214510D67700c469834C244746
10258 A0551144C769970B886736G076370D643490H746856h53410A873398A940222I313356
10248 D614562D143212d27388B716228g496960a2582888a2068732g608998g151438F349844
10238 A290578D719262e157514g083594g944528a0472270h281966f899270a223622e85208
10228 A720844i035608e227456D373290C971666c265540c172566D095904F11416G23596
10218 i980058a6466892b846060c061270A570896e068150b228212G455718H473824D974576
10208 g355744a2777860d695904g631628a9653588a3796108c339504c009724E843886
10199 A3952126D135310F492202A742104e006954b416772b073834e237788a2382290a4229164
10189 a1640730a8320014a0672096f099940g347198g997410i883066G65046h3728g376240
10179 c815398F563704G251992I088754e098454A578038I44964f234194d66384c992684
10169 d574788a239412a2354580c90192E025082I490136E758044B284718F295412i16978
10159 a0375768b156956i090712a2014252a802884g85606C649532b026632c003974g235584
10149 f40052i105080e418742E779098H220658b147352A993776g847848d796372f125852
10139 d635078c667824a0245030c532390D834934C540146e292300C133510I127482B840774
10129 c468430f445594b51028G049564D943010c438270h00950B94202e593492c630164
10119 e315872d359372c177974f493506C202350a237398c384694c60620a739698a313834
10109 e39254D106212A0214676D822182G580178h7686f127934B477110f65450G736140
10099 A1475504A8721164G040500C332472B694238I323022C443882A4159796I722436F619866
10089 d877120f281410B92050h247406i011682F347984H435160A2477474I767708B407082
10079 d750874D166132E644126D193988D943326a0889624b845298e461516c778096G598762
10069 G771340A3896448A0938518D653310B341648f589378g037910a3293348b715772g082328
10059 d285658c856358e666154A665120G668236A2137284A0754250e803104e679202e18196
10049 H42132f163424c877114B379346G245744b376496i198568a2469418d961292a007166
10039 E258894c894036b704596d464478d990808b401986i67320h514302b558938B95114
10029 C919958C227592E321628B103468A239600e231428a400732H682832E563738D886910
10019 b174190a582488B921888d538564a1278862e012386g372252d523196c229748e464946
10009 a2921676c319936E21366D22160d03330a1239930a5535534a0445154b941274a954252
9999 g174826g672830c825990d790870d455272i719838b901364A769988f365266A362114
9989 i9614F137812B260208g8010a430884g786436a156916f927416a749976D81222C592460
9978 F163260A0107482c276952c278670C603454C730744B787894a220484a2105870c218326
9968 d058542a145778g489076e986684a3554790B960626E792026A2992970A777406b148706
9958 B479848B159160C485272i699140g514378a5157610B705432H37386A4595530I462256
9948 B190896c579724D921952b139716b824648B724208C518330F874990h93210f750204
9938 d828318H879318g278532c959310a591296F08638E484140g924346a3198540h992178
9928 a539452E74444C909862A351774d20552i478728c181170i110018g046046e706250
9918 i877012a2674650a326642B100396d23642c29434C209512a245858d323388b22806
9908 A464478d063766B146350h251562a3327934a4696762d772492A935936A1792234A3262680
9898 a51950b626722F542678E591170D188918a336898D17772a826228d956844C133638d874
9887 b564634B4878b997092g799720a204664d011864A784308i23112d086126F927338b387658
9876 a0903572i491908E396720A0707308E112066D553022D95662A403960d4634G299500
9866 F729472A763824f184574h747724A251954h464534d58988a584772a677402a2909744
9856 E983250E595068i389634a1696530h517378a302846h76956E938350d0510A1035912
9846 a287914c463332a882912h989084a6867244e888346H376556h11352G610370C912690
9836 H46076A4867042A5010224g123924h205130D393124H417178B806348f820064d733632
9826 a328600d164072a096972B766654b531900E762614F734686E386832g081582a276904
9816 D64866b870260G95332F693018f56284h076032d717386a2622116h815142c415996
9806 b941776f57476a212848a768248d605092A2794904A7215334B901734h129092a6510474
9796 C026132A574170D454624e34174a951900H204184A3520914A802506b253590c569998
9786 C883302G132824B583534a668B878918b87994i093874a047692a915212c525128G329806
9775 I964020b650212A714960a148448C257634g718762A045208A812736A964244F754592
9765 D148240b810584d685656a191632h46424f138728a5123248a0910702i791260F37396
9755 F850704A1600340a727006E328734B2631914A2229602I6056a2664392a1092560A768464
9745 f618086d843586c219636E298928a2627106b4636572a0904750A319194I661464a535338
9735 E256144F399616H804656B789530I231328F348046E661584E690184b235274g47708
9725 C237522D505430a87620B92456D013936c349676C375032h065450d054726A910388
9715 A552772A234176a679448d514418i006686A334080A2729072H940568B252170c964888
9705 A350728I290558E130688a0261470a0739812i720800a8016516e795472B948128F646100
9695 H613142H947904A409056D112770B188948h49624a182662e068712b955418f203998
9685 a0627000b015394G343248c055662d404310a0999972a0767466a1008140e962444
9676 A0140736D330858H902958A0518086D514968e13204c39692h531592c646736C882758
9666 h7852A1108c816812e101022a72358b008720A416652C201610B495484E011354B917832
9655 i550978b00192A673352A662228C550076B069260a864574A756646A13390c776568F16690
9644 g239580d896930a0633136a6854136a1399924e945754d856444A11618b051078e178456
9634 b723666g592986a0260444C544478C074658E81594b553202e990F493324a067336d959090
9623 A711374A0663136H433304H645038G757410A773978d025410H741530A629690E343184
9613 D873022B06930e656638D396906G373574A4011844c185938C360112B358416a5889142
9603 a2156510f527674g445166a2154974a3636856h181240C220494b46774g896666c683962
9593 h293918a1727380h677384h601650a6051016c013382B538818D374346A1867200F415926
9583 E751448A3826238A3439754c731802d188078e917546a0585960f606260b707204b912476
9573 a1856014a5028002e234846e620078a468956A926630H088040A2036890E427938B212216
9563 C20426E338132C811558b357686E072998A0815774G855464E886652H870238G557400
9553 F167962A1044366e165310a3552950d423634d529754e300618B635780G30176b612364
9543 c262888a970992D820846c082490c181072c529556e956196f251840c093674B021234
9533 e788556g907666a325716B400366H828314G176058A405032a097440D075024f71318
9523 g484372b385392B261436b962860e339546b533422g766330c398074a4395808a2993720
9513 b935266H180624G84700G025476H052086F738146a910318d0080a316878B399830F903658
9502 C508888H683072E398708A3159044A0948912D325558e188452a2587776g011776b008226
9492 a3677322a808682D30092A568862E655538G485318F828956G612656b256890D412638
9482 a381800a0371702c85068f406794h513146h649376A837538A3725778C077788h952418
9472 a552548B090142B001122B59958C481972B828808a863618D308710B496978A137752
9462 g439596A827052i03896A1844392A1113932a864294c925380i84218A558270A059074
9452 h84228c11946a08396a4391152i647454f873852a0222802i936456a3786606i696406
9442 b323254f365064E851858A6988902A0886192I405600A0631164c550698a192930D813284
9432 d074916e424614A2000074D499264b490582G74982c915934a2658486a001880A0050460
9422 A9793348C5309656C4871220E7717750A95702986I72201806F38950440A81900686
9414 H2594360E4217174D4066214B6993850B0461158A7922146G041424A1995054G107854
9405 B0330736A5734876B38090B527140A956696I849606A0559926A2930426C261232a61514
9395 C304852c02412C863382A3588222A7995206B6745590C6771294G7967594A99648276
9386 I40064118F81887642A93284982I0723158E5966734C0703000A7247526A5344272F65390
9377 i13344C424432D616288G739768I854296H157978E112178H237932A537328c413116
9367 H724956A0094478A3255890F536590B88408H132992E569146D01768A27286d740976
9357 F12802A965706f044450b641490a940454g480814a2570820a1099898a0977336c506940
9347 A802030A436592C343286b01600a308494F077168e623374e74420D543992D475906
9337 a947490b404862B376620A571642d176120D867704A095200H807006A4017458A0610140
9327 A66578C563194a193350d391084i450926e491880h577296D981192I16326d894484b64698
9316 c014758f993388b06486e739666C138726F579834H718644B218120B842998E922492
9306 A121054B854708b980172g06952G598154F399502C794152a547094B399186c424358
9296 a0227762B22148E069504f26132a388040g308458f063314a2668538g300018A240946
9286 c662984h254410C438506b373726F717844H419100A201264I1506F425572A467970
9276 A416544g116478c928508D897170G163368E670974H17578a063180d14168c574550
9266 A789760f371868g158936D1434A968470d912408a7024064a9915928a3142314e356482
9256 g517654F470560A0426166C124356F339732a804690i136572a847128d603718i121570
9246 a097502G896896E184588A338136D826008C774592E915034D613558I603556A1823620
9236 C851634A4787192A7047672C4585306F9387092C07952794E42345870A43662704E2472738
9227 B9157730A2017988A0142310f518692A1292386D692342B839598D948336E142018E156626
9217 F172048A998116d019042F400224F720344H00550E1674a93286b994310I490248A715406
9206 B530488D641182D755090E528134E434796h330648a593020A449684F22906D973800
9196 c427102c52128E528674B477778d94654a748676a398302I52650b687320C264552B878226
9185 C92542g62802E429294D697526D756694D522100B561098a186140E256056A1957576
9175 E077796b853734b997724B94222b218572D56468A024224a179602f498814a1827106F3110
9164 a870238a983730B68772c783224A316180F0624c278718b198338h784604a0701726
9154 C649766A8143844c51512i145016g673300a5640290d286258A645086B259138A636236
9144 e622754d710258i289862f863976a4795974H35824D449032C007944C046806I828262
9134 a806878B979802b376308A160784e19724D060056i791784f956818A94810g058376f22124
9123 A1187954E914776b707102A0505016a05364C172160g386340A082486F25860f833312
9113 g000456c933736A375282b900938B929404d932974c791542f115946g472530b323926
9103 e39744b948054a0080478a2268050a6437556b615148f261060g136678i273764b447342
9093 B081242D125062d11566a1829418F019684A917144H060456A0252316c322078C047070
9083 c164370E565532D973824E601484A0192058A0779460C203640A3849178G613838G860580
9073 C230786A368652B094510d473108H49232g789774f272002A637264B249590A0689962
9063 A1229298B931344G467856A614912e028178h052126C106476a693452b909992A1463614
9053 e1394A367688B214866e625998e946030i26076a385202G277096H766528G08716i551644
9042 a3615994a846992I41352a583250C932556E854156g78358h65988G439604A2655944
9032 D863018A194542E577744F179420H134608A1885444G625406E145028a43574i132070
9022 B166138A4828892E277412g813430h68486C515414b04140A333828c002272g826818
9012 E218020B52520C314124C617964C11146G87364d190818F636636G860124D801060F098900
9001 D388494A732470c710d162442d184500f954092h232356a792592C128272E148662g702460
8990 e014234C988994e92088C52402E718100A0489034I016644G377572B131074F80682
8980 A877120b931370a0739028g883590A376948G099504d462400a1903058d778444C74550
8970 G807528B736102e52836c969760f696114F156102A1009068E629398b096622B531682
8960 c967574b367116A72492B838622B423778D262204a476244D601042G243188E854406
8950 a486132A231554a059770C913952B82848a208888d180384d379428a742036E218168
8940 I32518D31460A603694A420988H887098c503932C08504G064338E468364E939682A449738
8929 a118596G314354b150592H108254e228052a416298C617024G800708B739718b676338
8919 G739508C569298b775848e65320B403718E353840F373568A495240c277378D890696
8909 F532542E883068b299726i116178b413342A411942c248228a1754080A231670D337874
8899 B748632F549460G498758H529700A0919880a2202310a74470B37174D285958a012380
8889 B423578I900326A0529902E85264a551270c597496g06360i352590c565620D102818
8879 e617338a127700a713266D122142g03172e164546f174648d207578a1593412e019842
8869 h987340a2749490a640796b392136H47520a294284d303640C370186c080028e391214
8859 e597260d369446b416360A962360b519478H126726E28452C226384e29560c063010
8849 c759960a875224d216306E842128E287842f425044d064390c670298d608502f606148
8839 b938840b381914c720294f162662C418264i02522C136818E512630C665768I256996
8829 H118376f057456D146182A0541106A7830654D932600a0182574B75984A156392h62522
8819 e714714f302232g564782G83268c495776c832024i116270E026084H471516A5024102
8809 E157498a871596H794806D96578F750568a629364d429714e731774A437418E138672
8799 b599406B546178f225372c337882E240680H58230C757316d130584e824476a776540
8789 a921406a0214670d332178h39268d246448h959620g507818b283346F866874h236766
8779 a811204B588592a798986a766244E044376H562024G365558e690842e863610h9478B22016
8768 b722580b097448a862730F47048E877478I581958E306862c025072i73708e120530
8758 b345556A351890c354298d125430a2573284h652780a2756152e193472a1083720i075762
8748 e373470i645688d769860d988470c032804D558592F808512C892844g26606C276172
8738 a431424b416574h086100f961072C861078c502508c133920G539640F909710B716032
8728 a3313140i267054g57116C007562f77984B280940c012578e56888b570902b922390G24116
8717 i88320b3350138a6799356i374416C71542g446166h930088c081198a0373478g715350
8707 h743510b926532C891040a518106d820250H18206e03228A3817000E423128E783328
8697 f105902a4472188h79038e670316b519462a420198f505710C445028H08744d846312
8687 a824718b376096b374414A046126G850632A519498g518256h707700a1389048c012568
8677 F290478g248510a1610196f308888B608620C800768F724562D7382a003894h643604
8667 I756426I935896E559522D601638G023630I112392D489736D482578B35794b343510
8657 a880642g110242f636506a298156C552912A25164B174296e687274a6460376g354402
8647 a2854462a0432484C577108A119652e11478C066922c863706a3090006i723386a6377980
8637 C166658a268758b15228A080962D874840d948558d830294d79040E984606D742416a02488
8626 c771436B33554c249540a696112a3359158i749408G197842A3760318I837934e717686
8616 a3363112a0478122a2925890a2194888a0267242B035790A0205974F066078e175728
8607 A0754758A049848G647862G16384a1549468a2483874a938846C229842A0344862I071288
8597 e59994a993086b792444f439148f745672c747090G418174d7520A015138I807250a86818
8586 D258312H533794F966584C378996f84950I93570e507416A987208C456924d321580
8576 a0193546a3501270f617766A0129606D44586F436106C333066e93388a122066f660016
8566 a2777790a2172916C785344F847700I211936A991760f038436e834588b399628b292570
8556 G899816B53912D03502F699742F633808e17930A348606B054700h406726h557720e476538
8545 c836830c251488C691216B897878d906150c693234i516770g477448a0832876b717066
8535 e616212i727880e253200D66992c745268b68268d564502e614252F27334C784592d165746
8524 a950122b075276e995896A83538E827828A571618a708252B413994A817124A652702
8514 B277602c373018E256672b980482a3233232a1028528c820658A2668166B837060a0536
8504 a318398c963030f62178a1110130e088998g120292h789090a0696556c112992g6696
8494 b041446B155612c56418f078968C322026g14524d273782a323274C022658A124166
8484 b830222g962054g109814i482938a7480C850940f591630a0721082a807364F150322
8474 C182424E94970H62398A06638c461730B148928I388306E309494a327484D073694E183190
8463 c070046d592350C124226A302470D18748f420826A229296a632272d962600E949082
8453 e941578e250652e16904F105546H594872C229556B705346E792716c782360d810706
8443 h743754A669004d683326g335948B207050B833862F550874A190790b044600c381322
8433 I273116E785540a080386D628092a392524B792778A815586a258126a0790648i063308
8423 a296524a38538G323626D849632f31750a102836a6391344h644278F513840A0217194
8413 a40252E005210G670494A0574860G118754G233484F901188C484614D252624D087112
8403 B811296d125938a56232c943290B483386A0042652B402834b206526b976656g014116
8393 C812258C710480a885786d47502b780686G509352A0382064h39520c99038B136732
8383 a917858B08828b902412a220708B682678D506328F368632b553246I954868c962224
8373 d344578e319580G066498D092790A3810782A0618942A2980060B349264D298308E747646
8363 e500510a0193618h462818G60794b94894a6646198a1749810b1054786B237740d69258
8353 a2926836a1186852c736994H52800i672452e064348A847764a530876c139982A2678716
8343 A0437394D323154A096952D707928B022974A1955152F442454a80666A314630A2275164
8333 H743170C336794A836106G734474c365202g623368a0674444a4740668a2442338a0977268
8323 g552490D069248g34232H007284C65636b864648a0072438i569130D410356f113048G1168
8312 C467016C032514D469330G533162a790752c42500E03504E27038B806942G723130E116350
8301 F960838C909518e416382a65468H274418F664440c90520H537650B296310D979806
8291 A2178444G516852C024656h57354E427310D501610c830560e329752E38580D137694
8281 c400694A044184E868486G110498b001452a0515098h981036b137380I326078H59676
8271 d969330A505622b82636a633454B520982B747348I722766F278482G897660e885684
8261 a5490790f306444g215000d400870A567924C79758B537982B366094A409846a559132
8251 h842400h948452C160954B476152b127006A562418d883288A661362C900286E396896
8241 e232750A688766a287334a126354b508154e106950e806760D489202A049060E769504
8231 a483396b747544D842518D335292e35408E6960G931744C296668a617114c456462d457338
8220 b968636C244874C899702H531092G197302b50712D641194c368474H025338A298022
8210 b804590B579628C192602C667802g288064d919748B18164H073302A5164390c14654
8200 a756592b165084a464644C120418e38840a0986746f965958a022706A255362E074108
8190 f08314d216360C52504a319296i765412i56250A821400g909896D31146G38836B71124
8179 g654778a3664734a592844C042234C327470a087908a2571950a3302362a1154834G9768
8169 b636202e576222A0945010A044116g139708e227720c223124g999174a5712904g262556
8159 d507186E563628e279674i389450a6365730g721520a563910b509428G58022B264074
8149 C906972E184198A1376772a746776c927434B998038e494260h69600e165100f30312
8139 E71916a183776C426892D765480G686426H316698A259350E785964D28878h738528
8129 g678712c597030i094434g202986f228670a474568f828484g613694C001504A92790
8119 F011336G91674c210942D498480A8046056A2736926A3440134G037596f304604a752870
8109 E653890A108676a518394a72100C900522A53438f27424F388628E760650A509220a770166
8098 e587862a689066D134336i330066h499042D713640C425380e197518c089576h436682
8088 e506712a667580b950072B147370C780956d887902b522568b149184g319024i54756
8078 D124990G833052A820684A521450E786080B472774c157524a6878060D60864F684348
8068 B759720B540632E173016a0107332b242430d930958D369400C115332c655826H328266
8058 a342658A0555324A5077928I845874F598842E776894H026858H442000F795608C187992
8048 I632390D706836e417258e866562i801090G21592b504842c908560D913284e11894
8038 H092700A6194174A2585842A0115524d17350A580646C476464D159544A4399060H788840
8028 F043212g698706c461928b295978b080496G396618F690536a350720c259824A590326
8018 E234756F165812G273558C556880h759028d312952a2171060h420066d324884G978498
8008 F805026G758076F71652B879412C728948D041668d405388a030496c158886E938722
7998 c302656b557766e137058a2915858g768938C469840a538016h220514g496438a52810
7988 F57202h319056d98314D196008d013262a2925774e79060f019668d859294a820934
7978 h184314f809732d533632E389932g894558a0039144f947876f612902f946908g057724
7968 a0954330D491640F312622C706752A155434H52074G735124C975226E192556b913766
7958 B417138B972394i313874a415072c389774B397248h854056a135738d647934a1475568
7948 i832768e960858e738996a981714D093314B314356b756000g936282g407720c614412
7938 e44926c989296c005748g36308c730828b00762C14152h580844a2900896f271852a193080
7927 b995888c760086c042958D726442I559880D789204a434484e275140d917760D674818
7917 g6654H909616C754660a42736h5762b471282A0767178A4737896A2644512C567438
7907 g666664e019754e931710h471938h029474a3880356a0096072a5873716b0947630i780922
7897 b145582C567086e534980B793368f750992b123628A4451342H689346c621260E226290
7887 b692446C521498i334732e995720a745812c722484I094232A3776390B140266A052260
7877 G410730C041898e13416A044266a0094486a6779902a5814584i734538d656336a378774
7867 A426294E542016B905220c45972g683396a2620032a2917402a451640a357136C419378
7857 e408502h315212a7871046d949000C158588e490066h819562A890398g558738a3009828
7847 b585476b050180h713360a0018372a0987802a0088670a546962e433074g484592B058614
7837 e566726a861018d540720i551640g930586a011026d19474i7700a94978B252280B37154
7826 f111872a391534d330016D98928B195022a0015246i183362b666190G707588A819242
7816 B324156A0834794B404030g263924A321024C707708I933456G386110C606298D881430
7806 G322540c831666d524772h378940c948106a882460B94750C176382B319884D186006
7796 H856904a208750g988334g355892A1543660F601536E674428A1181298A1077716H565660
7786 A602742f047524i11580b005702B949254F744634b496330f775574d481994A3793234
7776 A3065322D433166B591328C756934D414724h47116a604928d968886A050586a01902
7766 C449598B298808B879598E768324A0864182d866334f056104a1054656a0058028a0107932
7756 d885444g57086c067110d347438c069002B607270c790582g404698a747130a1062590
7746 D97456c875942a1518200c067874c36380G442902E147742h40094B431390b528616
7736 d540594b984498A759512a425256b222980E73094g583472f492460d169148a2828478
7726 a211662E419674C232380E523784C646110I68952c3304g353278A895266A324232A226190
7715 b505914e665800h434110G345702I63704a0447956c307514b878406g964980a0480568
7705 b11856E433042A609344b764996B667132G830656E90206B480448b662142d095616f02706
7694 E351592E775144H693896C249166C123740F10544f482610b55466F7722h701548a2360106
7683 a372984a144122c872258b395454d016400b860764F056610c001846H532274C263722
7673 A98722B648432F365624a433262g58452h657704i831080a2556624a5996862a0970468
7663 g335864g829960h930678e036950g533168a2269890e606242d081852B923966h388786
7653 b342278e473370e182040B402840f356902g991686B926300I50232a9050848a1307112
7643 a0275734f704478C218938A844772a2359440f074104c095648e685552B190762d676444
7633 i852116e84238h4548D616256B854204e338008e20300a616136D139682H264010h35086
7622 h933688a008104f550872a015522e426140a385746A203974a0759136c476454G057890
7612 c971102e821196A448872B513358F540712e517430a8146122g221926b150056b951682
7602 b479044b778140e074766e61440b333150d39308f253888b573174B611982F090178
7592 A2087350C836024a131452D899004A430070e74254b927362a1003614a0476474c003774
7582 b810644B648150D048516e623478f023884h105676g419700b125914b657434E28912
7572 c66892g131370h909732e906958a758106e127316H044544A0697108E873964a1715762
7562 a3306730A734128a491030e316176f839440c599966C403938b268260d809658h718006
7552 a2013094b618258i271722i321670d689144f726198e146150g493286D253452B784712
7542 i80140A24408b216064B246436H394630H830578H401662A0928254A3885942F086216
7532 A1863048I099766A070046b251786h92072g452494e326538f627714D444800C357704
7522 h261024g912754f809784a200978c593952a4201650e899342A439108E014982G856926
7512 A3476054A4275172G072598g47986b215570b276084C108124A1488708E2088b941136
7502 C641670b987518a1654886c063874e005298a0549354a358982C302668C070718D525730
7492 D317580d190456g478810a08364G071696H8750f634410a730876B372394e656874d155336
7481 b194904a4503438a537500A072088d26574c735096a0702614g431016D375788e829286
7471 C021048c693954c701182I035734D135480B521698B636394f096194C957124C775280
7461 g425452d687456a5282132a4404792a27542C741650h747766g090432E51068i15866
7451 H41178E74402D502840d989580b752888f008754f638470c722412B463296A494814g5356
7440 E74304E91760F828196e430270h366096H54078E551328a0503842B282396d228248
7430 B596520c390130a4585838h67756d24916c332644f986224h9820h392618a1193736
7420 e914266A971282b059396B895834d692398e212224a345338d29216d871244D595880
7410 C685330b755744B283600B215956E421994A757954F748444g650882h804036e99128
7400 g15588a0138366f028094f441042a4347810g650090a6193640c802556b014082a94234
7390 f895822e203216e119662f412218a109346e772636d422262d050076c339920e613832
7380 i42978f91932a357408h052028B460416E941572B68434h815146c875014a694060a006112
7369 c906284G566672B085820D145850e55830B98102f179478B91742b815364f430966g61356
7358 C102874A114754B826730A792060H142582c770906i262174b356258h82140f492626
7348 G66092A339802B96432g779404h195664F82018E649310a0187604a210582A929544
7338 a302546a27314c138214i541416c663368g095708g99998C196898i01196F001116
7328 A0787190E643552A2021754A4635994F128598E813158C561272b511940A492624A2680854
7318 A5912660A9524004H526496b695958f00070E414686H213420H072712E904540B810440
7308 b171618A81748B188566f344230h446100C508552a696268B910432H260322H511910
7298 a174398g799334a0038512c686066d819550b695992e118034a9149764b3192500f933806
7288 e798578b757064c385344a7695336a3856084f558440a437910c450408B873030I683364
7278 A1631682D488902I8986F863598H779828b625172C477094E074494E140154f31282
7268 A981102A2325358a354854g894180a2561842c517338D473350A989450b45694D659770
7258 a41924G053882A0717252B762624E8160E395018d00438h741412a5024204h675630
7248 g310938f244642c78646B298890H055964g046424a306858i932200a170742b616330
7238 C97600D010538D405970A2704114E712040D04456D565694D399492C003206a376946
7228 e23084c809944a3128080a3341738b976122d006926c040926G190122e480956A054042
7218 C093242B354008b61002a304948h093280h103260a0994982a1714380d156002b752448
7208 e766804a2315502B08370i857822a0012090b0734118a6444740b434128a2738168
7199 a7430214i503990A846394A400004h76390d110770e630992C100638A2546912B85162
7189 a1892462f86522a531700e97456b404150d477186D274950F896676i08536e137478
7179 d638158g803274D651672E368728A2129360E574654F189064A955664g157788a856604
7169 f31494C797606B580260c048532f859742C5762F327796A1481020A7723328H969198
7159 a377422f096076d036190a225550A08688G549614A6559362A4020274C09144a0469040
7149 h554906a139400b746798c122294A213350f811790c609434E062110c26732d937344
7139 B401372C92850I932484D455226A580184G155700D877952H454574b041170e89510
7129 F576578D570674E486518C049536h250276b615006c677912i962756b788666a206050
7119 A235932e615564a0324424e39550c436994E514570d635234h350116C004750c758446
7109 f828974g509242a738650d979966a0094996c419704G793622A719804B241480D885656
7099 C756536b596268b465982E01492H118986A9533790B517352b935942B336538c967850
7089 c025128c285788i974986a2494634H588948A0629342A1049908B547186f501162I09762
7079 B328256b175338f483888d621558E922952a33334g849002g614930d382394b270958
7069 d018576e346364a2113508e253588i633330e244964h837600d769816c580548D477542
7059 C685598b66898D726070F803656H686482A4577300G15140g244040c773688f309614
7049 b905594h846014e591228a983096a0170122E444790b123940d862446g249586g60390
7039 H48430G986854D965544B197282f849934i420182e318800B784370i393224B401328
7029 a405400h185312a418722b461262I7768D207194B672446c984864e316616i49556I601820
7018 G617588d038824g041266e624036c470024a1907462a6057552c667268d002710f171824
7008 A282912A424390a2079742a0298254e092522c820716A906768H736528a20472c380160
6998 d88114G26198c560706D612632G288712c495516B476510D566704a1667010f006662
6988 e591800b486448b41096b991590g999282i61656E5676B729456D10490a242298E189342
6977 B969428a42840e253784A305676C402870D282064c701518d059366A0291138b779924
6967 e793782c233412g020894a1766518f21070E023078C367512A254272B691608a53920
6957 d295202G37034C017370E558384C209076B366598G051816b081666c123440a0366716
6947 i856570h868784a1555802a3567900a9776328a3904738I87264a1488302a1457736
6938 B748976A962534a01842C200298D884074A72398g235958d862966g296858C164430
6928 G892124h19372d562260e379080g630134e647030a0762318a642682A1842078A3787030
6918 f0826a725150b335930c685286e574358C374108b81360C909022C579096D246744F659460
6907 H589694C401840D506190A297166c095430a3909538f214662c174810d200470e036694
6897 A181716e465928h668960E006034C488962E654036D068476a167448d426594c683728
6887 G71800A292190d754866g658836g505654b598444g292462e122604f021070C846298
6877 C637416E826572A527690a400622g414354a0236552c401360g275224f75674f291508
6867 d315136f092036a4721324d435770e46608f991316d11598c617922B729960E626028
6857 D416616C990416A2695180A315862f82244b100402d094328b083182f263886c523844
6847 B630154C097848g013352h854042a442804A488196a0837320E45558B591674b373618
6837 E710598G959320a083494E307868C861810i87874E138144B778526A764998I89794B11542
6826 a551508b850744c57592B46244F376554A1874182B3298386I214888D679174A3135534
6816 C076830b475078A883904e472106a976726a697520f340190F7628b32484a525114g820242
6805 B461490c067050F377112c411388h805210e619254d802340c02302A972096G739234
6795 A61892a55974a371306c367890A596696H895358D901158a015576d819470f587254
6785 C969324B585544e177518d623180f272888i722382g178568e167756g640088c136940
6775 a061052A489958h236124b095458a602926c807452E225888D48100c33060c38376g395210
6764 B436022B392976C450446A557370C772132D894718C260662g19992D028514C885534
6754 A762198h39740E604030h222674C652394A0034332H533394B36490b726164i358768
6744 d516848d7294b968624e584114g341376F980900A1771164E018986H978948G159346
6734 H51276d99854B60924A897948F759266D567646c085574A820214F533588E045804A557518
6723 g357224f275604h851776c857858a341044a821240g098338i402632F8526C619650
6713 b293794A781908a320910B402446F936604c754792a0236018e778132c938350c608794
6703 c106486g188720h570376i82518A0921024F022080b854392d115062D573474C839228
6693 C223934c165650a0184246b176172d5412E223764H369172A0440130H358032B267214
6683 B318968d207116f006908a280634F02756g486242A376506G996342F049284d793502
6673 I23506E468286C443302E292834f207556B906414a775016d072948A683566F197630
6663 A2783386A7916128C631240C299274A0375506a049796c332880A481668C596480H560330
6653 E988722G985228A691216A848216B585434G969622A3720152A4323794F932518e96926
6643 a928634f611758e595016b675152I268532E259116I70336h59656a5069024i444304
6633 e116320i740266f598226a0160288h019876a941728a200484B739980B135138d693532
6623 b602090E248882H044772g185946e663324A611952C465272A819530C540018a621374
6613 e542534c650762A1205506E403360B718318D509906b008700A223248A170466G05494
6603 H875318d673078a503298g882798h495544b070140a754414b528316i564094a0567982
6593 e263126d398068i75736C28164A490472A840106B791880a440010a940746i41064C027584
6582 d4184C385444d141552a228068a411486a2722028d429830h81730i827128a1206768
6572 h664804I297126D124778E029230B136336g573174h239436e370260E923300B57918
6562 a573808b024912B731882B885318A29926D583750i359922h895262a4444730a6728950
6552 e551192A933624f992806a174584A4508402C481892b581408e816464a1956268a619522
6542 a8694a1124760a1954286c639558i359856h391800c843528c8658b984604h46532C246402
6531 a6497772f878194b085302b166754a408964d412782a792970a161532b41096c41724
6521 H129950b868146B958240H134218D287928c926872g369510g427650a1802876a2093772
6511 a641640a653752a594818A232666B024686a2961684a0711144H409384G502222G840898
6501 a2853932e376974d770096d173956a2759972D703848G652422A700516c353300A0032668
6491 C602204e732894a6127206f701506b76528f997626e697492h54304D287814H418762
6481 b040646D427678A893700c59368e621826D70292A297030B099162c191580C931764
6471 D551826c642122F448274A3202068D780548a834510A955470A001052D069948I755502
6461 A0159470E918422A5766278A9356008C979304a03022A883102D597980A0949814H139732
6451 d975046F349018G00262f729512d152602e247030g077432c644096f820328D216376
6441 e220390g240624F240558A044262d925260g639050d805076d271828A952412G795590
6431 a802234b55738D027654a445446b651726A004794B536376E648022a0840558b553948
6421 a030698c02270a078112A746522B333348g520454b583948d456648F744964i7596f68080
6410 B994250b163474b361364A445462e653378a0716468A866352c556362f366850d074086
6400 c513878i30162a0115192A386078D255784b573748d644942i96e390396a5008952
6390 a3215752d298840B376650B4410c374928c2714g95148f172334d180752D169754A729756
6379 g566598d653510e311994b066330i496270a309502D481184B94600e028194g603832
6369 B485274f835648A183538d229388i402296h20874B831764g52870C613932E5290a614698
6358 a292616c729994b989418C812804c718630d979506a2928020c285734c416324I31164
6348 i404148a4749708c591856E53370E434342E011400D151566D86504a234258d3484B68138
6337 G086044E732118A326250H643414A1011118C677232A0270258E458924g107942i047582
6327 F687752D19410C882922e770992G859528A0581844E891366C410148C470268d686090
6317 D703136D911836A643252E79896A0366124g344120e539410a625492b893232c28624
6307 C252538B609308I853134B78378E962366a420142i895204a5499426a6046896a6814352
6297 a6065538b015662i053476h478978c194974h5584b008012b149114g301696i574428
6287 e333578c57558a106806b303308b265250e73150D381058G702214H735352f433318
6277 f541654a586590F666794d383312c189280c561550G942950i07958C999868f94630
6267 D006686c048400f44584A727886A258374F01208c844216h952818e350640e455526
6257 d875328e589166A849400b999084b504452D266508f975328a921188C768040A1758118
6247 D080862c136594E599238C225558A176708e505064i081172b953192a812844A053278
6237 i90560b032256A486356C595240D863966G782104E573608B590136A414096b035432
6227 a4032066d160836b208476B248594g28998D115760b141490a432500a9985674a5817168
6217 b239338A746846F66664G636946A513742B462276a150618E592710A633210b155378
6207 f048930A065948D161130h112012a43082d228734B705848E511926G204510F411510
6197 B797208I380352h7904b791254G116508A1745664B672714a523904h126804g736590
6187 h440302d440710b986594b389414g253668a5551286a1435578a0596338E096002c885702
6177 C555888E454808C14322g281528b419152B668352B965552c152690C188660A3556444
6167 d973024h740504E102640C93760f019178B070192C000508d811498a559254b573506
6157 E074090c384670C050060H94038E80776a693858f521602d340814F735784b634938
6147 C674052e550294c176230D102798B364742D247476a347996a0549740a5375320f150472
6137 d591594B217710f945220F815052c927936i067270b82b038102E38794A012960e096858
6126 a6085474d333170G988060d275644A951620a52134G14192b42130F481588E892146
6116 G762816A1886024f56916i212722b927406d13742a520234d902552a1472742a0492600
6106 h935346b224608a673302H5256H362248b510130d890726b247124A2138748B307810
6096 f718028f186446C023930E249456H012390A4517676C721928b874000c156586g279498
6086 g662832a0354760f857336c931060e783618b61386A592682F200894A050292a582108
6076 C097244c779244a586200a401828h394374h084286B382816b142070a184986E666556
6066 E100500d165284E72974a79008c311986a0359094h884366a2520258a2218100e081702
6056 F64226b145598c443080d482372b884476f183120h870330a0590680e906464f83214
6046 B289358c794816i270754E888066F194684B320726E431110a948880a0591868h320904
6036 g624794f582216B778938f186074f322896a3389702a9611714a0623248f291820i275948
6026 B849598a76282h263570a041034e873926F175090B137186g840844f645416h043584
6016 g799696D4178A6839148A1203824F855624I727856H878000b274346c75574c376856
6006 f479994e317918b282016c254056e381196d539596b373126i117534g012458C124530
5996 I80270A034784b799922D135156e312788a8079820a2790832i808292g953170A840732
5986 c099508f113470a5728708a4800560b690266a627116c47992E41582a140676f222420
5976 f377150d989982g772138a811188e458082C970892a536476f578270A309872g621794
5966 f264696a3648330h919500a2578836a0606694a0994140i098420d908172c755538g688242
5956 h315686d109494D578804A069672C362132b027336A202796H161674h228176b339780
5946 G25110b815082e778156g665700B015586g261852a493608i801574d771992i132666
5936 a2619820i303326i513352f625806c014534d452380d189504A0927598e58648A1267406
5926 F8923274B18426090C73603388A90671738H8991472D7502612B8248900B8607130
5918 B0810414A5079370A3059802A8177770A3648474G474878E908264a160496h48410g44568
5908 H358362H824738A3057986B4348534H3844014B93278946C50449270A72547814I3460502
5899 D9567744B9559934B8763574B1000766B0699584A2534338G643242I460920A0385840
5890 A911110f345154I138074H861520F444350A1879462A2448660C2993980A06511764
5881 C33525746C02939532A41240354G7865060D1685014B6501652B2941314A7669550
5873 A3661506A2315448H551416A8587144A1176020A0100292E281072A3338164A620774
5864 B696590D470692e655220d466718D123142b441106F270332a8352A0350956C945688
5854 F270626G323124I593022f139512C515324I256810A0146226B362492A251972A0230052
5844 b700540B405732d001012A350514a745242e76540a238030A216348e197134g903810
5834 E135810F734690a502530b293336d324596C165936H35512A994762E782112H884078
5824 B500884H243576b63298d546032C11170D687596A3930576A2300154c621106b553190
5814 A352794E641708a633958f95090G928562B115184C959780D943542H29676f9860E689874
5803 B277262c589470D78244A1592782g56090e561308i796716a3321028a061986D920852
5793 A0408076A146624A886160E922288F82382i75762C668876b131568g023648d240578
5783 B025806B925394a280676B25436i05132C24402C990428B074642d675736B487362E424816
5772 a0471394a978444B5898F732228E46868c184802a906170B173566H968050e787960
5762 B489738C957324A732326D838256I029104A3625824A503338c739224C240684b449764
5752 A821528e502518a3509274a3758466f326140F69930b435422d055362d927900b594580
5742 b4200A872780C861852C062834A545712b184380A0322066A354386c490836d181894
5732 c887140f77326c6398A4393672D498474F472344e16070d708690c159148D558334g5912
5721 D841296A145298I708220a326128d321984b896248b805212c833526a0904262c788410
5711 A0128798A502076D576884A275420e089866a639592A055754g04898b130814A263448
5701 c506746h833804B06036A629106F843290D832002c137118E503910a655486A1251766
5691 f385454h389430a4436356f336952f138584c938018a2290882d417556B518556H125200
5681 A1084668H475444A310442A639900e65842F552346B837110D466468B816586E054450
5671 G75020A694116D722702A3075744A3177988H037876i48610C948384F032504A0240280
5661 A2951950G707838G493904B589878c311254c535620e738634a3116296B148340C613256
5651 C020404I6272A445778h091856D183454C164704c250904D47054f325376g536346
5641 a0570080h808416c767968b8594h479138C119188A3516004D049460a387134C762056
5631 H701986I389674f569146B111014a222326E429684e79370i977366c852838F540446
5621 a398310f823976a5748428h068278H73038E929388D811498c296700b381670a390938
5611 b540452i6264e199398g089492a123282f481266e242252D578112c018880b568210
5601 E737896f982708b778854A165934G021436c96176a908900E754690G70648b445546f8008
5590 a856568a115288g99688A1091958A1249194C613488A296096G426122B788504F632614
5580 a964106e841796H36254b005868d377160h78772A1854178H396680D783426A468202
5570 e44796c581164e212260A890684D452144B018062C981982e163280A87282c754818i51404
5559 i041986a1210954d709928g98306F404670F805916E228412a0762108f253638d530602
5549 g521446i56676D343024H051816D528472h24458g227342e734706g6434F424140A964952
5538 E625790F508990b557272a969822c163790D620944g17552D445546A1973684F552204
5528 d186944B700984C527950H68030I927416c861602a4103074a4030020d347422g688230
5518 c277052F695408A7097892A0247366A0621604A2528522C572370d666646h884692g977406
5508 c875288h27262D048832b182800b77232C865708E109064A0767028I645156B495334
5498 H971474A2841570C594170b031340a061062B169310a021544D204524b905286f642714
5488 a5928830h279518h5312A866168G859004G806730H465368C473336f913516b468298
5478 a269134b89760F423252H7664E57438A3325208G169684A746124D367030h379680c222872
5467 B810564B383714C74746b120670a064942a716130B441216C378986C336154c240506
5457 A3310158A4959614H698578C859068h231724g561428a400534a843070a790878A536164
5447 C826670A102694i402710g028424d422224b599506B086794B741356c627054C887006
5437 C92686b36386D828184B717904h148712F082162A1215398b408212a5813316f915756
5427 e242880i89504A068002G993070d160796A045800a648156c24156D229806I49382B765292
5416 F575074D932238f5314F693252A389470A583728a809462h148480e105794a000588
5406 b750580h310234d698538e719350a3303080d756768A121738e48908a3734860a1105694
5396 c625612D281056b800936a0579992h328080i557648a52650G30992C855196E155988
5386 b08232g97204d804756B918092A1051668a1723482c705024B8448a893636E945720
5376 E470778g929284b058776d925292a569260a1886820h820102h67868a727692h414316
5366 a0047086a5131138a0756032a9959760a5691630g413490e630620a71986f93876b453004
5356 i90736B014984C328472D190024e609766a3348260h189484b681082C770060C041884
5346 C773092G473414A3423650E409462A931336d053730G345824A747234B285614d321464
5336 g872876a1792550g51900H645990D537184G09994A1284708B509416b303480f935722
5326 b079262c66224A008604I561980F371208A184778C301738D734932G410360F767326
5316 D467424D233692G242758D170784C726306f66908d709382A1124734d845648a234094
5306 a2599976a0469746d755232b34218A499318B255746A852602a329010c310906e692410
5296 c727798I130224A2484622E253762A437856b23736C256404E085550A5112600f520154
5286 D362590D751644g73196A513588F631050B305192a058068a1738648i252480a0945134
5276 e945632g914442a1258498f491330b202816a0076308D060494A0541850e96122e322392
5266 H341236e05494e107458a619416g58558a277992B994448E201412A321718F966498
5256 b671096h333408G503440H215592I791368B538894a504388h858490i966014i701766
5246 e425238F155830I565156D062994D084646B03820C366486d916762c574754B755540
5236 G373220B089182c464726d440470c616670g098204h182002c899672C177694c557524
5226 A710528A433544A0248644D238890G67448D116174h683322a381574E813248D977900
5216 A104936B814388h80002H97982a2246198a1338708d760596C116442G003444C153542
5206 g44204b762814D058236e162646a0219632f051558a533318a047388g573612f701602
5196 E94358G136666C184940G640330A1264038G299830E304772E548546I448182d145442
5186 d751806f159762g360190e484996A400952f114280f976002i334708g767976c975384
5176 a474462i054154e203728G796632B520486i203386f565736a0006130E814070b686452
5166 C902342C802132e306574C360646A334878H911374C368494E655714f42212d466170
5156 d782346B036070A201258b120150c829846i39762g11312b011412c140094A161446F26320
5145 b896444d931056a130640a0381008e823638a139010A999348g017314e704672C865394
5135 F978796A822898a131504d651560c412138D373862B388290b699858b882618b465784
5125 g433390a06712g900834h121028a5003200d013590H189372h27728d819916C40050
5115 b122806h690834a0034106a4849588a0518986b213134b52936h42274b578990h478230
5105 E010200C792570F58562b382784d220158H744402D534228A5600210D079158E629346
5095 D568256h231824g86664c991358b289902b024552B665390h831888h709096G80414
5085 d265672d674172b38112D9210a103502C63674D499478b135866i018228h773660b492184
5074 b263252d787210I18080I77212G254894E710020F016154F226764B024258A436298
5064 c991224e979752d992860d104150A278774G030456b316158i887600c192320H6758
5054 i899462f27730G826328b250928D119066F426922i74996E01182c872904a539202e475618
5043 a468824C135500D22058D316680B0169394A1187200F393664e649138d49950a369106
5033 a66000A653848A798342C687696a988208a221434a06808d767902f882600b092884
5023 B793854D770510D826264a78918D221478F326714G752284B750912A138244I15350
5013 f493894h55034e650840a0490100b676144A688500A481858c098304h482040c292854
5003 A411762A364678d044230d49938E768290D437764h203106e501634b901422c91302
4993 E906702A390190C201994e431452e75686H808986i37262B790684E639964a3774214
4983 f958498a139718A892570A3297516I572158e726328F244594e549754b075502A541606
4973 e043284d482918e289004A946572A671284g499356A687734B296622G118912f53400
4963 d719440d223606c526374d448236c893458a9083932a524386F703724i412900e219876
4953 c061386a188750c120932h158308f654208g620042F24112g054532b002120C110696
4943 A3282696a864948c579046C29318F017716d770582a5936252a5313626a5003470a2029714
4933 e152610e667392h698000c387792D941448A1608314C719096A1773612A853442D434506
4923 D107062A1964818A746758E034316F114892A0708506D953636b358460f528588g324832
4913 G700634A1084156E310210F725206C866578D995986B015156g950492a2616844d648540
4903 B814846C350696C899332e0834I036358C972822A4058310A0107158D892084G674850
4893 H812384d301138a5239826a4382942b772706C848754F7144C568286A601586b628298
4883 d774668g981246c982206i38910b906126d96028B41162F704230G218042E288962A315784
4872 H006964b440338B315970a599746e762018i441622A320724A753386h06306E124734
4862 F971838a400508b701836d271436A003940E121342C069560a632334f257052h085550
4852 A00888A0643054B570642D706830B019684c84998d214892B709292E666224G271082
4842 G400510A681342C337006e620552e749200A748016a2363616a8599108a0733922a895640
4832 d437208a5428240i618384c255770a334800F511900C461124c987524f665096F969516
4822 H492664a877438b361170A002648H33584e245014E114038A4364544A0806138B550872
4812 G784128A5724330a279560f675730a207904a3157370B03658E677570c110204I756542
4802 F205272a821116A0429798E38252C377832b541212F306816E004668b115494i637290
4792 A642714B634824h523410A208730E463660d654536e899586d359080h627532A603956
4782 A033280d130384i608700i242946g223170e977504h7032F787408A1244954A0547158
4772 I846340I064288A504092E118400A872792B266296d893330d898114E47842e828536
4762 b782082A516660F779482F191282c324962f294158G866178H564768B0056070A9309008
4752 F633326G324954A3774036I951964A2028898D729328A990942E640174I759972F238626
4742 I471908F771366D230220B04978f154426d264654e843444f80330F506860C641990c90906
4731 a02698H576094D664588c053810h749904b468364h792414H65452E660578a209682
4721 A468788e81254e034336b2446B044222B482362A967442E303254A0588340A0213944
4711 H200620F786500A0943454A838302c743152A201814a761288i936306G826648A892020
4701 A517826B928662A0145668c34026a829182g359422d01338a206436b174822G29728
4691 f971724a751440I305882C390518D524102I6796e3678E728896A3507244D470640B152618
4680 b113932c666152a5307386a5787894c111632G42586C42464E050032H694188I049212
4670 C801430c6002i187288g425924b191104f763032d69756F22690e66636A13188a3272768
4659 c042516A827886h257354a3707316e896278c10344B673338b251022G234326d382006
4649 A314470C169786a487448a0750746b273690a662810C637378A0244776F567804G079332
4639 A2739630D863994F826006H565462E653914A840876A12504d380184g181564A390484
4629 b571082e991842f846478f693966a967412I36652g016056E84488C037084c080696
4619 d077072A422460i268888b998914b107754H158896h752260d667234c575350f78016
4609 A051954h09766c207434g369836i073002b898276c84096c082306a3295252h669154
4599 e149840e623968g861492a0149398g821538D741322G334438F977160G20178h308696
4589 a983780A4181718A7768714H507818a806376c419628e235372D46322G992142E569026
4579 H20366A558980B929390B974786A924830B89248c532078f197558g579068d015376
4569 e973424C966952I713988I961246b639368H36748e475318a4926200a0006620f060646
4559 d066976a2538492a9704508a6331888E476726A079332b403150c951788B316954a090880
4549 d359958C500386c026706e917434C586304I5672d668868E228346A0396290a188960
4539 B344902B659288A920230e741522d451122H01794f169914A466990A389944f609322
4529 B46054b538852c051796I986782F681276D788436e573586c125432i313338a555488
4519 i234510h107054a0948278e278192C372258A660184D256294d029886b450038a811436
4509 e046844c176322A069932C559138c739438f217550B346214a569014C006952h258204
4499 e230624g128182a518322g761578I607088g72916f37592a326216B246344E102466
4489 E916724B780980A939656b31132E557682E677018B606256D869406A082404D642764
4479 D647956a1741890b6741450a8774182a2351206G95980c613854a2863364i517868H96928
4469 G568482A421498I537714G905096b73674A2920394G599882c001956b269378I09530
4459 f360826D385742a367036d767718a115088B728352B979326D226456D09110C83944C18986
4448 c245196a1607986C282960F579608b772098d541296E050852D811918D771172c072076
4438 d199134g361238d558094D009194F543006f068092d273700G241754E200046i96424
4428 C285900b691248b508436g710952i124186b569966E976360c16836A1766050G013478
4418 B062006H604074H368806a175028g627480a2152078a946702g562740a805498e720076
4408 a096664G930794G457742A0776830A4951080A845026c80986b320332B670322c813688
4398 f46458C106070f953750c573258H300906A1830172B659846D605536C264418d807652
4388 a514716B944746e435844f945764e263224i080206b177206e337868e414312G567848
4378 B169292e238674h501012B141280D799912H900144I416052C012308G350618H52650
4368 I032484A1546478b018432C446852A149458A2024168A1371894c792854B943806F992130
4358 I769520B150828c116982d31576E213014G417220A864650A066346F312978A030944
4348 a517816D382242d203678e620012f651690f455134A929138c923114B370458D498270
4338 A009572G919150D531498F861610a634936G884236F349004D048226I44382H217792
4328 D640636H17778f454016h143044b787152B874434H120056C840390F050832C408646
4318 E538690A401088d220280g147434d867224f838510f401916b992850B028600c882482
4308 F736712b202798c714040g89292H468310E307076a198280F493012I77224h324232
4298 C518050C045824f324758e478448E132474I825914d35892b18970c022132b451694C79342
4287 E98904C023670F352380A2948130c130400f017528e522738c761490H26230b432624
4277 a484820d462718a0073204B64182b857206C375898D108932C927470h36384g323524
4267 d752682a3466546b351506A888308H557514A0980850a044376a3044830a3771156
4258 a1917556d12090E117978G917378F452704c69914A76450g664652c320234c37084
4248 a1986506e040382c328044C658892c19072g203820c06206e116782a698338f168218
4238 C594068e36064C542168A423126I49608C483408H57824A979738b604376d56368a1380606
4227 a039438d970140i031044b961050D720352I631882G157400D562244d882586d561928
4217 B558458B618144a53248A896906H328092A0953550H570250C331338e793094h143848
4207 a803282D212686b154110a3140390e121176a0561474g226720i294264h805562e140020
4197 h31164g12074b680438d964804E779712C247484H575026B218764E074152e9650a4621364
4186 g477688E189978B255902C581712i50348b334872D952470I71984F801968F514030
4176 F994970H269558I615896E949698d696642C391128b590242A822016a813382d43398
4166 B070902C955380c560418G152550g470878b294502d622270a549990g476330a5340962
4156 a7247094a1487256d855002c919810e951010G41492c915582a5124500a5455724b218706
4146 A627546h599166g865090f360554B52372A470010C368256a840422f513800a75420
4136 a753062B802380G807688e987358e522496D380148b948700e901540e844070F900068
4126 F816442A3714500F063420H974704D051044I102754G763002A3498550A0322400B611682
4116 a695822H40336e120384E275154E748164A441886a701016d513234g433276a0019508
4106 c863578A430872C591394a766624e85364f47994E380036A248316f121342h156660
4096 g606582a458140B16976a1822714h999816i662624a0692328e675636a2035740f725956
4086 A904550c619994A946220D213440I921892a6934756i573380c08602c537108e330098
4076 F031436e104654e975380e431402h706976b1415068a3019972f873866c239808f826912
4066 h140194f617130F635846F369872F28832I945018G566618C431466d879890g223304
4056 i65222a5928590h6040d999184h951244i225640a2510426a3559456d063738A666090
4046 g321766a0882302i318816a0416118A569524I799218c004184a0329522g104894b221886
4036 d467490i059594a0433696a2653684D783936b41488c464842a274892c378998b660454
4026 G188778A121320C366856B449766A79372e052106E997496D83326C592886a67270D174626
4015 E344452B451328a888196D23744A80152e572238a055786C858044a59588c545948h067706
4004 h133446D046776c379216e240098c119896g198232g904606d666096a177224a1886426
3994 c389602C172834f24438B747776D80224d648932a296792c999224g811456a621436
3984 c105358a192944D622116h416500d568198g01568B206568B905776E192188B035532
3974 G669660B078312A088310D641252b10886c297134i52692E355248B052462c568184
3964 f588522h418128a1564540e602948b668980d552542h161950G601282B102228H41840
3954 a706490a974440A417814a161974F728864F583952E271770d877906C350514A164148
3944 G500882A0264052B469092A6117372A3837980H482404e700874c789068i788822i86372
3934 D072278c631888f728558i207104b673440A1734344G78320b160144B352840a02494
3924 i86314F16112f072720d716038b222178A79846F342510F690056c302118B887314b307776
3913 e646002b383594a965696b203706c38090c358200i126848h830372a667122E417166
3903 F688014A786884H353568A0548902C873934C140024F880358D516726B016080g441142
3893 e559288f313406e314048a1251142c649114A081846a2064536D458234D450618F843982
3883 A2118350A3464626B402760b364728D248660a561682b910486A500252A088318a471784
3873 i54816G930940B172108a722740a0223872a1685004d689434d551478E319744B56880
3863 e20824D17040E340056B92170E153008C209214e347132a1384648e324492a334050
3853 d660578a904c600054b461534c251578C153218A258364c917330G172280C654178A843142
3842 B231498a998766d193784b643156i992030e447662C763452H778672F451004e567730
3832 b162698A853116G103370I723372f082078F294602E792366D953488b514774c627162
3822 g822910A410638A038992f218274A846894A0980954H127476I06248h863832b682778
3812 A485432C878648A475260A821628a46378b937132G38816E143634C701008E202826
3802 b716586b536958c423926E63032C235488B626550A70954e995326B733696g187700
3792 a115086d10526E304216b339154a204548F103088A942322D437740B586830a801574
3782 B60062b81924a25184H013124A0650464b23606A5342110A4735712F56460c041134
3772 b992872D431262E871554a079774d21544b899184d155880e155132a4121662c212042
3762 a591634B000530E354632C439058C170060a3250768a7116352g950466e7894D696432
3752 B510588A196880F40490a622248G654796C72884g814278c788712G68042d711562g875398
3741 A106288E517570I331568C552514c943808d232692B889008I268362B011150a051410
3731 e528470a877236c276124a454602A085276H035456f631432a827708G97020H442684
3721 e253040b308224H85296C327468A982876c184854A0608270D688850a951806a361366
3711 A8782d922562B98198g262808a854480A307610b094196a674512C371796e737642d25712
3700 A478494b479728d683298a2369450h914926e292210D541134F495534c216516h484508
3690 a5002416a3485022a6102112i208242B809306b910194g789342A0055534i76756a815418
3680 e865260d271684g575216g255800d254646a244936e145916d382610e78234a5424444
3670 a4042540i845520a5118530b0458350a0156102g488722c405766H40914A0748052
3661 A2830896A3608308F184844A3566680A0281906D581080A141462B316282E730014d369736
3651 d260816D921302c328876g920B254870D105418E037886A864866F747158e448784H60706
3640 G094954B769374A276294D218576A0244290B179668C714996i59868h307272d048706
3630 c704378A199366C663154I9584D794136F318956A1051602a410574d327490d153502
3620 D922778B743022b393032a158354A1387098H705338C993388c856456a310322A1943048
3610 F927540G481074F551708g093988g541212a2808514a1472448h776478c440644a639400
3600 A858856H86630F109132A2066270D270484e020090a1759666b694840d837194D076790
3590 a263056d920488a886892c455624C91660a918204e591642c196642b920340D044320
3580 E035082E679112g174172f944014e980506A600844F397478a441554a183612d459904
3570 B098066G204486d996908a3841196d167878a0639826i939382A812098E913590a473172
3560 c11622E367644E539858B134554B412562A2382522G748076a546586A014532F338692
3550 G575842E702548F01612G84834D770878b565454e21350e986686c034154a456096a881486
3539 h400684d258016b1826016a5682170a5451668A08280F045286E473606G616302C413672
3529 A646896f175772c491250C212752i220220a5959152f893410F888410e50822g734798
3519 h863866F574534b503462a0024174h164528B61444b939616H063584A3209378I647536
3509 a538372E609982A6300234F753172f536056e10524c731382g527076C64442b821716
3499 b758158i451774a3310578f835226e317362h541596D791324A083380C593910A677788
3489 D173394c488154A122544F08536C780720a054950a6051922i699560f288734b580924
3479 A270558c156752F861668A1100090E442296e818538b208192C55656C615604b362612
3469 a0849316b326922E856930a777208A149738d710914i027036C915960E973432H204790
3459 A5280746A1272078A1364376A2675508C288882a19366D5822C066784a203580e561852
3449 D58854B499416I301364D032832G961406E985042A210282A451340A5946532D317148
3439 e633790f556344H551218A286970a000114c51130F500386H036040a327360G573924
3429 a0762898b462324C76082c755328c551294i08674F695830A0252884H028196I17742
3419 C535896A762236C391846d565688i366386g425776C025054c786768f090668D813558
3409 F38164d594908d165672f204662E440820H296370C261464h45864C272016A2518808
3399 A938722B069842a775120C510862F585964C241438f048868g995476E504058A0981344
3389 A5174352A0192420F489748C037038a908000B578356F933766C284502f090572e13832
3379 e948450B857600f539360B6452G888668c559652d19322i876262h330856i58814d181656
3368 i354308C80488G853068c788264c609390a370858F026724h625142e317864A016580
3358 g797872C608532c894542d202752b959724c548814D173948F015462c327566b945658
3348 A89076D354706A0364358D223532a0478766a060494f944520g0822A939710D471008
3338 A587238E23144g670740c914938H241678g06942D795532B268936B55618A766800A46204
3327 f715054h765532D816064C840824G700234I202178A679960C94084b807996a1833504
3317 h796614a886780D317072A239834h507990c594688a114926h749914h569986b037362
3307 F360414g714460a1762112f909390e142396b030990d143128a1659370D43950B393638
3297 G171270f909660h764230i11950B481320G395158b31862B773198G727036E791450
3287 A2945182A7214252E242844d586314g46772g765866a6117334B96760E743408G509904
3277 A778958H13930h336916A622874a19508A639676E968430E448324I660848a653878g09816
3266 c99534b608942d81826A1065968E503572f855136e110412D138574A3047186f60546
3256 d332028A323040c383900i026788g526178H99050G240420d128566g809766c769308
3246 a572438b57340B093272d327728c10726e06186C170486H136444F044454B090064g64088
3235 a262574d779922e023214g230946g862822H2576A3030a523152b078780e074194b397648
3224 e830772B278088A1489524E079412C116054d172820A558226b539676d381036a963506
3214 f371992F58208a0253842a0618128H901312G272542E428858D084704d69788f649300
3204 b641754c007334b64288b266170D188518c480448a859604c357326B855908a223560
3194 h318406i682546a0368522h634186d528356A385140H678520D175372d559494g847276
3184 F216188D861558F226152A2918808G798494H553688f45000a30362I248770B714990
3174 E28238E58448C877298b806010h777296F314310d562214c390140f743978A018028
3164 G878622G690334E858124a540316a756230E287738A095126E706436e248900h231726
3154 A570080f159882a355132C318342F647510I488848B994062d320352e923256e129854
3144 g754896d493664C851942D388800c637060g406454h722500d391730A122162f000276
3134 C045828D290778D995728A139338E471872C456664h82538a162176B422762G72570f84332
3123 C31602A707482a967168d244166c305396a4546580h515270h596294D764186A46804
3113 f846364b274414D665966h718750C003978I312160A498376E781536H325220E110444
3103 A5325454H734560F465626F008140I216852F298946G1556A499342C787040i59184
3093 f808732B44022A1088984D545544h909920d493882B24380A0718712c39768f194766
3083 a5527912C119536a871248C480550b381904a323222A853606D459508g29420G682464
3073 C939712d118050e350384A009038D387750C033118b85356d860590C467860A049680
3063 A585272a007778e231988e329694a5349776f652806C282436D425102f254236d863088
3053 h919558a64716c657682d637104D438988C869674e167670c527080c274406d128700
3043 b452864C384378D17416d691658d66420c99390A330222d566432c030860d518734c257752
3032 i591316a2298472h290124e936908d664120f696590b159672e82930a0695384g535634
3022 a426270E605688A95336d107460a331950H158748i78624D539308C431110d416720
3012 i708576h207486a951034C709894C316572e685888f597472A302290B002278B131306
3002 a008528e61728a0224404b2062b973618C708724e209742I81178G005134a212820f198952
2991 c512270c031976a100598a6583754i537262c960386e702392D695508A2675734H413650
2981 A344580e23590h665130A792134a0586936F58710c655366d460362f820436a537912
2971 i205458A213800A0518796A0423190a200402B346004F478326e068874a748040B895846
2961 h005014d904612B384530a196214a160520b216458b675100c485862a3581080a6257342
2951 a3905878d427628A795032E183886A2400450F212792g651996h200088c44440f953326
2941 B099720d542370C241330C564430A575090a996074e206882a0196264e20082E102004
2931 e690564e824966A549594a745182h46460A8098556I608012H005070C530672E688734
2921 E568686b062362a7414f401868A480984A635268A790668a961968a582742g388364
2911 C139042F285064A126398H557756D969044C166858f335742e61458B674110A444778
2901 f951216e487248c457400A35848A80986a287174B760216B853106a58704D110200B021376
2890 A046354D248304b711884d834378b477178h042836a81068g316922b651582h614380
2880 f902248c180108b881162b915148C141190c792432A710976C527812A837394a287324
2870 A933780a433742d329594a209208C51580f88474g20846A1839696A0776108A203384
2860 a0854968a4960866h723160C79838H525228F818914i04044B236348I618594H649862
2850 E927916a1801132e022256I85892D562908d81706e255440e240574f531504h704838
2840 f124298c162706h209730d991648e802486C87990A791354A2080960F761880a572704
2830 C471306i30542A254752C485650A0610422a775792E952256D282392G16168B093838
2820 F80348a262528i550024e645274f671692F70628A4366244A2750676e95872C754284f9924
2809 h416868f209840a0538690a4312934h929960e23752B735566a29980d924778e276698
2799 B305922e23382A306054a2262014d818886a383518E93912A692640C957794C649856
2789 A2272998D777142G28872G807122I888744a669438b458058B143088A7434146A3429472
2779 A0099864a97014a0468428a532480b815460h12158c301844e407254A460964d813120
2769 e677206D192812C258994f175622a726494H86884B467548B017320a716136a357848
2759 g812988g729488h59736A68636E72984f856744D641002g49226B880650b880962f575140
2748 C087678C117416C424806d055764h084840c124552b02512e99486a801752e876626
2738 E229128c053356i840242f327310a956440C788458A392662e24100e087024f562924
2728 f660730b509948g071376e533260h079144c219620B451574b501848g813766a3821850
2718 e711370b454510a004108A2158710F165534c618900f835510f032176C198266H493052
2708 B752104c570770g472268G019328A3542328C589328g61100e282336h977758d844122
2698 I622744H449578A2574492A667622c798012A1042420C302126B863776b622274b036766
2688 F606540C994180h067906C743460i781332a0534668e025536A563034D913082C03688
2678 a52390g464020c309472C518972I30602h103364i240912a5886764c834724e605274
2668 G337946G618206H970988E475456D542096a648072D701286C733230a72398d445258
2658 g80570C387116D499198A0606362D010256g978506I93078c449826e830578H88420
2648 B963928A441368c488758c804010g781190a2903554b664492a138106a768008C70028
2638 D309026F768152C087316E037762d571734H391376E446568E223632F99044A797194
2628 A644864A1018544C042476d917680I89238C71374d013458c577746B368744I970456
2618 F574374F061946a761168a472782D28422E203964D927010E920486G362006H590022
2608 A3621936D9254328B57579126D97301118A38055606E9722492C4601210A7672176B87734
2599 A3773928B6551866A2749290A1808726A2682368B0233596B5572964A7435092G637776
2590 A5019498A294418B308114C044112H40136b775082C779396A132230b904188B383202
2580 e478896B219088H086296C770974e704050A594624C455894E361204E512462G344418
2570 a361240E463368C807360F567918B291446C964704A1745704B685000A312280a323606
2560 C490212C713698I254190A1508326A3821984C079694H572120A2560436D405662b109264
2550 e391984F33880A634390h789334d842548c790742A0526214D231612B358808A592334
2540 G3326d296172H635066D742908E956722F617342a438230C948052C101400G035870
2530 A0681078G399402e580296i319972a2992854a5822596a5274B168982h306562a2833048
2520 h895900g870140e823804e68012e435042d748572F44752a725954F12444A3744914
2510 H072954c396158F061950B764314a671164e736794b781628G719242B86688B785262
2500 G342810D119382A0327520a581704B114936a706686A2019320A1939864b228946e64782
2490 e355498f065232e875130B590152e299346c571154C523302C105650a163182g02078
2480 d416306H02944c163304E160308d73176C167020b699198h447380A660080A372378
2470 e614554a896694f729500b04886D162088C822386a195396A984916f325914a5417722
2460 f568532B070654f253018E130418c168784I89950a6154792c260090h77404f344624
2450 d920130a1276042b642694G4752H94628a8234c907736g113046c612294b49206b66670
2439 G062568F036012d106282a528382f372562a1553604h853182g749866f226620C353392
2429 a76058F86736A078592A166488c242952d486178c349338h657912c554806e982732
2419 h695872i139914A714656C421276b710626a548968A1038550A7284150A7302376G150724
2409 e84416a807520I681644E93078d602346b939194D995954a0220c99740B555580d78024
2398 a0053894b208232F883314G777776G306508C105166c289378D538520A792060G235770
2388 E485010a598740A020688i00234h063094a0092324A901024c168582e40800a009430
2378 b771294D782948D163854e961932a526776B740926H649140C704444F681848A3805522
2368 E693542d235098b384022a30032d429994F816966c472390g579634b868972a3736170
2358 a1919438e292780e008824f598298d36750g86192G203164B311894E883650i19928
2348 e806638A802628c373040B492910E215906H419318A363970h86996G051634C355308
2338 a441444A866522C458F348756E672082C051568h149866a495838d990608e021204
2328 a6327416a1936236b823544d974572a1236292b031842B158966D515890A4350338D484378
2318 A0060964F217092A2429832B225388f902620b395494E533562D964390F344262b082222
2308 c035734d330366a3845556e585182a797184a425018H456228A3816620B109324F934438
2298 c66114e544478b127316e300130g95250d423496d444990g094412E814502I90064a828620
2287 a035334A0501608E349346F729972B873492e117036B046378h710078a1926666c216318
2277 b681560A57926F922214B971034e62092A082572a689734c21702A3126284A2270612
2267 G932512A297782A3993534b197876f671732d61952G90678D650270G82330e776414
2257 a0317742a1700840a3981704g717308G47280d933712f638262f615990a44480e66450
2247 d206660c083698D003280G891398A742340B45150d075790F743472D898686G047364
2237 H803680I694218A3007492A1994478E184720D609688D571372a0313012f791692h276724
2227 B22400C091034G834170I659304I538980C9222i339528d635506a3775508h025334
2217 f526308c023476D932272a465808e055658a380788d689928C880004b081154c222778
2207 B088152a817910c736500d336636d678768c156980e335332C774432A0009190I449736
2197 a314226B918510d643536e880764a1563144c25812B635926E69596c706570e297642
2187 a4004080g696216a1939402d417122B535576i24934H351044B688362C18920a2299770
2177 f946502E998162c416222H23298A0919696H507328F356664a748868e742728e129100
2167 H77354b258434G277976A3794136I489890A5905596I653542e477394h417302a515658
2157 G161166A1159136A3450096A421250e237030c923604c74568f986126f183796d325698
2147 a0791256e180062a366006h81564b793518E271044B408712E671516d54102d233844
2137 a4307420b7593530a9501554a2954382f564230a0138318c460090I661616F422426
2128 g669352f532108A337852A129374d040128d440492g447754i204446a9211492c639304
2118 d679690d743534b729128e17892E13116D146572B007560C717380I300592I31472
2108 A3492446B509176C742716B231046C317916H650458I87956i906720H76336F491344
2098 A1537274E145696b910576B046518D630726b505000a0699906c185644e392658c126272
2088 a993954a363130e16670i75208F87822F282644G231196A2319572A0218790d088944
2078 f759406B907620h210708c304144d137434b828340a371764C210346D463368H47310
2068 F897122B938368d453656C481644G860892A0436568E659582b680208b196636a06318
2058 g062856a551366E860446C322468a732674f3636C143698b576298c843000a409430
2048 d804250c598316b04424a141424D471212b601494a67770F243640B536506a0634004
2038 A353924C818322h27266e389428H436546F178816a135102A0924272A1738846i86618
2028 B253340A0500640c236054b493838b22302a476220d8484a1613378a4353778a0567778
2018 a0968628f867708F43282a195936a628718f091012A926744A3311384C901878d598498
2008 a3480854d633368f83528h858926F35146E802286C831088B764088e888800a545184
1998 F416112G143836b227422c982510a3509914e934778D360160C196164b746346d939146
1988 a0739280a0888834i904490h10536e680150a023988e485230F747468A1834034H687234
1978 B521008a25858b5650a846660B146400c770940a2153860a933312d49016d726608e587276
1967 a5187084a2232278h014106b337766d20252H175122a1250660A797954G694234A3036376
1957 A0800154A882652d080406a1542540a293972c456268d730988a0232468a0523778
1948 a3448456b686444a1745770d977054g92428d58242I795888F535938e395928a782892
1938 b764308a976346c186946d412422G71642e071740b005360C307552A6118948A1175484
1928 D387200f246332g480786h470724d73944C6458A471512d673152D184558G852964A885664
1917 h506044f564786A440748f54632B206892A0852180D173564f041810a3463976b278578
1907 I432852D894592A2437544A7870254A2254302E727014D746244B620304e438512a1278342
1897 a940188c850056e332150c640074H95966d778332g478686e012274d32964A1840840
1887 I072916I034040C743138h346670b2627698a2787490c845142h225636E577492G488114
1877 C273788d955594D51986e475076b52594a828312c791480g310818a0856428c980158
1867 a0115970A470578C746772G957748G095036E826554A1470550a077578g196898e921050
1857 d122102B499792F217212C788678A2163292A2396724a926486h051576f876676a4132702
1847 a0724260c929702F1280h729652a0489736e507602A621926d285334g462046g787512
1837 e431798c373212b331142f997574c904598a0335358d774276F238452E443606A811866
1827 a960174c213412f604354f738234f571134g620532h881386A84450C412894F137176
1817 C710082E690928A074776F038640G869416D493958C082216a0889436h803368E157694
1807 E541448a621742a2407572a3355608b308906A523848G312172D511718A0381846B980586
1797 I040644e599082B278900g991230I637612A0715886e592304c11126D804040A2155918
1787 A0295942F212978A957386C286760G278968A6273480A7891934A2820740A2141866
1778 G917820C178118i033562g047328b336224f119858a2619456e583834b48040A883724
1768 a220784b919038f357534a0140712b932864c67900i37242i669768e902772g377108
1758 e350264a1068470c877562A049986c190804i23052c275866A922404A617916c197140
1748 d013308g199454d119060g352164a5388982f004986a0151510E190350B773890d009490
1738 a140860d071650G39412e77990H827354g93732f698304A890688A15552a0635794A508454
1727 E821654c409810a365558A4874290A0474406e649176i230894e904428C036062g77172
1717 f584940b80222c820690a2286006c397376B452784c647638e804502a348962d584018
1707 F014412I182916A481564c761388E261072F058512I675020A1481976C3974918G9447368
1697 C73015754D62521926A22344470E9836658B7851988I481698H530162A1978256I196120
1688 a173260f987540c873920I034992A3116250A1243102E197664D31364A0969622A0441324
1678 D814256F649918C417402B351198B949304i486790c271872D892570C799396I56346
1668 C661046b40304A677902A2456462G885388b729126a456286A631582H540200a659676
1658 f532012i679218i436572b201104g547946C766116E195248A236152a047346g21012
1648 c068272a4219132d677508E273454C892380C753012E28254A877536f227110a303280
1638 A618654D184504a1444210h848838b71788h934814c181536i28432i291282c380596
1628 d298370g671962d306512i851500a849660G336644D805402c342474a38880B615146
1618 e879334f403476C86448c115936B29432G093442b95582A012138G115400e967460d968902
1607 I056898D992192A92344e14550A731414e977304d652824e35286c966806g222826h599694
1596 B83426b807368a458438a1732758h574192i677210f534066a080732c539834d838982
1586 B23632d584244A2031304D526992E018498f02688c281364C292762B123614A733372
1576 f203362h103724F80368A912426e317350h316100B076834D655136b682730a343948
1566 i77862D200914A803170D43478A1066086A3684918I061364c170728h012844a384668
1556 B621178c473206A944596C13070A501464A949906C172388C58892g855520c220552
1546 A008502B547688g277754b455740i11860H421224G509084H902616A206256b798020
1536 E065616d819910b190614d852020b490888h538488b970738A686942E24002A656854
1526 A025440B243988A0109186D73926a1818778a1174944a2362174d663914f75252e30552
1516 c293008e908300g839102a1228286f107800C409042e055788c308034B382272d578594
1506 a736900e727820d826022A634906A0572202I771218f58634f976524C665664G546756
1496 c588436A498704A0945646i969170h645220b690738I771454D614624d328630g854600
1486 a0396854a0876082h677162B386268c08694f087764e059388b983106g660604B388728
1476 i0622B85058g86978e002730c588058E484552D179814F65866f777024g068000f994580
1465 a203660h462764b781090g375814E62104f099450h176736B226930b721026B578776
1455 B045112a587884G679510A6472198C587858B673104c236404b548324c701980f035588
1445 g687186e468226H50212E769950g85770H053906C836622a445204b071146a910144i77464
1434 D385492B318904D027806c119752e05108i465902a2492242g397356d31524A329216
1424 H616852C651370D586478I19402e584402D238468I725650B2950B493390H479650b528768
1413 d147548a078608b290732B419784g989050a1718498f083680b209654f252244A392742
1403 B206356a532204E928398F835562A3309476G373296G821322F359104a663570i054332
1393 h208694g703320c344830a26004a1255372h151560D133578D502826E088726E351104
1383 I283622A9251168D582092b648412e262418g415988d915502f347966a4594342d195568
1373 g46678g359912g223064e997486f738712e407196b426522C448120F705798A875290
1363 h225876d148262c89042c16564D64256d952784i446428h789908a2018234c954264
1353 e602382B598194a209562b114456C401026C219174a458166C624414A753236G00126
1343 d609598d842052E32626B833434b883182f137206g69254d747000A928430i618858
1333 f012358d201680a535486D729534i20030B71656d68750F440312c797456a0993058
1323 a1071860a0188144g197792a0927888g796362a203558F649346d521058c169606g440918
1313 a277528c40850b909682D453612H972946E713334E744098f221720a491820h773044
1303 d109162a882948b17550f22400A557582i811874g386712a0666324a9437418d616298
1293 C719346H367186D209108A608786a555480C066898b638742h270328g586374c722434
1283 F844568A3231550A4190404E329472b982840i780316g013732i120876g193910h085278
1273 a1281170a277714I094536B799434F964390F607660f9712H216746D44594G6556D565402
1262 B791910g74586e54038a1163202A500334A2171456A0144874A4484294F747512D069000
1252 G662538H265296G67302A983548C563392B467378b683468a849494G3708g851070d543842
1241 b946296b855032I92770E434056c936974h113422f734786a593668a817826D851650
1231 F814360a172218I30210a1468138c961722e105160a9808114a1067378g327200C19182
1221 B44112A798878C236992B907968a2878f541638a5320242a4450576f361800h54618
1211 H032800A420644C216716f279266f757412A862834F342326E895494A586196B347724
1201 A1137116G429992C105178A1211330h574676c039024e332918i102272g350416A896114
1191 f148068f55148C478000h8468a7022284f391934A0163988C864564I539624B708042
1181 A656550D827422F451366E185782d894140G57544D815334b673120h955806f504636
1171 e767536c278168d416504g247312a0928590D469184b469498f191562A62210a285494
1161 C520916g1292D938640E999848C707060A150790F532480B232580b11440F6050B511496
1150 g315538A79208E443840D383300F567534G221170b804984e346830a89292H236080
1140 A4379096A6564152H026888B242334a518386E576516D96798H159572C892918G38726
1130 c560622A040832D06906I92416c669294g484658d486384B598726D650490C29344
1120 a1933610b195830C12500a16462b737046d138502B192338d005360G86386A085876
1110 C170044c89212i019344H631498F759478C018642D605450C421164C659624g12264
1100 d293110a990000e696942a050462C732746b075152b727980g154050d985790e622418
1090 C861006C688062D423034D266272f172856g120818f596804b524588c025136d574038
1080 a671434c733436i560946c237774d803360c250384d354956h512942E357880C898148
1070 A195606c091548a580508G062992A5502560B945292b395110E571032A1502566A3641676
1060 I557834C568940A5478H420714B798976f62658d67456a975464H36560h4414G0432
1049 H183800A0549002E667326d461128c108566A921776G711818B890958C4708a35210
1039 H082106A852810g382064a3025874f05460B797938b261470D897590H973996G073094
1029 c26268a1184426i508870e916552B598922a7407420g893902a4014764f897758h416374
1019 e185514a0815328b706306G65822b21642A842704h602356A542788F277170B41092
1009 f246182A80834i030474e278130c630258C780854i531380c57896B16084b427334B347696
998 A037184B853974A446640i50242e366026a3465416A825486I975142E958946c272208
988 A403524e863574e36456F00996A0627968A712512B042776a299682E732448B409726F57892
977 D90294B273242h019096a0456974d702460f784146C753352I202234C453810d031964
967 i023274b363866a0848506g80492I56894g265646H73104E662070D00160a0485706c481890
956 e50118f070430d135666f632552a2902388c357140I985128I519504A1775924A1879102
946 c743698c279788A929470G813948A8887502B2552436C718332b443096d557182f908632
936 a3647864f495598A679930C83548a653294i783104a5232902f364440F45900C651580
926 b905286C151736A320522a899068g869012a0949294a3318688a2488436g554052c446146
916 g738520a2876606i811064F37410d687076d019248f735126b951412c476526C505824
906 B871786c959272e415056e517378i038818d160632e038562D12148e593434g547502
896 i649834d565552c765356D509852e802332I840902d11550a055308D916170A973814
886 E590158E257384I158302b54228b737624f789142B698524D808954B092466H70666h422448
875 d878636G64432F247240B156590e135412C25256H50340b57238G07172E164938E704164
864 g805102C59792E334526A0078750F507914I722434C789926e32250a025798d138426
854 a1995080g763914G579210B025192e237906a182250e646666b390010C037478d676166
844 a3411860C786038E448916D284524A761692B569056f33472B975856d266578e609324
834 i11996c521346C369074D079986a588760A089416D897480b842210G46430a3735214
824 b458334i53560e835994e107150f636958a3595852d83294b49944F901694A439042b423796
813 c41540A1285034C971126B893260F399018b255742a059098e903972d656570F93052
803 I603912A338830a857894b463348f576272d698168i946754e263614a3305630h936010
793 f314036A555550h733182B761228e5012f21302B815406D624724F237130A393356g084730
782 a4483662c165176D962412f00912i230924F89672C638730B508550B326598B165524
772 A6893480H395334b108674g111964I90840A842328F330750a344860c06626B537602
762 A048456b028602i008490g994054e213854f118302E045824B243508A430466g681590
752 i760668a608188F591452a255608f663498a0168140f063010a7585070E790882c83864
742 a1539762H3936e370456a1720502g423016g951152a6990130f452670a059050h059814
732 d136256g191980a4439668a2167152e751654B033698a1752312e719644f928612h896924
722 c876020e747638e546866a6530H151054H95800c98042C738242f57716a0304428d464620
711 A574898A449554C499552A516330a766916I82280f519262h172186a6033284a2672730
701 i273526a660888b826684f344294a893956A019040F4722B367126a731272c32578D963594
690 c03888a691248H718596E490200E875986B280964c4320e815758a0323754e755606I2228
679 E16176a401756A652042A525632h45480d637268a2116902i333858a2664338d954184
669 b598410d303596f671092C55964E419784g869602F266466B476164D825068a030636
659 G337190C388846B750330F522300A85580a668374b152032a961078B208704b909670
649 c233254a897754A090684d686098c415210d959266A329650B560438a87290a969910
639 A2630774H858628H187182B852532e853994A409974A215530F252624A179536A298464
629 D695778E992178e20526C753992I37646b474926b960150h556934a1725646b879654
619 A3002638A538414g61000i569418a445894A544284h609544g767676c78360f30594i512586
608 g172250C864104C442474D524742d195364a1214296d38174i50654e356146A942660
598 A945222a0216922b802546c897472g220536d055768d880578i963684b171938g102968
588 e400638e644092g299522h988458h848160h942254d86176A0346678A20864a458618
578 B933198e434866f622930b50032a1548844g835416e355344A938258A0142470A5837914
568 G958894B593424B173884A418796H078436a566092d925432e483858a767426c981784
558 h029132e767662e204770e105458a1922078h884424h807438a3406900a0737420a1048102
548 a5565194f623344d094004e099446f258074a845884I580388g384686B451368h215866
538 i45410c969524G37464B087926G048310e51810c119524i808856a0263326C36416A539646
527 A074978a644340a0864078e841328a3865964h442638b822818d728038e459604B042462
517 a1796848i924334c25784C945302g886b154482A345720c101420d050010a706736g196416
506 e402634d172584f843188a785558A942784c218698g84382C872426A048356A607522
496 D209274E551240G135904G80868F087058D280560e275688c4738f210164d370180a393750
485 d247972e616680e818820a042496E980388I840438G970876H385322e174334a0788356
475 A005550F433766a798520f700490d258402d30780e276084a1201288e799194e324210
465 i562946c560772a404082A464406a263484D600274f438392a5632654c232302E980772
455 G902570A4155230H300138B8804D328048e82164G463106A0891152i844556a5035542
445 a0833168B273658A1165276D455776e645986g894536e032636e607456f087308g754010
435 i477526i251840i224962c857778B359954a1076204a0696708i230188B373542B982100
425 C807486a167496d07846I68344c027102a198618A737878c081352a508960b655276a332636
414 e458290a0766880A0014972F062286H442314C266028b724694g60636D341780b733540
404 c912984a2005326g483660i564084D990148F434198A790172A526820c807366c043162
394 H134764C495896H648050F349714D808470b354728A657058G859666f86576d984430
384 f734924f071658d102378e382246d081860a4182438F506568D551630f748624i793196
374 g181552d384008A486090B526600C948052G651218C387496a507548b232164c93648
364 A520836a313156c169024b525448B633602h821946f806188F881944D607200A562096
354 d037832E770332h093614D06204A3446446A1283634A0041832A0508738f58452e402282
344 b509258C378572a466480e798076a0691462H57144a058302A863026a0107196f658366
334 f746604a218670F094858H419222B471382f461616a1490282a7617142i048022b978316
324 D314190A1406658A57948a0245178i028964b894570a032832E68848c548700e544630
314 A205084F266642a444310a739716A986078e568752a6708184e576866c245600D132058
304 B41302a164342e928820A25668F65160H710572F876418I311494A4428626C140306A532420
293 B592186i058826i488150a2294260e828550A0718048I386312e061188f151088a0638890
283 g524842b113672f814440d94916b53292f329790a0019718E553082A508822c235096
273 g770274h454518d626806D454720C265068d037336c90180B498532a0524176a1215098
263 g540408g001194c220574C32796E911484A1317176E050718D079294F469218E177358
253 a095844f404942g183976a528628i852638f864794a341824F896138A0417568c43806
243 C751290H304676A661088D813222F183226A6258712A1557562A1293938b711746a47850
233 d952622G163090C119768f097252a963312A1334436A0278476B984030a393210A2931518
223 A1391628B598292D571558E85156a35204B011906B001242A3040508c276818i76012h11052
212 E480490b015284D594562B924410C508886D838820f62062a3945288a4135846e735032
202 g181170h329770A232580A105326A987644A796432F366056E015708A664956c439300
192 G240870A0433640E626928A0606302F525768B207178C057558b693106e706268a0469644
182 a0337914b430136d453674g952900a0685796a0213256a0572616b020338E00460B695084
172 A881138a975476d180770A454620B829556B493502b36256a0328098a516068D860258
162 H800582a911928f453432d802048e060622i148044f860718b557452b42872a432086e47188
151 c224838e877854f97510A04004F085620a89846G142246H152556A916230F751094c783444
140 B777194A123036i128766b711428B194770B920100C517720a055888c482862A580818
130 B073640e413282e123984g652338E553370E055950A759450A1545548A05228d199062
120 e887286b554922B069780A812060a804874b337574A090380F14336E580236A52118E999178
109 G732684h617094a815302D478780A300286A909836D456154C891522c421790g02620
99 B891128B268842e636710A42220h14190e468458a4342004a6928010g841784D655660
89 e676246g186800a1271624d172608G220784E084678D875006H17738C608840E38974G670052
78 B08566d576408b647476a7017836a5100698B247482F114680E665136a262690B902540
68 B058160C937574c133396c631356B005768F566738b616148g855232e974512f240252
58 d162474c597906f320138i336106h483014f841954d471380d438980a3487322a4260354
48 a5470558a0264596g326798c435986F473918A980580A930086a649212b577008C699476
38 I077640F332624c921286G244984C49212a679616d349084A750862g248388a4633842
28 d154522a115890A445898A676590B529652a147814g569204b042592h029836b731004
18 B823836A542934H096410A143092e356388D028632A21858C829486E562002c851528I19686
7 A060812d446420g16388B080534G145886A1400102E012684A505988
##END=
