# Supplementary material for: HIVprotI: an integrated web based platform for prediction and design of HIV proteins inhibitors
Source: J Cheminform. 2018 Mar 9;10:12. doi: 10.1186/s13321-018-0266-y (PMC5845081; doi:10.1186/s13321-018-0266-y)
Supplement: Supplementary file 2 — Additional file 2. Source code of HIVProtI web server. [file 13321_2018_266_MOESM2_ESM.zip › HIVprotI_Source-code/hivprotI/cdw/data/spectra/c13nmr_ACD.jdx]

##TITLE=(R)(+) LIMONENE 13C{1H} $$ Begin of the data block
##JCAMP-DX=5.00 $$ ACD/SpecManager v 12.01
##DATE=25 Jun 2008 17:14:59
##DATA TYPE=NMR SPECTRUM
##DATA CLASS=XYDATA
##ORIGIN=Bruker BioSpin GmbH
##OWNER=ochem
##.OBSERVE FREQUENCY=75.45090
##.ACQUISITION TIME=0.83564
##.ZERO FILL=0
##.SHIFT REFERENCE=INTERNAL,  ,16384, -19.8996
##.OBSERVE NUCLEUS=^13C
##.ACQUISITION MODE=SIMULTANEOUS
##SPECTROMETER/DATA SYSTEM=??
##.SOLVENT NAME=CHLOROFORM-d
##SWCYCLICAL=19606.64648
##NPOINTS=16384
##FIRSTX=18104.00390625
##LASTX=-1501.44433594
##MAXX=18104.00390625
##MINX=-1501.44433594
##MAXY=194208576.00000000
##MINY=-1575302.00000000
##XFACTOR=1.0000000000
##YFACTOR=1.000000000000000
##FIRSTY=39399.00000000
##DELTAX=-1.19669461
##XUNITS=HZ
##YUNITS=ARBITRARY UNITS
##XYDATA=(X++(Y..Y))
18104C9399a03735b58344c22183e63149e10526d20912h5710C14804C32971A01325a90715
18089.6e52917e45391d12232d79886f41107g07791h29012e82648f0139b70473a99153
18076.5c96080d73729e62911e28438c08013a28533E5779A10539B26196h7289c18601
18063.3b43509B28884D49713A40549B3871f4006b80473c33665a72399a27798b63754
18050.2d85831d75037b29250g7267g5027g5470d5010a5293B06400A31893h8938a32651
18035.8c9308A14943F923d40503d36259b85315D8244A60544a13234b92049e19330c88046
18021.4b75118f57100h04837h26338f25417e31339e36929c14356b61817f73800i42810
18008.3f71028f40229d69853e07963d81774e32901b97413b19951a66762b13953d39400
17995.1b0372g5689G8334C56929A43815C075e04029c76874b24424d12358f20316e79949
17980.7a32110a40629b62837b29707c18748f49398f82821f16896c26520A95893A67031
17967.6B31887B08034B34019G5489a12359b10303c43455e76106d89769e05801d06494
17954.4b8397A93780d42410f05717a04736c42993b12788a36186d4936F9087B03649
17941.3A25234A01927A28265i1476c89341e40770d31482d67103d73074c02005A79458
17928.1D50709B11352A23735D50702H6173e37464e73636b3691I0459b53052g3398b10925
17913.7a32918G7914H4120b88455g10117h61101f06588b64440H8244e8849a0287a36654
17899.4f1592H7348A36107E3009H2421b69735a88956i2029b66997a55120B99500A53902
17885e71055b01993c51089A20902D4881e33759b90346a03211A16897b2806f24195c11953
17870.6C77587I6000d46951b99516c22619A7054c32068d23792i4954c92364c66335
17857.5C8498d7958B4090a09457e96270c95335d68241f36918e27663c65840c92023
17844.3c64399e8385c20196d89641a85808c2173B94772B47684a59511A58202B64859
17831.2I2068I5749h9084a9163E7577b36134a11806a00747c18516f22758f83315e82128
17816.8e93977f66185d43719B99241B11743a58810b36596c5128G4483E51705D26070
17803.6E8992F9044H1672b23138i1067a17484a33257b30013A34624d6804c83138c56624
17789.3c65160g72864d36212a50987h07541a101394i76389e87402b90714e3101B52559
17776.1A68586B52064B81108B12599D4474a90316c34107f29760g17748f02806f25299
17762.9g70348i86587g58499e81688h00566i46343g03253e03632B24858B41003A98491
17749.8C84662C67533C11034A62891A25994A6144d93127i58134c15447a20251g3344
17736.6c8630a2009C6430A07518D5504H6458G6250e0787d49746c68490A09477D22588
17722.3D03543F04762E86611B33601E691d93308c26991c24587c84231f28415a047354
17709.1i10890f16309b50941c703A74925b87834a44781A82659C62236A35519B3545
17695.9B43035A74697C74601C56692a73629c84720b93263C92283F70318B26970A87991
17682.8B13415a57427b82534h19908f06729e21856a72846C4088d26349f13232f30813
17669.6c80142b24288A03552F66110A88889A57908e5677c84775c96381c91356A72317
17656.4I927a391a45223b64801a62417C19918B60376H4842F0099a71716a98211b12626
17642.1c89408e02860a28230f1363c04720e84432e15335I0818A97267a84849a56338
17628.9h8913A28415A15188H1689H8434A83882b20523a71061a33357b08457d45009
17615.8d59255c71974d02553f97457i29800g22227c51976I4244D48347C63845E07538
17602.6F47375C81722A10936A56279A50827a33563e90714f53802c71784c6038h509
17589.4h1561a7596c22542g502B36014a82002f30918f58118f06022g2632A77408C69033
17575.1A10810a39591A76690D5886D8703E06609C79758A46501C70027G07047A115603
17561.9C68995B5160B09972a08815e9883a65136b13927b18906c00488h5958A94028
17548.7A58657h008c21138c97114d3900F93461H91251A212975G90162A72459B60441
17535.6D2954i9654b43883a77226c89852a44760c64572a8669A03659C3894b8574A69059
17521.2b53514b23006d01967c31179b38070f10747h17194d36844a69058E339E5496
17508.1b44234d70312c96598f62812e87145e72838c65420a06491e39811e85001e19114
17494.9a57004B1928a1161c21145f4503c79955a29259F337c84196H6961B96072a80282
17480.5c16538a94552c05262b69257a22235c03746d69002c67638b12620a52692e1755
17467.4c27529e24543a74426f4492i8282a29240e62358e29534b03888A47785E60742
17454.2e23d85859e38688e80842b16860a27188a13047a31884a34909b84871a45222
17441A92970B5491I3456F05702G14529I53669F7119c10874d28784e81533h5320B21885
17426.7D06615F669a38930H2674a44491I6043i8265a72672b7271A71314b67278h34740
17412.3f39427c72789a91356b99060B36711G30426D05200i7936a76127a91584c22116
17399.2A64558D43337A23051a33480b29375C13730D94415D79654C76364B7999g5755
17386c79983e26819e87627e51914e8816B46606b96336A25394F42166D67323C5509B03808
17371.6A31127A7581b14873A43957B31098B22211h5675b82371b37799c04103b51496
17358.5d8414C01865D07080B14880F0163D1846b45413c59359C6136C73694F22071E22422
17344.1F55140H67801F63104B30445b9474a96965c46324A7940a68551c19820b80526
17330.9a44211a44953A83036B20741a3040a03837b38556a35333B20899A00304a56538
17317.8a3897b53250b95435e51206a99696b7154A98740C59221H5960a80836a74108
17304.6a66297e06256a59973A59458D21055D45894b2665A75553g7334d24540d46300
17291.4g9961d35632d34152b58371A4960b49689b44848g6532F6735A63162F43755E77981
17277.1G22902F44457E80255D46336C04861A13719c3514d16022h18243i12180g64699
17263.9e05004B36396B16092E21687F38956A02193b02084h5704b11488a0512A93873
17250.8F40406F01232a28887d10411b64541A65991I5816c94900c44652A18328D54554
17237.6F5695a99000G365B50228B42830A99505C66270C33503C35285b61280a80584
17224.4b44401c65509a64651A95515a5957G6318C10543H02318G05299E3285g547g6890
17210.1f3110b6936c4440f9755g6689c5231C82454D24895A22869C73400E05821D14755
17195.7D18262B88873B42557A60033C00238I25677A200278A393797A050113E01486
17183.7B73963E39877E63551D57477E02710A126790I57659D20645D57402B76561A76039
17170.6b12229g46850g90468c16989i6520b95060a42659b81555g54299f43147c34306
17157.4a24031A30757A62483A09361a10399d62408i21427i20979d71913d08779c38855
17144.3c02274b32459b23067b8106E299c0801D1631c2400e04056c22288A66914B65757
17129.9E36482C59183A49300C15913c42381d97126c62697B01164A94758e1799b70501
17116.7D89872I32668H05881D12852E45398E70152D55800C78380E78827B89027D33738
17103.6C04261e69868b40257C53633D35663B10141F62201D84258a64328b29599A86007
17090.4B39014B68288D9829c74220c03819a80326F6630B04302C21371b00541f19110
17077.2i98615h90581g09203e23690b86908A87337a42234e2025B50110B89009C5139
17064.1d19494c47575d78308i7107E26808G77917F48022G78717H00592I82005I85603
17050.9I54881A072265G43977E59247E59230D77444E74318A40116B16252A43035H823
17037.7b50271a39830B49844B28871B32578d5252A65429C21540B09152F76709G48090
17024.6E32788C54867E68074G5048F46527E00326C2085c56895d58325f3752d73473
17011.4f50555f25731a83740B02403c55810b80964I3171H80014I59265A060301H04347
16998.3E46208A14209c55202h8855C10334a26464a94492b21809e36486h99743a95565
16985.1i4262g9035a10800c86977i5538C16384I5276D3009B85638E55020E54170C92369
16970.7A32907A17097E55622C47799G7134c34357f93145h62893e27400A7842b91677
16957.6c19675d06327a93958A29135b79515e39104e81362h0465c8117A0924c2177b03395
16943.2e09826b55346b87332A2796C33967D34029C95125F99615A16810c12260E6311
16930E5983d430B0587e4729a00152B83294E69960H28201E31620D60983G11006E37662
16915.7A64508F1369c23367A69932C12581A16347i7869b20170b54873a47018B81785
16902.5a14548g26174f25069c78992g7962b23807h7896d9115a89250C36956E71990
16889.4E38056B50016b51442a92614a88183c70995b44732A81403F35438C36500b35586
16876.2b70430a60040d04437c10581A49325A94116A46328A93436b45474d10402f42695
16863f30498b77281a66293b22385A74407F79191C37307f8060c94771d5700A27831b45985
16848.7g71762f85804c81561f5709C92607D36198A24389A39947B77317B80137E67994
16835.5A01120c23492f32939f77889e47393f00749b21538d6952A1405A37838D3975
16822.3A39357A41513I8733b10155c06794C95885a14744F932E4677H4897B0457B51897
16808D99305D43327B67218E81579a09026a004605a015592c69455b1078F106g6470E2560
16793.6a0396C88314G19304G41868E89171C81566b7968h7777b63889a33122I2025I7548
16779.3i6265d26471E5104A30220g4592B34578A21110b91458e50307b52622d45519
16766.1A08869D95414D10830D77016C73185A8127c36099e7233A64038d0700a14686
16752.9e8848B70532a23217a26211A58089B69082D86026B87135B25002a49933d77621
16739.8e03224d00603d61754A65921B43689D99349E14119E20406C89972A68751F7589
16726.6D39106D95153B56611b64241a73595a46670e5255C52163c9051a20395e9846
16713.4C68566B93440B00078C40295B03511C38755H30202F55403G66476E26355b88450
16700.3d11484c02987a55893b82365b76447b69036c38310E0247e7732B33442I4608
16687.1d24694f69917d74903A40897C5404F0105F5716a7114D41599E86852C72575C98640
16672.8B18080d7561d9941F8386A22234d4065D7553I8156G6675b43446e50I6995D1041
16657.2B16792A60190A897B41811C68824E01551H4583g083I6952D45285a72543b9115
16642.8A38586B82917c15972a49555A68663A36429B29213C7692A51184A689h1532c00909
16628.5d68882e05300b35784b43874G9722d7745b24291c22476a54979b74451g81295
16615.3f12134b77728g7330B59644C06212A5907i0176a06482b43652b82594b09687
16602.2D97034D89631e02256f32496f23739d15084c93940c56547B57276E87692D93324
16589h6375I5035C62216B01161B9009A83211D77445B67725h7559G0857B30066c02528
16574.6b13381G6088A2293a68684B47822a66259a7095H09020A69145c30198e57357
16561.5b36342b94829C84645E54849f6401e36318f47437f52423g64903c12563A89606
16548.3B50360C01281D54291D17236H7520b76707b22458b48927d3366H5777f3279A04527
16533.9B13730C96907D30293D76100I1559a64082e6069h8348A45424D72873E18429
16520.8C16558B4240d44939f10646e49439c93733d74201e08039c89787A73953B78316
16507.6B22477B31180B04465A91023C46080C21124E1796c14319B8687D00053D55213
16494.4A76424b86404c01037b30517b55029e1650E4066B45823F2220c86935f53268
16481.3f37977f10923a59423E01628E09751A20984D1899A84426a70461b21289D00487
16468.1F88960E44529C00842B61057A37775C11463e1898a01809F8493C54653E70772
16455F2515B75151E3964C65771A81682g9202b02141a65534E3742c1165B7279E9558
16440.6A06190C64780C47056D05533E57743A24642B68041A99600H6462b49572e10796
16427.4b35643G2067D27137D71160C36058A83384I7898B57056D34573A5649B2495c55324
16413.1A41516C29609A88593D95378D97827A36377b07019a36304c80495d08592b88862
16399.9A18290F62695H76775F34696G31436C52126B84965C94315A03119d37370h76103
16386.7a074879a283918a367388a372113a062611c55235a441g3483h7964A31014A62465
16373.6a84185f9312A08144A52850e2693b40509c2860g4545f6059b74361B3968B86965
16359.2D76471a32841d95247b48458D62769G30868A80603A37082B79147D07412A30750
16346.1A08395A04498E66180E98995D7007d214C6564A81469A60532C92050E02740H816
16331.7b23804b0098E6244B11083F70068E74375C43920C45483A91290C42474e9251
16318.5d4463C43512C39488A03411b18611b36032d6160B51193b74487e93482e64594
16305.4e75547F2649c2884e5214b99384c68063d87464d7707F6032B43564C7817I4339
16291B69469C3674A61843E59638H03070D10309F8110e3545A84901C3486c45298a95125
16276.7A44705C81320D10859A65669f6227a68919d35689c71977B93151C03075A96447
16263.5C6532C48017D65891E14620D30861C8541c21214f53138f27923e878A29804d0394
16249.1a47304e88760d17572G700a02151b6198b8247h6890f7691b79852b44025g16889
16234.8h31409c40036b02988E3421A48458c66118c98211C54793C15953A70145A64924
16221.6a71827A6276A65793D74759D88581B38117I0329C63562F20247D84424D98025
16208.4A16894A95173b6835a01154A36118I255B20071A63018b37130e12589e17780
16195.3e14684d37464a49160C9789H8279C09345B27196A11475c39768d6055C10865
16182.1E73958a11657c13951i0431b33992G9446c03h9833A78586e5762b33197c93950
16167.8f98379d66385a66888d49410g8225C03614A54853B00106E90207F98513A59228
16154.6A73055i285B21693a34585b34912B0839d53013e67619g75564c03926b80096
16141.4e2436B24317B02886c6293D0742A99099I9157C08814A59579A19069B43593A80726
16127.1H3255D52539D80843C25938D53301E43925C40125a40124e25915b08416A49303
16113.9B04002B70447C40173D15563B75588A87215C4867C3095I2250i8691b81938H6357
16099.5A18313a21069e85599c05575b04006b35292c74897a90061a30583b86077c19331
16086.4f03207h31015g15100e61532c75081b34912a17672d47364e48373g83976h71401
16073.2d16065c41617e86235d11922a81594E0376B33311D28528D90133D23600G15185
16060D17818A70055a12156g191C20300F83573D10256A04562c1383a16286c69687e04468
16045.7a93684A39672I1260I1129B47384D14495E23506E95358H45585E55684C89671
16032.5D97113B60581g1910C46371C7097H9004B85946a73064i3932c6706h3279a01055
16018.2a39360c2100c05793c24206b14118c70777h18985i43510c87952i2183A02143
16005B02326a48894a06628a94814b41016A80970B33306b97597d46076d05087e21750
15991.8c9640C03104c4810a89801e2404b91190b29510A83578C95311A93860a68431
15978.7f20202d00904e32887h03378e55100b72037a07704a36779d05846c89659d02866
15965.5b40197i0981D05149A61926c79548d12110a31801c69910f30649f00365i4254
15952.3C51723B20939B41386a40150g13117c99551a95957a31953c7685D5899A51227
15939.2b25287b52290d6983b50813c57240c87445f92735d01995b56805C63409C33477
15926B63537f7903A70377F33004D67922A58873B53654C14580B03280A33015C08387
15912.9B98476C47040D21024B00912e2094B19563C08766A01301a51080I8896a99417
15899.7A8034B14026B82248G3102B45468A36954a46744b77122d39188d44803d62830
15886.5d47201d33174f18378i00355g89331a72417H1887B45959B88586A51118a93363
15873.4d5265I3947G07446D06208h2963c93656a6507d7742C68386E83601D49433F14942
15859C38156D1216B27431B71635A78525A57876D63868A11231b19724b79255b5711C88492
15844.6D15405F60382D81562B93049E4402b01106d69740b40098A98185a01179A21694
15831.5A28339A79055E38513E31687C88374D357I4114D8603b27043i7627B36156D38026
15817.1F95308D21156H3423F9012A32418b39650a60830A97409H73188C28842a78869
15804b94593a38470c55876e465G23217E80206A75876B4729a16509c18159F4303B63483
15789.6D28167A53156C58897C27907B61295A36123C6120H1970e7240g9581f0214g5711
15775.2B87115B88614a88774c05299C06423A63096B43186A69402D7954D91065E91032
15762.1C76034E88951C02820d07741a76627b1171B98297E18736c23574b72975A27274
15748.9D34068C63914B53263B89763B04950a72328c10869d31830d44381f32108d9289
15735.7C68118a38467a77916a23633d09048b93022e52599g73002d70224c23851A95965
15722.6A28613E109b3903b12637b86229H1070D56263D9644B77695E33096A50280b22374
15708.2b66351b01216c65340a02666b90292b71735e41711e06196c11537h373b15688
15695.1b89466G3497D47518B24954D25340E49890C49182A70059A59027a38434a13692
15681.9A969D00700E22534B81127H179d42155e48539a27792a69442B5998B79780a61425
15667.5c27810B13656F52316C13924C52303G48164B36218e9999a34828a76418G5145
15654.4A43557B39647c35853b64430a71830a14643a01172b18939f48539c21736I9337
15641.2B12123A33241B28799D78553E42599B66534b48225e40849g86409i12573f42395
15628a82583e1759d49249a92898c25387d65345f44009d14723b45103D8167d23663e29605
15613.7c26547e01056e15564b66254d44856a7727G4306B47617E7187D24490C49968
15600.5A09776B38939a71258b36473g6815B72461D54675B71582e4096B42626D72192
15587.4A39916B62890a12692a59400g0439A46417D04433A23571a62218b72492d37003
15574.2d05292d70670b91535e3118a38497b44113b81452A2152d3223a2774e1944b62969
15559.8b09709B90392B56372A01068a41272b25753b48286a02748d7810a05723b03822
15546.7b90225c40635d19825c32651a59004a32031B93125A49182G9794H6395A58233
15533.5a10708c30740h9096b32976A8756A53061C82516C48682B00477c9907e523i9857
15519.1h4832a1315b71015C3766D1674e0372B13168b16427g37349c95976D2994A2162
15504.8e4796b69819c01552b32317a68424c46739c11138b32789f48935f72770a78943
15491.6B78506A19890A35560E71922a8279c03488a73264B48823I42348E35316a23833
15478.5e16135c78955a62909e13797g58740b11891C0306D46993D54245B54254A42677
15465.3C14379C03744D27787B24843B31435C5658a1669b99921c68051a41516A16898
15452.1H8212a01494b67698b03541a03667i3362e04652a21891B31438A36405I9708
15439i616E95360C85386f58449d97191E6090b37749a47605b8356a81706a79244F7340
15424.6a77211A21288B18717D48636C28491B38500C10490D39005B48194D45922C71752
15411.4B01405D91498C40472A14412D19713D96574C55847d4818a29769a00942C52215
15398.3E79979D65449B36149a50981E8627B42994B36042b10325b98059b25440A43804
15385.1A50934b83281a91162D1851h5760b92405e41291d29265B35513b04444a79378
15372B69965D31809C52339C05304a23404a41524C109C86792C69422A41681E4272A24153
15357.6C39023A88067i6846A16451a4557b11097b62507b88106c38284b92719a11267
15344.4D9886A01486B06531A98277h7759A14026B40925g1365B84062C51347G29994
15331.3F58013D03496G4727a83950d13747d43044g25405c02678a16927a73545b42796
15318.1b0862A03522B49685B38627d4281f48529f28978f23671b42433A15292B91574
15304.9h7570a03722b64945a47046B90657D43839D05951C759a17234f00840e89813
15291.8e08396g00131b60590a5284B42791B34473a73475e18202g27231b75481a20274
15278.6E8861I3605D50767C22689A07634a72354b22577a48971a32132a64446c44098
15265.4e43617e16115h45028d94850a30484B72383D11531C03706c97647g78000f80939
15252.3d64596a20329C14296B66680A07363A51313B60574C56023g7796d30146e09866
15239.1c05302d15007b23694c56733g10820g33148d06092A5989f3112b2614A21326
15226C31662E18906G01582D81900B35707g5337b73080a92721B02614C1011B2080C54236
15211.6e4006B23059C25769A24843F2134c8154c41828b06715d74512c49180d80886
15198.4e05714c3742b40145c40656B18254E06292F58963G84390G30897D76847a25758
15185.3b12067c91297a43407A34793C9923b50920D0954f5718A78816D46490E94058
15172.1D17551C98306E83164E07332a4107b92830b52831F3868B38437B89284A0452
15158.9c95595a36579c54517f61438c47510a31074a82968B50671D52500C5262B39986
15145.8E82546C48613c1600e08460b90170B15251B39446C31481b0913b24444c13684
15132.6A88090B24717D87232A77559d6326d0387c78747b45780B18489A40782a82839
15119.4c12252c31267c70850i9907A94760A21863C72911E34802b7693I6372D33823
15106.3E65277F13095f2210a51578a555d31994h83484f35804h12051h88389a056587
15093.1a242120i27784d45537d74112B1824B34507c85846a89577d37324c61206a69705
15080d46724h41301c97730a11147c40960b55026C4241c1340b63490a77521b04485c61432
15065.6d43815H9763C50008G6978e49014h22807b95467B32804C23389a02890A92248
15052.4A85342a55258e42827d32170a48572a30386a57476H7499B06446B43234g5301
15039.3C2845A78764F6576c7051c26992f73761g06555f80792f07099d63081e58170
15026.1b41554b78317b83763a89732a65495a73909B60673d7794i5532b91725b10092
15012.9b77694b49121c75192e69493a88826C32007C09765I5793b54341I6691c3991
14999.8b74325a2167A41008G4639e6784c04084I882E9217B46030D02779E5821E33804
14985.4H78011C70493a48211b55652a67201a72968B36476B99440c2075A13236b02959
14972.3a52545B38095A66417b53714d01023c20424e45483a60693e761A37350H7118
14959.1d58005f41092b32324b16096c37589D3659A08317D1207c96866c57695a83513
14945.9C49040C72043b65370f84530a064968h74957i69946a092891a369082a206310
14934g09078a79901a71030e07347D8813F9364b57721d83649A17789C5424d66222d42228
14919.6e54243e26381b55688H6068B17930A81829A35975c8288G3096A37381d147i4581
14905.2d19482d17385b19723f42629c30701d15482h82938a067529g21381e27956c41815
14892.1c22449g5954a40526b85550c06050e27837f16237d95113d15190c64093g50001
14878.9h22174e38689f919B67661D67031F51380D75543a3620b83049H9023C18446d6341
14864.6d20941a40631E97817D33000C66935F80586H08442E56602A48394A91187C38120
14851.4C32218B4521b727b55364g4417c96185g72355a024062h97151c47501c89599
14838.2e76899a92821A192g8468A31371D38994a96245e29355b45645b34411i4816F62530
14823.9E34252B87441c52323A06879B99454G2307c38482e63541b3440E54886C92339
14810.7b19847b5958a07298b20352c18296b91698d58510c26237i3704a67104d33314
14797.5b02385c61172D67662G90932E01373a02877b01982a74897g4427F71128B71417
14784.4A77122A43843A92861a24305A14873B6689a1965B19938a14527b66900d02388
14771.2e07131c99988a98430a2047b0562a53536b99750c06709c53579b77483d155g7846
14756.8d68927h05684c28043a18781e27400f21372i9559b65918b36869c46438f05699
14743.7c42200d94357d74248A61354C66644B12621D5123I7189C80867A12994F2871
14730.5B43279A31329c25277a84218f5307a81851D1434B00386c17488g78973d90821
14717.4b24055c52899c24104a1910c1228d67304A9974A72058A27206c22805d52774
14704.2d57790f5915h4190a00886b62822d23205a59243e24936g63439b81496A4421
14691D16111A87585C35441B78135B43501C16336E870a46613E92952F46371E28513A07064
14676.7A6867D20997C00665A81010C30097C51226C320D8669G32369I46344F92026E41250
14662.3B52613f7874i00422g72027d50532c26562d71185a30963a54691f0879b45828
14649.1c65871h02176g54093a95050A70703b07146A60252D36775A73801C40993H60395
14636C84230A56020C11050B37825b21640g17555a24980G35586I58279D02993a1647
14622.8c89B55314B71131a01563d88759a66012C8159d0230E57232G91825B71880a24685
14608.5A95949A31720B10144A55673C00201D40702D89936F81411D65575A14034B60163
14595.3D10840A91249D80206B36138d27867d63983a17845F5130e4337a70050i6059
14582.1B23007B92380E60039B12876h8239b79648b58700B04081A28289e7670b54566
14569a62905B33456A15399A5450A84100D82878D34683E7888c07388i7015A47294A68243
14554.6A59849c53252b46392B28239a93956d46788f85984g13444b65025B28191g2982
14541.4a27255A68391C81945G590c1549A95632A30578B2701B94464A8052f6427a51109
14527.1B25979B67609C79053B77657C68792D5687a94478b37490b10581d87727c47667
14513.9G4644A88922C62816A93961A23740a6281b60433a81610C79245E22328G15452
14500.8D20336C84783D12550F27465F93438A34926h73080g21567F4089C41077D7038
14487.6A47986A25465c59458b70085f616A46977H7976C15263A60331i2354e558b76035
14473.2a14738a75509b59710a70109A25736a78419A35513a63799c56590i863C27847
14460.1C40469a12769a58720a82535d53440b72255d4999A59818C31121C44865A29195
14446.9C37153C24537B48396A89472C47025A27923c0791c3079a91130B6802A8207D315
14432.5c25933e68498d07307b07558d47508d39768e28526d23949b20220F994F2962
14419.4a3349A04523f2026A88764D75979B14839H5165I6798a35345B50311C11418C99672
14405D78173F86235D35280C97636B25837B67975A78179B90604A92245a45519A20710
14391.9b69931b16240c9909c6641D749d4374b68536a55393B1035a05387a8250c69182
14377.5f86042a58537B69753F13410D40226H2137C0579H5465a74432b45351a80307
14364.3b54788e95167a47680b49379a91588G1004d476G6963a37373b05617a78873B3808
14350e5034f2140C96517D01503D19416C49913b12062c76183b62370F153A62612C08309
14335.6D81704A77463A00725B93805f1764a13998a12816b35188b02967H9430A83070
14322.4E58544E47031E3091f79134f31032c11405b76494c87706c58026c3535H5580
14309.3a07209g24948g01581f27180d61876h48C61414D42725B67280H7208A0507a45501
14294.9a48163e46225b44957E7041A58492B37554F36023F45112D12794G1826b38195
14281.8a06245f5980c77627d80391b20947C35671E55387D79472C3963b35532A57285
14268.6D5788a45948d15617b60479b86064i4944A92648F7299g9461c3381C09349E8937
14254.2b25250d50924i98336a028592i23812c30119c17222e39805e05677f16880g87958
14241.1d86691e11802f97209e02316d46679e33569g59522g50076h71666d94631b93879
14227.9c48122d79291b55033b50373b06823C7134B01969C63283F54091E97564C64957
14214.7F27233I70939G92617E67607C19512B01262B31153F10151E11816F13152D84762
14201.6D85D57299B98695C07255A86555c26014d70987d67420b29121B07613D83014
14188.4i4343a26158C30283G44908C51192a0457a22066b63310a18064d34671e60986
14175.3b40877H4300a0991E720c11820a60862g0497b02568h42D62117B41933C47079
14160.9D25162A83877B46574C14107B95866E0880F2426a34219H031A86649B78999B67186
14146.5E86280D55039F27351E08706B79767C59449A37886E21595F19490B48376I8313
14133.4e8308c6366B57037G07238H84587G86358E64186A11343c52963e488C06300C98859
14119B86455a37165h5056C3836C2018a03389a16078C77119C82557C80665D13985F66445
14104.7A015579A486621A531570E89283H7710B65372B71997B22848D05373C30876A93749
14091.5D33178D25852E07474F50688E86567F62510C66838B13667C7305e13897a2266
14078.3B65216D40060G00901G51156C51851C53179B80610A81732B91493D67298A96443
14065.2E47096C41703c54008g85252f58322b13658C84062E22155G4291h8813B88283
14052D34766D72899E2260b75982c44620a60259b5608f35323g27169e77196a87333E0633
14037.6C8108B63797B36156A87190D58539B84055a70278b31646A00500a04202c25270
14024.5d25516d77483a26111D4898A69969a26927d51083d11889b74345A3096a48736
14011.3a48182i7015C15679C69863C41253B04132D27423B23957a67692b1396b41903
13998.1f89816f99227i86009a006426f80960g49561i23493d6202A25389F28335D82166
13985A7667B8302a68334b03387a71982f164H039a91825b01990B11677a46710i5587
13970.6B05222b58300i04138g48868a45455c85144e80118f98734i28675f54486a66440
13957.5b07672b67671B1545b9795a83260B3284h6207A8344d08514c32081f7223d03279
13943.1A10388b40113f58895f94847b67084b28979b30960A0545A00104c0095b38297
13929.9c30495c33880a15500A10612d5051c0663b32528a70476c42195f87585e73048
13916.8c15456B05784G06158I51448E26544A67599C29753D39167D5425a1312e1416
13903.6i9061d08160a5065D30612B37761e4073A47595C05302h8941e49654f11410c51403
13889.2E7224B46401G57011F39835A001303A129802E74156B67670C39419F00165E38502
13876.1E80153C69972b49974b79655b43329a24464a22468c14309A76331B50480E08539
13862.9I89172G69838A42879c77546c57444F6265G0457g318d79a85050e3734e2677
13848.6c52565e14534a61940a0821H4262a57006B92017C48594D01600C70929f4920
13835.4b77032I968a33947C20914E38642F76483D09893B84343C12334F30693B74713
13822.2a86725h04443g07236g61184f86513c06746a447A5784A13672A89951B53385
13809.1D43437B34711H3223d1164A19847E9892A34016a01693e8948a00152D0157C8662
13794.7I2977B99941b03199c32815b85707a95413d23643f52520i10653f78437c68171
13781.5b63499b86072b5443e689A70112B05378H3956A74676E63301C63636C39172b679
13767.2I6902I4936a09430e9282A36843D55005A47161f1825B75090A95546A66095B3076
13752.8B53559A50546b35893f09968b93577f0062A00798D6495E3044d71257i05575
13739.7c60601I1234D87110B05285A99147b43960c52483a83182B896A91968a63255
13726.5c95022D13231a12632c42904a55236b41943c40171a5318e21943d08662a13108
13713.3G3341a63548e2059d29705a31386B52335E33414C88025B55701B01364a79636
13700.2b32904a28889b71350a92055a79556b71699A48701D46745B57818a1537E2658
13687i6949c55824e21543d54362d61918g46827i98965g69812d01636b56979c72022
13673.8d04802f65902a72400g7255a47426c09561a42455A70474A32999C7787b80866
13660.7d36835a66880H9356a92148d03752c39050d76816b43946c86459c26891b58804
13647.5d0921d9500b09013c01334b88315c99470A30641B96116A89944c216d0671c39509
13633.2g03759d04138c88124h99852i80526d11021f74242e47438g2173D3642b08739
13620f01418d15633h4016A44516E70486C12100b10640e12340d81716c60028d83068
13606.8A2101A49391c9386d49858f50742b21064D15721A92543e5724a22671a82403
13593.7d00865d87782c0887c4175a51527e55590d01975f38830d22485F3706d8879d56427
13579.3c62867d68546f66345c10872C08716E50096D79981a87942b66774a79834b55194
13566.1a93311f26590e97466c91257g5127F74716G20130D07273C45632A08480I2936
13553b17612F159E0767a3069C14800B41220a11093H7770A51516g5461g087B94505B07200
13537.4a57780G204B71563A47963a69690B19864G34092E03473C74962C26446C77449
13524.3A81419E26262D61624C86172A95102E97837F53508D31829E38751A40183A32143
13511.1E22197G37360C92961e227h9354a12873d41732a008613h71432b53425A42232
13497.9d15237c84271f06256f19554c18360e44905c37178d62317b37760c2900D5796
13484.8A36871D44402D94716F97632B52993e8768A03429A83516B17952B38520C40817
13471.6C36679A50691a83779c35339H2312b03138e29758c35924a03877E22065F12900
13458.4a93420f3665A17498F913d5457a35269d87990F104H8635c15562b04015e45813
13444.1f95468a31073a88834A8392C92113C54275A45589B86971c93259f93965h55506
13430.9i08118d07087A55171A18886i4387A09838f1431a87806g29B96412D04006B06677
13416.6D4411A92788D47608B89361F93010H32133C56201B6013C4107A98408b26907
13403.4A03931b08811f82470g19166g92960g22486c09528d3267A06901B11612h4985
13390.2d86041A61561A40694b7027D38429C39593G47207D18691A18957A62081A4077
13377.1F6726a88438a93892h9748i9749d7319B5508b44024c51980d32853c61023f01231
13362.7a31874b45105c71615a97079d52770a44985g7808a10080B08660i6782H7552
13349.5C81664E17918C82406a92010c68268e34481c49469g2902b84030d93537g68250
13336.4d02694c55558f0750C16707E9912D15355F92434E01279B26738a19277g0942
13323.2D38819E32280C76012A44419B47311B38418A37585D50906A33280c26063d66089
13310C92166F72633E36504B89545D9358a98223c06241a48657a49686a97737f04627
13296.9e43432d29705G5911a93830a51195A02124B02063c52812A5167I1376c20587
13283.7g9494a67695c12194b2006C10841E03245D98769C65192b10550b20485d81180
13270.6c16557g8987C5307D44438G7637c38757c81238c6480E0187B78054E10708D23410
13256.2D49919G25128H64376F02313B86996A96829E40443E83253C90793A56076B65764
13243B67651a48040c16356c93574b6157C66360C90838a91358f1735b40658a78938b98390
13228.7b00943c45457f28125g60816b98766C50957E47065C41652d12560g80602h71050
13215.5c08580c35656d30824g71391h30047a131098i64817c89311F8108b1959h6373
13202.3c6145a21753f72076h04860e25419f99397e20128b94366g82398h02887d39348
13189.2A56190D13964F32397E06514B83888B97951A03558A24010D62305C12608C84629
13176D51935F26894E79437D99144G23466A070327A028882F91709D15700B35389b26413
13162.9c69724a88956B4931C5234g0070b73162g49947f75925f8946C34808D96323I9178
13148.5b14775a94766d76602e22170e56658h52006a069941g49243e44402c67372c23768
13135.3b09725A48776c10983a76774B41665I7790e37099d94315a28752A55657C23206
13122.2F19840E62290B00918C49393C64122D08135I5368C13503E23186a7869a55234
13109G8932D49067B89832B11437d6170a79730a26434a15666A16374B13581A48818A32548
13094.6a62107b26052d41174c63337f97927d59335e46318h46258i56A45515F63894
13081.5C27355a54874b01554E8079B94412H02244E35575B22459C19846b84661f58497
13068.3f52610b74766b40817b72095c4423E16614E06506A38796b22758d68492d63729
13055.1c92779d09753C7405A5736a72216C03801B46099d18069d86817g79457c73585
13042b5597C11457G895A71771G8489c01011d27545b71861E8179B1760b35568e84319
13027.6d93105g10298h02133d69718I812F68477E18269F7872B7424A64977C09545G8623
13013.3b18818C8133b12182d95087b10208D49742G50921E19823B47642C79054E62910
13000.1E78723D14095H75974I81141D67620E6599d5028A09877a33613a86870e47237
12986.9h51942f88975g34386d91119e58768c17418a14870b54172A50982D49777D82608
12973.8C03363F33180D08379D18661A57809e0683b36835e31144f42901b28629a64924
12960.6f4040A81761A42624a768b56501c93376b78367i4709H1099A09339A04138C07958
12946.3C61093B65331B77236D95675C6753B66319A89524d8503I179d91701d44478B72628
12931.9D00040H3380C06945B16974A03592C71202A51483a46482c98082b32659C206
12918.7F3444A73520I5750a9986f0463A43041D6804A0105B23320c9378c45467e50138
12904.4a83176G2242I1741g8227b15144C309C50166A47302a72595A63851D957d81412
12890a25984d7160B65248B35427a86413B04858A004819H11604A50979A10195B12638
12876.8C21140E48607D91124B86297e9329A46194A47828a46891b80498a9073B0586
12863.7a31605A97851H31526A051396F71936D80035E55457i4836b66750a34727A2551
12850.5c95913g4956A17065a43930c46770h8309C91031G19817C64266b17426b76996
12837.4c36278d2130a02033a44210e38683c42067i597A03247D5456a32135a43505B74392
12823D24161A74382a07536A50661A28636D03304D68411A15220B39294F31013D72459
12809.8D4559b1072B03030a16657e33337d27492b67021F2848B99024D73933C32609
12796.7A14153I8628C7670E921g6334C49007C43131g549c31398c75639e28954e17339
12782.3b40499I0543B82026i3582b41167C04338F69646E81185A58028H911b71185f68002
12767.9i5146D77996H6474G1229A79933A45642C55995A33743a24693E3415E47134B68528
12753.6b52668f70022a81586A11704a81960a40414A20507A93021D78123E94045D87613
12740.4B91877A26549B73127A7129b42979d21470A4947C84197A77537d7484f7744A86380
12726.1c1628e14065d33540a60135g6125f0909b36690d57378b66669d23824C00259
12712.9D56910F00572D86365a67176a78982e16873d83905c24834b65704d04277d41826
12699.7e44518i7920c566A56978g2232A98876C48390D34176F34163E77084H66043H00389
12685.4G46840D98835G2764a81544b96366a36767b39092B19797C87524A13587C43774
12672.2B21066f67242c65073b71174c08755a32897c85078b10948c77393c17113i5301
12659H1714d8286b34208a74467C11558G32826C85522H2445D5460B23304D96291F53442
12644.7I65397E19448A14804A30549C81354B40548B03200H9181a83104f12881f66462
12631.5e86304a30676d2029a68641b37883B44273D17813h3393B84560C49372C31684
12618.4G93869F02786E57241C55883H975h3470a37716a63302b83445b74229b21187
12605.2a03097d15120c69091a61557A62649B85882D08330E18505B30142B80600F23093
12592D71383E46847I41472F46225F38472C84554F17769C63852B23194C67431G51693
12578.9C51625E9731d8502g07160f39384b83595d9139A47079B52374F31103A88145
12565.7b65946C7804B23926C87136D43915H46215I66816F88243F4606g1274b38394
12552.5C22536F35323E74213A68471c32939b71364H7338a60577B4795A83696c04530
12539.4e97096d46347F1445D10704A72507C63431E49907C57683B65769C39451E27733
12526.2C21920B52064f6482b12527c60777e92155c19669a12558a10518b19614e27106
12513a75113b9038C43478C00723D94433F50491E46723B80744C02154A75353c30077
12499.9c49344b29815B3029E22652G24901G76745D89397a94945b64712F2545a24562
12486.7h3914a95738a71999G9451i635b33298c63607A18214E66900B73460b57630e37824
12472.4e41868d60013a02019d33097a31869A37977g169b05710a07521a58703a23917
12459.2A56249C35803A76594F07964G03450D74811C54311H02442I21573C43796c0220
12446B34463B14061A08221A88860F6618B5830E6668b22420A31450b02912f04311b42683
12431.7a64262b58068a42810D05646B00787c16332c04454c66713b98882a33178d6953
12418.5i9832A6367A44851H2203B45241e1119b27229e07966h23039e53068b26427C35034
12404.1A93644b54808g70998c29389a15254F3159b12404d6165E35678A000169A355159
12391E46027B91835E66968B35927b37610d4968B03264d654B91704H5806e6348e76710
12376.6a78713b24873I9542F24246H48526C85955D82659E38376C26358a51808d86725
12363.5e38377c16417a72345b49815b99859I0900E57952F04830E85326A67233A36275
12350.3c36537f48592c66032b31506a84380H4717a35040e40061d82617e74171e97921
12337.1b52125c98894c34132c0760h7137B00082a37221a25090B93559F14380G85860
12324E32145B13661B69905b47224e73113b14223B54433D46284E64624E96804C13013
12310.8A26641d47714d90473F9797D02364E43416F21236E66384A46726a8520b29158
12297.6a83936a80590b62150d78000b10340f12530c35754a58816a70343I2043D09181
12284.5D01780f7526c74301a68827F9338a53405c81544d53599e106D6324c0470F5622
12270.1E3639B78477A9201e5503F8834B9691H5555B43069D88397F7887g3596A08388
12255.8f6631c48862d47421b95946d84517b74325B26124d0343d54774d97390d48197
12242.6b29556a03507c958a07161b34160b75137D913a37013c9127i6098G6212B97312
12228.2F32668G86711B58045A37734B26819B89719A35304e1091F454C70914C88648
12215.1h2580c21466B13138D53498C27195A59041A46462f4099c70462a47922b4945
12201.9b8682g8856a72236c80234b00602d61389h01161f62914b14789d05182a39918
12188.7F50083H05776E55029c53425b71635c23563d49720d19230g81124e84172b21114
12175.6A8919B04269A20948b03878A82511C27027F5563a29081b38848A4662a88451
12162.4c94344A02952a4150c33260e03395e11108c48979c21342g46834h50120d06198
12149.3b45685A15909A79911d5484A1114a83588b84997c22715c21197c80947c99416
12136.1d03113A3125B17381D2102A76488d987b35047a80933a97606f21363h41819D9199
12121.7B7953d14137e67387e07192b96217d32121b64192A07339A58368c45329e49143
12108.6d87345c28361b00357b41665h2915B16271A53250A12016G4591g7107e42892
12095.4e46083A95825E01268C57551A35359B64927C20711A25195A80688E4023c46522
12082.2a2265D01033C50679C30072D86525B36517A78394B09113A94105B96478c4488
12069.1A64810A89389A1896A44525A38272a70551b7341a19114d8437D31981G82517
12055.9C89761g104A9961E8805A70045B80662B36177h5355b57633H1097C69450C89169
12041.5E72527A007982A165086G62518E21092A37111B49359c0414a42068a16576B2680
12028.4A62500a31224c06358C21072C06605D50324D95988e8321a10895B1957a54439
12015.2e9747i4461B97210C46049B42830c34915d83802a58965a46200b13486a61925
12002.1b1106b21787e72225e30272a39798A33737I0743C490b46260c02924I3331c82408
11987.7g35769c04413a11354b08139d46589c15689a04488e3668b45436g4337c81314
11974.5c14712a70764c77586b77010C6209d7334D6672C19863A31643b4261B06545b00656
11960.2A7344H79844F19360D51857A05624b69990G117A15395E414a92824d9472b63467
11945.8c49707c11605A61475C71861C89173C35315A70657C00185F16684E17333C34157
11932.6a41037C6539A95415B88650G42651F04829A05295a73584A87567a45b26729b66069
11918.3h0712C74276C98893e2948e6625a84215c05665c83357d16101B5051H0590c90519
11903.9b97421a46645b467A80058G6147A3313C72562B91196B51264D20128F41837G92839
11889.6C62481A05011A94868B31480C31671A79260H0197a35046b71289c93939c50771
11876.4f36559b17411D50476D16436b10781d21647b31174d27571f82668e30391b43785
11863.2b83511c23290d03442c41035b69001a53649c10115f3063d7068A33040B0721
11850.1a42301H6368H8535e99016d49971B70174E93772D40331C72541D61086C90993
11836.9B57385B44491b76752a43412b97206b87072c82139e47837g50567h82899c22398
11823.8d3316a18843c12622g7886A02053g0535h3956b32801b43690b02237b11013b76213
11809.4d28668d60055c37097h0112A54567C3867G9541a68026a27734c67104c83681
11796.2a21319A5152b33140d37982b68925a38250A59505D3569g9490C24521B84604
11783.1c9473f16739d24180c97079d50123c79223e76781b68292i2789b21205a39641
11769.9b6749c21040b45519b74315e66670c23675b23847d34368a10769g4950b74959
11756.7h74704f11469c29406f5058A85748C68097I05581G44254i8440c63757e78088
11743.6c30678b40011b53484a89977b34150C22901B92297D53573A12891b84473f34213
11730.4g85853e32572g76028b91734A75619b5971d23611d38417b80186B8490D96825
11717.2C29722A33341D17336E29235A21101a90826a54515C7216c21330e59951c03772
11704.1c6258d42291d52684c5838a38874d43820i20166g14097c04709e61102a58574
11690.9A36768i9429b08737d36330b38772b77335d76489a55421B63388C86451C01127
11677.8C99071B28125C47561C07092a18607g9358b23517e59759c60199A37030C3380
11664.6d7920B55676B57653D0242e7671B00182F00906D90314A89873b61761E766F1506
11650.2I1783A33610C89930B60610E78116F16261A75607c68785i69982i81865f71107
11637.1e87311h07717f81831a009775e91432g51403f23621c47577i894E9026c00726
11623.9f19833f54562b24438D29841D17141C185b0736g2090A60889C26190A4255a22314
11609.5h3024a62076e96157e19864d79348d79985d71489h30527h40640g33951e54311
11596.4f25460g59721h57540f5397A83590a07292d32871b06852A91085b28182d55169
11583.2c85120a99383a0981d300a75430A76973B98100b83988c22939d3127A71924B25738
11568.9D22009C89444A17374A46328A51058B15316c3110h9769d52121c23779d71739
11555.7f82638f25147e02650d01672g02198c36141a07903D60919E17497B407e45186
11542.5b34355C6136D1556a88643A95019C3279e1536A07662C4956a47995e2771C03365
11528.2C36698A07359A25160F1889a4184a63888c6018F7755A50828C30737G55683H75844
11513.8F60593D20463C09337C45743C04914e4697b94568e70156c87268A62146C2198
11500.6c09191e24637b44038d19033e88049h88414c23026E1527D50877D51507F72126
11487.5C60010b55655c43160i9038C49217B10647C2656a24867A63702a05874a51480
11474.3b0375B7937b05516a00052a23299b77282b47393c9379F08608F06642C60090
11461.2H8678C3433a39948I6737I2217D65327C80573G1435C43216C56131A72364a41181
11446.8b01931b40185e87676f80309c47677b50919b15684D88730D96595a22558c02887
11433.6a05833E06317E85110H94144I90605D58325E192d24588A24119A03830b59297
11420.5b92894D5472h2361c473C57925G2885A00684A84556B99011C23835C87888C23640
11406.1B91795F66996B28643C2921e45151c0457a76616c80025d12865b24637a08946
11392.9a30897B28346C24943D21298A362i5416B74620B52028a39043e17533b18117
11379.8b84534a28511B12116B5860c8624D35376D74349C60533C26479C08185E70724
11366.6C57485B3777b67854a88171f0980b02372a59240d47382c96411c04396h4482
11353.4f47301g10895c85665h7263a28089h2507c13345e96674A8010A30812H6046g0535
11339.1B8298B32142b32753b98255c39331c41594E9902C82773G59706A024274A957415
11325.9D957621A4072329D7717904D5863844A8168712I293622E515021C381687B418871
11315.2A954122A453961A374728A230378A055058H23727A108127F84657H3343B89863
11303.2E34707G44774G69034A46270B15936C78789C35119I0910C79495D09770C96034
11290C22706E59298A015877I83744D55512A34366F5234f4552B55819C06291A6695a12488
11275.7a08549c04079b4424C08878D32214B30532a7738a71513a64992a77409F0637
11262.5B47749D26568F98153H80628H98040F90944E92610C06312A6009B78918B01500
11249.3D92789H96537C41831a63267b26814a39114B15512B64825B8859C62338F28186
11236.2C1557b81923b04268d76727a09598e41395c07328B75740A01261d90828f21993
11223b36722A27337A62468C79175a70068a60130B60018D34220C7419a06625A09458
11209.8C86036A89208b92130a94393A39789E93638H19779E43000A22375B30131f2979
11196.7b2180D70038E35875D70572D34785F14767F73986D69964B86042G0472D75939
11183.5C26597a39456a56668a90912c64209b02046a39414A72380B17943E1074A50818
11170.4d7664g3983b21622d6967C82559E06344I2644c8172D83235C58034D15392B72964
11156i8809b48920b81602d55504b8503A49982b23433C05333D74563B4825c6703h4068
11141.6h8486b43382e06812c94862a86519a22444d2247a58562d72191c84424H6551
11128.5A88101C38123C89640d1822I1802C65341C38172A53197c16422c63754A69877
11115.3B46140A82068a1I0107D9594h2638A75537C35807B4900E784d59158a56506i4847
11099.8f80075a45935B28822F7016f7929a26254h0178h0134a84733d82589i89266g97593
11085.4f84533b01923D4861g8278c09068c20445c24026b65090f7716b74700c0226A89500
11071A26460D13183E23410A03007I4239C29353C59016E05734B89849E9283C69747A46208
11056.7D84146F29146E00500B70341B70502A5296G0786b50603b74827e70586f06163
11043.5G1945B95146D38019E23086E31000G5214A49531C10463E63760G11325C94960
11030.3C14256A27301g0824b30549c02314d17645e2477B11756a52925e89755B09655
11017.2G03350I43657G88733F93195B78301b04871G2963A85989A80895B37930A41170
11004A6806h587c09820e62391c96032f9562D38070D53980B33233C03264B45012B47043
10989.7D83133A99391B04010C02415E87852C82273C01621A62052i7401c06033F0565
10976.5C03484b19725a42890A3553i5121a42600I4619B74399A71434G834b36135E6910
10962.1a23336c04128f96984a95454B99551C96481B30855E7832B09127A66125B75310
10949G7887b72397c26027A17236c0593G3717D1366d2357g1585B1349B11122C3205a87339
10933.4d22033c53747f12222b52497b73413a49458C19016F8907c48339b13241c33557
10920.2c97998d19526e36425c82950a90763a94143f6514b96545d99445b37334a00189
10907.1f43720g20953c07043e6088g9654E26669F93197C90506C43730C4225b65466
10893.9a68902C7809B02325A31306D78307D76313b37357d56617e99276e17236b17993
10880.8e05817c60297C64629G45284H06848H31306I03646G52314H8930F6723b57974
10867.6a86174c108a23374b00922h2154C3638A11523C61080D96011B61135I9925b0156
10853.2a42797b76817c69580B8267E60164B47775A89268D44262B01237a5747a08908
10840.1b33979b91200e72997g14190f12277d82489e48412d06893a69718b55693e616
10826.9A47970A01451C22975D44496h4611H3585C90642B64132A33561h8568b38768
10813.7h8261C66736B90921E993b27222a71833a99650G3534b39613d24779b43760B04104
10799.4A69612D586h6842f3021D7192A66889B65420B22113B37886a25001e91285c77434
10785c42293A59165B79243H798e86889e24373d19948C5152A41372A18830A33732b84336
10770.7b51198a30728B64643E50282B72429I5669A04658E18950C47211A87232F2626
10757.5A91870A52323C83297B6240a19422g35752i03871i31183f17694a72172E2119
10744.3E1976A26092G5797A74999A23002f2469b79449c06527e71470d64436c4375I1132
10730D16513C85895B84551E51457H35399A055492D61297B92483C95733C61151D47630
10716.8D77036A69721B86213C03297b9406d63488e60141d80975b31355b3353B25206
10703.6B88504E38305E92514A73003b76113d17110e26000b53802A27687D90419G04499
10690.5F75074B08420A68008E76751E17118C22325a42717a29138d69166a79286E20885
10677.3C09815a56024d48964e28589f52478c60832c58021a52594D6345D44334E08908
10664.2A55757b03292b16224c27125f28418e39238b49306a72798c64008c28860d20523
10651c61782h8597h1044a52977a96396a36406a78720a72323i4403c78677b55198B11575
10636.6B81888b31633E5915B77156E8133B77372A33360C12011B95935A35758e2957
10623.5b5173A33273B92218A73139B12882A96697B54161D01292D40704G23198F41425
10610.3D65658C25237B51778b5640a52363c74475f99270c68701A6172H2159B50549
10597.1A94562b83946a80052g3184A89652a669a96545d48642i62581i09482d30954
10584b35338E7289e970a56951b13929a68775a52125C33639B53369a20720c13127d18215
10569.6d59394b39537C27174D70055A99379B06596a63137c98012d42499b51143e52846
10556.5b95469G4931B8489c72530c02897e85114c66225a3946C6498a66604d84654e20716
10542.1c77230c26674a96972c56587d82741c26775B21018B15417b48447a56663b87841
10528.9a62585E7871c01147a29832B4414C0445E02190G39366G097H4968a57338c92640
10514.6c18745c3912a71947b94638d27600a48851A88432A97153B07187A60752A08133
10501.4a35484a83567A12856F23346C83810C69675B98777I5834D73181B97076A96858
10488.2G12159h0810b96774a36929b31573a55239e1830a59290a90471a36934c49307
10475.1b50939d09188e11212b92268C99751D91310A37938a2941D40166I66287A020345
10461.9G47884E74470D56667C84713B10888b05467f36108d01514A01170b5961e71669
10448.7c96070c46669b2177A04987B39840a52950b43314A06407B24517a20090a23750
10435.6h6256D2431C50950D86932C16130G6208a84298b38551d27785c29756b6292b20630
10421.2c87813d67993c91535b55164B74550C00820B9096b26092c41411c72208a81943
10408.1B6943c87220c36837e32223e08881a45435c64420d48254g97622d71920g5116
10394.9A37545B27201B68597B7532b40550b16971a71186e19607b24815c50544b62169
10381.7c72274c38121A2602B39912A21091A51977B47299C94451B44736a20729e9772
10368.6H7565a943D9002C35208C01984d0764d16003b71570g8781d25064h75195f22041
10354.2a77039c69592f78056h06527c22817a62799a63711a16522a50186h7649a45993
10341d50208e48818b84264b60156a69629f41558f29422b24444b09925b13232f15505
10327.9e19803i4307G5577d41155d75853a25140b28981b0732E9339e090B64639H17508
10313.5I07628A63141a4766b86494E3001F55044C88876H1510E8182A61260D22079E80530
10299.2B46850b72584A48553C12401d21469g07363f25936c30577e42523g10283d87657
10286c55611e21883f09517d42819e19579c80031A37887B43618A80575C89896D15549
10272.8A90410B09422C15707B10901C92772F15574H0294B30576B33783b20980C31850
10259.7C26932D81789C11803B48842B01972B96995B63354H7763D45084F85974D66301
10246.5B48825b4535d8453a48619B61022C35209a27126G0888A39812A26726B49372
10233.3C53708A19095A02537H14085G93495C06309b82547b48573c27351c0705d21032
10220.2b95826c24680i5064a75215b28139c06496c76924c27873I1530D5692f8864a03438
10205.8a66534A93518B54057b76209a94560e1445b95280b28199c40633d45631e94050
10192.7c88863g33211g65444d71848a26236c26876c67586c03415d84185b42599b67708
10179.5b01033A46285b54617e372B18458C17388A83086B30514B33068B06964A50949
10166.3e01814e18455a44426F51076F77306B28599b48954a79131c63828a32056C1481
10153.2I794b20984e68766g56276c72117g0602D83376H66889G45352D39474F1523B42171
10138.8A93975a98217a18025C21542C57689C88155F38841F12479A11925d43453e99251
10125.6a62049A44338c7184d7925B11111B52693C58690C55134F31321H88865C84103
10112.5c43495c92898b45563B69638C14341a52196B26006B1710a22301B42678B59330
10099.3C82623A59522B8790B08731G89340E54862C79998C50519G43081G15765A42187
10086.2b6833F07510B865618G204198B0003526E6232400C2193540A3518217G580072
10075.4E479962D047476C018004B709772B044491A581703A468538A383725A416685
10064.6A419744A534067A357850A208711A268974I36694H70105F32085G11750D16138
10052.6A66561H8913I6815a80605b76467i5349G1650B2579B62619D66267C65917C63510
10038.3D50069B14310a09841a52617A28683G9828H0299A97028A3109b28133B97215
10025.1E94277D50411D42842D74299B16578B96199C78628A81681a41057d52316I7657
10012C3958a68679b89593d15515e38104e26367d52540F914D28116A84540A79119a37770
9997.6g884d0421A45467C38198C71534C29270C83857B64281B68978e5661b87497b65365
9983.2b90425I9766F9658a45035A00087G48216D30410C10270A58173a01069A87675
9970.1C43095B51264C11279A45486A60979B06413C7592f5855A53537b29135f39329
9956.9e52160d89260h59291a17559A62251a95908A8834G5414a11588a01516G2442b28236
9942.5A36469C51857F17026D31758i0759a30774A88446B89415A51822B98097A59077
9929.4b24932A15710E35683D32095I9084a70060b1991C07639c621E5641h0071a18153
9915a74728c27280e38473e70626b69156A02362a87989B93692C55616A55824b31570
9901.9d06615a1763A81826E97006D83051C94488C06611A32521d21246b40393H7370
9888.7C06377c6031C57061E50724A50117a37246c027h9707c1854b7784A79340C33274
9874.3B92169h2757G1581d1769I736F45208E41997G70410A073375A344250A107086
9861.2A116642G77474E955a49473A60487E04420D71677G58045G61395E37957B03951
9848A97485B86747C42458b00343a84691D34733A99459A17152C17835F53007F97600
9834.8B14629E65354D23465C1950C62587F77714D56895D93297B9658b52032b98478
9821.7c23490g4242i9127f08355g41707d77098a73054B51079F88948G09011F02413
9808.5D46532B69636H637d1655B6844A26145a07560a33583b9009A5440B68538C26683
9794.2D45303A20669i2277d49760d60619c8392A1378a6929c54815b3101B97462E82447
9779.8D59122B37911b92121b85139C0307d2248c30070b95224b18529c13257a22517
9766.6E5451I3344D4738I2951C21525D83576D05167B40538F60993H95625G40320F19756
9752.3F80616C17444E42165G26618B73297G37836H06381F61783E89983C36944G8016
9739.1B31284F03939I3006b22597i5644B72800A16098d26639g6474B42697A36226E47042
9724.7C81887B73034F49670C22826f5870c42850b83819c58346d49839i1131a15968
9711.6g1938a55026b48038b51114E1205E62333C59164B60005D23617A88924A19709
9698.4B20365A34065C32641A64879H6941b07933G610h2545a51943g7683G8756C4400
9684.1F790b56757c66498c56951B70404B04011B8210B82115D74943F57103A044990
9670.9A268438I21611D74524C31688c013A22188H520A29294e0970d80641f88790d32937
9656.5a00634c88865e41790d50968g75736f47266a92451i6652E4785C03169E59131
9643.4C34271A78928C28015e7034b63499d69052b66821c35761a93534C64329F30859
9630.2D01874B1939b26398c84094c69927f93473c16583a69259C3532d4606d19404b42943
9615.8H8136g9141H7671A56047a85097d98147f91381e11528c60233b25468b79866i6588
9601.5c17782a15599b09728e4699A27301b740A42894B54314H4700b71378g30718f55714
9587.1a59737d4438C11035D556G3668E63981A64891A04712B61958A52644C61011E38976
9572.8E44856C14072C0358a31133e5350H3851g9485G157B75612a23358e81248c37941
9558.4a38834a57221d9537D16040D70123F86506F02323a65388b65592b45619a29101
9545.2a20013a40660B64570c1148B36610B04937G8233e48220c94598e61963c99437
9532.1B52183E43152D02163A76917D06964B38424D5645c59047d04465b60717B2858
9518.9E27253B17929a71351d86912d70823I8669C7060d14040a94924a63965H6580E86734
9504.6I73533A050020G55081C61052A92698A04851D0781d5553c76018g74360h38432
9491.4e01619a08466b9178a55016a28219B18038B77080a73435d6464g515a36689E7211
9477B99275H40273I27217A037272A000444E58253G9788i950A96226G70876F20715D7506
9462.7e18889a61108C15359F44798B37999C51992C88159B13289a93922b62460b58867
9449.5b28451e13629c80030e56168B48837A75319b77613b12982b73063b62425a22439
9436.3g48351e30943d50252a90025F5173C65137B35813D08083B78534H2362e16214
9423.2i58082f30669g55016b36962b46230c81072c50929I982A76203i2839B0668c55164
9408.8b96775b50915b10674D16393G31975B02925D50960D65816D87601B82891A68021
9395.7F5155C8501b4084F0349B90756b4351C61539A68138C32325F40200F32602G3838
9381.3A63882D01115B17115A70193I289b97373a18196D15206E81652A194402H57543
9368.1C95721b05883a07630e275B73977C31477C88162A22650a13415d67288g48017
9355g02255d16623A82905E97409C45438a73277d79170d57162c68172E4543D34190C42957
9340.6A86443a29890d10495d93793d83896b92862a75696c70172a36863e5993A92550
9327.4A68463a67461e74345d02954A13404B37004B87776D44247G66992A428146I09206
9314.3C48952A97081D87915C17420A5365c15648i7767a87911A09661C39435D12548
9301.1B52845f4010b51960c71464a92705C96475C38726a67140g8072C58389D36289
9288a1714i4573B61675a975c64612i1913B22626B79270B74710C50120B03363g1938
9273.6g7546a87675b88142C90271A70770e50739a47541B12137D94252F52419C94444
9260.4c27687b2322E83117D08091D73294D08940B07190A24150C00874H8841C29604
9247.3D33030E84326F28701D63716A65434h6683B55139D01595A66623a87916H899C4897
9232.9a86776b45292a75063a15432B81564D32907D52912D01394H63215C83695C7472
9219.7g1372B72188D42644A51509C24577B4843B69399G81395G29721D31178B48362
9206.6c84744g5286b94586e48838a63091A87870C70711A49145A02980A39085b58684
9193.4f55980a59664D27407B28692C84367C98192a73784b58812C17629B08101C14350
9180.3C30347C15004E14069G59181F01375E27280D35482E91568D47202C77551E11657
9167.1D07263A91222B39073C27358C17146D36834C10320B11224A26587C76440D57761
9153.9A58505B98776F66878G62585G28383E79666G72676F16896B71859A8276B6119
9140.8C52999H38752H49663I3500e5353A58116A61768a7425C11244B80321E90284I83057
9126.4A465038A516553A876442A801220A354717A237879A479690A919841B003576B244370
9114.4C357245D854179F920129A0309422A8260068C7986524A00481632A52588688E5383660
9103.7B1805966A0738088F007170C424324B454702A729523A061400G96209F18747C91721
9091.7F9041C713B53422C37683E45675A156143G24714D89608D30847e0910a61841C2156
9077.3g2893a73925h5786c51710d43468b11367a51120D26946D49344D08458a49463
9064.2b65416F8935H7737b78660f45028C0352H99808H07597b8384c51932b80762B05527
9049.8E78565D01690C38017b09348d06442f18076d25713a38282f3337d09218d54865
9036.6b69215b81461d50493g14863h48485g19131f65016d43359a99642f24455f22955
9023.5g55092e50544c66188c86391F5163A95812H5978A12202A71923B85624G8179c56667
9009.1a43854C04890f5911a02012c19313f75273c21764b14087c4101A52447E7222a40834
8994.8a42758d19481e35567c74545b38361D41398F40248B10086c4240A23796a71934
8981.6a5707B5171I3361E42934E91491E54430D92823C24763C9440B68651C67772B17674
8967.2B80472B87138A16473C20723E33337C21772b53893c88860G2353b21068e99207
8954.1a99230f4099b97096d27462f07347d43451c53851C6762B37750C49305a87887
8940.9e20697g45183f84544c09683a78947a25984e30930d85441d00074c9692b79118
8927.8i7376a47944b87931c57116b90769a94960a20190A41922D16378a28223a0265
8914.6B64830D87644C32835E47670D07700h7941d75033f33288e94692c94639h05192
8901.4a003613f94006c71586f0704A15548I0245c3824C35867C88771B61129A85A80642
8887.1B34912A9659B74397B61239G1172a1775a38914e297A84486C16818A26058B71399
8872.7b43686d48109G4019A43818c50694a65231D11979F35597C43668E40983G47462
8859.5E44150A32403c20341e29486b58489C40279D05928A71253a18025a92975b44800
8846.4c79760a16786A70930A78120c07796a85772I7827B83595C35814C52433C0728
8833.2b32752a9432G2393D2366B11385C51706B56154D1760C3703A76776a81334f81353
8818.9a103306h56216c65629e4574A76682B02261a32214c03170d986G4354a77258c99165
8804.5d23461d62669i38704f18449f11550b68363E0444a18502a93803c96120g6708
8791.3a46599h96621a290344g41876b27896B0097B163B03677B99769B39758C92261
8778.2C13274a67912a41585h1231A67956D39270E82526D12357B65312b57877d84352
8765f43141d86606e77743d40639a2431A64738B23572A76877f1197A37082I98135A044305
8750.6I97918D74961A02015b21883i5719a14556D1813A83539B01097f8007c99705a69126
8736.3b1131E3444i4038I7799E52451D69324D27352B59858b48594a59834e1634B14426
8721.9G76494A141759E89045E59966C90951E26804C11654B62200A21752A21933A06177
8708.8G6024G0820A16560D34044G71528E32065A52792i7867a03380a30715B35401A05134
8694.4a94164B56512C70165F9800f27256f10993c94261b92588H7122F380i5921B38331
8680B45312A81528A58786B56959I0668f2880d1635D50514H87449E48720B75173C91724
8665.7B24524A74532B15472A39310d2825A19545D41032E90859A21921A41737D43756
8652.5D18497b14585d00659c10487h1373A52827E325a15997a69393a31266e0407A48604
8638.1a48287b75784A30601a00121h4061B79942A82320C08240D35047B18322b45107
8625e38094d35109h8105a97299e4329B242E3020A67753E7654B22221B71388d75798
8610.6c76836b94844a68000A62085B74599B23251C89203A01113a80754a31461B14936
8597.5B27083B43363A06096B07855C86817B37181c2461C46457B07422B20467A45748
8584.3a99184g62805g05798c33271b7154B72819E48837B65879d1047H5602B26502C94908
8569.9C45045A85823F0714A11117D1631e04198c83656B47847A40042A77964B40613
8556.8A55469C52873B87579f9416a35889a18468b78044e70502h18337d55514g8265
8543.6b15115f43643e87950g45030d64595b28638c41798d03042c64030c69034A15163
8530.4F13869C45437A33285B07043C61234F49544C74318C3767H06051A656992H29221
8517.3E95908B51604A63587a6010a22950a99217E1015b90118e11613d34721b48270
8504.1d07812c23393f79138e32001e02443e41367e79205b94384a88679c76498A11359
8491B86263B0068d11399a86582b45257b13701c27396c52327d20336b62902h04148g29969
8476.6i23422g89109b31801A0350A91845b53474b71673d98480b47423b7735B18427
8463.4B83890C46447D30389C03711E19025B31089h3898b08231b93555d38972f85689
8450.3a93377H7977C39408E72458E28918B61566C39116A57035h8792D7626A5554C5890
8435.9c285b96240c88480h4862D0345D50565B96790D83068d9697b14327d85492c98137
8421.5b36816F0793E31081C71029G4943a48882i1940e6978d16247e00561e17303b05427
8407.2D9927e32706c15459C23341F96758G27605D10187A44358A63827a63750e39056
8394i98437f12830b78962a59153c01541C65558A94521c69747h16186d92092d36346
8380.9D7164i3053d32928c06120F8844A20959B10445C49759C04553a73454a92433B04398
8366.5A35759b20677a7108A74094A56751a63306b48051E4976D2460c62459b66694b13802
8352.1a95443B55030B98855B29418A63886b70512e05132h9973A47465B47165g8558
8339H1724A35809B37707A7248g1515A97090B59165G04545C40016G2622C43828F10210
8324.6D75840E83013B54421a35483b02105b90300b64981C20306E69779D29125B23485
8311.5B04135G5886A20170c545C2539a77412A78728E20291e958a382686i40284d81535
8297.1c1512C59489E56605B65152a4625C17270C49706H33211I08895B94037C44895
8283.9F23673B62783d0621D29807D55329B18689A4242d1966c96714c28844g20685f97222
8269.6a13994e6576I3409G8345b6846a25042b26343B45542D34261B92310B39299G29820
8255.2A116783A091942F92307A10978B55066a68302H1899C43820D63320D36117A7951
8242a71901E4912G9868G56676A335269A126854A277671A478245A395494A045085A310622
8228.9A389329A468248A176758D89237D69901E97426I87637A034372H76748H49681
8216.9H22535A303283A647542B116749A794990A100356A274314A451037A811771A720190
8204.9A297271I50986A379056A529759A526744A815368A853684A986122B298073B658042
8193C028308B793033B980802C684390D612986E980040G784892A0282050A4978832B6434762
8181E6417876A47211024A75820896F0723832B3381820A1292696F459719C551748B007988
8170.2A225793H33899C71860f0427D03341C69698a33987b26339b28373A46259B3233
8157.1d75732e38011a0836I7948E5546b01328c00536a92621F2415D49273C79464A60631
8142.7a26574C01289D44066c7952c16296a72893a29943a37290b73162a52280G9900
8129.6a39004e30460g39830a157852a164443f63943f56502e83451g84107d62383d84231
8116.4e76225b96536d79812e49242i08844f22036i8957b59556d87566f71275e97531
8103.2g23223f10178d76859e15274e75847e97941h50762d73748a83831d60254e68058
8090.1e47864c76759h9644c15482c69277a050736a474900a575302a027001g84910f44535
8076.9f43938d14774b82685c85373b87911b42647C8190b25416i46623a111101g80122
8063.7e36367B6028A38080A64838C28042E79937F14266D66880A19038h783e2961I1948
8049.4d7892h2953e73330e13308e98318b57050A50876E03953C21555A72315c0827b99811
8035d21991d68523c8854g0582D5246c45482e6459A26732E7118C25190C4054a40996
8020.7F5619H3919F4973a34044a39618B94495H383A3978B11544E14277A21043h1639
8006.3b42143C2838d3331B62791H77771I25911E39151A63723C9513A99626A93942D17260
7991.9D30008A59175A08781G0093B48272E68830D29154B93413H8109b4880A42327A29081
7977.6a98208a10690A90084b09917B4061F15687C84145B78671C6353A08825a70843
7964.4a56111B68898F44794H39950D26200A92345B82144h9693H9625a79820b86102
7951.2g48324e99506f16476f98872h8120h1063A5644i0051d27188d47038d19489d67666
7936.9a50956a28246a69292h77614a216330i55973i68336a033183h66016e89802e10323
7923.7b84245d90543d65373d72228c15772f47579b77922A39646F94090H90465E78970
7910.6E10046G69766D86976C92525C85421A97926C23660E64664G81525E42136B86193
7897.4d71518e97409d44467f33883e87863b27590C33594D19067e2154B5005g4355d38971
7883g84674g01311a40701B34399D99912E00950E30651C17045E90115G01417D65771
7869.9A62711F8868c4844i1336C84361e3975d85382c75431a9619a23045b46083b12293
7855.5d2767A95819B24332E40445C90754C77112B17821B54169D00925B07045B94179
7842.3C51642I7447f5007b50189c53718f1855B84370H2687g6287e290a42147b50032
7828a82397B65751a44488d31454g29452g47933c39295b55187e23721f99084e56307
7814.8i5214B21075B43802c41028a66516A87653a04072e27369a082082d78146b7047
7801.7c6727c10324e26947b92097D1384D179a44800A13674B7580C0969b71275b31659
7787.3B5173b84624d49548b97112C7994D08528C87497A1432c68179a04381B84925A48228
7772.9d86365c52070b12835b91270d67522d97853b71222a59483A25878H3767G6994
7759.8E04774B95373D49216B83515h8394b04467a2959e0504C40027A38806c58788c09903
7745.4d92471a50619I4885D12490H3803b32518e87754a58382E55418C46041A56467
7732.3A95463a96086b38040f0351a17720e15591g17732d89982d66507d3388D12580
7719.1G04873F25944F65666A59464d9135d9278A77544a19933a10481a47672b77335
7705.9d52897c03062B23657F98090C40503E16126E39305B38937d2891f82161d76170
7692.8d68565d35482A8137B13819D01266D36094A20250c50955b79839a59738E16180
7679.6E00755H15927D22009a40816G1896B20544D86693D71978A69762B98406C65623
7666.4D03494B1702a33077e13157b75457a10981D01471E26557A09490C32563B39882
7653.3B23008a29192b49330c12690b95826c48399d3088A67235c8622d70414e25230
7640.1c49439b63606b22722c82145b90625b71941e34142d11072b88046b02195b05546
7626.9e88469a15301G2573A27163I3150A37449B27377C2102i86a28436c22742b07909
7612.6d99812i36138i92078g95228e22527f93711i36244g07371c06669a08285B42087
7599.4F9180e30656a001308h32505e52632e27937b19273A30902A03472a53305d70d11500
7585.1a85341B88274A1754a91986d51542d16764a24242A42960C45748A58245E2690
7571.9c04317c56106A48532D21006B17973A4540A82485B97799a47036a54904B99062
7558.7G566a79006b49143g03520f57056c97275d91009e70485c55893a420c98225c55498
7544.4a84269A4963A17048C4359A15786a56836e83334d44115e0832b37725A52415E2393
7530B8492B24938h0295C0732B14367E17725D69553D36500D28332C79470E24546C17658
7515.6A36793c5011A01633a5628G4465a60095c00064c24072e81287b53600b21711c73138
7501.3b26068e1633A1704C63886B46214c900A20352A05455B2729D844b09687b86154
7486.9a72210b02972a23649A58666B17478A88825D42230I56924E16209B18239E62981
7473.8F71515E84414a10895a53720i5834a38992e12177b96218d1815B35068A60878
7460.6E58633E16309D50212d3816a40188A83425H7473C10978G00431E00129A86334
7447.4C08506C03086C09282A22975B79200A44640h3302c32112d19827f94003h00355
7434.3g54607d75417b96750b6735A91690B23463d71846b7546e5431c77725a78314A82315
7419.9D19548A28751g6672C32049A69328c43239C2450B48308A17310A27493G2771c20624
7405.6a33859e2064B46684A46075c01437f47289b78221c88335f3647A80027D87734
7392.4B60506G4996F4868E6469A54587c910B19655B61872a20827d44333f34138h95723
7378d74938g7463a74460f9573B6420a25930b17091B15863B90433e7866a9837E23957
7363.7B97117C89112E46926D88489C03741C68953B89975a40244c58218e59041e05402
7350.5a63318G216e844G6744C53124d3346b47708c14810e33812a72100B01395e3840
7336.1i631B59456D06204E83305D49074G0626g1231c7779A63485B5636b12655e91136
7321.8e85351d24845b42888b87030f7840E6644D22435G69727D04962E8789F0594h5546
7307.4c40973c06145d38961a05887c07192e37496a61634E21575C66483D26934E81286
7294.3A14399b11713E8154C13943F17275C32625I9345E23593G88072E50196h4266g0368
7279.9b23004c86278e31197e43407c85275d04310f82375f44833a96887c16203c9760
7266.7C2592c49434d13958g22567g40575b90091b24525e39544b28169c4883A13504
7253.6C56115B79609B40113B8096g491A89140A00029b22117c6629i3224F1094F74598
7239.2F76946C02846a44253b03797a05969d15881d36412b58526b97131b86949a27947
7226G724c065a23690I281a765a40715A40192b5640a16043c42036c52832a74687a54161
7210.5g947a0695a75196c05033d75904b72603a67566A7797b25733b62566b76935b29601
7196.1b26264a74500a49954B45564B33236b04119d70905c33991B03314C01505c5753
7183f0250c70575g64331a69825b28527f61872a18439d1345a54962h0570d3326f8644
7168.6H8763A41120B63254a42053f61198c58898e64476f32022g65315d94428B8501
7155.4I90b0040b51880a09774a13058b94375a47113A11217H7597d73899c70031b28199
7141.1c48403d00129g4201E27881F35412C23683E37666C01530c5011B79640B20371
7127.9b77768c76254B1518C43166D80760E59085A10282b18138d24152b30129A09947
7114.8C30364A17755e6174d06800d84338b65843b56641E0903f5601C2814b18430G6727
7100.4A28086a08994b74398G3068B42366A5420b76063b19932b11812a20883b73254
7087.2c23256A1474A38095B85828F3735i3160C80824F23465C54654C90187F27105A207484
7072.9A041229D72808a1862d82867a57631C7512b97419g20826f76387d73026B6718
7059.7A50297C3624c05590h06045h10790b93614b11755c70862b12036b17647c29103
7046.5e95326f22219c08558D9257A32613C29682C77406a25313d04234E0906a34352
7033.4c37332b78276d7055a93413B76346C60846f6665A35065H9347i0863B51691E98797
7019C64370B42540B41810G7509A56770h0686c10089d07001c17944B45188A59575a60947
7004.7a23206a69461d05096A2877A89752D89519C87119d1921a46062A56632F43705
6991.5E24123B82565C32115E39440G06216F73986E40968D7040b74896A03857F36621
6978.3D19268B19074A40513H7606D38104E16335E50538E24612D9971d81362g19167
6965.2d83706f44882d74002a41337d31322A23747F45308D53127C47580D1932c18461
6952f8781a09275a08321D15117F71961E87774H2427i1961B13823C26199h3393e35977
6937.6b80915c17258d08990b45050b34416f0259a7711B70882D62407C39802c20089
6924.5f39078e66205f14286g68123f99198d5197D55879D0873b88677f46968d92619
6911.3i8050D41064E43289B56120B26052C94321B75211f3701g5886a95750C36989B17996
6897i910A47284A74668c36094d46995b1124F04474F88040I54799H18546E89375D62779
6882.6D08435A14248a71064b40116c9485C23706a10030A79986D79701B09732f1101
6869.4a68361d5411b14234b22035c22128B58834C45915b04487d80496a13268c8868
6856.3a48829f2655B02510B06275c08024h2502g7128B51440B41629b4339b5301d93934
6841.9g93188e44541b17085b00311d3366A23081a16530A14686A03051d112b00365H4008
6827.6D32887a53440e08900b53710e7478e06013f29766h55206c99534a66795b76234
6814.4A92787C59091C41268a39824d27943d26274g49281d85910a90039b80837h4387
6801.2b28610a55492a24428b61854f4204A20638B99759B43541B59533H5468b85563
6788.1c77068d73890d40243e13609f42920e77697c25444c84203A6944i0001b40041
6774.9c70475b15748a33168B28346a74307c34652a19481A67872C55287C25663b34039
6761.7g03083c20362d23987c11257c48001e47405f94459g84275g75123d35142E7000
6748.6E50986C76542F5989e4631e0097d4090B48345A87522c82b36444e36296c36993
6734.2c34964a52427A4705e5214c39389E9076A04562a39409d8079c11864a89754b87601
6719.8c97835E9815A94209b02724b97809B10333B11565d6302h74783i20542f23157
6706.7b64632E2175B61729E8613D10682A77837F50773I14015H44493I17726H39245
6693.5I35930F97892C17112g1651a22748A32936B57950D02983C64629E61734E87779
6680.4G21084E60692B44454A79486G3131E39573D96853A95072B18606e8250h8789A90634
6666H02281B14635G908a65017b38089c01365F1616B31524D73994C08082D11207C27938
6651.6d1951A43156I0017a44171d86126h00487e10800a35582f9889C57090D63890B07562
6637.3A0771g7849C046b23405F3755C06127C45922D4771a45196d01983c54381a21640
6622.9f1913a83509F125A75741C01236F27442G69250E09796C84438B09499a85325d22076
6608.6e21414d68606e38864f34213f46105c07095b17624c39330b01150B26599F1034
6595.4e8136d0355a20658C38233B52452a50343c19296d38884b7620A91937b76970h4237
6581B70603F8792a93540b06149c5467B10365E64031B31311c04698c18279g34643d44175
6566.7b33673A95187D6166d2733e94389d23793A7599C38475B21540D68654B59452a7071
6552.3a01036A3626I4575d3300H2459D89210B47165b18469e79723e40198b55883A43584
6538I8386e3059B89654B27059a2440d49631b70209b38871a21006I7698A72629g1587
6523.6A27374B02120B27417A50099d5530B06672A85201b06294c47234h2531D1322A38756
6509.2C72688A32881a67533a1070a30463A09656A77224E09504I76591D39625a14078
6496.1c8953H7682E76454C80639A59284c7810B51437C25702C33763B37629b79000a32727
6481.7B31744A62253c13829d2366F097G8750C25265A54265c27133b49863c33521b07368
6467.3d1564c12979f61346c93880A82426A2949B53911C17650A98221E9156A65627B61715
6453A60098D88080H64024F49733H08265C23339c3825A7984f4637a05083A1993D9278
6438.6B02129a55007a21262b35645c50890a38039A06158C33102B62517B89878B16377
6425.5B69719B37269C56875a56005e677A21447E02740H1520G6855E870a46625c7298
6411.1G8732g8913b5470a47387c84082f28589c83323f69673g60292e16558b47978a86679
6396.7b03483C7378b18915B5066I2434C33245a77249a22434b39990b12783d19860a30455
6382.4a25004D65858D66690B51035B97651B03268b64233c81845g20599a066122a079502
6369.2g37190d04128e15187b25485b28608D2955B44028B37461G7623a08992F8952a65350
6354.9A12219H41597I65150I62600G35263D70976a60162d91956h25270e83098b37782
6341.7f61185e44491b28068B71211E38572E57731G44136E26397E29651G24421G79606
6328.5H25822E95727H2580a75156a12679c68411e2899d6499A673c14030b63391c25528
6314.2a12727C3376C54530D18713D66587H5856D15881G34485H88582G50247B26414
6301B33033C64451A33961i0278a62771e06435d00258A41298I41562I28461A001650
6287.8C25008e4593g04198c16399c6619a50127A03531A57590a82008a4685d76815b67274
6273.5A7759h9951c27168a37595a55084g6278f06640i71619i73229b3132A22958C57669
6259.1B34060C36783C57194D77631F64879C07962e8204a19392h30976f39090a38829
6246I8869B85057i6493c95860f46987f81331f08637f54331a094806i46130e58680g63775
6231.6e88635e70299c85207I5716G02884G31028G61388D27971d808A71542C06897B49250
6217.2D60883E35603B06156D3007a41727b33872G4659C10138A48459f1965A8156B23264
6202.9F22829E42628B83610D20185G78695A059986A97923A26798a2664d1786d8063
6189.7H7624H0461c8558b3099a78815g4741B4307a1540d51542h56570a057858h14312
6175.4g28915f11043b48794A24488D69987E06229B37524a59753c44010c29786a98359
6162.2b72971d88432F039a26956A54181B51419a67259E0680D7593b42951e50295d94035
6147.8A20210h6009d00810f59698g05845g91326c22016B0588A45474b76852a132454
6134.7i64253h80357i92273f33834b54780B06297F64330H60491F59837F37979B22883
6121.5D49402G51263D04406C45160A16940b90433c20647b86748f83615g67030f36239
6108.3e50935g23250h13333g20818c04153E4568A10271b98113b65454F8542G6028a80218
6094A55038A65989I5314a15635c74200c18230h481A21942D00064b13065B78387B69498
6079.6d8243a66494c61335c28224e94698h01906d55525b79841d02366f48294b76293
6066.5c9703i6305A2080B41777b54020b39057A71454G34855H27892G51023E00312B2984
6052.1A13057B38442F9983a248a48083B39700A60949d4957c7538b20401a18890a79894
6037.7b8572C29733d7400b69885a77934b83953c77990a55596B82073B66285a30763
6024.6d6642c65944c88242a21941A51015E38054H01301B78279f3054e7609a09772f52193
6010.2i66377a158470c01852A28977B91057C73427B25315A4859a85289c37223a99394
5997a30815D1976D31974D87098C09645F17069E02884A19431d37877c82551C37837A76481
5982.7B52584D28844D39042G92792E20893e4238a48048a4648a050D1657b70286A8302
5968.3B9569d07962d01459C6612a02244h5724B5752a32249e35925d09658b2364b20719
5954c31939a04315d5376a48151c46036b23439g11723d73039B24228D70068C15947a23291
5939.6b63984A22462C71721C4266d86852e14741b73331a25629F4261G1178I1991c79056
5925.2f53094d23148e10572a59655C57600G14041G36242D98396I4801g7754C32332
5912.1D67773E03406E44499G4550D79754A20982a50325A31946E05698I18769G67429
5898.9C92260A05429c08554g71750h73314f40303c88471a72028b35079G6339A21520
5885.8E6853a02504B8516a38601b66277a75260A28064A13096b0683B18867b513d98468
5871.4d99157c58474b29194F8074C6091B31547B27892G8007I2071A91857C07065G23789
5857F08212G74769F97347E78363I05638A352098A820227B806516D307487G781626A6523540
5843.9B1822744A3406046F900397D483531C248363B091457A306284G50684F67515H30615
5831.9D50697E35434F30593F54062G50829A000046H98067F05697E24732H25107A125208
5818.7A485068A784399C113270E258424A0468987A9745324B0158922A0933378E273833
5808B578802A946177A771185A375564I47517E49881A121565A838275A653508A229148
5796I37690F53427C36238B86823A071445A494866A366749A028876A370354B163931
5784C629898F596336A2661842B0890132A6184892H300827D045934B209394A490785
5773.3I88453E66654F29732B76268B52167B61955A75150C6332c29586a02298I9586
5760.1B3946F0879E59033D12500E82287B64248C49045B09097D12786C41817B41554
5746.9a1333B45563G67427D33295A04691b47249c64451a58187b44270c11326d18306
5733.8c65201d27152c50331c66833d03956e05654b35434c8642d00861g15928c37815
5720.6b68181b57627C094D61964C38438C65631C04142C93081B76312C36966a10818
5707.4C9589e3190G6378C69124A01098H6628F10527H49836D86570D96435H90984C28731
5693.1e5322b98776a67399c99701d60926a47402f029h3774e03588f42803e62849b77861
5678.7a08438c53760b68447b76943A21027A153981A081037A82875a12991d14098f39463
5665.6g93819b88568c52847h25613i42361d41507C2061G3494b77880e77380c99851
5652.4b94947C8998D37680C21530c6061a1122b00996e90921c35232c26609c07966a32722
5638C05483D2172c81585a041612a042928e60701A21400G34341G74626C29588E7225
5624.9A2183b32342b52020b31477b63264a09862A90823A59188b1288f3683D9370B28875
5610.5E25880B26896A85672A34024A09404E77400A45156a33301b70444a55183b21586
5597.3E6241C8001h5056C93856H7700a20265A1688a80855a45736B15595C67058D35741
5583D29829C22669C55055G8069A69270F8955C30407F8655b99793c82271B0946A03343
5568.6C6651B84328B62583A82121E57263E37005B26328d3231G8716C39724C88554B07160
5554.3c47535d7593c26306A05294G6098A00224A20742A06100A5567e83429d03045h5879
5539.9A77635F81013D78619D07063F65498E17244A73364A98160C88975a8330d65856
5526.7d36544c15844f00766c36745A99075A18948b06811A18411C63391C17699D66247
5513.6A42157b83166b07645d39760a6337b708A74533C23310A75928D23081b25129g10008
5499.2c76691B64744C18147A58249a26866b31451I0280D99461A17001c08155b18398
5486.1e60540g50819a094617f99506a82793e9809D4915A98846C75848B95681A5723
5472.9B47522B04920c41711e77787f48984c77784F8699A83423f6532A94401I0064A52455
5458.5B8401D2755a83300d52269d82050e29231c47662d96456f92336d66184b2843A16290
5444.2A05232a52664b22245I4646F57633D47915A61029E00248C73814B74654a72019
5431d30470a53514d8141C26471B99089A7888a04772c48702c15449d20242b05490g8354
5416.6f43871f76827d56314c251A61864c60196a004509a029885h08695d09822b4174
5403.5B5702B10243A44701B17544b93568b42712a03763d60964c56588A1126i8372i6859
5389.1e4883i0173e11566c94284f0181a32439A45429c24478c22470b26843d89155f04379
5374.8c31138c65427e52393b32806b5934b15242e23028e84260a09382B50222B16236
5361.6d0603C53069A38699a21127A18751F58911G08015D57631b86830e94574d16643
5348.4c07936c35603h70821h45039f13047e11867a97756C06428A68364G3994a75143
5335.3b87992D185A71082C79079B37589c08015d86780A22630E77546G3591a11180a67018
5320.9i3703F4565B6104A71146f170g0510e8804B08001B92113c0253g4491D22513F73552
5305.4B91522B34182B91458h2306d45549c34089b26155e90422h40998i63023i28340
5292.2d95844A76314C8329a92892a77580d81554d23475C98613C16735a32431A10345
5279i9974C42510D19438c7972b40837A88687B17838D18639B72793F4462c49381f01682
5264.7e84360e45291f10083b55683a10447c52284a92545a69390c61900e92535d76279
5251.5b03847b1598E0710g5758E8147a91489A86175C59043i0701c18220c17421a67675
5237.1e61854b05391b21421C1167A16571I2213G1208C47781D17677A74335G4553A65909
5222.8C82115E34167a50808d34016C6944b16875d28489d52972d19568g3727B89134
5209.6G0685a78565d13768f5157D47356E33454D51559C09582a93015b63680a12224
5196.5b758g977A09152B66383A61584B89235E09555C62506A44104A03076H9590D43404
5182.1F63555E59846H70835E32071D42478E43056B91168A88871B53689F02463B9187
5168.9F6871C33871C17463C94780E23014C17183I5182F8083B61714G8416F5403E25123
5154.6H23030D14173b25959d00830e44913h04315e82529c59411f48600d85713a66880
5141.4a38973c97170b72074B66702D80396a45247c59954b98078b3044i1801A00695
5128.2I8075C53095C85D2019C94811C80900C04669F5978a54552C81646D76471a44830
5113.9d08903c61923C1138E3648C14629E32335C89215F80251E67781G2051h2707G2336
5099.5C80403D10115A15593A3164d68679f18930b68281g7398d31295f6251b93758a86943
5085.2B42832B66490C38054D92136C3938b38521A66105h5415A6033g9348G7381a14759
5070.8a85513e01814e80176f22775h19018i14247e80477g15717e42134b33619e2132
5057.6B01275D78380G56385C83722B28706F71682H85423D95222E29593A94716a46174
5044.5D1020A32891b35285d38231c84005d13563c56143B6780H108c54810f02064c57114
5030.1b96317C0594a12341b4454D69217D39009D89531C478c33350c31291b79376B95992
5015.8D94534C28024B8224c4539d1044B7357G7983a9454f9640d96358i37645i43454
5001.4a120394a031039f56813d29698h63710f49294b01585B0248d40766e70754i46118
4988.2i11736f34679c79284g03400e58111h4924b88247i73210f72548c04160A65371
4975.1G6655A03986F1739A12736b3640D5889a2612G4394B70867A17288a72447f7196
4960.7d3653c02099g90272d26787i1041b11876f35678e89064c46243d32354d19324
4947.5A1096B3861E04933H23115C58911a33403d46524g93953f84509d55204d99652
4934.4g7244D29974A07976d40435f81231f58388d47137e48783e79147e25D01927F35074
4920D32247h6904h07919b30416A822A36872a86419e19348f58759b54384a53417a78654
4905.7b43265b73043f88737i72073h1446E51848B88089C89142D82228e993a88878A63194
4891.3a34325i7347d0955a02528C44324F31175E59983a51128A0961F3040H9422E347
4876.9a92128a2373a79041e73461e10993a01234B08687A20649D27549C91676G8500
4863.8C65097H998d65083b56470H9763B50973F74018C74184C33308D95799B54088A3887
4849.4B8544b86844d72737d11181e79986f24296e04976d61497g65362f76278c09413
4836.3b61072i4510d75861e65334f02623f88285e17099f23367b43607b78328d13767
4823.1c83803c25568e64876e35111e47317b6629A36574B11014B96422A84331D39003
4809.9C59693A55301B7865D8711d54829g51326e24410b88416b3495a20970A99110d22926
4795.6a62028d95300d62616f22872a57347g5791c65332d7545b55417f35898i94613
4782.4a103940a029097e86686C23233G80228E42649E43234C84403B65279D02b29313
4769.2a57187E0836F09769A024858I42863B90432a22641c24831c77122i1713A52555
4756.1A72603A03911h4789a48837a21695e0938b24615a87376D2366a26820f7620A03348
4741.7A91593A16372A05516C89249C13083A26649b04888e83508a86367H2161e0888
4728.5d17166c52156e41680e50461c79575b51766a3i3516c2189H2947D95454D92107
4714.2D13711F68338I97982E97473F7945E09300F23717D18559C40975B82001c54516
4701e99521i01547d22486b18118a22820G0446b62040b25176A15685g4417D8752C13208
4686.7B59492B48187B82127E89567D12579F7957f1508b95993e57481a95298a1965c00206
4672.3A67215C48463B26375d23161c93866a21462E2628A69155E4538b58845a00502
4659.1D4976a27606c3981b96576f30754f03273e65157c0912F55192A60339b61771e39822
4644.8d24610c71661f36182d14119b40848I3708A45373b55126h9291C73752F94327
4631.6C49012B7737c66292c52175a55088d49474e05374c39444c58097c59850d20248
4618.5f02957d21379D08447A97886D75903d8433a80916D4548B90326A85540a44205
4605.3d38757f81399A58896E34459B16673a77536d93647h7555A59945D79831B85078
4592.1A39121a07696d1185C3979D18779E17383H2317B20078A31680f4423A43475A31871
4577.8b30984b0834I6097B81859B53521C89680B99657A71563a72186c40513d20509
4564.6b62416B64039D98748D33948i3205b9530F3091g70233a057912f49037d7616B38091
4550.2D15441C25958B0531B69032C22692E18705G40382D12123D897i3400D99718A39743
4535.9F4078B71670B95959A91785C64574A59473A63229B47038D2248i223b60988e36271
4521.5a40918a61871A45147C17608F58627B90218A42419B9940F18146I77640H73133
4508.4B60633b93238c34535a47954d25762g27437g54704e18746b14064c22717d77025
4495.2f43335f52279e14760c72117b59385c0349a71385A93151D90540A71391B62571
4482C51642D58476B45202D7519E5399a05904B97563E15229F82575I25101G48228C51155
4467.7B3033B38145A68978B19047A7909E3682E28128I37184H12736D26960E39840D49996
4453.3G92197F39813H8928g3740a72784a07971c84859e10765e24893A81511E85140
4440.1B09557C32093C46563B89490C64906A16108b44684a84815e39998h78433d92246
4427c38674i5342D09425F24117F6232A11151a52388a79309g34274h29655d35982e06006
4412.6a49768D6842g4606e54396g22129c68320e25722a009283c82724A9127B3731B41572
4398.3D4571e44554b67405G8768C65960A87733e9869c31313B007A71766b24832e33378
4383.9d80180d54691b82212C163a65125B07008D94163H01712F24856H03504D33686
4370.7D05057D79799A84181b23269h7673c08212a98187a14248a31017e75046i66920
4357.6i29265f87728f66115d64836a94365B31964C23437A69946b06956a42912A9663
4344.4f2918e7885b75026c32382c32171d44667c31881B7656h1749b1919I0967C41235
4330g5986d4639d16858f02790b80644c08002A652A41582I1207B56123A17876g4825
4315.7f0001c24110h33870i11002g32915a49120C03876A69900d44197g05448b72839
4302.5A82382A63490A79714C04025D2331A23370C8343d78186a35114a1646C03805F32661
4288.2E14186E02190F7360A49709C09629B20743a09049g8719c07452h0794A92049a04871
4273.8d51259f70505d04953C8465g2548b28561a30411B48180E82081F28535C22892
4260.6a32479C0885A55221A94054c44747f27114b30312C49632B90392F1579e228A15143
4246.3C92868A38038A94616d89739d13436F8376A92212B1656b40717c08744b28456
4233.1a80698c5680D3524B51050a09418d21151c37820d43064b13868f6496a27242c41683
4218.8A2814C947b32602b71524e85614a71173H3367a6330a3472a30014c65013a15204
4204.4A64318B53696C00843B19236B32803E08661E21747F05031b2082c85873d21274
4191.2c18852b12071e66830c33082H3997d1945c81730c20311H6713a93677c36128c35061
4176.9a14959a45766c27164b36547A63544B09797C64081a87069h8828c46618A9789
4163.7F0130a96120b26408A96143e805I822A37202c415b31752c43488d18344c10053
4149.3f24528d81323i72046i72481d78931A9513d06337e23117B930A78186B74741D75070
4135a1125B34846G97000I66353C77260b88747d89067a79060A28148A09700d383B50752
4120.6A17020D29379a95682e51952d86936c00964a83778c92898a92060h3547a54984
4107.5a7738e5342B52350A34532A76466A35732C6084f2738c29767e25744b53763f44347
4093.1a173037a124640g12359e37842e35218f32948B18999F94072C32473a6116i8784
4079.9e79136h28405a001383f87744A23078F99704F15707D89737A51710a35371c79236
4066.8h75646g37553a108889h33927d06342d94429f37681h3035a97979b73989I997
4053.6f5550E050f3561a48702a23574B26792C78700E79321D56436D94159C16169A59805
4039.3A75845D83247E22168B98018F09724D73500A41101B823B46892B45830C12521
4026.1E5434E07981E96580F91805F70106B72431C29434B57884a16050h057E51377E82770
4011.7H64687E50866d0580B63750D32422A90740e5712A41663A06520c07953c36501
3998.6a42549b61665b68448a32511g2587a65714c26879c29260f31482f06146i00802
3985.4a050981a098391i31446h68541g29321a99258A13228E8622B07487B30310B71138
3972.2E072A10688C81483A69638f25b2214b81393d52218c66566c60641f3865a47427
3957.9A52548H5911B54419D75557B95247c1627h2032b65671e20733B67032G07726D40888
3943.5B14630C71384H58244F20531A86691A25905D4723D47881C18439E81581C22036
3930.4a53830a52480e15236e66193a48386C37720H39779I67058I42088A000189E04906
3917.2A42526a71834B67653B5674e4414h4532C6979A49324A98234D7478e8921g8260
3902.8d82843g81753g35640c72477B60114D36932I7121f5400D43317A0829d56571b14386
3888.5A36735E33773F62625B23965b65539g72202h56961c66326b48763a44648C4478
3875.3B34459D85871C09412G8237d8355A99733A14083A07166b43274b78335d33242
3862.1g62701d98556b61640a52733a71256B35972A31603d81934e97996c51128H964
3849H0322b47380b98611c65916c26344e76417d53633e10478f28333h72659i66734h77703
3834.6e52152d42676b71504I7150B59752F273I5777d90585h48916g59708d55883c10654
3820.3c39945a33444I8797d78196e56296b67189f2654c41053i07131g14062e18480
3807.1d28665e88116i44412e31144d43233g75147d20538C09954G38747B57299h3901
3793.9A27772A07719A03153D34865D60605A02637b8816c39272h05151f67979b45550
3780.8b96651d83939f14467e96392c61687b31951d14599a8943A85261B05502b24554
3767.6f59825f42022a65552B49066E33804A56167E81717G67212G47877G48659F21793
3754.4A56893c3422a18289d4732c93999d07285A31695h2088H131b42912d87801e04618
3740.1b64904a65061e45278g11045d20401d87295d28172a25814a88477h3615g9712
3726.9d9745h6155b3316d55917d77403c05762A28336h7524d03042c89035a01495B87170
3712.6E59247G15114F61402E49136B13295A64637b10475A01678E21100C22027c21584
3699.4e14295d65713b88380b64891e92635e16877d40001c96215B84481D45622I9032
3686.2c97680c6376D01164C75983a92049b5815C20011a81750c82939B42951A0772a74460
3671.9B7707A46462C51942E62116B59496B75107C09250B08753A37315D14770D09930
3658.7C49373C18428A01355b53182b46410a48642a30092a51419E65878H05908F54857
3645.5F18306d8807a13291A00096C86612E44762B08785a37003d74082b17814a11510
3632.4G363b76771e25450h47989f69121b52263b61664c7097E03721D75455D15702A06638
3618a92514b08679c0883B0849g8650i1310b16660h8413A81917D83473B58270a06140
3603.7i3551a87880a90242h01971d72274a55414A28606C20568A34315A89995D88268
3590.5F34431E95689b11626a42173E9145a98209a19599C32839A22657C2848a01369
3577.3I5921C80741D72586A07608a05845a01239a35421c9271D18814B89220C57869
3564.2C98991D67659D14890E976f13302e26699b20710C20992A41244G2265b78521a6746
3549.8a68370G7094D17789h888b96872b60719c98786d93828b09005b38101H552c61668
3535.4a95795A78616B12494A67087a21689H8531B05920c72707E6502D91853G6028b08705
3521.1c58417D9379b23513e60471a002528a277683a092346f28076c41221F3128B07465
3507.9H097a14578C14371B17282A78434B32721A89706a29657b13681F8211B346f63310
3493.6e84788c83354C89779A154776I75903D39548B82802G3449a13501b47070a53204
3480.4b1888d0443h4553a32563C8430a65745A60786A79043A05854d840D7928E31939
3466C97520F7329a83890c23751b76257b17375c00691b53434f11087f19039h9733g0418
3451.7e4446b09074c62887b24152e8681a09307d87454b46007G3533B35063B07109A08026
3437.3D44362D46525C60143B03894A9465b12279b53500a80450e07837f74418h94536
3424.2a281852a117312f62775d07985a77730d09401a81760d2693A22418C35040B63206
3411H2168C3084c1531G2912B69092F47688D39511B38718A84183A44019b2732d01298
3396.6g85625g47935h30415f84470a53621C07326a30963e34076c37922F03524E62626
3383.5E2924c70042A78218B22831A19024B18815a64767c19708c22792B3121A90660
3370.3C21749F76724G27911A02489b02632B28508F4636B00970H4412c17227b92612
3357.1a26314b67254i301C50487C12240C42321B0306E2017E25188C43304a56568b97151
3342.8a74410D33269G03094F93243E25951B61861B03851a00019H7876E89859H63808
3329.6A112848H06607F75847B98823B65813B86240a24602C3027A30804A60040e08290
3316.4f20768b35801c19009c68950b16808a78353d86351a49289b87237d80830a84813
3303.3i3462A25296C82800f4338B71560F21411E94498D18559A93271C53921B95327
3290.1a76580a74773B50989D25627D18188C82750C66543B52002D14624B54920g4i7998
3275.8b24227C4839b23257f35504i91529f47007b76847E255B0623b22790A64558D98041
3261.4a23784b59258A58139E05484F78642c22499g35502e95507e50877e48532e94314
3248.2g41733e36004c32719d28424d88276d38384b61046A06199D69071F49006D08508
3235.1A83232i4866d45291e60126h65647d05419B18765A62372i9862A73962A26562
3221.9B73123B05675g0654G0928F1541C93497G19035D10349A69228d8776i9199C13163
3207.5G10486B06370B4449C16491a1103A47819B37094B14708e10a44560d13642f20563
3193.2h01804c16268D66120B58525B85347C03633f2271b26564c2621b2155b03377c24243
3178.8C0192A87523B24498B40222F33190E97134B31524b24260c66161a00848C64i539
3164.5b35619h47505a102202a150651a266448i25316g02655c89917b46188B94307A41174
3151.3h3176A59640B93284F9765d9703i8836h7113A26942C25321B22551A35346f3560
3136.9b8771a77925A36969A40593D00351A29203g3684b21181b8679C87412G57706A490431
3122.6A060535A096228A971866A669564A421737A518500A347618A728639B502137C063451
3110.6C627343E351766H746794A6515788C8356408A12863864A40423744E2393788B2437180
3099.8A1575939F926075E017044C813218B982283B546810B016261A355819I52121H18542
3087.9A468279A829652I21723A208892A876470B326519H73372A30732A03399B31199
3075.9D38452C9373A60900I85843A104837D23991B01326F41475F53804G26321A036821
3062.7H39028D08146A97761A87569C17657D97986G13462F97281C24145h4467e874D36439
3048.4B61209A37877B21902a3765g62185c04952G4135G9009D04982E05177C12526D74874
3034G50244F75344B71190f7701g83536g71119c38144c18194b67219B83292C17566c340
3019.7B12720C07068E55047B12233c7984h5104i66C82243B42595H6068a40226B33595
3005.3D17626B8627H7649e9540a96642b62386A8670b56458d59375b43776g7027I9391
2990.9D5413C7599A40860e8126d19303e47145b61977A24550c44445f44024c82876c01387
2976.6c20878b32994a49202A33266b5405e68659g24338h97035f88889a67727B1294
2963.4g3267b35400e43339d98530A26241C6474b56286A74655B04519B38885B01929
2950.3a0512B27459D31763B52184C8837a05863b59117a29594I3202C07187a31209e12193
2935.9e06267c19368f0211A46286A14269c51361f54162d60943d68193d07950C76491
2922.7C84378C08808A23945a25380A08461F8735b14772f6704b38056A9049E08054B55428
2908.4I6372B59566D88294a79690f17558d08204c91041C95863G178B04645D33911C33412
2894c83908d22094a29604C68683B52620A20776C50182i7053d56595a38989B81675C66875
2879.7E5321F3048A2956C83796B61111C15809C32683a125d97149f28071f38766g25257
2865.3b94225b82738e36530c48520h1338c17653d15509c67935d43622c68406c88140
2852.1a35248B74156A90990B68212B63590A6712a48612f9785D0446b53896d71216e29473
2837.8f47771i5561D84995C64743E5517F9452d7358a9648B6728A94104C83562E24081
2823.4G11224G18577D41568B28709E7573d69807c25112d84701f68816e02877c47578
2810.2c26757d3799F4098C8556B71499D03735D2256b91398c67767d20877e8653b19005
2795.9d93267a60875b30598c18449c18437b46545e07093b70263G7867I575A75687C55248
2781.5A93185I9389c8894f8775H9035D30489D07383C65928A95233c33716b70976H1682
2767.2D10810a18979C7733c59139c70408A45720A17228c2581b16513b22650b77723
2754f06390b82227A89775B88796e1113b68035b04071b96078c33677d1080d63496e90766
2739.6A3260B80516C7392A99298D45121a37245a75844A0015b35236c28612d34040a5018
2725.3A10393i2764B6796b62838c70523d01442h0800A27149B78206D0183i0733I2635
2710.9B81961G55174H41790D05464I9407E5571i6164b61184a66671A77132C71648E0965
2696.6a64597a57695C7149F68379D69811A00367e8578b39970a43295i1475a03562b87733
2682.2a09377a1913E6218C58052d58131e79789b63745c01982e36757f02935b63351
2669c08624d90617g19232c10850a23631d57462e33881b57124A06001a58638a67091
2655.9B50457B11662a70123B2550D64464D30558a66596c08635f93282g70112e74326
2642.7i7995A24297B70571A20558B93851E82049B08282c49704e35514b88111F6252
2629.5B02835D01879F23771F29035H1487e00230C31259A04232b65008B0600A41828
2616.4B90091A47529C3584b71885d56830d13593e72810b87870D33213C33822B72449
2603.2A01061a76555e2840A55204B09518B49468B11571B18907E54955D41696A19244
2590.1a1418c28791a04317B7352h6569a70345a11368A93662C96524F7686a82808b13889
2575.7b07888a73860C24436A59787A23574e6548B79831E02752E55313C31453B04070
2562.5a33155f73521e78192e45137f79542g18458i83321e18442c52226c78397e66281
2549.4a97517E6872d9206a58176d33526g485H3067C6041a62713A8875G8447B11797
2535G9881a66281b25501D49163D66393D01108B53005A1760A69718A2831b38038c78327
2520.6b54725a62743a21988c2518E0518B62344C27623c99304g66500h18449b79788
2507.5b8852A2684a46162a82039H979a12342C40219E02365D38178D7589b12389b95678
2493.1e2778a73424A07222B45258D53226d8531c37110B09850G9451d97318f36372i1154
2478.8i3028a26442b48351a55561a31948d97953h26768a87815a76368b3745a36600
2465.6a47511A89256B22716B28110E19304G55060C86735D95282D82889B47561h0225
2452.4G8776B71332D79275B45062b62655g33625g69747b15101c02152e57197d87993
2439.3e11822a38602E1221D22061A52078b16749a88058g0444C3218A83149E64733D80101
2424.9a76677b70377A89419F5241B1610a04619c4058C02612B44035F1625b0706C78843
2410.6D91679D07468c17535g00399d90593a10800a21701b3545G6740E4261a87178C67249
2396.2F12025C96254E02958H11800H89607F31184D65545C29360a15645b54032b25682
2383B75156B11074C19056A44744b6585C35186D18509I75917A144106G60692A30604
2369.9A51130A38467d2329c62622a13095f2399C3283D47264D56818E38778C60492A01999
2355.5D25976D98226C47416A20162G8073G06469A522120A905287A922677B184232B553972
2342.3A687204A715303B089736B313270B893676C717906D983674F783846A0133419
2331.6A7610252C6732288I4120928A94208576I5380768C9020564B0114728A2927000
2322I022836G151473F922295G210731H294422A1034457A7731036C3635588H3731560
2311.2A88765584A01138896D0340856B0589476A2682959H093348E535005C925298C440335
2300.5C353942B776175B346923B194136B290411B411897A663684A432449B137019A711686
2288.5A570419A444400A382651A122679I32749I74077A317351A051502E52555C0293
2276.5F65877A071687I39274A139443A241000A470238I95034G65314G02467A080302
2264.6A272044A362859A580947A086704C58994C84917C79459B49663A20248c06321
2252.6e73158h50985e14166c1632f3740a15930H8512E54650E53236A81248B47516C24974
2238.2B42484F46462A165170I15625F30671B47533a47958C88178D26829A15055A39958
2225.1E16092D92792I3745a30983B16683E88486F17469b10341b31414a42522B58547
2211.9C11257B4820a40292A50175E99510D23481G0846D9484A9468A6344H0082i7638
2197.5a5028a29331e05416e58680c40504a47868b27116b49512c4187E1050b46261a21164
2183.2C54368A89228A0454d1231B11517H36699F26023e5617A02823G3076A67430B21882
2168.8H4065c50174a34749a71213b73654A55974F60203F11664D12260E97252A94347
2155.7h8766A1363A19926C67574C39229c1047a0632b86877b60279A07708D07961C89743
2141.3C48785b9880A45062C27650A86429A0254A80401D82988H00975I66296A294470
2128.1A364223A805676B838204B867317B073586A924374B134292B672533C519816C861482
2116.2E037638G989518A3629310B7125994F7796400A71895424A23581016D6706772
2106.6B0743840A1320478F856602D417670C948746C304353B221699A763093A247202
2095.8A033706A524290A709655A977170B095780A480551D81875C72078D50341D27127
2083.9G42424G13258D81184B82924B19063A9188C98854G09156E46453G55021E32244
2070.7E95137B15194A37786B16728D6841A49890C88630G83661E76517H35080H88415
2057.5C48008I3691C52475D34685C70714D01130A62232b29519a52646b70304b96919
2044.4g7039B69282C13914B89083B43272D86248D92118d5428a36147a57948a37292
2031.2b20313d01266A52484C29177E69935D86813D21064D75116I41911A211265F24466
2018F17663H05405I89740E90829E17864I26626F42623F60823C96716G0524c60446e22075
2003.7e71461b29656A54072a07519B97919C04752B60516B0599e23331f24197c37369
1990.5b42456A35020C50288a06506a92291a75989h5547D17573G99289F67463g7708
1977.3b16102a19778A22853C30058C77998B56134g004a46630b09430b83745a15331
1964.2e22511d89054a91342a6958B95819A143653H49066D14039E05652F75935E51250
1951F34892B70693A15512F62673C52633A3833C3630C6112D96277I65147G92076F47061
1936.7A144442A473001I48035H07401E31739D13756F84796H78277F13299E32619E06140
1923.5a20825C6549B43356B6636B86832C13851C93119I2302b82781F5189A79152a54285
1909.1f11235i86195g91931d35033g65887g10997i28767i80222a92448A24860C46185
1896B24610d4022b19196b48707E3964c49675c29680i4643f75744g63246c24590C44222
1881.6C20331C20086H07197G04953B99941B03803B72888E96023G06273E41445D78765
1868.4E71120E13263C63683I2121A77438C11459A82350I3164B41519a29395d55853
1855.3d38273E1283E24670E46341C04833c91213d62215b28607d6441D11160C49095
1842.1B8314A82100F96943G76735A89337A86375A56469D05364D93509D55345B37545
1829F91378F96646E38783H00304F97960D63269A22234d63690a25809C2178A4366a97657
1814.6a0661D8956A3237F1978A81582A5305I1858b63764e7686e5972C6058b01525f9217
1799A52221E48858A097922A376962A172828H80481A145017A208230H04796G84143A011807
1785.9G97887H50080H30825A138885A182706A204074B395120B957345C778347E296463
1773.9H528316A5694985C2425894H3399008A67525760I4500280C7500312A7561240
1764.3I907760F107698C973989B801976B229743A783440A538051A632029A518898A238962
1752.4G11480E56300F22118G20571H89254H92990B87504h7311A46700A44792B49197
1739.2H9119a86521A4365C05089D47999D22677E05938A85121c70108c71257a5670E6332
1724.8e7328G9614C32045A46912b4654C20693A59884d42548b69289C10491E10059a7244
1710.5c23191c14570b20904d7806C93762D09805C65657A78680a94085A8402A06582
1697.3d6961A87167C6121b54249a40708A94123E10897G35912I38348E82349e57061
1684.2B9270F71960B57829b38625g9111a82444c59409d86742b96015b63315a90923
1671a53960e04789c90536c29725C22042B29736i6497g96903e84029a48525b41055d12300
1656.6e57466d83492b43313b45889B56518D14730a807d95417d71500a68684G0668A63124
1642.3B68880E18586G48249D44604B21500b82658A89565C75333C98701E67213C55763
1629.1D55483B33480f3788b92334d70624h9324A50232a8236a17217c75041b66331a77975
1614.7a01871a65275A50601H8344b14436F3706a00160H5403B5417a65150D7147D0790
1600.4c6668A07566c70677F4174a10788A79701B7357H1098C07446G12928F89888E93341
1586C05631E79897D08769F02033G13198I23904A084025A007545A367938B265186C233309
1572.9E322440H936433A6925432D0076628A10759664A45383696F3745728B6312412
1563.3A3954548H449475E259034C465781B353351B517920B532581B182725B235115
1552.5A930123A372538H48293F59408I79002A348483A621132H77240F41688D83158
1540.6D39391D65701B04915F3499g3128c48267a82033B37942C35909A5981f684D93445
1526.2D61233a76627B4524B73252B17474C89102G91908I87552H39677A085629A075724
1513G21111c4454e66568a54568a21968a74529e87821e29507b89797I7631B63531c96535
1498.7f88068b65274A78503B13264A75465d226a33633a52805d72823g79234d04049
1485.5E591d28446a72992f3710B49374A48491E15877D25435C81779D46043b38134a96432
1471.1D7276B27353D15505B88870A55372a49613i9231h5003c5936B828B06216G6948
1456.8c1654g5206E27388D78664A82575c22881B67114F49138D94376C89624B88434
1443.6A57884C44466C87408C55223B36969d8823b86764g13037g61981i18629c34705
1430.5f5661d8203B36711G8948c5710a50856G14096A064695E31770B19966A74003D27538
1416.1D12308A31406c54206c75909C87167D86739a64470d29862g03461b99807b5117
1402.9a87061F1819A62671E85297F85824D65786A09802g5347d50303a96174f41784
1389.8g69905i13328f60903e93343e59662d56294c17890c55519b88971g1359E259b64255
1375.4b23388d61607e79694e8606A75508F27059H28746G54091B54639a2524b52732
1362.2c06270d03280c84975a81918a36224a38176D13874C92218A84732E1128B14327
1349.1I7506e28549h73918c89929a7703b04774d45133d39286a09374a61697i5388B96967
1334.7I2082G1849C98330I1812b89065a25543C28351A63982A76941A01364d06566a77393
1320.4a9620d77216g80227c67470A6598C60485a00242d75351c40385a69513d5360A35970
1306D02595B93647a52232a64947a69295b93573a7176a94519D230B40621b56491b09982
1291.6a17894a85114b65313b77208e14508g09547c21846H8868A36243C78774A46351
1278.5F32114H24928G18556C65180D49526F11910E18988G7546A7925B83916i0145c91287
1264.1c79942h2998A34974h8945b26972e9210C57531E8538b82950h02751i71606d70023
1249.8c84390f3437I808E02767C69254B44201B62364E7690b05711d62019B87972B77706
1235.4I2518E08999D64975E19039F36098C84314B1582b39844h07008c19006H0391B13657
1221E1084a4066E4338A27776c6929B9137A29282B64740A726E8358C30666D43435C27890
1205.5f8560a87203a89103c01176c63412B37655B12836d99330g18504e73866c83365
1192.3A18518C53094d3841b33898B71107E82414A151780A138247F51443F0183b03871
1179.2A32974B71392a56030C132F9526C15921D86368a33321b60337G9506A29131a12821
1164.8a06212a06200d05295c49713E295a06968b87479g68789e59872i4545B16877A18461
1150.4b85785d91803C4463C16155A14603d26284c32724d451a03032D4948g6605i9620
1136.1b53875D5101d23945b31699B2030b3782d88016e89214g45420c90949g5651c48507
1121.7f52958b23165a29490f6898h5178a13424d817a37914b10133b52594d10936c45641
1107.4c51605b32508F8184C92758c26742b16732f390C39443F66699A90216c98481c45460
1093a9226a0637d03327b44349a57250c58023d11009b21101c14434a93692d79390a87617
1078.6B67437B98978C62853E9346c48116c49392a4331e132d1977B43973C9778c34049
1064.3G4017F15406I10835F00811B08721E8078b52533a20303g696B40839a37387b75034
1049.9I75B87560C60545C40622E25750B57576d7717D09385F16986E92192D62258C16792
1035.5B59232I536h500a36526f25295e76990h2474G9065E26989B65064C28166A64882
1021.2A48770A81178A61965A66992a6632i0697c62105c26256C90516H30894F64799
1008A96779c38439c99532B79372F61831B33350A72115c3210i6176C52342E59865D73185
993.7f3905A35238C39532B20320d1627a12516h6029f7149f8895A36575h6424B32806
979.3G15064I93265H72619G40106E12553F47087G20260C44595H7273C96312H10702
966.1C70120D5680a63774b06105a14208A7821a79342A02660B41534B05288B38970A62091
951.8g3026c8295b54899a82493f55736d91178c64432I4779A92598a68750d60114e43274
937.4A78933B49427h6379b72813d39274b0954F639e6719c72660e54025g05697g56415
923.1f53801e80590b66771H901d7363A72740A80868B48447B00422D4077i0104b12003
908.7F1062E32618G77459D63656D13177I46820C16850g9367b72187i6821A21223A66715
894.3c36230e85464f64593d48999d57220c74935b41413A5590G9107B37509C61161A6641
880g3517B74175A64451A45863C64324F1261b00738I2477B77999B73582B9893G7504
865.6a49537a63115a20985e137A73063a98292d15682g68713e82150e27128d78478B1241
851.3a41791e33562f90551h42678f65671b97466A72524I3294C6554b92294a75808b03247
836.9d47304f9975b50209e25610g77144a93513A59904d3583a04369a19518f460A18729
822.5A55722D09934C82002C57050A04737A42762B78135A50351B30459B09279a71120
809.4d94222c66441A5131B19580C12336H3700a55088c22907d27673e82211a73423c67186
795c85825A91024E03933C74990A8774e0243d90346i76372h99295d51465a00785d80552
780.7b50838B8789I4213C37197B01268a21342B12372B67368A63212F99019F44605i6956
766.3e44987e78284a46881b38063c2533D4157A07659E08976E09670B59494a07335c8778
751.9C328a30130a22769d12860d63600d69080e35252A4169B49131B2928c10656e5744
737.6e6207A01611B02495A16435a35627b55283g5602D54432C19827D5442A11146C07173
723.2C32173A00860b862b76798c25785d8952d6365a85112d88438d51646d57750e99657
708.9b95062C00994D58244A90274b8777d26931d35394e08258d92111a90309b36193
695.7e61211b23843a73800i04855e81137B04f56982g34828b34519a05580b10479A32337
681.3D34375B40622a19358c54834d63752d48569a22483B64486D93024D80964E73852
668.2B88945d60034d25912d28402e98058b73380e01094b57366c2083d0475e21002f44159
653.8b05289a45046C27964D95296I12672G86828C73539E23125G54763E03464D14857
640.6G47861G23187D92531D63912A31328a03545c14310i636A17860A37369A49031C48654
626.3C07957D78506D95452B45848A86970C11443C72405B66540C70927B61802I6472
613.1i2838a42346b115A12309B2218b25119d13676b64192b85106a3471A12946E34098
598.8C17897C93950F04242C41755c18359a23830B77717E6192A8368C51927D79324F4100
584.4b23058e01415b82255C59514D50922A95413a29103c5708F2854b22067g83191g55014
570f87771c71434d8253B28219A64920a34775A37215C43047a56492g88246i53494g43352
555.7f28335b20073b38658C7243c5009a32917c09405c05516h6087A51898b75402e9466
541.3C76459b01106d96608i8821E21910F78509D66264B01222C59064D26499F22675
528.2a18557d86450a07872a69836h272a12508g929b58690c23231d38966f37573f92728
513.8g79279e92750b00515a26609a29784c37685a08712B24593B27732B35117D17372
500.6a24696f02539h22681g01784f24519d44698e42793d37346c4457C03628C56304
487.5D66839B42233B42075B65127G2224c61684d90313a82412A12853C69756F66786
474.3B52679B86755c40865f57720b95856A3412A79865H48399E84679C09207b3520A863
459.9E02227A88939a32451b60187h21308a151785f31432b69409H2788B83674A49930
446.8g3381A01744c46131b78419e55288a76777E95021F37212D28366C64155b3592c16422
432.4i9726B06420B90059A33412C45193D99814E3797F9817a95578e45979i77475g63850
418.1f20099a74583c73154f04297d41882i3463e20531d73652c4778b69993d95339c68741
403.7e74630b37923a83223c09420f68616d47316b01496B24269A99542B69502D61011
390.5A58089A00604C55848A87636c23462d27343c20160b45812d36818b62921f49850
377.4e86702e64988c41774D6117D70880B18048A16820a96577d92152b69563d32495
364.2a14295c1721E8327b22160d61154a0020E24690D36596A25695c85603f23457e91258
349.8f55861f0389B13009I337H5453G6643c34223d15947h38514h24744e59544B6109
335.5a36384d33384c48811a10104b8350D65348B74905A35853A2805a6133H1811c49170
321.1d96900e16472b92942b81157b69092a91818b78237c27792e53906h36380f80919
308a67884h1622b14758e13425f41252e19026b60218d26941c52095e68442A83778E66290
293.6B19901a27953C41521A26258C4624A48736D1128a00480b93934d20235h9998a01059
279.2g09389f23907b60250G2157A94203B08890a65090g7005C81549F75694D75767D88117
264.9C70991b92728i57509h70840c31687E1765D16142C86192B75762b105H2617C17381
250.5B00420a68718c1571b71194f90525e68097a2832B03691B35477b18543d84564A6835
236.2A46176b66207c16911b70860h9662C21404e0819f9830D9817h1797d07063F4179
221.8C14890e4340H4983B85869C46699F41279D58652C65650B04727C84481A0161d33454
207.4d39435g77247f65254d07951d39710b72709a46374A34020d0035a92936A02323
194.3A11086b17904c31168A15494B11085B99000E4370A55232B43609a71566c45071
181.1c75523b9120B17889A87662f21254i43987d94045a03614f6403d72889d30260a33457
166.7D35929E89155C87755A66640C60394C917b89031e30730b15079c45946a04741D4058
152.4c60961b5682A79758e27621a287593a209667f25782d03793g35430d07014F3774
139.2a99373e84261g07804d61223A9806D11971B54364a14787A18061a56800b63060
126.1B58328C58014C95570B02746B65038a9390b03565h45437h89788d20107c42982
112.9f57613g76728f19590h42843g57754d04435d79016e31886a25396D03499E29464
99.7A78963f9680e74870c30123i955A51417B28876f5270B58968B07088h7815f2371
85.4D01602C09322B09398C20704B04009B70334G7031c9696a31933a04248f5136a85090
71a71780A28801a70303d84786c19499i2049h7862a54171C9810a30649d5783C05074
56.7C98377C40714A17892F3165D2852c96721b66330a67214b62021c90965a60241c26253
42.3e77967f88050A25544B37042C37460A07708B1011b07371b92796B14095F8940e10583
27.9g90746c73382f6346i1084d3093a65466c41550e51342d23343b79649B5446C39857
13.6C17372a31465e9485C00214D93862B98306F07541F18404B11081c29474b83845c20583
-0.8E9480E23889I26739E03497b10252c05843c22940a24391d6944e8891d7748A14879
-15.1B48598B24153B6706b50361b62016c09388f8499a5571a52942E6327A96009e1470
-29.5f3166b4555G4032d61034A25781C67925A89663b54447c53520b59973d67007g90820
-43.9f19084f85782a61682C0119A47516B22467b6721H7592D55915D51490C68693c78108
-58.2g01486c78063a73079A7589a89666E8773B15144E0552b56850f25117e83517e2368
-72.6A98487H703c40003b97855C1672B31466B60447C4588A80955G30398E91246H46912
-87I50449G21421C54088A07925C09832A96862a51695H7634B22948C16335d9971c47966
-101.3d34250h3112d7221e92442e74399f02732c24609f9214A77147B49167c6999e95184
-115.7A03336B26154C02761B94047C72196E22533A54749g2333b02501e47817d5738
-128.8D19720D00243a40434d07782d65061d87129f7288C2494a08277C03798D46281
-142A51912a45373c32462d73124g46224f58291d43146b79455f7451A4376A50063b88725
-156.4e18580f62441d59664f08494e53286a15997A85222H2628B31530C7109B57936
-169.5G28778G12927D09126D88662A9595b45629d02191b08012B31270a89518d14848
-182.7c61021A17990A29787B52726D45188E51561D09259H0401b41746d33348h48296
-195.9f20461d54956b87328a71799b02423b07895b37474B18793D05768B52603A64608
-209d63241d41268c67922c52670b14114d37281g26187e98744e29658b73760A31948
-222.2A93349A63811a30985b63644b47951a07734c03552A38923A9723b24161b42049
-235.3d03654f1424b86958d35107g55910a129192g80485f92511c90568b21687e72267
-248.5f59025h19968i13956f68274e86362d71000b77475c79647c33899d82210a37047
-261.7A91396D25471A51815D15138D58136A81025C1803A33617C02321F90300F96486
-274.8C83117B58345C11090B26819A50450b18498B30583d5221b22316c17703i4422
-288f5735b08736B6263D01088A34586E7932B35223G01576D35588a08638d63479C21764
-302.4C71519d5828g03814f04844A32288C94271C91712E26454D92655F27653D67277
-315.5i7268D17A21413B50815b8421A88375c4188a70399C42869F88491F33603F31621
-329.9C60542D1259c77820e02210c36789d9482A98087A479b11657c40493c84751a65993
-344.2A72265B39967B08137a25405G3684G34008G34349F00439A60411F0513A28865
-357.4C8561A76891C08810C1725B13234c7786b50307a63935A19737A53463A34748B5260
-371.8D06471C44717a42101a28522b55962c89688i08842i14313f36084d12934e00171
-384.9f41409f41562c49379e37476h21043g73799h98756a076129a381601a135527e45243
-398.1A52270A44691d7536A41859E10124A21040a77987H044C56196C85401A51971D5844
-412.5B93861e1366C8751a17247d61068f74756b72121c09550a92092b34651f00337
-425.6f53421g55461c99312a76868E8679B90045F53871A038865I58767H29636F03704
-438.8C23956A71950E9262c2235g63070e25693D12141C39935C29245D02482D29451
-451.9D56995B24494D78733g8399e05092h88259h90932h74279i57183f10095e27945
-465.1d21764b13506e68117c68379a84982b64061d18571b67194a03813A35676a93781
-478.3a99859i3749h2790c71394e72255b82927g5226f90116f19756C84311C04320b6957
-492.6A18118A57913C55332A32499g1405a1572a05206A09252C00222c2832D5558D6048
-507A63020b35653I668C22777B81093a67433b00832b53039A33765A88245C33225B55553
-521.4D96487D71136C65031E23750E60039E30744C85044F56456D56998B87705B18877
-534.5C81123A20157c18517b36440g2479b22370a76992C32106D84256A24440a66526
-547.7b36679H7260D92934E20779A70248a17180F3170B22384A10077b14290B98044
-560.8H7659a5725b01141e64475h90985c95407d867A18121h492C83240E27561E52322
-575.2E46531E11452A18857a38741F1059e7166G1385a3641D01650A009458A174593
-588.4A014193D64548e7771B63181F77817F37585D52366D83711B46588D41053A63863
-601.5E2881A61274g2990i7753I2922e4456a58167b39110d24946c84047d03890a01404
-615.9e74040e93138a05488H7326b53669a123980i90326c16875A99013c6516e9077
-629.1a60773c03861c31100a80294a62697D55481d5727c16375a21952B4004A6478c93401
-643.4f93995i23932h36022b74396A84947H681B96139C28463a88690d9309D46822B11100
-657.8A87909G08845I45575E37044D81781C93395H16588F82942H09659H53835F32540
-670.9C93782B25247C77848H95923A119333E14834B77796C34603B32268b04780d04497
-684.1f12989e09740a45346C61546B63525a12244F5795B29984a2481b57562b25597
-697.3h2113d7935c80660f57657a8573A92698h2818a75680h19123e27459a16611G6988
-711.6C40913C75860C02392A17406C05333C17093B37689A65077A25549C05514D09825
-724.8B94076C71513A08747C16138C06759B83166B83180A23801C9984B83155F68402
-738C62187E9614d19144d36953e92673d74960b65571b21799H4766C07973F3448C31315
-752.3A04951F2855c43197c83701f08036c45258c20581c52626c02040E6732D55212
-765.5A089487H22589E55911A80088C908b5293a92774B4544B09811B80460B81083A247
-779.8i3966B13599D09630a606d71928a39443A69724D5432B754C6345b64777b764b88781
-795.4a71694A18465D1725a25069b38334b31404e05050d14315d51499e13736c91158
-808.6d92672g31429f88193d00265a40674D54546D21343C07026B32101A71890I5419
-821.7C10349a85090D1249c5393B56691C33136A39664A96445A03410g9421c10499f28104
-836.1e63072d43171b20040A93603D93626E58376E83435B07609F4034A60207E5462
-849.2B10525A50819b22401b3278A81036D97035E36542B34913D70620G46541F45585
-862.4A33294a64342i5816i2603B90A01928a64661f74690h00117b44455B7321C81901
-876.8E65833C39870A90631B13783b05667d63890d89503h9228G8158b98447a09932
-889.9B57516A75064A63731D83159F37948H11456D02329E39216G52118C14611b01060
-903.1a60099c98586d08564d33873c55309e100C69076B17798h1657b26985a58413B48134
-917.5A47493A19892D2344B89523D10967f3130A71857A42313D31036D30169G20491
-930.6D61141b32897c97870c15328a48684A51876B38681A57124a74499b15436C0723
-943.8B2188G9748A11646C77144F36238B83783B75068E1291F3203C93225D37405e1129
-958.1a61051c59135c44047h3740e81181e72265a22751c90907d73471b64948a23681
-971.3d8629g14637i44788g51557c70495c29126d56320d26693F6019I6041B98962G6507
-985.7A46774E20819E90731B92657A31958A20826A7678A91854G8470D22098G87698
-998.8D31703a6187A75321B7705b21669a55585c15248h5384B31150G070c93769c78906
-1013.2e08490c79172c71164a34871A38029E10939A12522A11165A30192A73509B37895
-1026.4A78503A29692A60824E61490D18403a45250f33649h95969h31833f90107e25360
-1039.5c91562A11871D50021F48875F16079H06206H28244H71955E60759D08858B64941
-1052.7B11757B65039b51334d01865A19171D9023A16683a36600f25056f77545c07357
-1065.8B29891E82807b55878g01382d62360C2024A79814c191h967I9115e238b34245
-1080.2b42941a15642A87289C42908E43050A02870c72414f36556f53137c21171c79721
-1093.4e60983c69531f3931c92829d99497b00721d18290a82617a10188c24892A9558
-1106.5B8232A15999B10367E88929C89059E73769C91564a67580c43501c27200B6481
-1119.7A17126A10047F01604F15736C96684C03604F69588C70932B62005B47385e34781
-1132.9f49113d77294e35249c40423c99935e31886h04838e19544e65413e53163c82955
-1146b84930B69399A59391g124C41063D43401B00885A86804B74530A21557A71034H0725
-1160.4d3295A35068C83391A75493c70544a78112A53420d828a80910b96966b10112
-1173.5b24011a19622A75268a2873c84527b00172A16181A31649h5501d72569c83027
-1186.7H6410F5228A07896b40642a57539E6565A65891C48914D00722E41561A12973
-1199.9c88653B03617G01144H1066b75040i1492a00802a93605H0192C32851H86558
-1213E79319D64265B72163H1157b00425e64247g07299e35278a73836B29460A85288
-1226.2a00005I0184B60579C46860a430f7188A4526C86746E72940B71983e9505C44597
-1240.6F85322E68379C27694a67432E5633A03397a32247e84611d83837E2405B12426
-1253.7B15562G9364B4213a52303a46495a18298a07929c61810d38429f11382g20993
-1266.9f91404c85516b64357c32749a31642B72914B13235A43060c91015g31928g58417
-1280.1c51343i0982B1120G0312B66378B33508G3242h4785c7758F7528D83931G98996
-1294.4E55057C00990E1028a89530g8297b63450d37925f74027b75100b08360f43493
-1307.6g84606d94796g89723d89454g21423h90881c56581d5975a40308B26350B31802
-1320.7B09458A20913F1107B86558E89531F40046G46505F04851A92690C24071D28934
-1333.9C84728B90300D03637A98136b19696b96535e34600d38511a93718d6914A42339
-1347.1A80639A93744d1516a2309g1710c97699f14328e07686d35108e75944c07949
-1360.2b34950F7538E19721A033568D43306A58320a63958g54861g49452f01963h13536
-1373.4f51387c15500d37421e73233c47174c75826a93825d19917e23506A96527F10050
-1386.6F43599D17309f4786e4683a10084a3760C21962D18536D61271B7835b20435d31218
-1400.9b31368g8283a41753E753A57967D02679A23898d52703e11146b26795D84136
-1414.1d5084d69582b05511a60586a71466c04510d67791d78831g0076A7068a31893
-1427.2d0459B1083B7898a27106B02517A47559A38402F6100b51880a54130a42168A2167
-1441.6B86922A52102I1418A55188A09401d704B03426A45788a36209a05369A44566
-1454.8A67862A20889b72461c36162d68475H4722B53149B2527i6596a78566I6053C20266
-1469.1D07371D64804B71082a29752b61610A8215A09095g9082h3223a92737b5567H8059
-1483.5C2332g4924c58993f7101C7888d51647e68345c56928d76568c13831c42067c06359
-1497.9a39941e7888b7421a02461
##END=$$ End of the data block
