# Supplementary material for: HIVprotI: an integrated web based platform for prediction and design of HIV proteins inhibitors
Source: J Cheminform. 2018 Mar 9;10:12. doi: 10.1186/s13321-018-0266-y (PMC5845081; doi:10.1186/s13321-018-0266-y)
Supplement: Supplementary file 2 — Additional file 2. Source code of HIVProtI web server. [file 13321_2018_266_MOESM2_ESM.zip › HIVprotI_Source-code/hivprotI/cdw/data/spectra/dietanil.jdx]

##TITLE= N,N-diethylaniline
##JCAMP-DX= 5.01
##DATA TYPE= INFRARED SPECTRUM
##DATA CLASS= XYDATA
##ORIGIN= Dept of Chemistry, UWI, JAMAICA
##OWNER= public domain
##LONGDATE= 1999/10/22 13:54:00
##SPECTROMETERDATASYSTEM= PERKIN-ELMER 1000 FT-IR
##XUNITS= 1/CM
##YUNITS= TRANSMITTANCE
##XFACTOR= 3.7E-3
##YFACTOR= 9.63982466E-7
##FIRSTX= 500
##FIRSTY= 0.00976793
##LASTX= 4200
##NPOINTS= 7401
##XYDATA= (X++(Y..Y))
135135A0133O3J58K21K84L16L15L47K85K52J90R4l1j58k53l47m10m11l47k84j26A0354
138108A0606M42O00O63O63O31O00N05M42L79L47K53J89O3o3j26k21k21j58o3J89A6162
141081A6920J041J200J263J168R47P89O94P26R16J231J515J705J736J704J610C6617
143378C8006J326J263J199J042Q21O63N05M42M73O00P57R79J168J389J547J641E5557
145811E7357J830J863J989K115K241K336K336K304K178K052J894J831J862J926H8134
147973I0281K272K431K525K652K683K652K525K368K209K052K020J989K083K084A24941
150135A26930J862J736J705J799K052K367K652K936L030K999K872K715K620K589A63547
152297A66419L031L188L283L220L125K936K777K620K526K494K462K557K620K746B08877
154459B11844L093L094L125L094L061L031K999K999K998L031L030K967K905K841B56953
156622B59825K904K999L094L156L220L188L220L125L094L030K999L062L188L346C07049
158784C10868L946L978L882L725L504L315L251L251L378L504L598L694L661L662C64784
160946C68257L377L252L156L094K999K998L062L220L378L598L725L851L883L788D19331
163108D22867L346L188L031K935K873K841K904K967L062L094L188L220L251L283D69333
165270D72553L093K968K714K431K178J989J894J925K115K431K841L251L662L914E14000
167432E18040L946L820L661L536L504L535L504L567L504L441L378L251L157L125E70094
169595E73314L346L409L535L536L504L409L346L188L094K999K904K841K778K809F20790
171757F23568K778K683K651K526K430K368K336K304K273K241K147K083K020K021F58480
173919F60627K241K336K336K241K084J925J768J641J579J641J736J863J957K020F90047
176081F92130K084K083K084K051J989J894J705J515J263J010P26N05L16J26%r5G11260
178514G11102j89k53l47m74o94j105j736k683l915n366o818p829q207p576o061F53935
180811F52420N99K052K652K462J673O63l47j200j799k210k525k841l188l599m072F36068
183108F30702o219p134q176r312j0575j1995j3511j5215j7046j8971k0929k2886D44080
185000D17848k7463k8315k8695k8536k7778k6327k4306k1687j8561j5089j1364A52151
186757A48426R5L946P797J1680J5499J9319K2854K6105K8789L0872L2198L2798D13081
188649D45121L0936K9483K7873K6169K4401K2728K1118J9571J8088J6731J5436G11860
190405G24928J1964J0954J0006R155Q302P576O818O124N492M893M420M009L661H21680
192432H24774K841K556K273J989J705J483J231J010P58M42R5k84o32r15j105j136H35980
194865H34970j011j041j263j610k052k557l093l567l978m356m672n019n398n808G83200
197027G76224p702q523r439j0480j1585j2784j4047j5468j6951j8498k0140k1844E85277
198919E60182k6485k7526k8031k7905k7179k5790k4022k2097k0265j8846j7898B76619
200676B59068j7836j8056j8056j7677j6794j5499j3858j2027j0101q239o534n019I5773
202568I3406j137O3J326K652M072N714P481R438J1711J4111J6793J9572K2443B32836
204595B60614L0020L1819L3082L3777L3934L3555L2798L1630L0209K8631K6926F32185
206351F55639K1845K0297J8877J7551J6320J5152J4078J3037J2091J1206J0354H36106
208108H45071Q365P829P323O882O408N997N619N272M893M577M293L977L757L567I27239
210270I30585L314L220L188L062K905K683K462K241K052J831J704J579J515J420I65182
212432I66508J294J200J136J073J010R79R47Q52P89O63O00M74M10L47K84K84K53I79355
215000I79576J90J58R4L2l2j89l16m73o63q21r47j042j136j200j262j326j420I67770
217568I66255j483j389j231j042q21n68l16l1K52N05P58R78J105J168J231J231I67897
220000I69191J420J484J578J673J737J767J737J736J673J641J547J484J357J231I92392
222162I93403R78R47J010J010J042R79R15P58N99M74M10M11M73N68O00O00N68A006187
224730A006534K21J27O3L1%l1l2%l1l2r5j26k21l16l78m11m42m42m42n05n99p26A001200
227973I99968j483j768k020k241k399k557k715k873l188l535l978m482m988n461I50409
230135I44159o629o945p355p829q333q870r439r943j0323j0606j0670j0606j0354H16219
232162H06686q965q302p545o692n776m735l536k304r47M42J799L188M420N524G79791
234324G87178Q112Q681R123R438R628R660R596R438R186Q965Q649Q365Q050P639I18968
236486I25787O345N903N429M988M608M230L946L630L378L093K810K588K368K146I83270
238649I85195J831J768J736J610J547J420J326J168J042R15Q21P57O32O31N37A003472
240946A003946M42L79L15K53J89J58R5O3L1L2%l2o3o3r5j26j89k21l16l79m42A003409
244054A002809o94p26p26p26o95o31o00n36n05m74m73m74n37n68o63p26q20r16I90277
246757I89173j200j263j262j263j263j262j263j294j389j484j578j736j894k020I66792
248919I64456k494k620k715k777k841k905l030l188l378l630l914m262m577m893I11992
251081I06436n903o281o598p039p513q049q713r470j0322j1269j2280j3353j4457G69563
253108G52770j8056j9256k0487k1686k2854k3865k4748k5348k5569k5348k4464D78235
254865D57780j7141j3006q081k620L220R154J4774J9887K4148K7432K9546L0588F06301
256757F36131K8347K6484K4401K2255K0140J8087J6194J4394J2722J1269R912H49048
258514H56782O882O218N682N272M956M735M482M293M072L788L473L093K715K304I20641
260676I22157J168Q20N69L78J90O3l2j58k21l15m42n68o95q20j011j168j420j673I14833
263378I12497k778l251l756m357m956n618o219o818p261p576p734p765p765p829H20701
265541H11957r817j1427j3510j6163j9192k2539k6137k9641l2829l5355l6807E21828
267297D87137l0557k4212j5846o061M483J4962K4433L2261L7817M1005M1889M0784F86322
269189G21077L0841K6926K3170J9887J6983J4520J2501J0764R375Q145P134O218I13002
271081I17737M136L598L062K589K209J800J452J168R15O63N05K84J58o3j90l78I39108
273514I38382q84j105j262j516j767k021k304k589k904l188l535l820m135m419H98134
275676H92957n618o187o819p513q270q965r754j0449j1174j1933j2721j3574j4426G50150
277703G33830j7299j8119j8782j9192j9098j8435j7015j4804j1680p734l157J863E77323
279595E89034J5878J9129K1339K2507K2634K1938K0645J8845J6857J4710J2627H06717
281351H15430O913N335L914K557J357K53p58j736k652l535m388n208o093o944G96616
283514G87841r723j0701j1617j2563j3448j4268j5025j5721j6320j6761j7046F17475
285270F00429j6667j5973j4994j3731j2153j0323q270o093l788j388R47L251N429E14126
287297E23344J0795J2090J3132J3889J4395J4710J4741J4647J4395J4015J3543F86669
289054F99044J1742J1143J0480R849R218Q554P924P291O724O156N650N177M798H08201
291081H12273L788L472L189K872K652K399K178K052J925J863J799J768J799J736H47501
293243H49175J578J452J326J168R78Q53O62N37M10K85J89O3o3j58k84l79n05o00H55961
295946H55172q84q84q83q84r16r15r47j042j136j231j326j357j421j484j546j579H35033
298378H33265j894k020k147k241k368k462k557k651k747k872k999l125l315l472G92733
300541G88914l978m198m388m608m799n050n272n492n651n808n998o124o282o471G08135
302703G01285p040p260p481p639p797p892p923p860p734p513p229o850o471n998E93106
304865E88150m388l788l188k557j957j421r15n05r5K21N37Q20J105J389J610J831E78869
307297E81047K242K336K304K336K273K241K178K083J989J831J705J515J326J041F09236
309459F09710J26k21o31j042j515j989k557l188l851m577n366o188p039p892q807E45282
311757E34708j1301j1933j2279j2311j1995j1364j0449r407q333p387o629o155D09230
313649D03264o187o503o818p071p134o882o313n398m040k336l48J926M325O755C66426
315811C77821J3385J5025J6226J7014J7393J7299J6888J6194J5278J4173J3037E61571
317568E72114R281Q018O786N556M388L314K273J231K53p26j800k841m040n272E91906
319730E83825r659j1333j3068j4805j6509j8151j9571k0708k1497k1749k1403C75075
321486C56640j5846j2501q586m293J89M578Q775J2437J5500J7835J9382K0234D34704
323378D54623J8971J7773J6288J4678J3101J1521R975Q587P323O124N114M167E91591
325270E94179J894J231O63R5m11q83j358j736k178k589l030l409l851m293m735E64412
327568E58730o187o692p229p797q365q934r470r975j0417j0827j1143j1490j1680D26623
329595D14628j2027j1995j1838j1648j1364j1017j0543j0070r406q744p924p039B84952
331486B79870l977k905j799o00N37J736K967M167N398O661P828R028J0165J1174C42435
333649C55441J3794J4458J4994J5436J5752J5972J6099J6099J6005J5815J5530E40642
335405E55447J4394J3858J3290J2752J2185J1585J1048J0512R975R439Q965Q491F99991
337297G07598P197O850O503O155N840N493N145M830M514M198L915L630L377L157G81338
339459G84084K525K336K147J989J830J673J610J516J420J357J232J136J010Q84H07538
341622H08233O31O63O31O95O94P26P58P89P89Q21Q52Q21Q84Q52Q84Q52Q21P89H22911
344324H23637O31O32N36N05M42L79L47L48L15L48L47L15K53J58O3l2j26k52l16H28088
347162H27583n68o63p26p58q21q83q84r79j073j136j263j326j452j515j547j641H08675
349595H06907j863j988k115k242k399k493k589k715k809k873k935l062l125l220G67133
351757G63692l535l599l693l694l724l694l662l567l503l473l409l409l441l504G10155
353919G06430l883m072m261m483m703m924n146n398n619n903o155o440o723p008F24483
356081F17033p702p860q049q271q428q650q870r059r344r596r881j0164j0480D89883
358108D78771j1427j1711j1964j2279j2501j2721j2974j3131j3322j3479j3573C26052
359865C12415j3637j3542j3416j3226j3037j2753j2437j2122j1711j1301j0859A64052
361622A54235r218q586p892p165o440n682m956m261l630l031k494j957j483j011H5830
363784H5609J89N05Q84J231J579J988K368K778L251L693M199M735N366N998O692A38483
366081A46659Q901R660J0385J1049J1679J2311J2879J3479J4016J4521J4994J5341C11563
367973C27504J6067J6131J6162J6036J5878J5657J5310J4963J4583J4142J3700E09391
369730E22270J2438J2090J1648J1269J0827J0386R943R470R091Q744Q429Q175F52735
371622F60469P576P355P166O944O693O471O218N998N808N556N398N240N019M861G51476
373784G55990M324M136L914L756L536L441L314L315L282L252L220L156L031K841H07159
375946H09622K241K083J863J704J547J452J326J294J200J136J042R47P89O63N05H29856
378243H30235L15K53J58l2k21m42p26r15j074j136j231j200j231j262j326j484H17040
380676H15209j989k115k178k210k178k052j925j768j641j484j389j357j326j357G88788
382838G87272j641j736j800j862j862j863j894j957k052k273k557k809l125l346G52896
385000G49140l978m230m514m924n335n808o313o756p197p639q081q555r028r627F46959
387162F36036j1648j2468j3385j4426j5467j6541j7551j8498j9288j9918k0392D35683
388919D14754k0897k0581j9856j8719j7077j4900j2342r439o345l251k84K430B78165
390811B84668P829Q649R059R092Q870Q397P860P260O692O187N777N493N240N113C91174
392973C96130N019N114N303N556N840O029O155O093N934N651N303M893M451L977D74952
395135D77951K462J957J389R47M42L1m10q84j389j894k493l062l662m262m861D56801
397432D50835o440o818p071p229p292p292p197p102o913o692o472o187n871n524C51495
399595C46539m641m387m104l820l503l189k935k684k493k368k273k272k305k367C00672
401757B97989k935l189l535l851m293m704n145n619o124o629p197p734q334q933B10297
403919B00259j0480j0796j0985j1049j0985j0764j0449j0101r628r059q460p766G2698
405811F6479n429m640l852l156k462j831j263q21m10j58L2J89L16M73P58J073D6813
408243D8865K746L504M388N366O409P575Q808J0038J1332J2501J3605J4521J5215A80561
410270A96566J6130J6194J6225J6194J6193J6068J5909J5594J5216J4773J4268C83124
412027C96446J2973J2627J2374J2153J1964J1743J1585J1332J1112J0827J0575E35939
413784E45851R627R344R123Q902Q712Q492Q207P828P324O692N966N209M545M009F53430
415946F56839L346L378L314L220K967K589K115J610J104O95L47O3j26l16n68q21F78620
418378F77105j831k115k273k367k305k304k241k273k368k430k526k557k525k494F41971
420541F39288k999l409l914m294m514m450m136l598l031k462k083j894j957k210E91780
422703E88718l535m104m703n335o029o787p545q270r028r691j0386j1080j1837D77667
424730D63998j4678j5657j6320j6541j6162j4931j2943j0164o787l094O63M009C48243
426622C57082R880J0102R533Q270O598M640K588N06j484l441n240o913q460r912C62543
428784C50169j3448j4394j5152j5815j6225j6509j6604j6510j6225j5815j5278A63578
430541A49658j3069j2185j1238j0259r217q239p229o313n398m577l757l062k399E0885
432568D9591q52m74r4K84O63J073J547K020K588L189L882M641N461O313P229Q112A04170
435000A13987J0670J1490J2248J3005J3763J4426J5058J5657J6193J6762J7362B88519
436757C07017J8940J9287J9446J9381J9161J8814J8340J7836J7361J6857J6414E24796
438514E40295J5089J4678J4205J3763J3195J2658J2090J1585J1080J0670J0322F89668
440270F99422R407R060Q712Q271P891P450P039O629O219N808N493N208M956M830H01130
442432H05802M577M483M387M199M009L819L662L504L314L125K905K588K273J894H56151
444595H57571J326J389J610J831K083K241K368K367K273K147J957J704J389J105H84150
446757H84687M10M11N05P26R15J042J105J042R15O94M74K84R5j27l15m74n68o63H90495
449459H89959m74l16k52k84l79o00q20j105j326j452j484j452j294j136r79q52H74964
451892H74144r47j137j357j547j704j673j579j357j137r78q84q84r15r47r16p57H54888
454324H54572o3J27L15N37Q84J452K146K904L599M198M483M577M419M167L883H95798
456622H99176L188L062K904K747K494K178J799J357Q84N68L79L79N37P89R15R47I25092
459054I25597K84J58K84N69J041J484J768J831J704J421J104P90O31N68O32P26I41412
461486I42296Q52P90O63N36L79L16K21J89J58L1l1j90l47n05o63q21r47j041r79I40023
464324I39424k85L2K84L47K84O4k84o63r79j294j579j799k052k336k588k873l188I17043
466892I13350l757l662l346k809k052j231l47M42J168J767K368K967L567M167I17232
469054I22125M893M545L978L314K684K115J704J421J262J137R47P89N68M10L16I52461
471351I52713K84K21J26l1k53m42o62p90q83q84q53p89o63n05k84o3J26K21K84I47094
474189I47157r4k21l16k84j58O3K21M11N05N36M74M42M42M73O32P57R47J073J137I55270
477027I56280Q52O63N37M42M10M42M42M42L47K53O3o3j26l2J26M42P89J074J262I66003
479865I67329J231J104R79Q84P89O95O62O32O31O63O94P26P27P57P26P26O95O94I82070
482568I82828P26P26O94O00M74L15J26l1k21l79m10m42l79k84j89r5o3o3r5j58I83491
485541I83238k52l48m10n37o63p89q84r47r15r15q84p89p58p26p26p89q21r47I69096
488243I67991j199j231j200j168j105j073r47q52p26o00m42k84j58o3L2R4J58I57385
490811I57574K53K52L16L47M11M10M42M42M73N06N36N05M74M42L78L16K84L16I65087
493514I65592N69O31O00N36M42M11M73N68O95Q84R78J073J074J041R79R47Q84I79229
496081I80081P90P89P57P26P58P58P26P57O95O31N68M42K84J58O3L2R5J89L47I90120
498919I90751O63O63O63N99O00N68N69N05M42L78L16K53K52J90J89J26R5L1l1I97696
501757I97506k52k84l16l16l47l16k84k84k21j89j90j89k53k52l47m42n05o32I91161
504459I90309r79j010j010r47q21o62n37m10l48l47m10m74n36o00o95p26p57q53I77272
507162I76293j041j042j073j042j042j041j010j074j073j136j200j231j231j294I59532
509324I58300j168j104j074j073j073j073j042r79q84o94n68m11k84k52k21k84I45737
511757I45327m74n37n36n05n37m73m42m74m73n05n69o63p57q21r15r47j010j042I32574
514459I31406j231j295j325j358j326j294j168j105j041r47q53q20o95o63n36I15244
516757I14833l79l47l16k52k21j89r5r5%O3J58K84M11N68O31O95O94O95O62P26I19284
519730I20136R79J073J137J104J042R47Q21O94O32N99O00O32O62P26Q21R79J073I35920
522297I37340J547J736J831J926K020K083K052K052K020J989J957J894J831J736I65624
524459I67139J421J325J326J326J421J515J578J610J610J547J483J358J262J168I88131
526622I89110Q52Q21P26O94O63O63O31O32N68N36M74M42M10M11L78L79L79L79I99527
529324I99874L47L47L47L48L47L47L79L79L79M10L47K84K53J58J26R5R4J58K21A005524
532162A005903M10M42M42M11L78L16K53K21J89J89J90J89J90J26J26R5O3%%l2A010038
535135A010007o4o3o3o3l1L1L2O3O3L1%l1o3r5r5o3o3o3r5j26j89j90k21j58r4A008365
538784A008397O3O3O3O3L2L1L2L2L1l1l2l2l1l2L2%O3L2O3%%%l2%l1o4o3o3o3A008460
542973A008397l2%O3R5J26J58J58R5O3l2j26k21l16l15l16k84k21j58r5l1o3o3A006787
546216A006661j58j90j58j26r4o4l1%%%%l2%l1%l2l1o4l1o3l2%L2L1L2O3O3O3A005840
550270A005840l2r4j27j89k21k21k53k21k21j89j89j58j58j26j58j26j58j26j27A002620
553108A002525o3o3l2l1%%%%l2o3r4j27j26j58j58j58j89j89j90j89k21k53k52I99621
556486I99306l79m11m10m42m42m73m74n36o00o63p26p89q21q21p89p58p26o94I87657
559189I86963p26p89q21r15r47j011j041j073j074j041j011r78r16q52q52q52I71211
561622I70359q21q21p57o63n68m74m10l16k52j90j26%O3J90K52L79M42N05O00I68055
564459I68812Q52R47R79J073J105J168J200J262J295J294J262J232J199J105J073I86837
566757I87815R16R15R16Q83Q84Q21Q21P57O95O31N68N37N05M42M74M41M42M11A000253
569459A000600L15K21J90J58R4J27R4R5R5J26J26R5R5R4O3O4O3O3R5J26J89K21A003662
572703A003946K84K84K53K52K21K21K21J89J58J58R5R4O4L1L2L1l1o3r5r5r5r4A005966
575946A005903r5r4j27j58j89j89k21j90k21j89j89j58j58j58j26j27j26j26o3A002904
578784A002809o3r4o4r4o3l2%L2O3L1L2%l2r4r5j26j27r4r5l2l1L1O4R4R5R5R4A002367
582703A002367%l1o3l2l1l2%%l1l2l2o3r4o4r4o3o4%L2O3R5O3L2%l2l2%O4J26A002210
586892A002399K21J58J58J26R5L1L2%%l2%l1%L1L2%l2l1r5j26j58j26r5j26r5A002241
590541A002083j89k53l15l16l16k84k52k21j58j26r5l1L1O3J58J89K85L47L79A001357
593378A001768L79L78L48L15K84K53K21J58R4O3l1l2l1o3l2%%%L2L1%l1r5j26A003662
596892A003409k52k84k53j89j90j58j57j27j58j89j58j58j57j27j26j26j90j89I99968
599595I99684l47l16l47l47l47l16k84k21j89r5o3%%l2l1j27j57k53k84l47l79I94823
602703I94444l79l47l47l79m10m42n37o31o63o94p26p58p58q20q53r15j010j042I81565
605405I80366j232j262j263j231j168j073r47q53o94n68l79k53o3R5K53M10N37I71306
607973I72032P89Q52Q53R15Q84R15R16R15R16Q52P89P26O63N68N37M73M74M73I86016
610676I86458M10L79L47K84K53J89J27J57R5J58J58J89K21K21K53K52J90J89R5I90688
613514I90688o3r5j26r5j26r5o3l2%%O4L1L2L1%l1o3o4r4r5r5j26j58k21k84l47I88099
617297I87594n68o00n99n37n37m73m74m42m42m41n06m73n37n99o63o95p89q52I76483
620000I75599q84q84q20p90p89p57p58p89p89q21q52q21q21q52q21q84r47j041I59279
622703I57922j516j641j799j894j926j957j926j894j862j862j800j767j705j673I31090
624865I29575j421j326j199j136j137j105j231j357j547j768j988k178k336k399I05016
627027I02712k210k020j831j705j610j546j516j515j547j610j609j705j768j799H76890
629189H75028j831j768j673j578j389j200j042q83q21p89q84j042j263j483j610H54130
631486H52489j515j389j263j199j105r79p89m73r5K84P26J042J357J610J862K179H55267
633919H58203L283L472L441L093K399J421L15q20j768k589l062l346l409l409H53941
636081H50721l093k967k841k621k462k241k052j799j578j263r16m41%M73R15J232H30550
638514H32192J736J831J894K052K178K399K588K778K999L188L378L535L630L694H73797
640676H77521L757L725L756L757L788L756L725L630L567L441L346L314L315L346I31153
642838I34594L409L409L283L157L030K873K809K683K589K525K368K209K052J831I74494
645000I76009J358J231J136J042R15Q53P26O31O00N36M74M73M42M11M10L47L48I88289
647568I88573K84K84K84K53K52K21K21J90J89J58J58R4R5O3%L2L1L2O3O3O3L2I91635
650811I91603l1l2o3l2l1l2l1o3r5r5r4j58j27j89j58j89j90j57j27r4r5r5r5I89173
654189I89015j90k21j57j58j26o4l1o3l2o3o3r5j26j26j58j26j27r4r5o3o3o4I86616
657432I86521j26j26j27j26j26r5j26r5j26j26j90j89k53k84l16l15k84l16k84I82638
660270I82354l15k85l15l16l16l15k84k84k84l16l16l15l16l16k84k84l16k84I76578
662973I76262l16l47l16l15l48l47m10m74n05n36n37m74m10l47l16k84k84l16I69065
665676I68749l16k52k53j58r4o3%L1L2O3O3L2O3R4J27J89K21K84L47L16L79L47I70517
668919I70832L16K84L16K84L16K52K84K21J90J57R5O3L2L1O4L1O3O3L2l2o3r4I73547
672162I73326k21k21k21j89j90j89k52l48l78m74n37n36n37n05m73m74m10m42I66287
674865I65845m42m42m10m11m10m10m42m74m73n37n05m74m10l47k84j90j58j26I58774
677568I58711l2%O3R5J26J58J58J58J26R5R5L1L2L1L2L1O3O4O3O3O3L2%l2r5r4I59910
681351I59753j58k21k53k84k84k53k52k21j89j90j89k21k53k84l16l78l79m42I54544
684054I54102m10l79l79l16k84k84k84k52k53k52k21k21k21j90j58j26j26l2l1I49714
686892I49809R5J26J26J58J58J58J58J89J58J89J90J57J27J26R5O3O3O3R5J26I52587
689865I52713J58J26O3O4%l2l2l1o3l2o3j26j58k21k84l47m11m10m11m10l79l15I49146
693108I48957j90j26j26j26r5j26r5o3%L1R5J58J89K21K21K21J90J89J26R5O3I49872
696216I49872L2l2%l1l2%%%%%L2L1R5R5J26J89J90J57J58O3L2o3r5j26j26j58I50251
700000I50062k21k21k53k21j89j58j58r5j26j26j26j90k52l48m10n37o31p26p58I43496
702838I42675p89p89p90p89p89p89p89p89p90p26p26o63o62o32o00n99n68n69I29291
705541I28786m74l79k84j89r5L2J58K20K85L47L47L16L15K84K53L16L15L79M11I31784
708378I32258M42L79L15L16K53K84L15L48L78L79L47L16K21J58R5L1L2%%%l2o3I36646
711622I36488k53k84l47m10m42m74m73m42l79l79k84k84k53k21k84k84l15l16I30048
714324I29796j90j26r5l1%L1L2O3R5R4R5J26J27R4R5O3L2%%l2o3o3o3r5o3r5o3I29669
718243I29575j26j58j58k21k21k21j89j58j58j26j27r4j27j57j90k21k52l16l47I25661
721081I25313k84k52j90j89j58j58j89j90k21j89k21k21k21k21k52k21j90r4%I21746
723919I21904J90J57J58O3O3L2L2O3J26J26J27J26J26R5O3L1%%l1%%L1O4R4O3I23767
727568I23830O3O3O3O3O3L2%o3r5r5r4r5l2%%L2%l2o3o3r5o3l1%%O3L1%%l1l2I23356
732027I23325o4o3r4j27r4j27r4r5j26j27k20k53l47l79m74m73n37n36n37n37I17516
735000I17011m73m74n05n36o00o63o95p26o94o63o31o32n99o63p26p89r16j010I03911
737703I02806j136j137j136j105j105j104j137j168j231j263j357j452j484j578H83772
739865H82067j736j799j831j863j894j957j957k052k115k146k210k273k336k399H51069
742027H48606k525k588k620k684k714k810k809k904k936k967l062l094l125l157H05455
744189H02298l188l157l188l157l188l220l220l251l283l346l378l472l535l599G52391
746351G48603l914m009m041m135m198m230m325m419m483m640m735m893n019n177F81051
748514F75558n682n840n966o124o250o408o534o693o818p008p134p292p386p545E75271
750676E67600p765p766p828p797p829p828p860p829p860p860p797p702p608p481D51435
752838D44174p134p039o945o881o787o661o566o439o313o156n998n871n714n555C48685
755000C43445n082m924m704m514m325m103l851l662l378l156k873k588k273j926B90476
757162B89214q84n37k21J26M42P90J104J484J862K273K652L062L472L851M199C17434
759459C22264N114N398N682N903O155O377O534O692O787O818O787O755O661O534D16869
761622D23088N998N776N524N209M924M546M230L882L504L125K747K304J926J515D79403
763784D80097L16r5m73r16j294j736k115k431k778l030l283l504l725l882m104D42785
766081D38366m577m640m735m767m735m735m672m609m514m387m230m009l757l409C73497
768243C70750k399k083j768j483j168q84o32l47j26J58L78O00Q21J042J168J325C66710
770676C68099J326J231J104R79P89O32M41K53L2j27l78o00q21j042j262j484j705C65605
773243C63553k178k273k367k399k494k525k589k651k715k747k746k715k651k525C25578
775405C23337k052j925j768j641j516j389j262j137r78q52o63m74k84r5R5K84C08091
777838C08627O31P58Q52R47J042J105J168J199J232J262J263J294J263J262J232C26336
780135C27472J074R78R16P89O94N69N05L78L16K21J89J27R4R5R5R5J89K21K84C35711
782973C36185O00P26Q20R79J073J231J389J547J673J768J925K021K083K178K241C60744
785270C63080K336K336K272K242K178K083K052J989J925J863J830J705J578J452C92247
787432C93447J073J010R47Q84Q52P58O94O00M74L78L16K21K21J89K21J90J89J90D03011
790135D03138J26J58J26J89J58K21J90J89J58J26R5O3L2L1L2L1O3O4J26J26J58D05758
793243D05947J90K21K52K53K84K84K84L47L47M11M42M73N05O00O31P26Q21Q84D14912
795946D15985J168J231J263J294J326J357J453J515J641J705J799J926J957K052D39787
798108D41965K178K241K304K305K367K399K399K431K462K431K462K431K430K463D77698
800270D80129K367K368K241K178K084J988J863J799J705J609J516J389J294J168E06771
802432E07655P89O00M10K21L2j27l15m11n05n99o00o63p26p26q21q21q20q21p89E00205
805270D99574n37m42l15j90o3L2J89L47M74O31Q21R78J137J326J452J546J673E10370
807838E12201J925K020K147K273K367K462K557K589K620K651K684K746K809K904E49954
810000E53048L220L409L598L820M072M293M514M672M767M798M798M703M609M451F17033
812162F21042L694L377K999K620K210J799J452J073P58M42R5j90n68r15j326j768F34616
814595F31964l030l472l820m230m577m924n272n619n934o219o566o881p198p418E49165
816757E41400p797p639p387o945o345n587m735l788k778j736p26K21J136J894D91745
818919D94776L409L599L661L662L567L472L378L314L315L314L378L472L567L662E47303
821081E51185L915L977M009M009L977L883L820L693L567L409L220L030K810K557F03397
823243F05480J799J547J294J010O95L47L2l16o63j042j452j799k178k620k967E95852
825541E92190l882m136m261m356m388m388m293m198l946l662l251k746k115j389E40610
827703E40926J231K178L094M009M861N651O313O881P292P608P828P892P892P860F29218
829865F36763P355P039O787O439O061N714N334M956M578M230L851L535L188K873G11291
832027G13533J957J610J325R47O00K53r5m42p57j042j326j610j862k084k336k557G03400
834459G00527k999l093l188l220l252l125k904k588k084j420o63K21J199K147F78746
836622F82913N145N998O787P386P829Q081Q176Q144P986P734P418P071O692O345G89608
838784G95069N083M640M230L882L504L189K935K620K399K210J989J862J705J578H38410
840946H39894J452J452J484J515J547J610J673J736J799J862J926J989K052K115H66315
843108H68556K305K304K305K272K210K115K020J957J831J800J736J736J704J674H98198
845270H99807J547J484J389J326J231J168J073J010R79Q83Q21P58P26O94O63O32I16822
847703I17453O32O31O63O31O31O00N37N05M73M42M11L78L48L15K84K53K53K84I26039
850405I26355L16L47K84K84K21J89J58J58K21K53L15L79L79M42M10L79L16K84I31879
853108I32037J26O3O4L1O3O3J27J26J26J58R5O3O3O3R5J26J89J90K52K53K52K21I35099
856351I35320J89J58J26O4O3O3O3R5R4R5R5L1l1o3j27j26j58r4r5l2%O3O4O3L1I35951
860000I35920l2r5o3l1%L1O3O4O3O3%l2l1r5r5j26j26j58j26j58j26j58j58j58I34278
863514I34120j89k21j89j90j89j26l2l2L2O3O3R5J26J26J58J90J89J58R5J26R5I34625
866622I34846K85L47L79M10L16L15K53K52K53K52K84K85L15K84L16K84L16K52I40497
869324I40655J26O3R5R4J58K21K21K53K52J90J58J26O3O3R5O3J26J26R5R5%o3I43148
872568I42991k21j90k21j58j26o3l2O4R4J90K52L16L16L47K84K52J90J58R4R5I44664
875541I44664l2l1o4%L2L2L1%l1o4o3o3l1L1L2O3L1%%r4o3r5o3l2L2L1O3O4O3I44443
879730I44380o4j26r5j26r5l1%L1O4O3O3%l2o3o3r5r4r5r5o3r5o3o3l1l2%%%%I43212
883919I43275L1%%o3o3j26r5r5r4o3l2%l2%l1l2l1l2L2O3R5J26R4O4L1%l1l2%I42959
888108I42959l2l1r5r4j27j26j58j58j26j58j26j26l2%O3R5R5R4O3L2l2l1o3o3I41760
891622I41728%%L2O3R4J27J26J26R5O3O3l1l2r5r4j27r4j27o3o3l1l2L2L1%%%I41760
895541I41728o3%L1O4R4J26J58O3%o3j89k84k84l16k52j90j58r4o4l1o3l2l1l2I40055
899054I39992r5j26j26j58r5r5l1%O3O3O3L2o3j27j58k52k21j89j27o3R5J58K21I39045
902432I39297K21J27O3o3j58k21k21k21j26o4L2R5O3O3l2r4j27j89j58r5l1L1I38287
905676I38413J58J27J57J27J57J27R4O4%o4r4j27j57j90j26j26r5o3r5o3o3l2I38129
908919I38161R5R4J27J26R5O3L1L2%l2o3o3o3o3r5r5j26r5j57j58j58j90j26r5I37182
912432I37214L1O4L1%%l1l2%%L2l2l2j26j89k53k52k84k21j90j58j26j26j26j58I34910
915946I34783j26r5j26r5j26r5o3l1L1O3R5R5O3l2j26j58k21k21k21j89j58j58I32731
919189I32605j26j26j27j57j27j58j89j89k21k53k52k21k53j89j27r4l2%%l1l2I29606
922297I29480j26j26j58j27r4r5o3%L1R5J58J89J90J89J90K21K21K21J89J89J90I31122
925405I31248J89K21K84L48M41M42M11L79K84J89J26O3R5R5J26K21K21J89J90I35888
928243I35951L2%%%O3R5R4J58J26R5R5%%%%L1O4J26J26R5L1l1r5j58j26r5l1L1I36772
932297I36898J58J58J26J58J58J26J58R5O3L1%l1%%L1L2O3O3O3L2%L1L2L2R4J27I38855
936081I38982R4O3%%l1l2l1L1O3R5R5O3O3O3%L2L1%O4L1O3O3O4R4O3R5O3O3L2I40276
940270I40276L1R5R5J58J89J89K21K53K21K52K21J90J26O3l1o3r5o3l2%R5J26I42675
943514I42864J58J58R5%o3j58j58j58r5%R5J58J89J58J58R5L1%l1o3j27j58j89I42801
946892I42707l2R5J57K53K53K21J26%r5j58j58j26o3%O3J26J58J90K21K21K52I44632
950000I44821J27R4L2l2r4j27j89k21k21k84k84l16l15k84k85k21j26r5%L2L2I42044
953108I42044L1L2J26K21K53K84L15K53K52J90J89J90J89J89J27O3l2l1o4%L2I45011
956216I45200K84K53K84J89J58O3l1j58k53l47m42n05m73m74m10l16k21o3L2J89I43212
959189I43527L16K21J26L2r5j26r5l2O4J89K21K53K52J58O3%r5j26j89j90j89I44064
962297I43874j89j58j89k53l15n05o63q53j010j041r79p58m42r4L15N69P57Q21I39613
965000I40150L47J58l2j58j89j90j57j27r4o3o4j26j89k84m11m73n37o31o63o63I34878
967973I34184o32n36m42k84j90j26r5j26j58j26o3J26L47O63R15J105J168J137I37877
970676I38634N37K84O3o3j58j89j58j26l2O3J27J89J58J26R5%o3o3l2L2R4K21I39992
973919I40307L16K53J26l2k52l79m73m74m10k53o3J26K21K53J89O3l1j27j26o3I39203
976892I39297J27R4%j26l16m42n05m73l79k21l1J89L47M42M74M10K84J89R5%%I39392
980000I39234l47o31r16j105j136r47o00j26L79O94Q52Q21O32M10K52K21K53L16I38698
982703I39203M73M74L78L48L15K53J58R4%o3o3%J26K53L47L16J26j26n05q84j200I38508
985811I36835j799j831j673j421r78l47L15J042J578J863J894J610J136O00J26I38792
988108I38508j58L2K84N05O63O94O00N37M42L47K84L16K84L16L15L16K52K21J27I44885
990946I44758k84n05o94q84r79r78p58m10%L47N68N37J89k84q21j231j326j073I35541
993649I35572O32J073J294J295J167R79Q52P26P26O95O63O00N05M10L16J89J26I47820
996216I47662k84m73o00o94p90p89p57o32n05k84o3J89M11N36N37N37L79K21L1I44601
999054I44474r4l2l2l1j26k53m10n05n37n05k84j26J26K84L47L79L16K52J90R4I43496
1002027I43306l15n05o63p26p90o94n68l16l1K52N37P26Q52P89O63N05K21L2j58I42864
1004865I42580k84k21j89j90l15m42o00p58q20q53p57o63o00n05m42l16j89%K21I35067
1007703I35667O63O00M73L16O3j26k84m42n37o00o62o63o63n68m11j89O3L47N37I34247
1010541I35004P58O94O00L16j27o94j326j894k178j989j357l16Q53J831K462K557I37372
1012973I38887P26%m74p57p58o63m10j26K21N05P26Q21P57O31M74K53J57L2l2r4I40749
1015946I40623j26%J89L79N68O63O63N37L15R5r5k21j89j58%L2O3l2j26k21k52I42517
1019054I42454J26L47M74N37N36N05M11L15K84K21J58R5l2j89l16m10m42m10k84I44222
1021892I44190O3%r4k21l48m10m10k84j27L2J26J90J57R5%o3r5j58j26j58j26o3I42107
1025135I42107l2r5k20l79m74n05m10j90L2K21L16J89o3m11p26r47r15p58m10l2I36551
1028108I36993M42K52O4j58k84k84j90l1J89L47M74N05N36N37N68O00N68M74K21I41696
1030946I41191q20r47r16o00j89J89L79L79J58k84o63q84q52o00j90K85O31Q84I38035
1033649I38761N05K84O3o3r5r5r4r5r5j57j90k21j58j58j26o3r5r4j90l15m11n68I35667
1036892I34846q52q21p26n36k53L2K52L79M10L48K52J26R5K21M11O62R47J105J105I38982
1039730I39739M42J90%o4r4j58l16o94j231j831k241k463k241j673q84%O95J199I29733
1042432I31090J168J010Q52P26O00M42K84R5o3k53l79n05o31o63o00m42k52l2O3I32510
1045270I32258n68q53r47q52n36o4L79O32O31N05K52%j26o3J26L79O31P26O95N37I34057
1048243I34026k84n05n37m74k84l1K52M11M42L15O3k21m10n05m42j89R4L48M41I32921
1051081I33110r4l79n37n05m10j58R5L15M11M73M42L16J89%j58l79n05n68o00n05I30143
1054054I29890j57o4r4r5j58j89j58r5L2K52N05O95Q52R16Q52P89N68M11K84J58I35320
1057027I35415R4J27O3L1l1j58k21l47m11l78l48k21j26o3L1L2R5O3O3O3L2r5j89I33205
1060405I32826l47k53r4R4K21L16L16K21J26L1o3j26j89j90k52k84k53k21r5%R5I32100
1063514I32321K21J58L1l1r5j58j26j58j58j89k84l16l79l47k84j26L1J90K52K84I31058
1066486I31185l2j26k21k53j89j58o3%R5J26J26J58R5O3%o3j58j89k21k21k53j89I29322
1069730I29196r5r4l2o3o3o3r5r5r4r5j26o4r4l2l1%O3R4R5R5O3%o3j26j90k52I27555
1073514I27239l16k84k21k21j26o3l2%L2O3L1%%l1r5j58j89k53k21k21j57r5r5I24556
1076892I24493o4r4r5j26r5o3o3o3o3r5o3o3l2%L2O3%l2r5j57j58o3L1J58K53L47I24208
1080676I24493J57O4o4j26k21k84l16l78m11m10l79l47l47l16l16k84k84j89j27I19852
1083514I19852l1r5j89l16l47l79l16k84k21j89j26j27j58r4r5r5o3o3o3o3j26I16285
1086622I16096j90j89j89j58j90j57k53l16m10n05o00o31o63o00n68n05m74m42I08646
1089324I08236m42m74n05n36n69n99o32o63o31o00n68n05n05n37o31p26q52j010H96146
1092027H94978j137j104j042r79r47q84q52q21p89p57o95n68m74l15j27%J27J89H84056
1094730H84308K21K53K84L47N05O00P26Q21Q84R15R15R16Q84Q52Q21P89P57P27H97282
1097432H98071Q21R15R16Q84Q20O95N68M74L78L48L47L79L79M10M73N05N69O31I09183
1100135I09783M73L47K21R5%o3l2%L2R4J27J26J26O3L2%%L2O3R4J27R4R5R5O3O3I12245
1103919I12371J58K21K84L16L15K84K53J58R4%l1l2%R5J58K21K21J89J58J26O3I15654
1107027I15685L2%o3r5j26r5r4%R4J90K52K53K52J58O3l1r5j58j26j26j27r4r5I15559
1110405I15433j26j27o3l1L1R5J26J58J89K21K21K53K52K21J90R5%j58k21l16l16I15843
1113514I15654r5%O3R5R5O3R5R4R5R5O3L1l1j26j90k52k21k21j58r5l1%O3L1L2I15149
1117162I15086r5j26j90k21j89j89j90j58j57r5j26j27r4j58j58j58j26r5l1O3I12624
1120135I12813K21J89J27L1l1r5j58j58j58r4o3%%%l2l2j26j89k53k84l16k52j90I10887
1123514I10919J26K21K21J90J57R5O3O3R5R5R4O4L1l1r5r5o3o3%O3O3R5L1L2%%I12371
1127297I12371O3O3O3R5O3R5J26R5J58J26J26R5L2l2j26k21k53k52k53j89j58r5I11897
1130541I11834l1o3r5o3j26j58j58j90j57j27o3%O3R5J26O3L2l2o3j26j58j58j57I10130
1133919I10003r4r5o3o3l2l1L1I09719
1135135I09814  $$checkpoint
##END=
