# Supplementary material for: HIVprotI: an integrated web based platform for prediction and design of HIV proteins inhibitors
Source: J Cheminform. 2018 Mar 9;10:12. doi: 10.1186/s13321-018-0266-y (PMC5845081; doi:10.1186/s13321-018-0266-y)
Supplement: Supplementary file 2 — Additional file 2. Source code of HIVProtI web server. [file 13321_2018_266_MOESM2_ESM.zip › HIVprotI_Source-code/hivprotI/cdw/data/spectra/ea_01_01.jdx]

##TITLE= ETHANAL
##JCAMP-DX= 5.00 $$From Command Line Converter 1.0
##DATA TYPE= NMR Spectrum
##DATA CLASS=  XYDATA

##ORIGIN= Exported from Command Line Converter 1.0
##OWNER= SVB
##$URL= http://wwwchem.uwimona.edu.jm:1104/software/jcampdx.html
##SPECTROMETER/DATA SYSTEM= NUTS EXPORT
##.OBSERVE FREQUENCY= 300.149506
##.OBSERVE NUCLEUS= ^1H
##INSTRUMENTAL PARAMETERS= 1H
##XUNITS= PPM
##YUNITS= ARBITRARY UNITS
##XFACTOR= 0.0000133267
##YFACTOR= 1.2708050000
##FIRSTX=  -1.558540
##FIRSTY= -1406.000000
##LASTX=  11.768100
##NPOINTS= 16384
##MAXY= 1252783.000000
##MINY= -18022.000000
##DELTAX=   0.000813
##XYDATA= (X++(Y..Y))
-116949a107R8r7j01J65L21m13j30K47l87N49j57J59l96J05M4k92L86l0J50L5m78
-115671a329J15k28K19M65m82m0L52l35L62J4j15J41l10k9O46m79j13K81m50Q5
-114451a230K44j19j40J84j09o9K59p7j00%OK1k92Q1K74j47J47K8j79L0j27L25
-113104i90l12NK5OJ39K6M51o63L97k10K22o4j08K37l18j75N46o0j95L79l47J37
-111763h72l05J01J33k98K40P4q3k62J94j53L2nJ96o45P42p81J060L93n25L20n31
-110483i75j64K05J34n86N93r3J03j85L50J13m52l25M75L97j04l13k08L96o79N42
-109258g76l18J98o15N60m8j20L50l63O7j7L58l13m2m0K10N9n8OR8rj69k5j48j16
-107795a271L58j92J41K69n87K78R9N8j17l5pJ4P6l01K92m68M52J22Pj12lp0m3
-106392a040P9k11L29q8R4J97k15k02J64nj35k00L69M0k97K75p8k86N25j98j86
-105106a069j13N90m79N02m28K1m2K16k4q9j22K20m85J42L66J91n10K67j23l39
-103887a308K62m7J42m7%o2p7J13k5N5k29N11n29M40k35o2Pl93M75J5j22J60l37
-102486a293L18k89q2L54p6J51j82m8K06R5j29j36L39k58j93K70m39N50j3k50J31
-101199i74J64j77k64K23pn4L06Kj26K97l18O3Nk82K05k8J66k47P5j86J7K23m03
-99797a320J50l6N0K42j12j08K02j06K79l04n8n7K60m77O34j26j89J71j1n37P19
-98518g34m0k80J35j41L34k52m29m6O36k38l8K62j96o2M6k16r7K96n4L05L2m3
-97177h20k62L12J06k51L20n43M26j85N9K11J93k89j60l92N41n19K75Q5j33L31
-95952f95l80pN7J70k01J33m52K87K55k19K01m22J02K65L0j7N4k35R6J95j93J
-94611i75k83N28n27K00K22q1P3l87K00j26M03j67JP7k66J9M13n90L61k2mRk19
-93208a141L28j92K2K67j07k70L0J28j44o3L4O2M1J60l08J78K9Jj01k3P9K57k46
-91799i79j15r7L67j82lJ61j24n1K63j98J75l25K39j19J83l25m1K82k19K4K8p4
-90459a130K82k0l29KL7J12J48O7j9j58LJ18J07l95L66l84R6K27j72J79n3J14
-89118h02q9O7k06Q6k46M10l40J43l24L14P5J1m07M34l45K18J44j40K08k55L0
-87832a014O6K49j66m36J59k44M86l05n5O3%j3L05j55j07j90l6J91k37P6k74N47
-86491a090J33K29j87k75K88J2L7j66N4N10m53p1pj63j1J43J66j68K62j59J95
-85210g21j44j06J91l55J64n1K76R9L03n33P1n5P7j03k95K88j79J91j34L15l04
-83932a005k01J1K05k13K99k79K08Mk36K23j5K7Qr3L70k30N1R7k93L56l07q6N4
-82522a045J24J0L57l24M3j19q3j4o1J88k93L64l20J13P1j48M9o5J20o9M4J20
-81181i38R6K44k78p3m31K74K0M6Mj21M94r6j74r7M4j14J4k14L92L02l40M1J84
-79780g21J5j96k74j10P88l02l74N16l75K77j73Q5l08K26k97K22j19K81j8j07
-78554i64J77j12l05M72o1k76J99K5l2N0k92K95l53l02P13l32J94J19j2l9K4J10
-77214g02m4l19j06L44o0l66M62k5r0j79K34J90k30k21kLk41M59k94J30MK80j95
-75812i68J05l03N30m57j74J43J70p5L51m51J53J95j77K21m41l8r1J19J09R1K11
-74532g77j38j55K39J3J34m1j62J9J83j65p7M11m41M8n9l88J70l6K72k38j07m2
-73184a337L35n52K69M50k39k47M87j56m0J70n54J62L18n19L22K59l68L4L11j0
-71965i05J34j36l14j2k7M3M73R0j58pj36k33K57l07J21j96N22J08k54L67m42
-70687a012L94k30j24J00j54J9K59O4Q3q4K30n35K4o6j32L72O9k95K18J11k66
-69399i55k14P8O4K31l39K30m0k1q2j75L36j63J67l71N72k04J18K3k66K48k33
-68120i96O0l12M77l17j94M22l6QJ2K87j60l65J97K31j16L3k25K5J34n65M18j45
-66779a127K62J43j09K03k03J4J34k26j4p8J06J93j13Oj06q6J0q4P0J66L54l21
-65431h06J22o3L37k08P7J49n60J50m3n37M65k71M63k2k80K08q7m7J14q4k80J83
-64091a020K69L2m8q4K68j41j36M20n51J99k50P3j72k11K66O7K06l85J18O1j8
-62811a037R5j25k51M51j52J54m59K04m3K60K21k92J46R3K1j99K09K1l34P7j0
-61525i50K9j27l00O79k26L10p0k14p9k7J10j25J39l69L68r0J68j12K87k15J50
-60245f64j5r0k88J5J93j6J51j73J40l53k04L66l0r1K76K9m1k62J3J71L1j2K14
-58842f40l65J78k72J97l55M37l51J80K9N4K81k88nj43l9K74Rk81K02P6j91J71
-57495h42j40q2%j83N41j30j84L02J81n7r4l7Q1m74q3J38O85l19m34M07k42q7
-56154a053P2J31q8K48j20P1k14l9K8K10p7o5K37j45J43j80k33K03j65K00l77
-54875a213N27k36j41PL00j60k4M16r7k81k07L88p7q1Rk11L16p0k36M3J69n0K25
-53473f84l62j1L44j55k78M1M45j53j63J70L0j56l1J81k47m2QJ1j43M61l12LK52
-52063g91j4r7j90J55j18J81N4l2J01J52l47O1p6J15m1J15k12J93k73M09k27K42
-50722f40j50j07M20m05J65j48j35K06o5J7J34j12l4K29k84k59J41L53j37k0R1
-49444g40Qp7l01L18k2J67j1j14R7J48m38K58m06L84j39l71N31l02K76K07k41
-48156g68j38Q9n0Q4J36l16j63M47j78K20j25j54J44r3p7l9J51J05r6l01J41K82
-46816f99l36M60m73K32J74l82n1q9L40J7j74J65m2j38J62K5l7J21j06J14p64
-45536a481R23k15p3Q1J2Q4j98O9l5M8j76O1kM04l59O5q0k54J58J11Mn05J94K36
-44073i28K8J47r6J7j14J98l4L00p3k08k93l6L31l38P4J7K10J99l66J71j10J43
-42724g61l21K32k01j46J92K59jM6j19p7K82M2j18P0p8J04l07Q1P5k8mk88n7K89
-41261h34K71l72P8k82K15l45J58p1N93m09J13j79M4l6%j70K92K47j67k44L60
-39982g38l86O47ol14LM0j5M87p96K43P7j61k10L94k02L24k00k05L88j49M47o81
-38641a013J40j83j56J02R8K21j1J67k71j41K59p5L11J54m28J58K08K7l24N7m8
-37355g48K4j81M22k86N20q19K99l89r3M00M62j77k65O3l75J85R7r9k38J62J71
-36075h65N5Jk36K80L44k18j41J86l22K86k16K84l47o3j03J76Q6N42l69k86m0
-34789i66k8R2P1J11k05J32K23j25J50l77K37k78J84q9J87l4m95O94J07k4n65
-33509i98N3k9j47P57k86k34P4q7K06m4m69J70M37r9l7j90K65k52q4M01l56Kj36
-32107a083k21L60j05q8N8J48k0M24n2l1m75Ok2j97j6L49J89k50J20j96L63M6
-30767f93N2J13k95J29m47K92L3J10K32k73j9k39K32K07j44r5k64J02o5L37j55
-29479h50N68m09Km3j63M9k14K16L11k57L43J06m45J20rQ0j82j56mJ42K62l74
-28139i07J1J16L16k69j39LJ75n1j63J72K45j57L6j36KJ8k81J65L35j75R3J18
-26798d73n00J45K89l48P2k67K65j51J96j51R9K4P6m25N48l65J49q2J82K14l87
-25511h90j29M85m44P0l0K60M3n95L52O0O5n3r8L09j48P5Ll7L7N5m5j21j07K42
-24048f41j06j05N9k12K08OJ19p9j39o7M4L73k51M1q5n8P8l5M37k19j07m0N3J96
-22584e30m15J16M8q7j38M17k62p5j31K44J57n2j05K67j37J0Q9k19l65M73l32
-21306a027K4N06k72J00o2j60j0k11N07j90j47J51J81p3ml3k57j80K40j2K63K9
-19957f37J27k40K22k44j44j70O5J14K54j64J62k03J6K80j99q7J52L1j5l02L94
-18678e88k83Q5K83l72J13k53l8M75m20P7Q6P4j48L39j83K09K7k28K16K2L8r5
-17337e64k39J90ql36L75l56M0k15J63K02Q9p3J06N1k53J31j6R4k13j39K14L9
-15988g18K77k81J05j89K81l51L07j33K52l08j73N35L9j62k17j9K08L41q9l92
-14771f87R5k58L40N3l84N30M3k29o2j15k0KK37m8J15k10Q8j03%o3m1J72L56j98
-13308c87j99o7m6o0j73M76kN1k21k14L43j46K45l50R0k93J04K26k01k24K87J07
-11966f54N0M63m49j13Q3J3J94m65L08q1N18j17p57M98k03P3k76J80j9nJ15j06
-10619g50L5J68l42N30j81K20p6K37k02jp4k7j43r3M13o90K30k80L76Nl5Qp3J55
-9156e90J25k63M24k93J79K1j65P7O4O5Jj07k29L32l41l97O15J1k51Q9J20k19
-7815g32K0K63l2k9K33L6j59k32M23j81K65m39L73J7j5l3l1M1J27pk81K92p40
-6413h21J57L24j19K30l0J7k87M73l82J05j6K03l53J81j54J21j29K5J30q9L0
-5127c84N7k96L2p1L47J07l41K51K61n6r7l17M1l7M53j13J3p3j9j02Q2j93Q5
-3724c70J28k2K62M1l40L30k87J33J45O7j26j61J03K47l48K68L14l04j12L56
-2499C24%M9j36J39k60J65K00J57Q7j64o7j88j40l40O04K75Q53m03k23p9k31
-1219F22L60O90N57J174J017J081j95o61r09K447L458K650J608K263L341M038
-246B3541N923K1465L2087K2743k0813l8796l1018m737l137k013j020J53j61
551D217q27m09O54P24Q95p46j861p29l19m90j44J55J76P94j52l30n32l05O37
1707A408j97L03N8J75k02k04k2l53K41J93M23n80j39l29M40k2j8j0Q3m13K96
2993A131J29k9r1j40L19J15k68K7P18k83J08o08K32j44l5k05K62j48jJ15m22
4274G82P9k12j30m1N47l71K35n59J86k21L2q2m2J62l34J01n6j29N03k55n7J81
5615C19j96k0K10k38k71K9K7J53m9m87p7M89Rl36J68L4j81L38k2K41k27j02
6962a89J09J40j38J6K51k30j84M01k02k5k08j23K6j40o7P1J53J86K3K75j45
8242@j61l05M54o08R6L20J02mp8J97K74k88n57K10j8k99K64j9J7R0r1L25m53
9644e32K66J20k9o2q3N4K2n4K8j68L87k51j82P9j27k11N69m17K22O2l74K96
10984c85j11q8j9P7o2L76j40J76k05L57l61J32n8m8k2j54k43K30k81M32l49N2
12333f94K17k04k54K88K39K72m4l30k55J52J03K90m38J22P8J90l2j88k62j87
13550i37L40K48l01l33K81J18K21p9r7nn2R0RN6O6K89q6K01j92j07J40l93m39
14952i62L9K33J62l80K90m3J01K64k75K41n04N8J51l8o9j01J25J14jl88L04P7
16301f02M0K2j55L00j92J51k55m1n9J71J69M29l52j29M5k77L25m32L62O3l17
17580g34N73l14k75J86j37j05O6j02J45q0K23Pj81K49j68m47N28jK4j36K51N8
18921c70m11O1l3m0k3j37J37J9J75k71j41L86j91K46j46P4K16l34J75J9r2K69
20262d12k04j81J61j43l9L63k68J66k1j32L5J98l61J96j55j59L6N66l98J39M0
21548e73o7Q9l08J44j3L14n75M82k65n3J27J44j0k29K99j21j07r9K91l78L61
22828e47J26k23K7L05j83j01K0j85L14k14k07J64j31L96j08j18j59L02k0k4M9
24107e17j92m1M1o7qJ4j90L55l78L88R9l11L03j43n5k42L97j11p0J87k23K02
25456e62j33l6k26L65k95J08j10O48m63J12M7p9K9k25m3K16p9j22Q1L15j39j29
26795g20k00J87K49Rk02q9K3L4l1P1j26J63Q3k63K21j22o1J98j00K38p9m0j75
28198g32J9J86k26L07l28j7l18M73N1o2M3J32j19q3J29l6k11M30l94J68j4J33
29546d69m42J94J66j59J92l98M26j03j94J36j32l4L64L5l36K7jK02k8L2k86J63
30887f45l83K08L73m17M06m5j33j91M45k50j92o8J09j11N17l50K2j77M62o49
32105a069L56K58k25l61K61k2M77l36Q8j42K17k01k46k52O80l05j06M37j43R2
33330e42q3o2L9j80M91j30K56k88O3L2j84J37k3n1j35j2j1K27m68L34Q7j4k25
34732g42p7K3K75N0k34j55L33r2Rj5j25j79L03j4j01K59K30o91J18M39k98o2
36073g46q6L07M8J13m90K56n7R7K37l48j84L99k01K3J12l1k07O3M6K04j13K56
37413c02j95n6J57q1j33Q5k71j04J46p2m7L74l9J74n18j84o6M23l6N48r6j36
38762d29L70J03n89NL05l75J7j89l85N60P6K20j13k99L8J2P1J09P8k76l1j1l7
40164g70J39j15o3l5j0P0L26j4m11L36l07l6k86L51J0J42k88l50M31N27m81L40
41505d94Rj29K46L5l9K41k95k28R4l1k5Rp0r2R3j85k77J91L04N32K1l57L01k5
42968a71m6k47p8K81l29M4r8j86L19oK5J57l67K2M67k67N3j24J62P5j52n7l12
44377h35j39Q0L7m15L53J64m30N11K18k5J02m00J62N1rJ7J64k75p3j58L01k46
45718h45p8M42L6k02O81p10M24l42K8k16N38m14%J8J75k46J11M9n73M66j8j64
47059h40L36k68Q4q5K07ml86l5K70K74j18L24l49L2J55k43l24O5K29J57k20L96
48406c43k26N09n00J28L8n00m10M17J38J02O8l1P6J39J9J8j94o8K52Q3j5J78
49747a22k63k65O78k53J6m3l80J03R1j89J2j0J78J39k50P4p0J79n8N0K18l72
51088e37L3N1R8J73m42K36k39l9M87k87K44k73k78M60J96o87M89j8j07j34J52
52375d22J79k73R5l06M71l39J6K15L2K02m35p7OK58l20K58r2J81j6K16m81J66
53716d66j5j02L88m35J84l23L16J6J50R4k01j79L25m33L33J6j12j29L98n46M96
54994b25j12j9j83K66l9K2J87K5k07j53j5L53j52k62l5R5k1K51l56R1j93J21
56336e61N7l55J3Q84n78k9J10p0r6K55R9l90J26L1L31l03r5P9j53L49l06%LJ79
57806d20j63J57J32j18R6J14k20k2M69l62p5j36J62L69j82p4k37L06j45kj19
59086d70J26j63j47L29J2k48M54l96L86j31j60n6M0J32R3k87J46j44L3N68m39
60365c22j55R2O9J94m95M39O9k16k35M28o8J42k49J07Q0l24K57k28R1J17l5q6
61714c28l47M49k32L03j6n5Ql34M44l51O52l87j30K37K15J25m27j84K69k22J48
62992a63j26L96k62rL33n63O13k1l50J87n98M42Nl4j27q7J79j63j90L45j50K91
64333e2N9m33QK11r1J89k23K87l02J4N4kk40j9K27J60J26J61K76q9p88N58j53
65736f2l8j35K27j49n4K17LL70l39m13L27J81l84K48n1M2J04l17L19j45L6j62
67083a75Q5k91N57l37J61q2k74K42K8r8J35r5k64M73m06J07J08M5n29N99j34
68363a45M99o82M7%q5L75l61J56l64Q7K36K29q7P1K43n52K93j16J31O3p9l70
69704d11K97p5p3J88N5k26K64p4k39J05O2l32M27k12m6J15J63j8k17J04k14N23
71051A66j11j74k46N6jj42M52k45P1l5l51N78K2l20n7K01n8J01k17N36l29R8
72392ej17O5J05m69j0Q7J54O0R0J17k97J38l60K47J20l22Q8J64l4JJ97l1k20
73795b32J87j31J64l32K49J0R1ok15J78O7P4r8p4J81m50K60j93L29o3k28J16
75142a16k13N43k25k37J58k02Q5O3O3R1r5R2j52M09j80l7m65M08l96O9J54m30
76483f13K19j2L99K71j68L27m05q1N0K23J03k26L51n60K36J87m3J2l22J53l54
77763b53J92K72k00P8k05J19M01l63Q8p4J43j34L51k52L35l99O13m59J1N2L5
79042C51K31PO7j37J12m4M05J23J12j66j6m69k16k58k0J54K14J20J78j58j63
80329D27l91M36l25Q5oL24J70m27K10O2K34J62K87l79M8k48k21n97K57l76M40
81608A72P55J42o55l92j52k12o8k20m9k84L31m02k2N0L65L48M61k54J36j67K09
82888I2L29j5m17l96j60P60K96J86j9k54J70N27O80k93n43k38m77M5Q8K83m36
84174B08m07K37M17O08J3k99n01K90l82J27n18K43J09m93n1q1K68M48K0k64J74
85454A66Q9K48r8K27J31j38n95M25n3Mj13O9j90qJ82k20K09j44O6l22PO00k13
86855C29L53l42j08L7J85P9J84j30q2k49o6k44L55m12K78o4J70N39l77J35j7
88143E53K2k32j07M1k56L63j07L45k73p4K04N0nl53K72j59J09r3K55L09j81K87
89484I70n53R7j67l1r5K66k8K05l57J36J12J64k1k89J93k04J83M6J6J84j36l70
90824C21K38L32j57K0j20K16j71J23K4j96L94n54K75j81M04j27J92l60j31K27
92050G69j54M41J4m31M57Lk21Mk32N8K12j09nJ87J20m58J79P9k45J31Q6j65l2
93451F88K58k30K33q8K18j5r5q1k09M49j06k40K30J8k41J12J80l44N30l29K69
94731A207R9J35%j98n1l71K27J39K30l54j8J80L8R3M61r6M7M60j40j57k69P67
96072B429n49R8m12K28p4o2M39K55l76O6M02p58N27N22R10l9m33j544N44m91
97297A682L70K83k40k79k6R4q1K90k36K07l16N0K2K53R66l4M33l42r49J71K08
98576B526J00O36L7k04o33q48M76o0k00o0k04k6j69K42q4O2m4M58n9jO8J28P6
99978B217K79L4m12j18J23j57k86j82L65j35m8qq5N99m44j6O0q1J24j0k36Q7
101327A670K68k78K89l08M11m13J99j64J51J43m47L82l28J95M6O5K45m94M89j83
102545A938p0P0J38Q1l36K3l43K01K37k04L48j0L08p9J46n89Q0LP6n6l17K70j28
103947A787L32k97j88R7J20j72K10p3J95l24L07j5qkL38m90L32j57k82K69n4l33
105295A592J27M80l35J56J22k78K50k9K8j19K9M34k51J36N19N80L8J408J339K82
106513F508L7J19O27j65j154l00k084M30L29R64J376p0n2N48j53J01j664j022
107609D375k231K42k63J66k11J74r1M02K11j38K67M13j99j90o5j03k67L61J9P86
108834C658M00R5J665J046Q43J10J88o06j428j209k24L06O9m41J347Q96O77O14
109929H006l89o68j962o94P2o85j10l02K52j20L10l31K40J83l08j01J47j8m0j85
111148C297K41j01M71N3J38m40j47N86k3J40n38J62M0K59M9O68l77K27J44j81
112373D668M17o0m58K91j61N77n17J18m9m73N78j16L49m90J09n9K20j29K6K14
113591E055k04j30M34J03q5P3M30j6j17o3j9P7J79j05j30K03j43J19k8J36m71
114879E298K07M46k5K15L10k47L05J55J29N11K12Q66L87J312J491k14p81r52k60
116035I365k74p39L59r7Q57N87J544K147j732q26o34k05l44n90%k84J71K63j47
117192I421Q5Q4K47N3k0L68k93M42r0j80J70J67K95J44M29m9L67M83q12M24L50
118479A2085K7K02K01o8N47N16K57K18o5J33L74N34Q8K10J06L09N81r5J80K60
119697A6600J68M43N50jJ384M63J267L81j78N61O18J183R18L17J81O57M40j59
120793B5793M86L71J266J35P40J189J186J673J551K918J685L060N832N448M770
121713E8103M253O926O931N690N683Q102K4051M2573N5350P1401J58739K10758
122440F58560J69367l6622K6929J67584j18245m4801j63472k44311j13457O0227
123052C61759J78265K40209M3071j0681M4761Q6717m2263j62063r6737m65267
123665A77771l3277j5133j4001q318l716l017l698m158l790k357l026l068n050
124462G5162l781j457k252j961j081nL44l92j091p66l47R6J74N12l3l61m21p19
125557F1621m37l07O2O82R14O69K906j666r94p56p76j040q65j89l97J71k87J229
126653F0540J561k780j758j813j664j367j520j503j728j280j501j201j325j404
127510D1257j131j241j195p82j064j011j182o72m78j188q41j082n30r77o69q45
128484B6369m65n58p8o20p64m6n38m25l84K34k2j134n47o3l99k33j92k11L2p4
129709A9882M13O80q44l49k58l34O1j23k49q7O64l67k46J48j00N26k81m70Pl20
130928A8353m98j088M07n73l22r9J96n82J35MOkl91J08J68k16k77m12K3j07J3
132207A4846K5k74k45R7Pn84o4n3n45o8k07j11M89o08Q4L20o89j72k09mn03q1
133555A1451M8l78j05J76l44k60J79k84j84l9l75J61J08l60k53n90P5q8R8m0m00
134834H596k6k2Q5N5Q9j65J62J48J31N22N96J498K685J469O66m71j689m167k319
135992G843r87k36j71n00N3r7l69K02q1J1l23l91Kl76J52Q4l03L68k18R6j26N72
137339E205l40n88L7M19n2L1r9K79k40M47J59O65R17R13J383q57N26Q55q49k89
138558H522j064j716k92j5R02J539M27l65L45O50m43r35k87k918k21k71K63l99
139654C722j78J06l4L7k21j59O8m54J86O9J77j64j95k40K94j7l10j26J2m0o3k05
141001B265J30Oo8K39k67J96o56j7K27Q1l57L34l10l7K42Ko4k55l0l3l81L34J24
142403A705j87Q8l40J32j71O6O3k01o07K150j457J88k44J15k06P7k96J1l7p0j52
143683F27J60l0j3j94M5r3K94k83l3p4J52O3l0j23J40n68K59p9m5J95j4m18L31
145092B69L7j70O1o7qj26K84j89k01K46m26J73n7l2K19l66M62o57M24k76J67m02
146433f35K68N4j63kJ77m28L73J16m08Q3N2l58N25k31K77k99J89k58n07N81j28
147713g22J5j49O03n34R9J92l99Q6J64k17K0m87L13L31k4Pm63Q0J28j62K28l15
149060a206J88L06m96L92k17r5r7L06j88Rk25K07O1O7k88p6K59q0j34K11J58j37
150401a075j89k80mK40L57n54L16J89j48M6j7m66J33J9J87n7k3J31k76J95j67
151680a443l93M62j92K2N4L1k4k74L11j36l4O5J63M5r9J86l00K66m6nk65q2K37
153082a451M9M34p57K34K23k32p4o6q9q3j09J30K80l17J14k51K15K07j94K44j84
154370a677q9l4M7r4L29j67m23O01l41q8L41k91J55P2j37m2M68p28N01k21K22
155648a596P6j68j22K39Qn76L98r1k58J32M36r6Q6m11M99n28K06R2K73l44k11
156929a956R0j32K64l57Q9k45M23N0O4P9k42k22Q7N42O2n87L95j18k96K58j74
158215a926L01k08k7rj62mk81LK07k93m54O28K75J43K53q2l03J53L84l96L85j57
159556a570L08m41R0o18m9k2K19j5m6J18Q2M45n90l77j35O76L9K01O4k24K94j62
160897a713k93l87l2K45P53K9m67o61M75k20M71j68l1O7M77j56j66l5p72p5j415
162183d074j207N18Q6P46P06N14j061J536J987J338j08j561j582k2K33J08k54
163218b097m14J48J809J472O48K7M11m69k39j041n78n47j05J52On05r67L13P21
164374a255m30J62k01J32l0K57l56J42K87k80j83j29J70R2J65l57R4l21M00J61
165599a480L7L6r4M23j14j42l6k70j51J52k67p8l41L9K73o0n4R2Jp1J96j64L33
167002a740K10k28j35J83q8K21m21m5L00m77k04L14N2q9J21r3J94k13K11n23N24
168282a926p0j45M16j01j80J67m69M30L00m58L90l74om2K77k29J26J51k30J55
169507a818J56n86K27P1K40l78N01k93m52K47L68n6k71M62n46L72k91K15l53K13
170724a972N9j77k07J95L01k34J45l0r5K08n46K92j3m2Q2J48j5R2k62J84j03L56
172066a634m91K38o0L14k12r9M17n8j70J24J05m4k57R9K73j185O39k78K38K31
173291a810k95M26j64l0j84k25J91L57J39n23J09Q6k83M66o39K48O10n03kk8K49
174571a805k80K68j33k2L2k50L22r6L2K0rk38J95J21o4J6j59O7J8L9k68N02k03
175973a895J91j94L17k92j30M17k77L8k71K8k92J58L93k48n0J97J8j14J1M00k00
177259a795q9k35J54o4K29k69o7L37j40J77k32j4K27P4l39P3J20q4L0j0k25K15
178600a927k31n2J74R8J50j35k20J41O0P7k34j02P20j53l85j15mL50j04K41n26
179879b177P7M9J0m95P85k23R1j15k46M66m7r4l78M55k08M96l4kl31l27O4K36
181228a948J38j26Q4l12M02l17R6p7J99k41N2L65n8q5p7M7o2p8P8L98k48j30J2
182630a888M16o8m04K36k13P2l25K35M10j74K29j83L67n6j17Jk78o5j07k76M12
183908a776j13L7m45M55j75K81k89n2J32l1k33J20m13O87q3q8p7N02j81j12M8
185189a806j00J42l52J66j08J94J34l53m5L59l38L86j03r0J08j7j85K98l35N8
186414a987j52N43l64k0j62k6j1K73J15j76J65L0n3k94K82j80K60O5o3p0j64m38
187755b427N31k02K4R4Q5L58j48j12k94J06J07o15L58J44j1K25m31N44l44Q9K7
189034a892j17P6N2J15J28p74O21k93J86j11R4j24R6J71q9Q8Mj14K12k83k3K15
190382a762O7k67L46m76M3K55Q4p3o1p6j60J09J21k14L28l0k88K15j19j53J68
191662a943K20k52K98l95K44j44j04K07J0M0j5k95K22j24P3K09l9K7j02q1R1J70
193002a683k06o8J47q7J88k26L34o03j6L35l57L02l64K79K51k44L29j18p3Q1J92
194290a607j51j69P0l42L37k30J89k1j49L8j46J68K65o7K1n7k73j14J77p4J30
195568b005J95k83p1K11j81l38N71n3Q5nl53K40K07J6m06J33m9J00J66l39L10
196848a849k43L04M18l40L64m19j60P3L14j71j66J40k37m0N02k04k22L07k27P9
198074a777J25l63K7k1J87P5K71j37o9k27Q6k56K54l4M2NJ81O0n1n51R6J43L31
199476a603k21L03m03J09k05J52M99p20J46m4m3K63L00q7k62j48k2L75l50l1J5
200754a977l7L08k36O4L89k32K29Q3Q2j10pP4k26o9l59J5M4L43j47p3p5j47K05
202164a859J01R8o37L73j20J23K90k34j00j47l46K34N73k157J778k00q6J44K93
203321a879O9P1m46K81J04K49l1k07M5j89M08j87j24J02L48j5M5l74J59K44j76
204601a503r0j08M20J43l65L80p69L37o2k36j6n4l21M03J17j99K3J35k64L55n1
205887a725J33J99k34o85Q05J06J5J7Lk30k41L92m19K80l34M11l21J78M42o69
207106a877lJ96J35l36O14k07o9p2l78K16p0K37J75o9k59P3J9l8r9K69k94l20
208446b157O42j38l5j11j57L69j58j21R1j31k37K86k0Q0n48P86j66J97j60mJ59
209726a533r2J59q1j51m3k05N13k44K76j12j24m04J95Q4N07o96J75O6j16K24k
211012a604k73O2J73j32R4N1j52K34J03m6k76j38N3m4J63J88j00p6K01k98k95
212292b112K13J1L9R4q1P0p7j52N28j7j71j50K56j71j81L17O0l10J92j05k8K60
213633a515n20J61J86K43k80k76L46P2j00q6j5j21J33Q9J4N5l77N21j59l09K76
214919a662L74n21J62j33L09l23O7j17K55k15j0J20N5l49K27L21j16Lkq3J24N1
216261a463J0l19K32o3J10k83q7P4o2N5n0K13q3j49p3J28n6K50%p0J31m3k53K22
217724a629Qj18J89J0J54j72k67L19j6j53l58J31L39k69K03K13n41K17l31P41
218949a330m26n0K31R0k33r9O0r0L07l09M90j19j39j82j15J88R5j21K43l97L37
220229a569P3M8l43k39K46R4k3J62K06n81rM72j78JN5j82k4L20k65L21n02K50
221569a667r3k15L19M9p6k4j01M4M3k59L79L1l06K33J32R3l07K26m28N1K10R5
222917a571l1k1P6Q1j19O8k34M14k12J58kj81K04j71j49r4L48K48l49p6L8k41
224259a816N38j73j37k57J36k6R1p7L3K43l96M52l41j17m1Q1o3L82j23J81k84
225537a714K2N11k89m9j8j15n5j08J28J18k11o2K36r9J56k35R2L94k09j13o4o7
226878a751Q4K67k8k36QK34l33J33q1M7J34P7m7k20O1n8R4J44k24J20j05j65J09
228288a736J36K06J65k67k98K55N9J72n20L28j48j47L14j83kK22k47j89J90R5
229506a595o7J08K53m58M71r5K16k17m80J72j55J61R4J29n91N32R9j69J12M6j17
230784a551R8k91J31k1j45L05l95K82J5MJ14j63K03m43J05J41N6k64M18J6k97
232072a682%M02m23N6j26r8K31n3n2J7j86P1J13j91q72K519j008j2J54m11J2k49
233413a788K97j94K90k53Q9Lj80L03J1oK04m51M74l99j75K95j04k8J18j02J30
234692a466J60m18K54J05l32M15m03l82M81q5jN3K05j37M5k30J14j01m9M33N5
235979a284k63J01n21J98n9n2r6k29O42k83L62n30L19J50k45n5K32l63R4Q2K36
237258a564N86l88J51l36j84K33j9m26PkJ49M9K82J14K4j98q7L42m09L79m20j56
238599a873L58l69L3M22j15NJ06N3J38j92j75J90k12K59l4J74k32L7j08K34L3
239885a268j69j73m7j77L58R8r5k04O4J69Qj22n7M6j8K51j86J0r2L70l29Q3k16
241288a696n9L4N97l21J18J88o72M07J21k38l92L25L80l69J94L53m11j12J18m1
242505a476k25J26K78N1k64l27J16K74j66%M7k66j28l3J23J64J22K09m0J59Rj75
243854a422K89o4l80J65j30M2n35L03j04N7k33L61Nj57K14M50j01J52p00nM23
245134a370L83j51j80k21L8Q2j51J32l88P78j0j77R5k0J7J6R6l04l05j12J19P4
246474a559m2J75m1j77P4K54j37j4L03q4n62k92K50M2P39k08l49j8m3j58K71J7
247815a559J59M40n25J69R0Q0j68K2k59m07%M48J68q6O1m32j68j18M44L7m4K85
249163a363n3J27n77N1M78M96o60J80k86j2L05l89l7K6L50l24J20L1J27j27j04
250442a641K74j33L1K55Q0l39L05l02O8O6j99k4K79k08K4r7L2k16K57K62j63j02
251783a491mq2M0j32K20k13p2J71L36j5m60K34M4K7O3l21RL35j50k60M54l30L8
253185a559J68k29K41M40m15m6K08m44o4J93L4j06M4P9j4j61J79m34L00O10nl71
254533a352k66L92j97M5m04L31j8j12M09m30K83p3J32q0l46J46J79j70J10J17
255752a304Q4r5j92L65j27j06k52J65L39k30j26J12J44l24k12L24m30J08L73j48
256977a532K46k11P6P5m49N03K18n00M21k54l9k8m8q8L96j24k77M1o0k18M12j32
258318a572J00K73j31j66J66k58P7PJ7J21K02k07j11K48p8m1j87M5L1j05L21J47
259658a101l58l4J38j51j56mK64l33M66j88J83k08K22m02P2L06m0l9k0K64m29
260938a548L28l16k70M19L6j15r5J64R3O2O4k15R4k06J93o9j00J84l15M00j36
262224a348j58O6j9k15M6J49J27K93m27JK75l43K827k385o73L56k11r9J76J20
263443a442j43K23n0n60N95m0m6j5L3J9r5k7L55O3k49l4n7N6K55l86L11j07R2
264851a249L4J12j11j76k65K96j81R9m73N26q2k01J64j17J15K85k59L19pj37j34
266131a442K34k24J41l90L46k5n27O22q6j79j46N4J59L0m72L65j45Q0M20l87m2
267410a614M80n47L44l41O3K14L11l07Qk13k64O35j00l14L06N9k65j06J83J72
268629a296k01Q8l6j85L42j56K4j09K66k97k28L47k91L47l25R6R2r0kL24l01n0
269976a641N68l86J18j98N0j5M3J4k68L9Q09o20K13j06j79P8m90L53K06R3j06
271256a425q2R2j00j81N44k38j3r5P1J64k00O3j04om4O0J17l02m0K27k01J29M7
272659a517K8P2R0K85m91R2k89L91j90Jq3N72l09P7j16k78L60M0k16Q8j25L47
274006a171l84L04J09m6j90p7P9p4L32m50J04J31R2J29o4k34l23J86j77L60J78
275286a186j58n2j8j3j89R0J7R8k73N76j13k8L1J21j11n96K59R9l5n6L95Q6n32
276688a588J30j8n7j18j06K9K55J32o6L61k91j5m9j21o6ol98M88L83K61o39K76
278035a223J9m06j77M65m07L88j49J29l06L27J36J47j73j85k97M43Ll42R9J43
279254a366k63j24N63l69k06J22j4K57L6j79K14L06o30J59J72n9r2J20m4o9J35
280533a331J71k74NjL4L14j85K13n8n23P6L16M7k17J82l6l73L65k76l2m0J11J73
281935a339k27l46K92J38O0J18k83q3J55K58k82J85k31N5o4N25J4J78k52k20l0
283223a379k02K29m00K78J19j51k76J11j35J81K53l49Q02k37J83k40l3q0O0l08
284440a574LK50K57j18n9k24k74r3M7j58K88M73J85j5l00m36R1M86j19j51j56
285719a597n65M32J05N91o5k60N39O8n30R14o41j05m58j01J24J45J44j19L14j0
286946a075m23j92J42M8J33K44n61N59K83p94L28j81P4l21J17K52k72L08L85k33
288163a179j22j63l1m8L50K41j87p8j57Oj76JM00j34jk51j34j18j20M57j53j76
289504a773K54mL85k44j88L41J47N8m2o6l26L12J10l64L26n49K1Q9l14M49q5P9
290852a384R1l52M70k84O2L23m00J1l21N84k6J3k90M11m96L67l87K85j85J61k17
292132a564J32n1j28L64k40J32m99J55K86j95k43j18m0j783N197j772k05n19o7
293288a158NP3k39K23n64J40O0K81J26m83K02q4j15K05l01O16j84j59K14K75m87
294576a354j69J97k44M27k61N4Q1N0O0q3l38Q2L1j71J3L53j38j88M74k71j24J31
295916a388jK84j25l18K64j38J80l15N69J3p72K99j70J85J03o0k64M1P3RL37q9
297257a283K90l81J44j08k39M14l01m5L54l37M03k12k84M79k62J58j23m34M88
298421a279j19K8K59Jn22K98j3J1k24K49j00M06l28j54O3L61j74l06K17N6L5k78
299762a513o1l7J68O1J53l14K45P6j90R7k70L10K0N1J32L4l80K11M6l21L51lq3
301164a217j42j89K83L8m01K83j7m3JrQ3N7k22L05j64l9pJ62m4j17k45L68j37
302573a413j72J30K09k06R9ml59K46j9O11k05j18J40n37N20n31K72l3j50P4k0
303853a466j32j53O46l22J21P2O1m89L10L6k05K65n9j37L33k35J7j02j9M75l22
305131a305K62k87J2oOP1K1q7j25N6Rl50L49J96M9r6M2K30l25J18l18j10N26m75
306595a537K69J04k42o6KL42l94L47j44n0k38L39r1j89K82KO4j52n1J91l7r9K71
308004a077k52L74o8J95K51o68k0j33k10N18m22N8j82K61M9N9J99m32J36K96m56
309284a524K13pm9L08l07m1K44k77J46j7j14L42j74K2m27K50K56j02n23J69J02
310563a510K28P8n3k13N9J49n85M26l01K92n1M01m48L89m05O3L3M14m84M17l60
311851a461m6j45M21j56K3k5M10m69N20j80p0n89M55J36m9j3k5J06kk11k48L1
313190a587k4K79K32m63O10o4l53K14l0l6q7N03p79L59N2J23n28M14m01L17q1
314470a330L0O8K31m26K12n43K40r7N04k78j10jK71k0K3k82r2J59M51j70O6j80
315812a274J16k41K43n02l4L11l22K60N07l95K25m8J2l47R7j84L57l58j05K54
317037a428Q1j09J93J39j32J08k19M36l29J30N5j44k04j82j08P41q0N4l62L20
318254a040k66K78J36l90P0k3k5K34j46M6K44o4l16p2J26n9pJ94k63Q3j38J44
319603a254j76J28k26K35r2L03k37J74j78j84K55p3J23l32RkJK13k4K76k49J20
320944a190K6j78Q2m35K82J68o0L57J42o74J95j61J3J44l18J63n5j33N93o12J56
322223a495R1j41J66p3K32l68k65M03m19K76l83l05r329J1649q58J12j76k92J41
323387a034k19K2j09N1n14N23l46R8L55j64J32r7K9p85P54q8j75K99j37M41P7
324667h87l07j65L4k82M88On9m72J44p0J55K55r2K03k92k33L14N9m0l82k8J42
326007a509K16L60j21j96o0J84j21j4l02j88Q42m50L36m04K26l45L82j66j86K55
327226a261O5J47j34J16l63O5j9P1J4Q6k8J33j89k36L38k44J6K32l10R2J57j38
328573a390n8k07M31j07k54K29l08J42L56l31MK84M6j67N4J94m40M42j5j83O3
329853a215m75L04l85L22p7j06K43l8pO36l51n84L75O2l05L27j9l36N21m38j00
331139a646M16j42K19r15O23J80K16j46k46K77l65K58R3N8%rl74K40j95j58Q8
332419a528J50N2l82K1J13L83o15M31J57n01L67j19J97k32r2J40m21L12J56J11
333637a300mK11j98j39k69P24l31j01N02n88N55m73K70k04K5n1J43p6M3l67K02
334917a426K73j87L22l06J60j98j33N99p54J54L21j8k81N9Jj85K42r1k07P13k16
336203a158n15M50J05p1j89q4KL63j15N4m24M18rj15k38L88m9j91K04k72J68m25
337544a703K0J94M7P9J99j26L18l36l27M34k1j93K96o5jR8J72k01q3K13m28J74
338886a240J26j85L24k70L6l72J63K21J05k9m67L83K42j75l7L90p83K58n1n8L75
340172a044n01J33K4K54k40m0j96L36n5J13J53l55L95m80K56K14m92M38j26J01
341389a112j16ok41L86j06j07K93q9k21q3J06N08k02r3Q6k83k71q6L84j10O2K9
342730a272J32K83l76N7j24J06p54M70j0J74K25J27kj61O9k87K93j33j25k15M27
344018a096K02p04J73jJ27L58m11k15K79K72k42L0R0j1k47N14k34j35j55J3m9
345297a442j26M98j63j04j54j38M29p9j00J27K44r4j99K89m04K67j30r5R7j66
346514a443J20j77L69j51j84K99o28P03l08N10k92N3L77n04K47O9o19L82l80O06
347741i51J6lo15L73k17O0K21q5q9k78M94j93O1J05K34o50K03j36O21m7k11j36
349081a223K1R5J59j58k61K77o3K82l5q7O1n4k2J0m24L03O4j17N64m53m77N41
350422i97k49J24J70m36r7J75P8j31L63O0j13N5k34N5j45j38P60r51M88NR2j17
351770a183j87M65l15j99R8j73K93l21L80j14K69m12o8r9K20J64l29M84O6M65
352988d96r94k59M96N5j3j43N9K3rQ8J41k56m5j25J50L52j80m5k77R5p1N86o64
354390a532K58Q5k46J76K21l00L50J11l15k83N47n9l72j71N40k15J00k11k06j18
355615a640M31q1l73M07M1j5m0K24O5n33N35m51N54m10k22j30m6K8M27k34nK81
356957a187j07M73l62L74l91k57L02o98M13n45J054m84K64k25K54r7K60l60o2
358113a381M08k33m2k04J11j59K95K91j91k88J48K32k02M13n83Q05j1m08L41n18
359338a176N19m17j64J88m9k24J39j22j3m5N48k50P0M2p5j46m91L32k40M08q2
360618a248J69j14qN7j75M12n93L50Q4n04K68J78k72J71l33N21m38J15j75P27
361836h08p15O56m63k29K35M9P4OK46l68l04O7J85j0K94j30q7K98n44P00k21l93
363185a462K74J97j23j95J76L82n92P43n42L77l01k45O84o25j52K55N84k52n53
364341a370J57m17K40L83m57J53l05P4O63j001J024l07l6k07M01k88l06N4o7Q38
365559g74j94o19K80p1j15K31j06J66K6n47N24L69l37j44L85o99N48n3l99N5m1
366846a515j14L78K85L5j150J026m56J26J72J07o14qN47J13N8n89P01K89o87k41
368064a537m5K30J89P39j179O38o29K08k60K04K23K46K12l33j63J9k44j8L77n3
369283a176k00Qj98M00l7Q7m82L33o7O64q4j13l09j25l16L85M84m35j3k7J8l55
370630a558M90M93m57m01K60J13r09K94N45l1k89O29l84M5O03n00k75K6q13J018
371849a101k76j69J3M18K4J91l73P15q51O48o30j31m24Q20n68N39l54M15O9k12
373067a237p83O56N40m46Q8l21k7K19Q61p30qQ3M67j47k55j85o4l98K51N2Q7r3
374416a390L04J32l33J28jj26P81m96NJ44L4q15P05J7m8l95M67l80P95o44o4N72
375755f08j006l4K56L26m97L25L84l40j4K14P53j460Q8j18M30l67M52m91P55O91
376975b61o71j04K29k68L29j063J092q9n54J341k169J096J7J16k58k67K44m88
378078a728L24m47J504j56l72q72P33o98M42j4L03n55J88L21J83n56J254j76q70
379234a192n48J016j06q30R04p90J13L21k29K72p10O85l72Q8J445j736M94l21
380330a496j54K74n85l8m71K66J820j208M24J221l62n76q38Q43p25O29r69J165
381433g80k14r89J527j405p5K164j207M0m3r40J043Q67l182K953k180L408l373
382467b386N82q63K667J004j50l268P151n113K369r800L905M450r69Q86l610K066
383447a079P02o29J37j186J659M47r74j498J915J045j984J134j149j103R68Q40
384420g55j639K453j557J930j976J167j758R42M45N45n25m50j323O57J055j608
385401b397J219p44R21K73q39R15m88k02m43r2J126j239Q26j16J253j307j07O25
386497h16o75K09k04N97p33L25r36J373l36K91m09J04l3m31Q99m34p86Q60l8q4
387722a257k85Q78n36N13l95M28m95m80M56Q9l51L37o62O29j19k35k07P08n67
388878a551J65j6j05J03Q5l01P00k20M59o39pL849m206O20J01p16J022j172M34
390035a395J0o54R62o03K61P15m30k05N2m4J43M1J71l26N56j134O35K59m26R61
391262d51j374J215n76P2k47K79k86M36M5l25j01M89m73j92O8J34M49k18k0o69
392479a745P56j07P47j658P81m15M78J37p40O28N2o69J90J34L9K83J40m31O70
393636g30l57M0l67N43p8l66L50m02J15M13n76K59k70j47O73j69l09j7l0L98j7
394923a044M1n3m70J58P0J33O0j90J69l50Q8k73R92j12k24m05r0R3L34j61j9j65
396263a418J91J63r5j3L93m62k44J55K84M5r5L4m6P0k31m49M52J37K6K18j88n38
397604a611O6K17J09K3k97K64o01J024p70Q67m61k16j38J17rJ89L0L12k27j1j81
398890a304j08M40j55k73M33o80O17J73m42N1N03m62j9Nj61Mk73K04L28q7L8J36
400232a032J50K13m62l69K39q0J07R9k66K55K52m6K42Q23j691M34l71K9L68N6
401449a050m94K33L79J23n60p6pM51K10l53L2P5j06J50j89o1k32j26L50j80L47
402737a084K96p14j20M22K98K00q61K82k34K00N97n83j30L49k59L15l0m1j94M56
403954h35m39k29M51j87j57O80o69N9K52j21m72M41O2k71J75L37l28J57r0j45
405174a329J8L70k18j93m65K04P3K73L29l37q4K54j30j57k58O05j15J26M4m99
406399a489L62J96j03l92L49l71J90M50k67K56l13J53j62J18J06L9k38Qk10%Q2
407677a236R3J19m34P35l75J69m99L2K58J52l29J78k13K8j2J89k00oM26k05o7
408957a197J48J47m3k24j72K25K00k84J13l09L54j3j86K33k63O2l6k13N47R5l38
410244a154k93M42j69J58j9K62l98O6P1J31m76m8j1L85Q4j53O5o2k15K9j63K93
411585a175k05m9K74O1p3j75J91k90K11l7K58k48J60Ln34M83j73L28k91M1k19
412865a459l18j57K973j844o29L52kK26l49M78k66l87oL40k44N0J02n6K06j11
414090a101r6l07K11M54j31n19M97n82N85k48j30L62m57N09J63M5l77l44N64j07
415308a009p3j45J89k79N6l95l1Q13m15k80Q05l33l96PK05k16J45L28J22k37l2
416588a171k29P14n00J25o6p2p1M28m91K42o1L0k06J16n3J50K44m90P8Q2q7J72
417935a116P7k68LJ64M12n04J4r7k03K47j53J32r8J03n5J56Q9k81K40J2j51m3
419276a320K48k06j7R9k9k37N2p7K30K48n24M11j6k19J23L6m4K37o4j21k02Q0
420617a312j10N54j50m43J93k19l35K23M91l62K73j73L92l06K71k48q0l6j95Q37
421842g35j90r7l80J56l0L07LK01n77k12Q49o47L43j5o6K36k44K19o20J66J45
423122a188j39o0Q0k57J58J4k85N83j50L6j40r6O2J67K73j91l80P2L7K3r9l31
424462a811M9L91pr2L31j39j35K46l14J04K33qK62o23M08j46J17L5l72L52n2J47
425803a024k24J88P3j47J07m7k8n8k75j22L49k72Q88q2k26l96J17K77m88L12k11
427089a289M07j4l45k1r3l52M40Q0j99M14m36M92q6k16j05j49J22L56l07k28K30
428370a299k26k83L23M6K85n12j63M11P0j89L62o9k98M41l15K92j54J84lk33J04
429656a226JJ60j43j66J66r6J91l6l36N2J99L73l43K6J62J53o50J69M87l73j72
430936a402L66l9l32L5m1K23k83J06K06l00R1j89n5L69J97k49O8J38J71l08m16
432215a644N06k32j59M56l8j97R3K95l02n8J12l30M45n5k91K52j68j11n6L5J69
433495a278j37K33l73L09k04lN14j47n2k50J52k56j3M50k36k71P43o25K74l13
434720a483L82j38j69M55k7R3r2k51j15k08N29J30l44k59J25J3j22N08r40P94
435939a119l30M7K74j79K39r2K7j63K67j87n6L75n14M85k98k50K2K38l82M91J99
437217i06l92k5J22L96o94J95j81J92P3k19J49n1N1j99J45M4l03R9J35L2J79k27
438566a385j79K97K06m73K54l49M60k32J9l3O25n34n74L35J99k32L25r4K60j65
439784a270j80L05p0m62Q2N85k92J49k77L40k54M5l4j00J81k88L98k28M90m87
441009a367J24j09R9J48j21j11o7K07k30M9L7pj59Mn6J73o00J50K88j33N5l53
442350a979M4L14r8j85k0mj37l57n17j463r780J9531m256j213K3k04m0k30m39
443507a010L88k59M1l65J90k61L86j33n0M19j29k6o2k63J68J95K7j32k75L6j73
444787a288JJ0K66O0J14l56o2L6J72J00j29m1k24J9N21j16Nj79rOn8l44O5j33
446257a564M45k42J95J3J99J57m94J2l02L70M6Q9k06L88l37o2K17j32j08M26j18
447536a008lj79L57m95J27M95o55kKJ07r2L49k2k90J42Q5l6k13M53m45K48qL4
448938a049o9R3k8M4k77j24K75j43K9P4p1J39J04j09K5m3j41l7L17Jk07m05L32
450348a270O27m73j43j6L45n94N10l73L73Pj64r5r7L7K37l87j52O42j48n6K03
451627i87l6M5o7J41k75J04k29K62L23m00J04j39j68L73n4q2j41L1Lm6q3l80K82
453029a419K31R3r3J02MJ7k06L12m45J74J03j11Q0k38N98l63J04K77m01k7K02
454309a006k08L21j34k80M22l51K24l07nk9l58O21k04j24Q1L91k88J46l35M44
455534i79j72Ll45K99L5j15K06L13l68K79n34L2K46L0q6J01K84Oo42J82J31j09
456875a203o2n4j13J64J2r2P6Q6P0q4J64j98k72N74q0j87P0j35K41q2J8J2k66
458277a341q5J22J77k02K5j06Q1j12M82l92L73o1j20J76l25K66p3q2k20P01k78
459564i94l56K05K67l00K39m8P0l34k2j93K92K64p0kj30j85K78j9N2m20j79P06
460905h79k89j4j13P3O2j9j50k27J23L01j79J98L07n02L38k81J85j87Q7M0K2q9
462244a193N5o2K2N8K59r1m55l7M88m07J48m59L15j26L47J22j18j44m1J72l75
463532a522J07j56M5L82J62l8k81K34k4j18J57K29k08j24j2k11j1n0R3k72J51
464811a467L56j3r3N0K48k42J25m50L26j56R0r6P4J88m47L9k0J44K26k20j82J33
466152a387r1N25k96j42j38L57k05J85l20J78n5J44j08M31N2j47Q1m86K82K42
467377h98k09q6Nq0M9j48j03K38N7j89M74l02R9n4r8J18j46J06n90N07l0M23j15
468779i72l68K44k19l60P28k84r4r0L12j80J34n7K10n45J26L10Pj69j38j48K99
470059a254O0k10L44j41K50l10J49j48J58k74k7j66J14L21J7J44k41k6r7L35k23
471345a225q1j81L77k98K79j57l90N15Q1p5Q5k52R8l2K25j92l43K80J16J0l54
472626a514M83k60l1M4P0m95N159m461r2M19n01J71k55J56k92j0K93q3L43m32
473843a288jK0N3l06K17J15j58L03j36j8J22j65j04J05K2j59M63m89L51L14l16
475123a055O1l20J73j93K56k96O46q87J17M33j14m2o8N8n7J37OkK61j63K72k74
476471a051j40J34l13K97k24J00J17m56M18l4j41J57l64P8L17k69M24k97j17o1
477690a425L69k64n3j25M16J89j13n05N58k72k0K16j75k99M17J59n73L68m4j36
478907a312Q6j67J48M91k68n7M3l94L24l38J58n4j9j30L28k9m8J77o3j13j29j37
480256a503k1M95n00K52N4j6Q3n5m36K00k77O39PR3j07K54o22N70l21j09Jq2j27
481657a528L86K05k89L3j34M5J81J92k09j68j51K09J15j08l9J62n1O3r6J76m0
482937a046n8k6O6j70Q7j53k36K2L57j1K4J88k93j31M49l81L27o2o51M34K26M
484285a034n6K30p6k30q6K07L05j80k21j42J09j6K0j18K56k79J13o9N32n93L10
485564a018j64Qr3RJ37K22l22J49k35K65k6k88K48l29O16l91J29J40k41R0J56
486844i38k56j88J49k2j65L17l79L30l5p3K2J19K7p2P2m6P6J36Rj80j41n3p9J41
488307a229j2k99J90J48J08p7k48nK5K60J3J09k39J27n9k08p2j46K46jj10P8L49
489716a052k7j15l2k71J58o8K54P1K47r6j48J3l3l93J82k00J62r8L32J90O3j78
491057a039k32K62O8l58N4K71k68q9M02j92j48k12K77k01M09k25k9L08J18j66
492282i90k72L6J30j93R9L77o13L51J65l18j53N1J1K33j14L6n28P28k98K6J40
493562a096j88k4r7J88kl47N52j70K14j64K76k86J43j33k39Q5L2L78k9k13K22
494841h98k14O2lJ30k24J48M8l98Q2K31k95J86K93o42K56l4J81k83L94l40q3o9
496182a472L81Pr1K35k97m9J56J32m21K48J96or5J70l54O7Q7k08K43p1j30q3J20
497592a235L91l13J71k94j18M00Mj07k84n8K39P7J15L75m13m20M91j37r6K2R6
498870a094l44K95K64nk46M8J05n99L87PM04k97j3j53R6j06o1j43kr8J18N95k66
500272a108o7j33K11L6J5k46L18m9qjK58o1r5l40J67k0r9K9M06m11J31J36Q8k63
501736a106n0j14L83k4r1J60l42K87r7m4j10K21K72n46L47j15J84P8L92N12K894
503023C091p301K148N18j13K35N4P3RO0j23N3J51r4k46N13n8j57J86K2j03j14
504302a196N24j20j54J45l83N7L50J95M2M1l43Q0Q2M34j50m06n63J08l03O68J68
505582g24l7m68k16M64L52j73l1p41l25L72M00k21K5l13J14J26K73j40k17q3j0
506868a573N72K64l64m84l9l77L16N95m03J38J88R7rk27qj31J96p8M4l8K44l01
508209a378J81k55O96p25J09J82O9n19M62j94j54J96J95k19Ok39R5M0N89k71J59
509488i75J04m06L09k58J76j80j48j00K60J12J04j17j66k89p3L76j33L49r2m7
510715a194lq9Q5l47N30k53K4q8K68k49L33N5J81p52N01k25j11j8N9L1j64J93
512054a233L6p3k07J53l0L9J82l83L42j50M37Qj21k48P6nk30K31M8k31%L36j55
513456a178l04N39j18K19l67k1L71j65n49L62J32ok32N1j19O26p20J20K32K54
514683h73m06M27k38J73J9j09l16J92j93K71n3J54k72O6j01J07j15p6J02J58j21
515962a204K41k17J84J50l69JOP4j75R4K47j9o51M04k6K75k82Q1j00R0K63j46
517303a079j83K03J58k61k90M51k57j60J81l7L14k14N4O8j36R8k00K63k5l55m
518589a411J72L66l71p2K04J52j31l40K22L69k20l0j84j33M98j25Q5j93j48K68
519808a022k61N55r5K58l40J21k26m42K84P8Qo3M8R7k07J76L50n32M9J29m49L66
521148a118j1J26K7j35J10mL03p77L05P9j12L0J6K3J26l51L16j88k1K68P3l50
522489a265K5J57J47m24Q1M41j63N1k67J91r7l11J82K23j20k47K92l41J17J27
523714a201J84k32kq8M43j50N6l20K98K5j16Q9j33k4k7K52K66n62L44q3k42J00
525055a123j70K52jK11n10j8L84k43N5j51J8k01M35L7N2j43j62j02K08o6L01k66
526396a203K23L02m99K0M04l82K09j18k09J44L87l49j70K62O7k09j50J93M34m36
527621a080l98J52J97j99J53k3j2J35j9J08mk83K72J58k76J57J67l68K20l24l9
528900a306j3r6J66J50J7K47j54j6j59K34m08K94j20M36m52J91k63K70m9K0o8
530180a079j29k0K00n8p1l98L15M25m24J18Q1k06K78m45l4Q2k12O42q5N7k0K70
531529g13j74J48j48j16r1j0Q8J35j00pr4n1p6K33Q1j51L6k77K81J55k83Q7Q0
532930i67lM052m166J86J07j82R6J22m20R9L98n00j08K17R4k42K00r5L94j02p95
534210a615O45rk27L07j96j34M92j46Q1n88K26K11L19q8p4j82j36j42M83j17j89
535496a079l3K6Q2j6M91m01n1k56L17k25K48J00q3k05P7k2L94o88K29j06N42j22
536837g81l77K60k69K56l71O20r0J22rk52J00K10k57k44L43L7j5N4J20L21n45
538117g67j86K11mk18L43K04k81p4j11L39N5k8P4J17J74J20K82N3N90k6J149P49
539464B765R05J779J539K373J886K020K210J690K420J878J248J424J070O49k20
540377B5636j431j629k399j581j839k022k202j524k134j480k119j302q69p11J3
541295B407p64J78m94K51m10K68j02j10l38Q4K27l56r7l9l0J75M0m6j84j03R6
542575F53L55k97l22L41J50l32j73r0L81oJ56K73k98j53K49J58k7n02j74M27Q
543854G77K05l84N2j44L32m77L20p65M86K17K45n4M1N24n12o60l65n6K1J67L40
545134C10O53P9P45K12k48q86j024l00K61l32J23M78N46L08O07O91p83r48k49
546298B43j33n01o18k64K12r6P45Q55Mq31J71J06m05l95j39K87K80l6K05J51j37
547577b96k99j85l6J10j98L10j19j52J70J74J46n29qq8N71k96M25k11N4k60M47
548865b70m29J07k33M52N3k64R6k12N30k87j3k9m36J58N4Lm3oK44J00j11k58J48
550267f46r9O6l60K24m64J94K43m0ML96l12M5M5L64o33R0L64k87J56k99Q6J30
551606g33j61ML74l12N7j86l97N17j21j43q8L85j07j39j12K69K1j51J94J72l13
552887i70L9l77K57j16J25O1j23N2J58k34m0M15Lk44J75j67q1J56j02j93K82j42
554235a066j28R8J12k31L51k07J47k73K6L9J53N7J43J31l65K32l14J5M6J15l57
555514a276L37l33J64L32j83J11l6j10n3J16qr2K13k8mj03j2l6O7R4k34K39l02
556916a137K6K66q3rmN5J0k66J03K76l40L7N4Q9j24K45l62k03K92O6l91N66k60
558326a094k7K66RQ3k23J11J53q0k36M80r26L99J02r6q1J40j29K95P4P4j26j68
559665a000k33N43l66L55j08J62l11k37M87p4k63k5P2J81n25K45N8P1l45M56l10
560946a167j01K97m30N37k17jJ78m9k33Q9j74J85R6j33K89k43P3l17L24K28k54
562232a023ok81K27l28L05P3j00J53J3l54Q8l19o74J983p80n5j19j3J67J64m12
563512a291K06L3q6J87n6l85M87J10l56j47M0L60j31r6l7J61M0k13J16J05l37
564790a290J57M16o14L67k3k06O7k46L37K26m75j3j68N25p0k47k41K52R0K64l12
566071a204J13j50N30m37j45K07k72M18k37m38L16J46P4k69L3K29M4q7l26L36
567296a119N7k7K8r9L11l44O4K4j1k07l3J05M3n6K65K0k16k55M62j59J06Ql36
568698a369m2L10j6R9k37j12K73j23q3n3n3J43J08j14k90M25RJ05M5k40K59Op
570100i57k51J60j90l47K77J50r8Q1m4O5J25K2l64M07k59J11k65N77n29O8j9J68
571449a112j35K13o6j56J92J24j23p8k8k13J41K80j18j4k10MK83l64K09j38j20
572727a429O11j02m4m03M58l51j42L82j28k09L60j86j6Q6J1P5m24j41J75K38k69
574008a448M8N49K01k74l17m1L08k36M37j92k08q4L85m17k03L75k82j23M68l31
575233a385N50k15q1k27Qo5K49j25K34m04L96j01J01l44J98Q7k66L01j47j75K17
576511a194K68n24J26j54M68m14L28l97L52O1l35K00J58K71l11K47k15J3j53r7
577730a302P7M7Q7j86J25q5J55l5j27R9j80J81N7L05l52K09m45m4N74m10M8K33
579078i69J6J4L12j15l27M2j96p5L00n1r5K60k78k0q1r5K57Q1M5o6j82j27o8O2
580541a356p9k0J51J70MO4k49P7j37J81R7k90o1J48J02K34p62K04l1k65L38j1
581882a491L14k49L88j97%M14o70K3N50l82j71J34j70O52m45M59j84l1m10K84
583107a182k05K52J44j22K67k34k24J66K6l65l41K81j62O31K64j23n41M18l55
584265a405n06J81j2M3K43K65L52L91m56k00l26n87l64J77J83PL13M96P71O92
585483B58j4K19p03j375L33k2m45m48P38J010M04L24m5L06n07n50J87l24r25K55
586708a324L87K22N96k02k57j71l56O5J32P7j88P1L41n29J42L21k33m70K34Mj58
587988a296J48K78k70j58J45L01k1j54j69K45J7k26JL81m62K38J79l0l23J72k34
589267a238M46l00J82j67K45J2k00n09K22J15O1K25j80Rj44L10l01p0j16j39L59
590554a178J53L3j53J35j9j16J54J04k57L9j77J68j20J76m41K83j11J67J88P7
591772h95k71K29k49q8J30J20J08k59P7k68O1j8L70M0m35K53j94J73J4ln9K4l72
593174a512L20j12J92k27K41Q9m46L93K8J38m50J35o1j02J63J89L9j5j01j64j1
594460a274l00L90r4j28q3L24M6J52j38K29l40m4J6m2O0K17k17n4K00l61K38L61
595801h42m80K26p4k85J17J82L1k39K09k33L06K26k31k26kJ80l05K41m1o3J16
597082a187j81J39j19lK39k10r8L81j09L79l87K1J92j64k39M39k75n1Q9J43q6
598360a087k41M23P4o13L80j01Q5m5J32j83j25R4Q8j55Q8Q8mJ4L61m03K88m16
599709a258q8L92k98L19q3j49L23o31M47k59J69l12K32k59K06M37j95j69J27m2
600926a091J93k07q0j14J04l42L22l2j20l0K83k31K56j60O7K10J66l53j00Q4m0
602207a215j40L72n9n7q3L74k13o5j92N09n00J69J90l34n8J38K79J19l40l05J11
603493a300N8L26J14n98LL20J16k5j44K6J0M3m18J32m0L33j17K94j98J33j98J34
604834i96J06k89l60J85M1J50p1J27K61n58L1Q4M0J31n5k6J73j19k14R6R9j60
606174a324J04J23j51K02p4j35K21k1k37l0l9K60j08j18J79L35m07R0j0J28k99
607461a311J32K17J43j98n4k06N0j24P6j65k1N12j00o2j0j69L10m86M12L3r3k8
608802a142l7j16J50j53k24M42q1K18l1m44J58N5L71r6l57OP9kpj5L45j17j49
610203a147J60p4J07k01j61Q2j60L17k16L19j39Rj01R7l7k03J25k9M5J43l1l58
611552a453K34j41J93o5l30M91j26j23O7J59K61k51m49N07J00m30J69k83M50j05
612769a125J60j58j8j14P7kq0k09N3K23Q0L8J13P9k25j7QR1k41K13J62m10K84
614172a018J9j58K6j88R9L53o1m8l72J18J40J03R7l81M5N6n5N08l04l0j60l86
615513a597M52J54k23k08J28M28l70K35l84L4k87L66n4r2J14L32l21p0K88O7m72
616799a480J6M78k96J04J50l39M0K38j04j07M30l45o1M06j9j35k54j49k35P14
618018i48m47l0M90l89J86m8q9M4k11k06L02L7j58M21n19J41Q1o5Q9O5J09j1J18
619420a038P7k95R5m7M0K31n54L82k65M24J12p4J12l08J79m3L04p7m13P4K19M
620767h61j56J3o0r6O1J20K13j28j42J67o08J77L35l5l13j50m7L02k33K50k80
622047a471K8J36J95l99Q02p08k46L07K74K08j81j92l27N52mL68q35J11J96L8
623265a148L36r3l28Q0J27k53Q9j26J5K19K05J73ro13L67O8q3M97j128K64K0N19
624614h02Mm51m40K19R6L76R4l84k51o7M66j28m0l95j44j04L13M45L89l46j79
625892a329mO6J17l30L34k39j81N43O7L93m20K76j09M05p02K74j15M03m03J29
627111h25k12L71J30L7l9m82K30j32p2j01K33P6k88l1M1J96K51n77J93j75K71
628398i05l64M91k2m7l64J8K76K01L0l80J13Q0q8K6j4J5J37k71L64k09k2K96n14
629800a153K00L63o3q4k27k92K45n7J7l50j2R6O8J99P8j36j00K28j87J66L10l62
631141a053j50o0OM5K00J45l29K12k17K9J44m38J84K2J17K7j77N7K1L75n5m02
632488a297k9J14M9J26j18K7J56N0n31K65O9M3N3m18M07L27j13k62K81Lk17J60
633829h55n86Q0J85K35j97J54l27L58J35j20j39k26l8J54j21R2Qj96M9N09l12
635108a158j3o9K16J99m27L36k23j77J70O2J29j77J82k70K74k38L28k80K29K00
636327g07o16K26k6R9l46L22l55O49l22K18k86N3J09j50NJ70n23L00J51L9r5j80
637674a265R3K69p5j29O4NP9j59j2%k77J66j47J96L98m55L47j75k58O63j75j23
639015i70R3m0K37j29J37n18M15j69j61K74k1m45MJ95K7L5l07L37J04l4j28L34
640357g30k90L13k65K18J24l64K52k08L3k65r0L67K40l47k48N36j87J60q54N67
641582a038j85M67J47l24k04j0N53j6n44m31K92N41J40L06j22k56l35J088l25
642738b56l50k42m57J04P93n63O76n37mj24J074n69m92K95n80k19O71k75P8n87
643957a564K93k04L98J87k83M6m53K39l61L35J51J47j32Q4k07k5JL64j27K38n01
645243a374K70J32j27j6J42l2p0J07k3L7P2l31M6K51n93k9J29q2L26p3K52K51
646585g35o64K80J32k65L57j12m7j14j29L16q5o8J51lJk38l28M64j84O5K09j26
647924a123K05J09k99k67J23L28J50k68j49M2K10n3j83L16j90j58k20M64j31k5
649151a119L7J5N2N8m46M46j86K86k78l6L08l55L28N6n4m88K83M76l10k85K37
650430i75J10Q2j60k37J94m46L15J01M29n79Q0J20J92l40K04k56J76M2k36K83
651649i01k58J8J44j69j71N54m11P4m0J70k18n1QM03j31Q2l77N0k2j65K32r0j229
653057b498J821l21L6M4Pk50k06j47L09R2L02l16M1k8K30N7q3N9n98J2N34n8L8
654459i23R7l00K01l47K87j86N32m27K01k77J63k29K25J20k90L2m4P8j32J52L58
655739g09k11m80L70J14k66J7J64j18pj64J28L31l07j55L41n71O99j96l06J93
656964a133K6m3M2j60k48L37l10O58m86j36K15O0J42j77o6O7K67q9o3jj12M6R1
658367a073j49J4k74N30j01Pj33k34j59k01K95j17j32M17L73j80q7n25J72j66
659584a723l91l0k27J69L51M00M88M05j27m55Lj83j45m08L47j84M17M62j52J3
660803i70K18j05L59J69m58j16l90K88R9J75o77J11J81N88k08r8N4q1k69Q5o49
662089a694K17L80K71k12k2l11N28J81l21j57J29j94k65N22m5k23M3l9rm5J56
663369a110J60l73K77N8j67j39Q4j77L64L4l1k43M1M14q1j3K69k96m8N0L81n83
664717a129j9k92O23j41L7K56k81j18o7L17l5o3J34O8j73q1k73o7J65j62Q7k45
666058a459L17N3p6K79l50j42K28K6J2J62j51l14L21K15m07L04q6j40M94l23J43
667337h94k83L25Kp4m4q1K38l82L01l4p0o4r8J9P56n81J00k33q2K7N8q8p5k3j9
668862a299M77r8L12n60N50l39J44p2j72J61m31N18n24k04L15L28K37l00L17j58
670087g98p1J42l19J7L69l26l8K77o64L05J1K84k31N68p17L93J05j3k44R1k38
671366a097K40K27m13J57k58n3L23j05O6m36N29k84K11n3n2j18l73K51L28r9Q2
672646i27m09M53l80L76l95N07k94k38O58m78L95K03o16K54l33K97K11K52j64
673810f28k71L80k10j83l07L34k81M85l14J35K76l93K72l39Q2J52J6k63M23m41
675028a075j1k03K07J99M8k99J11Q8j5J5m1j64N8K54k33L7k04M28J44j39k6k89
676369a110P3k9J54m1k8N2J63j47j0l51M22n1j96K37j41M56l66j8J85N81n51q1
677718g97j21K09Q3k59K74J53O27J74j97J82K29k67j066K27n9Q5L19K55L70m70
678935d9L14k34N66l91j020M0L03k4j90J92j0L4m1j70Q5j68M0m6r4Q5R5k55K17
680337g21k00L46k34Q5Pk17k96M43K10j38k34R7J23J83l96K11j48p1R3jj48J6
681679i90K10l8M3j41K69p0k24k85N35k91j93J2J92K84k48L02k80o3R0k89J23
682965a052j08J448q08m30o0K63r0j67K88m44K77L6j07o8j78K79R7K6k22L11Q1
684245f28l51o8j44O9L1k13N01j86l70N70k57J30j83K03K86m73k8J86M3K51n5
685524f86j91K9K9K27J35ok26j39q8N68J7k84P8L9M60P50m23K01o92m9n33K83
686872e01k73K97j31M30j4O72l83J77o93k06R3j03k22L55q9j47M01R1J14n46j35
688151h13J09j7j17J06l32M51k75N82o06P2J56l40O04k86N6N1%n6j00K09l00K07
689492f39M4K12m89K40j66M9J71l8J70J24m4j50M4j72M3K40m72N30k92j04o8L63
690841d04k49n4J12K02n6J04r1j14k00K72k94J60k80n7N56r3n7R3J24k0P3k52
692180e25j73N85l9J52K09k24J2j45j63K66j22j66J86K27J17Q55K8k53k14k81
693399C32j82j5Q8L1p1N28J38L02k17m58N9k6l10J49j00j50L96M7j14L17k66J01
694747E79k48l1L9n30L81JK3k59L23J46q1Q4k0L54j62M72o29N07q1N41m35k40
696088G34j22L15m3K49N57L67J51r4J48j52j53j04j60m21K51J79M84L87m5L62
697305B890k23M53o51m14L8L10k75K85l1K64j83J25K08K88J0l03N16L80M05O34
698532D726M55N68P34J881L327M179L233Q692J7647K5715q81L090N573K092j1102
699443F9929k8442N00Q475J0073L5231N3880N5804o052K8689j7649J6140n2878
700178A73700j16067N883M618J0941M2684O3429K0977l977L4584j9387m548p1202
700906A41635q6412k258k173L224J3514K3204q62L70L611m54j3061l5460j2590
701703C2288k641k106j061j787n43J61q08p05l75l07m33l53k69M63j44o58L88
702737B1110o04k04k6m21J2O6M8L47N5Q79m7o46q92m06j62J52r6j33K17O7j84
704025A9132Q12m55j092j034l58j85o03m09Mk67k32j03j74n05n40m36l87n83p8
705181A2507l73j14n50k88l11K6k67j40m18l51m98n4o5j74l71l40R0J15n66L33
706399H191l89m84J6P1n24K95j38L28k93j73R5k82O6l86JK3m4L5J61Rk49n18K29
707809F040O7k62J2j86j29k7M00m54N4O7k10Qk6n63N30j27j42K4J86K85k63J1
709150E295ll41J2J41l37j18L7m25N68j68k14N8j46J45k06n7P6j71j6p6k94M23
710489D183k66m80M13M7n8o7nK1kj16mj3j34l73M80m80j44J33M6K89m45n67L49
711899B807j89K85j17j11J0k9K02k45o9O0j66l22K07p6j1j58n4J76M27r17M82
713179B192N3j57k24nK4j42J5k44L71l10K26J92j26m92J04L74k79K4K5k65k69
714458A087P06l92R0ONj60J91m35L36k95n2L19Oo9j05O5m8J95q8j77j00Q0j61
715860A004P9J08M4r4J76m17K3J18J17k21L36j32j46o6j10O1K9j10J98k51K23
717146I69k01r3j15K13O5J01k76j16L2M33l23j28N9K6j07J37k04R1L40o33L41
718426F11O0j57l4k02L34J67m81K85K89n66L24j4j07j03K23j7l30knk30K74nk6
719829B88J64q0K45p30O92j44j30L0O8R9l5J32j9k09J38L4j56K13K50M31mn9j07
721238A111M4J9r27k71K23J56K23K98K16j58J68k95M78j07r29j78n1L8J59K88
722456E05qM7m62J82K01k68m95K09j83K83Rj20J34Rq1j95L60k87J93N1j6j25J34
723858G7k67j56L98q6r9j89K21q6k10j82N93o61P84l7k53jl19L45k52J65j51j18
725205d84J08k15K39j74M29l17L96j15l6j21K4j36k01J69j09M4L7p0L8J51k26
726485e69J79L5o6l8r1RK52k36o2j85K43r6L92k26m0N32n12m1j38J37J57k33j39
727888g36K31n66N65j23qM2Lj82k65L54J04k84J85j92j00N78l52jJ85L41l37j67
729235g25k65L11K2j3q1J77k75n0J53K73j00j8M4k68J96R3k98M98n76K01K40j01
730576e62m54K58P4L25m60N8l38N24N7k49k67K84N3J13q4l98J64J41k79m1J68
731856i13J53L19k07n19M70q9J0J34j72Kq0J09j37J03p6J79l84k6N9J23L7J07
733196g98m7Q0K02k55J15l22p4L3J53L47O3j73l2k67M87m22r8L95m14O35n32j5
734544i39K48o1O2k40J14M02k11j22J6k04j79J08L2J32lk42M75n1j02l4pj13K80
735947f39q5l10m5K83k4l0R2l9o4m6J68p8K4Rj92j89J85M81n05L31k12k81M90
737349f76k35qk44M06l8J73j41l01O8J29m8K23k48L86l1Pk66n08m1K42K38K20
738688f93k93N46q9K26q6k90m92l72M75J03J49M24l94O01n6L7o09J70j88J51o56
739976a336J46m00k01N29n8j23M49k5o0K99K52p39n10j29k9K17m31J58O17k36
741194a610L66j8P1J08n26J53J80n84P7M4L84J01P1K4m9l3J70K06j29k59J43k55
742535a365L53K23R7m06j86l67L09Ql57K74L82p0j92j12L20J88n40M25m14K25
743760a205K50Kk73J47q3R1k98L01K29j85O5q1k7kk79K69j00K50k35l0j31Oj6
745162a335L52l06j00L51j41K63m4q1q5K70m48j16M12j20N3K66m1j36J78k06l98
746441a412Q04l01N2k69j4J64j39l76K62J59J8n3K77k30j6K57J2k67p7p5J63j6
747790a077N5J72l14j34NK10K9j9l7J3J9L01n16O27n20P5k20J15J5N8j58K73K39
749192g89n29K64j27J7n6k02K41J07r0K26k71K22q8pL10q0l41L08j09Q8L0j10
750533i86%l11Q2m2L4J83j31L3j47m6M09J25j43j17P2j3k7J03l64M52m15K13J23
751941i13l46J47P4K10l32K31P1j26k82M40l50L00k70j82L18k01P9j91nM38k10
753221a100J43k40K91k05j96N59l54j85K7l6K14K45l66rR3J5K43k64k34M94j96
754500a061m6R7j77j00Q6j9K62l35K00N5l18N08o1k63J44j34M6K2k17J48k41L61
755841a043ok85L33m1J88Jo5P0j62m4k5l55J55K15m22N59m40N1o5L41n1j27kJ69
757312a051k49K58m0q5L2k0J15J24j65L8l36J46K56j09j51L0J86L1k15L77l17
758592a145j92R04l87m12J02P0j47J25l60J99M20k20N3k3J01j30j59K00q8r4Q6
759871a097j55N02k20Rj88m4J64J17o2k73M26l02q5l6L83K3k26j53L07k51R5K57
761212h09n6q8k88L7N2M67o90L92J18k52k0J1m9N9K33n55M63p6O1k6J40k68L21
762621h23m70Q9P1j75J8M69j84m1l48N59n28n9L50P1j43M73m95K11m16j54L00
763900a225J20k60M99m48J99R1k04J6L26Ll0k75n3KK24l72K01J21j87L53j28j15
765241a142J26m78N23l75j13P0J88R4J94J3k07r3K36Q9j48k25K60m19K05J31k32
766527a303L84m22L59l22j5M38%l74k16K04j59j8J40N21k63r6o1O5M9l29N49n09
767868a378O08k43o3k5J25P3m50L36J7l78O3J86R0j19K52k17K6K23j60j74K2K67
769210i19j57j64j00j03P08j56P4j79O2l11k51L45k83Q9K54k00j64M02r3L0L62
770496g54m27N20l10j93o2J07k36j8L98L2p7j18k95L87j96j30J82q9K8j38J48
771776a241M0J80k33J27Rq7J88K50k34M4j33j24M5M9l87M07J42j06k07K26m67
773055a512N95l63j89J61M3K7K0j34R2O3l61K21J95pk24L46q0J31J0j14n0o3J48
774464a045J51J0o9l63J82N5l64K13M61j70j39R6k1j16o3J76j22J57l9k36L40
775743i06J03j87k15J00m87J34J45j7K42O0K67j15k42l64l7K49j51O73j51L3K01
777023f65l65j63N0J76l57J94n3J65r4K35l7n30k5L56J49n17J51L95k29j41K81
778309a024l02qJ06J3j67K24j27J4nK14L39l99qJ66k85O24j40j48r8R3j20N4L23
779711f61R7q1m74m3K89L74j48j93qp7r3j98J8R8j41P9r3N54j67j1k37j2P9j20
781175a169J3J1O8l56R4PL02k53j39j9j39L61QJ60n7K6j09L20j79L8k17K60m37
782577a406J97K30j02j27J07jp3L59n33K9K22n8p0j52N0M6K33j65k19J99M4j07
783925a297K96j28m5N3N7j68J42j3l02J8M55j27K31j22O2k83q4J36k6R2j11k18
785265a382L95j2j91J02k03O8J06j05j78O6K08k05j4K22n2k91N28k38J71k45N0
786545a200J63k23q7M39m57r4J93J8J58NL7j46j85M63j25p1J02l93L59Q4r3%j35
787947a188k75j02J76K23n34O99k96J96J26j96mj94J02J06Q0R7j57p0j13P9r2
789234a337K26l08K00R6j92L90l16P7J4j50K06K7k75p7L19j73q9J07O6K8o9N02
790575g28m34R3k88K24j64J6K98Oj06%k38j42r6L09k3M20m85J24j05%J97mj89
791977a315K78j72k1r2m8j7K97K68pj98j53J13J93M5P1m15j37K28J94j7l33J43
793324a095K23k22l58L85j08j14J63j00j44L57k9J09m16M49j95J43K5p8J44l16
794543a177K98l00L4Q2l12k05L51J27l90K28L7J18j30K43J7k08L61k01P4N4n2
795822i51l27M50N9m94o0j6K49j08p7j37M84N9n23N31r0J52l7j29Q0j26k49K14
797171a046j18J59k2OP1J16k63j35J12k76K16p1L26k98M69k62r2j47j12j08J33
798449a342K84m09nN45k59j06K13j17L53l39j18J27k9K20j03m59N49l1l10J16
799668a220O6R6k7q6K74q9k76J6J75j0p2J49l26K62j2J75J48j45k88L7j46j60
801016a459M58r0P5J12J80o02L11k53K02k91P5K73j41K07J6k58M30n17R2K93k58
802296a145R1J23k07K6j6NP3J46k71M1J47k69J38j5J27l63J73J47k53j00M75k7
803637i54j5j13L4m5M4q6j43J52j21P4L04l28J04J33j77J59l5j61R5j66j63M62
804984i46k66o4Q1l2O4k99K25M93k24k98K29p9k2L55j50o8j51O2L9o0J3K20p5
806386i53k22j98J10K20j26j55L52m4Q2j99k7o1K18j96N0L9N17q04J32L4Q3J58
807727i90j23l57L69K38m45J22J18j28j02M70m16K35l14L17k20j66K42J91j14
808884a073j58n5M57l34M4P3J05l59j34K26K76j95K59k62K5L1n6K10qk72R9j92
810233a293R3j97K00K45j86J23j73K18l58K7j2R2J36M8l06p3K88J12j60j48K6
811511a298J44k4K9LQ4Rj09K0l9J79lN9l14L67j59K2j42j17K25rJ62j46l12o9
812974a438L85J00J36k53R8j81p5k8M14j77k45L81l84L50k95L58k96L22l97O23
814200f02n61O6l68L23J33M4q4R6n9m4m5M2n8l83J71K28M1M27p04M02k13J58K
815602i88n4j46K69k78q5M02j71j62K18j35k01J39O7J9k21M38k43J80r8k24L54
816882i20k17L32l22k6k91M04k0k00n5J3J58K46j96o9L6L67p83M19L65j13m7j64
818229a083k76L40kJ14j40j91J87q6j62J00j47L17l13J68n3m2k78L13J87nj6J42
819570i26m08M32k29j47M52n42J01Q5%J38n19M53m4K3M58l79Q8K37m13P97q51
820850a194K24j45M2J42k08k5K10o5K7RJ96n6j83p5J46on4J09J93l14J85p6k39
822251a157J63k52K61k26j09J57M55r2P9m0m05K8J11j80o4m21K44L91K55j49M6
823539i05j15p7l25M82j63j32o9K99K5l5l18K77l74K15j06M45k03J17K41j50k71
824817a142n8K54l11K24k3k97M92R2l56q0K68j81l5j45R8R6M50o91M10k80L50
826097h65K07l06l97r3Q6O93l45N2m12r2L08M57k61j8J5J59l49J02j2Q6j28j10
827446a223M17O0m0n56K32QP5P4m1j3j95K1L81j95l27K61k8k40M02K58o01J09
828786a161j63L56j84J76J00l64M71l33R0qJ67n61L49p1k27M1J26J17L0o7j35
830066a251K02N2mn50N48l9k44L66k71R4K3J81l26M8P2k36L02K1m63K87K90k27
831413a125j60Q4M57m3p5j35J7O3k47p4L38o6l2l55M00l82N07n11Km4L24j2M49
832815f20k78J88m94N0n1J22l%m8J07J48r9P3N3m6r7m7Q1P0m38M85l55j33J33
834279a199p5J43J81j07j44j12J71n7j66M76o5L37p77R9P2J14J56J77k40n3j11
835559a180J10q9K36j22QkP4m6k2j18l9J82m04N88j95k63J16k52M53p3K36l66
836906a168M70l65q6l9J73j62q1M21k85m5J79J18o66M01j10M8P0J14j34p8J67
838186a058J43j98J64r1N6j62o8K27J22k49l85N23l35P1o2O2J25j04L09r6j69
839465a175L59k68j41J28J91o6J00k91K33l0j80L01k26k76M35k17J54j62J67l8
840691a002J86j90j06r1j33L3L72M4j1k22m0J36k02J16o9R7l84j73Q05k76k8j37
842031a275K24j3J81L8j6k92j68J12k72L58J03J2l62M35N2K72j65Lo05L77P8l92
843372a315j06M88l73N19k41j44L74n49l78N45P6L2l01M05q0k97K06q0j62J11
844597a270J90j06M11l30J99k3j67J91l87K85j49JJ05o2L7L45l50j42mm0Nj55
845938a416J02J55L94m64R9J27J42j89J20m67J04J05K1N8r9K64K0K34j34j59Q4
847218h99j7k54L09l40K01J32j19J70J37l42Q6j53J28o3j40k6L4M22k36l46L01
848505a015r4L54k31m42N15n25O07l65N97k00l57k51L15m0J64k90M19j81J48j96
849722a068k21J33L14l66K13j24L07l39N4l24Q9L42k28J06k17j6K50k7j35N06
850941g51K00l06n91L79q2J51m81N45m92L88J4K46j33j36k4j8J23l90L44R2j03
852227a025J62j82P5j58J82j86j30L28k21K12q7J43Pk8J4kN4k15J57k74K22J32
853569h20j11j67N2J96lj4q3o8K1j37K80k53K50j05L5j11k47L46K89n33J13P7
854910i93j39M51l48k4j24L74l92j21L83j3j22R9p5Q7j08K82m80j25K03M08l28
856188a105L8j4J43k26J79j06J4j09P0p4r7L82m06K77Q0Rk72J83j00q3J80j93
857537a230K41j67R8K32Qq5k79r4J63r7L53j28j2k2q6j99O3m4L58N1j03J23j45
858939a001N8l37R1J40j49j19L67K07k43J07J4m14J36J94k00J85j88j42K37r9
860157a156J8j45L04n90L83J93j67M2l2j7K27K5n18M78o8J16k11k84J6K88p2J98
861506i72K28l52q7L02P9j03k03K44k47o0j3L64j4J43l43L9m6J94k41j86N91m33
862845a116K31J13O4o0j31j82J60j68K67j025M45j07J96M87k34J10k11K78k59
864002a142j6M85m72k9k00J088n69l2k71M5k2k21L93k05N4O6L27k60Q5l05J32
865289a069K67j90J9J11l56M18l46r4Q9q1K19J07O5m79L11n3L55o93M34j33j06
866568a205P13l68k70p4k33R9Q9L03k61K6J27K57k2l85K11Lk81r4O68m99J10J38
867909i48J64j33m7k40J96k44K10l65O79J34p18R1L76rj55k02K85k92J37J35j14
869197a060o6Q8L8K4k50k3j51J81K12q1K34L3m65L26J50n9k75K39k00K6K32k96
870537a143P2%K04j86p0j00K48k13J29J65l88k8L01K00l77N57k95K05m3q8j11
871817i61J89j52k71J68K3j12R1o0N1K31l21N1j9k29N31l24pJ94m99J84N8L18
873164h66N0j94k30J65R2m02M66K16o12j57J43K52o1q1R2L03l04J60K64o2j16
874444h82M6j61l12K45%J84l22M15k33J47k73J12K4k36K90l32J83l8M2o3K2J47
875785i95N3M6r8q5J40k95M4L04l29L03J19q6J84k80j11n6R0R7j13K38j51J98
877125g83n13J88O1m5J39j17k39N70j27q9l67L4J10L89k94N6l83J46J22N4k16
878412a304K18K08k69K42L11m99J73J87Nq9n40N33k35O5K4o4p4M11n63p7J01l0
879752a266J36l2N6L24k59J91Kj71M5j20o4K60Jn2N1o1p9M4Nj63K46r3m5L4lQ
881339a005K14j49m8m7k05M35j81k31n5P5j29M31k75N1M4j37L81k54n1K78K62
882625e96k24l89P5K08k66jM4
##END=
