# Supplementary material for: HIVprotI: an integrated web based platform for prediction and design of HIV proteins inhibitors
Source: J Cheminform. 2018 Mar 9;10:12. doi: 10.1186/s13321-018-0266-y (PMC5845081; doi:10.1186/s13321-018-0266-y)
Supplement: Supplementary file 2 — Additional file 2. Source code of HIVProtI web server. [file 13321_2018_266_MOESM2_ESM.zip › HIVprotI_Source-code/hivprotI/cdw/data/spectra/h1_methyl_crotonate.jdx]

##TITLE=methyl crotonate
##DATA TYPE=NMR SPECTRUM
##DATA CLASS=XYDATA
##ORIGIN=NTNMR export rbadger
##OWNER=Robert Badger
##XUNITS=PPM
##YUNITS=ARBITRARY UNITS
##JCAMP-DX= 5  $$Exported NTNMR file
##SPECTROMETER/DATA SYSTEM= TECMAG APOLLO NTNMR
##INSTRUMENTAL PARAMETERS= ^1H
##.OBSERVE FREQUENCY= 199.584124
##.OBSERVE NUCLEUS= ^1H
##.SOLVENT= CDCl3
##.DATE= Sunday, March 09, 2003 12:29:50
##NPOINTS=32768
##FIRSTX=-2.669818
##LASTX=17.37186
##XFACTOR=1.00
##YFACTOR=+5.90432577e-5
##MAXY=251518
##MINY=-2070.892
##FIRSTY=-10.93859
##XYDATA=(X++(Y..Y))
-2.6698 -185264 11838 79779 176452 262320 242363
-2.6661 166090 285939 53491 247286 299916 232357
-2.6625 340891 104447 383863 369942 243201 89909
-2.6588 152218 302065 161122 253526 191310 110836
-2.6551 286359 214766 261457 214624 57976 517933
-2.6515 371757 216196 134892 -72661 101329 36903
-2.6478 227995 52622 280639 196902 91451 217703
-2.6441 321390 304503 252432 426196 165683 288885
-2.6405 213654 189276 163723 280950 107035 -4362
-2.6368 54342 183064 298881 -213644 114032 168559
-2.6331 90550 101896 81149 -10085 108110 -10762
-2.6294 238606 -10057 219669 68418 365054 107172
-2.6258 84760 147189 -4150 337490 208044 64578
-2.6221 19324 207335 207169 315269 52140 231588
-2.6184 -28662 190295 611707 110636 321819 175490
-2.6148 206463 20959 35068 342508 107457 138917
-2.6111 -4331 356278 102651 179601 72773 97691
-2.6074 82035 70697 242795 229649 177007 217226
-2.6038 139293 170263 191226 199397 19849 161392
-2.6001 199379 295376 167739 214192 164697 174061
-2.5964 235207 72668 -12570 114328 96785 280737
-2.5928 293428 205836 34683 115921 72020 149356
-2.5891 229625 -191905 125863 189243 40352 74316
-2.5854 62751 -34253 -113099 194282 35379 114815
-2.5817 64316 172480 -24247 58102 -44721 -13607
-2.5781 140781 16578 20464 144907 267 81650
-2.5744 -61683 -66822 171469 459842 53354 -32606
-2.5707 -107700 134595 160601 88300 35301 104997
-2.5671 99245 212370 242735 -110775 101396 121211
-2.5634 48118 75403 85850 -15809 31526 40711
-2.5597 130207 40257 360735 97601 160756 130690
-2.5561 228908 144373 180486 179571 69220 372707
-2.5524 176494 314097 324997 277931 308240 386275
-2.5487 164612 213237 260751 346751 174872 277624
-2.5450 -1130 -124552 196479 257016 286018 285562
-2.5414 236055 230320 337768 225985 426749 -53069
-2.5377 -66614 310985 66563 -2019 47500 143002
-2.5340 -7106 -9713 41714 36448 18643 204834
-2.5304 26449 312456 322015 109759 119570 377381
-2.5267 155422 122499 97990 70627 43661 197480
-2.5230 37888 186303 2519 231211 193541 54207
-2.5194 210029 -6471 253959 232608 369323 15817
-2.5157 60283 175066 235528 70727 134596 345651
-2.5120 75247 244431 170611 219570 83803 17098
-2.5083 128480 99263 132671 -73392 154310 267967
-2.5047 113983 148926 849 93476 83288 232047
-2.5010 63745 41652 13269 224682 39096 267770
-2.4973 121388 6253 35972 113951 234000 147824
-2.4937 14782 251340 136823 2942 76032 -2408
-2.4900 182751 324362 93084 -6807 110463 142045
-2.4863 66194 278038 49342 98860 37088 -107966
-2.4827 163210 -27490 193420 20316 240588 184083
-2.4790 280641 299961 174828 162606 352673 278943
-2.4753 -141376 -38551 -175778 191979 -204693 239080
-2.4716 62250 289951 125175 -9557 -68706 31333
-2.4680 231676 -42301 327183 180389 45465 29429
-2.4643 287602 208305 238619 213301 297852 -132288
-2.4606 104318 266241 96673 -6385 111288 26779
-2.4570 179254 276736 138663 277212 77447 293584
-2.4533 96623 67327 57880 165427 83999 88708
-2.4496 145983 -77274 110569 117047 19484 66911
-2.4460 -73604 191646 167088 -18726 158672 235174
-2.4423 111697 215467 98716 182347 57908 -71975
-2.4386 -32316 -7401 145886 58171 210514 66591
-2.4349 61669 216404 236788 196252 56575 22333
-2.4313 138848 86201 -54273 140816 57648 199823
-2.4276 278445 129046 -16292 201729 93655 97046
-2.4239 30401 -20239 89630 177757 2430 89521
-2.4203 141232 324615 -31260 193776 26742 41395
-2.4166 -152171 80910 381399 250903 344003 249184
-2.4129 275104 222184 156450 41598 249610 249226
-2.4093 251214 257074 128915 41266 347569 276522
-2.4056 191835 73858 233660 25112 -23496 -79219
-2.4019 28901 152888 69845 36171 -242218 171898
-2.3982 51792 286638 58031 -28641 32705 64563
-2.3946 127679 121479 255525 55112 181230 97810
-2.3909 250958 221986 -43802 97587 62531 140758
-2.3872 2902 207012 -123308 94057 126099 28506
-2.3836 -113948 593 88958 -19173 172606 54013
-2.3799 57615 15537 142680 81512 5035 195433
-2.3762 1819 57095 3036 -70160 24953 40712
-2.3726 86425 321885 -57771 248630 -5518 103242
-2.3689 184484 142095 103013 -14950 48920 86389
-2.3652 51523 -51043 51263 -76487 -8008 80269
-2.3616 32755 242623 61133 113315 19771 165383
-2.3579 102228 2700 -299338 -56397 10223 49011
-2.3542 -81051 50040 -76999 -16830 120923 -10027
-2.3505 -39893 50184 65442 309550 -225838 111149
-2.3469 -28610 -79150 240222 -13101 6332 -160478
-2.3432 -98949 -126075 94680 -36292 -134885 83691
-2.3395 206307 -276999 -155747 53470 -79254 66848
-2.3359 -116460 -11921 -3803 86199 -22661 209399
-2.3322 -29192 44343 -3185 5300 28815 -48835
-2.3285 -290402 19836 -61395 -175539 141481 270307
-2.3249 48301 -74915 -73360 -274669 -121485 -38635
-2.3212 95755 77622 -14279 13100 41110 52423
-2.3175 223180 58224 207157 156526 94765 49799
-2.3138 -5678 44878 170352 18231 231824 64101
-2.3102 6416 32188 101360 6628 -62547 -295820
-2.3065 12201 155870 161413 57208 76096 171788
-2.3028 149339 117541 -69524 35059 -8643 1597
-2.2992 252284 186421 130294 29261 335752 124001
-2.2955 217407 80028 64591 185190 68644 -131588
-2.2918 287305 -71406 70347 -89092 138841 -120580
-2.2882 121229 -118400 -125104 298456 -25610 78627
-2.2845 -82649 -137021 -29683 84323 146276 188468
-2.2808 113180 617 108229 52782 150972 -25692
-2.2771 -77143 107535 108357 115349 -111389 313516
-2.2735 33675 127073 4035 -86157 26038 -39868
-2.2698 102994 60872 264727 119878 18714 144786
-2.2661 794 8594 5380 329319 -12280 161596
-2.2625 -20183 -79016 -57764 256505 87144 70207
-2.2588 150858 141277 71944 15488 80995 182026
-2.2551 164287 175954 -110029 -69535 16385 84652
-2.2515 26899 4547 81572 -99289 -68704 120987
-2.2478 85415 19859 -53551 -56330 52308 37638
-2.2441 186709 237924 -77556 191770 309184 -42715
-2.2404 248153 -44607 9957 64056 8360 -15291
-2.2368 199235 29827 89697 132640 133467 68914
-2.2331 -18685 -105889 112982 163820 -102064 191049
-2.2294 170821 -122550 107718 -154107 7466 90522
-2.2258 80937 -125181 -84716 114058 222393 -108685
-2.2221 -43668 148672 92854 16448 -4927 26675
-2.2184 -61635 128183 254059 -42054 -226908 -29304
-2.2148 9769 91303 167428 108392 -136459 221756
-2.2111 55850 102898 77766 -359694 -171515 38163
-2.2074 35636 -59177 -26352 -3295 145538 47990
-2.2037 -199902 31740 191340 -102219 259404 89577
-2.2001 24475 -118107 -10105 26689 -80794 -169009
-2.1964 77788 -38724 -128453 61502 -17667 161181
-2.1927 -14305 -133492 87523 -29921 -37811 -41310
-2.1891 183331 136014 33937 111680 -185891 115029
-2.1854 181793 -27059 -313852 -19379 113986 -117830
-2.1817 21214 -70976 73870 -184409 74485 335
-2.1781 182217 87429 -25981 234064 -123341 -102269
-2.1744 -37859 100240 8129 -121412 93154 104077
-2.1707 17379 -16496 -104756 346892 19541 25454
-2.1670 -10342 89174 16521 -161928 75578 182005
-2.1634 -201747 -175390 75695 71717 -68282 47128
-2.1597 -22000 10969 75076 -1097 -236683 -65030
-2.1560 146740 77193 186029 113508 142699 156026
-2.1524 -25495 -109920 142764 159630 -16792 -22858
-2.1487 -7394 -209082 28929 -109697 -21460 -108791
-2.1450 -29650 133097 36516 -198932 238186 39582
-2.1414 156818 -69456 -38297 -23504 -223274 75969
-2.1377 -53540 252613 191917 -1263 190936 4728
-2.1340 -14151 -61382 -129904 -7948 -207248 -92879
-2.1303 -86333 39812 -69512 38153 -176824 -73909
-2.1267 -30556 63848 -74207 21105 -16103 3569
-2.1230 163083 117402 30510 -247932 -29313 -166339
-2.1193 -146720 -56071 71496 55602 134356 86433
-2.1157 7871 -246202 -12300 31895 -166357 -68895
-2.1120 169045 -156168 -136560 187380 84142 -51909
-2.1083 -37670 -172071 -66043 96236 29887 -31865
-2.1047 -81621 -326907 -94456 62349 141926 92926
-2.1010 21488 14931 82912 -111091 -49292 102063
-2.0973 -200626 -113808 -4056 -26629 35606 -86450
-2.0937 -243475 -33068 -130642 154502 -87691 50478
-2.0900 -6601 -57335 -144017 -321145 103678 -25739
-2.0863 -108977 -150336 -101877 237422 183135 -231324
-2.0826 -113098 -135011 -11246 125666 136717 103763
-2.0790 -13627 23979 -45508 143700 -32265 -18859
-2.0753 -65845 21073 -52547 6233 13464 1282
-2.0716 143004 -112507 -97568 56911 54688 94074
-2.0680 -17339 -106163 26071 -244427 -152191 116636
-2.0643 -140751 -137135 -73570 -11116 -222122 61608
-2.0606 97507 -28601 -89930 -88925 -350456 133593
-2.0570 -192543 -84596 -182945 152035 -219639 41071
-2.0533 161474 -93164 -1684 -208086 -113239 28300
-2.0496 -31676 170390 58379 -201980 112082 -32462
-2.0459 -180178 -107927 -131425 -118738 71781 -39966
-2.0423 81055 119719 13809 81856 147289 -107366
-2.0386 -252031 -103182 -148184 -135260 -80450 141144
-2.0349 -103587 -246591 -223141 -25793 259663 229579
-2.0313 206141 119703 -115854 44032 -95755 -48338
-2.0276 -77171 -89490 103329 153963 38332 91796
-2.0239 14909 -80314 -285107 48077 -207562 162612
-2.0203 -132020 64097 -78347 -135836 -193904 10037
-2.0166 -183393 -20661 -12763 126074 53703 -85186
-2.0129 -88253 -20148 -146985 -66881 -88873 211756
-2.0092 -252672 60886 9068 43242 94253 -27497
-2.0056 -302353 -266302 27577 -155513 13644 -144153
-2.0019 -280453 -43412 -21846 -144066 36926 165606
-1.9982 138709 -43615 145492 -17247 148952 98649
-1.9946 -242979 -62289 94790 -160813 98000 92240
-1.9909 -26538 63055 -6814 122443 116605 -41235
-1.9872 66142 -94164 250816 -9598 141817 -141404
-1.9836 5807 115190 -189317 2992 -9683 117130
-1.9799 55362 -834 -20695 -59009 49706 81847
-1.9762 28376 -159609 -192922 68390 53808 -12927
-1.9725 -172345 26585 -42621 -221685 -31171 -315971
-1.9689 180091 17164 -161532 59487 46189 84443
-1.9652 141868 163880 56925 -31196 172018 66574
-1.9615 -44445 -28387 -49769 -32568 103656 -118593
-1.9579 -316545 -60910 -3821 -137434 -131860 4417
-1.9542 -3281 -94226 92684 -92481 30729 -115680
-1.9505 1989 95425 127195 -100487 55875 -177290
-1.9469 102724 33527 8263 -63409 -215981 91935
-1.9432 -61723 -110600 36673 151237 -143945 -28634
-1.9395 -43895 -78251 -26803 27909 153602 -119998
-1.9358 -55466 -119575 -201951 -80822 -23609 -1021
-1.9322 -286068 -332304 -170988 -173049 -292933 130516
-1.9285 -239182 -161423 -209220 -141134 -106851 -82544
-1.9248 -91177 -3194 -165043 -38970 123758 154722
-1.9212 -231950 107073 -247972 -5968 -245781 -99339
-1.9175 -151810 567 -64728 -155876 110882 -51206
-1.9138 140355 -154613 67782 -91325 -94059 -19939
-1.9102 -25785 -82300 -31839 -128935 11988 63850
-1.9065 -76829 -133309 -63017 -49571 -104164 -7650
-1.9028 -107377 14413 -317396 -144552 -85165 -152141
-1.8991 -172525 123300 -234873 -160493 -140737 -203683
-1.8955 -208067 -315898 -156126 -71982 -88120 -180619
-1.8918 -176384 -124611 -139984 -46970 -276344 -178956
-1.8881 -71972 82540 -259949 -102567 -102598 -82632
-1.8845 -43231 -32439 -237560 56779 -8259 157687
-1.8808 -227383 32549 -52112 38892 16646 -83233
-1.8771 -65056 -30106 -134667 -55612 -43973 -94263
-1.8735 -29507 -40360 -154049 -129711 -26212 25412
-1.8698 -69888 84500 31037 -76133 6588 25356
-1.8661 -64100 -114426 -37592 -272986 46426 -286954
-1.8625 25354 -41473 -145783 106354 -104013 -207657
-1.8588 -244496 -37684 -126894 -36047 74682 -110303
-1.8551 180288 69300 119673 -162388 381278 -37650
-1.8514 67635 28210 -22492 25081 -87363 -118050
-1.8478 -68582 49807 -41542 -121310 -169197 101815
-1.8441 -66703 -169206 -155 -54999 -181308 7346
-1.8404 -282522 -311163 -211480 -182045 -303514 -70299
-1.8368 -169321 -206182 120713 -375119 -208496 -25888
-1.8331 -61561 -225349 -394160 -47998 -82022 -241244
-1.8294 18094 -34797 -308217 -152022 -231664 21226
-1.8258 -130529 -323196 -168976 -53666 -31730 -288822
-1.8221 108767 70513 20226 -334211 165595 -64126
-1.8184 -356733 -24442 97821 300549 -158551 -51637
-1.8147 -268184 -142716 191291 -62754 167212 -6985
-1.8111 225515 -71844 -3669 150775 -58632 -51815
-1.8074 -37712 75579 -315136 122214 56756 19145
-1.8037 -54919 81977 -139902 -75087 -203716 -111061
-1.8001 -371882 -313334 -6278 -334242 -156019 -228984
-1.7964 -72249 -142441 -309250 -286743 -66078 -219168
-1.7927 -256372 -219347 -101349 62001 70035 36721
-1.7891 156401 -1441 -154769 121503 -158715 -166933
-1.7854 73824 129234 519 -28286 -348512 -87710
-1.7817 -112576 -112721 37152 -223410 -3047 -164786
-1.7780 -80147 22031 -175076 -160844 93488 -150260
-1.7744 -95776 -107665 -61660 210199 -211445 -160418
-1.7707 -114160 -204884 -48482 -144031 12298 -4197
-1.7670 -27090 -26759 -81003 -187671 48903 -409275
-1.7634 -67491 -205766 35988 -43393 -38306 -12786
-1.7597 -72920 -181416 -97015 -153864 -123402 -260681
-1.7560 -124447 -76123 -37083 -201293 -69885 -235002
-1.7524 -193618 165140 -93299 -199580 -339926 -308685
-1.7487 -128507 -224026 -152066 -197735 -192110 -162449
-1.7450 6350 -220896 -349529 -57618 69870 41342
-1.7413 -385585 -210010 -322909 -218344 -198733 -184253
-1.7377 -34264 16146 -389233 -322825 -88186 3975
-1.7340 59298 -159401 151662 -70303 77971 -21796
-1.7303 54584 2250 -79884 -70035 94175 -218364
-1.7267 -159227 -316796 8640 -82843 -174004 -328146
-1.7230 -233934 -1315 -26875 -187814 -303291 -261752
-1.7193 -143317 -192551 -183702 -60351 -175929 -272463
-1.7157 -101914 -75517 -168225 -130091 -199112 -71990
-1.7120 -187589 -233478 -58665 -23614 -118503 128826
-1.7083 -14967 -62198 -212484 -193640 -56957 64733
-1.7046 -116723 -136185 -217709 37033 -294027 -40695
-1.7010 -255171 -83605 -49950 -141728 -210687 -43909
-1.6973 -182560 -281877 -229262 -176824 -323430 -224766
-1.6936 -180431 -191792 -58645 12762 -86226 -32394
-1.6900 -95434 -17923 -212695 -105994 -92963 -28575
-1.6863 71416 -319760 -50079 -183441 -94570 27531
-1.6826 -53051 -167463 -205166 25626 -104878 -74127
-1.6790 -123480 -91164 -135648 -104927 -88501 -93422
-1.6753 -78674 -46554 -81441 -232358 -231026 -235848
-1.6716 -84847 -124503 -34407 -127301 -68075 -51019
-1.6679 82432 -93171 -139279 -28292 -8475 -134770
-1.6643 -216751 -258726 -117203 -19449 -248052 -247238
-1.6606 -148086 7184 -145020 -153512 -17507 -28275
-1.6569 -150024 -182216 -44898 -15954 -136825 -162518
-1.6533 -29272 -170415 -175050 -221856 -158706 -79534
-1.6496 37408 74341 -89177 -177138 -273604 -94809
-1.6459 -277222 -187381 -198991 -254418 -114052 -164944
-1.6423 51550 -212430 -233316 -273134 -69442 -276963
-1.6386 -60196 -103640 -71497 5857 -5975 -440631
-1.6349 -26541 -232770 49623 -259953 -317210 -236931
-1.6312 23714 49487 42395 6577 -6358 205086
-1.6276 -98458 6132 -66326 -80456 -221598 -322256
-1.6239 -163837 12767 -101476 -187309 -230369 -126533
-1.6202 -87906 -302131 84218 -271234 75402 -64998
-1.6166 -261508 -196944 -280345 -234205 -240884 -82618
-1.6129 -174551 -234297 -152612 -91928 -49714 -112964
-1.6092 -93039 135729 -92676 -186841 -272343 -20040
-1.6056 -213434 25066 -223551 -140439 -446176 -391416
-1.6019 -100348 -191221 -199981 96965 -92344 -209171
-1.5982 -67263 -289283 -248685 -230023 -291411 -303285
-1.5946 -189282 -368098 -283318 -12506 -293119 -118895
-1.5909 -105800 -162008 209389 -126100 -523817 -155314
-1.5872 22290 52297 -357091 -125118 -127009 -122584
-1.5835 -12432 -103305 -174539 -460889 2057 -252261
-1.5799 -117053 -163795 -232748 -21378 -174036 -327748
-1.5762 -271821 -66550 -192621 25788 -206545 -260215
-1.5725 -170906 -86231 -79957 -185066 -182487 -279150
-1.5689 -298441 -20277 2125 -115844 462 -165864
-1.5652 -182148 -157126 -98036 -192324 -349818 -352719
-1.5615 -188474 -252893 -342711 -343548 -111180 -153644
-1.5579 -275522 -19844 -422896 -135931 -291076 -157829
-1.5542 -166708 -127373 -336934 -328601 -168201 -17016
-1.5505 -248032 -205275 -219162 -241684 -111917 8110
-1.5468 -248541 -91647 -219084 -89546 -60119 -419603
-1.5432 -204913 -336691 -2063 -60028 -79534 -254149
-1.5395 -375590 -80988 -63687 -268429 -337355 -144408
-1.5358 -21859 -49580 -75473 -177721 -96399 -370097
-1.5322 -283364 -27212 12692 -306384 -135402 -160222
-1.5285 -21439 -226076 -392818 -122444 -221203 -449845
-1.5248 -188669 -260043 -379588 -138410 -274006 -245820
-1.5212 -18482 -79980 -137885 -4643 -199209 -225994
-1.5175 -53683 18764 -223766 -402995 -126502 -228705
-1.5138 -491193 -75667 -66085 -371617 -142959 -56641
-1.5101 -202783 -304179 -66883 -79704 -238710 -262734
-1.5065 -44260 122148 -69677 52377 -64649 11153
-1.5028 -190159 -124610 -96747 -158521 -258217 -289690
-1.4991 -255432 -17522 -57842 -108915 -230626 -107974
-1.4955 -149978 103345 -288849 -130148 -33415 -1477
-1.4918 -183090 -70916 -263398 -275809 -73141 -17579
-1.4881 147483 -225881 -171945 -181163 -299845 -232360
-1.4845 -200866 -207990 -258650 -149142 -152382 -188386
-1.4808 -84142 -36196 -119618 -94523 -60443 -121981
-1.4771 40208 -296108 -169617 -463540 -5751 -361768
-1.4734 -220961 -541232 -21394 -235466 -246562 -139120
-1.4698 -60891 -88174 -485062 -90342 -193034 -117810
-1.4661 -54796 -44033 -320004 -108171 -177640 -332931
-1.4624 -285943 -162194 -172059 -34623 -68814 -109499
-1.4588 -276799 -194259 -214221 -99147 62784 59704
-1.4551 8425 -137230 81521 -102763 -110708 -101491
-1.4514 -114492 -54498 -340094 -180777 -183111 -141191
-1.4478 -139582 -304995 -116131 -312619 73205 -171190
-1.4441 -21638 -257833 -76257 -49072 -378768 -9078
-1.4404 -226042 -54577 -201340 -247851 -49496 -50666
-1.4367 -83688 -736 -284890 -179337 -210660 -6757
-1.4331 -335231 -303828 -247173 -336352 -269604 -136480
-1.4294 -203316 -68055 -210860 -148703 -402672 -320620
-1.4257 -426753 -359727 -205410 -268691 -398743 -106410
-1.4221 -289952 -217577 -332075 -174055 -140215 -181707
-1.4184 -439464 -225948 -301812 -219342 -36813 -207384
-1.4147 -163236 -360232 -148839 -253261 -442538 -167707
-1.4111 -110886 -64961 -382020 -98028 -154248 -87159
-1.4074 -265210 -115352 -36444 -167018 -107667 -137380
-1.4037 -70566 -127905 -4161 -158882 -34356 -316257
-1.4000 -43420 -134415 -114660 -224727 -253501 -301980
-1.3964 -83401 -160381 -139757 -129998 -86805 -386913
-1.3927 -236455 -92278 -123792 -36325 -108642 -197813
-1.3890 -297322 -483898 -281987 -58463 -316421 -289795
-1.3854 -248163 -109382 -107944 -18714 -71714 -80744
-1.3817 -48350 -269583 -144379 -50606 -260306 -325560
-1.3780 -196192 -270714 -127211 -218442 -224656 -237723
-1.3744 -41757 -232864 -159476 -325680 -254624 -161788
-1.3707 -282890 -304109 -6860 -129751 -191353 -138839
-1.3670 -80358 -137832 -187697 -26723 -156816 -336630
-1.3634 -46896 27885 -112663 -71570 -85657 -385381
-1.3597 -13709 -365941 -211591 36772 -201505 -346038
-1.3560 -274634 -349765 -118455 -223535 -357525 -281730
-1.3523 -169219 -172242 -217796 3214 -331508 -215159
-1.3487 -303696 -423414 -187244 -451622 -444911 -182287
-1.3450 -64721 -212934 -145025 -225292 -141887 -16265
-1.3413 -90183 -225143 -470060 -160102 -207428 -42229
-1.3377 -259721 -224098 -320358 -84874 -300536 -177899
-1.3340 79940 -81574 -132049 -230407 -203586 -47602
-1.3303 -282343 -178706 -171022 -187583 -150966 -185766
-1.3267 -333683 -13429 -440273 -358765 -129935 -449040
-1.3230 -301412 -396623 -337287 122263 -353706 -232776
-1.3193 -287003 -307241 -414776 -123822 -334551 -258344
-1.3156 -164796 -285736 -310597 -263417 -171617 -277089
-1.3120 -146656 31683 -326085 -407002 -276863 -135147
-1.3083 -338589 37036 -34591 -281635 -482442 -321520
-1.3046 -400371 -185954 -144414 -427667 -123843 -441543
-1.3010 -143404 -272250 -190490 -350772 -196472 -346187
-1.2973 -310881 -244476 -314979 -192767 -312948 -308863
-1.2936 -204775 -324334 -80428 -252433 -15923 -120125
-1.2900 -228012 -383031 -350496 -250391 -261736 -422272
-1.2863 -442732 -192998 -380462 -319808 -62389 -69044
-1.2826 -40397 -189518 -211015 -259091 -512311 7507
-1.2789 -296224 -210487 -116651 -512204 -86697 -415868
-1.2753 -334919 -165745 -100880 -155708 -321023 -250199
-1.2716 -125499 -316323 -61164 -91108 -46861 -195887
-1.2679 -211046 -20872 -196922 -188035 -46826 -288697
-1.2643 -420369 32708 -202044 -90571 -346751 -144958
-1.2606 -116790 -239526 -200345 -310313 -583019 -437197
-1.2569 -243899 -266586 -280912 -69354 -214805 -219167
-1.2533 -238668 19471 -302950 -39135 -298697 -248687
-1.2496 -212307 -156876 -341797 -237619 -420413 -39013
-1.2459 -16052 -335978 -277529 -228130 -259195 -359433
-1.2422 -152145 -39459 -321084 -41749 -296264 -604210
-1.2386 -194236 26664 -117282 -407636 -244341 -298409
-1.2349 -313186 -407675 -225096 -318196 -255315 -214890
-1.2312 -185847 -221893 -229647 -98757 -446260 -343720
-1.2276 -341471 -266650 -337953 -385134 -253305 -160078
-1.2239 -328579 -221116 -39214 -133431 -216495 -103092
-1.2202 -551587 -442120 -126178 -290117 -86834 -168008
-1.2166 -92178 -530246 32541 -579490 66897 -314715
-1.2129 -473075 -120224 -292565 -291808 -398344 -83048
-1.2092 -463486 -264001 -410147 -358460 -90024 -172879
-1.2055 -300129 -42927 -369381 -208890 -288436 -442330
-1.2019 -256234 -363580 -334719 -376044 -453589 -326458
-1.1982 -157840 -349217 -306983 -199979 -212304 -207894
-1.1945 -48833 -298432 -156365 -185276 -391683 -403477
-1.1909 -122274 -280483 -565497 -340076 -403915 -137657
-1.1872 -101619 -168906 -66293 -76619 -477234 -61232
-1.1835 -207365 -124294 -92350 -267787 -388576 -316788
-1.1799 -6327 -296475 -332414 -365560 -217858 -164990
-1.1762 -212118 -38179 34154 -200821 -307853 -494819
-1.1725 -319753 -308715 -382026 16726 -109390 -220213
-1.1688 -361310 -340540 -368289 -340329 -290491 -362461
-1.1652 -361582 -314241 -395728 -495580 -382296 -236760
-1.1615 -191583 -277935 -284426 -455565 -489710 -330471
-1.1578 -336098 -77074 -182647 -395494 -252589 -281156
-1.1542 -168497 -233937 -699233 -462574 -262735 -228052
-1.1505 -234114 -289637 -294209 -400028 -331490 -90404
-1.1468 -373327 -214914 -61905 -32977 -275474 -43223
-1.1432 -214129 -161639 14002 -220128 -99354 -249968
-1.1395 -361641 -68670 -268682 -134713 -352207 -73052
-1.1358 -392197 -198915 -163394 -223044 -142408 -394870
-1.1321 -18751 -97487 -344116 -445132 -116580 -143851
-1.1285 -316366 -191333 -286843 -511313 -401188 -293640
-1.1248 -425627 -357216 -260324 -43408 -312987 -179240
-1.1211 -315779 -288835 -370290 -206100 -199311 -280884
-1.1175 -415481 -461796 -344268 -140387 -424727 -256736
-1.1138 -301979 -265314 -358849 -289004 -176795 -304838
-1.1101 138177 -43920 -258626 -159584 -249850 -260644
-1.1065 -336734 -367183 -303542 -389897 -246031 -342636
-1.1028 -238621 -269083 -307185 -164892 -125018 -116270
-1.0991 -190077 -149430 -303368 -408285 -272299 -112863
-1.0955 -162699 -480723 -149873 -116045 -92988 -187600
-1.0918 -111125 -160007 -306229 -239767 -264132 -218133
-1.0881 -427503 -268914 -201399 -121131 -356240 -203069
-1.0844 -296978 127441 -126285 -235816 -123641 -6762
-1.0808 -363334 -87514 -238942 -294187 -170587 -186120
-1.0771 -228199 -174804 -414201 -166457 -94854 -97064
-1.0734 -279603 -207668 -109190 -377847 -108091 -708313
-1.0698 -336606 -349187 -156019 -399852 -358166 -319528
-1.0661 -141608 -316100 -64835 -459139 -310574 -265640
-1.0624 -30663 -370547 -154316 -240510 -182622 -425389
-1.0588 -292721 -229510 -263470 -402711 -387164 -401631
-1.0551 -105869 -232926 -240570 -227443 -293882 -335676
-1.0514 -297472 -460552 -24871 -91696 -171808 -555770
-1.0477 -383297 -403139 -258901 -376584 -496125 -393210
-1.0441 -114477 -411120 -264275 -206086 -326826 -386567
-1.0404 -279760 -396476 -285831 -332609 -234915 -339896
-1.0367 -391962 -133692 -366556 -361695 -319656 -345589
-1.0331 -384443 -302826 -303103 -60046 -259064 -87056
-1.0294 -147984 -330704 -206461 -130815 -221227 -208036
-1.0257 -43539 -245926 -343213 -40447 -377059 -94377
-1.0221 97189 -219287 -67183 -181565 -52890 -462468
-1.0184 -56575 -265750 -286088 -123606 -338502 -232981
-1.0147 -181492 -297341 -212202 -113400 -184941 -2708
-1.0110 -387505 32791 -292673 -232306 -524381 -427384
-1.0074 -342151 -374802 -276076 -203975 -202184 -42775
-1.0037 -387877 -347057 -137731 -519966 -309419 -454253
-1.0000 -40418 -180783 -409927 -18946 -167546 -181278
-0.9964 -264976 -307135 -369137 31709 -152706 -139963
-0.9927 -320525 -142187 84980 -260977 -389964 -254473
-0.9890 -256002 -78362 -125058 -150558 -145975 -280942
-0.9854 -203725 -182899 -274988 -178754 11334 -265673
-0.9817 -167390 -202276 -230093 -17126 -169201 -407798
-0.9780 -237227 -186247 -397627 -326704 -221081 -158228
-0.9743 -372813 -176680 -283164 -123074 -140080 -361526
-0.9707 -166443 -219938 -108978 -43550 -267223 -304913
-0.9670 -16152 -506908 -247063 -233579 -325230 -290233
-0.9633 -52207 -272183 -401541 -355594 -281358 -502718
-0.9597 -422922 -642878 -189698 -457739 -308945 -445659
-0.9560 -237966 -470257 -530204 -51908 -223634 -255339
-0.9523 -337359 -354538 -579273 -368283 -293394 -206850
-0.9487 -327696 -352344 -256718 -535317 -306425 -164910
-0.9450 -176757 -46592 -263017 -399709 -108758 -353549
-0.9413 -398037 -169455 -232615 -441665 -278390 -444276
-0.9376 -306868 -483034 -116656 -331174 -165075 67866
-0.9340 78270 -220294 -244179 -270740 -148325 -217297
-0.9303 -158661 -414706 -330646 -468427 -274550 -184195
-0.9266 -171964 -302879 -203849 -213243 -74744 -312446
-0.9230 -531050 -56857 -163535 -242731 -366455 -386301
-0.9193 -297716 -138705 -62602 -291933 -174046 -103905
-0.9156 -364619 -77405 -85966 -270972 -414309 -421817
-0.9120 -289711 -240832 -589955 -271205 -175467 -278631
-0.9083 -249586 -375929 -271431 -443336 -509117 -258449
-0.9046 -59053 -290057 -352376 -467912 -578193 -655421
-0.9009 -618996 -436740 -493154 -508526 -503557 -243895
-0.8973 -266516 -95756 -230511 -255399 -275347 -367003
-0.8936 -214610 -575721 -215438 -416713 -161512 -360707
-0.8899 -48978 -329230 -243139 -232395 -476296 -275804
-0.8863 -271309 -308352 -408813 -249890 -338854 -403259
-0.8826 -222244 -339878 -478988 -336961 -515121 -216130
-0.8789 -305463 -387360 -91287 -207655 -506492 -497826
-0.8753 -91445 -250772 -216817 40576 -353727 -450712
-0.8716 -278741 -381201 -333635 -258690 -211100 -307234
-0.8679 -189953 -270777 -179348 -446077 -229971 -277121
-0.8643 -299501 -268356 -245607 -327070 -364020 -145879
-0.8606 -298255 -368526 -517811 -433288 -559953 -215620
-0.8569 -525366 -93623 -278713 -526485 -298550 -307049
-0.8532 -229440 -378508 -103147 -263454 -255951 -337699
-0.8496 -246204 -263347 -394726 -182473 -273396 -333679
-0.8459 -20948 -312220 -71877 -429435 -474321 -282694
-0.8422 -137918 -376506 10685 -119840 -227619 -302147
-0.8386 -283455 -400865 -400004 -417960 -447211 -238809
-0.8349 -544685 -467800 -378090 -330643 -240189 -502016
-0.8312 -397503 -204795 -343415 -372185 -312148 -314063
-0.8276 -441348 -293343 -278126 -313689 -322224 -622363
-0.8239 -385523 -263243 -399801 -496250 -477538 -67752
-0.8202 -430164 -204025 -441946 -584755 -322865 -150622
-0.8165 -233741 -461692 -359131 -281691 -375491 -520420
-0.8129 -421196 -395927 -59273 -314015 -341943 -183448
-0.8092 -314211 -331029 -409307 -227067 -315415 -328254
-0.8055 -259975 -244686 -360280 -503173 -234328 -415404
-0.8019 -527720 -193130 -507231 -576486 -381933 -552127
-0.7982 -143564 -288327 -97543 -466892 -377262 -266614
-0.7945 -48855 -468531 -366408 -400964 -233110 -175026
-0.7909 -210444 -291655 -167731 -413768 -421342 -239919
-0.7872 -376589 -311089 -189776 -279225 -119193 -278310
-0.7835 -297721 -355837 -320858 -317283 -460331 -342314
-0.7798 -321864 -402064 -59840 -191773 -320930 -394421
-0.7762 -265997 -434949 -367415 -256056 -315673 -197831
-0.7725 -489692 -178957 -564099 -367931 -461077 -174637
-0.7688 -337098 -177964 -314430 -485171 -251562 -273816
-0.7652 -591379 -432275 -441955 -343458 -325901 -235159
-0.7615 -397978 -702435 -180854 -474739 -639275 -337015
-0.7578 -358407 -323522 -319622 -102223 -399184 -263862
-0.7542 -246897 -379160 -452094 -466635 -322028 -472811
-0.7505 -176179 -346192 -53122 -278019 -332248 -340806
-0.7468 -220159 -325266 -230490 -169959 -9389 -513965
-0.7431 -346554 -497623 -325364 -487074 -410025 -471290
-0.7395 -458647 -79027 -225924 -256364 -497545 -555398
-0.7358 -580353 -324084 -244920 -391656 -452039 -349476
-0.7321 -337700 -306366 -396484 -464921 -445285 -149517
-0.7285 -134193 -374024 -179375 -129753 -578340 -264962
-0.7248 -477845 -389111 -281501 -74277 -338288 -217674
-0.7211 -247532 -269645 -526322 -321146 -205201 -432681
-0.7175 -444428 -237700 -176451 -371691 -576108 -256313
-0.7138 -342872 -154595 -432479 -130720 -630107 -150044
-0.7101 -375376 -531249 -482254 -222065 -581753 -510029
-0.7064 -447255 -412347 -217375 -422171 -64395 -305963
-0.7028 -273223 -369215 -253131 -537106 -432552 -290719
-0.6991 -164914 -263400 -448231 -599623 97783 -343893
-0.6954 -80832 -170214 -307068 -117404 -386184 -317593
-0.6918 -639946 -481073 -144086 -186799 -84526 2795
-0.6881 -343733 -562282 -326529 -472316 -500291 -229092
-0.6844 -310379 -329025 -132545 -46631 -143591 -347290
-0.6808 -532057 -297047 -445829 -337289 -678162 -385177
-0.6771 -483080 -308949 -167661 -265161 -558001 -596343
-0.6734 -340993 -431712 -512956 -391870 -60767 -445673
-0.6697 -429529 -258832 -87003 -314184 -295916 -278556
-0.6661 -197446 -310594 -251688 -408955 -70633 -103598
-0.6624 -161009 -63594 -135392 -314582 -343291 -253464
-0.6587 -452685 -361333 -334992 -433909 -410266 -306249
-0.6551 -510618 -345393 -422361 -301322 -353994 -261778
-0.6514 -336470 -386782 -467646 -517991 -340547 -217312
-0.6477 -330532 -374674 -609466 -186901 -328317 -151514
-0.6441 -571449 -481892 -238373 -225020 -674776 -219667
-0.6404 -462208 -331626 -269789 -492286 -292354 -234721
-0.6367 -429137 -475825 -351644 -93580 -58790 -198052
-0.6330 -188858 -543821 -356850 -305051 -311931 -62670
-0.6294 -340450 -464656 -370892 -197230 -266263 -404950
-0.6257 -434563 -383307 -426263 -544081 -411752 -659524
-0.6220 -302867 -243095 -578550 -613321 -474091 -387532
-0.6184 -95777 -333050 -242466 -576300 -413348 -438435
-0.6147 -161287 -375815 -232853 -120343 -357335 -382906
-0.6110 -362107 -469621 -259476 -195237 -149903 -453464
-0.6074 -234373 -396165 -526860 -425273 -140158 -155499
-0.6037 -612950 -310281 -448867 -107718 -212977 760
-0.6000 -412094 -351704 -444363 -306459 -361908 -504930
-0.5964 -496456 -518176 -231183 -198564 -399804 -383319
-0.5927 -189801 -198222 -505676 -545992 -446912 -354344
-0.5890 -385860 -192106 -628526 -308531 -214087 -336304
-0.5853 -159136 -403476 -497037 -447290 -62475 -272660
-0.5817 -377836 -222709 -323622 -235548 -543794 -531717
-0.5780 -507786 -378558 -342026 -386404 -416526 -375220
-0.5743 -591837 -398502 -605208 -398702 -542648 -414042
-0.5707 -151124 -514825 -377517 -418225 -253141 -439670
-0.5670 -307481 -82550 -299018 -499086 -392654 -167991
-0.5633 -324211 -172131 -634685 -647760 -558914 -343881
-0.5597 -265439 -331273 -373643 -214339 -592451 -454936
-0.5560 -295177 -364003 -348871 -502853 -372049 -502764
-0.5523 -377521 -726468 -308146 -729306 -252971 -234019
-0.5486 -240296 -439401 -440400 -489365 -280132 -541133
-0.5450 -322277 -318475 -339849 -498304 -489303 -545078
-0.5413 -449398 -609679 -370973 -571372 -156047 -316250
-0.5376 -455077 -583840 -191426 -508755 -448533 -486610
-0.5340 -109393 -302060 -388444 -326972 -505282 -433451
-0.5303 -340102 -512323 -287340 -515500 -316189 -327403
-0.5266 -366998 -369417 -450720 -441361 -235181 -319244
-0.5230 -214232 -336082 -649318 -364046 -646037 -336768
-0.5193 -582873 -512311 -318031 -418740 -319261 -128393
-0.5156 -385285 -392067 -328233 -315347 -306332 -352746
-0.5119 -480286 -491766 -383253 -538025 -371300 -444531
-0.5083 -273722 -397106 -406056 -432786 -535641 -368693
-0.5046 -236936 -415104 -255125 -454206 -458489 -461883
-0.5009 -477097 -369269 -485235 -352553 -420348 -485133
-0.4973 -221666 -265585 -466946 -280412 -207056 -151782
-0.4936 -572695 -511742 -336210 -576074 -188738 -713312
-0.4899 -309015 -396254 -534188 -528687 -607417 -609675
-0.4863 -640809 -556233 -393515 -426755 -268573 -550940
-0.4826 -363187 -53853 -420007 -570168 -434954 -311996
-0.4789 -355098 -353173 -245057 -509179 -315758 -329219
-0.4752 -651841 -388036 -615209 -638557 -337081 -377798
-0.4716 -439227 -277163 -619390 -448086 -371703 -348538
-0.4679 -304605 -179613 -57785 -477038 -266971 -469268
-0.4642 -316198 -628328 -275039 -449733 -404146 -330552
-0.4606 -659178 -637987 -195195 -94679 -344827 -73447
-0.4569 -414983 -80193 -318913 -261127 -253406 -284490
-0.4532 -328840 -559854 -286846 -556422 -507793 -519131
-0.4496 -221704 -361120 -263828 -511620 -548938 -322847
-0.4459 -453987 -586461 -280820 -292776 -340229 -396290
-0.4422 -434279 -464101 -514608 -341445 -488711 -277664
-0.4385 -287792 -174705 -404650 -121125 -275861 -383900
-0.4349 -327398 -355737 -175943 -598155 -663253 -433720
-0.4312 -190975 -699581 -634796 -82797 -306666 -458092
-0.4275 -310862 -345504 -317405 -536760 -319165 -384899
-0.4239 -435203 -296945 -302289 -510734 -388381 -327880
-0.4202 -462596 -210059 -348056 -307023 -469504 -182121
-0.4165 -276440 -263765 -161301 -478320 -516619 -393278
-0.4129 -469475 -212567 -401619 -342996 -252268 -709052
-0.4092 -262379 -253062 -436317 -372476 -177185 -381183
-0.4055 -237742 -328067 -226711 -148743 -272267 -125112
-0.4018 -180143 -311842 -255602 -351185 -315425 -241211
-0.3982 -412030 -394410 -72000 -439759 -336130 -451665
-0.3945 -321981 -223376 -545389 -395033 -290302 -105293
-0.3908 -183463 -160282 -487540 -406458 -443565 -503076
-0.3872 -599831 -314128 -372602 -475634 -316648 -216547
-0.3835 -265053 -415841 -477107 -368204 -555519 -202418
-0.3798 -295110 -401120 -405206 -275338 -435165 -255106
-0.3762 -453397 -99018 -261295 -216932 -317841 -320538
-0.3725 -409729 -350831 -610717 -429666 -505034 -773521
-0.3688 -470380 -524607 -197065 -531541 -563354 -354762
-0.3652 -344941 -525156 -165726 -266178 -636593 -433355
-0.3615 -235772 -435268 -337459 -407873 -675460 -368115
-0.3578 -625674 -501965 -251408 -578506 -325699 -63780
-0.3541 -188238 -172519 -339601 -412992 -464276 -502052
-0.3505 -391097 -472899 -323776 -170414 -249652 -554768
-0.3468 -576109 -485191 -568451 -401174 -685237 -478824
-0.3431 -312167 -304212 -292187 -115031 -455373 -326845
-0.3395 -568182 -509339 -782681 -654335 -591356 -112035
-0.3358 -195620 -418674 -404730 -501859 -597272 -475763
-0.3321 -337203 -510794 -333769 -330218 -520411 -534486
-0.3285 -476748 -331751 -286274 -173193 -312229 -679874
-0.3248 -195710 -320798 -556609 -601449 -679010 -271815
-0.3211 -582832 -507619 -332264 -179273 -531332 -433234
-0.3174 -436955 -571798 -450969 -552699 -456121 -477128
-0.3138 -202775 -613951 -420823 -78129 -196263 -198479
-0.3101 -399628 -286131 -62555 -515118 -303614 -599265
-0.3064 -346830 -383530 -913881 -384887 -318504 -419718
-0.3028 -710476 -541701 -1175775 -2301020 -1472017 -1105813
-0.2991 -615002 57028 310706 53539 258372 -35453
-0.2954 -360847 -172856 -624592 -532047 -480502 -581642
-0.2918 -271526 -667837 -635131 -866375 -531185 -560461
-0.2881 -436165 -431378 -367851 -589283 -575023 -358711
-0.2844 -486155 -446124 -707462 -337937 -647816 -417836
-0.2807 -507518 -560503 -711165 -314277 -525323 -459333
-0.2771 -226737 -199246 -522576 -432123 -564700 -254006
-0.2734 -456044 -277541 -734645 -589033 -573811 -503750
-0.2697 -325734 -209554 -371770 -495455 -391597 -590200
-0.2661 -302729 -421836 -55055 -519369 -238782 -670795
-0.2624 -520942 -536487 -585047 -222725 -740101 -475079
-0.2587 -337485 -640022 -304244 -372142 -482834 -237061
-0.2551 -485323 -672357 -510943 -517189 -554497 -340782
-0.2514 154634 -545014 -410945 -31612 -92461 -200877
-0.2477 -790818 -443937 -373914 -236537 -332042 -315801
-0.2440 -529289 -336579 -113384 -212699 -429307 -476589
-0.2404 -303865 -429134 -451072 -770823 -393887 -301734
-0.2367 -531248 -329990 -309253 -302306 -136274 -458019
-0.2330 -604166 -455411 -284193 -305010 -692647 -625917
-0.2294 -546906 -541175 -520783 -493685 -430723 -456870
-0.2257 -634219 -466925 -619159 -544922 -147222 -511518
-0.2220 -253889 -520816 -340359 -620526 -269935 -422515
-0.2184 -316547 -369211 -721110 -393644 -610549 -315271
-0.2147 -316754 -484805 -498972 -544299 -293858 -621569
-0.2110 -536369 -357253 -402321 -420335 -349727 -603443
-0.2073 -619551 -226399 -327328 -694723 -527861 -380302
-0.2037 -368301 -239911 -89610 -390954 -492704 -646593
-0.2000 -400193 -442523 -559623 -437657 -558980 -500461
-0.1963 -304329 -537459 -378637 -449024 -404531 21735
-0.1927 -556775 -342421 -682434 -248442 -644228 -530990
-0.1890 -158969 -782436 -613667 -499157 -559443 -318064
-0.1853 -680224 -254517 -554381 -719602 -313916 -555013
-0.1817 -595755 -740258 -434364 -546335 -409611 -478588
-0.1780 -371545 -652636 -299992 -258489 -286515 -630512
-0.1743 -479939 -266161 -230919 -605079 -767470 -241924
-0.1706 -453755 -574056 -268464 -558985 -495915 -189446
-0.1670 -663667 -377353 -316396 -575877 -439390 -643581
-0.1633 -563311 -528994 -535996 -540707 -422710 -72096
-0.1596 -474468 -521660 -603587 -311679 -352354 -374688
-0.1560 -618897 -515679 -330038 -552606 -481938 -645314
-0.1523 -489675 -280266 -441160 -575076 -286003 -385375
-0.1486 -237241 -579617 -287983 -143337 -464346 -578973
-0.1450 -327856 -392890 -507018 -482084 -439384 -247454
-0.1413 -168913 -435721 -638469 -542438 -324396 -336858
-0.1376 -349667 -564737 -612733 -649184 -325870 -540164
-0.1340 -325947 -718089 -536742 -395143 -650968 -423955
-0.1303 -604340 -248915 -543020 -434267 -576147 -460698
-0.1266 -501767 -633848 -636106 -374005 -701472 -385721
-0.1229 -751589 -423210 -540575 -272720 -363115 -641581
-0.1193 -364749 -523011 -177833 -394831 -498368 -322426
-0.1156 -294738 -674720 -469638 -418704 -393177 -417546
-0.1119 -600117 -540641 -479465 -591323 -346097 -275021
-0.1083 -308903 -359030 -440699 -428637 -561204 -467590
-0.1046 -613912 -493543 -277913 -160603 -461634 -298232
-0.1009 -401949 -179194 -405603 -373347 -426717 -387208
-0.0973 -437422 -494936 -445121 -68132 -204461 -528491
-0.0936 -279037 -440333 -417807 -623192 -459747 -456198
-0.0899 -401143 -168291 -354634 -363066 -301210 -582255
-0.0862 -655562 -618581 -629235 -635715 -387929 -603619
-0.0826 -345063 -383819 -265578 -653137 -465816 -196555
-0.0789 -239992 -241247 -416277 -305820 -280834 -471724
-0.0752 -733356 -907701 -269885 -457406 -585622 -445504
-0.0716 -501455 -275833 -249338 -625156 -672994 -698641
-0.0679 -687603 -670488 -734144 -511436 -384360 -544834
-0.0642 -779011 -485798 -356647 -560537 -260084 -458837
-0.0606 -91925 -564268 -450198 -572545 -632538 -243292
-0.0569 -440651 -273791 -370607 -553823 -392143 -396935
-0.0532 -277049 -289098 -390971 -600658 -563211 -283025
-0.0495 -164040 -170980 -350439 -188167 -154283 -208217
-0.0459 -338580 -245970 -154444 -442432 -71303 -267978
-0.0422 -503678 -460487 -171187 -340819 -414759 -159561
-0.0385 -535088 -298767 -352184 -620678 -338794 -586561
-0.0349 -654659 -652805 -526401 -180767 -315538 -152279
-0.0312 -466835 -390820 -11640 -268093 -121490 -478591
-0.0275 -106771 27814 -38133 277549 -266741 -138847
-0.0239 448458 388334 659763 108227 132623 369087
-0.0202 96103 623391 498065 1651446 3605275 5175963
-0.0165 5633862 3648780 2419819 489525 423723 -573030
-0.0128 -384134 -534509 -44761 -16445 108842 780410
-0.0092 925310 1654567 1794869 3704586 5846513 7553845
-0.0055 11276700 15256411 15049081 19788081 34777681 49784102
-0.0018 87329493 164537306 219671409 261531010 160362706 111421604
0.0018 54649172 30641961 17964451 12509320 11806350 10258620
0.0055 8952380 7849212 6909818 5471805 4142476 4476517
0.0092 3344591 3537042 3599426 3744013 3411069 2956626
0.0128 2931506 3009274 3274402 3681590 6486150 7550014
0.0165 8450463 5625091 4131936 2832447 1977970 1532976
0.0202 1655525 1467435 1005701 792112 737947 615078
0.0239 835234 1007842 678558 864155 533688 705532
0.0275 581964 632787 617391 732100 378797 545538
0.0312 631848 493550 384699 414157 1009599 658441
0.0349 618957 656876 245322 315529 99025 175210
0.0385 529114 502485 532380 358894 293811 184409
0.0422 250075 327021 445350 340653 257307 386653
0.0459 66731 -6023 375221 168103 124505 53916
0.0495 86046 107143 76810 215611 462354 569886
0.0532 305387 -191374 38913 105371 320795 303783
0.0569 -67247 -17483 -71615 503136 -318382 21730
0.0606 -167562 37432 129016 -11556 -291471 71590
0.0642 191928 -114616 123029 -41623 154361 254976
0.0679 69771 -123140 5718 -74783 -97402 -52517
0.0716 -253944 249315 -32105 -26716 30667 -24954
0.0752 72507 271602 101370 535689 848584 571067
0.0789 768799 1161369 1528554 2046202 3305662 5841919
0.0826 8476990 9619788 7948811 5628602 3937678 2529318
0.0862 1732379 1196500 1154744 817003 825140 938135
0.0899 1013056 1439111 1700606 1636107 2116165 2626761
0.0936 4472492 7352479 13039771 16321231 18626181 13130611
0.0973 8890153 4953703 2820420 1571904 1037682 921116
0.1009 501525 779303 610506 568095 145099 356557
0.1046 139776 170406 24160 343800 332596 73415
0.1083 -50219 273905 -264336 171909 -74884 351404
0.1119 183006 139478 227332 123597 555773 449412
0.1156 140707 -246954 56812 156033 -168362 -401106
0.1193 -47760 -161689 5838 -73911 -232091 -2243
0.1229 -187291 -172107 -1912 19772 -114565 -425655
0.1266 -425604 -331207 -74386 -76235 -410525 -102209
0.1303 -109579 -140071 -270696 -329027 -60686 -383891
0.1339 -290749 -377782 -347391 -82522 -186922 -31800
0.1376 -204367 -200559 -66731 -38962 -185397 -91023
0.1413 -71554 -280430 -282524 -212568 -142657 -232288
0.1450 -295670 -478300 -421295 -132318 -214917 -265300
0.1486 -318045 -753921 -404102 -6281 -315271 -414993
0.1523 -457873 -340404 -672346 -151320 -503639 -437638
0.1560 -522426 -489667 -296337 -644674 -89178 -264831
0.1596 -262311 -190018 -419975 -473281 -295304 -454660
0.1633 -541430 -604211 -353400 -350699 -239623 -108891
0.1670 502045 931557 928895 846651 90569 64778
0.1706 -292657 -253384 -309997 -408967 -597718 -304060
0.1743 -465062 -499450 -165781 -253979 -382582 -294799
0.1780 -412216 -446360 -245257 -347403 -460712 -226462
0.1817 -505947 -324578 -173045 -226169 -248681 -310749
0.1853 -349986 -218284 -64440 -425248 -445757 -270622
0.1890 -205730 -318253 -188102 -286509 -574509 -345793
0.1927 -548226 -407067 -415114 -168198 -623249 -640767
0.1963 -594729 -276170 -626918 -607237 -646680 -667819
0.2000 -251615 -525428 -271089 -354476 -438697 -386026
0.2037 -505797 -428166 -564045 -786115 -476271 -262137
0.2073 -513988 -401043 -311539 -365526 -362874 -509965
0.2110 -54131 -398534 -241680 -368665 -653548 -270772
0.2147 -340623 -385540 -369724 -673181 -395266 -457645
0.2184 -534261 -619543 -351638 -513494 -373906 -169006
0.2220 -450379 -477098 -324734 -255768 -551655 -372951
0.2257 -616044 -544412 -341680 -240304 -313995 -308987
0.2294 -352938 -348637 -530361 -268039 -481307 -388421
0.2330 -469474 -511793 -476645 -644193 -616204 -396097
0.2367 -556581 -545469 -499858 -418263 -428427 -270171
0.2404 -521655 -483930 -235185 -543131 -582933 -237592
0.2440 -443577 -291602 -487497 -260181 -385714 -535284
0.2477 -303975 -493494 -518420 337064 1108260 -161281
0.2514 378097 -379636 -459654 -223818 -602355 -346649
0.2551 -526837 -445502 -475572 -493776 -476860 -511804
0.2587 -283288 -328148 -546360 -730907 -267685 -136211
0.2624 -485209 -445287 -569378 -300677 -438983 -358944
0.2661 -343969 -431866 -263767 -598503 -287980 -181252
0.2697 -162915 -208949 -287822 -278922 -610737 -228745
0.2734 -482770 -419369 -521620 -635617 -355464 -503093
0.2771 -449155 -601730 -491893 -361461 -496509 -229866
0.2807 -408538 -148851 -335026 -296633 -394467 -513723
0.2844 -211925 -166237 -363417 -357446 -4218 -252271
0.2881 -410142 -258953 -94441 -116711 -239972 -28214
0.2918 -70228 -211080 318485 485486 613659 555430
0.2954 737299 271299 181426 356216 191384 513916
0.2991 985604 -324043 1381243 1177088 522501 228645
0.3028 -32468 -435989 -406473 -497830 -176446 -204227
0.3064 -303944 -318637 -206251 -467453 -862633 -737486
0.3101 -660475 -435497 -696421 -694781 -517497 -499810
0.3138 -386474 -891455 -385045 -441943 -477808 -639346
0.3174 -372861 -478801 -622040 21194 -668113 -665239
0.3211 -934948 -519727 -596459 -457231 -439694 -663989
0.3248 -365168 -519113 -562849 -407903 -551256 -397604
0.3285 -363521 -318889 -629135 -553819 -419064 -463128
0.3321 -705954 -257964 -586488 -414343 -621111 -445222
0.3358 -505307 -663574 -450989 -616725 -649366 -261789
0.3395 -427767 -269576 -497202 -535913 -591333 -739018
0.3431 -780354 -361262 -499403 -824631 -640628 -260497
0.3468 -610692 -313156 -634565 -655763 -483624 -527835
0.3505 -346972 -648955 -746377 -735096 -592420 -690526
0.3541 -750692 -937927 -895517 -553314 -54892 -258608
0.3578 -136621 -316092 -378312 -326396 -510533 -222388
0.3615 -243514 -413388 -498511 -460197 -567740 -403935
0.3651 -17778 -165072 -47102 -23713 -273850 -14244
0.3688 -290240 -544337 -243121 -355720 -500012 -447339
0.3725 -426727 -536907 -263229 -438809 -429038 -227294
0.3762 -352641 -306636 -721303 -123434 -216901 -236981
0.3798 -241286 -588447 -277160 -705024 -484352 -9289
0.3835 -252785 -312312 -655374 -373644 -368568 -415182
0.3872 -284425 -316114 -213408 -522351 -891930 -594174
0.3908 -439820 -265715 -225433 -254062 -277961 -210963
0.3945 -317914 -338532 -516555 -334483 -254165 -831192
0.3982 -669539 -463018 -417134 -156918 -161447 -132964
0.4018 -355474 -348955 -305106 -166700 -426819 -666475
0.4055 -412112 -407380 -286818 -367862 -314099 -373401
0.4092 -157012 -463695 -327276 -427794 -389619 -399525
0.4129 -434713 -678714 -514450 -455026 -295910 -544032
0.4165 -21313 -224611 -604078 -491024 -531783 -955351
0.4202 -789324 -442219 -423444 -85419 -249580 -371653
0.4239 -311775 -404613 -420033 -531475 -434590 -332938
0.4275 -607200 -427271 -264670 -450097 -648449 -672617
0.4312 -639535 -623152 -189248 -286264 -691553 -352237
0.4349 -315085 -186788 -464049 -531895 -152358 -341401
0.4385 -639666 -539255 -242182 -531312 -411009 -510539
0.4422 -478890 -464081 -475755 -524575 -390856 -333197
0.4459 -357914 -252680 -455346 -718269 -548103 -326865
0.4496 -359151 -508869 -725376 -661190 -462525 -625397
0.4532 -530108 -383416 -437402 -353013 -514922 -537150
0.4569 -152482 -632775 -378134 -474308 -643034 -322382
0.4606 -294406 -361632 -349255 -749569 -382654 -417027
0.4642 -549070 -313672 -372223 -583778 -86161 -365416
0.4679 -644057 -484740 -597816 -355126 -530494 -695821
0.4716 -267396 -172425 -389286 -156556 -610213 -580993
0.4752 -542820 -505323 -483630 -374860 -292356 -465830
0.4789 -427708 -370445 -317092 -927980 -589246 -565068
0.4826 -369439 -353554 -527837 -591740 -569427 -470354
0.4863 -400715 -614670 -523441 -611237 -463455 -607226
0.4899 -567522 -649245 -630448 -513103 -700689 -682959
0.4936 -640700 -537273 -563451 -392076 -617531 -436723
0.4973 -625561 -769329 -572191 -636483 -315975 -324798
0.5009 -563548 -501526 -557224 -284230 -701428 -575458
0.5046 -337160 -642893 -509730 -836350 -63416 -496219
0.5083 -501398 -791892 -414513 -214377 -279708 -557340
0.5119 -446617 -713500 -169338 -427156 -508379 -507982
0.5156 -257263 -189936 -245863 -235131 -509526 -176618
0.5193 -236423 -530022 -680303 -272171 -656635 -610326
0.5230 -589131 -466530 36109 -521226 -325399 -585973
0.5266 -275680 -96773 -587664 -376361 -401159 -524019
0.5303 -781027 -614296 -253551 -395582 -230664 -424451
0.5340 -472423 -592445 -367193 -702672 -675091 -507288
0.5376 -237334 -550055 -678448 -453314 -352626 -509172
0.5413 -280067 -243695 -465221 -391269 -190476 -464461
0.5450 -724289 -527436 -421727 -777599 -407603 -426881
0.5486 -474867 -677417 -719584 -601951 -690369 -812207
0.5523 -377381 -420647 -259494 -531497 -500808 -720414
0.5560 -464066 -491614 -560788 -459359 -474444 -608901
0.5597 -513391 -534450 -357081 -368230 -543672 -412895
0.5633 -212803 -304266 -454685 -356290 -626939 -369706
0.5670 -694783 -591116 -264093 -285981 -513641 -127728
0.5707 -501003 -318733 -549109 -396659 -636788 -348440
0.5743 -415494 -424994 -276129 -407527 -146924 -508792
0.5780 -194143 -248827 -469655 -614548 -388203 -372892
0.5817 -291071 -315713 -699059 -543653 -741213 -391703
0.5853 -474189 -255440 -732046 -541607 -310660 -695728
0.5890 -510401 -526504 -478911 -604366 -261744 -657944
0.5927 -266227 -176346 -416283 -462174 -696163 -492758
0.5964 -531323 -347927 -216131 -525649 -485090 -472372
0.6000 -451405 -729613 -362820 -323015 -223498 -343418
0.6037 -271051 -693695 -494286 -530245 -395698 -174520
0.6074 -341004 -219615 -215554 -491434 -538663 -291109
0.6110 -437843 -358031 -415632 -804852 -368890 -438259
0.6147 -392659 -316168 -344477 -956201 -423834 -608090
0.6184 -625273 -547189 -451392 -470142 -374189 -438438
0.6220 -483874 -229640 -637532 -358696 -38072 -516090
0.6257 -267194 -561642 -442271 -253537 -559174 -502681
0.6294 -607069 -197945 -315040 -225032 -710511 -337993
0.6330 -548862 -491092 -476186 -552932 -551021 -225047
0.6367 -460604 -303938 -432146 -312089 -467225 -597595
0.6404 -294665 -155452 -155431 -484650 -295414 -558579
0.6441 -727815 -521300 -470643 -487581 -246177 -500936
0.6477 -364453 -406403 -418029 -298067 -336021 -418741
0.6514 -571906 -393874 -443520 -506933 -325894 -646863
0.6551 -622085 -637979 -527495 -228947 -543012 -398649
0.6587 -481813 -559022 -387866 -371286 -842181 -534818
0.6624 -636315 -509023 -495794 -772966 -313270 -195008
0.6661 -658192 -334817 -325156 -460548 -270910 -342927
0.6697 -258487 -338399 -470703 -221671 -442794 -169570
0.6734 -316090 -112327 -244051 -252174 -484264 -356847
0.6771 -278368 -505966 -226824 -303706 -490789 -343620
0.6808 -531044 -664306 -112475 -553083 -581477 -295736
0.6844 -516936 -331452 -938726 -706082 -567534 -734934
0.6881 -465820 -487314 -270832 -469764 -578999 -715893
0.6918 -191585 -440070 -638061 -557941 -345719 -481724
0.6954 -558172 -405477 -468508 -365479 -451216 -656970
0.6991 -125625 -582262 -477011 -595002 -680774 -464028
0.7028 -590788 -507899 -430227 -319916 -532998 -404802
0.7064 -367777 -257098 -162592 -731406 -308490 -496042
0.7101 -323151 -444784 -263807 -575274 -410288 -290482
0.7138 -547193 -196742 -396491 -655193 -455544 -601116
0.7175 -449340 -450387 -309261 -276417 -251838 -236375
0.7211 -330904 -236267 -563400 -471737 -253565 -489349
0.7248 -613855 -267214 -622475 -482987 -178816 -516518
0.7285 -216206 -304694 -347009 -237067 -635056 -499653
0.7321 -737230 -236629 -446327 -605186 -631213 -366538
0.7358 -370385 -328626 -324037 -470094 -411311 -239595
0.7395 -385479 -428859 -557487 -337842 -501758 -369553
0.7431 -54028 -542169 -439919 -553692 -548334 -242204
0.7468 -402848 -409414 -477153 -507241 -373094 -408458
0.7505 -593476 -176275 -668847 -392076 -86729 -124215
0.7542 -477456 -272121 -575260 -310691 -409095 -377432
0.7578 -358584 -485211 -336022 -293240 -287982 -151976
0.7615 -104822 -307772 -377153 -153113 -534983 -182678
0.7652 -530330 -698949 -335786 -274669 104708 -242694
0.7688 -174167 -113835 -245547 -477316 -147227 -201122
0.7725 105874 -189263 -338673 271716 -202568 -270017
0.7762 -73629 -85681 -164187 -43156 -35745 -96609
0.7798 66232 -323433 -288588 -86861 -345117 -234422
0.7835 -190040 -82532 -31218 -176379 -113337 98817
0.7872 151878 39014 228789 366640 61728 -40905
0.7909 174535 328613 113060 -272437 348839 182477
0.7945 461986 158363 297749 589268 484628 544944
0.7982 755976 491158 268441 508816 579602 423073
0.8019 512144 693860 547170 475723 649703 413196
0.8055 540154 317757 636966 460027 419146 817813
0.8092 608114 339834 874319 402944 773471 689699
0.8129 776276 755913 873747 643236 752178 884175
0.8165 717938 881582 946045 1027055 864748 1018110
0.8202 717409 1059320 864978 852768 993468 1089539
0.8239 1437632 1235537 1340913 1371363 1486484 1542104
0.8276 1536093 1827651 1737194 1776842 1558266 1883905
0.8312 1608149 1601164 1742149 1368974 1751612 1430474
0.8349 1382456 1255188 1464025 1455024 1639095 1702677
0.8386 1275935 1767241 1681923 1035924 1647809 1515378
0.8422 1800702 1531431 2009635 1768989 1853953 1607315
0.8459 1714917 2091935 1816545 1497323 1915907 1758663
0.8496 1537233 1628939 1612031 1607248 1488907 1770742
0.8532 1570806 1786353 1490678 1621715 1455343 1397923
0.8569 1551696 1711180 1652910 1475593 1372161 1384584
0.8606 1304480 1705557 1476450 1422271 1568316 1134941
0.8642 1351682 1357108 1276562 1153062 1440892 1071289
0.8679 1393592 1325938 1080577 1221660 1159782 1481170
0.8716 1332013 1077115 1034085 973246 1698427 1034443
0.8753 1573967 1591988 1412657 1442855 1648103 1682357
0.8789 1673940 1824147 2067534 1824797 1786446 1838787
0.8826 1552821 1308991 1576040 1148181 1300550 1452533
0.8863 1168438 1234391 849476 784899 1024481 964973
0.8899 874776 1048415 929135 883450 1085593 1077556
0.8936 944086 1007865 1134135 876753 711435 917602
0.8973 995967 924055 872574 1312850 970168 965233
0.9009 925865 939538 1031071 804661 862748 681773
0.9046 777099 791883 768907 726629 530742 743822
0.9083 460490 757814 554472 792087 837824 717406
0.9120 723421 729720 691095 592493 592800 685305
0.9156 863511 421477 519392 571481 628267 542035
0.9193 445023 683418 631789 784615 895068 672426
0.9230 924034 604558 587227 732296 673737 566910
0.9266 538411 686260 775161 562949 801270 784355
0.9303 703096 673749 790360 757882 479310 668574
0.9340 852713 918597 819107 844866 743112 853088
0.9376 860646 620311 823239 663664 745466 870866
0.9413 489561 556241 846286 704177 772045 809598
0.9450 704487 697556 848316 681491 1114968 495182
0.9487 1029742 976322 1173355 605344 1023006 969635
0.9523 1213896 1288749 1268717 1112403 1483538 1440944
0.9560 1594180 1353120 1329610 359871 -53108 -565128
0.9597 -281135 175798 501144 416631 509089 574096
0.9633 799267 723294 767056 1131128 973163 196527
0.9670 -386057 -889007 -576608 -365678 -257650 -33139
0.9707 296755 298145 295158 329952 342039 94517
0.9743 573132 394713 450142 441139 525321 724987
0.9780 454696 555330 270447 256092 609639 694103
0.9817 646961 666668 611067 582069 564359 866276
0.9854 980831 906188 1114873 718020 857482 979559
0.9890 1180100 984995 1165641 1639560 1378143 792762
0.9927 -110031 -570585 -608338 -321293 -189058 370795
0.9964 314429 378652 203471 201495 651092 762821
1.0000 1018084 206649 -853801 -1292366 -1058845 -742443
1.0037 -397833 -298036 -380713 -30039 -380816 -230085
1.0074 8318 -148099 -108331 -295853 -293840 -422000
1.0110 36000 184076 -41675 162267 135208 170435
1.0147 -52182 447235 234796 -10174 197935 186057
1.0184 5640 110420 220010 -139856 153004 55625
1.0221 87449 48776 58996 111919 79031 224237
1.0257 188320 303713 479339 416657 210073 404432
1.0294 245898 548688 326113 174871 190341 344342
1.0331 116496 411114 85899 352042 251612 61035
1.0367 342245 162546 351473 280131 459751 11116
1.0404 116709 143862 65814 218131 74182 100495
1.0441 164699 357376 351317 315331 284715 268056
1.0477 399347 107258 158748 211663 107643 312566
1.0514 553810 -3333 362576 231982 418792 196968
1.0551 107772 260405 324730 275011 -41708 161911
1.0588 234409 185713 326789 -86167 158280 634970
1.0624 341194 568097 159911 444050 86043 527510
1.0661 270465 240833 335724 83670 316945 203161
1.0698 162493 320196 22015 335956 304726 247696
1.0734 504616 529998 485245 562146 426482 307279
1.0771 424267 287058 253956 429247 650788 157464
1.0808 333713 81317 115171 369685 192782 281295
1.0844 225885 142396 -90555 74521 441760 509052
1.0881 350026 341178 4019 405690 336921 492454
1.0918 -4313 124581 -173284 171062 251834 84511
1.0955 545948 364715 386171 106357 400724 216732
1.0991 291555 419526 385220 725830 231598 348708
1.1028 228789 725684 224569 305366 9437 141658
1.1065 354436 78259 202189 131398 261633 411035
1.1101 391024 241631 263046 65870 389265 -94612
1.1138 122754 197401 232246 239800 41868 110091
1.1175 346 507415 349653 466176 365996 307518
1.1211 177761 241295 238690 97545 370649 309399
1.1248 203605 228163 327767 264736 470591 231675
1.1285 337684 522046 385306 909906 266553 679672
1.1321 489081 459479 216276 358488 331251 310005
1.1358 193799 359362 655416 265448 410994 926624
1.1395 554942 438334 666303 517900 891862 775633
1.1432 494670 368350 243347 196061 232512 153814
1.1468 241119 278247 415436 473125 229968 597151
1.1505 348333 546111 590483 388663 371746 386273
1.1542 248925 464445 439548 346974 338810 381138
1.1578 633191 338773 745143 639263 658623 978789
1.1615 868066 914886 837167 762528 306016 278910
1.1652 716403 484698 631665 503673 494865 328553
1.1688 336870 551762 422144 699512 455709 522753
1.1725 239582 443407 427058 394706 276690 264636
1.1762 669338 374841 327825 708234 671075 673724
1.1799 397879 462886 396873 279298 250966 652070
1.1835 780085 838643 986502 1299169 1687724 2113832
1.1872 3614759 5699738 9139273 12629290 13768391 12035630
1.1909 9444051 6320734 4222055 2626212 2179633 1354447
1.1945 1357680 1423332 1267451 996204 1180503 1040241
1.1982 997429 995131 1135870 943796 483089 980214
1.2019 878330 336094 572148 567324 561975 447781
1.2055 251184 529488 333776 368409 455427 644781
1.2092 472299 198811 515401 592012 526995 600352
1.2129 738437 857914 789325 1080967 1301613 1174024
1.2166 1649799 2522099 3313745 4857427 7499277 11197540
1.2202 13671841 13577781 11742350 8682767 5862977 4340259
1.2239 3247528 2365863 1902411 1720025 1438411 1346580
1.2276 1227921 1708268 1526474 944332 1224260 1266166
1.2312 1150908 1019887 857202 1065447 930980 727548
1.2349 948742 851482 765732 1114974 1259645 1859290
1.2386 2649701 3974777 4361002 3867955 3060552 2315247
1.2422 1793531 1522732 1149802 1101976 1139005 1071485
1.2459 1040363 1021887 559930 1175847 1114036 1072732
1.2496 975303 1100733 1109779 1115557 1402964 1685629
1.2533 2485490 2300209 2464994 2840455 2066962 2321455
1.2569 2314911 2404990 3043787 3857014 4573747 4657255
1.2606 4978363 5328852 5058154 5078980 4874057 4383151
1.2643 4223229 3733897 3816910 3256235 3574476 3525448
1.2679 3349234 3763522 4261491 4362436 5189964 5593421
1.2716 5976381 4344248 3430423 2597874 2089958 2006589
1.2753 1652621 1079797 1659181 1611278 1401265 1437714
1.2789 1782488 1705690 1901603 2098766 1748678 1000259
1.2826 909361 686621 720077 1047886 556908 894997
1.2863 620646 1045974 792332 971026 496318 648791
1.2900 534374 584897 374739 77740 380069 664545
1.2936 1432085 1384326 1224500 1283374 988441 897460
1.2973 1189948 919194 1179623 1363312 1303210 1205077
1.3010 1042251 1519283 1237298 1497456 1226753 1287316
1.3046 734970 708747 812292 785220 1178152 1046555
1.3083 962384 766869 1174839 860029 764594 657731
1.3120 807412 720538 843948 600097 759626 544134
1.3156 886451 1184263 837160 633488 669080 219323
1.3193 509893 320880 691164 501802 361698 116127
1.3230 617138 562152 435066 136724 289875 158028
1.3267 559330 434440 411089 538762 163075 722452
1.3303 537093 428202 489173 552661 538395 301021
1.3340 571450 408845 390023 604065 722456 496014
1.3377 640652 826810 745171 823649 1228554 888877
1.3413 789362 925860 682147 623000 413894 430238
1.3450 185609 396725 229761 714070 652339 567994
1.3487 695612 679467 685947 689163 844448 893824
1.3523 593486 516393 287128 710413 376389 403430
1.3560 463157 442622 420074 361352 296928 160525
1.3597 184701 597636 413069 284910 742919 425496
1.3633 397233 609753 833608 719129 547174 586745
1.3670 389207 426048 521086 972865 503069 983910
1.3707 964915 589768 830163 819296 251499 285639
1.3744 456941 448676 607021 343392 314896 579747
1.3780 570618 466704 508672 533176 536013 542559
1.3817 426254 955170 593932 796318 767792 612755
1.3854 1113728 1268202 1620126 1798383 1771255 1300830
1.3890 767904 846875 665245 430885 630685 14248
1.3927 188882 331452 312694 478680 366569 628866
1.3964 230341 355702 272625 705560 478971 459989
1.4000 9251 86676 101134 457442 203633 282814
1.4037 248110 580573 176756 534249 489877 380983
1.4074 551284 392412 345176 826775 322374 872628
1.4111 1075582 1648759 1599649 1286791 814687 719739
1.4147 634873 424364 204042 391449 222907 350590
1.4184 292375 544638 685444 384399 301461 456320
1.4221 537668 447654 327380 67002 129500 487069
1.4257 97409 232565 302388 62403 466004 102006
1.4294 414075 483343 257531 509124 355235 417615
1.4331 269196 744709 98761 354852 4479 81748
1.4367 473512 326243 -72147 322802 96762 146128
1.4404 257388 306769 271421 236243 453960 307069
1.4441 160165 388059 187210 495630 257553 262164
1.4478 65743 308371 162265 269729 133164 384375
1.4514 470988 114972 292267 264286 315764 653066
1.4551 24768 -106447 113340 227226 490170 316358
1.4588 197162 504453 329177 -59671 58656 286644
1.4624 -83745 28895 208288 591669 48483 -139775
1.4661 -26162 -87835 -35479 48538 -43459 -215229
1.4698 343123 -6199 260448 101257 -80082 439805
1.4734 194165 27155 272347 -368745 3005 68262
1.4771 -102641 187505 275698 -24103 -56063 -99475
1.4808 297893 -32087 338664 302649 319021 354181
1.4845 193249 458030 63154 217071 73683 294555
1.4881 357533 277502 385270 17096 379522 306793
1.4918 248587 144255 -131155 166349 252221 42878
1.4955 180756 -243806 306360 -93408 -143330 150288
1.4991 153088 233738 133974 54643 269006 70833
1.5028 -209712 -127527 -58518 36401 54299 -170480
1.5065 -5321 212206 -216228 149947 77244 287654
1.5101 -111747 323280 -25102 216175 -65942 -6492
1.5138 303236 110939 461205 285986 428705 -82066
1.5175 123181 -13513 285501 407250 778049 909052
1.5212 943823 1016872 1150721 744566 777067 478613
1.5248 597992 512742 371394 467741 206458 165400
1.5285 220841 280535 339443 203999 331919 286088
1.5322 480430 403113 386572 355830 914020 1114993
1.5358 1251329 1554622 1881043 2942251 4649043 6624729
1.5395 6496133 5276770 3497127 2341523 1405882 1357824
1.5432 997746 1287102 1141625 1664532 1915249 2745719
1.5468 4300730 6537267 7005336 5772774 3938726 2832546
1.5505 1674001 971087 1140126 1241597 988018 1122297
1.5542 1036561 1305009 1191978 966915 -39462 -687508
1.5579 -1523726 -4812019 -8793052 -9062860 -6557252 -4302766
1.5615 -2512681 -1187279 -720491 -604012 -394573 -522655
1.5652 -658871 -1080395 -2008792 -4746468 -9222399 -9764177
1.5689 -7419075 -5100600 -2932429 -1515450 -95120 1211213
1.5725 2542958 4286287 5686464 5254809 3416681 2451786
1.5762 1222274 673163 466703 508935 164141 546512
1.5799 908130 1879648 3263851 5256329 6277912 5895668
1.5835 4177115 2775907 1701276 1103621 96873 857936
1.5872 614423 644133 446584 326322 49946 132023
1.5909 -151192 -690092 -1421514 -2975602 -6885725 -9643722
1.5946 -8647579 -6039686 -3980527 -2476497 -1492069 -1118928
1.5982 -755202 -881166 -960776 -1092400 -2164461 -3605388
1.6019 -6961692 -10492670 -9693679 -7300314 -5099192 -3310108
1.6056 -2008544 -1608148 -726085 -1062540 -668612 -73365
1.6092 -60491 -163639 411885 1008170 516982 -131965
1.6129 101569 62552 160430 418083 -241818 -286694
1.6166 270200 674563 380247 219875 526653 1153432
1.6202 943994 372975 -156119 -115637 -256143 -282113
1.6239 -267746 -295466 -525721 -105094 -363676 -410248
1.6276 -315593 -181438 -154471 -256489 -210451 -391486
1.6312 -308025 -279812 -344729 -721549 -559701 -629688
1.6349 -347307 -460082 -465003 -420043 -547772 -416642
1.6386 -276720 -12347 80850 312701 55258 -321385
1.6423 -156387 526924 602687 125086 679391 1292952
1.6459 839814 745168 520863 343745 251289 429396
1.6496 67136 150829 67060 504125 1296902 1068046
1.6533 738000 1643509 1755911 1233751 377608 318840
1.6569 317356 -103531 131373 -223872 -121186 -447137
1.6606 -100088 93480 -2743 39414 -101060 -43378
1.6643 -15535 -351354 126673 47240 74749 -505308
1.6679 60603 -81408 -18636 -523861 -158427 -371563
1.6716 -631504 -266697 -425122 -426278 -176653 -147013
1.6753 -183777 32683 160941 -212856 71484 -83910
1.6790 -278325 124183 195197 -52650 -300857 -76874
1.6826 -277523 -362530 -411133 37540 -183677 -303567
1.6863 -154236 -467164 -415117 -479421 -730589 -777534
1.6900 -586677 -859603 18300 -377462 -145366 -607354
1.6936 -241264 -278678 -104978 -530862 -489367 -1008327
1.6973 -647632 -542668 -594874 -475957 -511525 -471493
1.7010 -245321 -420209 6976 -185579 -428920 -398291
1.7046 -631832 -560930 -527377 -155013 -575609 -513592
1.7083 -337288 -600725 -572951 -443665 -105762 57070
1.7120 -19043 -545129 -383966 -73350 -349854 -11069
1.7157 -631335 -498040 -442622 -382010 -595144 -58710
1.7193 -388832 -233404 -70193 -185084 -637146 -808712
1.7230 -448291 -901344 -789045 -455555 -500522 -42181
1.7267 -48069 -534905 -573943 -878314 -386743 -460547
1.7303 -952076 -866180 -951331 -759359 -753539 -649081
1.7340 -52135 -326664 -408762 -613541 -942769 -815686
1.7377 -856717 -1086528 -854432 -840988 -635826 -472617
1.7413 -548475 -233400 -892249 -690837 -858437 -584290
1.7450 -595366 -300914 -307679 -438063 -640182 -504842
1.7487 -353442 -612663 -705897 -613949 -513886 -352544
1.7524 -882525 -577131 -457743 -341947 -180558 -289230
1.7560 -614807 -464613 -426089 -298944 -501005 -228904
1.7597 -341270 -252529 -16024 -234959 -331390 -458137
1.7634 -585042 -465239 -740634 -849852 -647246 -692514
1.7670 -272624 -320830 -254079 -452875 -235393 -196667
1.7707 -414401 -638915 -391227 -760139 -1059151 -579067
1.7744 -1090256 -604281 -555724 -1059820 -761541 -1064147
1.7780 -631016 -587608 -517938 -282347 -475899 -334592
1.7817 -670074 -104217 -469402 -66315 -495234 -721005
1.7854 -649099 -521204 -679214 -462238 -472523 -356239
1.7891 -408373 -508684 -413502 -745567 -455308 -602336
1.7927 -600441 -495906 -734545 -419270 -331358 -452227
1.7964 -353252 -114147 -508791 -25477 -135597 135772
1.8001 -533267 -406652 -55322 -603976 -384731 -414449
1.8037 -687078 255020 116700 446449 179115 117300
1.8074 293302 226133 -117931 257578 -385277 375834
1.8111 266000 217934 280659 225308 583457 862429
1.8147 719132 701225 820566 1033371 976009 841228
1.8184 724047 970936 969798 1216699 1489302 982709
1.8221 690741 797050 609576 1137614 1314889 1055603
1.8258 1290468 1073170 1175970 1375215 1435381 2273699
1.8294 2114140 1872410 1729305 791614 963587 2080485
1.8331 2486838 2593323 2285179 2832180 2785353 3487512
1.8368 4265869 4707620 4826268 5018618 4829172 5181351
1.8404 6820406 9113303 12016960 13600261 13596091 12133000
1.8441 10786690 9618143 8594336 7992666 6700759 5675377
1.8478 5897244 7192061 9647030 13177021 17670401 21374051
1.8514 23298391 24414271 27434661 33113621 41807922 57602102
1.8551 76927893 95654504 127603405 190188007 279166911 441879517
1.8588 739073329 1058356041 1164622046 959694238 659505526 422518317
1.8624 255114810 171597707 141905506 139620305 156090206 199026108
1.8661 262541010 393129015 685859427 1042825041 1200245047 1034313040
1.8698 732504729 485392519 291950311 177359307 116722805 88800463
1.8735 75085813 65836243 60582782 59747132 62780292 66431933
1.8771 65052043 58921182 51228812 46847862 42749692 38817502
1.8808 35055181 30961591 28132901 27500551 29793771 35138871
1.8845 42739672 50931432 54492282 52465172 48644112 48561322
1.8881 51866352 61293592 78705823 94579614 114038804 158145606
1.8918 235211709 350058014 568660522 887780635 1154398045 1129667044
1.8955 850858133 570764722 357405314 226178809 166913107 150324906
1.8991 153582906 178824507 231921209 320071313 526542221 873611434
1.9028 1165834046 1187324046 936706137 646939325 412398316 248222010
1.9065 156976706 111460604 90308044 78175723 69674913 65154533
1.9102 63897832 64284883 63660532 59899062 53132822 47780612
1.9138 45068502 42264022 39157312 35841941 32717051 30475481
1.9175 29930621 31334941 34412311 38909402 41436752 40233332
1.9212 35536981 29866041 26105581 23420711 22002261 20396201
1.9248 18443161 17239181 16728461 16692251 16607231 16705771
1.9285 16783141 16048871 15766391 14624381 14330191 14133381
1.9322 14150111 13802891 13715231 13224901 13243231 12917121
1.9358 13108361 13211921 12938631 12699210 12487880 11639730
1.9395 11529900 11214820 10516550 10362250 10437870 10241840
1.9432 10149910 10040540 10042820 9936045 9855247 9627035
1.9469 9230209 8916758 8957462 8511985 8400774 8330822
1.9505 8224106 7927626 7478492 7366374 7386280 7508704
1.9542 7611199 7413609 7305894 6932547 6507436 6319190
1.9579 6415704 6299704 6240877 6199097 6081440 6282932
1.9615 5894369 5685641 5718822 5387176 5760280 5447415
1.9652 5154345 4928724 4731305 4904568 4714664 4353018
1.9689 4965129 4645868 4306654 4294966 4414229 4308922
1.9725 4433135 4367053 4205964 4075534 3993324 3913662
1.9762 4064692 3885786 3929199 3416555 3437744 3578807
1.9799 3233844 3371230 3756579 3241848 3323192 2895813
1.9836 3315501 2834078 2958236 3017966 2849183 3031637
1.9872 3190997 3035549 2765853 2932594 2770576 2805745
1.9909 2502226 2691850 2394915 2406984 2171038 2064679
1.9946 2246611 1788877 2550808 2345824 2218210 2415795
1.9982 2179404 2581513 2164121 2224055 2383101 1771277
2.0019 1466561 1547187 1629813 1530808 1548980 1690637
2.0056 1633057 1517285 1775155 1821306 1629862 1345856
2.0092 1515567 1256764 1490508 1621202 1262828 1315801
2.0129 1149021 1239133 1224615 1338146 1691335 1951300
2.0166 1295724 1412856 1363906 1278040 1271457 1266409
2.0203 1200560 1509234 1484463 1267729 1629188 1363531
2.0239 1311947 1605188 1629566 1879244 1792249 1542709
2.0276 1046362 917521 1045005 1147849 1168872 1174408
2.0313 1234625 1599662 1322017 1461051 1577465 1538412
2.0349 1160761 1219673 996864 1144289 562497 665018
2.0386 742707 910614 912018 1085377 824761 695987
2.0423 811559 706629 478785 514167 951478 781841
2.0459 668280 707124 680172 578501 646302 829375
2.0496 966222 807041 941525 1124246 1472434 1568369
2.0533 1330767 1670030 1242737 1190687 804706 672449
2.0570 439478 460933 730919 684767 857856 544651
2.0606 585104 733616 610026 428314 710258 502855
2.0643 516810 622620 709885 621729 772698 972591
2.0680 956472 1192100 895087 1507912 1231505 2966255
2.0716 4820895 4843929 3962045 2998373 2129690 1105554
2.0753 929265 707924 671620 343709 247562 306098
2.0790 482662 770403 386769 534338 277220 520853
2.0826 249994 120466 157772 214840 466002 264533
2.0863 268105 255024 310799 168953 483785 -24199
2.0900 429967 396120 347512 5500 340653 227977
2.0937 249767 280869 143478 200960 282188 48938
2.0973 -146327 172387 235863 204885 75944 338782
2.1010 34634 538144 40913 609198 -24166 566910
2.1047 263961 275027 323446 330724 306775 417796
2.1083 806004 862173 2138908 3620366 3553611 2749814
2.1120 1773104 913869 845441 1215431 885732 1247282
2.1157 1298290 1295730 1678451 2223284 3347617 5980836
2.1193 7721616 8426968 7169255 5146329 3899563 2505767
2.1230 1896384 1563912 1032025 1477820 1167195 1564237
2.1267 1987260 2158706 3262524 4435988 5879867 5760991
2.1303 4454984 3056891 2103399 1225664 902066 909635
2.1340 577633 614796 513757 583679 984893 1007655
2.1377 1068769 843583 865899 791644 1217975 1070506
2.1414 1207216 1002598 1432969 1942748 1927466 3625577
2.1450 4105746 3567431 3081470 1505487 1351076 1486985
2.1487 1610964 1640319 1749052 1832341 2273982 2512236
2.1524 2962136 4842903 6005202 5709889 6224268 6206488
2.1560 7601465 8773777 7871222 6541565 6798468 7296568
2.1597 6513983 7875285 8747376 7481980 5987511 4472519
2.1634 4027444 4646993 6100253 8151805 8771960 8412742
2.1670 8436964 9456344 10855660 14734751 17561611 14923491
2.1707 10176660 6821330 3974195 2561478 2135220 2274039
2.1744 2139887 2930062 4145238 5820551 7064559 6554410
2.1781 4612098 3263436 2697825 1863447 1750986 1344570
2.1817 1629346 1658992 2092579 2948412 4023790 6006016
2.1854 7067722 7066023 5673813 3746538 2733761 2517509
2.1891 1935019 2211655 2244774 2040400 2651669 2921437
2.1927 4380735 6009061 7179659 8476365 12275500 13081091
2.1964 8653702 6027110 3690540 2218933 1947485 1903078
2.2001 1682329 2068668 2684652 4349295 5582694 5489024
2.2037 7010816 6883726 5332230 3781815 2253723 1818434
2.2074 1364833 1735260 2686649 5235377 7624718 9129390
2.2111 8607180 7935212 5846804 3587429 2468518 2136514
2.2148 2088589 2365509 2299076 2119518 2080708 2626875
2.2184 2873911 4532405 6330560 6826679 6389703 4752368
2.2221 3343441 1893623 1507591 1123051 1083919 698709
2.2258 969686 770509 639877 688303 375052 493963
2.2294 220586 229010 69644 268638 200794 139623
2.2331 308417 61608 317303 225323 448052 133416
2.2368 360709 361662 201963 397697 332577 406141
2.2404 -19270 225940 127417 379570 -86172 -11443
2.2441 80808 95408 87400 244600 331679 128866
2.2478 289837 -59490 -9745 232380 484855 -150363
2.2515 443219 300828 116556 210123 152962 226569
2.2551 -178609 -93871 39276 35972 -105575 79084
2.2588 97832 62515 282636 -87410 14966 -69859
2.2625 88056 -88283 32887 101266 -57619 1543
2.2661 223683 60474 129897 97022 48906 -230121
2.2698 -117008 -71704 150889 257909 170484 368421
2.2735 242490 111415 -111384 -119224 332051 215698
2.2771 152743 73705 44629 463234 108908 -209574
2.2808 -81957 16610 -456346 -166178 -157427 -148006
2.2845 10356 -234593 -315157 -97864 -230855 -145374
2.2882 -138235 -16461 -164603 -256795 -303427 -417952
2.2918 -55882 2421 -117105 1301 -141738 -214752
2.2955 -140660 102322 -46702 -338367 115623 -477051
2.2992 -293689 84613 176645 -138457 262268 -182316
2.3028 131399 -291264 155586 58763 -108345 -278223
2.3065 -165798 -43532 -382042 85388 -205829 -241367
2.3102 53341 57970 -395280 217615 -21157 24931
2.3138 142318 28942 127250 305613 443806 669226
2.3175 1203743 1410632 2514466 3369547 3613790 2919460
2.3212 2040064 2125687 1372371 1695291 1401798 929393
2.3249 631076 382547 272391 477273 143290 294043
2.3285 204121 -207333 2819 -145070 204645 92275
2.3322 176333 79957 -22027 -309405 82146 -16800
2.3359 -255539 -320782 -4154 -91113 -73340 -153718
2.3395 -21007 84937 -265382 176796 163963 -110801
2.3432 37400 -60035 230031 -185944 170179 34279
2.3469 134198 69175 56192 536332 496443 376192
2.3505 906318 1033934 1323720 1269941 800124 774907
2.3542 534336 31622 -15681 117526 -49385 71550
2.3579 234747 301258 46027 148721 201303 -186169
2.3615 -81420 673474 248862 -178493 -125598 155481
2.3652 120461 28667 29 -98565 64945 -92314
2.3689 62790 -85272 -269778 325695 -17845 -64038
2.3726 225349 137296 308267 131149 210931 -272599
2.3762 117770 -65133 -82640 -23375 -96280 64691
2.3799 -277471 -232897 85917 -117624 275058 -81823
2.3836 -271519 -110695 -62434 103573 -249052 -193208
2.3872 -72453 130555 -211350 126315 50080 116561
2.3909 306085 -73774 -106169 247944 -76629 -72991
2.3946 390028 589946 226720 962180 1691191 2070871
2.3982 2440548 2278124 2188481 1542912 1046433 645685
2.4019 164348 307455 9118 -330519 -155707 -1899
2.4056 154745 41915 -288513 70509 -42695 -12034
2.4093 -95073 -20233 -125051 -162018 222350 -129232
2.4129 81917 -86085 328703 -188936 47143 -162582
2.4166 10361 -50713 25325 -225407 59458 -19005
2.4203 -49784 36061 79025 284917 151835 336905
2.4239 726139 654807 694829 1044938 2126690 1955891
2.4276 2258013 1977774 1551410 1198773 692763 553367
2.4313 194903 -83158 125122 -106209 -359686 -532994
2.4349 -388085 -146496 238281 -208800 -351249 -143036
2.4386 -117514 -275263 28850 -262821 -161183 -175126
2.4423 -351603 -427792 -175848 27211 -156494 67357
2.4460 -1774 -470470 -196030 -352195 -220197 -8309
2.4496 36612 75032 91813 125428 -109538 -145603
2.4533 -223498 -166380 -313897 3853 -329146 -164753
2.4570 -588992 -221920 -409611 -481776 -313657 -692308
2.4606 -728729 -814380 -598202 -57079 167372 -82008
2.4643 115014 323125 20436 298811 -50696 -102500
2.4680 -553160 -500621 -594934 -579131 326777 328481
2.4716 362751 905107 298523 472992 449973 211967
2.4753 167168 110956 -241996 -57261 185220 247249
2.4790 172266 108869 112842 152818 231870 -35351
2.4827 44208 -227308 77286 73696 -162628 -129550
2.4863 -116545 -129586 330036 -183283 -267336 -179331
2.4900 -108616 -236316 -132115 -167232 -162792 -138478
2.4937 -314989 -354387 -536471 -645753 -300391 -22249
2.4973 260565 134961 -269292 48936 -90178 -1847
2.5010 -522156 83511 -630457 -587532 -789534 -588959
2.5047 -141171 21500 40706 471609 209654 299163
2.5083 135303 387789 205768 22248 242306 -204467
2.5120 9350 -254098 193659 -73182 -122687 98858
2.5157 241500 241982 -245405 -38223 -494047 -55758
2.5194 85380 51787 -43940 30639 -10794 -79380
2.5230 -32707 246112 14933 -21775 155783 365340
2.5267 618462 653234 1384995 1259859 1992137 2786721
2.5304 2059758 1574825 1072018 717999 686672 297370
2.5340 134623 287648 -181617 -153607 13764 226599
2.5377 -137181 142117 -370035 217606 18669 178098
2.5414 146159 -84431 -6133 89693 129214 175850
2.5450 -211282 -62511 -20226 -157363 -528263 -38670
2.5487 -77908 -205816 -134736 175636 149669 -69846
2.5524 -122755 131054 257729 197693 237728 397490
2.5561 -38401 -149549 -95214 -86913 -197306 -316174
2.5597 -62550 141965 -58674 228708 201916 211562
2.5634 478778 833827 1415909 2067655 1938518 1896254
2.5671 1732715 1084915 812312 460033 -322059 -94606
2.5707 -93591 -143836 -336434 -272841 -13182 120996
2.5744 -211470 -77112 -150705 69300 -252274 -285139
2.5781 65814 -279491 -338100 8866 -208058 -23813
2.5817 37851 -340478 -48619 -213541 -52288 158031
2.5854 -138285 -91637 -15297 -347739 -109790 -95579
2.5891 -11380 -24371 -142942 257901 161115 41376
2.5928 -191124 -200407 -354746 -340060 -106579 -307115
2.5964 -141448 -266640 35295 171729 -305406 69847
2.6001 -375408 19136 -161259 200514 129501 251827
2.6038 116701 790227 697391 971438 1124726 811429
2.6074 140266 95171 117696 -21319 175100 92128
2.6111 -118623 504456 52229 -6747 -16885 -61622
2.6148 241486 -221144 -346838 -164112 -196378 -76486
2.6184 26026 82162 132753 -251086 160567 -171052
2.6221 18862 74371 -174620 -11559 -269339 -190049
2.6258 -319794 -176800 -385702 -163752 -179590 -128584
2.6294 287307 -7858 61924 194864 -123475 633
2.6331 -205250 -53478 112212 320489 -115264 -80761
2.6368 306257 -157359 56613 570514 523038 676117
2.6405 954463 1279018 1298122 1194081 788895 469258
2.6441 374210 -104465 88608 31542 318353 144383
2.6478 -95602 184703 -69685 -33049 -220532 -100332
2.6515 -210003 -77578 -224896 -117290 -75329 -258463
2.6551 254209 -22813 -33398 -173256 27752 -1275
2.6588 -169809 20657 -60058 199310 132292 -174823
2.6625 -139743 73369 187229 -168840 1446 -231211
2.6661 85895 98005 21601 -110147 -346918 -42687
2.6698 -210179 -300450 -375151 308956 306291 -1825
2.6735 195277 135527 -67943 -179844 -77212 190492
2.6772 -192452 146594 -57627 -127862 -118063 -145652
2.6808 -250148 -186783 -484474 73215 -339976 -172249
2.6845 -354766 -180714 -436487 -172428 -277720 -412899
2.6882 -203503 -182007 -88361 -468222 -140524 -104414
2.6918 284225 -460336 9603 84567 69091 120139
2.6955 228664 -380382 -42359 -130804 -173101 -46510
2.6992 -16413 -126620 -189010 -57796 109517 -44320
2.7028 -12476 -232943 -85499 -114356 70804 -223306
2.7065 39958 -16718 -47156 -128606 -111663 -117734
2.7102 72981 -14387 -38817 -228476 -261746 -36945
2.7139 35995 -223246 -48524 195251 94707 27231
2.7175 201559 123102 -194309 -24637 -66594 -91106
2.7212 -98359 104452 -211782 191626 -39036 -224805
2.7249 -92059 121723 -90496 198858 -49647 318328
2.7285 260599 72525 -67942 101633 -42512 -141555
2.7322 -155461 68294 265988 50347 288156 330639
2.7359 439394 -58800 -10545 218766 190404 -51438
2.7395 78970 125321 167723 271115 35110 -67014
2.7432 243246 211637 362658 47715 -21689 285544
2.7469 230418 241465 176191 283812 427905 -65985
2.7506 317814 227407 342880 384334 411915 392457
2.7542 435363 448461 727441 747158 488222 393169
2.7579 476445 649565 778748 524706 1094741 1039738
2.7616 998334 647407 256515 -325779 -296647 -59966
2.7652 -52523 -143872 218896 87291 267602 491072
2.7689 724691 755759 477591 -192997 -65098 -432247
2.7726 -565627 -400649 -585256 -290964 -122232 -107425
2.7762 -269240 -103435 -240473 -32360 175931 -343459
2.7799 -156019 59395 -45930 290092 146228 -78499
2.7836 67937 -438671 -57832 114813 33672 239240
2.7873 414476 210540 -32133 527413 122147 121540
2.7909 579786 491212 633982 350360 465999 525642
2.7946 675026 703494 554567 551232 329197 310016
2.7983 98142 100159 136541 231209 399757 367690
2.8019 636750 974461 847141 1001167 705899 766300
2.8056 370682 383018 -233099 -163782 58212 -86581
2.8093 302351 898758 755443 867124 1152905 1515352
2.8129 1712579 2019825 2353265 508597 -2431642 -4391729
2.8166 -5007649 -4880400 -4255305 -3412173 -2683966 -2533453
2.8203 -1841110 -1920474 -1816863 -1707199 -1848381 -1501414
2.8240 -1624801 -1611809 -1383245 -1043025 -1276370 -1236114
2.8276 -1016128 -908179 -1082657 -946859 -869948 -971673
2.8313 -793852 -1042682 -872776 -998709 -778244 -624232
2.8350 -614595 -1116396 -775702 -704828 -551121 -576823
2.8386 -589418 -404924 -670489 -816977 -901388 -745448
2.8423 -826832 -777881 -543204 -726580 -958075 -639746
2.8460 -938443 -564986 -704202 -1097184 -870407 -1015128
2.8496 -688523 -256098 -848967 -587184 -434355 -356748
2.8533 -482050 -379241 -347086 -625076 -496560 -311874
2.8570 -685153 -601368 -664874 -669083 -567970 -333879
2.8606 -737232 -806931 -645650 -664578 -318368 -346713
2.8643 -421546 -623899 -203321 -355825 -358080 -405671
2.8680 -611558 -763570 -752282 -221170 -903209 -636147
2.8717 -531669 -334536 -559492 -579875 -682771 -833221
2.8753 -444077 -593225 -698792 -626321 -561231 -648086
2.8790 -438798 -589425 -694126 -497773 -491801 -964958
2.8827 -549481 -535824 -222508 -398796 -470224 -662434
2.8863 -562144 -253289 -592234 -484740 -300191 -489865
2.8900 -628341 -407066 -684842 -459554 -250661 -347460
2.8937 -378216 -563577 -471559 -500233 -583695 -597868
2.8973 -468747 -198841 -474744 -475844 -591150 -397002
2.9010 -568804 -543526 -516735 -521887 -282918 -240727
2.9047 -518854 -374941 -580839 -475814 -543703 -388452
2.9084 -382434 -195895 -390824 -431245 -252290 -214272
2.9120 -202309 -190407 -654775 -491737 -308310 -521418
2.9157 -328639 -575133 -596252 -287017 -512776 -560177
2.9194 -266051 -748770 -531747 -583646 -358166 -207757
2.9230 -209753 -352224 -581508 -627878 -476263 -249236
2.9267 -248318 -771803 -315441 -148501 -333939 -185125
2.9304 -404055 -758803 -367437 -528481 -632078 -267564
2.9340 -223927 -614890 -59025 -639217 -112448 -555790
2.9377 -345929 -457362 -444817 -475817 -422479 -604525
2.9414 -540219 -499874 -361001 -202246 -488195 -351254
2.9451 -187494 -545129 -392530 -560187 -588888 -580829
2.9487 -470199 -165131 -495523 -516351 -513755 -646715
2.9524 -613668 -529015 -418440 -455042 -580943 -248069
2.9561 -509328 -297630 -674053 -651912 -505737 -476640
2.9597 -279849 -164164 -392841 -301479 -722912 -245787
2.9634 -189811 -552158 -396549 -371636 -272096 -251768
2.9671 -335959 -361051 -604233 -379008 -625137 -314000
2.9707 -523769 -314437 -556573 -516796 -580434 -619630
2.9744 -229807 -345048 -234173 -308579 -396990 -51737
2.9781 -502369 -435467 -225332 -503003 -348719 -159053
2.9818 -399398 -530018 -267842 -119109 -487569 -121394
2.9854 -327175 -592496 -665580 -517554 -529405 -565344
2.9891 -529241 -505598 -447887 -381545 -603141 -238128
2.9928 -623894 -188768 -98208 -161803 -347602 -318223
2.9964 -246151 -419524 -465274 -366137 -392940 -600941
3.0001 -305924 -608878 -563194 -383461 -716038 -403753
3.0038 -558829 -527214 -689109 -343809 -409801 -778462
3.0074 -516580 -170645 -266173 -417097 -467977 -161847
3.0111 -334284 -102328 -433667 -336226 -234126 -194103
3.0148 -392116 -327783 -604119 -473448 -511730 -405397
3.0185 -404797 -732317 -412675 -316892 -291010 -462265
3.0221 -366099 -214925 -450049 -404576 -278467 60261
3.0258 -497074 118720 -353009 -164261 -246061 -513183
3.0295 -109426 -145782 -263441 -303725 -360154 -584450
3.0331 -634577 -583829 -893692 -547850 -466641 -625829
3.0368 -493331 -624500 -199399 -407747 -415392 -428461
3.0405 -584441 -171895 -463021 -585621 -597298 -15972
3.0441 -60746 -603162 -650848 -710907 -567062 -765919
3.0478 -527941 -311216 -101159 -448323 -423267 -623915
3.0515 -475514 -345979 -564175 -322785 -436997 -509992
3.0552 -168602 -430062 -330102 -293473 -339634 -399177
3.0588 -690961 -282617 -409122 -68628 -457234 -3789
3.0625 -447080 -42821 -542484 -504985 -407805 -378175
3.0662 -559976 -478070 -892386 -402179 -624298 -515491
3.0698 -530899 -572948 -363450 -412350 -166124 -319987
3.0735 -487641 -507639 -270375 -161193 -397709 -684642
3.0772 -316604 -676620 -806629 -787609 -462851 -474386
3.0808 -715707 -501739 -362624 -439930 -287635 -477223
3.0845 -514341 -437001 -446657 -364039 -574081 -531947
3.0882 -583711 -372139 -534641 -649586 -127883 -773720
3.0918 -282402 -287909 -480760 -444993 -427906 -418160
3.0955 -163225 -829436 -656661 -725568 -570827 -721940
3.0992 -811519 -1021115 -470351 -337314 -566806 -355739
3.1029 -671066 -569855 -469775 -681277 -628987 -660902
3.1065 -896680 -626086 -863375 -1013774 -837740 -1008043
3.1102 -1129975 -1107484 -959616 -1080637 -1084279 -1260505
3.1139 -1661399 -1754629 -1359871 -537507 883297 1689348
3.1175 1509151 1685760 1508179 1106159 599231 592358
3.1212 496828 423807 436563 204576 389846 141875
3.1249 73087 294547 154166 168085 -119880 -129774
3.1285 -46694 -192497 -31588 25516 -179043 -101803
3.1322 -21554 -349995 -69564 155717 -23440 104944
3.1359 -147446 96611 -119383 -292791 -127744 -348927
3.1396 -448540 -403165 -83962 -466914 -11156 -323347
3.1432 -47767 -76458 -285478 -175568 -4499 -436369
3.1469 -153493 -229090 -513690 -138263 -457673 -201693
3.1506 -29480 -129766 18836 -204637 -247142 -471520
3.1542 -112568 -413114 -57883 14472 -243340 -245947
3.1579 -131030 -53015 -275239 -228461 -295560 4084
3.1616 -471850 -547981 -390071 -162496 -234033 -267276
3.1652 -307064 99683 -327529 -371538 -303704 -266817
3.1689 -413392 -138828 -153032 -207821 -159986 -212039
3.1726 -2504 -301920 -280616 -85194 -348048 -483994
3.1763 -100587 -423949 123111 15392 -167806 11467
3.1799 -509890 -43458 -168613 -301760 106420 -29368
3.1836 -78622 93576 -157345 53084 -46007 -193894
3.1873 -262106 -145101 -118363 -192469 -231280 -80078
3.1909 -355753 -524633 -316530 -321271 -180797 -160726
3.1946 -570477 65757 -23779 212565 -201714 94671
3.1983 -230509 -339384 -32932 -122501 280407 98270
3.2019 -137109 185327 -168140 -223484 244526 253237
3.2056 453570 651205 462926 202186 -12268 196322
3.2093 -112021 -138169 -146262 83159 -180631 53878
3.2130 249270 245571 81300 -357417 -128534 -184625
3.2166 -381519 -478467 -385140 -559716 157510 -25272
3.2203 -59083 -179031 143191 -148140 -296450 -339098
3.2240 -58680 -201964 121777 15039 10535 40167
3.2276 -75068 -163297 -80425 -238753 -208302 -347214
3.2313 -184129 -12361 -69342 -294694 -120332 -520077
3.2350 115570 51886 -487002 -344864 42319 -228987
3.2386 -287942 -29475 168183 -513665 142577 -8234
3.2423 202606 -174088 -185538 175171 229335 -107795
3.2460 -40095 -175236 -337235 -8769 -479788 -454061
3.2497 -264054 -312264 -531666 -131866 -116307 -231290
3.2533 -133405 288 -81121 -24102 -303394 166877
3.2570 42751 -251384 -418016 107947 -208585 -166425
3.2607 -209781 -37569 -216180 -286999 -17309 -353700
3.2643 -291591 -337053 -201082 58996 -348202 -439744
3.2680 -541312 -90188 -331387 -94234 -228301 -185116
3.2717 -28968 -257207 -148203 -111571 -21517 -331870
3.2753 -149654 350749 -275521 6606 -333812 99002
3.2790 -245222 -80669 -151912 398515 -3745 -200350
3.2827 662 -105106 -219907 -129911 -353284 -82762
3.2864 -9082 1310 -388213 63506 2592 -74967
3.2900 -124373 -317558 -511641 24689 -149136 -346037
3.2937 -106910 -393243 -223552 -89375 -191256 -118774
3.2974 -239715 -158526 -152714 256580 -245806 -60603
3.3010 -150406 -221637 -193168 -124144 -60210 -243203
3.3047 -320936 -29960 -296401 211654 -103417 387793
3.3084 -26321 129503 -100226 373701 141569 219826
3.3120 200447 77974 -195467 106454 -400238 -159744
3.3157 -20684 -171302 -83345 127404 83716 131711
3.3194 198847 30699 448860 -50395 -264121 -70083
3.3231 -79714 -96510 49761 111648 252660 296422
3.3267 546252 536053 1067650 1223048 1845672 2797671
3.3304 2959275 4194493 5626965 9235240 18960781 27900981
3.3341 31272631 22910001 15264461 8576910 4629559 2745792
3.3377 1796200 1493275 1507861 1392162 1221874 1216123
3.3414 1290008 1368241 1618674 2035586 2380341 3461118
3.3451 5303395 7937078 12619770 19282941 24078461 23225041
3.3487 18229091 11889610 6844644 3974958 2420576 1431295
3.3524 1206741 727346 691034 995602 940664 428511
3.3561 474105 497877 498145 44795 52405 172312
3.3597 527518 449702 235973 168527 -104848 -46970
3.3634 154187 334803 139149 605482 656949 617707
3.3671 1008662 1796109 2338485 2681475 1634036 1323266
3.3708 566713 351764 239481 7648 248334 368046
3.3744 339030 687743 460912 1002908 1240805 1003673
3.3781 923387 486482 178976 87795 260340 184234
3.3818 214108 175493 157711 297586 103230 97641
3.3854 -38228 57028 94091 356921 -78791 84765
3.3891 -93162 85756 100353 326887 396670 320062
3.3928 114651 25887 -34810 -151380 114228 458897
3.3964 92185 17335 -131948 239355 473920 699109
3.4001 317189 321715 453984 153400 563057 442070
3.4038 716187 749659 760380 699582 429552 262672
3.4075 451845 425758 321616 920641 841409 719608
3.4111 777226 248310 -159095 -105836 -790369 -2843013
3.4148 -5353124 -10328890 -20826941 -33137891 -35074151 -28826241
3.4185 -20684961 -13461271 -8302814 -4910231 -3379085 -2882379
3.4221 -2827000 -2186647 -2190368 -2060798 -1943978 -1830916
3.4258 -1775756 -2191126 -2342326 -2017315 -1840601 -1535416
3.4295 -1658870 -863966 -1077313 -942545 -909702 -1089934
3.4331 -1049106 -1179376 -1098304 -583101 -838645 -749048
3.4368 -705012 -755657 -490846 -553054 -496508 -683862
3.4405 -325079 -830935 -416804 -415874 -466789 -674177
3.4442 -504576 -481705 -483028 -730150 -325350 -633926
3.4478 -758856 -618085 -833197 -590425 -366855 -489497
3.4515 -651273 -631461 -354335 -517497 -321773 -354114
3.4552 -900569 -685159 -720242 -585353 -325441 -569355
3.4588 -631011 -720849 -412532 -339806 282428 1306644
3.4625 1948704 2588877 4453330 6422397 8020264 9755275
3.4662 9062835 6838897 4063582 5203367 6915490 5273476
3.4698 2985606 1665162 1141584 715520 649885 576185
3.4735 314257 467432 315285 304026 380836 620051
3.4772 637691 602522 393259 391769 208606 402563
3.4809 342268 143888 -47407 -20429 -146886 49540
3.4845 253502 161157 227877 330290 392531 670824
3.4882 632480 671014 1136460 2004884 2917151 4473499
3.4919 6098763 6960878 4685465 3072086 1761675 884822
3.4955 733203 -21079 247243 285348 267079 220120
3.4992 297335 330191 258590 251131 378548 410235
3.5029 153258 -21404 247742 -115588 13829 99592
3.5065 50824 61798 -70944 -76535 6818 -48365
3.5102 235782 186560 44128 385574 174173 557331
3.5139 209653 432541 660316 181307 -47141 -107123
3.5176 -171547 -35979 5717 -208608 -506584 -398623
3.5212 -350039 -207314 -358229 59651 260231 94971
3.5249 560189 517871 -96470 46695 -36100 26347
3.5286 -105731 139056 394320 168623 207765 -80623
3.5322 -84619 38940 -134911 -2871 503485 29259
3.5359 -182693 -186 -95754 -131996 -83700 -530881
3.5396 -463366 -746390 -727303 -410517 -30607 58299
3.5432 220848 390077 -129197 -1029760 -1137212 -1409146
3.5469 -1258649 -590749 202549 202761 242405 69812
3.5506 -164194 -610806 -575771 -623688 -452562 -659787
3.5543 -774002 210200 311397 -19199 -200547 -383627
3.5579 -335658 -431641 -252632 47018 164432 97708
3.5616 79661 146353 303673 -33354 640543 50576
3.5653 82754 142739 62036 224808 547233 628757
3.5689 864262 786151 782270 862343 776077 908775
3.5726 555279 120722 493525 501907 752130 642562
3.5763 884518 745976 551990 720604 566511 634435
3.5799 563702 729263 747501 585869 530888 877726
3.5836 528536 437662 210646 -399386 -968388 -1072247
3.5873 -748931 -375020 -489567 -171442 -72485 -119386
3.5909 273387 63869 145882 356182 402243 440198
3.5946 107647 620245 411068 391340 485674 141358
3.5983 114484 22640 -50556 -93538 66177 334066
3.6020 -190113 37798 204680 268448 154836 406697
3.6056 309308 515408 580926 499531 716228 725287
3.6093 1032037 653615 965956 879370 806835 1145602
3.6130 820229 825340 743578 812750 1025941 1210843
3.6166 1157978 879146 1216306 1141243 1217140 1521330
3.6203 1548642 1571878 1333301 1094179 1153483 741315
3.6240 1081665 869842 603706 845339 1005131 1242144
3.6276 1624971 1387358 1638266 1463388 1613047 1923335
3.6313 1364001 1059762 1366378 1229850 1454372 1199192
3.6350 968599 1455788 1168094 1430188 1411363 2051982
3.6387 1990527 1794333 1869714 2267434 1932232 2036520
3.6423 2179296 2444780 2020280 2118904 1956954 1850094
3.6460 2309140 2270064 2321859 2555007 2779416 3047949
3.6497 2411506 2436150 2835578 2464432 2733170 2952937
3.6533 3037450 2945040 3349619 3583971 3812373 3809899
3.6570 3885109 4056687 4273407 4710154 4751351 5110442
3.6607 5247993 5251778 5914860 6196144 6172823 5595289
3.6643 5873412 5799656 5909436 5938571 6064450 6125750
3.6680 6412622 7039255 7801808 7989753 8111376 8148785
3.6717 7994067 7465252 7664425 7931922 8365461 8091382
3.6754 8049265 7898384 7871336 8252532 8319302 9019372
3.6790 9400770 8830363 8264655 8241025 8322030 8731032
3.6827 8775338 8623522 9269545 10621210 12442450 14288321
3.6864 15984121 19041861 23367101 28964761 33470971 35531961
3.6900 33377901 30309611 24413891 20569631 17816581 16532161
3.6937 17090911 18113381 18231451 17407821 16772161 14931511
3.6974 13106251 11414120 9758173 9994287 12069780 14681861
3.7010 17776261 21032731 23044031 21874241 20126631 17570161
3.7047 16886271 20788721 31179321 46655382 65229403 81601623
3.7084 90674864 91635514 91959384 100832204 123529205 163636806
3.7121 228838509 311002312 398105816 534439521 771599730 1118961044
3.7157 1757433069 2814798110 3868426151 4259893166 3721405145 2750064107
3.7194 1837659072 1102129043 636432625 390510815 280043111 226236409
3.7231 190235307 164183206 145356306 129941905 121154605 118320305
3.7267 113923004 108992404 103298104 96479934 87157133 77355973
3.7304 69158143 62150412 56506482 52180012 49028062 49617732
3.7341 50291552 49472132 46490412 42976272 40364202 38622662
3.7377 36780931 34190831 30347971 26646791 25002801 25015991
3.7414 25984401 26640161 26228581 25592651 24089871 22713381
3.7451 21770151 21490321 21751201 21507461 20416221 20029361
3.7488 20638871 21380141 21424141 21500341 22284601 21860661
3.7524 20867221 19387441 18517051 18262471 17957791 18417731
3.7561 18707131 18355671 18200721 18311391 18512391 18460341
3.7598 18092551 17571741 17103101 16438751 16399241 16175061
3.7634 15308271 14614411 13970271 13858801 13292921 12922651
3.7671 12450550 12613690 12835521 13215881 13143761 12650040
3.7708 12102400 11919630 12427410 13485881 14406121 14252581
3.7744 12938391 11747930 10767740 10342970 9711457 9533855
3.7781 9808745 9433579 8917164 8786110 8389439 8024989
3.7818 8247443 8084015 8066519 8040362 7859361 7526622
3.7855 7539431 7664771 7866510 8304288 7808540 7809659
3.7891 7724869 7425778 7230025 7203468 7307122 7007647
3.7928 6455902 6104195 6157421 6026350 6315602 6677046
3.7965 6567268 6329813 6317129 6052732 6077935 5764886
3.8001 5656591 5266043 5371866 5120589 5069085 4897005
3.8038 4509608 4451173 4047424 3970681 4497293 4640212
3.8075 5189977 5871797 6601783 7727731 7794199 7444384
3.8111 5991083 5403480 4925454 4727588 4350100 4632662
3.8148 4560374 4795899 4565885 4600006 4480421 3857643
3.8185 3980335 3567285 3657403 3961750 3713665 3840234
3.8222 4458883 5151473 5346232 7367665 9805402 10152090
3.8258 8494741 6974946 5926976 5618417 5440692 5149835
3.8295 4763535 4721265 4870515 4876979 5110058 4349845
3.8332 4029365 3508692 3097589 3002699 3205262 3122871
3.8368 2559923 2726385 2644357 2758777 2577146 2720634
3.8405 2070562 2007051 1938641 1646149 1899419 2375157
3.8442 2764601 2772865 3231047 3623513 3912026 3782111
3.8478 3674575 3486332 3497823 3047241 2985127 3618048
3.8515 4197727 4400882 4291038 4730786 4233091 3469141
3.8552 2705316 2031744 1987669 1241596 909604 957312
3.8588 942500 930374 975726 566665 1008334 861933
3.8625 843688 562692 425508 635287 636583 597957
3.8662 650167 779020 314108 1025454 844960 1220052
3.8699 1312307 1070391 1023443 1287979 1252825 1208747
3.8735 1378032 1397903 1208485 775130 1064167 1012514
3.8772 1172944 1125586 1102130 761041 730762 784032
3.8809 847426 665983 1370717 1664689 1157172 1012284
3.8845 922858 1150513 637027 292631 328391 480483
3.8882 864067 1250822 1251137 1343900 1128687 838402
3.8919 449798 489760 536947 1029821 1219266 938933
3.8955 718391 524310 577359 686990 548552 593237
3.8992 503953 879172 1157869 759465 962969 244087
3.9029 531873 585562 352344 44652 109069 -73489
3.9066 21576 208327 74783 636916 950608 921179
3.9102 879917 1076936 1704847 1979898 3741194 5904007
3.9139 7436735 6642112 5409687 5495142 5843315 6962002
3.9176 7724170 5705621 3647870 2361272 1171126 790839
3.9212 334751 223200 5140 128821 138615 312562
3.9249 366327 441265 517695 589820 280545 241969
3.9286 922636 456127 446437 256044 440382 611035
3.9322 977340 822532 1356623 995478 964022 706555
3.9359 50063 -174928 95786 -136575 485030 215584
3.9396 200415 189583 392192 136213 465090 57634
3.9433 44718 270876 272940 50204 -194419 -218088
3.9469 -202740 213527 10220 147954 559004 144053
3.9506 201842 177533 26842 -49658 -11574 -28459
3.9543 149607 -27651 -33888 62004 210450 110682
3.9579 341842 36663 385227 337833 412672 43898
3.9616 1056029 695972 1160229 1140451 1225362 1574157
3.9653 2273666 3117365 3612964 7562228 13182731 13118691
3.9689 10652390 6473847 2409490 1919999 2230167 1365844
3.9726 1525420 928316 1094430 1356341 1735200 1272536
3.9763 1406486 929950 1268045 836148 589813 1059381
3.9800 938192 821824 637981 611517 481351 644924
3.9836 311462 135227 560002 555690 544906 583648
3.9873 468390 561561 696603 534205 611335 533689
3.9910 549794 602939 469437 281803 506643 271042
3.9946 337014 617813 497388 191257 694250 577666
3.9983 192631 346032 235728 729956 682748 797648
4.0020 795674 903607 756656 638167 808712 1077844
4.0056 908883 1185990 1325472 1323471 1356251 1752901
4.0093 2010589 2375740 2190941 2715306 3416526 3743315
4.0130 4377420 4723534 6060254 7315700 9454434 13863301
4.0167 18527771 19514841 22806661 24685301 20076271 14232261
4.0203 9086218 4746618 2049071 872243 543568 220954
4.0240 188119 -1808 -200752 -524768 -539001 -488692
4.0277 -428458 -266904 -93388 -328241 -238750 -532234
4.0313 -244265 -498440 -256833 -304554 -361263 -152496
4.0350 -454778 -163169 -421621 -459332 -467007 -247476
4.0387 -398872 -186120 -382928 -697841 -717464 -320926
4.0423 -144457 -625834 -753883 -499788 -645989 -636340
4.0460 -571137 -565363 -111773 -387999 -206778 -53911
4.0497 27019 -368286 28271 -389260 -352242 -95976
4.0534 -30747 -117663 80946 -93072 -119256 38870
4.0570 -145476 -144039 37280 -68759 69911 -44651
4.0607 -128988 -243253 -247274 -433153 -58155 -276373
4.0644 -173363 -71515 -230998 -118950 -100805 -192383
4.0680 -176835 -423433 -158002 -142538 -147540 -5338
4.0717 166298 21462 73848 14127 42935 153292
4.0754 644758 467766 515531 1039035 1584595 2181343
4.0790 2922157 4127808 6738318 12146640 19220421 23757271
4.0827 22707131 16970521 10748990 6203760 3059727 1547955
4.0864 996949 581398 477613 622742 403936 272042
4.0900 77595 -73646 349862 369874 550932 7616
4.0937 -237062 -49946 -205870 -128221 41354 -177263
4.0974 -27949 -55074 -262097 -19418 -171819 156270
4.1011 -48062 -418395 -179379 -227736 -325079 -449525
4.1047 -520653 -434612 -456723 -230340 -257098 -172970
4.1084 -398213 -131046 27119 -402292 -52220 -92898
4.1121 187846 -174930 -222758 57167 207669 -178354
4.1157 187230 -2228 -187184 -167782 32275 223523
4.1194 -297343 -47660 106416 -175347 67282 91071
4.1231 -48936 -34422 16300 -48243 -285267 -24735
4.1267 -151357 -476416 -179523 -312910 13187 -194202
4.1304 -218060 -151664 -59838 46037 -126771 92858
4.1341 -274169 -282583 70907 -184984 -325904 -287469
4.1378 -401310 -356474 -394952 -447335 103632 -163353
4.1414 -50442 -54672 -90965 -203745 -14450 -169918
4.1451 -526695 -201737 -504977 -330653 -142241 20430
4.1488 -160448 -230631 -183171 -358128 67595 -99670
4.1524 -486354 -188950 -162856 -257746 -383650 -370006
4.1561 84084 -374872 -24200 -273247 -35567 375769
4.1598 257990 -273433 -182107 -347455 -402534 -199330
4.1634 -7412 -52729 -45715 -214334 -52548 -74081
4.1671 -124524 4412 -189328 -61745 -78401 73115
4.1708 29992 -199320 -208079 -126652 -125149 -133900
4.1745 -83401 -427459 -381650 -151541 -473275 -417284
4.1781 -172060 -396086 -364687 -354452 274476 -91014
4.1818 -171194 -104883 -81213 -88584 -104612 -168026
4.1855 -38670 -698839 194340 -394911 -128423 -81525
4.1891 -303824 -247962 -259381 -326960 -419662 -270817
4.1928 -274636 93971 -62066 51981 125744 201965
4.1965 198108 92043 50772 370477 315944 514715
4.2001 432422 35517 -97629 -244694 -65508 -121711
4.2038 -526919 -12487 -136650 1868 -156602 -201211
4.2075 16122 2463 -158264 -283593 -428355 -602733
4.2112 -162985 -457968 -176034 -397970 -123211 -282838
4.2148 -264496 -215597 -469968 -198535 -290496 -48803
4.2185 -77334 -43660 974603 456773 220780 341099
4.2222 400554 594962 150485 312547 -43207 -101227
4.2258 29205 -48562 -363786 -193894 55784 -177656
4.2295 -114913 -197364 148 -218824 86763 48610
4.2332 39286 -204958 -144578 -338319 -264720 -234132
4.2368 -195156 -100813 -488985 -361745 -37400 -218814
4.2405 -109630 -281458 -228459 5609 -433799 -429383
4.2442 -268063 -87557 -704196 27269 -325172 -233558
4.2479 -436402 -284252 -95321 -51422 -47355 -386970
4.2515 -132762 -99009 -400214 -434253 -241125 -391424
4.2552 -512178 -363136 -644297 -409794 -289907 -403939
4.2589 -165842 -357273 -340699 -163452 -180902 -64812
4.2625 -76795 -223550 -215704 -333444 -215481 -115118
4.2662 -549384 -217742 -430531 -505663 -273855 -393769
4.2699 -144314 -7311 -224313 -493716 -213623 -427024
4.2735 -260852 -141540 -593715 -481487 -486587 -535346
4.2772 -52046 -452868 -572194 -318546 -489489 -220673
4.2809 -378811 -166326 -385513 -273918 -116596 -289827
4.2846 -492195 -294827 -429083 -374575 -237843 -501576
4.2882 -299382 -452542 -140820 -330629 -126667 -295469
4.2919 -372641 22818 -498257 -310993 -363772 -192884
4.2956 -42461 -202955 -400215 -576254 -18803 -303914
4.2992 -452882 -717305 -315471 -390377 -739055 -428455
4.3029 -539291 -826858 -206257 -490756 -637463 -452361
4.3066 -426150 -631320 -312551 -413602 -702486 -744652
4.3102 -869096 -867566 -777649 -1024025 -748411 -772058
4.3139 -1009386 -1159910 -1080398 -1774619 -1966597 -2017361
4.3176 -2412504 -2474151 -1858912 -942418 -63265 804467
4.3213 1092139 1017118 739033 566197 210850 546219
4.3249 80220 100906 243156 194258 37175 441112
4.3286 -88611 100968 283157 227689 63177 250159
4.3323 264545 130128 253110 187807 261323 -118708
4.3359 97536 16312 -56310 -129477 -303488 39013
4.3396 67588 -141149 8896 205055 133959 221568
4.3433 45801 287700 -6970 214628 -245499 -239928
4.3469 14215 -19554 -28048 -179253 -48206 -80396
4.3506 -84992 223961 97305 156610 141614 -25047
4.3543 -201574 -231441 -41497 14415 -113071 -432688
4.3579 -246529 -156751 159655 -47321 -230721 147100
4.3616 -5452 206198 210559 311572 138410 15892
4.3653 -124732 248494 -149606 16773 -18507 -110825
4.3690 -253376 -264164 -46759 -397612 -54808 -174275
4.3726 -427575 -396187 -332602 49135 -187819 -102043
4.3763 -284445 -495068 -268318 -281044 -264698 -60851
4.3800 -113550 -341841 -150713 -118923 -265344 -52841
4.3836 -146919 -433517 -340832 -275128 -532380 -552920
4.3873 -683339 -343731 -653712 -567031 -227536 -330108
4.3910 -60975 -216822 -455761 -93312 -123745 -190171
4.3946 -360971 -364529 -329300 -549370 -147014 -29844
4.3983 -81905 -268465 -323325 13161 -345983 -77869
4.4020 -296256 -38996 -95888 -518550 -433050 -381674
4.4057 -177043 -114406 -443117 -165796 -235997 -469728
4.4093 -306435 -456317 -394995 -287164 -694769 -606790
4.4130 -577105 -659083 -303084 -422610 -454538 -376304
4.4167 -402145 -668278 -347924 -144866 -229292 -527200
4.4203 -474499 -297755 -355608 -220354 -177270 -370767
4.4240 -32464 -424254 -52563 -126690 -394572 -273943
4.4277 -529242 -459852 -79485 -163065 -50483 -309361
4.4313 -53151 -28044 -246195 -172734 -404994 -124392
4.4350 -329839 -105889 -178321 -410511 -394860 -417429
4.4387 -379856 -366245 -228727 -362980 -362063 -661962
4.4424 -426463 -398952 -28141 -314518 -332962 -580052
4.4460 -311788 -442424 -603391 -116899 -405310 -339128
4.4497 -741402 -288654 -196077 -193815 -305372 -450546
4.4534 -198759 -430345 -171014 -538684 -344834 -335988
4.4570 -266341 -338347 -446469 -221744 -376725 -313148
4.4607 -464012 -427335 -244788 -499154 -371122 -368966
4.4644 -379007 -75412 -276882 -601779 -277559 -346424
4.4680 -105316 -305134 -226162 -554291 -359990 -278705
4.4717 -431872 -88224 -420756 -383208 -314879 -300488
4.4754 -203676 -448648 -406728 -302784 -619718 -371734
4.4791 -151602 -213934 -132412 -274731 -400980 -254524
4.4827 -326406 -553155 -450042 -258183 -467957 -329956
4.4864 -146030 -416925 -423713 -226832 -500839 -234461
4.4901 -331094 -254993 -434841 -429893 -454635 -443377
4.4937 -167724 -269286 -513748 -472205 -533270 -589233
4.4974 -570987 -556313 -564873 -687927 -579463 -121043
4.5011 -787830 -400049 -320847 -362685 -186159 -353374
4.5047 -551615 -569179 -419587 -31521 -508534 -443368
4.5084 -504632 -269267 -565338 -805725 -448802 -470312
4.5121 -624843 -436727 -641088 -293957 -526874 -382318
4.5158 -343946 -432177 -526829 -157752 -373995 -277992
4.5194 -438763 -435874 -178217 -588818 -322935 -248842
4.5231 -330266 -331613 -391398 -639368 -457784 -301172
4.5268 -294060 -449063 -381250 -270116 -542429 -312355
4.5304 -441810 -507473 -729639 -495129 -693802 -585223
4.5341 -527838 -191726 -580973 -262532 -400816 -500003
4.5378 -438994 -283677 -535657 -326217 -312441 -367897
4.5414 -438817 -604632 -560914 -821215 -357104 -568264
4.5451 -674717 -555969 -154447 -302785 -460836 -342855
4.5488 -285739 -402941 -138735 -426385 -430417 -326606
4.5525 -385497 -475374 -503512 -354729 -344067 -271005
4.5561 -200436 -242127 -490010 -332751 -278904 -536293
4.5598 -284075 -282246 7270 -190895 -30998 -294255
4.5635 -259683 -363125 -437165 -27370 -176185 -419144
4.5671 -290553 -414479 -286788 -375124 -165199 -401897
4.5708 -288751 -212033 -15983 -221859 -210007 -501913
4.5745 -242210 65705 -247835 -265555 -361082 -142372
4.5781 -132170 -295032 -310747 -566655 -310118 -818925
4.5818 -628218 -321735 -568265 -451612 -594347 -459622
4.5855 -185470 -288714 45255 -165322 -355963 -161479
4.5891 202155 111111 131473 -37137 -109182 119286
4.5928 -142222 -316209 -351119 -289904 -257685 -144879
4.5965 -57330 -284321 -269090 225580 -354123 -91995
4.6002 -286454 -175815 -124602 -232122 270017 206429
4.6038 23201 538285 -111535 39841 145343 266342
4.6075 206860 80714 377107 382002 289610 468275
4.6112 566279 886363 650121 572037 839209 1139220
4.6148 1263397 1398224 1909536 1962323 2419767 2550548
4.6185 2049828 1630535 708288 -664063 -1688861 -1979925
4.6222 -2200416 -2444754 -2114713 -1965832 -1626986 -1411221
4.6258 -1464756 -1652120 -1348741 -1503862 -1169422 -1133769
4.6295 -1046609 -1196450 -1141665 -1249627 -1018071 -1061303
4.6332 -664852 -830158 -970647 -1093593 -816965 -1219464
4.6369 -1194371 -1113812 -945722 -1135682 -553087 -921671
4.6405 -1034044 -1084019 -827814 -839984 -757623 -613508
4.6442 -803709 -790674 -919792 -640443 -935449 -671989
4.6479 -884404 -917009 -580455 -828475 -831954 -835208
4.6515 -1080244 -935826 -959668 -761770 -1167262 -858443
4.6552 -800147 -535459 -757131 -654072 -776625 -927920
4.6589 -696305 -826616 -506002 -528953 -587825 -630905
4.6625 -493086 -980596 -666030 -927028 -595406 -906792
4.6662 -1006032 -647012 -541409 -901384 -341377 -723197
4.6699 -870262 -765377 -582038 -855914 -606185 -740418
4.6736 -439036 -884796 -557269 -323538 -552474 -565868
4.6772 -513749 -477189 -487150 -530145 -322115 -639984
4.6809 -544460 -405604 -560114 -648592 -552301 -503151
4.6846 -637832 -908732 -863146 -361029 -639610 -709281
4.6882 -614564 -327714 -494329 -793974 -675424 -579457
4.6919 -1089541 -680419 -716426 -774310 -636166 -588765
4.6956 -561731 -539755 -640710 -428299 -574234 -754029
4.6992 -694082 -637062 -766150 -1016272 -632379 -806265
4.7029 -494977 -498817 -565133 -613107 -337404 -621429
4.7066 -631748 -299710 -509222 -512102 -451545 -817542
4.7103 -497200 -589904 -505422 -278015 -536662 -411201
4.7139 -477661 -734317 -630496 -839967 -1104892 -848819
4.7176 -837618 -388198 -629983 -217131 -710485 -733328
4.7213 -655448 -437571 -461751 -472519 -399392 -500036
4.7249 -97592 -670660 -565820 -533463 -669031 -507347
4.7286 -723193 -609256 -561637 -725945 -652361 -784136
4.7323 -690348 -677082 -946258 -760055 -479746 -922745
4.7359 -824145 -491261 -757022 -387656 -804545 -471454
4.7396 -878901 -735871 -753318 -727597 -682668 -472082
4.7433 -591974 -550879 -494442 -476333 -279375 -509581
4.7470 -176887 -632807 -504409 -506133 -680704 -502903
4.7506 -401874 -475687 -551714 -259673 -491838 -565089
4.7543 -467410 -463870 -746926 -524875 -642568 -555435
4.7580 -763157 -496590 -714220 -795707 -789782 -744089
4.7616 -854316 -670384 -470632 -636636 -776893 -525849
4.7653 -695306 -382594 -324475 -534722 -647878 -335714
4.7690 -645612 -684653 -596821 -548172 -342349 -681086
4.7726 -789747 -543665 -1054577 -864676 -736603 -862218
4.7763 -596039 -650105 -562112 -621264 -787395 -301194
4.7800 -344020 -724249 -633216 -384282 -789757 -515002
4.7837 -605745 -834024 -564526 -565159 -633798 -812622
4.7873 -378228 -578789 -500052 -381794 -1028630 -725947
4.7910 -703798 -559498 -433382 -447858 -686215 -582290
4.7947 -483115 -529882 -610813 -637202 -785732 -738622
4.7983 -845962 -769736 -382166 -447338 -932105 -416482
4.8020 -821414 -317466 -678237 -440040 -576820 -407509
4.8057 -305089 -665772 -436815 -867278 -329957 -720619
4.8093 -593429 -444900 -501967 -284031 -493204 -550242
4.8130 -459589 -492508 -450703 -408072 -580794 -341244
4.8167 -633294 -638679 -527364 -789951 -588940 -865781
4.8204 -623225 -507659 -904979 -365865 -613639 -680925
4.8240 -497369 -505364 -560147 -394810 -545732 -445030
4.8277 -778130 -275144 -763505 -391259 -736155 -537527
4.8314 -651158 -905547 -406058 -724073 -693548 -760896
4.8350 -767368 -808608 -657154 -524665 -609374 -857921
4.8387 -597033 -86949 -679734 -660680 -528128 -455943
4.8424 -382595 -369467 -247668 -546463 -471396 -398325
4.8460 -844328 -928684 -629261 -671098 -402590 -782404
4.8497 -552535 -640678 -457812 -425362 -509465 -734943
4.8534 -589932 -963590 -743251 -643564 -589329 -743904
4.8570 -636240 -619948 -479798 -649730 -832902 -617597
4.8607 -680542 -358324 -499598 -235220 -567399 -414685
4.8644 -369399 -477449 -722699 -376810 -589346 -512763
4.8681 -562101 -489275 -412956 -641902 -309185 -420400
4.8717 -441650 -742858 -343447 -433638 -440097 -685684
4.8754 -418559 -123251 -277779 -417382 -367773 -426641
4.8791 -412751 -582373 -749861 -554957 -748883 -527618
4.8827 -710236 -566531 -673504 -238405 -360007 -577957
4.8864 -129793 -636953 -347417 -542708 -481036 -354818
4.8901 -295079 -417604 -282135 -718200 -362167 -362188
4.8937 -264363 -688570 -164977 -421690 -299650 -314571
4.8974 -293804 -477509 -533275 -470619 -371742 -403310
4.9011 -220186 -479550 -295551 -426549 94845 -170824
4.9048 -49551 -336658 -509655 -303209 -109493 -324239
4.9084 82516 -97773 -342460 -465144 -351571 -487452
4.9121 27 -167841 -516725 -749626 -717961 -651266
4.9158 -815503 -612263 -534023 -618699 -612477 -708282
4.9194 -553006 -275650 -488982 -399037 -526146 -767037
4.9231 -614986 -663553 -702903 -921968 -541829 -585046
4.9268 -631956 -734422 -677237 -722126 -509046 -726188
4.9304 -893169 -584181 -644647 -700077 -574937 -428926
4.9341 -488600 -558695 -634578 -608425 -575154 -586340
4.9378 -630278 -668161 -687081 -740550 -541247 -937535
4.9415 -527184 -601342 -384128 -710060 -325265 -863317
4.9451 -681228 -732575 -670217 -782327 -707824 -530479
4.9488 -593048 -459252 -348666 -818317 -607249 -682016
4.9525 -309783 -582716 -637761 -639540 -521615 -334111
4.9561 -619090 -537655 -730160 -527223 -541024 -616346
4.9598 -444111 -527029 -567870 -262565 -667869 -441439
4.9635 -570221 -714647 -641937 -364794 -429923 -727597
4.9671 -498480 -664847 -752875 -497554 -392236 -648942
4.9708 -368831 -400075 -560731 -296988 -160130 -680614
4.9745 -619947 -915969 -453296 -592804 -893282 -404483
4.9782 -582778 -391044 -254866 -297939 -337864 -244143
4.9818 -166249 -787352 -681585 -839051 -1142150 -625978
4.9855 -767823 -710976 -661965 -365448 -518198 -573763
4.9892 -192429 -215662 -305649 -753151 -790947 -1001317
4.9928 -878759 -913919 -889474 -655535 -650327 -850418
4.9965 -741578 -623655 -701096 -927377 -1000311 -608253
5.0002 -767836 -727777 -741097 -936836 -472867 -771221
5.0038 -777698 -937597 -722590 -800714 -638636 -641808
5.0075 -632234 -389788 -580373 -526342 -571081 -783872
5.0112 -1095855 -804883 -472452 -646526 -599867 -705996
5.0149 -636817 -724211 -480481 -644609 -837143 -408647
5.0185 -331764 -269419 -212396 -524436 -600893 -536993
5.0222 -604666 -306759 -858387 -515686 -429591 -622184
5.0259 -953135 -635389 -445969 -614900 -439709 -342011
5.0295 -337120 -555042 -758947 -353318 -674608 -661253
5.0332 -337621 -729665 -542304 -548523 -481205 -598417
5.0369 -604051 -549544 -708004 -602365 -920341 -601178
5.0405 -490850 -471045 -367662 -498911 -800327 -868447
5.0442 -779199 -600879 -484420 -724797 -544953 -548982
5.0479 -380512 -564056 -828282 -376052 -489479 -482911
5.0516 -395691 -312723 -832910 -438747 -302354 -538247
5.0552 -437335 -547580 -635564 -456725 -600401 -620983
5.0589 -697121 -470623 -598280 -592647 -685963 -564556
5.0626 -198827 -480140 -545461 -687817 -407696 -583639
5.0662 -572858 -425213 -613432 -582751 -261351 -639603
5.0699 -733993 -433407 -528770 -332466 -456032 -838996
5.0736 -476332 -517775 -356549 -609460 -777167 -612401
5.0772 -797828 -825836 -730343 -847465 -573031 -840228
5.0809 -474257 -658529 -406109 -517951 -394807 -525102
5.0846 -865117 -482933 -528487 -967356 -34789 -347723
5.0882 -530459 -999936 -685769 -679042 -437673 -595286
5.0919 -531328 -585036 -856566 -655649 -958200 -467115
5.0956 -908920 -904592 -678583 -599341 -572590 -708807
5.0993 -328913 -460563 -760373 -734508 -698465 -362704
5.1029 -531812 -797672 -393982 -868918 -469974 -452546
5.1066 -714239 -434997 -497719 -666728 -1007808 -720752
5.1103 -680016 -726186 -365137 -761009 -728333 -287528
5.1139 -657805 -454600 -381595 -736628 -470805 -465257
5.1176 -809949 -311386 -534106 -563368 -436159 -789563
5.1213 -550585 -402725 -823454 -407600 -864110 -630295
5.1249 -582842 -419903 -702067 -539670 -629602 -633923
5.1286 -457280 -651863 -648186 -419502 -449893 -831804
5.1323 -464238 -835820 -588147 -623920 -691376 -608162
5.1360 -526837 -445852 -369627 -731872 -324383 -471646
5.1396 -323233 -346372 -436731 -404867 -508419 -507674
5.1433 -590445 -372490 -556245 -443352 -575673 -485030
5.1470 -729790 -434156 -800755 -569677 -498506 -354198
5.1506 -548749 -369376 -485312 -517803 -680507 -819073
5.1543 -496329 -509106 -373183 -582250 -455595 -491993
5.1580 -356820 -691558 -727214 -755943 -542558 -378015
5.1616 -433066 -747188 -549481 -655521 -391279 -631348
5.1653 -826020 -343085 -532792 -292235 -794030 -407454
5.1690 -206861 -563620 -369252 -542969 -627661 -631621
5.1727 -683908 -905460 -455939 -743286 -859688 -830040
5.1763 -771559 -625693 -845682 -441707 -612472 -542781
5.1800 -610763 -1086147 -550723 -540942 -744752 -764084
5.1837 -505089 -432791 -571046 -779059 -734468 -287166
5.1873 -336876 -630571 -627430 -579399 -661936 -627858
5.1910 -722647 -445203 -629079 -690080 -502895 -586964
5.1947 -372207 -520505 -498454 -515300 -688861 -409786
5.1983 -647195 -451723 -570202 -524582 -340942 -488971
5.2020 -909505 -642514 -407443 -706337 -743206 -633651
5.2057 -417846 -579929 -520734 -602439 -613323 -265854
5.2094 -568265 -915013 -616412 -1061203 -703346 -945238
5.2130 -723942 -840842 -596484 -419643 -628063 -810462
5.2167 -877822 -1155965 -1044202 -920995 -1069091 -1444656
5.2204 -1323512 -1314066 -744028 -412197 -93097 -25367
5.2240 133376 -278739 21509 -172171 -285069 -163388
5.2277 -230694 -323439 -315226 -316824 -416552 -341777
5.2314 -318822 -267036 -574124 -302369 -728806 -130960
5.2350 -381180 -508749 -357275 -354983 -369549 -189100
5.2387 -626647 -491638 -536100 -616709 -407678 -743891
5.2424 -573160 -382566 -419550 -642009 -305809 -620304
5.2461 -565485 -662808 -619619 -789704 -654567 -676631
5.2497 -692860 -315625 -353675 -345297 -192285 -619188
5.2534 -577799 -602667 -337317 -750604 -583233 -524648
5.2571 -323674 -271674 -714331 -549877 -370440 -321336
5.2607 -257956 -455649 -254112 -490033 -343210 -741459
5.2644 -390637 -452519 -569887 -438825 -218512 -502677
5.2681 -593634 -557072 -241616 -633893 -697945 -685950
5.2717 -606390 -684613 -556061 -356039 -604315 -353340
5.2754 -501106 -637751 -265654 -697456 -652552 -797577
5.2791 -435759 -576418 -548729 -647392 -606625 -496946
5.2828 -228235 -421710 -268797 -8847 -524771 -329769
5.2864 -213047 -216893 -445807 -807525 -256091 -231887
5.2901 -218611 -511773 -527870 -552608 -381396 -417785
5.2938 -130435 -488398 -169591 -363230 -549184 -473987
5.2974 -656209 -497578 -514656 -660936 -309272 -733210
5.3011 -177124 -646745 -463334 -380336 -366425 -630172
5.3048 -586836 -619379 -532723 -886 -199952 -599949
5.3084 -317849 -623043 -624115 -253396 -489968 -641607
5.3121 -330002 -566915 -490285 -637678 -504883 -572140
5.3158 -173577 -556284 -445812 -409802 -196738 -490990
5.3195 -351810 -411462 -157333 -336377 -378177 -922250
5.3231 -734105 -463185 -309295 -573310 -526858 -278196
5.3268 -450556 -301061 -380018 -567881 -609815 -384078
5.3305 -305874 -377201 -476573 -293684 -490798 -518731
5.3341 -91936 -194687 -244535 -386564 -312932 -322673
5.3378 -330867 -398822 -257726 -492624 -373030 -221785
5.3415 -590930 -571309 -492401 -506681 -499646 -631890
5.3451 -441766 -428695 -505612 -374473 -636973 236158
5.3488 -519879 -377258 -366972 -735105 -308308 -419475
5.3525 -16271 -244427 -202246 -95627 -128498 -527053
5.3561 -462187 -349792 -194161 -364688 -574406 -178696
5.3598 -404091 -339937 -254380 -394809 -780998 -461000
5.3635 -457080 -247185 -279601 -328101 -611870 -714170
5.3672 -542004 -598311 -539861 -590860 -425880 -308623
5.3708 -456977 -93895 -504898 -735835 -714579 -469395
5.3745 -556869 -451115 -418365 -330215 -582160 -550856
5.3782 -397953 -403302 -358324 -337118 -337754 -313751
5.3818 -378817 -277283 -541973 -393186 -210469 -170691
5.3855 -522831 -149387 -183144 -440153 -429566 -339107
5.3892 -101906 23910 40220 -71810 -161093 -152834
5.3928 343 -375357 -449341 -131146 -468317 33510
5.3965 -274311 -325773 224999 344186 878167 883099
5.4002 641757 424955 -75979 -105108 -292392 -226082
5.4039 -590122 -21712 -190340 -160465 236930 489421
5.4075 760119 1049318 448091 250531 109496 -169019
5.4112 -279327 -472095 -325124 -396080 -336321 -61453
5.4149 -383208 80766 -241667 331050 -184481 9785
5.4185 -144029 -380144 -394471 -558816 -66296 -260056
5.4222 -218723 -267854 -378585 -482118 -262559 -96491
5.4259 -335848 -401532 -299271 -610857 -559376 -737318
5.4295 -489895 -346297 -303644 -408730 -399987 -539352
5.4332 -259084 -274641 -217633 -215146 -340919 -323731
5.4369 -616844 -821429 -538572 -202771 -626968 -458726
5.4406 -635098 -571347 -249401 -615160 -506552 -394629
5.4442 -160499 -491032 -211413 -432585 -363423 -380341
5.4479 -452724 -398316 -310681 -416362 -270236 -554671
5.4516 -652586 -234750 -310150 -337658 -298835 -415328
5.4552 -305677 -226218 -499528 -533222 -417615 -252410
5.4589 -308758 -416955 -603654 -223223 -278048 -701124
5.4626 -583105 -382607 -613313 -261983 -304111 -332597
5.4662 -175373 -268880 56276 -98471 33262 -164970
5.4699 -254575 -396482 -470207 -636798 -225686 -155209
5.4736 -138396 -50722 -69485 65333 684236 1405736
5.4773 1114777 1064948 287231 84340 -237963 -340489
5.4809 -92882 -385375 -178449 -85127 77286 299520
5.4846 747416 845980 1177699 605646 629235 117122
5.4883 -111925 -310564 -470667 -491831 -472744 -360611
5.4919 -332141 -377633 -305572 -103898 237265 359802
5.4956 -202630 -315645 -243361 -709453 -709224 -865927
5.4993 -970800 -804689 -845276 -799092 -729186 -622233
5.5029 -121255 -264079 -597844 -407640 -617270 -1666057
5.5066 -2473829 -2092951 -1785534 -908595 -458914 -577679
5.5103 -331098 -800053 -581490 -531459 -597687 -747545
5.5140 -824005 -1837056 -3078096 -2709715 -2101179 -1295070
5.5176 -1178078 -906420 -711359 -491160 -639894 -659739
5.5213 -635257 -691374 -699691 -1068115 -1077652 -1339601
5.5250 -1246797 -1163355 -1379364 -946418 -922568 -670347
5.5286 -608168 -366512 -365455 -397677 -746972 -926958
5.5323 -703482 -1056433 -667727 -372413 -484924 -858195
5.5360 -903787 -664304 -223971 -484605 -155506 -260812
5.5396 -403340 -565756 -826413 -585692 -589826 -632576
5.5433 -339257 -627338 -25582 -227102 -145197 -645377
5.5470 -350901 -497181 -560105 -289920 -325620 -547413
5.5507 -40158 -255099 -427757 -593247 -598387 -250811
5.5543 -660764 -381471 -181129 -372452 -465605 -472153
5.5580 -25393 100747 -17127 -94517 -295158 -530247
5.5617 -80744 -162320 -156863 -4185 32678 86690
5.5653 -135356 -354713 -144246 -282754 -320045 -330125
5.5690 -292990 -342427 -152101 -96413 -361687 -533324
5.5727 -314043 -288209 -528670 -687318 -723316 -1295081
5.5763 -1104603 -603348 -486670 -154246 -432536 -613070
5.5800 -445962 -556559 -596272 -709626 -1070252 -826426
5.5837 -1341555 -2595130 -2875492 -2129309 -1522950 -984610
5.5873 -918553 -422003 -463691 -47147 -371060 -620690
5.5910 -964701 -685060 -1185960 -3207801 -3168882 -2239583
5.5947 -1403339 -1130091 -1044189 -1010257 -863015 -820929
5.5984 -793132 -368748 -606116 -722674 -616776 -1240601
5.6020 -871890 -992092 -1159432 -1083536 -652654 -402999
5.6057 -431708 -647405 -589082 -601321 -392545 -427839
5.6094 -418770 -583243 -213148 -436792 -655667 -591507
5.6130 -944192 -592425 -1045290 -489344 -542878 -857646
5.6167 -699807 -508422 -663125 -505931 -459913 -747270
5.6204 -403873 -626070 -138048 -618709 -724544 -410881
5.6240 -712387 -326402 -286929 -284434 -484357 -378279
5.6277 -302684 -478518 -278578 -460695 -248814 -177574
5.6314 -171369 -176145 -412541 -272008 -46326 -351967
5.6351 -13932 -26085 -55562 -171612 -215963 -163834
5.6387 -143337 -142945 -17768 -411528 -190576 -151976
5.6424 134836 -165044 -229453 13797 97816 -61089
5.6461 -46240 -305889 -75468 -379182 -337630 -398599
5.6497 -406995 -415248 -239605 -269160 73 -293188
5.6534 -107527 -142427 -306843 -82385 -287836 -168042
5.6571 -249271 -389283 -340436 -115719 -334933 -472362
5.6607 -134822 -176098 -306210 -432181 -273892 -125789
5.6644 -174219 -525237 -262386 -53805 -544240 -296954
5.6681 -538300 -265672 -385698 -111658 -435839 -319268
5.6718 -384923 -225702 -640819 -130549 -290034 -253935
5.6754 -419998 -420310 -551466 -424783 -301734 -32894
5.6791 -302734 -459179 -466670 -361453 -88741 -414274
5.6828 -215063 -351257 -412656 -61589 -356820 -352691
5.6864 -219149 -461253 -379399 -249489 -389711 -121630
5.6901 -510523 -91267 -226099 -349848 -62838 -567424
5.6938 -300041 -519472 -229592 -504257 78461 -211756
5.6974 -326690 -474763 -163946 149578 -181024 -227418
5.7011 -414155 -323542 -471010 -383860 -419866 -705485
5.7048 -720733 -167016 -447206 -300489 -169090 -174368
5.7085 -224468 -439800 -136599 -156371 -227363 -566946
5.7121 -237089 -484976 -217146 -414663 -439042 -310054
5.7158 -479886 -281778 -162389 46714 16751 -380502
5.7195 -118624 -158368 -452872 -345563 -325012 -487284
5.7231 -652354 -125114 -248809 -194822 -25124 -202311
5.7268 -92234 84333 -52197 -540990 -107791 32385
5.7305 -181822 -149715 -255718 -235628 -168795 -310942
5.7341 -246493 -342250 156935 130157 132606 -185752
5.7378 34243 -21857 186105 -98445 -70998 32385
5.7415 -169758 49982 266868 -223139 74086 95779
5.7452 282191 -1041 -47839 -86589 -541217 172789
5.7488 -65208 -24511 96027 246337 244037 -13837
5.7525 -162487 -311867 -113655 143295 -82558 197125
5.7562 253781 24191 -112619 260372 90812 311561
5.7598 416957 395639 593652 575806 698308 635746
5.7635 474220 755693 511948 504140 436461 656109
5.7672 802623 849955 593036 697919 767822 1394153
5.7708 1760064 1222482 1454335 1101559 1220622 905866
5.7745 913142 1213870 1019759 927033 1055181 934043
5.7782 1298869 1029318 1452384 2222317 2351421 2024927
5.7819 1899156 1706203 2068656 1982898 1684427 1779534
5.7855 1578063 1737819 1432813 1233176 1642607 2266698
5.7892 2872212 3046067 3637243 4282326 5079160 4679869
5.7929 5956515 6711458 7656651 8994315 12523340 19111601
5.7965 27818411 42921452 65146333 87411203 85062253 62978882
5.8002 43547562 29286471 22029961 21068691 22346091 25195471
5.8039 33533011 49037312 68249643 109041304 189160307 268930511
5.8075 266005110 188226907 123465705 71857343 43143762 31432941
5.8112 28680091 30666581 36430661 48354942 59856422 93230694
5.8149 183297307 270014211 275922411 201029708 134689405 80180943
5.8185 44810122 28444311 22006901 21166431 21687481 24043741
5.8222 26922671 35648361 62569542 91530734 94940984 73986393
5.8259 51587962 34095941 20960391 14265631 11002130 9161522
5.8296 7787056 6897047 6814903 6865427 6944574 6159864
5.8332 6227325 5358812 4880705 4711419 4657013 5079311
5.8369 5378055 4884538 4242169 3898878 3609558 3641091
5.8406 3476776 3840827 3317736 3114778 2881287 2864336
5.8442 2792758 2891799 2916789 3072013 2868841 3006870
5.8479 2719380 2279987 2546790 2588161 2766988 2480543
5.8516 2780538 2571420 2577362 2807353 2533716 2756200
5.8552 2563222 2366052 2472118 2494316 2618164 2683985
5.8589 2877222 3067503 3249341 3320730 3334318 3421762
5.8626 3249594 3084069 2482072 2614587 2902710 2526052
5.8663 3042212 3594687 3774910 4774002 5371397 6375456
5.8699 6423538 6646988 7773489 9147723 10040860 12892991
5.8736 18718161 28373051 44067082 68606483 94199614 103754004
5.8773 81552823 56657572 37107641 25701531 23208471 24313551
5.8809 26878651 33129281 48836582 67510803 99113954 177554907
5.8846 282811311 324762613 248626210 164946706 100118904 57991732
5.8883 38896842 33162331 34091401 39689452 51883522 65300993
5.8919 86032943 162443106 278131111 327563013 265150910 177052107
5.8956 113782904 63511282 38188081 27687871 24776341 25590011
5.8993 27818721 31666241 38860602 62470102 97050184 109915704
5.9030 93697984 66626663 44661862 27051741 17140241 11804970
5.9066 9638306 8352709 7264832 7174588 7509737 7470025
5.9103 7177513 6821373 5466095 4866659 4776896 4471476
5.9140 4182962 3899677 3637022 2959725 2968826 3090136
5.9176 3163892 3454572 3230184 3313554 2591349 2418570
5.9213 2158260 1987277 2361817 2511313 2008087 1772449
5.9250 1843183 1774024 1924841 2346946 1767308 1871861
5.9286 1944698 1754491 1667630 1562295 1274364 1202246
5.9323 1573014 1436396 1342924 1324543 1674792 1498745
5.9360 1494348 1562271 1490708 1196815 1341283 896495
5.9397 1083771 906747 779614 1054205 1189639 1023831
5.9433 761473 915274 848996 1014816 1138115 1438349
5.9470 853911 866828 537428 650330 590927 483734
5.9507 535133 495258 367348 497523 332445 140579
5.9543 192495 479612 282381 207269 293206 198986
5.9580 142466 -86238 99032 70300 340952 106570
5.9617 144555 -106350 -52033 -154122 96865 310498
5.9653 -795 -67061 243502 214077 424191 119663
5.9690 342443 -43394 51071 -189409 -131140 -170742
5.9727 -313049 -275198 -409180 -292291 -43208 -511798
5.9764 -371321 -99971 -289031 -28648 -210724 -421304
5.9800 -434228 -280892 -286708 -227162 -307145 41143
5.9837 -112219 -155339 -312731 -316346 -138024 -259629
5.9874 -66328 -429029 -224574 -138116 -318800 -438643
5.9910 -408461 -537849 -473559 -606415 -327503 -227419
5.9947 -320351 -400596 -491770 -557771 -197143 -145705
5.9984 -652219 -251818 -691522 -342526 -506056 -564050
6.0020 -708985 -433095 -278419 -279526 -317413 -559104
6.0057 -203627 -220171 -423788 -436030 -476284 -741747
6.0094 -635620 -494893 -606293 -31307 -521721 -394773
6.0131 -655196 -614062 -512734 -308246 -550715 -543723
6.0167 -245170 -534377 -357661 -629742 -419800 -363299
6.0204 -580673 -375777 -464941 -699592 -400165 -193083
6.0241 -411697 -768116 -586050 -829122 -748815 -920267
6.0277 -542466 -876078 -747224 -669325 -662148 -675852
6.0314 -597567 -734000 -482584 -595200 -559472 -547991
6.0351 -796916 -394407 -470567 -287761 -513905 -545660
6.0387 -624505 -442479 -681117 -526989 -814403 -405835
6.0424 -518062 -484285 -561145 -495899 -778589 -608229
6.0461 -493271 -565082 -173163 -598826 -339876 -327136
6.0498 -180129 -271032 -720250 -331501 -251996 -497445
6.0534 -276851 -581144 -485851 -475823 -251096 -290123
6.0571 352634 646988 133316 -316556 -837957 -872238
6.0608 -775910 -211437 -396196 -722951 -589495 -691980
6.0644 -186235 -186176 228893 466433 -29534 -377092
6.0681 -356811 -561026 -611632 -670043 -491445 -115839
6.0718 -433772 -474791 -318990 -161827 -341561 -275286
6.0754 -504380 -399140 -635889 -563818 -675010 -554915
6.0791 -350418 -450139 -506175 -404455 -343117 -409383
6.0828 -577685 -541908 -206847 -325181 -618704 -630079
6.0864 -307983 -1013970 -175561 -204303 -315505 -569733
6.0901 -413429 -378767 -211426 -581174 -339557 -287274
6.0938 -491593 -427902 -191521 -668597 -525645 -286238
6.0975 181312 -171880 -176594 -47755 -138052 30312
6.1011 -38499 204279 -391239 -435020 -617165 -648596
6.1048 -390400 -144391 350203 223712 14642 899627
6.1085 840640 487794 266857 -62321 -265101 -504172
6.1121 -586294 -257896 -183210 -326840 12280 159628
6.1158 227466 687420 933735 307734 63328 -140796
6.1195 -230239 -549887 -307417 -426836 -529198 -113192
6.1231 -392442 -296986 -158002 -234540 -106651 -284480
6.1268 55159 -238701 -538871 -464073 -331640 -350361
6.1305 -443611 -357518 -379494 -698697 -480736 -464419
6.1342 -667450 9338 685662 -41902 -71768 -771239
6.1378 -683380 -744367 -828661 -763104 -480558 -309144
6.1415 -627460 -366973 -240256 -102005 575922 122156
6.1452 -31133 -636107 -608936 -470401 -397267 -444487
6.1488 -492882 -373616 -913766 -516176 -719637 -401745
6.1525 -27488 -81711 -468794 -453937 -460913 -254793
6.1562 -600678 -467311 -671308 -637067 -174389 -530199
6.1598 -423240 -463879 -260423 -396784 -701705 -430866
6.1635 -653919 -573945 -673862 -565043 -339894 -562180
6.1672 -359593 -500005 -588904 -756984 -766620 -522420
6.1709 -782172 -592784 -933619 -637848 -610475 -702635
6.1745 -383851 30394 -283584 -120454 -163284 159925
6.1782 45586 -97668 -186392 -312421 -205429 -292786
6.1819 -439477 -147803 313390 294373 413418 -66450
6.1855 1111154 1447654 925796 319370 -8563 -101410
6.1892 -349945 -500512 -523906 82566 107317 -63700
6.1929 111180 13803 329522 1280388 878906 277378
6.1965 -16538 -732499 -676333 -547437 -474933 -159952
6.2002 -639220 2614 -103124 91385 -297831 128614
6.2039 -355855 -172905 -274061 -433036 -565763 -935129
6.2076 -672054 -304625 -70492 181568 236926 779369
6.2112 752583 78195 -318270 -396624 -948736 -601991
6.2149 -586148 -537403 -377282 -421840 -348316 183513
6.2186 397055 791642 401912 -117368 -70409 -295568
6.2222 -502057 -736516 -322433 -768508 -673244 -484469
6.2259 -376713 -499806 -95316 -314159 -429156 -499523
6.2296 -457621 -604060 -599586 -409707 -153695 -739143
6.2332 -714970 -774343 -976079 -672295 -606886 -722268
6.2369 -593963 -693430 -422299 -605374 -291040 -758106
6.2406 -576105 -868547 -826756 -872486 -804091 -686078
6.2443 -761551 -514262 -843063 -720440 -735146 -546597
6.2479 -675402 -741517 -1241848 -719352 -689820 -914802
6.2516 -587620 -867815 -712834 -740182 -685109 -533223
6.2553 -672046 -742230 -505480 -685956 -521228 -255341
6.2589 -470687 -317918 -465161 -529247 -725303 -1078026
6.2626 -787725 -746805 -616989 -983442 -798110 -880870
6.2663 -809737 -932313 -778123 -855324 -1052166 -679745
6.2699 -736449 -782001 -722413 -718684 -714332 -580705
6.2736 -1069020 -680112 -894221 -743203 -1006792 -607639
6.2773 -658673 -519242 -351950 -243424 -198567 -16506
6.2810 -201127 -265857 -469838 -608373 -688662 -604599
6.2846 -695179 -403113 -448380 -206201 -57378 379279
6.2883 1102774 940361 562481 256665 109700 -25886
6.2920 -235312 -292761 57740 456603 916204 1445844
6.2956 1671056 1849988 1797546 1247412 599559 27156
6.2993 -183123 -445242 -179860 -288581 -479574 -574145
6.3030 -642175 -524599 -513481 -196624 -165030 -362312
6.3066 63423 -185476 -541330 -443039 -475930 -462018
6.3103 -429716 -511216 -585518 -700661 -277771 -717417
6.3140 -479557 -649427 -73396 -59070 -386806 -237815
6.3176 -478347 -425900 -188882 -578852 -966520 -713183
6.3213 -838134 -498920 -871708 -672630 -657380 -422518
6.3250 -636165 -593615 -360264 -375403 -856739 -415503
6.3287 -210188 -270986 18177 600329 806317 1259107
6.3323 491637 -212948 -372170 -447130 -570649 -720448
6.3360 -438925 -841694 -485318 -724538 -586859 -580563
6.3397 -601521 -800132 -466488 -955760 -894749 -688200
6.3433 -558976 -593064 -543793 -387409 -594482 -715021
6.3470 -640980 -367336 -259474 -424712 -301025 -68023
6.3507 -257112 50451 340490 618147 180399 96181
6.3543 -233606 -726783 -838888 -566830 -1014835 -891508
6.3580 -948253 -707498 -741504 -514242 -456509 -585512
6.3617 -668077 -788941 -379343 -325202 -32161 -659711
6.3654 -639035 -376978 -427771 -279788 -44963 -268631
6.3690 -798160 -369330 -672997 -464941 -618577 -501310
6.3727 -782659 -537077 -350366 -655236 -662715 -718662
6.3764 -560906 -562408 -658254 -655233 -750956 -555783
6.3800 -679413 -691752 -531835 -658976 -289683 -742795
6.3837 -776167 -371101 -513750 -444366 -421500 -333001
6.3874 -226602 369479 414015 422669 380101 -227430
6.3910 -586366 -584754 -593109 -695226 -646693 -473638
6.3947 -292021 -769283 -792740 -643193 -647438 -782183
6.3984 -556712 -477826 -638097 -565444 -748578 -664999
6.4021 -891808 -515995 -320126 -450706 -496004 -326446
6.4057 -825651 -494897 -659889 -668644 -821255 -533702
6.4094 -480391 -560313 -473849 -643026 -375808 -451720
6.4131 -662706 -591350 -562709 -628844 -684892 -655088
6.4167 -862669 -650228 -520386 -490008 -550335 -397768
6.4204 -532623 -308923 -274933 -359178 -327907 -416885
6.4241 -295056 41501 -113892 -250287 -345701 -507975
6.4277 -682435 -577600 -458974 -505307 -563949 -626377
6.4314 -394087 -558581 -351611 -414976 -353288 -695415
6.4351 -401296 -295848 -427181 -433540 -279983 -432001
6.4388 -297670 -402476 -334667 -234891 -362219 -619291
6.4424 -370616 -167587 -265897 -209714 -583208 -522414
6.4461 -627024 -412466 -560043 -325017 -635564 -742346
6.4498 -595992 -426206 -722523 -594518 -323075 -813984
6.4534 -691145 -391888 -225536 -575665 -428076 -259556
6.4571 -666084 -313586 -658045 -765028 -632020 -822627
6.4608 -432195 -749162 -824778 -550016 -579701 -409495
6.4644 -745074 -731658 -535485 -626882 -433066 -552533
6.4681 -738227 -577748 -728693 -882080 -509487 -567415
6.4718 -487261 -551238 -364845 -433756 -825867 -405620
6.4755 -642390 -536365 -888475 -303309 -416190 -491659
6.4791 -449360 -662354 -532148 -812940 -558757 -883055
6.4828 -585747 -673394 -698272 -904514 -1043057 -866831
6.4865 -850596 -846184 -306274 -532999 -548966 -343375
6.4901 -357707 -327755 -944932 -294685 -527173 -716332
6.4938 -783825 -835207 -512309 -246175 -301356 -209591
6.4975 -393551 -504484 -470655 -84250 49980 300325
6.5011 -230294 -59844 -206671 -367758 -425677 -122787
6.5048 -244430 -420986 -352394 -572556 -267989 -244956
6.5085 -581237 -333158 -292335 -512095 -541421 -527489
6.5122 -334199 -391839 -265194 -492172 -408733 -94143
6.5158 -442406 -307676 -502616 -656353 -572880 -443489
6.5195 -445341 -208955 -235544 -254024 -198542 -558371
6.5232 -709729 -150176 -471558 -817749 -506127 -317167
6.5268 -477227 -438062 -552432 -219271 -350276 -473277
6.5305 -421889 -263781 -376206 -454563 -13448 96874
6.5342 496948 1451627 1128218 732415 486146 144193
6.5378 -402741 16559 -441759 -394497 -545864 -549915
6.5415 -337072 -649943 -350635 -675524 -514406 -558831
6.5452 -712643 -368890 -219703 -371275 -688851 -431673
6.5489 -211365 -312452 -552587 -580606 -612408 -659450
6.5525 -554908 -636394 -555101 -577947 -505688 -542637
6.5562 -646703 -663092 -218878 -498913 -499744 -212458
6.5599 -610711 -382893 -562942 -486870 -253958 -285520
6.5635 -457501 -857419 -406036 -472957 -695488 -332282
6.5672 -644760 -207623 376398 994833 1306300 1018409
6.5709 516550 181229 -56687 -42600 -207592 54512
6.5745 -432503 -153990 -434458 -198669 148377 -336547
6.5782 -34240 -134529 -225227 -153218 -146111 -118463
6.5819 23480 -566940 -391621 -406815 -450098 -502838
6.5855 -415185 -638168 -802686 -625727 -330835 -172943
6.5892 -574598 -461757 -672558 -1375661 -1480148 -897346
6.5929 -555989 -564949 -524505 -380464 -712596 -642871
6.5966 -880187 -634461 -708153 -655938 -530657 -661926
6.6002 -627684 -354834 -562505 -587620 -624774 -197703
6.6039 -44054 190677 -86091 -351877 -266130 -309050
6.6076 -527504 -210860 -197762 -311625 -233250 -6862
6.6112 -384536 295367 659341 1079763 662264 294994
6.6149 25788 -138853 15840 -321564 -456980 -227495
6.6186 -245651 -416178 -2589 -643895 -475458 -619757
6.6222 -211135 -367666 -552794 -704416 -772064 -1536792
6.6259 -3239604 -2889665 -2019520 -1527769 -597805 -523235
6.6296 -670178 -647653 -391125 -451300 -364691 -575829
6.6333 -511372 -285649 -385233 -626451 -522266 -450447
6.6369 -391865 -596034 -241849 -218193 -230753 -275279
6.6406 -227277 -353297 -288739 -555721 -95476 -363502
6.6443 -177311 -371500 -140014 44669 637412 1120762
6.6479 1260164 816440 408208 13659 -220709 -322068
6.6516 -150195 -586103 -416480 -185698 -578396 -281502
6.6553 -507818 -602248 -26080 -67656 -260300 -933457
6.6589 -774492 -908035 -2100337 -3178336 -2592526 -1872457
6.6626 -931620 -780484 -745834 -381064 -371011 -525873
6.6663 -531794 -728849 -527617 -631621 -1143273 -1530932
6.6700 -1296689 -935098 -689692 -440788 -247441 -389915
6.6736 -311149 -584778 -377510 47265 -574868 -365986
6.6773 183373 -58626 -6544 -60153 -66461 -161874
6.6810 92941 -71067 178531 172422 233125 -231545
6.6846 -371486 -276591 -167303 -481784 32748 -66223
6.6883 -653140 -4098 -59630 -234005 -231840 -455458
6.6920 -142300 -629954 -471790 -354647 -501807 -1344531
6.6956 -1264540 -892154 -1008564 -532224 -268315 -473692
6.6993 -203136 10573 -256603 -28135 -513755 -662393
6.7030 -1205675 -2809106 -2767617 -1651533 -1434143 -910607
6.7067 -714452 -379870 -142186 -165924 -233177 -149394
6.7103 -305626 -507502 -249415 -174848 -225800 -267163
6.7140 -539998 -198325 -268766 -331437 -178724 -316354
6.7177 -241934 5921 -8404 -66789 -310692 -212525
6.7213 -584733 -479915 -560172 -623155 -411966 -480137
6.7250 -607986 -357381 -670408 -410357 -504516 -605631
6.7287 -493906 -480641 -259859 -557741 -488610 -695850
6.7323 -701989 -354083 -442088 -285375 -357476 -533304
6.7360 -566208 -958702 -991373 -1469018 -2812398 -2638382
6.7397 -1460515 -1275049 -808192 -555067 -643366 -284754
6.7434 -208842 -231654 -294555 -445831 -397907 -200013
6.7470 56382 -553354 -166559 -602653 -420856 -539128
6.7507 -282655 -145172 -303148 -433565 -38817 -192399
6.7544 -208706 -201898 -276209 -220366 -391624 -403374
6.7580 -549636 -248229 -508011 -427545 -254532 -433195
6.7617 -527785 -610649 -472801 -492470 -739898 -77831
6.7654 -537631 32580 -442061 -246699 -347478 -79310
6.7690 -19064 -325870 1844 -125453 -268799 -539253
6.7727 -1085988 -875889 -765844 -367175 -277352 166908
6.7764 4920 -97363 -201858 -83921 -167736 -218813
6.7801 -206066 -299488 117137 -173383 -275421 -132896
6.7837 -13857 -104245 -105066 171000 189173 -178536
6.7874 69415 118101 -58802 -461372 27218 1389
6.7911 -29000 -185635 -97177 -42595 33507 62143
6.7947 -182742 -473 59492 -145069 7135 349295
6.7984 -73395 282610 -101692 -173624 -114435 -368228
6.8021 -225836 -73524 -230110 -67853 -274486 -581307
6.8057 -577232 -144376 -172211 -265468 -317220 -501946
6.8094 -249520 -448980 -218778 -322795 22022 -148185
6.8131 7897 -38581 -339872 -192732 -298397 -276795
6.8167 -212539 -331021 -406223 -84341 -148421 -75931
6.8204 -93225 102838 42165 -270803 -223109 -425317
6.8241 118074 76965 164942 -345690 42710 -147131
6.8278 141794 -21083 -361401 -22682 3286 3985
6.8314 -181548 -55362 -447058 -385895 -116649 -260584
6.8351 -393370 -165287 15311 -33155 -193150 -238945
6.8388 186901 239089 -418074 95159 -102231 -8030
6.8424 -28237 -84353 156813 78355 164374 32198
6.8461 -32081 -73545 88180 146900 227806 65614
6.8498 287528 -30076 -63502 336892 -171663 -98190
6.8534 7538 190814 353587 231056 237503 91910
6.8571 462815 158962 97158 408161 414768 410818
6.8608 497585 192867 423472 406061 143850 549665
6.8645 507727 694636 209462 499409 857398 343951
6.8681 307829 215855 493151 425201 279763 684555
6.8718 564172 462295 508721 573321 603285 754752
6.8755 1235700 971636 1386593 969102 711867 666568
6.8791 858700 1105042 988070 1679504 1542896 1732273
6.8828 2129024 2225704 1847746 2570874 3017922 3682850
6.8865 5270346 6698322 8414958 9785713 14078371 20753891
6.8901 30364391 51732742 83404423 105481104 93164504 62691922
6.8938 39192192 21730211 12374210 7802791 5782219 4814286
6.8975 3899174 3556751 3360000 3259041 2897684 3483949
6.9012 3379164 2899662 2633313 2719818 2869403 2538770
6.9048 2482721 2398189 2419211 2461619 2455380 2601612
6.9085 2809918 3199679 3718240 3668312 3695717 3622158
6.9122 2869278 3037087 2095166 2356797 2318010 3282187
6.9158 4174576 4511344 5191455 4966196 5205507 5312244
6.9195 6545936 9177984 11814570 16520511 21318571 24731581
6.9232 31597211 49087892 70139573 107012404 191235907 286356511
6.9268 318324912 231415409 150636806 84176583 45058142 25386251
6.9305 15997291 12048780 9980494 8249998 7301786 7139042
6.9342 6866942 6143383 6713702 6439140 5903919 6149189
6.9379 6091953 5123182 4702791 4429212 4362143 3948142
6.9415 4410481 5179007 5792839 6070892 6052646 5816830
6.9452 5631889 5163016 4179033 3615659 3653006 2943175
6.9489 2708242 3099204 4046532 5136430 5339743 5511639
6.9525 5790037 5938109 7034926 8932764 11101400 14436951
6.9562 19403461 23751591 26746351 38909602 58606592 80468913
6.9599 135846105 230332809 308629012 284794111 190843007 120981005
6.9635 65386173 37608771 24772091 19622431 18318661 18825061
6.9672 22250791 28385011 42584412 69047103 92940564 93623824
6.9709 67487953 46065012 28630751 18026851 12123310 9336073
6.9746 8085058 7086093 6844416 7314998 8364919 8283004
6.9782 8025588 7042430 6190574 5597994 5290473 5157377
6.9819 4604962 3924044 3758829 3282313 3661760 3918387
6.9856 4180050 4617030 4930580 5475877 5914745 6579060
6.9892 6900910 7236953 8395874 9724361 10685140 13157481
6.9929 18542881 26280021 36807981 60407982 89129253 102828204
6.9966 82069973 57097022 37410651 25342881 21527251 22479191
7.0002 24242341 26656671 38754972 54544182 77541863 140532005
7.0039 231430109 287337911 233011009 155410306 94124574 51030682
7.0076 28785281 18326101 13265931 11149930 9622518 8656219
7.0113 8929979 8829762 7762870 7978816 6661667 6325630
7.0149 5809479 5769761 5311559 4289687 4254269 3710874
7.0186 3790138 3956258 4389940 4696009 5115030 4810658
7.0223 5011367 4495220 4340001 3856915 3285679 2977681
7.0259 2324614 2303126 2214894 3213888 3711433 4030045
7.0296 4338393 4618495 4386355 4252962 5781487 7436488
7.0333 10207350 14123731 17926821 21038281 28166431 42696452
7.0369 58496482 92649224 173655007 258519310 274163011 191058807
7.0406 125550305 69197713 36062961 20621881 13304901 10413070
7.0443 8545817 7223040 6627571 5917428 5743415 5152858
7.0480 5422748 4986694 4498957 4410121 4149769 3450079
7.0516 3081697 3386059 3067262 3176039 3744208 4724671
7.0553 4818879 4600847 3707621 3239826 2787281 1927872
7.0590 1628743 1829307 1515147 1270697 617499 1130186
7.0626 1236221 1741773 2054119 1826042 1848946 1809990
7.0663 1654223 2356446 3205743 4364359 5812378 7001337
7.0700 8218757 11773920 16950511 24079701 42300722 69820813
7.0736 86946713 78467733 52854922 33330331 17730541 10337860
7.0773 6097533 4041817 3257210 2536954 2347024 2251947
7.0810 2281525 1337882 1643509 1463997 1624746 1693199
7.0846 1231545 1065830 725807 1049132 1057831 1123832
7.0883 1279438 1783175 2254658 2040516 1818549 1235524
7.0920 736747 558203 226004 180204 218368 -254421
7.0957 -92568 107991 -193166 -141619 33582 157065
7.0993 -140038 -142588 -351159 -295480 -323799 -296515
7.1030 -472487 -126687 -170574 -144901 -295612 -352558
7.1067 -517634 -577663 -510575 -588670 -539268 -450279
7.1103 -338316 -177185 -514834 -25351 -125463 -471234
7.1140 -480823 -499617 -372806 -623835 -546651 -440343
7.1177 -352960 -466937 -401665 -579114 -455884 -548747
7.1213 -646219 -148571 -338090 -419743 143268 -147214
7.1250 -272238 -33076 -267854 -249013 -464748 -237760
7.1287 -724314 -756533 -702561 -615997 -746041 -483792
7.1324 -420436 -781720 -286832 -417589 -652228 -481304
7.1360 -355978 -825778 -496948 -671678 -932337 -837806
7.1397 -803801 -415376 -504172 -669207 -624549 -444826
7.1434 -607036 -492860 -829765 -590296 -710605 -670204
7.1470 -528858 -572685 -908488 -772172 -568590 -658541
7.1507 -711928 -421552 -552204 -868611 -573809 -1070812
7.1544 -900993 -533168 -814842 -797134 -475104 -582218
7.1580 -725216 -920848 -806277 -1032705 -761664 -751543
7.1617 -665671 -571380 -715027 -1163602 -860040 -797656
7.1654 -901651 -1039998 -918088 -426185 -808003 -1205976
7.1691 -705216 -690199 -119393 -450341 -554831 -675669
7.1727 -397982 -663724 -758522 -783832 -614680 -616652
7.1764 52359 287385 -305268 -72864 -706687 -507667
7.1801 -691956 -717918 -600420 -863383 -724828 -515947
7.1837 -604893 -827252 -870643 -634677 -773603 -661499
7.1874 -367411 -704603 -680192 -462932 -581549 -368449
7.1911 -218894 -600055 -447987 229298 -288741 -359341
7.1947 -797375 -883293 -771620 -812929 -864627 -676133
7.1984 -792300 -668621 -852720 -440266 -656610 -912431
7.2021 -570334 -719387 -697230 -879414 -586549 -712470
7.2058 -520671 -452247 -897148 -770288 -830589 -630677
7.2094 -218978 -788800 -158041 388440 26481 136057
7.2131 -506648 -820810 -610847 -631284 -497985 -518366
7.2168 -633408 -554030 -548018 -420260 -339846 -325872
7.2204 -236800 -386462 -577859 -309067 -155929 -545059
7.2241 -287207 -298959 411234 593220 -312873 959797
7.2278 847362 324728 -114428 -345201 -603392 -735048
7.2314 -851023 -911425 -1024912 -491948 -774026 -775378
7.2351 -644272 -506784 -919267 -709678 -639770 -651459
7.2388 -767063 -1005796 -277009 -956088 -858016 -711313
7.2425 -1116320 -973805 -565899 -648255 -759125 -739857
7.2461 -580708 -820502 -737657 -357808 -691071 -772528
7.2498 -645998 -812483 -643198 -533897 -533994 -335951
7.2535 -480129 -104519 691818 -29829 -75421 -166128
7.2571 -503174 -86582 -11715 -59998 314884 720020
7.2608 638527 54807 1629864 835097 322349 -201042
7.2645 -574245 -463224 -765130 -363984 -846045 -275655
7.2681 -476623 -402919 78029 -96573 78033 -126263
7.2718 -326859 -209356 -381984 -303061 -498466 -408971
7.2755 -514672 -391586 -349839 -290018 -438180 -45054
7.2792 127689 -95213 48160 31951 -508448 -35430
7.2828 -418588 -507706 -376163 63901 -147609 167533
7.2865 311528 869969 1197619 1435279 2193840 2313728
7.2902 1632281 1447319 401570 532489 384345 46110
7.2938 170542 288417 70083 229748 35170 136120
7.2975 -15903 -20838 -377572 -220774 -447792 -96028
7.3012 -103850 -471052 -86159 382843 883545 479487
7.3048 564354 1250392 659899 232870 -33454 -476790
7.3085 -495223 -600269 -650004 -445311 -514097 -418075
7.3122 -128015 13762 705743 1351934 827275 392219
7.3158 156761 -182163 -283170 -476875 -628800 -833044
7.3195 -650998 -749368 -827231 -554814 -503718 -586717
7.3232 -538642 -192743 -287895 -201636 -399638 -831878
7.3269 -395955 -785624 -687496 -827576 -948712 -1065975
7.3305 -545543 -706740 -576400 -672459 -448839 -449823
7.3342 -487802 -811501 -349071 -667825 -296210 -220983
7.3379 -38285 123922 -177900 655304 915006 478747
7.3415 -248557 -127414 -478121 -669511 -619046 -439059
7.3452 -446344 -333715 -265194 -308559 355811 326710
7.3489 696403 150169 -147404 -437923 -361681 -127377
7.3525 83028 79764 -91494 466205 863691 1460705
7.3562 2535861 4156678 5301393 9799985 18089890 23101291
7.3599 17358111 10714219 5746674 2578445 638064 560566
7.3636 192741 78788 -302513 -429358 -272357 -311040
7.3672 -306940 -575839 -495680 -445850 -384258 -440519
7.3709 -612961 -404341 -427814 -426602 -326349 32699
7.3746 120183 -101146 -202804 -397543 -173311 -217332
7.3782 -533579 -831056 -644756 -565061 -561359 -683901
7.3819 -537393 -294972 -497086 -500208 -276472 -651487
7.3856 -843430 -774175 -890781 -950823 -653196 -679075
7.3892 -316203 -178484 -128516 561257 671278 759719
7.3929 286248 -68336 -131488 -687944 -841359 -602375
7.3966 -808152 -828242 -377293 -352643 -391106 -738641
7.4003 -590654 -575787 -698746 -681063 -892112 -699821
7.4039 -373993 -461675 -688006 -749711 -878072 -942469
7.4076 -613985 -820782 -498721 -702782 -776557 -766609
7.4113 -778450 -806969 -632928 -920398 -798131 -629864
7.4149 -997125 -1053165 -494668 -557534 -702662 -744240
7.4186 -531809 -582584 -733837 -727701 -487207 -702152
7.4223 -978833 -1149355 -515768 -525156 -215329 46953
7.4259 994832 751634 481625 124241 -141225 -540079
7.4296 -888831 -832144 -1019968 -569753 -749654 -871774
7.4333 -530418 -1033828 -904357 -753524 -835726 -866652
7.4370 -673956 -842753 -474298 -735010 -956932 -866777
7.4406 -655045 -621362 -1002244 -774737 -841422 -782746
7.4443 -713443 -707488 -480270 -752780 -541974 -675121
7.4480 -764566 -581936 -917233 -827368 -830786 -864259
7.4516 -404841 -705897 -776651 -650439 -470353 -632143
7.4553 -833361 -770344 -763470 -449588 -650601 -801993
7.4590 -754348 -733876 -588490 -288153 -253343 -608233
7.4626 -302208 -216331 -609904 -725272 -638110 -605238
7.4663 -515105 -544471 -605198 -840507 -751998 -591144
7.4700 -563650 -731337 -731012 -837069 -730372 -457124
7.4737 -618481 -769449 -855763 -673693 -938475 -908563
7.4773 -845669 -542376 -777284 -828228 -459176 -665358
7.4810 -652903 -641751 -552197 -848654 -1030078 -488266
7.4847 -679338 -469299 -892289 -825056 -831126 -415379
7.4883 -705077 -609270 -748465 -877725 -726496 -933733
7.4920 -568906 -489668 -717595 -723180 -340236 -899537
7.4957 -664820 -519838 -1232691 -704930 -654804 -796775
7.4993 -687684 -1115123 -612221 -867576 -662607 -592706
7.5030 -822611 -732120 -653660 -435894 -543333 -1052055
7.5067 -332496 -698059 -485085 -762754 -960908 -524771
7.5104 -686172 -802557 -806909 -428561 -662688 -1049682
7.5140 -861651 -624296 -580318 -999849 -758865 -903245
7.5177 -714578 -716105 -751304 -665785 -871037 -793174
7.5214 -814097 -701263 -883928 -962343 -601995 -1050001
7.5250 -513917 -1077967 -932140 -975856 -888910 -976611
7.5287 -1117984 -1025529 -577946 -916591 -1090965 -779792
7.5324 -632915 -617405 -748045 -828729 -854616 -1024636
7.5360 -1094487 -1013690 -632914 -568901 -742678 -772052
7.5397 -664261 -804940 -664902 -785573 -715479 -683925
7.5434 -463661 -812681 -772379 -797487 -679205 -761340
7.5471 -502106 -690869 -806682 -928805 -654183 -892908
7.5507 -891586 -636136 -763686 -703843 -697262 -804514
7.5544 -475518 -879379 -890310 -453041 -609339 -613201
7.5581 -819438 -549540 -924405 -691146 -757525 -659024
7.5617 -734331 -1060634 -1050486 -822340 -497523 -465616
7.5654 -735739 -981354 -561389 -572950 -731170 -817397
7.5691 -763563 -952699 -882293 -796245 -905952 -870381
7.5727 -645764 -491986 -1029662 -683010 -720073 -749641
7.5764 -881450 -1002493 -829146 -721380 -658678 -798171
7.5801 -855649 -540701 -762276 -981112 -667701 -966883
7.5837 -740525 -623010 -813868 -696014 -658299 -765280
7.5874 -963564 -1012538 -810096 -649888 -647621 -971255
7.5911 -533282 -866402 -520148 -686006 -1041882 -1132626
7.5948 -870849 -813704 -1029894 -666213 -1085038 -619269
7.5984 -921683 -673370 -484727 -546029 -1033627 -578966
7.6021 -617186 -604942 -576250 -670243 -854700 -801578
7.6058 -924961 -741256 -781404 -854585 -421192 -845417
7.6094 -779351 -527031 -782254 -746100 -816387 -986806
7.6131 -534923 -754365 -952744 -606437 -789725 -731469
7.6168 -580289 -624930 -848716 -461905 -822855 -478606
7.6204 -806505 -724129 -753151 -596822 -494920 -335569
7.6241 -648638 -540573 -650981 -480304 -585622 -619945
7.6278 -831123 -1020567 -983024 -876873 -664651 -547252
7.6315 -623020 -542552 -806465 -644852 -802761 -504073
7.6351 -891381 -530463 -660722 -848690 -582278 -683325
7.6388 -645051 -1003676 -909814 -344319 -582430 -490624
7.6425 -603139 -555340 -396584 -645623 -553484 -817091
7.6461 -730898 -1075467 -878630 -559015 -788573 -431905
7.6498 -527851 -536157 -637636 -682273 -641557 -754178
7.6535 -489360 -746439 -630347 -603634 -821873 -455400
7.6571 -696518 -682185 -609024 -606727 -205677 -449127
7.6608 -493034 -327524 -937149 -729597 -769288 -822443
7.6645 -880574 -795903 -744586 -482471 -662779 -804018
7.6682 -373380 -698817 -795661 -791983 -745384 -663479
7.6718 -854610 -642661 -784498 -726190 -612622 -623138
7.6755 -607002 -658561 -645563 -790190 -745165 -461004
7.6792 -663109 -779174 -357113 -729434 -761318 -594814
7.6828 -799609 -503694 -904770 -237670 -627986 -496496
7.6865 -722167 -646036 -289046 -730135 -534067 -566778
7.6902 -550344 -568097 -939347 -773444 -568255 -349100
7.6938 -506409 -248883 -758194 -644344 -950769 -1030779
7.6975 -992876 -1209519 -1033203 -630229 -619793 -845883
7.7012 -860371 -1035980 -690865 -986273 -711960 -530159
7.7049 -699137 -941946 -730361 -596511 -611671 -915416
7.7085 -1198609 -731795 -803662 -834715 -760641 -638439
7.7122 -717611 -531919 -857856 -735772 -429020 -654701
7.7159 -611692 -601771 -491654 -914789 -598944 -702432
7.7195 -720601 -709534 -629526 -319864 -104825 -560247
7.7232 -752395 -412852 -534927 -546389 -997439 -472280
7.7269 -609047 -507408 -661851 -643064 -717179 -485520
7.7305 -681234 -1033460 -836479 -625440 -646899 -868490
7.7342 -778346 -883750 -719468 -440159 -356245 -431820
7.7379 -326470 -839820 -864448 -684881 -1276920 -970524
7.7416 -1368552 -1003141 -935872 -1026280 -797528 -1099103
7.7452 -568787 -685416 -438580 -996551 -990554 -811018
7.7489 -615720 -782645 -994611 -731158 -484365 -1059932
7.7526 -652655 -833552 -842930 -957061 -619363 -744055
7.7562 -550497 -562417 -751147 -898063 -821565 -655682
7.7599 -807240 -731732 -778090 -764290 -671862 -1022178
7.7636 -789028 -764708 -643679 -594592 -607279 -658195
7.7672 -616874 -580176 -496855 -862250 -529748 -404380
7.7709 -786047 -411079 -411616 -353248 -750439 -784839
7.7746 -1187757 -992751 -1238622 -715559 -1003606 -931711
7.7783 -849274 -823682 -660772 -1050629 -732818 -965269
7.7819 -962115 -693260 -838605 -777161 -608042 -533782
7.7856 -753087 -809728 -804861 -975061 -992522 -756130
7.7893 -740709 -679773 -945149 -756513 -693310 -397777
7.7929 -444021 -688235 -538071 -159781 -575970 -278382
7.7966 -343017 -1067050 -426821 -695106 -691504 -735293
7.8003 -636896 -668449 -576581 -723494 -563997 -581098
7.8039 -918993 -599257 -630085 -295620 -904979 -720660
7.8076 -229890 -561509 -863664 -858012 -838473 -1135687
7.8113 -781564 -765704 -838231 -790669 -692886 -555534
7.8149 -762856 -505939 -846637 -725505 -497813 -684491
7.8186 -535715 -532937 -613509 -916711 -540641 -745353
7.8223 -567927 -529981 -804238 -641983 -343901 -465811
7.8260 -650058 -421397 -481141 -697398 -101069 -243114
7.8296 -1024023 -924774 -799498 -582266 -719052 -884579
7.8333 -816145 -651137 -947860 -644191 -784133 -675667
7.8370 -711080 -656433 -849115 -582763 -879277 -699064
7.8406 -538922 -817256 -798618 -1037162 -803082 -582608
7.8443 -879086 -853319 -779702 -551963 -1081241 -1012791
7.8480 -1006638 -461077 -738683 -616337 -843821 -1151056
7.8516 -811178 -720929 -995703 -748654 -838453 -719241
7.8553 -750038 -743187 -755458 -839077 -998420 -577192
7.8590 -471516 -452974 -272107 -185176 -366005 -658250
7.8627 -807282 -366774 -860326 -563765 -665780 -798603
7.8663 -595946 -861150 -741354 -464522 -499207 -864941
7.8700 -565629 -455048 -592612 -418307 -655957 -863428
7.8737 -561811 -883279 -825313 -751473 -899989 -906724
7.8773 -534061 -986156 -749362 -648182 -744369 -668663
7.8810 -853597 -735944 -695515 -636837 -997779 -848487
7.8847 -736865 -551193 -830718 -519414 -825529 -571597
7.8883 -534515 -797664 -455472 -498218 -696726 -709050
7.8920 -1017173 -634854 -710847 -677640 -362526 -941397
7.8957 -696911 -540553 -827803 -400042 -614894 -817727
7.8994 -628501 -797429 -753709 -1035864 -704660 -557511
7.9030 -757045 -584046 -181528 -451073 -593614 -544963
7.9067 -588511 -990891 -883060 -576733 -639200 -749596
7.9104 -882980 -877583 -635705 -748190 -552042 -682494
7.9140 -754232 -1040387 -1006762 -952262 -640894 -972583
7.9177 -569654 -891269 -899959 -941271 -971403 -754211
7.9214 -880185 -774482 -719001 -383904 -698547 -811194
7.9250 -526151 -380336 -751063 -621510 -451883 -810480
7.9287 -747059 -349274 -797774 -892945 -735050 -631794
7.9324 -790275 -490517 -668685 -739274 -482487 -441230
7.9361 -918470 -621410 -622466 -682995 -661708 -162579
7.9397 -486810 -451941 -707074 -617969 -602910 -759485
7.9434 -1168764 -822144 -653035 -857728 -1037182 -925112
7.9471 -1199351 -807589 -851839 -730515 -572281 -843518
7.9507 -692201 -687392 -755152 -477004 -696077 -484451
7.9544 -875732 -778502 -717353 -804411 -938342 -620987
7.9581 -1045482 -529942 -678570 -949755 -548859 -498963
7.9617 -631075 -712373 -661061 -509046 -793842 -632869
7.9654 -744293 -575193 -553054 -686920 -667710 -913406
7.9691 -797788 -904947 -623096 -1150066 -715199 -452612
7.9728 -662948 -517902 -400630 -741618 -569402 -521254
7.9764 -582958 -489871 -864213 -702243 -614492 -594367
7.9801 -671510 -907171 -863124 -812247 -531576 -1174894
7.9838 -764950 -772902 -518965 -772435 -644316 -775855
7.9874 -978641 -752535 -754500 -557570 -674506 -776195
7.9911 -696171 -725871 -1139860 -678030 -621646 -718059
7.9948 -929397 -675646 -602866 -317127 -757836 -723664
7.9984 -738378 -1096331 -575339 -386709 -773797 -559493
8.0021 -555352 -515536 -726532 -698760 -394232 -652218
8.0058 -183329 -667478 -782083 -757384 -888015 -959904
8.0095 -666951 -478638 -644247 -765150 -557101 -527229
8.0131 -552428 -857150 -652287 -480568 -827532 -973072
8.0168 -780578 -599624 -596383 -622746 -834072 -820650
8.0205 -699831 -482618 -696232 -895329 -907036 -752395
8.0241 -924048 -632281 -1010508 -737059 -537825 -530508
8.0278 -720221 -699890 -720915 -859150 -740451 -659531
8.0315 -910152 -653968 -767985 -845685 -795689 -1219585
8.0351 -734530 -485563 -664870 -862117 -484022 -485090
8.0388 -504787 -659882 -1078617 -853456 -836429 -922114
8.0425 -959403 -1037532 -690152 -793987 -842771 -961315
8.0461 -849854 -847094 -747979 -767961 -735324 -791002
8.0498 -637528 -532868 -537284 -704417 -755883 -489426
8.0535 -596151 -546196 -806242 -651402 -600127 -493719
8.0572 -643200 -488792 -226658 -459264 -614799 -555983
8.0608 -879494 -698785 -884794 -810138 -513490 -645718
8.0645 -958729 -731348 -620252 -456529 -191815 -414703
8.0682 -554481 -681748 -653286 -482843 -558944 -297833
8.0718 -584606 -446175 -645504 -808670 -828887 -307772
8.0755 -395825 -506682 -603265 -708257 -530573 -703687
8.0792 -656252 -809834 -518768 -1062508 -517020 -732081
8.0828 -647177 -512442 -543956 -864337 -809299 -642868
8.0865 -556055 -407865 -633173 -679853 -785639 -732221
8.0902 -522621 -745596 -760794 -683201 -431436 -648823
8.0939 -814287 -820241 -723745 -829333 -857815 -617458
8.0975 -572893 -729495 -951837 -835389 -751333 -495458
8.1012 -787265 -831385 -704870 -848925 -734828 -545267
8.1049 -595068 -655982 -652877 -655958 -491660 -470503
8.1085 -742809 -440437 -476538 -649566 -770022 -786086
8.1122 -627807 -443007 -1033951 -717194 -784623 -871241
8.1159 -515654 -940958 -1193676 -612070 -1040883 -719225
8.1195 -664478 -514719 -799649 -697660 -717032 -789038
8.1232 -886754 -840236 -817860 -611742 -755304 -575094
8.1269 -629160 -920877 -523515 -755680 -738836 -704613
8.1306 -690347 -843236 -851990 -428196 -563720 -571338
8.1342 -798988 -788125 -472391 -481928 -695081 -582283
8.1379 -563425 -557415 -300012 -699635 -528178 -556325
8.1416 -946983 -504407 -542763 -666502 -496962 -485533
8.1452 -646373 -580057 -516168 -493037 -757494 -603797
8.1489 -784875 -857050 -720466 -1020713 -662985 -432111
8.1526 -830788 -922916 -720244 -788795 -836354 -829274
8.1562 -889347 -609742 -343853 -671008 -800482 -590380
8.1599 -517094 -685136 -740564 -732575 -588144 -655993
8.1636 -981721 -606094 -703060 -752325 -662517 -433354
8.1673 -767939 -701257 -703515 -147859 -519029 -690848
8.1709 -932779 -886197 -641919 -841219 -616196 -800737
8.1746 -736000 -850860 -472540 -612281 -678197 -630409
8.1783 -433173 -506097 -657557 -606612 -631442 -671701
8.1819 -570103 -818177 -969620 -846502 -602268 -870420
8.1856 -766779 -382018 -385906 -843074 -825635 -632404
8.1893 -788347 -650026 -473466 -814483 -609166 -694587
8.1929 -744552 -653306 -893838 -679991 -765852 -507675
8.1966 -378664 -396177 -705235 -600952 -705061 -727366
8.2003 -543359 -592037 -369394 -792331 -520526 -666159
8.2040 -583867 -574816 -517243 -931062 -562837 -350765
8.2076 -483556 -490493 -826538 -664293 -561613 -282379
8.2113 -667670 -854053 -651191 -482869 -151066 -483116
8.2150 -731888 -833488 -702405 -715133 -868460 -701466
8.2186 -821345 -961354 -502950 -853450 -760651 -609866
8.2223 -748236 -597888 -535630 -756936 -979369 -654172
8.2260 -1061774 -480629 -932603 -762630 -829847 -604066
8.2296 -890620 -459307 -522483 -660143 -791075 -594373
8.2333 -660021 -370330 -659189 -663122 -569575 -710018
8.2370 -715497 -641235 -604085 -689981 -766180 -437216
8.2407 -693771 -907285 -537777 -787348 -551098 -645958
8.2443 -651029 -629490 -686136 -646635 -661181 -685391
8.2480 -594644 -681414 -660765 -783896 -822262 -482778
8.2517 -478033 -847402 -802145 -837354 -609601 -860565
8.2553 -548592 -777835 -850368 -630526 -679177 -944203
8.2590 -481447 -738105 -776871 -652461 -582476 -646074
8.2627 -524402 -786318 -655246 -637056 -579743 -885198
8.2663 -827923 -827745 -730167 -427457 -739430 -886283
8.2700 -775604 -670784 -721896 -883268 -825813 -837118
8.2737 -428855 -639850 -954663 -738458 -833759 -845653
8.2774 -838610 -606879 -629480 -679897 -831869 -676012
8.2810 -689253 -632716 -842261 -691440 -641632 -1018707
8.2847 -938531 -630740 -848957 -698426 -641600 -903556
8.2884 -577496 -496394 -509118 -632950 -923242 -929168
8.2920 -599439 -698023 -755711 -687355 -326770 -524455
8.2957 -842294 -490243 -729089 -633583 -394887 -850893
8.2994 -499408 -551371 -677813 -623878 -510933 -719527
8.3030 -706846 -708018 -959063 -671242 -772425 -648437
8.3067 -1069829 -614031 -724566 -648470 -679155 -690078
8.3104 -646587 -764696 -637078 -445832 -651531 -510555
8.3140 -601592 -719387 -710885 -757564 -657132 -720717
8.3177 -547106 -585359 -582016 -485942 -760754 -901186
8.3214 -845094 -473740 -934887 -798853 -834023 -563863
8.3251 -437994 -645092 -548940 -601589 -615280 -469055
8.3287 -586773 -523955 -589536 -245946 -726650 -914091
8.3324 -723017 -701455 -512385 -931802 -708675 -476666
8.3361 -518662 -697645 -633320 -741729 -792133 -819289
8.3397 -1019313 -654679 -709930 -786906 -570555 -712002
8.3434 -612083 -617485 -671071 -764936 -467196 -637617
8.3471 -716812 -810931 -721850 -841143 -833369 -761488
8.3507 -766199 -743574 -521994 -563242 -791272 -659200
8.3544 -952554 -499534 -485474 -840110 -654881 -481453
8.3581 -701089 -520784 -468730 -657040 -461138 -735143
8.3618 -424252 -734631 -545231 -815541 -517064 -711953
8.3654 -662900 -616485 -800340 -703619 -594419 -431688
8.3691 -645065 -932591 -788917 -810674 -731765 -513666
8.3728 -823019 -911232 -588467 -665605 -718190 -760612
8.3764 -740079 -778408 -379990 -625990 -592228 -699708
8.3801 -820173 -790943 -850886 -703788 -614068 -627586
8.3838 -784151 -459153 -813331 -945593 -581581 -727761
8.3874 -590537 -771538 -526184 -455293 -787213 -629758
8.3911 -801217 -806651 -605451 -434832 -811764 -856486
8.3948 -920809 -775051 -792183 -1058417 -686511 -366884
8.3985 -868890 -636522 -444765 -771818 -262356 -498489
8.4021 -535958 -890869 -501768 -836476 -693666 -548947
8.4058 -620893 -673413 -656333 -477647 -348349 -619395
8.4095 -761505 -583335 -588712 -856572 -658242 -784774
8.4131 -686431 -991207 -429561 -1076467 -888813 -703560
8.4168 -604767 -905818 -763363 -914034 -736364 -512602
8.4205 -1145800 -689015 -823932 -593033 -569825 -538428
8.4241 -561463 -713085 -785921 -572628 -566942 -711570
8.4278 -585094 -996233 -669139 -821366 -972997 -904325
8.4315 -401469 -913530 -713083 -732213 -774267 -412951
8.4352 -780357 -791245 -814208 -825750 -577160 -688341
8.4388 -595149 -674107 -531085 -333938 -688057 -782651
8.4425 -626048 -774558 -876364 -592938 -755643 -469986
8.4462 -568347 -597448 -709287 -672267 -738330 -648150
8.4498 -731419 -639867 -933746 -618370 -621736 -544833
8.4535 -674627 -843560 -695255 -841313 -740136 -704913
8.4572 -720568 -583140 -601869 -441379 -664317 -628681
8.4608 -742143 -611130 -523628 -612976 -429713 -768513
8.4645 -700223 -940257 -779658 -800835 -533976 -586925
8.4682 -831919 -644355 -681772 -564240 -396400 -693053
8.4719 -104617 -914129 -764817 -798383 -895572 -905940
8.4755 -791912 -731423 -572679 -796143 -681701 -639234
8.4792 -456286 -429942 -644562 -577154 -558278 -373584
8.4829 -388682 -534740 -640228 -672796 -572860 -830108
8.4865 -459046 -490078 -562371 -645995 -717315 -769762
8.4902 -502597 -953686 -664117 -606569 -731312 -716847
8.4939 -564824 -885290 -784256 -554965 -628429 -515389
8.4975 -573165 -803122 -657748 -708445 -549210 -476356
8.5012 -723299 -649435 -395280 -673835 -748315 -696456
8.5049 -463732 -481539 -271582 -629718 -738717 -363835
8.5086 -516169 -521243 -586799 -737300 -745690 -474463
8.5122 -1005936 -544593 -840903 -598864 -631211 -612774
8.5159 -626379 -892701 -968610 -950049 -716706 -703258
8.5196 -910132 -344854 -538089 -787756 -670266 -611752
8.5232 -577023 -521378 -691755 -445039 -675795 -820228
8.5269 -713251 -605161 -671422 -868296 -613461 -828164
8.5306 -260347 -656914 -536495 -780262 -636339 -1124303
8.5342 -645324 -838248 -720840 -750347 -602661 -427092
8.5379 -566965 -481365 -760485 -592953 -893599 -573005
8.5416 -760559 -904989 -646763 -848414 -608619 -566062
8.5452 -770880 -732432 -1051508 -907611 -708654 -723501
8.5489 -866363 -777232 -507869 -290978 -641014 -376927
8.5526 -680555 -418574 -586534 -589673 -593111 -900382
8.5563 -720297 -817997 -598137 -472204 -489074 -260011
8.5599 -501912 -514987 -590929 -409134 -725904 -578922
8.5636 -787704 -890753 -743406 -755328 -755839 -729121
8.5673 -894128 -791067 -718260 -823649 -357934 -555503
8.5709 -555222 -514206 -666925 -849523 -1151401 -1050939
8.5746 -985927 -724666 -721397 -740752 -1026160 -380445
8.5783 -640624 -1059032 -791872 -742395 -684037 -957684
8.5819 -814635 -811200 -883028 -834076 -504679 -626585
8.5856 -762701 -759205 -644417 -472005 -614372 -446786
8.5893 -694608 -640657 -704580 -552218 -915142 -599501
8.5930 -496470 -516517 -557190 -716487 -600602 -412178
8.5966 -679852 -736376 -650306 -480396 -458675 -722545
8.6003 -814669 -609314 -293381 -645771 -602540 -559816
8.6040 -599829 -439982 -1050571 -729574 -312188 -834564
8.6076 -557025 -465549 -623062 -553639 -841522 -729043
8.6113 -773256 -711566 -517518 -365031 -820192 -915408
8.6150 -621762 -624993 -396481 -737014 -543853 -679176
8.6186 -984727 -841364 -612550 -640165 -652128 -395329
8.6223 -496640 -722336 -506635 -759989 -273548 -600584
8.6260 -364017 -544131 -476130 -534714 -604608 -505755
8.6297 -587941 -336801 -225212 -679427 -433507 -573481
8.6333 -436922 -522233 -645410 -366527 -371396 -443180
8.6370 -297438 -502623 -950810 -668892 -524411 -579707
8.6407 -756134 -543942 -550385 -747438 -886767 -515396
8.6443 -587036 -734324 -548740 -872013 -769135 -638397
8.6480 -438861 -597357 -528752 -732210 -612758 -581477
8.6517 -475271 -595028 -606758 -323516 -1060415 -447502
8.6553 -382991 -584379 -803086 -286631 -665599 -398421
8.6590 -517236 -611210 -831114 -552710 -898643 -722764
8.6627 -494760 -699566 -352675 -791693 -582499 -466979
8.6664 -445544 -714884 -778805 -355766 -817143 -895719
8.6700 -378662 -559800 -769308 -552346 -551298 -703532
8.6737 -536640 -426882 -720265 -431748 -499854 -774569
8.6774 -362727 -420057 -560783 -584981 -586360 -433449
8.6810 -841369 -593533 -872516 -682613 -621100 -749243
8.6847 -529202 -919938 -756919 -606082 -574574 -625000
8.6884 -346144 -631096 -358480 -609673 -422900 -619841
8.6920 -548861 -425882 -478421 -562784 -580340 -755784
8.6957 -249009 -438847 -584528 -863176 -772679 -493814
8.6994 -689303 -639395 -677535 -596264 -791483 -653648
8.7031 -616467 -692995 -518467 -814473 -642403 -869132
8.7067 -484453 -518913 -417594 -645338 -476773 -697824
8.7104 -514133 -379984 -414459 -624695 -507101 -534755
8.7141 -530465 -712811 -988526 -188792 -446220 -858179
8.7177 -406799 -786307 -625413 -533868 -616728 -450210
8.7214 -200025 -280894 -378223 -120910 -667072 -668543
8.7251 -438707 -694989 -492640 -515794 -821200 -600071
8.7287 -502814 -518737 -508000 -654152 -650727 -613599
8.7324 -544004 -595807 -571628 -564625 -504788 -579908
8.7361 -767984 -533375 -668855 -761865 -449247 -517671
8.7398 -538152 -385415 -867747 -660122 -654101 -661159
8.7434 -543717 -262845 -136987 -370115 -408934 -528410
8.7471 -347048 -477688 -282299 -319541 -665221 -580031
8.7508 -331833 -415022 -572086 -569420 -536638 -760701
8.7544 -652013 -553450 -891769 -622105 -646612 -484148
8.7581 -489188 -604566 -659586 -689407 -717615 -813836
8.7618 -671632 -960745 -716290 -769562 -844023 -755048
8.7654 -823173 -310440 -783410 -390254 -529063 -464507
8.7691 -276872 -514315 -756178 -796790 -397603 -308021
8.7728 -550381 -295678 -493581 -583239 -450890 -478134
8.7765 -645760 -575648 -465650 -334170 -523073 -518376
8.7801 -506443 -742533 -523236 -484964 -387375 -795543
8.7838 -472704 -392585 -767282 -791269 -604086 -741352
8.7875 -492077 -598144 -419863 -561854 -582545 -526965
8.7911 -426222 -556435 -660308 -302571 -528689 -188101
8.7948 -499298 -412611 -381037 -558174 -669797 -165615
8.7985 -772162 -905346 -706622 -877083 -550963 -610599
8.8021 -525294 -512107 -231497 -611355 -276478 -450207
8.8058 -299126 -358443 -538001 -616385 -753784 -815527
8.8095 -313288 -683872 -670400 -664191 -629147 -443168
8.8131 -544698 -380790 -298915 -511431 -413098 -746669
8.8168 -735450 -1017591 -1032629 -865692 -1015585 -739439
8.8205 -710421 -805024 -746105 -415723 -516512 -661901
8.8242 -681521 -1011062 -618435 -768023 -729334 -508488
8.8278 -774695 -827538 -674243 -985730 -727033 -499766
8.8315 -419825 -564735 -302389 -502264 -662742 -690975
8.8352 -605655 -863874 -486572 -391548 -224986 -667762
8.8388 -600627 -519717 -766238 -745368 -836720 -472279
8.8425 -720524 -721303 -522233 -507678 -888844 -643574
8.8462 -502172 -472973 -650727 -532236 -592922 -539483
8.8498 -602598 -198039 -583000 -326284 -703697 -420607
8.8535 -373323 -714700 -571716 -346261 -462065 -566735
8.8572 -689302 -528964 -862989 -297331 -429047 -652960
8.8609 -491968 -769053 -502564 -848469 -554145 -433460
8.8645 -266815 -373314 -620352 -599412 -658871 -400338
8.8682 -700622 -464127 -631051 -506891 -352043 -547437
8.8719 -465474 -847486 -384417 -617879 -439927 -740986
8.8755 -870807 -335412 -495876 -714226 -726064 -683536
8.8792 -632300 -692529 -355028 -482809 -662301 -430065
8.8829 -346611 -289667 -609140 -447691 -722932 -549460
8.8865 -894655 -918367 -634136 -655653 -464533 -615258
8.8902 -659287 -525958 -471878 -714039 -759730 -877416
8.8939 -1004737 -356400 -934731 -1254528 -806709 -859365
8.8976 -1024463 -906590 -520334 -822231 -640788 -492395
8.9012 -811136 -912413 -831375 -955764 -562858 -963020
8.9049 -854135 -764363 -768097 -599309 -713924 -334265
8.9086 -827789 -781164 -751746 -762725 -575253 -569951
8.9122 -397227 -919629 -340082 -652889 -665927 -479295
8.9159 -690787 -528266 -609429 -641870 -618546 -476960
8.9196 -830823 -737441 -497977 -421795 -684637 -390804
8.9232 -896033 -750527 -610606 -767931 -706658 -677659
8.9269 -765529 -624242 -870289 -586751 -518626 -601582
8.9306 -691477 -792500 -409749 -646607 -327103 -752231
8.9343 -674682 -807806 -790751 -746065 -394791 -779678
8.9379 -746469 -580199 -568566 -665905 -670222 -686650
8.9416 -540628 -697403 -633400 -593831 -513516 -666087
8.9453 -641946 -490275 -519903 -731162 -447050 -495768
8.9489 -771773 -385173 -791220 -567216 -551207 -531084
8.9526 -529787 -495260 -585536 -594460 -397092 -707503
8.9563 -357481 -530121 -598801 -769830 -689134 -925819
8.9599 -517098 -406555 -588565 -903567 -836820 -497742
8.9636 -725609 -907600 -693444 -841328 -702417 -687154
8.9673 -818895 -446950 -615469 -903265 -657360 -293957
8.9710 -614087 -865202 -749310 -405502 -552918 -705759
8.9746 -650495 -605625 -651374 -567281 -645481 -691165
8.9783 -588483 -467287 -984167 -528570 -699441 -610796
8.9820 -442612 -523322 -388534 -708072 -596754 -579699
8.9856 -547846 -730841 -336578 -685204 -457354 -633724
8.9893 -463373 -652836 -498461 -579705 -630748 -585340
8.9930 -582716 -707485 -758923 -883698 -835143 -417540
8.9966 -566275 -611713 -381017 -490199 -674371 -570538
9.0003 -574985 -260008 -546657 -610495 -282501 -449966
9.0040 -471805 -553025 -565893 -673614 -738495 -552829
9.0077 -496808 -476820 -614222 -635260 -610900 -740276
9.0113 -763431 -630249 -1023371 -567537 -869164 -671922
9.0150 -530865 -916112 -584095 -752162 -555694 -553328
9.0187 -694834 -735036 -401124 -683979 -717224 -510487
9.0223 -780412 -993235 -662229 -637157 -724032 -304485
9.0260 -301962 -365689 -180027 -140282 -359929 -629827
9.0297 -641235 -609351 -306986 -922157 -393823 -754089
9.0333 -201877 -884891 -491729 -799628 -283877 -616271
9.0370 -701161 -700407 -575261 -703994 -803879 -718902
9.0407 -389552 -362900 -527669 -603070 -343183 -613928
9.0443 -794275 -514642 -491167 -788265 -856152 -580658
9.0480 -446419 -453350 -495961 -830455 -809655 -818083
9.0517 -395064 -903176 -664773 -721162 -450342 -566152
9.0554 -301406 -450551 -630311 -616682 -380049 -1017243
9.0590 -673407 -664084 -622562 -532003 -864582 -508383
9.0627 -623694 -637138 -641147 -319248 -598001 -719304
9.0664 -635896 -834666 -287311 -547821 -508726 -392006
9.0700 -810796 -394253 -697029 -468261 -326678 -741642
9.0737 -673129 -442956 -586268 -510030 -571434 -645878
9.0774 -834626 -440227 -554472 -544160 -704041 -809752
9.0810 -341524 -571713 -475838 -319533 -733691 -560172
9.0847 -184167 -783541 -643805 -764926 -490573 -639793
9.0884 -532485 -476215 -628661 -712310 -828812 -728457
9.0921 -500359 -282913 -342778 -435790 -603360 -728970
9.0957 -624595 -753995 -419456 -446342 -696492 -589717
9.0994 -847067 -457233 -844009 -718410 -542046 -593908
9.1031 -877621 -786446 -728851 -674309 -694007 -741042
9.1067 -536429 -658371 -572601 -511204 -456032 -668806
9.1104 -526778 -480428 -580369 -435379 -467222 -655601
9.1141 -615558 -473596 -545555 -526311 -446442 -619653
9.1177 -474925 -432744 -568645 -454777 -577143 -291648
9.1214 -509209 -843994 -738584 -430489 -307128 -686947
9.1251 -656208 -417953 -536454 -550326 -473383 -872719
9.1288 -420783 -549477 -552889 -556363 -646676 -582466
9.1324 -652886 -450301 -962441 -825412 -861571 -461912
9.1361 -308091 -955523 -609309 -862501 -627412 -492346
9.1398 -698358 -842496 -522735 -716531 -602942 -526001
9.1434 -590057 -719409 -733150 -384646 -747076 -530340
9.1471 -673308 -516332 -621019 -606965 -440040 -645745
9.1508 -653553 -417662 -618526 -295667 -525504 -497612
9.1544 -397973 -644151 -535522 -248346 -759834 -491693
9.1581 -720606 -544857 -660925 -528553 -145411 -612326
9.1618 -195696 -614448 -732758 -446480 -120274 -429197
9.1655 -572008 -544074 -572955 -541539 -510876 -723634
9.1691 -755068 -386339 -737551 -372553 -283431 -661420
9.1728 -481277 -200546 -270687 -338679 -173504 -500851
9.1765 -553175 -814778 -557650 -258845 -358040 -746949
9.1801 -638018 -499548 -350908 -455424 -454993 -362264
9.1838 -636476 -270643 -670673 -325742 -654311 -424203
9.1875 -511236 -492377 -240184 -381269 -671558 -270923
9.1911 -557214 -415839 -659097 -583698 -564572 -526428
9.1948 -600504 -397553 -457874 -568559 -722190 -460663
9.1985 -456882 -497838 -215230 -498694 -562499 -802686
9.2022 -591033 -757178 -346504 -596079 -664575 -879916
9.2058 -563314 -421794 -473204 -521440 -471517 -549384
9.2095 -611712 -604902 -525065 -685314 -702058 -625249
9.2132 -988484 -554148 -615812 -898275 -651705 -829397
9.2168 -564959 -641435 -509873 -448863 -675896 -555698
9.2205 -619435 -635049 -471910 -479929 -432365 -597604
9.2242 -786429 -504651 -447346 -622438 -497839 -468422
9.2278 -598448 -430766 -445306 -1245669 -472937 -228335
9.2315 -609005 -542633 -526828 -811708 -501189 -450557
9.2352 -485410 -521838 -645420 -711237 -719311 -859144
9.2389 -685927 -968863 -644054 -400845 -870444 -813816
9.2425 -725655 -643237 -530429 -680105 -1002396 -682486
9.2462 -643188 -587710 -638290 -657390 -609468 -744465
9.2499 -537041 -325067 -644507 -899173 -749748 -545370
9.2535 -626948 -536754 -668080 -604108 -739241 -669931
9.2572 -713469 -748592 -549805 -394978 -330754 -446594
9.2609 -609710 -753714 -551436 -193428 -538019 -475340
9.2645 -599964 -695712 -619566 -587580 -703652 -539980
9.2682 -744131 -610986 -683479 -883388 -646798 -824368
9.2719 -524536 -766369 -462535 -510979 -836440 -652702
9.2756 -276237 -518343 -773984 -612911 -385540 -640362
9.2792 -389334 -542689 -784403 -771097 -778226 -398385
9.2829 -533087 -456603 -268207 -429243 -804942 -891721
9.2866 -390049 -827323 -475110 -568559 -546376 -590424
9.2902 -386841 -582088 -389581 -352516 -641623 -292053
9.2939 -802921 -840792 -447200 -143807 -703180 -870605
9.2976 -758377 -178047 -642796 -754858 -490346 -727058
9.3012 -662954 -806109 -495438 -672753 -814173 -670585
9.3049 -801533 -501630 -456039 -599238 -548939 9586
9.3086 -438502 -673406 -750575 -206413 -516009 -792302
9.3122 -573747 -491760 -517752 -648596 -696347 -326849
9.3159 -542989 -402447 -576915 -433155 -466112 -523464
9.3196 -454086 -648963 -796497 -499890 -327726 -282208
9.3233 -739409 -482720 -106705 -577248 -390536 -522382
9.3269 -547202 -485307 -337144 -501081 15743 -547348
9.3306 -476442 -696538 -605064 -563117 -471777 -515105
9.3343 -434280 -360292 -1003413 -452581 -798484 -843956
9.3379 -783085 -891711 -822017 -858510 -755530 -664289
9.3416 -517312 -560602 -672392 -726725 -123653 -593816
9.3453 -581308 -705924 -610388 -659363 -554220 -344812
9.3489 -785492 -824987 -361678 -484040 -513395 -645996
9.3526 -548679 -602065 -395236 -679829 -679016 -440178
9.3563 -521402 -502057 -325035 -390425 -568225 -600047
9.3600 -371305 -570486 -480348 -519979 -480879 -702457
9.3636 -475035 -463834 -613302 -553046 -581454 -628226
9.3673 -473439 -481984 -691976 -468762 -583002 -845110
9.3710 -618800 -666372 -583467 -761472 -496426 -629952
9.3746 -385930 -513454 -489225 -741109 -624613 -469504
9.3783 -571915 -538357 -801583 -410457 -672324 -202338
9.3820 -779103 -446427 -947962 -686946 -547230 -970734
9.3856 -568796 -567511 -376029 -293136 -663556 -746977
9.3893 -756827 -692407 -498592 -477705 -414102 -522078
9.3930 -478792 -568105 -340220 -760709 -471258 -641780
9.3967 -465787 -590125 -423458 -869518 -841687 -634752
9.4003 -495191 -658779 -589294 -645128 -537770 -579593
9.4040 -462032 -421968 -539065 -546480 -228150 -241913
9.4077 -439713 -494769 -41021 -453781 -187263 -642939
9.4113 -520630 -77787 -616743 -512755 -743353 -337692
9.4150 -697362 -459389 -630767 -671068 -595093 -1000818
9.4187 -795148 -479906 -640462 -188547 -444265 -733381
9.4223 -684989 -842467 -598005 -466542 -614850 -583794
9.4260 -789625 -410213 -384424 -734988 -310441 -653069
9.4297 -531056 -504125 -371392 -726121 -476793 -780478
9.4334 -928862 -570370 -493971 -563845 -775259 -603713
9.4370 -569501 -524501 -522142 -477569 -432906 -684768
9.4407 -798867 -598277 -611755 -789370 -830702 -617290
9.4444 -610260 -306912 -527187 -609505 -445591 -472652
9.4480 -261909 -533785 -831448 -770803 -365250 -577206
9.4517 -726697 -482495 -449901 -428997 -484016 -271901
9.4554 -455619 -750381 -682754 -437999 -599370 -319654
9.4590 -495976 -613380 -507150 -564131 -548693 -355868
9.4627 -266907 -472079 -571026 -459123 -522826 -428186
9.4664 -530253 -524204 -612652 -509653 -359067 -528407
9.4701 -766430 -416933 -321555 -349922 -350195 -623214
9.4737 -664104 -802342 -416072 -588428 -519420 -608983
9.4774 -635708 -401337 -787695 -788104 -182776 -379456
9.4811 -780660 -422726 -698775 -542369 -598536 -434723
9.4847 -461991 -337180 -533854 -454771 -144130 -232852
9.4884 -546509 -571783 -746666 -369939 -465780 -275607
9.4921 -476471 -383917 -827567 -628657 -616990 -545209
9.4957 -625034 -673977 -629892 -494166 -462003 -491971
9.4994 -357267 -560561 -530778 -556427 -362524 -557672
9.5031 -589864 -650171 -699655 -821270 -653924 -739087
9.5068 -887440 -517984 -732226 -696943 -411784 -229481
9.5104 -657785 -396764 -568328 -721784 -744872 -573248
9.5141 -665769 -358014 -509742 -514796 -731341 -692125
9.5178 -615737 -589043 -535473 -186076 -576310 -845229
9.5214 -417641 -539370 -615197 -484666 -441950 -428401
9.5251 -695530 -518792 -686768 -846966 -204426 -455402
9.5288 -724834 -641709 -563186 -597650 -435411 -626011
9.5324 -466994 -609642 -752165 -244189 -535275 -607621
9.5361 -468882 -440014 -348102 -837673 -327940 -412951
9.5398 -626292 -450367 -655235 -660333 -364742 -637621
9.5434 -306966 -358456 -553099 -578880 -664993 -713856
9.5471 -734498 -640566 -748046 -631983 -606833 -653209
9.5508 -431726 -737285 -581530 -403809 -800786 -520134
9.5545 -510313 -426505 -613795 -824149 -725114 -521051
9.5581 -775603 -624925 -786719 -548879 -698893 -316471
9.5618 -597944 -577811 -295588 -532601 -701920 -482968
9.5655 -754601 -423514 -719035 -655343 -313252 -752913
9.5691 -284567 -470598 -630485 -666644 -277310 -815227
9.5728 -625967 -431663 -374448 -638065 -367919 -673464
9.5765 -421703 -677665 -674798 -653489 -270383 -571051
9.5801 -211741 -525166 -581558 -532047 -464146 -600221
9.5838 -621200 -586488 -534854 -747854 -570492 -507900
9.5875 -688283 -341841 -345126 -806124 -323549 -526111
9.5912 -202113 -435761 -505207 -418575 -740981 -643322
9.5948 -487421 -553068 -583677 -198689 -189786 -451102
9.5985 -295220 -738004 -318572 -493947 -343686 -572934
9.6022 -536688 -508601 -486914 -209246 -496350 -460042
9.6058 -451268 -533343 -396464 -664164 -750221 -510304
9.6095 -513281 -412768 -268050 -705361 -539855 -558032
9.6132 -458090 -674105 -298355 -335756 -447085 -465139
9.6168 -500151 -270206 -595559 -437443 -837321 -601099
9.6205 -143409 -469235 -322549 -769719 -524949 -308953
9.6242 -480179 -764129 -543511 -603027 -457695 -672814
9.6279 -548462 -556349 -544512 -685729 -577377 -486134
9.6315 -354123 -390552 -404028 -579575 -842004 -427265
9.6352 -352691 -804549 -502437 -716741 -315782 -557355
9.6389 -453268 -594622 -478894 -314675 -453851 -402401
9.6425 -427352 -844830 -512628 -609413 -447381 -575823
9.6462 -400991 -361903 -334349 -543390 -310583 -445368
9.6499 -498388 -458018 -370957 -449307 -347468 -730798
9.6535 -392111 -849153 -552939 -518779 -638172 -731419
9.6572 -251817 -343047 -487707 -388100 -519622 -348117
9.6609 -746018 -545616 -518537 -468271 -442632 -282102
9.6646 -693103 -317701 -905346 -211017 -707915 -503354
9.6682 -449288 -591133 -440878 -316766 -462759 -452818
9.6719 -488549 -378434 -534724 -512492 -233280 -609041
9.6756 -589490 -501567 -475927 -631701 -755439 -796417
9.6792 -404630 -586235 -508821 -591276 -348227 -404777
9.6829 -396829 -799676 -376035 -468410 -470435 -482230
9.6866 -364758 -429232 -514499 -194764 -110809 -277628
9.6902 -507170 -117310 -699748 -126329 -301132 -480203
9.6939 -179872 -561308 -207673 -464895 -713634 -135325
9.6976 -238782 -286149 -515695 -108268 -473910 -859603
9.7013 -453693 -426399 -627639 -519972 -815238 -535804
9.7049 -497129 -759847 -478732 -691504 -574786 -435769
9.7086 -572665 -756959 -447659 -373866 -708389 -439888
9.7123 -557435 -629509 -852157 -321359 -321673 -755228
9.7159 -671119 -513885 -459197 -365456 -754233 -355695
9.7196 -211220 -423202 -219023 -605240 -351354 -434413
9.7233 -546635 -138841 -714351 -587938 -359616 -527340
9.7269 -349524 -189865 -270122 -626871 -550361 -438611
9.7306 -553837 -832051 -364624 -483823 -616298 -396478
9.7343 -694930 -354919 -606534 -488997 -293873 -661105
9.7380 -419567 -542483 -158168 -591776 -515248 -558367
9.7416 -570550 -525540 -626654 -180503 -565913 -370752
9.7453 -304503 -324401 -113013 -371957 -651383 -538076
9.7490 -246525 -592207 -527518 -538635 -330853 -391483
9.7526 -581568 -498225 -604790 -610762 -541928 -261509
9.7563 -634428 -797658 -288992 -782669 -133421 -467805
9.7600 -502441 -405240 -158023 -551718 -215105 -388240
9.7636 -417033 -243781 196090 -155822 158724 -83366
9.7673 -449000 -473943 -390213 -210621 -156715 13623
9.7710 89513 -3134 -5652 97754 -149788 45243
9.7747 -297434 -48201 -524296 -662782 -353483 -925232
9.7783 -267764 -825908 -400728 -552863 -526626 -328017
9.7820 -91853 -413355 -401415 -453652 -249332 -159301
9.7857 281981 696722 718637 403124 -251192 23210
9.7893 -478462 -503925 -389362 -267046 -284137 -663822
9.7930 -729027 -547713 -735997 -276177 -594659 -467932
9.7967 -452846 -572176 -614464 -234298 -22513 218385
9.8003 539074 956878 1006796 143337 -136489 -400648
9.8040 -513455 -436304 -536737 -835042 -382157 -314785
9.8077 -678599 -390892 -477055 -639976 -464515 -400759
9.8113 -347880 -416745 -471837 -336515 -150618 -528726
9.8150 -200708 -140432 -26310 -576139 -510590 -280534
9.8187 -683935 -352009 -334219 -555351 -577584 -372121
9.8224 -449687 -482438 -590856 -755846 -619040 -303611
9.8260 -521132 -634738 -794589 -366556 -272739 -575894
9.8297 -457540 -432411 -528273 -500067 -402571 -418561
9.8334 -585767 -583363 -329879 -586176 -549756 -279799
9.8370 -687208 -795112 -592824 -268929 -710028 -533490
9.8407 -638128 -654176 -513364 -598437 -541043 -442899
9.8444 -562936 -611895 -600679 -647354 -805215 -575102
9.8480 -566007 -510658 -657508 -409388 -376736 -549871
9.8517 -622350 -443361 -480935 -570806 -453719 -510469
9.8554 -885339 -514287 -336565 -524815 -516269 -522614
9.8591 -542444 -473959 -558241 -501046 -393996 -599424
9.8627 -331170 -302048 -540803 -667278 -519296 -516438
9.8664 -328985 -413597 -369895 -634049 -562928 -571163
9.8701 -457469 -611869 -460450 -248667 -330929 -525714
9.8737 -297072 -256690 -644646 -701711 -588367 -565191
9.8774 -403238 -713842 -539803 -450234 -763061 -925825
9.8811 -637396 -559280 -912395 -258309 -623503 -865768
9.8847 -557518 -587278 -422025 -584705 -574834 -461938
9.8884 -927372 -514771 -679531 -401148 -392675 -480732
9.8921 -541298 -402082 -486184 -788222 -204061 -388634
9.8958 -490704 -607802 -563919 -560155 -603371 -593385
9.8994 -449193 -821857 -407696 -408898 -592085 -581080
9.9031 -589006 -507049 -696690 -553486 -625425 -335104
9.9068 -365218 -732337 -483658 -667768 -420838 -507473
9.9104 -429408 -704046 -556505 -784950 -402650 -701552
9.9141 -674262 -764530 -512484 -811954 -841143 -555493
9.9178 -738498 -887039 -546012 -193791 -646411 -274979
9.9214 -426538 -686228 -801634 -519905 -588916 -596060
9.9251 -495676 -477378 -657046 -453766 -513826 -436840
9.9288 -383236 -512721 -524327 -589423 -473906 -687036
9.9325 -546996 -245489 -452836 -430323 -451611 -413607
9.9361 -545004 -626885 -94225 -561130 -310013 -620512
9.9398 -342770 -453137 -476288 -284106 -196172 -494940
9.9435 -540815 -532247 -419328 -379499 -364954 -479189
9.9471 -599004 -373338 -492711 -448093 -861928 -553559
9.9508 -638165 -637898 -365088 -472799 -445856 -605195
9.9545 -334370 -177912 -595244 -416442 -541450 -668683
9.9581 -685611 -234615 -440159 -684257 -135764 -559672
9.9618 -564929 -562545 -548011 -510601 -594407 -599772
9.9655 -351533 -654999 -401729 -469814 -528207 -458630
9.9692 -275790 -655020 -480431 -409819 -305819 -331081
9.9728 -697645 -817170 -315591 -488929 -648390 -482143
9.9765 -844993 -648816 -534372 -775350 -485951 -393606
9.9802 -458431 -311058 -294699 -562926 -533769 -551929
9.9838 -584765 -634778 -441746 -583424 -513550 -355494
9.9875 -386043 -418694 -288998 -393750 -436105 -367209
9.9912 -638935 -599604 -612203 -263149 -362555 -387591
9.9948 -435626 -293871 -590435 -416492 -395455 -326162
9.9985 -320924 -8138 -676539 -202806 -280093 -451977
10.0022 -217988 -506198 -472966 -635652 -894690 -599761
10.0059 -668354 -370525 -463164 -246744 -468739 -536666
10.0095 -231110 -427402 -311587 -387764 -510409 -578688
10.0132 -348777 -235760 -577754 -666987 -348283 -364922
10.0169 -550496 -669935 -490407 -334448 -638767 -407900
10.0205 -508443 -660432 -669503 -414086 -500965 -390082
10.0242 -563276 -477098 -479727 -149818 -380961 -595143
10.0279 -550372 -685102 -512008 -563521 -791761 -643483
10.0315 -453729 -398831 -450504 -522512 -380062 -547794
10.0352 -327688 -384682 -469793 -260487 -442696 -410529
10.0389 -456833 -492287 -512427 -418213 -605504 -107522
10.0425 -404116 -290486 -275641 -519321 -645539 -466383
10.0462 -457169 -457624 -670618 -518133 -495361 -480770
10.0499 -826373 -604952 -511595 -743599 -467894 -179135
10.0536 -311936 -431162 -480943 -407112 -406247 -278101
10.0572 -487253 -438625 -669103 -335749 -332586 -399410
10.0609 -573942 -295600 -573323 -413979 -379920 -74753
10.0646 -709522 -486379 -129231 -746045 -509162 -566246
10.0682 -570639 -678046 -428940 -413842 -687019 -531010
10.0719 -581879 78600 -595184 -513552 -579230 -450969
10.0756 -207061 -609478 -165725 -522524 -781003 -371163
10.0792 -506829 -567790 -617492 -250484 -649377 -520402
10.0829 -456953 -316133 -270175 -519306 -645763 -673724
10.0866 -438685 -400930 -409156 -556566 -442975 -392069
10.0903 -295293 -742082 -294981 -513632 -328412 -577260
10.0939 -710834 -428859 -384934 -502610 -273918 -392865
10.0976 -411715 -489327 -493446 -417992 -595683 -594062
10.1013 -124641 -191890 -343921 -345465 -530281 -48385
10.1049 -685697 -679092 -880233 -608926 -968075 -725195
10.1086 -687348 -642481 -488741 -528988 -400343 -396474
10.1123 -457763 -600792 -705002 -551635 -160127 -611151
10.1159 -579276 -638327 -332974 -460376 -681907 -151088
10.1196 -420438 -464151 -605670 -709245 -675545 -683936
10.1233 -390218 -475883 -511385 -504059 -589083 -356519
10.1270 -228696 -666211 -780394 -655484 -573352 -532860
10.1306 -197717 -639449 -557988 -663906 -446718 -550140
10.1343 -478181 -337805 -262451 -389393 -384847 -577319
10.1380 -231435 -359406 -525558 -420522 -533530 -653428
10.1416 -536956 -499502 -428433 -588451 -515503 -439413
10.1453 -225944 -340637 -446733 -332636 -648291 -587401
10.1490 -449025 -246521 -574180 -774371 -516127 -612969
10.1526 -486895 -18496 -222638 -61419 -593426 -159941
10.1563 -457784 -313384 -650010 -280467 -315029 -470925
10.1600 -624825 -194783 -360786 -570181 -591823 -748861
10.1637 -632631 -476430 -838635 -728248 -348670 -506485
10.1673 -726058 -675082 -644285 -473992 -372597 -409831
10.1710 -581662 -545553 -420904 -500343 -470725 -789847
10.1747 -509175 -486732 -636096 -730140 -429361 -543070
10.1783 -436507 -603519 -599251 -339343 -831091 -397120
10.1820 -749342 -581493 -466674 -267470 -359348 -386137
10.1857 -459006 -599206 -640699 -322659 -417819 -575681
10.1893 -690341 -558805 -515620 -885121 -353794 -634785
10.1930 -108977 -561333 -413231 -498377 -268611 -468695
10.1967 -581819 -526905 -275403 -557390 -479173 -473420
10.2004 -633718 -411809 -517193 -305489 -323868 -338513
10.2040 -502301 -409747 -775889 -601483 -39460 -484477
10.2077 -432232 -343553 -637315 -770770 -715443 -788063
10.2114 -303725 -687764 -614086 -448440 -369565 -391753
10.2150 -328254 -422218 -516861 -186052 -281979 -380282
10.2187 -248976 -302855 -230932 -476495 -376067 -411592
10.2224 -729639 -623694 -705859 -445845 -485619 -507262
10.2260 -821408 -415477 -402988 -504239 -180087 -867485
10.2297 -595506 -674780 -546031 -393758 -513423 -413659
10.2334 -428473 -210311 -470831 -586227 -679081 -540751
10.2371 -475482 -539335 -422691 -751416 -399247 -471552
10.2407 -257863 -460107 -340906 -337620 -520735 -202740
10.2444 -876324 -561699 -459128 -449890 -222729 -446739
10.2481 -593406 -409890 -470342 -365198 -489159 -429195
10.2517 -720682 -662091 -460442 -718248 -703755 -589561
10.2554 -526666 -713452 -234482 -685825 -458824 -149181
10.2591 -539658 -287003 -629508 -454070 -608836 -305226
10.2627 -355270 -22493 -758592 -271457 -197506 -616142
10.2664 -420943 -522162 -644097 -580395 -432418 -694184
10.2701 -655657 -516566 -575605 -461572 -243514 -464646
10.2737 -170276 -351187 -663608 -245244 -223223 -537846
10.2774 -374754 -246559 -199329 -230991 -495265 -209655
10.2811 -209235 -584013 -289694 -625242 -753922 -408229
10.2848 -644066 -542773 -552643 -306698 -906568 -213902
10.2884 -325711 -782928 -480135 -545768 -571411 -609856
10.2921 -739154 -352011 -807406 -553876 -592124 -531964
10.2958 -660306 -496731 -479808 -673865 -448913 -364849
10.2994 -600285 -489625 -373484 -643190 -645625 -540126
10.3031 -355796 -388722 -182672 -781010 -507507 -533599
10.3068 -644479 -322355 -486701 -488223 -528194 -591267
10.3104 -334805 -463566 -538817 -634799 -593629 -435292
10.3141 -588249 -608248 -464255 -588751 -339831 -439979
10.3178 -769731 -664753 -406054 -364791 -568479 -294045
10.3215 -398675 -552635 -678280 -534470 -581228 -709535
10.3251 -773846 -594244 -391887 -458115 -640914 -440206
10.3288 -572317 -334080 -455846 -327823 -461772 -671130
10.3325 -440541 -474345 -570446 -682277 -399855 -310567
10.3361 -426464 -631268 -675501 -506322 -560268 -418753
10.3398 -794233 -585372 -366989 -528010 -655049 -471748
10.3435 -380395 -562224 -275761 -338686 -453829 -118938
10.3471 -336422 -574381 -325274 -263409 -448988 -558394
10.3508 -561919 -573271 -200668 -686373 -625285 -819466
10.3545 -377445 -763729 -642280 -502702 -262769 -361890
10.3582 -473576 -662489 -405216 -530614 -533741 -327349
10.3618 -655538 -699375 -580488 -861371 -269455 -374140
10.3655 -448773 -535063 -336083 -308570 -516803 -171255
10.3692 -298738 -759991 -481654 -364359 -296817 -419621
10.3728 -362870 -135867 -462608 -633498 -607097 -618094
10.3765 -748863 -713564 -640814 -306287 -336462 -651491
10.3802 -387475 -308621 -659949 -585689 -310544 -763572
10.3838 -485075 -576596 -224344 -348275 -278891 -413066
10.3875 -581952 -518133 -503864 -799504 -643508 -128458
10.3912 -343725 -682417 -567784 -466735 -391421 -577782
10.3949 -567871 -826357 -392663 -587872 -202727 -594937
10.3985 -595756 -414332 -508303 -284294 -668396 -467947
10.4022 -433593 -641457 -430439 -501382 -776060 -409028
10.4059 -511545 -691399 -302010 -366876 -583605 -625694
10.4095 -553765 -428151 -427184 -510182 -238051 -735446
10.4132 -545006 -460587 -452790 -516597 -563049 -455586
10.4169 -352112 -226170 -547846 -653980 -702556 -823842
10.4205 -392976 -512227 -351423 -158699 -336905 -295907
10.4242 -590731 -435283 -712068 -447775 -343901 -563790
10.4279 -618017 -566221 -352181 -766997 -388642 -339037
10.4316 -789712 -512075 -397703 -288678 -220691 -640430
10.4352 -258280 -416916 -693303 -400775 -583698 -505994
10.4389 -163557 -391440 -323669 -342952 -342892 -480149
10.4426 -367854 -310076 -509397 -607776 -362082 -166182
10.4462 -399937 -207920 -600194 -495144 -523443 -498271
10.4499 -577997 -282904 -334793 -32918 -477798 -587186
10.4536 -631323 -415919 -505950 -517472 -279965 -329686
10.4572 -497593 -741590 -347428 -167762 -323231 -186435
10.4609 -520812 -435261 -478693 -233347 -413297 -278284
10.4646 -436599 -236890 -366583 -482292 -708514 -149424
10.4683 -393851 -509913 -494601 -234856 -607308 -503876
10.4719 -247316 -290667 -462936 -503246 -504574 -368985
10.4756 -625495 -579140 -647211 -496265 -528255 -461943
10.4793 -375375 -275207 -398774 -154266 -603237 -165243
10.4829 -486196 -613616 -383594 -343156 -471304 -473001
10.4866 -520554 -167313 -917173 -439790 -422664 -401576
10.4903 -402025 -479384 -188327 -541141 -399672 -532338
10.4939 -470276 -508690 -416739 -229627 -179107 -431909
10.4976 -644886 -538150 -277511 -329434 -394017 -320449
10.5013 -399827 -582051 -228628 -523913 -389350 -184340
10.5050 -569299 -578319 -718489 -762454 -636369 -426255
10.5086 -458464 -533800 -433306 -338026 -322360 -362606
10.5123 -228234 -144271 -643439 -383688 -285436 -175584
10.5160 -278879 -434248 -202576 -461719 -568123 -263080
10.5196 -491809 -518167 -624425 -219205 -656213 -261766
10.5233 -393030 -453100 -340947 -433616 -631245 -761644
10.5270 -674863 -316589 -312760 -215795 -517909 -148329
10.5306 -702705 -455029 -302906 -512791 -559547 -407535
10.5343 -426071 -535869 -538923 -192451 -339340 -618715
10.5380 -368718 -418021 -286264 -335036 -494911 -432860
10.5416 -463953 -405398 -498899 -662463 -326894 -553101
10.5453 -816937 -468460 -247986 -247079 -157100 -348443
10.5490 -535752 -382837 -480101 -194615 -279163 -640670
10.5527 -399597 -435848 -473362 -223007 -596834 -619161
10.5563 -830979 -384423 -496616 -681094 -345604 -568610
10.5600 -301035 -217558 -432306 -168998 -437535 -716865
10.5637 -246944 -412996 -403573 -518088 2243 -237055
10.5673 -420894 -582952 -570328 -697063 -447063 -476158
10.5710 -404452 -40201 -76493 -361027 -444973 -400913
10.5747 -303521 -346230 -380084 -544401 -409994 -572211
10.5783 -665496 -345177 -452371 -596803 -509634 -181478
10.5820 -613491 -611510 -584396 -386138 -337403 -520143
10.5857 -595741 -463385 -504509 -549300 -591778 -606183
10.5894 -394553 -578754 -115309 -528687 -336669 -126813
10.5930 -629235 -286832 -308964 -215228 -370135 -197627
10.5967 -597284 -244851 -365256 -415486 -481822 -68156
10.6004 -436872 -349574 -477201 -535438 -498876 -169080
10.6040 -680509 -415387 -387050 -212026 -726574 -374323
10.6077 -445800 -496488 -572284 -261744 -400529 -650154
10.6114 -741465 -415034 -385958 -385580 -455363 -603963
10.6150 -83893 -527762 -176989 -524781 -477255 -541381
10.6187 -261680 -191761 -584179 -315715 -532563 -518452
10.6224 -335126 -621964 -533345 -445975 -569897 -159108
10.6261 -385857 -435885 -492731 -117271 -355036 -841975
10.6297 -614945 -778589 -696158 -309037 -414330 -300383
10.6334 -550403 -609634 -294617 -180701 -98210 -688102
10.6371 -388993 -437993 -353545 -401884 -141024 -497145
10.6407 -445473 -406509 -641032 -338629 -610239 -573734
10.6444 -416479 -366433 -726816 -247049 -329215 -294262
10.6481 -532758 -662490 -611166 -355982 -315104 -295301
10.6517 -401520 -235464 -433835 -347981 -323699 -525096
10.6554 -556707 -323561 -226957 -455575 -181304 -304341
10.6591 -554409 -421619 -502887 -180608 -173135 -214508
10.6628 -209677 -730140 -378954 -677884 -156050 -245771
10.6664 -476215 -448973 -470727 -432120 -436677 -585038
10.6701 -24853 -415018 -275711 -341840 -576899 -436079
10.6738 -516060 -792431 -345664 -631221 -302779 -278516
10.6774 -475756 -547314 -604719 -499064 -612636 -330930
10.6811 -499796 -362763 -582774 -683761 -631733 -481524
10.6848 -306621 -375716 -391022 -324239 -110932 -639341
10.6884 -457663 -257790 -424747 -477408 -134837 -275395
10.6921 -482261 -270797 -520648 -190132 -502229 -254683
10.6958 -277580 -307454 -592947 -367469 -37719 -329690
10.6995 -505383 -68899 -592992 -100749 -512425 -372719
10.7031 -301895 -311991 -643611 -338870 -216053 -729250
10.7068 -451585 -307444 -595279 -263362 -588278 -433258
10.7105 -480005 -296562 -518816 -372478 -194004 -368915
10.7141 -440370 -700023 -657708 -403816 -756327 -346337
10.7178 -217984 -346258 -544794 -205051 -404419 -481455
10.7215 -598763 -251947 -437987 -388023 -502992 -276594
10.7251 -252177 -404585 -4659 -346984 -483543 -428454
10.7288 -268668 -326990 -593471 -627324 -284939 -456739
10.7325 -682122 -594125 -396328 -339658 -246036 -440373
10.7362 -363228 -92142 -512530 -311605 -535675 -324512
10.7398 -8857 -402251 278795 -187898 -289567 -470687
10.7435 -275488 -433561 -102345 -321129 -458907 -608798
10.7472 -531696 -491320 -514713 -656110 -535451 -318002
10.7508 -106388 -565358 -117560 -145510 60855 -600509
10.7545 -73283 -388733 -326752 -279764 -227068 -396337
10.7582 -588980 -236660 -195157 -68143 -249095 -269777
10.7618 -743342 -779898 -458880 -480845 -223153 -120620
10.7655 -309129 -259336 -379975 -582373 -424674 -475780
10.7692 -591713 -354175 -301421 -438582 -564833 -241433
10.7729 -517468 -381872 -244170 -61443 -610903 -617241
10.7765 -275152 -433239 -279301 -365304 -403384 -227251
10.7802 -323456 -438091 -297523 -206220 -357451 -222416
10.7839 -517616 -729601 -425950 -324561 -375627 -192224
10.7875 -358455 -464375 -395508 -384492 -342442 -523382
10.7912 -315720 -417672 -432389 -513348 -422083 -525417
10.7949 -454583 -245874 -675151 -392607 -397678 -145290
10.7985 -527904 -440701 -448876 -736187 -353986 -714111
10.8022 -342085 -667288 -238097 -386417 -192638 -481117
10.8059 -192339 -480394 -377609 -420861 -478216 -357862
10.8095 -543205 -397091 -588327 -572935 -319626 -487532
10.8132 -159008 -263264 -495304 -200863 -458598 -409720
10.8169 -356110 -519623 -295748 -281831 -603627 -397954
10.8206 -244239 -132981 -253749 -182982 -310369 -402703
10.8242 -430801 -272173 -318643 -507985 -399852 -337493
10.8279 -269189 -796863 -527802 -397979 -294971 -353723
10.8316 -681858 -401215 -429556 -518726 -310712 -514495
10.8352 -469453 -439197 -291784 -244234 -737634 -883978
10.8389 -703460 -187459 -544011 -620402 -465500 -426392
10.8426 -250236 -176543 -250985 -101668 -460536 -706294
10.8462 -295065 -149661 -390076 -368713 -410123 -686776
10.8499 -344806 -326953 -442244 -374977 -314867 -704777
10.8536 -8781 -378744 -161566 -416110 -368637 -354292
10.8573 -389092 -370431 -420788 -393759 -344707 -493857
10.8609 -271305 -541242 -327571 -591128 -275317 -115017
10.8646 -241823 -193497 -260014 -388657 -478383 -221344
10.8683 -709472 -369955 -244665 -486850 -517799 -601876
10.8719 -137094 -338832 -496579 30092 -399623 -449202
10.8756 -467673 -514956 -337866 -364940 -568174 -212136
10.8793 -481235 -252983 -261767 -499012 -98956 -336775
10.8829 -248900 -121377 -501435 -391599 -446145 -468033
10.8866 -120959 -289703 -294653 -522490 -489037 -395505
10.8903 -303315 -241432 -252966 -688747 -410643 -553266
10.8940 -465949 -333791 -200778 -464321 -400041 -320348
10.8976 -429693 -174474 -179012 -250462 -695021 -471007
10.9013 -431395 -557033 -524726 -74025 -434105 -293282
10.9050 -293798 -431321 -451437 -429715 -292257 -181388
10.9086 -202794 -385848 -608195 -337828 -359295 -429153
10.9123 -495681 -419375 -619874 -705590 -246001 -405699
10.9160 -48040 -195379 -520978 -251661 -393869 -279320
10.9196 -293076 -184023 -245881 -333520 -482769 -340412
10.9233 -409374 -237225 -326819 -587987 -367379 -303046
10.9270 -145368 -304616 -152788 -239819 -201487 -392624
10.9307 -97687 -137520 -428591 -308810 -255336 -219400
10.9343 -554953 -145843 -634717 -425484 -615091 -313247
10.9380 -314223 -128610 -167137 -311141 111440 -237171
10.9417 -187556 -361849 -288452 -194375 -178427 -378157
10.9453 -133672 -430721 -289757 -166466 -264365 -345716
10.9490 -200959 -386331 -323572 -327650 -309415 -219658
10.9527 -184573 -89545 41875 -258583 -218526 -401173
10.9563 -126383 -294980 -102848 -358076 -178843 -331564
10.9600 -96789 -152235 -142930 -161958 -358909 -63641
10.9637 -409554 -444468 -149700 -176319 115017 189051
10.9674 -9012 120559 117653 -168629 -234628 -133246
10.9710 -70963 -166933 -246718 -151578 -79415 29913
10.9747 -64360 -99446 362175 470748 272002 342025
10.9784 644550 741951 705807 1253264 1180108 797541
10.9820 -264869 -1503352 -3110614 -4194515 -3955745 -2762186
10.9857 -1185303 -110823 -407592 -650434 -845524 -371745
10.9894 -268433 -746972 -506560 -594079 -422801 -532986
10.9930 -194883 -522950 -311409 -433052 -847833 -436347
10.9967 -495092 -723693 -475649 -532958 -519930 -657776
11.0004 -829465 -668592 -501055 -285721 -492029 -519602
11.0041 -474894 -361772 -657373 -226286 -405428 -543679
11.0077 -514377 -659302 -634156 -468285 -375305 -319310
11.0114 -628919 -278156 -295362 -432496 -447838 -307053
11.0151 -484135 -291588 -295545 -533751 -397911 -484932
11.0187 -423520 -633570 -455871 -485232 -616932 -302192
11.0224 -416824 -520132 -553197 -493621 -509114 -115370
11.0261 -445253 -297309 -192629 -457963 -403647 -144949
11.0297 -548863 -280043 -799531 -208581 -344568 -317359
11.0334 -423555 -587655 -332362 -301406 -303813 -673351
11.0371 -466645 -630111 -357068 -629175 -483224 -300875
11.0407 -183946 -452940 -551710 -567352 -226496 -156985
11.0444 -295823 -613533 -127276 -350355 -421065 -569905
11.0481 -147510 -215927 -509616 -407367 -492702 -513755
11.0518 -348545 -791114 -130574 -480397 -511117 -373255
11.0554 -66450 -303603 -348394 -221227 -189749 -368094
11.0591 -514928 -511105 -306339 -308439 -1014 -321389
11.0628 -512377 -427224 -494785 -347434 -591768 -299358
11.0664 -479218 -116429 -776484 -558959 -262372 -459181
11.0701 -476062 -229126 -474568 -384629 -678651 -325909
11.0738 -210135 -228248 -458650 -576403 -433121 -680350
11.0774 -154943 -586924 -347445 -466008 -648973 -328443
11.0811 -722366 -766410 -336069 -449998 -568193 -344764
11.0848 -393034 -342273 -601689 -769618 -442464 -529096
11.0885 -532500 -366872 -636402 -572508 -590970 -582118
11.0921 -399241 -325701 -350042 -150652 -372047 -250003
11.0958 -337488 -517513 -566907 -267433 -437089 -677764
11.0995 -511581 -411910 -382974 -249362 -638960 -472401
11.1031 -133580 -509289 -145426 -499997 -383544 -99059
11.1068 -504328 -441628 -663320 -406401 -841851 -282997
11.1105 -216500 -478630 -363992 -704121 -475773 -571847
11.1141 -571184 -163340 -248960 -176308 -394641 -299301
11.1178 -515989 -231034 -199093 -467972 -554586 -181153
11.1215 -173738 -374410 -111463 -415026 -385438 -335489
11.1252 -593395 -586490 -281367 -669583 -296144 -397659
11.1288 -771612 -436863 -472636 -382325 -446200 -375549
11.1325 -338159 -461952 -599782 -430172 -484940 -261198
11.1362 -709612 -139775 -191637 -892618 -747887 -621643
11.1398 -368113 -379777 -358668 -184475 -407910 -346195
11.1435 -195094 -325860 -543414 -491438 -850446 -326593
11.1472 -314972 -369201 -327723 -327884 -608999 -454418
11.1508 -513964 -488537 -469425 -199573 -539589 -510749
11.1545 -626238 -339311 -461321 -255089 -799142 -603704
11.1582 -453116 -411671 -387599 -601165 -434753 -522670
11.1619 -414568 -251991 -202534 -229998 -430011 -343057
11.1655 -343751 -548461 -48460 -249598 -338184 -382648
11.1692 -395901 -282522 -272941 -559902 -141698 -425701
11.1729 -121088 -107858 -632228 -322291 -630132 -471592
11.1765 -482844 -469440 -140116 -309195 -393526 -231918
11.1802 -569929 -709557 -474191 -340217 -213080 -339201
11.1839 -366438 -386927 -195383 -192036 -213161 -349655
11.1875 -219454 -454174 -318690 -317729 -688628 -375740
11.1912 -482719 -381914 -496450 -421654 -241598 -440561
11.1949 -519050 -464963 -438478 -334591 -746606 -674022
11.1986 -607760 -247611 -327485 -128843 -186358 -398121
11.2022 -408323 -400484 -652289 -488634 -313299 -328459
11.2059 -583496 -590606 -301401 -206027 -297437 -339107
11.2096 -106786 -350773 -424753 -151985 -534225 -425916
11.2132 -192728 -29493 -517319 -643113 -298299 -206119
11.2169 -290153 -416506 -403483 -514305 -576064 -460701
11.2206 -251574 -255362 -471838 -294684 -446305 -437729
11.2242 -221711 -454278 -540628 -223865 -618123 24585
11.2279 -141539 -317385 -397214 31958 -243993 -238087
11.2316 -161103 -583729 -124187 -341010 -352138 -353217
11.2353 -292976 -562024 -381328 -396709 -638248 -506514
11.2389 -242788 -362645 -571800 -368047 -315876 -306811
11.2426 -150229 -433677 -330224 -464604 -241160 -333595
11.2463 -500687 -343391 -487945 -498007 -501844 -508606
11.2499 -242096 -247725 -495838 -399379 -368622 -494915
11.2536 -473760 -205778 -263432 -118828 -349680 -549625
11.2573 -748958 -114661 -281498 -504535 126813 -311470
11.2609 -216980 -157126 -194919 -540084 -377212 -62531
11.2646 -483728 -410420 -298175 -266113 -559020 -420431
11.2683 -293201 -364859 -533927 -374515 -227017 -426800
11.2719 -620765 -496534 -384853 -433584 -651477 -349937
11.2756 -167551 -244128 -301185 -449878 -288903 -623445
11.2793 -448042 -293993 -537157 -342985 -72543 -287348
11.2830 -217946 -260391 -308148 -137950 -328507 -202094
11.2866 -798370 -526310 -460393 -303183 -619424 -681538
11.2903 -577347 -652347 -627448 -567133 -261853 -316248
11.2940 -304145 -301675 -522904 -259927 -361406 -631725
11.2976 -436006 -462534 -325038 -376491 -396982 -288670
11.3013 -391627 -348721 -614791 -582013 -340468 -591213
11.3050 -467210 -489395 -475911 -298208 -302112 -192540
11.3086 -381962 -615125 -486032 -890329 -373631 -430709
11.3123 -584445 -258638 -276564 -869550 -607666 -705720
11.3160 -365473 -491040 -798809 -541511 -409956 -542334
11.3197 -527869 -484802 -390220 -705585 -367987 -297703
11.3233 -446925 -377477 -367742 -264978 -453321 -593038
11.3270 -789792 -174495 -593834 -493067 -200504 -240172
11.3307 -550953 -197223 -184194 -381765 -258079 -479916
11.3343 -493127 -40610 -574085 -475969 -615421 -128326
11.3380 -248189 -543682 -424068 -522577 -620465 -477173
11.3417 -322077 -446634 -418723 -401842 -496346 -266229
11.3453 -460499 -66561 -424129 -429442 -431538 -400463
11.3490 -202815 -627664 -350147 -431593 -169775 -403795
11.3527 -656405 -430581 -352676 -500529 -707844 -630053
11.3564 -537927 -404514 -504768 -532033 -258893 -421772
11.3600 -172852 -270762 -302347 -616112 -636186 -408498
11.3637 -517953 -639965 -613371 -436779 -663934 -798442
11.3674 -434625 -328284 -681242 -333087 -546752 -341918
11.3710 -522344 -566248 -528146 -461683 -510702 -595606
11.3747 -22578 -292369 -119215 -386824 -292816 -328422
11.3784 -575011 -513724 -731751 -426812 -512794 -388008
11.3820 -607125 -183884 -192807 -363112 -433085 -426162
11.3857 -375299 -117714 -216377 -178552 -131820 -150130
11.3894 -569148 -236883 -538070 -175846 -418784 -461992
11.3931 -372699 -478491 -527778 -534849 -533432 -322607
11.3967 -526893 -338533 -224748 -682040 -417051 -556831
11.4004 -361543 -358780 -495805 -591470 -221691 -431879
11.4041 -473415 -85561 -778864 -402399 -401210 -317663
11.4077 -610438 -610407 -362668 -269460 -57522 -391468
11.4114 -730629 -509945 -477464 -34091 -305649 -559987
11.4151 -84815 -86639 -473759 -264440 -199124 -396462
11.4187 -349385 -391897 -608385 -237095 -672389 -557389
11.4224 -491941 -564839 -401295 -419687 -394161 -474012
11.4261 -264149 -239221 -198449 -294530 -161844 -405270
11.4298 -533556 -321269 -256007 -116241 -257438 -328169
11.4334 -246679 -136101 -427358 -243665 -501823 -458422
11.4371 -398100 -114331 -88560 -347600 -240710 -257162
11.4408 -398910 -461331 -339081 -470734 -551013 -534130
11.4444 -401796 -494216 -318473 -425903 -403294 -420764
11.4481 -494051 -140786 -492758 -408925 -421475 -608550
11.4518 -405609 -148133 -359995 -632003 -409439 -71449
11.4554 -428299 -507456 -251077 -81628 -121251 -140838
11.4591 -196890 -397687 -156402 -504303 -635306 -680786
11.4628 -368459 -255727 -377815 -278588 -376866 -243554
11.4665 -231802 -165242 -378899 -561871 -421879 -559943
11.4701 -547022 -238999 41152 -486322 -396370 -214655
11.4738 -601548 -203389 -502164 -363836 -434406 -303685
11.4775 -411432 -259629 -155043 -222245 -276802 -521820
11.4811 -526683 -506952 -387704 -467559 -183566 -588472
11.4848 -461961 -475117 -249636 -151355 -515643 -360256
11.4885 -180925 -327534 -450720 -161541 -275381 -394564
11.4921 -474433 -208409 -230221 -313101 -440730 -265293
11.4958 -283263 -194809 -93123 -124089 -136748 -317344
11.4995 -161239 -465638 -310506 -124477 -280456 -594404
11.5032 -430145 -274466 -362230 -288783 -347057 -206228
11.5068 -207138 -337483 -236486 -260216 -323933 -444731
11.5105 -460137 -108883 -378218 -393336 -376357 -354684
11.5142 -295164 -466898 -324726 -216899 -583838 -395372
11.5178 -197115 -706548 -377436 -610443 -242634 -530640
11.5215 -391969 -519830 -575329 -392535 -367762 -394401
11.5252 -177251 -209353 -287556 -328216 -335493 -101960
11.5288 -111986 -579283 -164903 -549437 -266557 -188803
11.5325 -449336 -697562 -48757 -526812 -117739 75876
11.5362 -510807 -334271 -283151 -393008 -590555 -276153
11.5398 -434742 -34028 -212407 -249996 -499153 -304458
11.5435 -79893 -221208 -124367 -386470 -443637 -5938
11.5472 -173774 -93199 -536895 -521390 -265998 -584473
11.5509 -703222 -567801 -621519 -402918 -408379 -522270
11.5545 -264722 -145368 -270120 -479883 -303657 -214077
11.5582 -425917 -188039 -411865 -39165 -532775 -238291
11.5619 -31049 -170192 -333773 -567004 -391841 -638045
11.5655 -95567 -343347 -421667 -560477 -465603 -189841
11.5692 -394856 -514474 -240094 -148338 -169707 -543436
11.5729 -513453 -292875 -491602 -234670 -490400 -227221
11.5765 -281735 -244395 -207532 -505910 -376507 -12420
11.5802 -522102 -340594 -319875 -190839 -238820 -593615
11.5839 -273207 -263930 -370022 -223833 -571596 -427548
11.5876 -375282 -287573 -444920 -662429 -532489 -448255
11.5912 -232167 -358633 -351827 -635465 -193003 -312823
11.5949 -219986 -203746 -403479 -417861 -362812 -532356
11.5986 -178340 -146895 -494917 -318458 -236537 -385041
11.6022 -319916 -229952 -186921 -522790 -343292 -556901
11.6059 -567653 -572699 -662023 -378826 -484303 -707433
11.6096 -469566 -388909 -69121 -262992 -529629 -270677
11.6132 -367128 -83023 -169792 -407289 -387965 -462077
11.6169 -247158 -309234 -414835 -307197 -243567 -424800
11.6206 -78981 -408898 -227942 -685109 -350758 -152147
11.6243 -501958 -190896 -452721 -74590 -242136 -249082
11.6279 -236998 -306345 -268851 -751576 -419521 -392253
11.6316 -536004 -364663 -687851 -693562 -172843 -675999
11.6353 -204991 -636801 -347685 -228312 -570043 -675524
11.6389 -397759 -760639 -406684 -222997 -286154 -222192
11.6426 -381680 -661507 -209217 -280733 -394653 -356930
11.6463 -465946 -157591 -379745 -467458 -231039 -274027
11.6499 -320322 -212588 -173350 -734939 -443085 -231181
11.6536 -542200 -275704 -484983 -114868 -285147 -129538
11.6573 -406374 -329596 -335859 -446349 -273414 -82680
11.6610 2185 -492257 -135794 -541523 -199069 -471238
11.6646 -482625 -123167 -408684 -121207 -415960 -231045
11.6683 -269375 -358285 25145 -463390 -456570 -428924
11.6720 -57612 -334229 -316465 -453610 -130888 -513996
11.6756 -427460 -254002 -442407 -292327 -224305 -195398
11.6793 -205745 -77875 -321582 -386984 -230954 -215169
11.6830 -31506 -285754 -414671 -324565 -454422 -324587
11.6866 -512367 -318981 -739378 -440632 -590273 -272561
11.6903 -434480 -401836 -227240 -396391 -79945 -260536
11.6940 -69716 -448037 -197059 -472268 -301442 31308
11.6977 -356051 -370148 -157276 -211989 -378363 -310551
11.7013 -661653 -446524 -372946 -166842 -352287 -379714
11.7050 -170334 33949 -559890 -568655 -573992 -540100
11.7087 -487139 -427024 -507622 -301746 -332302 -335497
11.7123 -423242 -274364 -159168 -432920 -255980 -176742
11.7160 -25741 -15240 -280203 -305162 -411310 -319129
11.7197 -327151 -496443 -524987 -356046 -272933 -259785
11.7233 -95358 -113003 -518897 -237693 -558806 -375008
11.7270 -431067 -220670 -196179 -526595 -159891 -419670
11.7307 -499543 -258390 -272638 -270239 -283932 -381708
11.7344 -617661 -406218 -450390 -312197 -420167 -230752
11.7380 -344962 -461981 -365074 -500857 -222727 -149980
11.7417 -198067 -336966 -94947 -509595 -178105 -549590
11.7454 -229123 -402626 -546054 -383207 -306058 -726511
11.7490 -378689 -218170 -371800 -8744 -193901 -305965
11.7527 -457933 -258029 -332548 -223000 -542032 -352493
11.7564 -203730 -551398 -677597 -179970 -86687 -274139
11.7600 -422801 -2165 -159674 -105024 -291847 -341527
11.7637 -249602 -382930 -197338 -394806 -289654 28225
11.7674 -144553 -543253 -368827 -386352 -317325 -256734
11.7710 -326496 -346338 -647595 -547773 -470311 -42017
11.7747 -737 -308350 -120179 -331216 -212205 -310364
11.7784 -380862 -425583 -507650 -490877 -87106 -169540
11.7821 -226290 -484286 -241934 -305020 -115117 -232911
11.7857 -612068 -525495 -86883 -410649 -98281 -327714
11.7894 -220276 -69254 -345458 -48337 -290713 -112085
11.7931 31703 -182205 -306361 -69650 -221894 -181343
11.7967 -324163 -150995 -141054 -83243 -370112 -365104
11.8004 -291370 -118372 -735389 -405593 -213588 -258630
11.8041 -82114 -346507 -372807 -189291 -204656 -616013
11.8077 -126823 -437801 -506321 -198390 -492273 -475225
11.8114 -176600 -213648 -366721 -171988 -399331 -324268
11.8151 -116807 -370242 -68956 -13616 -549817 -325515
11.8188 -161861 -272166 -654229 -361301 -500340 -370788
11.8224 -356669 -309745 -448165 -485291 -408500 -87961
11.8261 -114426 -137560 -521080 -345230 -53052 -304683
11.8298 -361694 -349981 -539254 -262493 128755 -343899
11.8334 -21316 -236508 -203884 -321352 -301231 -549380
11.8371 -280101 -137723 -175777 -87473 -218031 -340453
11.8408 -352867 -463965 114056 -11214 -444997 -309805
11.8444 -407251 -409271 -309820 -340723 -339055 -168908
11.8481 -205013 -198870 -255922 -327552 -460504 -224985
11.8518 -167056 -174146 32850 -246350 -309028 -416404
11.8555 -113805 -310015 -10601 -203163 -589697 41224
11.8591 -683884 -396203 -519428 -323500 86431 -73549
11.8628 -203492 -302627 -676962 -561621 -552914 -487132
11.8665 -533623 -697114 -317015 -211944 -101348 -149948
11.8701 -193676 -325177 -359607 -82055 -98058 -426262
11.8738 -36578 -262404 -334031 -426875 -348459 -267444
11.8775 -741251 -265550 -246190 -394724 -313696 -169988
11.8811 -178188 -472345 -111265 -462121 -381534 -206563
11.8848 -198187 -403629 -108351 -139352 -468896 -338008
11.8885 -450640 -361349 -207536 -280184 -343146 -325303
11.8922 -555427 -241477 -551460 -333170 -450444 -213003
11.8958 -323775 -485295 -210573 -245203 -488705 -450125
11.8995 -189371 -160534 -237728 -555473 -304266 -217653
11.9032 -362013 -275055 -402888 -303773 -753962 -204537
11.9068 -407367 -354886 -272141 -179447 -11472 -663368
11.9105 -224943 -220599 -166842 -344495 92142 -272850
11.9142 -288689 -302470 -18913 -302977 -195911 -390894
11.9178 -243856 -536703 -575950 -285686 -395612 -813051
11.9215 -479261 -573807 -384971 -267272 -333792 -202992
11.9252 -25276 -142805 -231153 -438842 -156264 216209
11.9289 -402916 -286695 -474258 -478795 41841 -255483
11.9325 -347482 -104752 -540291 -516126 -352641 -180545
11.9362 -255286 -161170 -91577 -405319 -275394 -43045
11.9399 -382696 -446282 -251437 -71208 -360078 -427530
11.9435 -139138 -593739 -53084 -156240 -430166 -492900
11.9472 -425277 -446348 -413316 -434974 -396734 -292264
11.9509 -149386 -435818 -455509 1955 -259096 -488748
11.9545 -326526 -484660 -104632 -367181 -236841 -580526
11.9582 -320279 -300687 -62983 -177545 -298653 -151672
11.9619 -453581 -231252 -378680 -324962 -336795 -80194
11.9656 -67350 -90343 -44301 -305219 -381048 -265416
11.9692 -247354 -332798 -152556 -265293 -332564 -459746
11.9729 -235899 -156414 -376778 -45905 -140657 -162657
11.9766 -107850 -83972 -141148 -355583 -357957 -466318
11.9802 -263846 -228150 -428393 -303321 -499010 -460955
11.9839 -200900 -229153 -127991 -248659 -58335 -319827
11.9876 -298652 -330690 -490972 -266046 -253010 -323462
11.9912 -143783 -199677 -420591 -197791 -516509 -398044
11.9949 -397434 -656528 -402275 -464022 -285636 -494117
11.9986 -415120 -161988 -110222 -362526 -295252 -210802
12.0022 -322623 53923 -496761 -240403 -137117 -401745
12.0059 -181433 -387206 -387158 -193575 -260725 -468664
12.0096 -485870 -486417 -290934 -264961 -80792 -385683
12.0133 -224417 -122770 -163902 -116290 33288 -387059
12.0169 -288003 -285484 -467202 -338844 -327286 -474959
12.0206 -548559 -308336 -147419 1710 -296339 -302935
12.0243 -207713 -115063 -201132 -128432 59566 -394836
12.0279 -294226 -534685 -366490 -508493 -222666 -143338
12.0316 -487581 -196007 -341237 -268672 -392263 -436254
12.0353 -339141 -544219 -178387 -128928 -561855 -145902
12.0389 -186670 -443243 -365708 -445549 -264047 -498502
12.0426 -332926 17175 -358537 -196118 -208060 43699
12.0463 -495609 -78366 -556319 -359977 -335441 -325831
12.0500 -336874 -346325 -232812 -276783 -209122 -317010
12.0536 -434851 -235455 -156187 -311525 -475984 -543822
12.0573 -439591 -245198 -112740 -312145 -495927 -290518
12.0610 -246958 -221586 -243236 -533443 -365432 351912
12.0646 -293953 -664880 -258479 -329141 -282482 -219120
12.0683 -564326 -381207 -297647 -323311 -229897 -309212
12.0720 -691834 -451764 -334103 -297639 -335118 -449669
12.0756 84529 -438091 -345999 148511 -295969 -629427
12.0793 -379827 -252633 -373528 27508 -237923 -445870
12.0830 -529924 -473235 -595029 -326181 -491778 -391691
12.0867 -323549 -485134 -354837 -484668 -278977 -452530
12.0903 -243372 -148857 -288874 -243082 -630600 -206346
12.0940 -484107 -260462 -355613 -310099 -353494 -291814
12.0977 -112958 -157367 -305652 -168679 -266858 -460493
12.1013 -503171 -318021 -334302 -385989 -474263 -244139
12.1050 -246155 -40578 -357095 -252967 -213624 -400537
12.1087 -242163 77979 -349332 -129098 -39148 -306331
12.1123 -241128 -258264 -521941 -349600 -399037 -296730
12.1160 48112 -299953 -42412 -508557 -53347 -432258
12.1197 -377507 -51135 -351793 -315957 -299470 -601813
12.1234 -207118 -559776 -213087 -136484 -587357 -507231
12.1270 -441144 -496053 -107362 -260764 -381771 -428026
12.1307 -116411 -210820 -308024 -193501 -345967 -296624
12.1344 -250337 -227528 -376917 -241731 -443900 -197787
12.1380 -405541 -170972 -200986 -437396 -275324 -236681
12.1417 -330551 58129 -447946 -381896 -152074 -12330
12.1454 -160270 -446016 -215749 -534534 -360433 -481571
12.1490 -404901 -406532 -301773 -248935 40308 -154626
12.1527 -379763 -198565 -667729 -382839 -593292 -343409
12.1564 -377832 -339233 -488565 -332047 -191882 -253767
12.1601 -239843 -206012 -457404 -432292 -280781 -501557
12.1637 -655798 -499091 -358392 -192591 -472003 -407307
12.1674 -91293 -200213 -350496 -309601 -363104 -366994
12.1711 -325879 -262933 -467188 -319796 -276003 -352457
12.1747 -191134 -516179 -357804 149093 -353869 -262937
12.1784 -381718 -208738 -493975 -474426 -330743 -275636
12.1821 -82383 -393038 -206457 -340051 -101453 -1715
12.1857 45495 -447485 -97376 -836461 -183835 -241140
12.1894 -165813 -486527 -469002 -195278 -230992 -225037
12.1931 -487021 -211395 -547711 -335985 -168234 -35958
12.1968 -599435 -440284 -228938 -364710 -129790 -188880
12.2004 -234700 -438833 -306446 30430 -142677 -280859
12.2041 -399161 -135286 -302333 -371877 -513902 -416010
12.2078 -543101 -444433 -148844 -78150 -167495 -216422
12.2114 -462688 -303277 -287207 -68820 -228961 -452616
12.2151 -392701 -373466 -553404 -264328 -402239 -507686
12.2188 -285723 -450548 -356377 -496024 -228527 -212013
12.2224 -210215 -304171 -367303 -320666 -297666 -330975
12.2261 -213154 -245479 -138518 -149448 -528942 -323136
12.2298 -311639 -305414 26014 -143702 -319661 -312992
12.2335 -355820 -412936 -344819 -399195 -38735 -303817
12.2371 26044 -132745 -305299 -446548 -313374 -186636
12.2408 -408437 -251007 -106291 -608082 -437189 -301745
12.2445 -149961 -258935 -421613 -480380 -411157 -334510
12.2481 -313150 -374757 -419114 -837154 -250932 -452111
12.2518 -289039 -233677 -154704 -201246 -188995 -285063
12.2555 -460935 -677874 -634917 -305853 120212 -260070
12.2591 -502422 -187461 -477378 -304821 -349625 -48937
12.2628 -363588 -38283 -382023 -286770 -293056 -280063
12.2665 -95848 -634642 -616431 -242210 -83733 -539176
12.2701 -468413 -80156 -385324 -156115 -301333 -168957
12.2738 -335230 -482680 -183964 -372770 -257025 37681
12.2775 -273492 -57629 -481199 -78797 -329421 -104053
12.2812 -174369 -160315 -371680 -498428 -339818 -276349
12.2848 -255524 -298900 -330063 -332730 -287191 -203815
12.2885 -384752 -195586 -148595 -106443 -415925 -289295
12.2922 -433255 -298339 -409065 -560633 -192909 -444280
12.2958 -14600 -476033 -300059 -167767 -410270 -328312
12.2995 -500158 -96023 -409608 -215573 -350063 -284417
12.3032 -278820 -155262 -96281 74275 -129537 -113695
12.3068 -139672 -238583 -406847 -513324 -211578 -257572
12.3105 -153630 1202 -197029 -287243 -232500 -84861
12.3142 -405401 -345521 129191 -8921 -183061 -36393
12.3179 -203750 -150566 -455065 -239578 -377417 -272771
12.3215 -263656 -43593 -185286 -523399 -409964 -468527
12.3252 -277757 -216847 -244256 -282294 -220460 -224249
12.3289 -86183 -431422 -279346 -480880 -40728 -531532
12.3325 -407521 -440375 -215924 -253543 -461211 -482078
12.3362 -310032 -461440 -144748 -21939 -265670 -248926
12.3399 -111590 -106615 -367225 -328660 -491473 -8932
12.3435 -204612 -20444 49122 202097 -130368 -309248
12.3472 -512956 -90082 -445608 -208765 -389209 -206612
12.3509 -231468 -100732 -125021 -268603 -212278 -282105
12.3546 -59138 -306982 -325134 -28608 -81300 -64138
12.3582 -138530 -439566 -267598 -285783 -414837 -382772
12.3619 -446924 -466617 83112 -510001 -225355 -564326
12.3656 -656163 -407075 -220769 -151192 -444777 -388100
12.3692 -152164 -433905 -188976 -179533 -259357 -95777
12.3729 -428555 -135139 -499590 -108122 -303426 -365327
12.3766 -207169 -293531 -204139 -446122 -384537 -446042
12.3802 -195237 84526 -48828 -266151 -247786 -78603
12.3839 149148 -420041 -269763 -222407 -207681 -501835
12.3876 -232546 -343282 -302435 -290925 -264003 -387974
12.3913 -17645 -357926 -322078 -286351 -176534 -533502
12.3949 87895 -494583 -4924 -160854 -201006 -223010
12.3986 -255763 -452586 -67082 -634054 -90163 23649
12.4023 -85738 -217484 -388025 -115732 -391138 -207096
12.4059 -43698 -288368 -223355 -387493 -245111 -276201
12.4096 -299122 -370725 31164 -494828 -294418 86501
12.4133 -716189 -315608 -203129 -293063 -50285 -182259
12.4169 -325955 -100383 -339758 -214243 -261302 -308213
12.4206 -384478 -309799 -150293 152766 -297589 -488130
12.4243 -287470 -411923 -264063 -152610 -357245 -333915
12.4280 -438648 -78121 -199062 -530593 -169972 -28510
12.4316 -420525 -271906 -230699 -236863 -487790 -216668
12.4353 -377610 -312376 -430383 -407791 -617298 -194762
12.4390 -262362 -480477 -215773 -158586 -33732 -366807
12.4426 -440602 -115969 -288973 -255986 -121150 23316
12.4463 -163038 -321102 -100988 -59960 -217374 -549319
12.4500 -311118 -187834 -39659 -43375 -252654 -330525
12.4536 47583 -120993 -5819 100334 -743492 -561352
12.4573 -333862 -235762 -368771 -350288 -339810 -54395
12.4610 -410209 -286532 -214867 -247314 -183521 -515844
12.4647 -158213 -359695 -437123 -164889 -330741 -157325
12.4683 -107551 -423262 -21067 -155965 -62797 -520405
12.4720 -393799 -282066 -290521 -76845 -162318 -327684
12.4757 -175116 -329258 -454933 -286774 -170908 -168013
12.4793 -192333 -471386 -141477 -349392 -149684 -274017
12.4830 -23837 -283575 -372037 -385305 -217242 -299392
12.4867 19210 -356050 -367327 -404024 -43043 -2408
12.4903 -241112 -434940 44575 -372286 -9917 14640
12.4940 -279700 -250445 -216302 -281436 -355719 -90692
12.4977 -267245 -546617 -475393 -201443 -192476 -73063
12.5014 -293597 -202043 -145395 -390678 -404937 -350783
12.5050 -273658 -434136 -107280 -49553 -61429 -33624
12.5087 -464567 -184460 -111015 -440573 -217307 -219478
12.5124 -258640 -441573 -400153 -249758 -167709 -485341
12.5160 -513195 -449668 -258767 -96942 -194614 -475413
12.5197 -178266 -386702 -159767 -334664 -240263 -268630
12.5234 -345923 29157 -234562 -190095 -203289 -309874
12.5270 -304292 -637142 -388970 -303353 -369052 -399312
12.5307 -566647 -315912 -482365 -32588 -397383 -9515
12.5344 -141500 -577654 -490575 -465656 -110602 -435124
12.5380 -314053 -185760 -29832 -285836 -153886 -236618
12.5417 -136514 -191926 -236777 -293960 -267222 -186000
12.5454 -284929 -381090 -54760 42118 -284075 -501066
12.5491 -420404 -242667 -213483 -356758 -306194 -211986
12.5527 -300970 -307355 -244264 -193061 -379487 -396950
12.5564 -55752 -277379 -319450 -477140 -346445 -130465
12.5601 -371877 -225477 132594 -231117 -439542 -233515
12.5637 -262303 -191120 -23260 -184688 -276712 -113785
12.5674 -148327 -306742 -324377 -171851 -258835 -156625
12.5711 -228091 -30788 -378786 -322876 -231641 -314084
12.5747 -275731 -109678 -58105 -55439 -77258 -51993
12.5784 -314636 -254297 81322 -178063 -255479 -156641
12.5821 -248501 -426950 -60451 -346962 -172350 -42658
12.5858 -177941 -299423 60595 -97455 -426761 -506570
12.5894 -113649 -353071 -223254 -339934 -419432 -197262
12.5931 -103365 -102592 -655243 -414850 -194233 -399677
12.5968 -52345 -563811 -59613 -322599 -202150 -51496
12.6004 -19129 -333222 -142737 -97557 -146923 -53493
12.6041 -118288 -330555 -219009 -44957 -249193 212359
12.6078 -220027 -277346 -173926 -169590 -349175 -167413
12.6114 -213187 -255274 127280 -351210 -138948 -191541
12.6151 35624 -284388 -326552 -308122 95989 -445334
12.6188 103976 -420136 32535 -117683 -297980 -30280
12.6225 -58792 -147632 -356271 -6792 -205193 -110164
12.6261 -343112 -629680 -259889 -259751 76782 209430
12.6298 -322093 -270993 -228909 -319688 -489661 -344080
12.6335 -189106 -258781 -381965 -44375 -351679 1657
12.6371 -310178 -251757 -412960 -288984 -102209 -237538
12.6408 -147278 -49821 -174500 -192895 -169995 -239994
12.6445 -160559 43509 -277068 -54734 -25570 -212607
12.6481 -274435 -194086 -397977 -407189 -50126 -64981
12.6518 372 -130851 72395 -218067 -273973 -328032
12.6555 -392270 -20846 438604 -65261 -253051 -351693
12.6592 -542350 -296719 -97507 -136588 -203824 -220326
12.6628 -375314 -421136 -231523 -29780 -298660 -239100
12.6665 -24270 13829 151 -547700 -214566 -326571
12.6702 -73102 -442481 -381079 -61459 -120245 -32499
12.6738 -195014 -352101 205284 -278541 -226860 -117725
12.6775 -137972 -290470 -328855 -318912 -290320 -184143
12.6812 -337652 -379618 -355516 -343136 83543 -315695
12.6848 -296908 -28408 -294369 -223287 -325939 -470044
12.6885 29025 -4585 -154098 -270068 -355006 -129495
12.6922 -49362 -145063 -277212 -414663 187835 8615
12.6959 -108759 -310184 -402192 47433 46912 -239237
12.6995 -172225 -275888 -84211 -102041 -368670 -268401
12.7032 -191804 -159397 -134875 -438544 82472 25635
12.7069 18600 -146241 -193835 -50936 -315437 -95009
12.7105 119496 -98384 211063 122915 6261 -8672
12.7142 -218324 -160698 -13857 83262 -434488 -339705
12.7179 -250789 -413647 -248101 145980 -340511 -496731
12.7215 -162472 -12073 -119222 190415 -187660 -177874
12.7252 -65362 -336755 -247082 -351240 -409950 -369019
12.7289 -442379 -1092 -35630 -445591 -259991 -371935
12.7326 -264134 -416160 -224339 -225475 29114 -247338
12.7362 -360971 -421688 -153595 -444589 -131762 -171901
12.7399 -279248 9809 -402036 -257561 -255778 -404404
12.7436 21263 -77364 -189184 4984 37203 -161012
12.7472 -282627 -136951 -302879 -216245 -356538 -41426
12.7509 -227132 -408240 -170069 -231096 94558 451276
12.7546 141650 -95563 -298458 -300131 -434560 -273206
12.7582 -214043 -246966 -59638 4443 -100827 -70215
12.7619 21906 32017 -193104 -6453 -13259 -206201
12.7656 -5183 101015 -266368 -245999 -158950 -258985
12.7692 -306456 -51446 53409 -163933 -141924 -70067
12.7729 -90180 -154269 -197578 -97006 -99192 24716
12.7766 135169 47083 -125164 -167791 -400725 -285070
12.7803 -173514 -75914 146624 62293 -69329 -344145
12.7839 1052 -95584 -83205 223705 -193037 -251889
12.7876 37229 -70905 6289 -179586 -239419 3489
12.7913 51932 -102782 147432 -159939 -55093 97030
12.7949 252751 163171 -119323 -591163 -531302 -1051512
12.7986 -1162172 -624515 -450176 59305 138634 148284
12.8023 -90429 227713 -84985 195702 417230 -376282
12.8059 -707578 -1320569 -1372057 -1257056 -612370 181626
12.8096 37439 -302858 -424186 68185 -159474 -315162
12.8133 -50435 27804 -605266 39005 -133394 -68172
12.8170 -252364 -13624 -163152 -41594 -304670 35117
12.8206 -172451 87899 -82983 -7076 -209979 -37723
12.8243 -4307 -31122 130370 82581 -53333 -167105
12.8280 73899 -122313 172279 245858 82250 292059
12.8316 -584191 -907188 -1522750 -898284 -493930 -176880
12.8353 349229 -202686 -270396 -208533 -360044 102660
12.8390 -1879 -316172 -700549 -703185 -1302232 -967816
12.8426 -923576 -279644 -125111 -221568 -219697 -408522
12.8463 -282616 -385141 -107869 -392196 -262123 -90204
12.8500 -469544 -290525 -596114 -307094 193503 -362012
12.8537 -305464 -350670 -357855 -96448 -403815 -454443
12.8573 -288363 -102609 -452473 -613793 -257140 -306716
12.8610 -259635 -440071 -173656 -287488 -144070 -384212
12.8647 -707825 -237255 -211078 -27569 -159508 -97354
12.8683 -226935 -391182 -231576 -226625 -374792 -748354
12.8720 -190117 -120473 -359852 -360381 -296183 -384106
12.8757 -222638 29293 -195399 -67032 -155306 -534719
12.8793 -473734 -532123 -469784 -205117 -108295 -286305
12.8830 -160048 -142817 -243461 -339166 -422403 -379288
12.8867 -309442 -468769 -361024 -121217 -169523 -202330
12.8904 -174215 -165275 -156258 -228719 -537033 -316572
12.8940 -808580 -433342 -21131 -392292 -98023 -324327
12.8977 -115780 -588053 -480370 -443143 -547513 -355795
12.9014 -286119 -238298 -137014 -441241 -406203 -316301
12.9050 -396698 -284415 -215496 -243876 -123598 -399738
12.9087 -65375 -207385 -260049 -131888 -359524 -38019
12.9124 -258439 -54671 64450 -137566 250206 -87080
12.9160 -302276 -4566 -28334 -291972 -66086 -247636
12.9197 -205577 -300051 -299647 -355656 -44534 -173257
12.9234 -249350 -225020 -306865 -373267 -295644 -373951
12.9271 -364956 -290442 -129188 39540 -72078 -251386
12.9307 -353416 -126324 -163772 -29716 -109839 -120094
12.9344 -258060 -41286 -245462 -276644 -298035 -219203
12.9381 -415957 -350526 -67796 -278868 -251926 -222906
12.9417 -28729 -269885 -129766 -446293 -337997 -137936
12.9454 -340141 -229111 4973 -145838 -459837 -146480
12.9491 -177018 -693226 -252322 -197377 -441908 141539
12.9527 -635756 -555666 -350505 -189464 -323093 -369304
12.9564 -148051 -300304 66594 -172334 -298186 -129911
12.9601 -77401 -105430 -366522 -354798 -122980 -163137
12.9638 -45578 112713 -319511 -128443 -100473 -265971
12.9674 -280576 -198000 -329088 -190729 91647 -473250
12.9711 -221227 -285000 -432068 -240510 -403780 106544
12.9748 -401377 -16953 -232679 -64591 -52053 -112118
12.9784 -411996 -352631 -179553 -185951 -27611 -94843
12.9821 -72027 -431926 -364831 -210708 -399514 -325792
12.9858 -245503 -327995 -151434 -132205 -110259 -59709
12.9894 -381666 -644434 -231237 -47335 -219816 -211257
12.9931 -229863 -379514 -265290 -100553 -71489 151902
12.9968 -481847 -396804 -133927 -144497 -333496 -205166
13.0005 144398 -188568 -303877 -40513 25132 -278643
13.0041 -42380 -133023 -268610 -152931 -527833 -33047
13.0078 -171818 -289580 -533314 -294564 -54294 -482631
13.0115 -145885 -158043 -50227 -93861 -424414 -8756
13.0151 -368522 -292596 -305726 -530845 -293153 -129937
13.0188 -65634 -372630 63692 -127817 -263339 -39560
13.0225 -195927 -23988 -333495 -64726 -190563 -138778
13.0261 -338192 -221044 -265615 -477594 -290239 -320874
13.0298 -228363 -289850 -410103 -587121 -86420 -415127
13.0335 -429376 -289465 -291322 -37289 -39925 -104311
13.0371 -446986 -406311 -101394 -67882 -246469 -41791
13.0408 69383 58176 -12538 -177321 -122104 -303781
13.0445 179232 -215106 -180937 -129141 -310968 -66616
13.0482 -343477 -365631 -102364 -480489 -176198 135094
13.0518 -253829 -408591 135311 -322549 -122290 -190140
13.0555 25848 -225139 -331396 -381599 -501154 -189777
13.0592 -89310 -342550 -146203 -307298 -239521 -207489
13.0628 -245023 -286671 118713 -27834 14933 -227775
13.0665 -167761 -443904 -295698 -208394 -234086 -256094
13.0702 -337602 -178360 -72820 3503 -88896 -36100
13.0738 20412 -34711 -689 -91680 -264092 30389
13.0775 -62567 -139286 50811 34648 -395689 55367
13.0812 -192985 -218017 -117828 -339072 54523 -436271
13.0849 -125078 -147484 -124300 -190551 -115380 -399647
13.0885 -240015 -81664 -190280 -195661 -356390 -82443
13.0922 -140256 -89957 -122689 -281401 -197450 -140119
13.0959 -38391 201866 -383047 -114525 -227759 -202021
13.0995 -67832 -10640 -176840 -62979 -375114 -81587
13.1032 18286 3165 -89810 -106436 -202597 38313
13.1069 -76042 -82859 6299 -381187 12 15017
13.1105 -181602 -246914 -394958 -163746 -27396 -162744
13.1142 9676 -297202 -93837 47334 -111886 -234558
13.1179 -288642 -321632 -171976 -13412 36664 -43916
13.1216 -293073 62139 -335613 -323597 -116705 -162106
13.1252 -50743 71036 -2270 -104512 -216574 -38744
13.1289 -185111 -85245 -122087 -387264 -327416 -99776
13.1326 275397 -180143 -257142 -441931 -324993 31706
13.1362 77582 -418703 -67400 -75828 2650 -318230
13.1399 -339449 -252822 -166859 6534 -179575 -240888
13.1436 -91651 -305750 -266891 -270616 43508 -146881
13.1472 -371262 -578270 -100193 -555221 -66335 150641
13.1509 -19079 -436175 -46026 -534258 -218465 -311190
13.1546 -316186 15372 -380388 -323316 -267492 -306857
13.1583 -110449 -339325 -86537 49104 -133164 -63363
13.1619 -284707 -107595 -158589 -268141 -145397 -194407
13.1656 -230997 -281606 -627398 -104902 80003 -127596
13.1693 -112983 -429328 12085 -40976 -358643 -470559
13.1729 -183580 -7520 -281773 -177869 -275739 -440271
13.1766 -320610 -65728 -31709 -226904 -508274 -444958
13.1803 -312888 -99041 -134257 -214958 -349222 -136584
13.1839 -127158 -372542 -272634 -131095 65727 -273344
13.1876 -492319 -273961 -556487 -441709 -420798 -411685
13.1913 -304717 -280701 -257653 -217140 -586135 2979
13.1950 -229753 -308448 -320958 179493 -629 -210919
13.1986 -189061 73135 -254873 -191715 -128676 -87107
13.2023 85575 -361929 -38933 -257038 -62991 -12756
13.2060 41303 -156045 -507251 -181593 -188243 -401999
13.2096 -138752 -197152 -223527 -52659 -151599 -411746
13.2133 -512986 -446001 -250904 -264248 -351536 -261849
13.2170 -97828 -140101 -124426 -148870 -108633 -61381
13.2206 -227839 -339170 -134679 117202 -509370 -193771
13.2243 -57722 -234332 -2614 -588893 61327 -124372
13.2280 -479459 -343492 -362079 -66459 -367630 -364827
13.2317 10725 -223942 -299618 -606536 -396188 -406714
13.2353 -495802 -205661 82948 -116258 -154600 98738
13.2390 68886 -160176 -42373 -81616 -200607 16511
13.2427 -32983 -314470 -84475 -143121 -124521 -273334
13.2463 -402488 -387132 -205668 -347029 -169885 -8541
13.2500 -576179 -291138 152776 -314267 -244734 -60304
13.2537 -425505 29103 -149508 -218626 -109634 -29641
13.2573 37539 -44125 -4313 -454745 -58825 -119490
13.2610 -113770 -19655 -73217 -414707 -205394 -236898
13.2647 -189644 -58044 -43384 58309 -307352 -319718
13.2683 183817 -216467 -198035 -13166 -346638 -186041
13.2720 -279301 -374045 -160307 -36387 -221036 -30397
13.2757 -189168 -222855 59557 -311548 -168791 -192012
13.2794 -268420 -25957 -29700 -85200 -262028 -95754
13.2830 -425784 135872 4273 -146831 -301042 -125637
13.2867 -140530 -343899 29182 -143649 1643 -384040
13.2904 -116997 -322984 -317517 -394824 -309548 -133799
13.2940 -70344 -326987 -192714 -414923 -26360 -51312
13.2977 -188612 -393920 -303434 -46440 -64937 -407299
13.3014 -342500 31751 -92557 -395431 -310419 -377091
13.3050 -320515 -65193 -126067 -383641 -491957 -248701
13.3087 -123465 -38311 -331955 -255931 -32408 6274
13.3124 -144275 6164 -614332 -204892 -527109 -231794
13.3161 -276044 -466862 -124805 -87130 -257236 -299551
13.3197 -69835 -408498 -316147 16923 -130958 -226564
13.3234 -357089 -129268 -365246 47529 -116077 -290270
13.3271 -148665 -433444 -147570 -335127 -37820 -44898
13.3307 -461308 -398454 -99753 -119853 -194456 143802
13.3344 -162528 -55065 -234056 -172100 -192216 -173374
13.3381 193217 -139859 -48796 -324079 -227258 -351378
13.3417 -358612 -237907 -242125 68713 51150 -175679
13.3454 -153394 -412196 -100207 -89476 -310953 -278304
13.3491 -26572 -46896 -172817 -213932 -626754 -504194
13.3528 -135581 -192274 -360320 -272876 -250523 54921
13.3564 130621 -201165 -478046 -136547 51819 -269101
13.3601 -675640 -387025 -294827 -669341 -116319 -207699
13.3638 57231 -185654 -195582 -182884 -3764 -349694
13.3674 -67861 -136766 -265352 -186343 -78283 40649
13.3711 -82836 -125244 -243272 -460473 193112 4392
13.3748 -97226 -318568 57241 -245105 -93615 -320396
13.3784 1212 -33764 5242 104194 -216177 -142023
13.3821 179939 -224920 -115688 -233629 -99510 -182011
13.3858 -271627 -26675 -161565 -225393 -268903 23185
13.3895 -203383 -72465 -248385 104304 -140314 -29092
13.3931 33245 -267538 -274968 -326944 -315879 -202922
13.3968 -366573 -133165 -258193 -357612 -400450 -62363
13.4005 -278044 -81726 125503 -257788 -185785 17582
13.4041 -67956 -138995 -369603 78070 -70670 -180138
13.4078 -432834 -105837 -233806 -102332 -61707 -173558
13.4115 -48537 250529 -179254 -226422 -20158 -267068
13.4151 -277582 -287421 -472089 -137516 -360775 -193705
13.4188 -260386 -298164 -76386 -277011 -145969 72753
13.4225 -54931 -320158 -290301 90253 -264039 -183256
13.4262 -19862 -269168 -421983 -185530 -143005 31780
13.4298 -138926 -251779 -85673 -117615 -108935 -63300
13.4335 89263 -260813 -338060 -317869 128469 -279772
13.4372 -97109 -26884 -469367 -448715 -207968 24775
13.4408 -62146 -72638 -226075 -77146 -260902 -231229
13.4445 -274402 -340628 -198548 15687 -147668 -79210
13.4482 -207355 -58447 -161348 -108263 -357632 -208847
13.4518 -199550 -281383 98867 -128345 120213 2754
13.4555 -104884 -508266 -176651 -192988 -78132 -271448
13.4592 69781 -126623 -211897 -92953 -165572 154541
13.4629 -228263 -72364 134655 -44653 -41599 -395609
13.4665 -11712 -202081 45606 127487 -441340 -187373
13.4702 -245579 186390 -164978 -258236 70450 -128661
13.4739 -206614 -93277 11417 -305524 -37017 -316002
13.4775 176923 -12257 -130985 177712 -136232 -257107
13.4812 -185845 -42509 -108429 48987 36596 -145955
13.4849 -84519 -183895 -42430 -226632 -5452 53550
13.4885 -153497 -57998 -32208 -27301 -191598 111344
13.4922 -146483 -253221 47033 31502 -117878 -108489
13.4959 -40792 199867 -411935 -103683 -236835 -89819
13.4995 51564 -272359 -203362 -71289 11349 -179649
13.5032 5896 188957 -11070 137213 -249208 -154179
13.5069 124002 -141021 60419 -265589 -163768 -232197
13.5106 39471 -304768 -349514 -242526 -44029 -11363
13.5142 -266309 -131840 -267875 85115 -195692 66080
13.5179 -7220 97794 170531 -237845 15802 142670
13.5216 257827 -117980 -64454 10749 181012 16502
13.5252 -69918 30456 -434703 87600 -115530 -12592
13.5289 -233736 -293936 -226414 -94552 245811 -25618
13.5326 -126097 -92788 115743 -87003 -182027 -52920
13.5362 -495096 -76914 -220010 -80366 -357546 -419372
13.5399 205097 -333891 -60387 122616 -133051 -295350
13.5436 -394022 -280284 -135040 -277678 -401558 -59601
13.5473 -275907 -305741 -147020 -196095 52653 -251196
13.5509 -397938 -89700 -218899 -170505 -128341 -269882
13.5546 36428 -277881 -433079 136801 -175720 -268711
13.5583 -461501 -380982 -455036 -131945 -176528 47587
13.5619 50287 -181861 -224500 -335985 -73123 -368242
13.5656 -319816 -98420 -187883 -39896 12635 -362368
13.5693 -134443 -233241 -146356 -14206 -421354 -171240
13.5729 -285906 -435920 -291984 -311163 -158742 88354
13.5766 -415870 -65607 -29927 -173664 -307683 12806
13.5803 -397162 -46410 -114719 -377275 217444 -222976
13.5840 -215289 -236534 -28284 -109856 -214271 -241216
13.5876 -163275 -416754 -149598 -174923 -81979 -241034
13.5913 105578 -252355 32425 -160084 -193146 -208862
13.5950 116003 -211955 -438866 -384035 92873 -148362
13.5986 -230773 -258863 8641 -420048 -60548 -169449
13.6023 -165784 -206107 234851 30788 -256066 100247
13.6060 -375719 -335390 -231461 -334077 -263678 -125414
13.6096 -349133 -209260 -117839 -251431 -457932 -196670
13.6133 -318741 -4423 -216592 -295499 -140162 57721
13.6170 -322597 -4499 -242917 -512303 -323366 -363493
13.6207 -176729 -153292 253157 268614 -25421 5518
13.6243 -140841 -175754 -136775 190790 32980 -40438
13.6280 -258526 -191911 -220986 -267338 -121904 -251013
13.6317 -19708 305111 -104809 60780 -71865 94676
13.6353 -287717 -129318 -248357 -104218 -178828 -89594
13.6390 -242715 -295209 -15156 -228077 -82446 -267342
13.6427 102019 -111855 -141568 -215882 -325291 118970
13.6463 102672 -138790 -137071 60022 -132318 -345583
13.6500 -46673 -171875 -199785 129251 -490317 -204878
13.6537 -178152 24140 -125193 7147 5311 303026
13.6574 49025 -177674 -123478 -49704 -272686 -294172
13.6610 -277973 -251857 17285 -265500 -228862 -247841
13.6647 -25640 -124407 -290601 -136750 -158331 80244
13.6684 -265442 -268455 -162434 -82781 -74689 -68778
13.6720 -268897 -116192 -80667 -16927 -89166 -260391
13.6757 -297582 -1434 -273966 -136865 -25859 -37641
13.6794 -132566 71833 -5577 -217511 -369812 -432777
13.6830 -235232 -298526 -30066 -36651 -426399 -220808
13.6867 -574043 -242528 -123336 -260019 -316029 62195
13.6904 105632 -115985 -366408 -196290 -191846 55105
13.6941 -335502 88021 55052 -186084 -285407 -80136
13.6977 -337972 40778 60102 -137070 -292781 -147240
13.7014 -103129 -225268 -82514 100059 -183760 -436680
13.7051 -215045 -138519 120422 -89343 -154098 102406
13.7087 -222000 73322 86467 -149174 -341335 -416058
13.7124 -166023 -8192 -51696 -165253 -270733 -350026
13.7161 -243347 -244725 -428242 -31557 -461036 -52857
13.7197 72332 -116767 -136736 -396379 39808 -263679
13.7234 -293076 -419071 -238926 -2073 -341963 -140511
13.7271 -124779 -254715 -102215 -324384 -77129 -207385
13.7308 -134924 -125053 -21276 21577 -94174 193159
13.7344 -432465 -195606 -311959 -13102 -217302 -346026
13.7381 241708 109775 -132692 23210 -105800 -244204
13.7418 -376709 -91927 -278547 -404336 -65378 -122171
13.7454 -137419 -340612 77388 -103200 -124502 -424385
13.7491 -258369 -521632 -434222 -291804 -234610 -288641
13.7528 -390568 -338739 -166998 -27400 -290370 -262194
13.7564 -56007 -161581 -374390 -221910 -4811 -15898
13.7601 39338 -218870 -307922 -59685 -86858 -29356
13.7638 -303170 -245703 -52097 92235 -105917 -11435
13.7674 -237093 -97891 -196556 -32887 -175800 -245256
13.7711 -37652 -195108 -131950 45569 -31336 -337685
13.7748 -126515 -70114 -302050 -81633 -149943 -11731
13.7785 -131173 -62341 44727 -4484 -123452 -535129
13.7821 -144660 -131132 -294635 213465 -269109 -6091
13.7858 -177599 -233556 -36343 -227413 -367847 -340952
13.7895 -213958 -32812 -93357 -389856 -167052 -61554
13.7931 -202596 -162766 -130629 -307427 -126383 -292822
13.7968 -401690 -124090 131593 -320323 -191334 13910
13.8005 65841 -13204 54964 -301559 -194565 -88396
13.8041 -282738 -169973 -176903 71345 -126048 -94013
13.8078 2054 -87799 -356299 -115438 -90891 -115539
13.8115 -192188 -102432 -45177 -251601 -316564 -86392
13.8152 -69119 -100481 129713 -67090 -167142 -324012
13.8188 170580 -315647 -527567 -311926 -114098 -207424
13.8225 66057 -187231 -6464 -22761 147450 -188550
13.8262 -292210 -248529 -74846 -266946 -184255 -483142
13.8298 -75806 -272095 -128236 -64662 -198628 -53277
13.8335 -124963 38268 25816 -151367 -45720 -335303
13.8372 -69361 -251488 -147223 -325155 -246182 -161185
13.8408 -364803 116213 -193201 -122444 -461663 -287482
13.8445 -579231 23981 -89147 -59082 -152686 -79557
13.8482 -354436 31639 -346099 -83385 59100 -190203
13.8519 -194057 -116973 -320441 -250452 -287130 -110504
13.8555 -10743 -156988 -239365 165825 115393 -293433
13.8592 -226497 -14466 58791 -223210 -149087 133722
13.8629 -12369 -189216 -162879 -111204 -214053 -59777
13.8665 -122733 -160801 106776 -39924 -146774 16296
13.8702 -437121 -13648 -53369 -47483 -43609 -7007
13.8739 -44882 -150518 -274686 -113168 87321 -110344
13.8775 -51534 -311171 -55275 -224528 -48596 -159721
13.8812 152668 -260967 132699 -195366 -53507 -158257
13.8849 -271524 -237325 43082 -174069 -327344 -156277
13.8886 -216926 -166616 -317978 74376 -224270 -358050
13.8922 -440435 -103711 -216819 54503 26651 -404511
13.8959 -40943 -102927 -142373 -167089 343496 -218374
13.8996 -197254 -106729 -308993 -279657 -332099 76655
13.9032 -442235 -249300 -83799 -331980 -222018 -180609
13.9069 78073 -11802 -69975 -223968 -178808 -99794
13.9106 230945 -83320 -101962 -186941 -37866 -126675
13.9142 -21264 210516 -16155 233096 -182301 -641976
13.9179 -173539 -248600 -167031 -196328 -246615 -152566
13.9216 227769 -297475 105915 -265253 -380410 -2593
13.9253 -102980 -217644 -35878 -332924 -242657 -68984
13.9289 -259856 81406 -112438 -153658 -64117 -117480
13.9326 7630 -155390 15928 79270 -262492 38033
13.9363 -94761 -370478 -100973 -189733 -334559 220909
13.9399 -305144 -107132 -284736 -66200 -51490 26536
13.9436 250347 -188504 -390632 -244722 -294206 -388795
13.9473 -314873 -190721 56268 221381 -78998 -349838
13.9509 64236 -26354 -56455 -207437 -63722 -143830
13.9546 -45762 -217372 163215 -229003 -121145 -146637
13.9583 -65103 -66234 -213125 -64774 -238629 -1770
13.9620 -36933 92931 -170510 -327025 -194123 -132157
13.9656 163225 -190300 -94826 -3399 -62265 -140520
13.9693 -75839 -239193 68532 -411052 -504264 57677
13.9730 -70670 1607 -30236 -209138 -32795 -246141
13.9766 -265836 -110851 -5246 -126998 -360458 -104822
13.9803 147063 -381150 -196050 -368450 -183591 -135433
13.9840 -234825 -20991 -45379 -194703 -93105 58368
13.9876 371469 -69722 -30388 127278 -191953 -269190
13.9913 220064 156532 26939 -549761 98614 -286944
13.9950 201278 -304667 -202653 -252771 43971 89912
13.9986 -21332 -35980 5355 -97874 -234773 -277469
14.0023 -49734 -90035 110009 43577 42086 -22306
14.0060 26099 -335423 61171 6123 -279237 39955
14.0097 -153085 -114103 116250 -321716 -238064 22920
14.0133 -9563 -57222 -504991 -34987 -159572 -276061
14.0170 420004 -43616 30013 45355 -124751 23522
14.0207 -408580 -388975 -122482 -24619 -318422 -185462
14.0243 -44679 330793 80547 -92598 -35614 -80568
14.0280 -243919 -412408 -36653 -96846 -225931 -275755
14.0317 146465 135337 121142 -49048 -145602 -40372
14.0353 90897 -106877 -8324 -85658 -236218 -262559
14.0390 -315995 -280014 -170724 -130972 81742 -202314
14.0427 71513 -29229 -184054 -93116 115379 -256846
14.0464 -131589 37770 -235748 -76060 196280 -95583
14.0500 81049 207966 -143376 -197602 50401 -164503
14.0537 -175663 122828 -203148 -308404 78108 -362755
14.0574 -198770 52740 -264893 -113714 -130766 35820
14.0610 -185130 -180536 -12240 -96123 -259025 35649
14.0647 91650 -181045 -89615 -168119 -40960 -218288
14.0684 -252509 346705 17075 78160 -135214 -162615
14.0720 -300238 -279827 -193575 -202074 42041 -22789
14.0757 32300 110269 -198800 -136719 -61787 -200379
14.0794 -369983 -20062 -49888 51470 -131951 -139184
14.0831 -258580 8954 -25502 -151348 -132778 -76447
14.0867 -84845 -315850 -84852 -134283 -62907 -151693
14.0904 -135812 -22923 -313151 -229627 159618 -49004
14.0941 -23866 33969 -434036 -60072 98251 -326734
14.0977 -298135 -453370 -99977 -171730 -202454 -146525
14.1014 -238589 -57176 -120985 125163 -51827 -89804
14.1051 -274321 -18310 59176 -105962 116434 -328145
14.1087 85737 58271 5199 -106149 105449 -119228
14.1124 -48459 -170419 -422403 -163307 -88463 -368034
14.1161 14465 105769 -152789 -55952 1443 -26671
14.1198 -572761 -399067 -113092 -254815 -241670 -244058
14.1234 -206222 -281111 -269812 -189661 -433734 -220835
14.1271 -186423 -60421 -126223 -85291 -205904 -73687
14.1308 355542 -38114 -315162 280974 -44301 -211055
14.1344 -227558 -93558 131614 -314831 -399401 -76614
14.1381 66655 -143680 155133 -35335 -9917 -104009
14.1418 214646 123608 -226989 29379 188301 -108562
14.1454 20706 76626 -130959 -234276 -326960 -149080
14.1491 -243378 -38811 26039 -259208 -413443 67784
14.1528 25227 -185596 -150156 3579 -380273 -17370
14.1565 -223289 -395106 -370065 -490542 -164077 -264859
14.1601 -112195 303501 -157978 -78049 43564 -172292
14.1638 -192622 12571 -141075 -272798 -48624 -205227
14.1675 30250 30871 -40597 -268531 8243 -37489
14.1711 50921 -99303 -264192 -254417 -133171 60579
14.1748 -38289 -173332 -137997 -155079 -129552 -233259
14.1785 -230005 61021 -255022 -111267 8581 31981
14.1821 -138866 -96190 14790 -224290 -255275 -66611
14.1858 47042 -227097 -216364 -39540 28265 -209840
14.1895 -64981 98251 85143 11431 332971 -29627
14.1932 63194 196392 -228025 -120198 -90223 246087
14.1968 -276746 -247857 136690 -17704 -110729 40573
14.2005 55140 160477 -64705 -11327 -5780 -165034
14.2042 -21472 -266390 -402569 -155007 -213734 -102901
14.2078 -171187 5621 -262942 95899 65950 -74343
14.2115 -258503 -81688 78188 79145 -153883 -35059
14.2152 -134745 -4268 -118089 -173063 104029 -159147
14.2188 -33934 -402765 -47151 -179119 -247785 -150774
14.2225 -52440 -185388 -202171 -164727 -98719 -84585
14.2262 -18819 -76587 -213298 103527 -198512 -122009
14.2298 -402674 241051 33287 49065 -26121 -59825
14.2335 -112570 -109820 -109046 61248 -64146 119417
14.2372 -100840 -260208 -214039 73147 -177371 -287009
14.2409 -171109 -99822 -61248 -109704 -78997 209596
14.2445 55269 -23642 -138857 208907 -134685 -96319
14.2482 -169315 -53690 -362388 -312343 -105442 -64531
14.2519 -16972 -380514 -116871 -342868 24996 -378252
14.2555 -43297 105736 105515 -174360 -309764 -10634
14.2592 -43627 -219538 -176745 -368353 -121196 -50259
14.2629 -103311 15138 -219368 -43832 34449 -140655
14.2665 -197950 -228284 -44112 -18251 157358 57116
14.2702 83744 105564 -91057 290881 -48778 110588
14.2739 -125385 80159 -61855 -190641 -61285 -7748
14.2776 112273 -44994 -486319 -61595 -91322 -108695
14.2812 -157365 -206287 -156384 5407 69955 -73857
14.2849 -211762 -216898 51720 -241764 -230763 205485
14.2886 73656 -209362 -222754 -110043 -239081 -220395
14.2922 -111307 -88993 -33014 122755 -52565 86490
14.2959 -70649 -72756 -127085 -92251 -244908 -351907
14.2996 -308052 -332674 -60095 -105922 71722 -58948
14.3032 84611 -16425 -9797 103362 -111952 -243845
14.3069 -335854 86495 -26343 -422113 43195 40199
14.3106 30187 -187433 -188696 -261544 -80734 81588
14.3143 237490 89233 -48946 -318127 92098 -64367
14.3179 -132101 -45860 -308942 14147 42751 -114410
14.3216 166495 27479 -284525 35351 -117335 -48275
14.3253 -13396 21507 -17500 -204007 -74713 -231972
14.3289 158411 -49860 -244439 -221067 -14772 9433
14.3326 -275889 -82109 -183306 -40087 -268165 -32433
14.3363 -137449 -49684 -49876 -316178 -188642 -52843
14.3399 -47183 -388047 -15635 108341 -390328 -192087
14.3436 -93637 22254 -205902 -393317 -94498 -279107
14.3473 -113058 -220150 -177143 105897 61478 152045
14.3510 -240419 -503823 75784 -172843 -183271 290562
14.3546 154780 -35938 -232015 25738 -42861 -178312
14.3583 -38828 -119979 -420378 137417 9068 76347
14.3620 -386786 -38223 -315207 -261328 -284345 -292959
14.3656 -87271 -228297 -274764 -379026 -138584 -196096
14.3693 -62174 -39906 -235500 104171 -106979 14982
14.3730 -207773 162652 -217439 -111210 -324539 -27852
14.3766 -368305 -267225 -113496 -622850 -66095 -106467
14.3803 -27302 -361239 -47321 -50848 -133300 -431996
14.3840 -86383 -111864 -296701 -123618 -70806 -101849
14.3877 -283734 114220 -306484 -58976 -219535 -144884
14.3913 59369 -204843 -128334 -159748 -109982 -80038
14.3950 -84655 -84470 150488 -284268 -356955 -120131
14.3987 4842 169330 -407477 -183772 -151324 -14929
14.4023 20820 -162746 -154817 -252849 -266922 -70823
14.4060 -173752 -22848 -348156 -215529 -217411 -41497
14.4097 86289 -130022 -47391 -168233 127138 225147
14.4133 86296 -61334 -79735 -119228 -91033 -7638
14.4170 57552 -145808 103732 -82799 -205508 -76562
14.4207 -182907 18691 -142869 -151591 -263219 20144
14.4244 -313902 -301986 113502 123673 -173276 -67618
14.4280 -124990 -199139 -57715 13308 156115 -123506
14.4317 -72453 -1818 -1078 -215117 124953 -293419
14.4354 -106207 22382 122900 83514 -30608 68047
14.4390 140853 -179239 -364076 -253526 -205973 30812
14.4427 -148484 -18843 23170 -315887 -257269 -115414
14.4464 42065 -53338 -151586 -115115 76429 -220437
14.4500 22746 -272872 -18542 38312 -55664 66024
14.4537 -260629 -7237 -173088 -42647 87627 -27432
14.4574 50629 -192229 -102494 142978 -35059 -13290
14.4611 -289045 -126816 58791 -183423 -184498 -111609
14.4647 86749 185934 -173730 133767 12484 -75496
14.4684 83706 168500 -143745 -368387 -72273 -135920
14.4721 -246846 -93983 167078 -112606 -44478 361353
14.4757 69751 181487 172008 437181 -91786 25296
14.4794 4882 147033 -2730 -231784 -1684 -317019
14.4831 34048 -65326 -232858 -228683 156514 -228888
14.4867 -125392 -159917 58060 22109 -9603 -101393
14.4904 -152086 -134409 -143351 -304502 -232558 111139
14.4941 -131091 -215490 85703 -16364 -229472 -60333
14.4977 -40019 102937 148245 74586 -245493 40729
14.5014 218455 158718 49824 26940 133956 130971
14.5051 -3712 -85097 -66158 73861 -279651 85418
14.5088 -198738 115588 144285 -88604 -352229 84667
14.5124 -268157 25970 215191 -58476 -290136 -198490
14.5161 -295255 -223833 -298502 -46867 -127893 6611
14.5198 -188693 -143112 39413 -6959 -101478 4613
14.5234 -131171 -226701 107855 204306 8964 -66935
14.5271 -133833 -220465 198108 -99803 129842 -360111
14.5308 -306957 -161614 -72015 -71502 -318095 -275550
14.5344 -196054 -217240 -358099 -152288 -137443 -132406
14.5381 -85863 103557 87235 -3055 -34985 306703
14.5418 -80405 -55075 -73360 175236 -11349 -95333
14.5455 85407 -169334 -175007 -54991 146218 -106496
14.5491 52395 -288932 -116462 -150191 130298 -109898
14.5528 146823 -114362 176575 -241178 -188174 10624
14.5565 -193979 17280 -418357 -99535 45384 -162419
14.5601 -401979 -147550 -307517 -74869 -259089 -196046
14.5638 -406241 -254259 -287212 -90184 -100990 -134305
14.5675 49641 266106 174848 181238 89899 -265108
14.5711 29849 -70124 -395895 -175944 -211108 8849
14.5748 -163285 -39931 -275824 15682 -93222 24078
14.5785 104057 -255768 366080 -84743 313985 273440
14.5822 347396 -199601 -386713 -176252 -18002 -154437
14.5858 33719 13719 -300166 -90513 -144461 -57047
14.5895 -195696 -82807 -156756 92898 112914 107889
14.5932 -109324 -81798 -90069 -222269 -109474 -423626
14.5968 -72899 -74682 -306756 17635 -3249 -41947
14.6005 216538 -222085 -203353 -207808 -356687 -197432
14.6042 -195375 -69529 -277403 -23242 944 -263338
14.6078 -243530 92866 -11684 11528 187127 160566
14.6115 45546 -270319 -88849 -118061 71913 -203374
14.6152 110115 155315 57430 -227799 -61174 -96594
14.6189 25001 -40545 -351041 -41010 -76355 -293431
14.6225 -335442 -93337 -442631 178149 -352365 -121046
14.6262 -266520 -72379 -193463 -219045 -290554 -181137
14.6299 6975 -132313 163389 61513 47422 -5156
14.6335 152485 56126 18478 12920 -400337 -7442
14.6372 -4633 -14677 -149842 -57246 -151362 -107837
14.6409 -49390 62477 48077 -189839 -123691 -215264
14.6445 -36969 -223075 -31884 249713 -14878 -171959
14.6482 -194630 -219951 -309620 -192571 -219 -66561
14.6519 -236183 -121679 38074 -148005 32813 26134
14.6556 -283628 -115510 -91587 -219911 213946 -115056
14.6592 -267769 -388385 -36837 -159963 -98417 -166597
14.6629 -59764 -47332 -103755 123143 -297073 211365
14.6666 -151356 -140959 324280 194990 -252652 -10403
14.6702 -49878 -49860 56228 55632 -311140 -91997
14.6739 -44379 101759 209590 267247 -49514 -93930
14.6776 -188516 -252913 10202 -220940 -138930 -178227
14.6812 -112835 -68927 -165213 39643 -35884 16554
14.6849 -127493 -149142 -131854 -212861 -13797 -23285
14.6886 10312 -130361 -36229 199094 237997 -117968
14.6923 -110267 -193977 16145 -413085 50206 66862
14.6959 -11354 179579 -229625 198601 4626 90275
14.6996 -107350 -26677 17452 -340128 -261681 -631916
14.7033 -310441 353224 141962 -132952 -228658 -339120
14.7069 -338704 -213322 129852 -419353 -31574 -224612
14.7106 74320 -169859 43893 -26849 -221917 -463116
14.7143 88946 -49125 -187401 -149765 -237810 -189097
14.7179 -14500 69507 -318269 -75129 -65742 -170984
14.7216 -72142 -398759 -108907 6390 -1975 -77027
14.7253 68922 62715 -453807 -110566 -185783 -50992
14.7290 20515 -169663 237896 63779 -222855 -80417
14.7326 -297500 -181659 -102165 -49188 12344 147384
14.7363 494360 -34648 -345884 57134 248389 -351040
14.7400 188434 -90985 -217507 -156622 -21058 181011
14.7436 -148421 91343 -187204 43281 109026 -235294
14.7473 148318 -230508 -35384 -393811 -290389 -109935
14.7510 -49562 -45069 -249416 -56578 -205232 -105788
14.7546 301545 -8573 9547 -275068 -242842 -165482
14.7583 -208676 293976 96 -28010 24836 -523404
14.7620 -214324 8613 -88904 224878 -213331 -311742
14.7656 56613 -129900 284778 220067 85767 -7969
14.7693 41061 -132798 2256 -4721 -72813 -219852
14.7730 -68047 -148514 36888 -22497 102572 -161604
14.7767 -145771 -40445 -140423 -406844 -306357 -51864
14.7803 -132770 -203861 213200 118735 126095 -25034
14.7840 214267 -39467 178534 -95821 34530 116559
14.7877 115258 -130866 -69509 -179121 -1936 -38945
14.7913 -83485 119289 -1016 -338109 179341 4554
14.7950 9357 -142841 -113456 -15760 -214001 -468659
14.7987 -29755 -8312 -179325 -282173 -73175 -229961
14.8023 -60297 214738 52590 -217629 -179404 -33505
14.8060 1578 -141257 -305901 1626 -19032 -131072
14.8097 -159724 -47647 -111951 179992 72558 28316
14.8134 49166 231305 -290595 161306 -25581 130446
14.8170 26826 -155658 258143 2032 -4561 -120024
14.8207 -55246 -304459 -121213 -52189 110989 -17780
14.8244 -66104 -284127 -36019 -241731 -180695 -295833
14.8280 -116335 -225346 -24142 -85512 -20422 -192814
14.8317 -27706 -104441 -136176 -387562 27707 65917
14.8354 89368 -140049 -165300 -85268 25171 52838
14.8390 -211922 147676 -270827 -34502 -111218 208720
14.8427 115939 53317 48484 117665 57834 -289404
14.8464 -328443 -26854 55582 -200701 -98493 -115727
14.8501 -271285 -125229 257506 -75575 103710 -101393
14.8537 -124012 -105872 -8115 95277 -522524 -283322
14.8574 -5602 -3095 -271893 5598 -164001 -147234
14.8611 -59177 -90848 -4813 -12158 -35140 11042
14.8647 -198893 -144437 -252375 -39485 39962 -67725
14.8684 -63706 -161632 -184466 -191383 -19548 -239714
14.8721 -159523 -76711 -73596 -179033 -125133 64480
14.8757 -54011 153768 -102198 -357861 -242726 21952
14.8794 339984 -128658 25203 -652135 -139122 -328011
14.8831 -44229 2573 36299 -218897 -34379 119516
14.8868 -346429 -107470 20457 123402 -188913 952
14.8904 203523 -73739 -195694 68185 -88286 91149
14.8941 -127301 133194 -190026 55012 -115595 137228
14.8978 18948 -74999 -194178 -264912 -22376 153360
14.9014 -85221 74940 -173629 215167 -75778 66482
14.9051 108452 153069 130951 -87244 -47916 82647
14.9088 101867 321492 55750 -146333 86568 138446
14.9124 -292800 -76680 -66465 108337 41423 -24796
14.9161 -56587 -44388 -334782 -112140 -106018 -206812
14.9198 -253817 -36988 36139 -454185 -239890 -87206
14.9235 -206673 -32345 35448 67588 110927 -55632
14.9271 -218900 -275354 -163735 -186697 -202005 -74198
14.9308 -68828 159640 107384 -32288 -23714 -102574
14.9345 -56756 -245667 -58556 -90023 137678 -49191
14.9381 -28515 84996 -300350 -63529 -77073 54359
14.9418 75159 -153533 72729 -321532 -3027 -71667
14.9455 54441 110560 61 -118243 -17423 -230735
14.9491 -67448 -110637 -478020 38789 146726 14191
14.9528 229637 -27553 -194878 -222175 94051 261852
14.9565 46703 252307 -149787 -346928 -247775 -163037
14.9602 -243062 -243288 -159090 -125027 -8882 -141366
14.9638 -28746 -75421 -65484 29429 -205971 -264790
14.9675 633 -209070 -325675 -132641 -18085 -10366
14.9712 46352 -60466 -25838 68345 47941 67525
14.9748 -7958 33126 52303 -225856 -48630 -17940
14.9785 201936 27429 -68187 11264 -48993 29284
14.9822 -151627 310753 -78082 86272 232303 -65520
14.9858 -104155 59934 39815 -53739 61746 -28695
14.9895 7396 -86702 50941 -216708 -75915 -40188
14.9932 100103 -28226 26143 -709 18430 243766
14.9968 -165845 176772 29173 -183383 -259453 71163
15.0005 -62248 79460 31024 26640 -201375 -62123
15.0042 -70480 41853 -33474 15448 203731 -117386
15.0079 165602 -209080 -196659 -38548 -82011 71165
15.0115 -141246 -124263 78260 -174024 392487 84334
15.0152 -165911 -68971 -360346 -228021 -159564 -306036
15.0189 -155577 181088 -213595 163786 -19829 -282853
15.0225 20657 -108578 -333744 37778 100506 87976
15.0262 -57802 -129538 -352978 -477370 -331388 -134881
15.0299 68056 -463339 -25129 90106 137213 -80121
15.0335 -252637 -192417 -14945 -416390 200114 -11570
15.0372 -262197 91865 -53757 -240556 -176662 102545
15.0409 -194615 32585 2972 -32855 33073 -189422
15.0446 -37994 -70195 103938 203572 49212 -40671
15.0482 -47714 -315472 -241382 13165 -251598 -149233
15.0519 9784 -39142 -228838 -188211 -122291 -38098
15.0556 -69305 -349255 -16842 -39581 -312915 -24355
15.0592 229501 -287308 -20738 158037 -94867 247578
15.0629 -158494 601 64578 60288 -153209 -112562
15.0666 -29907 62050 -191430 -94087 94610 -96890
15.0702 13956 167229 -79101 66517 -254508 125731
15.0739 73374 -214722 -185111 93515 -156653 9175
15.0776 -323220 -248521 -240090 -77564 96079 -295351
15.0813 158006 29447 67144 -112361 -117332 -232312
15.0849 -92281 -54001 -210412 -175282 -162492 5431
15.0886 -182829 203527 -224912 -116764 -29024 -208191
15.0923 21696 -233488 66293 108436 -90102 -225811
15.0959 -16348 -72825 50773 -186885 151308 -34033
15.0996 149319 -54074 -278683 -398338 -104643 -75664
15.1033 260609 158858 147836 -105152 108157 -318620
15.1069 -329893 -130528 -166232 -267030 -168403 100506
15.1106 -131743 -11257 -435058 -309091 151114 -322459
15.1143 -163939 -194246 105409 -89066 -251093 -203674
15.1180 -378819 -186481 -68712 -253932 -146390 -49654
15.1216 136254 1033 40903 -12400 -422962 -302770
15.1253 -137186 78251 99178 145138 -370519 -91500
15.1290 13325 -218556 -107115 17723 -202986 -157646
15.1326 52037 -59942 -196697 213345 92642 -259200
15.1363 -41458 145044 -112716 16882 35442 -204108
15.1400 -55938 113643 -57962 -128047 129529 -372404
15.1436 -332177 97081 -318898 -280580 -282638 -149060
15.1473 -10633 219762 16364 -53654 5676 -138174
15.1510 94843 -110643 97679 -184178 -171473 -33957
15.1547 240993 223597 -199816 101505 58055 -349001
15.1583 164484 -85025 -171417 24374 -7141 61350
15.1620 -110547 -91684 22940 -83046 56012 -55939
15.1657 146114 -194144 -109641 178210 21419 26678
15.1693 36127 130555 -85421 112185 -29235 -264418
15.1730 -53671 -44002 -187950 -256006 -124445 -124225
15.1767 -205003 49500 -405256 31201 35526 -284433
15.1803 126620 51965 -291158 182604 -79665 -107665
15.1840 -74301 38368 57838 147165 -113983 -154896
15.1877 24830 77009 114383 -203655 -202674 -228176
15.1914 -257352 -293828 -199004 248882 -123703 140051
15.1950 24757 -223178 76935 -77775 272785 -216842
15.1987 -101809 -97448 -44743 -761 -107321 171873
15.2024 -283833 -119208 -122986 -243374 35676 12200
15.2060 -75499 152119 321937 -19064 56333 -59760
15.2097 -277917 -391539 -28561 -56279 3743 -158701
15.2134 -258957 -24056 88433 -88819 -112283 30255
15.2170 -116192 -5702 -178663 50074 40764 -27691
15.2207 1932 218138 -104955 -21937 -62824 -336036
15.2244 48401 -5952 -80009 48442 -177053 -187570
15.2281 105713 142342 88741 -42827 -124750 -65340
15.2317 -60901 -48919 -112886 -16928 -131504 -36498
15.2354 -6566 71702 -73844 -52843 -209032 25635
15.2391 -124747 -265285 -303553 60602 -69030 -297247
15.2427 -71899 -211564 -62351 -22106 -136162 -187486
15.2464 -165076 -42371 -52159 -335046 -113417 183186
15.2501 -302400 1403 -357626 -137594 -108773 -95666
15.2537 125019 -159469 -264310 -342966 -135664 -107
15.2574 168494 45341 -34704 -62188 111521 78064
15.2611 143541 339048 -104923 -181562 69036 -72936
15.2647 -200615 -56156 -75194 54394 104563 32617
15.2684 146996 -61777 -100646 90852 -76490 -11255
15.2721 129928 447078 -221143 -207241 245241 -116348
15.2758 -133768 101901 68502 42789 48043 76941
15.2794 -150314 191736 144988 -2502 233011 -125399
15.2831 13691 79693 -249332 -121013 311865 -268332
15.2868 -167250 96824 -197546 331857 -183606 -235181
15.2904 -98729 98521 98301 -50204 -34055 -160092
15.2941 -51487 -50246 -46667 -278846 22993 2612
15.2978 -155145 -210635 84120 -81903 -195872 -134350
15.3014 -98070 -84741 17269 44159 261412 -170172
15.3051 -88787 -21963 -18753 171090 -82067 150705
15.3088 -147910 47729 17627 90482 -226273 74198
15.3125 150421 197267 71761 222807 277454 -46239
15.3161 52923 211586 -34439 191931 -145645 81468
15.3198 -6805 -152338 -20404 165359 405434 -225688
15.3235 -247127 -93262 -15023 67058 -20500 143246
15.3271 -126653 93838 111086 -4536 -21508 94651
15.3308 122393 -7442 -143345 -136858 199106 123642
15.3345 126729 -45386 233422 -62375 143410 170696
15.3381 -270294 -22739 93863 -280201 59104 150892
15.3418 -76859 -191449 77576 -145108 -242355 11406
15.3455 -714 -277287 126956 41432 134709 26951
15.3492 -80405 -179483 196485 -429223 -117356 -172631
15.3528 17854 -198441 -16806 -29628 88811 -92656
15.3565 -16387 -163765 35222 -235511 -41704 -34267
15.3602 -127925 -139586 -11660 -60273 -70224 -313455
15.3638 -143711 36984 -82945 57184 4130 116799
15.3675 -15368 110952 169874 22638 82222 17538
15.3712 69861 -94381 -154723 -78487 66994 53079
15.3748 -25508 119559 -178755 -215125 -25823 163370
15.3785 -121753 17266 2532 -233238 -259335 16618
15.3822 -84199 12627 103664 266753 212741 267880
15.3859 69597 85504 7865 -17429 29674 -279565
15.3895 -164893 -31337 31033 -100279 -80183 -258367
15.3932 299678 -33750 94007 -49332 -230999 -117614
15.3969 -71965 -84540 -211139 176829 -294768 7324
15.4005 75940 -5711 -85158 -51828 -50196 62171
15.4042 80041 -304575 -123695 -69437 -320556 50518
15.4079 -249942 -186890 -28708 -243323 -128875 -6524
15.4115 280139 160035 14634 316536 -407861 81019
15.4152 76746 22214 -37786 -217621 -3886 -197823
15.4189 -132543 -150902 36916 -10624 16397 105446
15.4226 33071 -146613 -148198 -2821 261962 9468
15.4262 -172817 -2195 -95975 77200 -79811 69391
15.4299 -374493 -14260 45314 -48409 101251 -63193
15.4336 -49608 74058 55161 48792 160951 -73268
15.4372 -155854 115704 -78929 169981 -301052 56556
15.4409 1967 35415 107377 148533 -12857 -183069
15.4446 82216 -194990 -291600 -110729 11068 31766
15.4482 -16780 170882 109244 -175922 147665 -43204
15.4519 86934 -196249 -194745 -249956 -72660 -28373
15.4556 -171019 -159733 -97383 -190619 -7263 9338
15.4593 -138893 -64287 -34290 30574 -260985 -154980
15.4629 -220959 -269938 -117385 165993 5111 13945
15.4666 -9981 74686 -92552 172723 -24307 53693
15.4703 -163112 -285618 -108528 81869 -35617 -80499
15.4739 65153 32219 -41596 63400 -226003 -46198
15.4776 44627 -29185 -63362 -72554 -73599 136185
15.4813 156717 -233282 -83892 11602 -103251 -63115
15.4849 -220378 -36850 -165131 -181626 -171732 -43905
15.4886 -208092 -115875 21333 -39766 -70400 -224534
15.4923 -103922 -6453 125079 -150432 7808 53601
15.4959 -428822 127432 3914 -307195 -38057 -129823
15.4996 161580 -279611 -47753 93578 -240764 18045
15.5033 -283151 215254 -139072 -101018 -208741 -171322
15.5070 -79843 141597 36411 -44276 -100940 -55509
15.5106 -111349 -140699 -139707 -217482 -200920 -42249
15.5143 -326466 -146160 -117445 149633 -95076 56698
15.5180 -19189 56878 57011 -104769 156331 58123
15.5216 -206400 -106602 -303542 -183404 -126405 77619
15.5253 -56069 -54287 -143589 123547 17761 14258
15.5290 57904 -215823 -26963 -9736 10455 -134475
15.5326 -97928 131645 37167 156877 289766 82422
15.5363 -154246 177917 109860 -76688 -133927 172271
15.5400 -87278 -156714 192054 -49374 54854 62952
15.5437 -33929 100131 -116068 -57229 -157860 -318970
15.5473 -97008 -237393 -135768 -176582 -92296 -62122
15.5510 50270 73445 -109515 -304980 51421 52130
15.5547 -167560 75845 -201370 -196951 -68233 128744
15.5583 -109059 -57780 11201 107585 228630 -136634
15.5620 -79431 -3843 229684 -194701 -288935 70781
15.5657 -2464 38755 91174 -32796 273666 64210
15.5693 -49317 45265 -208805 -230314 6532 -74884
15.5730 -125423 -84756 97696 -126000 -256558 -44228
15.5767 48352 -72681 -55366 36153 -217894 102304
15.5804 -62490 -335800 -529 -122136 -194860 -171416
15.5840 -124947 -171154 -231299 107128 -165089 -50107
15.5877 119709 -289038 18280 -42595 -75678 -49398
15.5914 1612 81300 -188440 -179623 -121836 87982
15.5950 -164026 -222217 178138 140357 29713 -157678
15.5987 -350789 69636 204524 -130385 -94317 262405
15.6024 -74275 221128 -61754 88970 -23317 96551
15.6060 -167082 93617 145463 -76907 -74697 -156541
15.6097 -13426 -65601 -10758 -133606 -145213 -37311
15.6134 -68527 -186370 -150117 120733 234324 -73780
15.6171 -61109 -25914 -164632 -111585 -200370 127305
15.6207 81518 44389 42765 -152995 -105394 -14216
15.6244 53404 -74102 -7258 -198783 -46802 -1265
15.6281 -223073 -218079 -32463 38059 188909 -50704
15.6317 49978 -161098 -100612 1190 69206 24516
15.6354 -70904 118182 215662 7354 46348 -123208
15.6391 20732 84511 -113228 116938 -72430 -61691
15.6427 206501 -34697 -262764 -131667 45396 200438
15.6464 -129225 35367 -314704 -86190 -126190 -69839
15.6501 50647 -179807 -376157 -232341 -732 34166
15.6538 -119734 213125 161858 105820 -80896 -43942
15.6574 8994 -293538 98807 196598 -114065 -149799
15.6611 -129681 -127702 963 -148767 -73259 140537
15.6648 30570 194038 -22928 58966 74498 -12869
15.6684 -94726 41619 191013 18751 -115393 -211771
15.6721 56122 -120916 145912 -97558 68022 8470
15.6758 -165960 38924 -1159 -124235 -44732 -100981
15.6794 94263 69287 -308028 -400118 -94556 -60106
15.6831 -34084 -20259 -29250 -76169 -40511 -156946
15.6868 190190 -92318 -18666 88185 -66867 152246
15.6905 -124707 128325 26328 224325 106527 216754
15.6941 77909 102360 -63380 -56279 -28634 114446
15.6978 3236 -30594 5539 -79229 -250953 15436
15.7015 129512 -164071 -233346 -113951 -89103 -80464
15.7051 -16908 -332445 -26973 -157369 -5004 -83869
15.7088 -156376 -318613 -16011 -80204 -238285 -57492
15.7125 -8140 8547 -127397 -123758 3325 231695
15.7161 -129326 -152348 -163138 122734 193996 -71972
15.7198 -35621 70675 -107900 5237 -108729 118502
15.7235 145000 -83214 1722 -98517 66285 -135690
15.7272 56415 -73760 -133748 -64077 -128095 175309
15.7308 254114 -188122 -242395 159159 162431 101468
15.7345 -31890 -59953 -28510 -90745 8494 -272803
15.7382 -119141 -150163 -13045 100130 -175833 48665
15.7418 219037 -92006 -147787 4828 -244415 -16619
15.7455 -131554 -112337 -139282 -38045 -84993 37515
15.7492 53272 -96071 -350860 55412 32484 -65673
15.7528 -251374 50552 -95793 -241388 -106437 74642
15.7565 135121 172320 183960 -36072 310565 -62918
15.7602 12463 -273974 103942 55254 -239028 145854
15.7638 -81859 132287 9953 16050 -102248 -106249
15.7675 -65624 133237 47834 -181539 -18419 -6269
15.7712 36237 119785 -101495 9171 97486 -193074
15.7749 -147355 69853 -181207 -300702 -28893 -255956
15.7785 -276940 -54914 -1544 63910 -21703 -40948
15.7822 223482 -39085 -189988 -288592 -227338 -101469
15.7859 -86850 108867 -266746 -222932 38605 37311
15.7895 -158555 66097 28556 -138787 131859 -84753
15.7932 -271038 -101547 -193410 -47966 -25608 113530
15.7969 37260 -182581 -136829 -33568 -135716 -91831
15.8005 -95452 -279257 -216474 -55085 175469 179438
15.8042 190252 43397 13340 211569 38266 -16699
15.8079 13609 148864 -251957 79474 35933 5999
15.8116 76395 -88867 -7275 37246 -306996 46928
15.8152 -146641 26866 176807 -61087 -104495 -15566
15.8189 163845 -302323 -65237 236509 6658 -81134
15.8226 83628 -26693 243176 -125824 14885 -252542
15.8262 -99248 -90969 276308 -132815 38800 90789
15.8299 -39618 -1636 188673 -207257 -75724 270741
15.8336 -74748 -109325 -16314 -53258 -83189 104948
15.8372 -52149 -104357 4973 -176193 -236573 -250326
15.8409 -24261 49189 -188141 -23015 140170 -17533
15.8446 120809 24168 181333 -82940 121709 17852
15.8483 -138660 -80416 28772 6282 -62949 202627
15.8519 28978 301182 -238352 -195281 -298802 -242814
15.8556 -165138 -258476 44200 -46606 99539 -131266
15.8593 -233743 110811 -268729 -152017 -51798 -156091
15.8629 -94865 -94547 -186028 99414 49843 -262370
15.8666 -51513 219339 -316439 -109017 161275 76292
15.8703 -221388 -26867 -20423 -178999 -198994 53473
15.8739 -208770 111801 6137 -155221 160185 -205745
15.8776 -182065 106139 -43125 -5962 -167636 -37932
15.8813 119383 -63890 -42077 -205038 -25138 -40507
15.8850 -332720 -34992 32172 167742 97153 -188729
15.8886 -39065 -19464 125950 117466 -57390 -23966
15.8923 26212 -53578 -13573 -229648 23086 -183246
15.8960 -106391 -106943 64813 -119194 -243362 -102389
15.8996 48000 -56257 42706 -192683 194107 -132054
15.9033 36603 -137136 -114332 -161708 85083 144025
15.9070 -26694 58438 -50608 171206 -31664 -38969
15.9106 -44703 72709 64050 -8099 58655 168211
15.9143 269257 -4012 -130313 -10443 236151 43560
15.9180 -35681 60566 -156027 157036 247836 78211
15.9217 94655 70861 -191491 -28461 -80109 -147185
15.9253 4944 -64486 -61720 -26721 -26152 -28460
15.9290 -226129 -201230 149644 -131133 48717 -166964
15.9327 -154576 -231878 -218141 34029 -170236 -154318
15.9363 -160690 -26812 -36553 -316325 55503 -26419
15.9400 -119817 246785 115378 18862 94223 -112657
15.9437 31921 -205814 31596 8910 123502 -79531
15.9473 -196033 -120812 5943 53844 -130289 -245689
15.9510 -414007 -219926 -179252 20950 -116578 -99004
15.9547 79865 101033 87426 284669 16456 -82506
15.9584 -26266 -6015 13843 84399 -142138 -45398
15.9620 213948 -126520 -66216 92429 -259992 -139801
15.9657 -90592 -160735 19101 -72818 -27285 28761
15.9694 -145989 184017 6317 -194104 79539 10248
15.9730 -171427 -146868 -82707 -36682 -84265 -305967
15.9767 181065 42436 25166 151921 93459 -191652
15.9804 -12141 -73248 183030 216548 -65992 75694
15.9840 197023 148103 194375 -100496 147814 -226164
15.9877 -8299 -83631 180119 150221 -218988 -41082
15.9914 1189 21625 -156313 -127085 -219958 -78410
15.9950 94697 159859 -148133 -82128 -59072 227403
15.9987 133920 217938 133270 280376 8506 -78707
16.0024 -7742 -134673 -19473 -106752 -6382 -36000
16.0061 -18475 136298 -40210 -26305 -213488 -208953
16.0097 126803 104311 -172768 -9128 -64855 187592
16.0134 95229 -93814 -203144 73531 75824 16809
16.0171 -22649 -350513 29698 76580 78 -74613
16.0207 78257 81226 35871 16016 -88974 -186038
16.0244 -116357 -135670 -17033 -79616 -32237 229603
16.0281 123024 49984 -32763 5381 30820 198929
16.0317 59424 5950 -273176 -126881 -179911 64710
16.0354 12459 -131831 -109958 -140992 14298 -244290
16.0391 81909 -169253 1911 120153 302722 -67197
16.0428 -228779 200874 72634 -58606 -275213 -65461
16.0464 -36882 -233706 -119932 -163510 -47906 4610
16.0501 -46123 -15430 149321 84248 -329733 81395
16.0538 37189 84667 -194856 138659 -96830 -76497
16.0574 -187916 -104288 84024 -39617 -86516 -161312
16.0611 -130896 -64678 129137 -360015 -51814 -76321
16.0648 2060 55748 -99686 -83965 -173950 -47671
16.0684 -100229 -45760 -234689 -78796 -160972 -105460
16.0721 -199981 12399 37458 -231170 282120 -71277
16.0758 -45365 -73930 156437 -55312 -195612 255600
16.0795 140016 -111779 -114210 64178 13736 15797
16.0831 17447 -128552 100475 -171204 45499 -14730
16.0868 -128836 -11616 -112753 -52739 198627 126127
16.0905 24572 -92081 53409 -152876 49404 -66414
16.0941 -85549 -2182 40649 -68712 39398 -39591
16.0978 -26029 43002 -130166 -83317 -139425 -229938
16.1015 -11438 -136650 -63959 -10547 -115987 20630
16.1051 127805 -27753 -31307 38696 -174996 90163
16.1088 31042 -134285 -221985 45162 63848 -71476
16.1125 -269394 -26854 3733 -2954 73833 8620
16.1162 -33331 -65408 11264 -43748 28089 14397
16.1198 3986 74421 23991 -30735 192460 137946
16.1235 -144007 -83600 252512 -166846 79448 -136713
16.1272 -108213 -266262 -29665 -258 193773 -16883
16.1308 -140207 193790 -104996 102632 -14210 -193868
16.1345 -88124 -200776 71831 34546 84439 90315
16.1382 68316 -112212 97384 -95356 184260 -64185
16.1418 83365 151160 183046 214169 -148203 -186022
16.1455 -78654 123145 209357 60323 -37291 -123819
16.1492 -154446 -129489 -179601 -14337 103367 -74983
16.1529 95338 -18312 135849 165351 -196397 119423
16.1565 -131487 10856 -54743 -224789 -138704 248790
16.1602 106446 70673 -105316 -149491 60010 -96519
16.1639 -158126 -122570 -60605 43260 -219906 9902
16.1675 161253 216939 -111720 -229479 64247 88018
16.1712 -161022 -97469 11718 -27233 258707 63616
16.1749 -149197 8219 17553 -62269 163547 141132
16.1785 48562 125940 -20144 98679 96405 177625
16.1822 127749 -138929 8633 -155264 -2139 -38340
16.1859 495 -133901 -236218 -193504 -72423 -19758
16.1896 12063 100111 -186593 118892 -98272 -188472
16.1932 -95132 -270280 96412 163446 127120 7540
16.1969 113962 134073 76105 91266 -290356 -212658
16.2006 -34017 -88062 -145989 115375 -321006 -389916
16.2042 35258 -134058 -169701 25418 -104652 -100280
16.2079 30834 -53778 -43599 -12847 -139981 31022
16.2116 81337 33734 111680 -94624 -214147 5522
16.2152 -187663 -152815 -192211 67237 79564 -176527
16.2189 -11806 136839 -15530 -15347 -121785 211362
16.2226 84089 108833 25358 -49726 180789 -59877
16.2262 12205 -159918 82263 -98266 67190 -58340
16.2299 55674 257170 111565 33336 59136 -17799
16.2336 -47378 -30031 -249176 294964 125583 85457
16.2373 -65151 -135330 217227 7258 67536 -5749
16.2409 -179901 -116711 -42161 -143212 -159895 224091
16.2446 -32531 -164525 -240920 -104856 -255026 -5507
16.2483 -25189 28957 -58283 100358 57088 -132947
16.2519 47797 91827 -15504 -125687 86440 -33386
16.2556 -36880 -11021 -19163 75178 28133 30230
16.2593 145503 -136288 4247 -306652 -176588 53885
16.2629 284964 -142672 38909 -136115 -95850 -204491
16.2666 -227434 -162844 -115126 -230075 -220869 -70200
16.2703 -117905 89039 -214383 128624 196456 -96032
16.2740 -147248 50283 246889 -29550 -18583 138445
16.2776 10268 -317818 30587 -85678 -223858 169423
16.2813 -126004 76963 36520 -175942 62335 -14669
16.2850 -133878 -33049 128014 185411 -14481 125796
16.2886 -110177 -47260 179539 44789 244969 17758
16.2923 -217896 -9527 -1701 -182277 -403487 -184689
16.2960 21238 32719 61977 110583 -130205 109031
16.2996 -257849 -36400 -29022 -89240 73542 -26765
16.3033 89017 -205722 380093 162739 -197466 -176273
16.3070 102507 -4499 -284740 -9160 22216 -40385
16.3107 -254565 -297902 189144 -4890 49139 -97265
16.3143 -69025 16340 -126587 -19533 78605 32455
16.3180 263807 133264 67557 -49665 -245199 67739
16.3217 -24460 24793 179749 -157988 -140892 -150814
16.3253 27550 -29565 -52594 49793 29408 -117584
16.3290 210235 -58952 215134 -58302 173787 31071
16.3327 169391 119954 103771 -32780 -10332 -31751
16.3363 -46296 130774 153875 226770 -30139 172883
16.3400 126328 18947 179725 26150 -199579 104534
16.3437 26722 -105374 24897 -329331 93679 -700
16.3474 55983 83874 96106 -233211 73596 -124755
16.3510 -104036 6762 65625 -37591 22148 -30377
16.3547 232751 -69179 -177690 213688 -131592 -131631
16.3584 119276 167926 144726 37162 255999 -83769
16.3620 44988 53108 -113075 30100 -3959 -117035
16.3657 -54178 228684 -27844 -2421 83505 66587
16.3694 46214 -2720 90787 -108448 -267508 103146
16.3730 -55021 -201658 -123061 65728 -12059 -30702
16.3767 61259 130301 -369674 -54056 -80514 62794
16.3804 82719 86496 -120358 80894 -147261 61137
16.3841 -19711 95348 60671 55351 67698 52299
16.3877 12099 24222 137581 -81740 118380 6667
16.3914 -109802 -118954 -66659 105652 144903 -177985
16.3951 -108210 -40924 -300071 -155251 11215 49192
16.3987 118405 48465 -140651 48999 -157763 -14831
16.4024 -194218 -300070 214999 -1149 1733 62210
16.4061 -138347 -97999 -41184 82995 21261 140038
16.4097 -134211 102410 -168446 -223562 -48828 366782
16.4134 -287132 57583 -68686 -94549 -156815 47049
16.4171 -30009 -90614 2612 -159727 104267 -156289
16.4208 -79190 -85179 -74735 41197 -45424 -121680
16.4244 -140615 48688 -176758 -104640 -341309 198775
16.4281 -173790 -59000 -40517 -37072 51871 58151
16.4318 122015 -51312 -29740 -37441 5155 -107146
16.4354 -172974 -187577 -31459 85515 -125671 106518
16.4391 41284 -38047 -27551 26484 -107290 83905
16.4428 -69660 129226 -21079 -30441 198594 -124341
16.4464 57378 149476 128306 213004 -14075 -143380
16.4501 -159466 -131859 36991 -197313 27523 -184723
16.4538 -87598 163157 -100489 -60067 -92119 170760
16.4575 205323 -95951 -85130 -46490 -14164 -82716
16.4611 61799 32174 62839 -6870 -14358 -60249
16.4648 59554 -183912 251649 -62004 65416 -121377
16.4685 -70122 132594 12157 173902 146561 114864
16.4721 121688 -200522 192795 210562 -18887 -41465
16.4758 -11329 39309 -44161 -199731 -44505 154501
16.4795 -184919 99793 61065 -76588 339288 -27450
16.4831 -25363 -131904 -153486 -46218 -88590 -206661
16.4868 -47636 10763 -103618 -52230 -104162 28127
16.4905 117338 38369 46625 -56699 61044 153429
16.4941 -34525 90378 -3584 -133280 -202898 -270913
16.4978 25471 -12209 112023 101733 133150 -9823
16.5015 188334 -31641 77190 -193518 48385 -89016
16.5052 -83059 -86745 -98446 252822 112582 -110139
16.5088 31015 -76874 -46664 -85698 52270 -14493
16.5125 112977 -44397 -29961 137495 -51704 -38187
16.5162 127983 -83011 67821 -167053 -46415 70960
16.5198 80884 102870 -5477 -95681 -189355 -18545
16.5235 -49995 18521 132681 64579 3215 86419
16.5272 3674 -195144 139873 -22144 -97961 48587
16.5308 -7636 51639 -84246 -68585 -67649 -93212
16.5345 51895 -188978 -79833 -174514 -1197 -89161
16.5382 125684 -21207 1657 104630 -162324 -102443
16.5419 -5150 213221 125531 -61191 -4746 -199074
16.5455 -169735 -151196 -29890 -70690 -32583 -106666
16.5492 107677 -105175 -980 31917 108821 -137819
16.5529 205402 -21141 -22128 7769 37343 168470
16.5565 -16084 5173 103104 -18055 31208 196466
16.5602 -59356 -158324 -13802 -158567 -189434 96192
16.5639 83426 39587 133576 105839 -4954 98840
16.5675 130245 141296 209382 69869 89019 -37913
16.5712 188399 -35162 -36119 23482 49613 155882
16.5749 136462 21656 48535 187687 -109655 193983
16.5786 81168 12569 -12105 366113 51766 -5596
16.5822 -58012 -116689 100142 11199 -46020 -252086
16.5859 -6574 9933 -2316 -66009 106358 7017
16.5896 -236014 -175370 -150783 -54502 39772 -315091
16.5932 -15809 -167206 -178896 -92733 -178579 -149367
16.5969 274457 53860 -159338 -243394 -59974 12732
16.6006 54523 -72540 67781 -19800 214180 -36022
16.6042 -63047 26813 155285 -195162 -123798 -169196
16.6079 -187762 29324 -90291 74660 16753 107361
16.6116 -14830 -38963 885 69571 97329 204154
16.6153 -55792 -35067 -141939 -172674 -155859 15014
16.6189 224642 -206151 -19724 97151 226575 -21008
16.6226 -120676 376382 165031 -309958 161811 -4181
16.6263 -47222 131697 30933 -84073 20870 -116396
16.6299 125534 75474 22141 145650 77599 88552
16.6336 -141949 88741 -107320 -164693 -19631 213596
16.6373 -83345 29414 122254 130402 131312 -14424
16.6409 69134 -139075 84806 96440 -99472 144814
16.6446 147955 113822 8095 52544 142182 -33865
16.6483 188915 -50900 -276187 -65319 -235835 38067
16.6520 -110803 -160276 13197 -253534 77982 156237
16.6556 74609 36031 -142985 -90856 299343 150651
16.6593 -80600 17065 30507 145799 190807 -201131
16.6630 -152396 -77393 -146399 -69262 113475 3987
16.6666 74908 -20352 96348 83822 -8008 172844
16.6703 214235 298383 -123208 188399 -26126 99102
16.6740 106073 60657 260669 71806 10657 6873
16.6776 -71591 137089 124281 3131 -70408 59651
16.6813 31594 -30773 12809 7262 -63706 109470
16.6850 -71334 -136304 -309179 -181447 43585 -306428
16.6887 31041 62774 -81463 11123 20889 5763
16.6923 81533 10431 61534 78847 139324 235171
16.6960 23902 101864 -77850 9989 135974 31702
16.6997 -26814 -101218 -86524 -211163 -32630 -118258
16.7033 -244062 -117803 16015 -15032 -230125 -116275
16.7070 42630 -87466 97317 -40896 -234439 -220628
16.7107 19570 -52859 -123454 -9067 -218045 138626
16.7143 159823 -2810 79615 -85348 4076 66994
16.7180 49002 -232166 -12516 112607 156092 89669
16.7217 -32009 -137897 14587 53063 -170577 51068
16.7253 -24787 -48757 -42434 125529 -100235 102928
16.7290 -53528 133591 95141 294854 -9536 -93310
16.7327 -14207 64258 -66625 3130 86684 15202
16.7364 -156885 7536 -204489 -157001 -51324 -207321
16.7400 -15477 -144938 -75491 67186 92090 -568
16.7437 81006 120448 121534 206213 -28235 401884
16.7474 3937 -252932 -127141 30702 66512 105809
16.7510 -69522 77286 -92380 203401 136316 117530
16.7547 -35338 -81909 221650 120114 65700 -44053
16.7584 29885 35213 290375 -175704 73572 206660
16.7620 -116625 56042 -118091 -142926 38247 -44807
16.7657 -244385 2714 -64933 -125760 142574 -172143
16.7694 -58043 -315966 159366 7971 522 -174130
16.7731 28437 135285 44204 -37717 -168224 -137937
16.7767 -11988 59094 -2053 29073 72681 15871
16.7804 -126571 -77585 -53719 -103220 -161564 -194470
16.7841 -276984 39952 163832 -182181 -178783 -21492
16.7877 -8193 -44766 151135 -222933 -171009 146307
16.7914 -109314 -118305 -65000 111683 141985 32222
16.7951 48645 111765 -56723 -39797 25539 -236278
16.7987 -80260 129609 -174963 -80543 158154 130046
16.8024 207199 -74305 95109 41552 4115 -19745
16.8061 -76806 -19225 -44385 160648 407872 78961
16.8098 282076 39593 101291 4684 -64105 -34034
16.8134 -79411 107148 8581 87428 70649 100580
16.8171 139029 9817 83778 -198591 -52072 316010
16.8208 60707 -108770 2140 -91883 92479 76609
16.8244 284813 -5299 44191 -60690 -28449 136033
16.8281 -55430 -91197 -49640 110275 98077 117547
16.8318 -97378 209137 -200649 214110 -83565 141546
16.8354 -77338 208204 -59536 -67956 190088 -164293
16.8391 164846 174262 -131805 3719 27419 -130054
16.8428 89544 -87537 143704 -74987 68180 125325
16.8465 -286420 -114841 -35313 -168495 -117152 -17618
16.8501 -55005 -33106 -23050 99971 -79467 51841
16.8538 -70984 -57792 -31926 -139497 8621 -44772
16.8575 312903 76905 194594 -177165 -65783 27541
16.8611 -240348 13879 -33375 158497 127175 405550
16.8648 -87452 185070 43698 -154774 -34885 -112959
16.8685 23232 68479 -38717 116819 -220039 50539
16.8721 17181 308641 43579 7995 -20165 -123113
16.8758 -102491 88196 77337 115562 47218 -123116
16.8795 -83967 70597 85156 81399 46238 -116134
16.8832 -281051 163254 -268943 32811 143866 212404
16.8868 33985 -109898 -34246 286867 -11539 -18331
16.8905 -77245 -56393 -3371 -51947 -31152 81682
16.8942 60732 119890 -138826 -1471 81739 77277
16.8978 68877 42307 234788 122390 214504 158101
16.9015 -146521 26413 71389 57972 11395 -37669
16.9052 -192435 -140278 43053 90187 23476 215793
16.9088 -78798 151329 -51888 379867 231903 628
16.9125 -78747 134753 -72300 230909 -79452 94778
16.9162 111207 117984 -141962 13278 196014 124979
16.9199 -26491 184016 97678 3845 -17772 91294
16.9235 8901 67174 -22865 328502 -37870 71654
16.9272 12095 66241 211187 -73275 -10114 -20094
16.9309 165635 18885 29887 50022 -22575 28394
16.9345 130770 37269 -59269 187756 80178 219402
16.9382 -105489 -240301 10489 9400 59114 30479
16.9419 19769 -14400 -225427 69505 121099 112680
16.9455 -31969 191438 207871 94793 148692 57421
16.9492 -74525 -61924 -19215 234333 89392 -77099
16.9529 71163 180602 -64427 -48754 -56768 205830
16.9566 27424 104607 -34205 72034 143029 -163318
16.9602 128258 -69829 104753 -162022 138530 31107
16.9639 -42657 70244 -45369 62670 -300533 179286
16.9676 -149144 -159077 5323 5733 -57369 -39321
16.9712 -3203 205095 -8556 174275 -113806 104242
16.9749 -109459 -21376 11039 163681 70413 -27425
16.9786 -159723 46637 128918 -105631 109322 876
16.9822 46577 144539 -90102 257178 -46775 23402
16.9859 47496 141230 175874 1675 -87375 -26550
16.9896 -216027 737 -152421 -127673 -162759 -23298
16.9932 -110151 31958 -198554 -104361 -20737 130076
16.9969 156151 -42569 27329 70256 59774 19024
17.0006 353510 203423 -15381 36273 61837 -122674
17.0043 -7613 3878 -100596 -181651 -77566 -98976
17.0079 -163191 95736 119892 226793 35380 56405
17.0116 31706 74232 99367 94440 28941 -126861
17.0153 75702 56227 6893 229679 303597 -120478
17.0189 -63357 -35356 262379 226365 26549 203339
17.0226 338322 122961 -45138 16319 -203146 207976
17.0263 105286 114978 -177457 -107831 103308 109979
17.0299 207465 -29513 150648 -75030 71697 10812
17.0336 47603 105892 -116753 163552 20699 20931
17.0373 -17574 111415 93703 173440 308369 -146129
17.0410 121407 181922 6079 125780 27266 115209
17.0446 -41362 123177 -152437 35115 -103557 -26269
17.0483 16987 221165 34335 67966 -202868 -118191
17.0520 49741 -56308 127658 98637 30562 136652
17.0556 -82841 249241 134669 96246 -4840 36745
17.0593 55320 -34817 30894 89687 93822 147637
17.0630 103056 -22785 64338 -179621 -90387 206620
17.0666 186667 -64833 132661 76168 205731 309289
17.0703 56509 211356 47320 170917 119600 22890
17.0740 224096 68877 74916 144381 137101 167897
17.0777 193248 57979 152189 76325 84564 -24207
17.0813 43233 -71360 59514 175735 12727 41077
17.0850 193124 21030 40652 110053 -42486 240540
17.0887 140848 144040 39972 35381 21833 160188
17.0923 217648 185728 145753 -55645 -71859 35383
17.0960 71338 134218 246577 93061 30643 -143533
17.0997 102494 70035 52353 147350 183548 11666
17.1033 65978 149224 -36995 124721 78010 31736
17.1070 -33355 61095 -22585 -87379 28434 56256
17.1107 -24368 -31843 31188 224116 8597 32533
17.1144 158055 313610 43146 36629 -29678 -13807
17.1180 93335 -76289 112581 213487 9444 -73551
17.1217 34317 111241 -2070 45635 52787 259732
17.1254 -23223 148910 70366 44416 312340 134115
17.1290 46935 -34215 -70044 -156329 51696 -21092
17.1327 -67731 -31685 164267 -81816 95473 -139554
17.1364 59385 -53370 -35000 193852 -6291 -5705
17.1400 16428 -18730 -24907 -15954 93377 61687
17.1437 145777 64264 44139 41156 -43776 -125699
17.1474 88025 128279 -5498 1843 121719 113046
17.1511 96450 233066 236263 -72310 10609 -171539
17.1547 133347 -55606 183463 34722 -105008 -217207
17.1584 357073 92665 244264 36217 122256 -20290
17.1621 68204 169259 265922 161994 16732 96480
17.1657 103516 185267 -92196 -10981 95830 -165711
17.1694 91710 108658 186006 -103467 123146 -45685
17.1731 -39418 -54373 275602 -56825 5212 51875
17.1767 150691 -86508 -4411 78270 330053 55108
17.1804 209172 96927 206130 185034 62667 187759
17.1841 -32939 -13688 161526 -34352 239714 -154312
17.1878 52486 175479 -151076 220480 222210 -71356
17.1914 4039 130929 53851 140199 22448 273517
17.1951 -4153 -225985 -82155 182914 219665 -120129
17.1988 4909 129987 83312 641 114935 56074
17.2024 174763 -160846 208945 18605 71965 313369
17.2061 4880 100744 -67353 233138 138186 75545
17.2098 -4996 161690 164580 -39229 130828 -3568
17.2134 34339 1961 199251 136460 -37077 42850
17.2171 128503 -128143 57903 101195 13294 -6621
17.2208 100375 78116 191745 159777 141757 216044
17.2244 -24432 216746 195379 90019 279604 -135401
17.2281 336952 56147 -29628 80474 -56173 121138
17.2318 36502 280559 30875 -131059 -26403 191079
17.2355 -4594 107809 340342 6034 -7041 24557
17.2391 -318903 65252 -180476 36558 -19206 -110016
17.2428 -113749 200819 76825 17535 52791 -124278
17.2465 182557 16616 102678 106668 -93319 8932
17.2501 137913 -8345 -55873 18646 251096 111248
17.2538 -89010 119449 29821 77425 100251 322629
17.2575 -131531 49939 220786 138985 78262 69067
17.2611 100774 323183 25187 43602 77423 342272
17.2648 65467 419626 -51997 233220 -69531 -95840
17.2685 209789 95179 129739 89675 49669 -48147
17.2722 -213217 40519 256698 -11868 -66495 -58615
17.2758 47909 -8024 90400 58853 26017 -7682
17.2795 56029 140226 241199 41671 13366 -25675
17.2832 91428 77176 70693 82592 23049 49294
17.2868 112053 -25377 238546 76820 88534 -40172
17.2905 81042 26316 123899 -12187 -116519 15588
17.2942 92294 147930 44651 -95911 237532 10198
17.2978 93710 151356 198141 -15760 59233 15876
17.3015 -105310 37912 -60415 -51040 121948 179912
17.3052 -95709 5519 162260 113968 239768 -66698
17.3089 238357 115648 9631 210299 -60452 -40469
17.3125 150143 23662 -62327 5967 25383 59945
17.3162 -103038 70380 62120 60409 249155 52250
17.3199 450407 1889 12366 305893 39062 139291
17.3235 -63327 243151 79131 -149228 110205 258228
17.3272 144342 -91886 317478 177666 123070 147776
17.3309 -118317 -61224 287868 5533 22316 44411
17.3345 -71434 94085 21283 106361 44906 96664
17.3382 175016 250926 21722 97819 201277 -6602
17.3419 14405 271503 164075 138554 129158 224322
17.3456 54053 108936 -128436 174826 246905 28410
17.3492 148278 183398 38829 -50207 10022 203639
17.3529 205105 359022 326564 71774 -6443 59713
17.3566 79582 175242 143971 -42274 92126 119879
17.3602 218168 183333 61454 31178 62829 103470
17.3639 56530 174017 101310 334378 69805 -57862
17.3676 186312 2506 -85241 -4541 68543 -224380
17.3712 -292382 -47194
##END= 
