# Supplementary material for: HIVprotI: an integrated web based platform for prediction and design of HIV proteins inhibitors
Source: J Cheminform. 2018 Mar 9;10:12. doi: 10.1186/s13321-018-0266-y (PMC5845081; doi:10.1186/s13321-018-0266-y)
Supplement: Supplementary file 2 — Additional file 2. Source code of HIVProtI web server. [file 13321_2018_266_MOESM2_ESM.zip › HIVprotI_Source-code/hivprotI/cdw/data/spectra/Hnmr_ACD.jdx]

##TITLE=R-(+)-LIMONENE $$ Begin of the data block
##JCAMP-DX=5.00 $$ ACD/SpecManager v 12.01
##DATE=05 Nov 2007 17:25:52
##DATA TYPE=NMR SPECTRUM
##DATA CLASS=XYDATA
##ORIGIN=Bruker BioSpin GmbH
##OWNER=ochem
##.OBSERVE FREQUENCY=300.03180
##.ACQUISITION TIME=3.42098
##.ZERO FILL=0
##.SHIFT REFERENCE=INTERNAL,  ,16384, -2.0163
##.OBSERVE NUCLEUS=^1H
##.ACQUISITION MODE=SIMULTANEOUS
##SPECTROMETER/DATA SYSTEM=??
##.SOLVENT NAME=CHLOROFORM-d
##SWCYCLICAL=4789.27197
##NPOINTS=16384
##FIRSTX=4184.02539063
##LASTX=-604.95434570
##MAXX=4184.02539063
##MINX=-604.95434570
##MAXY=27493798.00000000
##MINY=-8613.37500000
##XFACTOR=1.0000000000
##YFACTOR=0.100000000000000
##FIRSTY=448.12500000
##DELTAX=-0.29231396
##XUNITS=HZ
##YUNITS=ARBITRARY UNITS
##XYDATA=(X++(Y..Y))
4184D481C602D156C216C101F293E404E227D649E744F549E170C368D939D125B408C337
4179.1D993D014C922A890C259E160C905E808D114D903D133B366A645B253B831D944
4174.4D856D944E079E128E404C957A8a054i5C533G096C578A084D864E104D189C169
4169.4C218F394F152D365D866F761D875B913B869D493D333B981B015C251D707E842
4164.7D856C858A220A22F23b93A202B640D811C384C199B871B180C989C729H05A38A433
4159.5B743C853D600B629D461D595D794F638F394F216G302E136D835F793H229E228
4154.8D784C953B991C458D079F815H301E603F971C017A884I44D83C371E311E536E283
4149.8B066E160F209A744i73A788A864C709B909A206A771C080D981D084E11C216B057
4144.9G24A268D574C134C273C701D453C398D950C553E174D256D123C921D340C974E993
4139.9F583E891E972D956B613B088A743C573D309F979D511C964C639D095C331B111
4135.2a621a36B886B181A671B844E784E225D091D203C229A533D118E187E221B426C768
4130.2C016b34B600A056C993C266B711C486A786A977B789F098D865D789E629D417E189
4125.3E603C823B233A968C502A149D104E583E086E951F303A221A074A115A468B979
4120.6G085C246B713C961C073C396B470b73b30B945D028B146A099A363B251A929B940
4115.6C188B269B469C596C859A861F16A923F229D933A351C478A240D979G169C094A653
4110.7B942D769F457C803A423C376B359E126F224E256C501B706B879A039A221C28a194
4105.7b49A29C583B543a236e03C616G223G440D779D976E841F497E708D748A422g39
4100.7e36A583C576D703C580d31C363B283C648A857H09b51A045B799C825F207B921
4095.7A661D546B864b67C059A862h58B78I48E48A860A993g97B436E023F376C255A806
4090.5A328C236e55B523A902C941A529D64C391B334C038B334E300D599E107D216C817
4085.5F120F155F128E159A697A158D278B078G11B494C471D628A579D316C098E433C135
4080.5C761B988B649D970E261D819A961B167B237B716D664B874B788i9A578C063A867
4075.6C551C690A839A553B088C086B854c070H53G86A121D557C119C61a331a005A994
4070.6B821C580C380A983B378A586A689A481A37C636E692C860C904E555E67B796B718
4065.6A687I13B259A651I51A219g64D55A996A919I58C813B261C457h19a156A434A985
4060.4C525D586E385G031E531D111E329E768D416C054B127A577C173C123D236C505
4055.7I96A840B831A579B128A910A381B440A131B860I39b74B097A338D505D349D589
4050.7B399C3A741B899C206C498A345B316A875A220b81c77f90a218A774C993C639A988
4045.5D021A881C127A990C239B435C786B419G47C883B011A939A295C856B848C414B809
4040.5A398A831B983A649C908A833I49C590A186B473A110h50H13c84C8B623A569A24
4035.2A831C731D161A024A256A463D346D639C271A797B588C177C810C743C013A469
4030.6c99B431A844A391I95c523a978a828a075D96A386C884F885C272A711B707A793
4025.6B199A334c436a343C33C720C008B139E46i83a676d76D96b75F95A115A66a079
4020.3A430A917A301B451B824A184A005g94d03A099b318b031i30F14A778a469a659
4015.4a349g96a109B25C77a17b381a477c013a88A536A191D526B750B897D6A211D360
4010.1D183E040C035A287A402C259B065G89C693B804B456B949D43A27A211a405a538
4005.1a712a612B424F499D276D294C008A313E81C398A671B518C892F314D179E261E476
4000.2A711C485G115B427A266A734B393A728B333A742A388A675B864e51a327H83C064
3995.2A515a294E11a971E74H43A861A995F1D29g09A803B538A732A463B753F158E625
3989.9A159b282A882a288a453E77A169I18B056B316A501B148I86h92A224C04a944c10
3984.7a042D07H33C036B962A395E77A277C330A736A863C005H97E29f8g22H39A236e01
3979.1C432A953A53a680a859A646A884a492a319I26E93F30I89B678A547C131A967C203
3973.9C213A334a349F78E28g54b580b378c6a188f81i41E76B075B321d6A615B891fC465
3968A24A04f63A915B180A482A285A654B11F33B204B598B384A901A951g41F78B310E898
3962.5C256i61g4a553B48c63d65c024b955i67F73A18e25a224B121B896f04i9b81f1
3956.6F64E055A260A794d71h26b811D46a601A076D518C684G88B61I11G76C206A762
3951.3d56A081A448C583A359b308B560B528b31A111a923I34b206c148a221ca341C81
3946.1C11A850B627A177A633H46a916a040A134A214H29A079C558B235d833a753a331
3941.1b55B783C801A006A858B471F31A413B076C480C180a486d43B236i70i94a51B71
3935.9A349A79A608a721a016a464b070a241a493B049a948b465a011A764b73i93b30
3930.9b243a293A614I45b77B573A086F22A596I43e92I9G61C856C633D084A569A42C772
3925.3G09A335I09a83A644A916B566C41b655e106c253B59E8d632b292B77e21H70B341
3919.8b64B522C483c93A184a025d455c078b40H11h26g73b556c654F42B483A223a382
3914.5a421e572b524a477e94c403b303Cb61B600I39F12A688A338d42H89A121a519D06
3909C021B214C626H43b709a205G01C337A356f81a532A342B23a66A253a398b738d14
3903.7a748a529D14b125A98a187a981C06a654a26a360a056c097b971b503a902B91A401
3898.4B346c94b706a190b511a491b814H3B856a191B43F90F71A468a348H64B538c0f17
3892.9B74I38D454G225H030E049D043D711B094C236B525A797A588a44C823A881A848
3887.9f48A01E11B216H29C79E26g34a811D1B539H4A236B908c466c123i22b63b709b775
3882.1A252D25E78A338A73a938b313a012D16A168C091C633A119H77A996B391C794C559
3876.8E02B594H20I88a102b103c907a873a303I65d43a461b244A79c013e044e873e322
3871.5d709a326b56c546d455b614d228f106e482e999c427e549c768b361a447B565B619
3866.6A062b046b005a921b630d163a309G73b838b838b582b633b638c015b889C126A230
3861.6C423A69b794A351D138D461E851B766G76f49d283C01h46G21b58B845A664I69
3856.3B208B406A569I76a091a458G11I02c87b171a537a544G35i38b889b966c448c122
3851.1a748b292c489a867B82G99h8C433E389E942I50A892D16A195d08A062C016C418
3845.8a403A58d80c631a557C289A541c688d156a738A028e55F91I3b573g55C248d09
3840.6i64A188C299E30b585b029A475B303B781C576C422A011I63A099B023F07A835
3835.6B584D739B838A551e96A806f89B049B738C31A887A877B015B583B896C107A550
3830.6a21A167C428E309D913A541B966E300B453C238A659b18A998F78E86a94C246h99
3825.4g244d941h44e039e328c4e264i886d436F59f011i476H20A749A021E133A1024
3820.4D348A142A5799H383D247E987F928e838i01B884c528g008a031d070a3970c259
3815.7C443c623f961c381d043d868b413b081a313d606b589A313F9A694B088C022B642
3810.7B935B00c861b350d65C298A593G172B819F1i87b366a460A464C028A658a776a108
3805.5a671A586d58c41C71I67A928c94I91G56B183C867G359E721E315B041B781C726
3800.2A034C857D491C311b265c990a217a666e671f539g735f826g745e774c967g204
3795.5g574g874f091f696d773e405g204f748d660A66b701b71F22D9C14B128A952g88
3790.3d06a633f23c36A09B092A550E7A167D27a670b030b257A448D76b266b574A94I76
3784.7A428d25A26cH89I47D411C041A188a357g27A430B144A371a422c138a484c288
3779.5b13f51b00a554b088b909b863h257d710d266d284E2c583d690c350d221d41a007
3774.2B971B773C699D681E945E743B291C111F483G002E503D605D699B193B383G46B54
3769.2A165ab893c71A430B333e034c912d619b524B645A359g33d112a943f39e50A445
3764b9b000c241h83i91A291C176a166a337I97a748B854B090A447c52a194d352c009
3758.7a261A51A97b254c883b793a796b789b863A245A303B181B459E803B459d83A892
3753.7C992g69A319C773A998A335A071a944a726A44H92C147a136d299d167d281d074
3748.8c143d866b074G98e91b378a486c008c273c313e013d121b101f010c393b747b126
3743.8g71a268A536C01F81F15G0g93B264e6c570c58a659b363a876A28A504A553G54
3738.2h27a234b104c241b4f92F86a049b044B89b605a744B493A717a18a804c036a425
3733c626i29c89a907A774E23c684e749c802a980b868d469e094e696a409c526b381C66
3727.7A13b026A212B94F89a639c041b586b593e53C659e23B119E547B804A565F18e31
3722.5I6h30A63c303a906c878d023a954d447c445f671e959e441f211b666d801b382
3717.5b181I01A218b074a526g66g9B4A817b202d753b513g83c324c291a143a451a308
3712.2b021H76d63b423c656G54a157D68f62e451e289c849b046c218b394g66d579d896
3707e309e369d829a715B21a162b306d78A734A37A64A674A991a510h4c68a902a828b691
3701.4f538d944c096g36d11g48a139d397b530a546c923b849a386a651a621D65C745
3696.4B908b789F65a039C83a394a775a049c783c456A278A108a409a226g48F4b554c25
3691.2B099A121A516D66a462E91D64A52B731A306a130a588F7i60a681c36I91A253a814
3685.6b090b108H64C02c966a673c133c537a465e17D39b118A084A302A656C71A58F13
3680.4D05d46b28EB83F68B095A336A8A312A012h0A654F61a617I64H33A686a466a313
3674.5a484i73b56d109c780c54A822A108f50b860D30B663A933b377a370a291C286D166
3669.3g08a890A605C314I33c58a42a253b313c26A288c428b263d147b238B812B268H76
3664c021f258d112c110a081A78a879a671a014a648d639c428c294a939d251b149a645
3659G9B463H61I37A221A194a694b418a061a244b861b341c298b663b285g83a511e00
3653.8b016c288b428c109d792c20a626D53b94A311a773c546b911b603a024a450g98
3648.8A96a170h88d30a396b760c988b944c851B081b672b597i59C978C363f98a287G53
3643.5A90a704c732c006e69i27h46b374A313g49c29B921H90A130a003b91A460I21E73
3638H6a598B078h80b298c087b618b770c034c65a518c188c955b881c406d097b687A059
3632.7e43B014B839C274D641C009C962B099F74cE75I09g34A166f83A112d12b53A013
3627.2C224A140C60A298A933B770B56A221B589B760F34I54B921A398a096h05h48d71
3621.9a097A673B5c302e25d66b673a146b598g94F14F22a476a861E04A82a494b054b709
3616.4a152c41i36f69c036a573i51c440i52a718H2B460A041b128b280b484f09A743
3611.1B396B588A758h16H65h23d26C061A961G29b148c522A02A916F50c132e444c566
3605.8e33i74b411i29d237d641A384A71a515e136d894c646a658a649a008b571b444
3600.9b41D159G48H99A044b59b847d97I1e39I86B194F73B086C733F1A503F79a621d664
3595b293A128b596g19g37a214e68A499I06f07d92c36i53i71c324b026i00b953d933
3589.5h596f266f268h209g514e838f374g819i839b481a816b870c536d981d089d291
3584.8e836c181e026c159c211c744c238g91G23c153c056b203b651b912c721d566d89
3579.8g23F80a641a641a906e211f374f216d733a091A30g12a626a668a140b458c348
3574.8c26g846i314c189a136f659f458e284d867b160c061c186e763d391d853b829a431
3569.9e45c047H21B04a065b138c398a764A329G40F39A942D80A38B162F39B602C258
3564.6A644E697B835D184B444I41B208A309b255a227a203a336a028a356A164D115B816
3559.6B043B116i30b306c503c511a336d251a155AB211A707A9a253e66a2a266b595a476
3554.1a448A448A081I06a421d293d166c294a294D56D54e09b649I36a34a427b300h45
3548.8b383b507b384c468b834b151b541b821c027b826c254a965h28i14A261A003B198
3543.9b78a228c681b216g13b568f004a633d05c42c497c223c407e844c380c606b579
3538.9b431a888c793c353c643f37a516g73c429d653b653b781c397c919a253b069b438
3533.9b841b948a440a780c063b059G98a348a291c908a563A39I6A046A724A187a719
3528.9c73b789a678E88F06g68b146a162B571f20a014d55a623H37a259A698A543A186
3523.7A298f28B066B67c20D81b855b894A73B319G3B53a903b946b984e89a97b948a134
3518.1h2A79a052b836d036b459B61a375a758a786f48A972D20B59e741d239a265A39
3512.9F71b772b001f96a917a774e043d523d788c584c726b525a808d623F6c71b094b261
3507.6a194B59a77B54a648a918h78d209e101d124a932e063a289a659b073B301b95c686
3502.3d404d583d390c38b564c487b029a911c53a427b598a803a764a183e08I73a397
3497.4c983e615a61G49g4a023h78a004f62a802a956f26a274A6b229a722b550b6B384
3491.8B075b652A06a206g84A709a312c778c409F04a342b147d233a666b932a428D09
3486.9A281B249A325C23a826b391b390G31i7i49e99i40c633a649d261A853A326D07
3481.6h64a196a699A088I24A31d99i59b259A025I51G31G24A496a433b806f13D486A157
3476B436c125a907a18a152b98a137b25a253b126i63A608A141c84b189d86B89b910a069
3470.5D42d8B079B579D300D571A515a299a221a423A29B307d39b866c894B50B92b279
3465.2G70D309E33a253A948e73a014a746c775b416a356a594b618c928b811a502b008
3460.3a324D96B359A648A161b246e95f13g74h59H26c056c323a413i59b648b578d708
3455b968f854a79A124E3B89B118A018E74b443g10A116D82H09A281c73G92f54b29A619
3449.1a94H5A944H4c83c08a338f323a751a33d027c649b468e864c023B583f07c699a036
3443.6b390e21c294H79A01b676b728h95a574g73H33C229h79B254B254c414a839E814
3438.3a774d364D66E548I0c546A946C411A853F30g39a14b103b082a3A117B469c28a729
3432.8C58i62a481c685a601C962I53C778A736A012a083c836c325b803g79h78H07E17
3427.5b255A34b944c993c424f28a746e76d154b723c076c785A58A484A186c678B079
3422.5a046a028a173A889H63b861b578b139A049c85c335a10b585a822H54C768a506
3417.6A901c164d088a474E34A246f78c753c578c130a278h43e574e543d054b120A575
3412.6e146c623c654C383B171a503a819b657a901I4a419a274a283b289h74A904a031
3407.6C49C069D3B306F34A56A242I83d269b793B534B007D8C959F999C523A098a19D79
3402.1I99A498C924A890D93a349A86B792d05a298B358A466g4A026C248D861C279B451
3396.8G04a123E05A929b04A753A773a032d050d143b078B52g23c933f94g92a034a441
3391.6D3F24a181c215B356a526a619b976e96a111b402a479a673a616b985e68a919d627
3386.3a253b368a062a341a819c910a586a322i58b903a249a188b368g98a568d528b161
3381.3A31G68b076A545A077F91d77b631F94i63d470g33A665A199C57b267D94a080c269
3375.8c268a305d07D68A53d26d191b711c141b620b474c014a444b31a149d541b687b134
3370.5a311b984b314a883c224a421C303A609a423h53C55i93b841c167c356d158b139
3365.5B179A789a163b894c698a941a116A226C806B079A2B13C9a790a446a224e26a376
3360.3c891a869a273f61D03C555i23D06i9G62B423F18a636b94A695D08e90c488a597
3354.7b649b29B63b115a512a493a74d233c400a673i67I43a226a969C128C726C329B479
3349.5d59e23c063c804C11D43h29A850B18F19G51a42f68a632G06a613A470A83A626
3343.9C673B18H57B082A505g06a563a256c156b200c303c517a718d06D26i60A416A524
3338.7B821F17f8c63a935A218G59D133B877fb093c751g77A494F74A021B813A219B591
3333.1B089A796A503B233D734E1f80A131B201A684A293c222a739a779a151G9B71A395
3327.8C294b323a395i11h71A51F34B616A821h13B647e52g26D33B357A348h11A650D713
3322.3B815B675C143C148A19A065H38I49E76C197C373C601B937D704C788A219a539
3317.3a973B001B639C356D080F048C823C566A901A236A204H74E9g99I96B02B729B9
3312.1B626D071C826B853c3A262A389A643C77b890i34a911c577f89a02h01a448c50
3306.8a588c198A138B463B643d49b31B223B31a765F5A985b428b546I90B161a469A12
3301.5A538G90A963D979B006C41B606C61a910A429C001F039e781d331A957B200c349
3296.6a104i46c419a504a536b308d702c353H74F77C664A568B31c3f53g51b350A105
3291.3a078D52E4D016C349B105D349B098c78A967A489A873A714a525a928b222b994
3286.3c41a53H59D126B805B478c16B72B581C24a332b31B505A960B476a507a613a109
3281.1G93B834B179a121a287a399H24a878c768A954B734I23a091a413b258a061c392
3276.1c517A213B826E92a000b721g95A143A551A831A40B025B016E185C771C125B91
3271.1b691a835a286f48B569B504D04b58g77a213a220a873a875I49a143a366A68F62
3265.9b46a66b57e42d42B151I38c46b143b54e58a516h24b458d66c376i99a98a517B69
3260a118A261A033D20b67E3B23d56A33h8E46b19A22a704g43h64a223c409c026A306
3254.2a46G08D437a286a93b558c66A43a489a122c287c046c284d03C66a054c394b504
3248.9a895b558e38A185g2b340E03H7A914C181A339A91A448A904f19b87a72a11d30
3243.4b04f73a302a91E77a049B459B481A93C067E307E019C241A701A400A673A833B938
3238.1I46B064A313b42b177f84D18h86e508c863h63b087A09f02A443D46a336b858C73
3232.5A239F16a346a654a389a130A354H28a96A57C151D356F33F75c63e4C122A891A321
3227B049H64I63I06C314B085A419A803B266h16b80B970B077C514B964f62f42b35b732
3221.4c198b600c812b234b858c08b226f25a118b26g66a418i94C4b304d219b044a426
3216.2I89e41A819A071a56a034A314D41a681A477B432A942B851b49A78B426B194I24
3210.9A916A729G85H97C776A102A462A581C977F36A185B100b16c214B19B247A141C48
3205.7I07d64a648b289b71C37a019a464d538a352f38g46b080b754I23b353e06A728
3200.4D24F85A996C874A869A514D705B201a182C322B594a1C577F596C903C04B195A194
3195.1A074e146b648F92e962b326c99G26c824A260C024E179A994C477A114a166a583
3190.2C209A212h60B849B906a983D19c22A419B047A658B328i30a549Ib52A291A67I36
3184.6a264C02B533H78A508B169I1H18C067B004G161E647F39A720C476B878D27a024
3179.3D43A694B939D909A387A184A406A707B660A374F1c521b386b602a641i1I28A980
3174.1C748A944b590c473a968G94C139D206E259C720E120D300A574A198B580E385D247
3169.1A148C8B409C687C790C299A93A169d29a203b981c472A194A814C579I47B560B081
3163.8C786D923C324D039D819A614B245B426A226D10A09B64b2a44A129a776c83A96
3158.6h66A524E45a478a652f60E83A056B738f21A663D461F80a376a858b785A523G58
3153.3A078D81F51a173c08D563D939C428A537A565B246B913B66B310A817H48a326a057
3148.1H04b683d786d479a756a253D58f6b34B401G1a178a026e251b499a011c025E64
3142.8B474B558A104D94C217B038e19i63G44I94a6B281cE85a445b088d51G51a494g65
3137a081c1D19B631a883D34B152B090A955g0G81B596d37A170A583B268D929D365B278
3131.4A765A474A268C364B18C45H37c50A183A739a982a244c399d598a061E36b189d91
3126.1c1I20a701A498a132b599B60A474A979B941C114A822B731C087A345E889D536
3121.2C858C988A559D205B634H76a701C069b121b472a339f57F67A050d508b625c176
3116.2f248c978a465A14B334a290a647D49H21i87a660a9A911A782D764B349b26Dc38
3110.6A054B996B007H01h03B524I09d355c704A156a184A11b592c890b249c492b957
3105.7b774e89A439B929A261A851B831B354B470A3B064I88B246B622A87B009C011C918
3100.4B453a266D6B021c70C59a493f52b66a410C33f78c769a046b63B555g48B80D66
3094.9A533h64B689B276D542B348B88a539F93C751B209B740B324B608a889b218E80
3089.9f95B225D657B239C119C283A439e74a241D1d01B121G73C014A01H23E19a294a317
3084.3b709I82b38a01I87A063a956a979b534c184c526c119a093a039A944A206E94G43
3079.1F26c27b497b498a157b74c478b359b224e104d648D78c346c166A278f04a562a479
3073.8b081I06f89A291G98A262H05a018c596c54G22B709B266B314c41I07a820b418
3068.6d031a925e79d304e273d51c347c864h28c313b343a833C79A403B439D69a423C290
3063.3C288A558C781A506b187a154A161A513d511f619i38a652c116b778E36a703a394
3058.3a902A39A818A599A180A023B158b68b554b16B316E39b701a824h61b124B387E017
3053.1D116B097b19b024c146a440b055C80b219a68b194a21A820a328b733F07B3b106
3047.8e858b929a372a594G00b59b581d59b198F84c04A273D58A044A756d89g69B308
3042.5a074d042f631b846b363b138a513a899B56A346B74A137a372c283E8g08i31g65
3037.3F29f18a254EA113f72a047a149E88F74a156c98b942b091e067F01G6b486A042
3031.7a020c066d357c660F48a631a860hF09D84c96a383i73c391f228e842E99B966B77
3026.2A50b512I3C499E79A613B335C724A004C70A613A048A625C228B346a443B105D079
3020.9C01B55b55B758C031I08e77F23A200A419B308E29a750A175B209A52a168A630
3015.6B02a346b76C286A334E09a442b188f44B429C955B163C211B286H29a412E88A165
3010.4A63e89dA339A194g06I01a323f26I79a924c918h81C237A06h48a443A377A588
3004.8C805A717a048a721d772b959A98A596A640B321A434A79b908b188b269i63b784
2999.9b09a723i74B938A009a626a106h67I95i28e46A998A481C369e30b125a283A022
2994.6b31A42b434c101b14A5c6B01b334f512c639d709C30G09A253A503G43A981B704
2989A513g06a097b229b282b817c085a546G7d5A93e1a476A266D005A889b511b928a858
2983.5A111a326b556a949a956c566a924b69g71c608f24b70B867A729B406A209a93B888
2978.2E93b294f47A693A483D013A581A346H52C908C739B598E286D858D522E96C014
2973.3C756B539B599B875C916A512b000E93C01c814d75b621b24f46i49b49f53h83a006
2967.7a741A226b253b434I19D89B327B720C88I6B71A025A436A093b024b894b849d840
2962.4d756c824d16f87d072c493g07G10C840B834b84I93a204b713a623b056H06A636
2957.2C969C652H03a53I81b63c659b122b876d184c229A036b643b921i23c299b756a558
2951.9B19c04F86A033A403A033c74d314c873a783b409a744a274C9B792C26A309a246
2946.7a112B025f39E58a466h49H79A557B178B238A98a298e78b804b64c043a486A131
2941.4C745CF83B301D371B148I71B656B41D7h03ca70I31A673A371A268B574a532A527
2935.6B576B527A31I54G83a733b881G12e44d621b564a183d56c047C939D750i57B536
2930.3C791a078C81B92D78A344b61a042H01A039C43a136B952D441E88D910A977b254
2925h11B396A521a339e78b3c366c531A714C685A129B792A373a559a716a101a283F93
2919.8a958A124C498B74a946b135h41G57a61B23f38C8b678b288c313c229c250d599
2914.5d113c68B034b81A81h1c24A024i4I0C403A424a38A118F49C057C338F49E71I15
2908.7d31C435a874d756e399b971B1A61g9d314i4A780a9A093D98A594B284A901f44
2903.1B698A459A89e41b571c191a303b997hC528D51i45a816b859d904I76A01A271C838
2897.6d82c395A953C26b982a554G45i45i91h74e44C41H43a158C83C05a806c430C78
2892a215a334a064e13g50e63i9a968F1B938A894A248d01H64G20A924A456g40b320C22
2886.2C871D714B888a06A413B93A039C486B594A683b91B226a071a69F81A171A148B865
2880.9A203B354A087A741B403I70A606A990C523A911B048C66A762B309B249B033a153
2875.9C204C569B067d51a198G12A033I55A58a579b769i51b373G29A565B651A490B91
2870.7A625A697a259e33e38c84f88a767i59b820a049D66b284a806b341b88c186h33
2865.4A756E451C369A020a378A365A196C518C320E484F862B743A528D428D756D618
2860.7F213B718a53D054C253D72A43b26B040a273H69E46a739b722d03G81A119B10d2
2855.2I23B448H33d271h83F7a461c89B39B03A131A868A886A868a88c56a86B533G91
2849.6F38E01H60G54a764a229c7c98B089a467b629c304d153b558b102A073b347a986
2844.4b19A474H85a879b841a576b786b404A69B560a91a242e98B99c6H26E89f01b770
2838.8I07B128C65C650C536A314i39A208A997C455g92b434F38A234F60A824B152A454
2833.5A589B858D708A301f95A247A373A017b720a064h0a594F6C126B514A34B911B722
2828.3C034I58a088c389D44A614A966E358B334H39G99D139C580B508a16B180b226a626
2823B024b257E62B14B326g18C441D724g3f81G62C38a005B443C311A600D890A380B688
2817.5C563D365h26E504D359f13A711F192C678a369A984D09h2B998A352a047b685D400
2812.2F052B686a373A212A871F474D833D218C058C358C83a446c868b042d53A320e68
2807.2C60f07D27G78A420b089c908b82B87c041A9G17B473C223A819C61C30A23B948
2801.7F08D94c65B057B643B096B30c64c533c373B06a27g8A001A239I29H50D494C216
2796.1c678a375A422A64a38g36h61c966h64b26B436F69F94C576A761A498b41B385C524
2790.6B633B892a278a413a420a239b081b039f878d684c552c958a471A110i56g73c081
2785.6c58B14a412A484D625A971a052A143A435D71A861F155B796A444g24b415A85A036
2780.3I26A306f43a207b47A200C239A291B69A373c7A044A781E53a481h7A91B008G24
2774.8B50e44E3D83a80a681A923D724A158A157B411e3F58C833I4A354A488A066h22
2769.2D75A756a599A552D050B626I61C1C338f95b69C236A203C7B821B002A597B297
2764c91e08B059C108D308D043A28c192a116D337b3B372A614B875a433D99b979b608
2758.7G96a060b698G70E82a980c048a873A608a788a221H56A958G64B495a677D6B469
2753.4B870C634A162g1A34A461c14g26B118A56A683B712a413A602A070A499A202b176
2748.2H03G83E73B235C293E286F88c93B40B143C122b069a9B091G18B246b13B135a596
2742.6a339b178h16c03a124B6A809E23A238A276a205b057A803A893A962D644A101B768
2737.4B700A154C591A887a532c016g71A983B121C3B678e66B082c13C03a23A061A518
2732.1E136G472D709A910D768C594C596D519A136f92F74i89A773A758A711f03a584
2727.1g4I69E31b114d23I58b688f26f86a123A901A600A41C512D504A425B911F153D856
2721.6D242A193A318A471B036C576A453A631A586B886D144E537C401C933B64A96E24
2716.6i35H28B493B836B241B808B134c64A515E034E519C050B875C024C504C64b286
2711.6a168a489G36C40d98A010G87a047b364F66A304d5a023H78C451C179B184Ff51
2706.1b189b64a628a053a083b406c578a336G93A881C48e5a95A583C357G82a691A552
2700.8A101a411b371I23B78b38h90A580C27d99d42b294B58D09f45a43C26a261A408
2695.3F87c036c793b201a143A474C721A708C407a806b363A321H99A045A05A929C98
2690.3B11D146a76b293b873A32A933H21C459H58h94A025a632a512A856B335d81c52
2685D785D090i1F79A608g6h01C69f13d252A434C271A994A964I26D49b958A248G009
2679.5G297C346F902B887A908G82A858C564C929C514D698E759C175C070B689C659E827
2674.5D014C911B577A378A938C191b254b90A259D755G28A506b71d01a856E74A118E49
2669.3A71Gi78E8A037C132d98h43a372c899a207F7A56A66B89B342B438H24B547B836
2663.4B016d68b584a214c398d47C466D209B334i99g13a761C28b340b118d68B628A211
2658.1A455h00B178A343C244B63B037B088F53A022H39f91a819i09C76c28F51B048B74
2652.6a272B83a150B451C368H49A756C469A613b9b30A600F84b180a656E61A018F99
2647.3a085a197a461C71A174A024a654a33b852b989d81b25i28h76b067A547B30B83
2642.1B691B814A108b556b139c009c053b803b841a38a565a038d64a569b721c036d354
2637.1d493b913a054C71g89a674e83b529c538c911I69b80a679b809b955g19e60A813
2631.8h33a099a529a568b902a165F54C792D049b02A053A808E209E041F21C77a575B870
2626.6B334b844e459b620c493A11A61A052a222d319c759d162b106c06F69a504e26A281
2621.3D054B255c186b624b356e64a33a666c146A080A284C408B872a752a073G8c334
2616.3a109b216c646e592c905a392b393B108A411A464f7A428C264C424g1A034c59D288
2611.1C630B849A03a08A884A124A397B796A226A227B946C068F376D363A777D653D489
2606.1F604D339C899B458F59B928c51F86c95g23D047B569I83A529A23F76A430B176
2600.9C118E708D424A608A586B756C353C332E78D04H06d266a026G36f07G31a89F28
2595.6G58F93A70a766f36A049B514c46G24C88a208A159f49A981B800C661A638a444
2590.3E01i53a54H43b548b631a997e34A573a381e054c952E52B669B523B74b911B453
2585.1D028b62A316C605C938A991E33b58i24a402A703A198a024A253B078G12a043A643
2579.8C499C906I96G03C36D19a168c59a98A524A793A09A487a404D06a160A584e1g62
2574.3B04H56D79I63I90G4A39G61B359C496B522I29C531C473A458B188A21a529B229
2568.7A084b05D68B406E771A450B7b293g98A258h11e05a228A43b90B997D00A071A603
2563.1a849a068a280c394c4I92A136b26d43a033a578b334c291a460a646Ic531a369
2557.9i64e34c032a654b7a492a739h46F43H21a365a777b11E252A753g05b093a424A846
2552.3C984E023B068B496B822A007B854D207A50D05A32b83D45B819D749C11g42c345
2547.1d866a326B885a769a099d74C893D42B724C889h4d77i36B934B134D111C344B931
2541.8F328C935A322b131a411e178a626A321d74a013d95d56D56d98b923g36a395a922
2536.5a204a151a189b991a039A117F35B93b264b559F52C123A90b399a278B19C966B856
2531.3f33A847B306A239D123D373B073G51C482B395A240b39@B136D850D614C889D238
2526B83B611B931A391H89a209B053D735D818D241C545G98A271D776B585A093a676i54
2520.8C539D161C991D838C433A300A76e14A006a599b037h45A523B271I86a01g16C41
2515.5B654c72i45A531D210C788B156B599A977I11H17c44A593D40B507F031A244D409
2510.2E545D873D635C326A76B592D284A98g10b119d223A323A001B989B309A463d99
2505.3i10B648F99i43a069A206A60A533a070C2B663B908C281e95D01E23B730C35B265
2499.7C281C425A519a93e40I37A848A065H64A499E510I37D21D74A141G28a145f85a611
2494.2a5f6A484C234C313B282H56a601a779A39h08c841a053A82E07d27b981c563c344
2488.6b499b707e834e026c629a424A023b160b58a337a823a292b227c436a258i39a744
2483.6d189b963i26d058c169B774A586B755A759b546c94H9c52d14a471a20b339a563
2478.4a466a658b444a518b838H89a92h29a226A096g64b268b268a073b056c146b225
2473.4e443c669b129a428g51a776bi51h61C072B07c327d061e9A848D86A128C53a589
2467.9A685F757B205C01A691B059C530C44A245D154F466G716H047H775G290H684G531
2462.9E802I570F716H038F187E404D025C210C005D789C463A772C05A734B992C741F515
2457.9E794E115F549G396I961G639E699B244E253G754H541D103G135E710E384B918
2453.2A056a099A978B504B671C378E323F674A445F73G42i71B071B453c44b934b261
2448.3A993D549D088C856B073d11i29C15H51C920B721B23A762B155C949a093a534c907
2443G19G04E7a341b528a349b164e89i01h81d904e571b082B669D700C564F25b961c538
2437.4a782c281c628b398B600C717A234D54D145D948B631a528f50g26f8A08A53B574
2432.2H26a416a301b630c325d668e133e894b621a214H62A380b904d043b942a038C73
2427.2G14h03a15A718F39D432F029E093D711E511E609H096A1006A0549A5431A5351
2422.5A7183B3192C4082D0837D6663E1645E6085E1606D7332D3458D4050D0502C8390
2418.7C0558B7598B0569A4096A3219A3689A2315H074A0006E682E499D369D154B197
2414.6B943D129A473E41C960C002C11A545a715b008f11C28A193B033B363C813C588
2409.7C054D058E636i84A387B929d63h84D874C403G340H588F616E403F491A1308A0748
2404.7H137H618I222H073G886G756G269C346A908D641C098B833F039D580A318d31a180
2399.7a437a54f9b181G45c678e259b261c207b564a634A616A631E28A70B430a533g81
2394.5E95B957C140B077A201a421b979b873c74E83B451B230C295B644I23A462A170
2389.5A281B816D577D051C546B470E453H13b9D439F224C423D869E532B37b339d346
2384.5a278d49I17A302A591B778C406A030A482B731F86b351b566a791b13A48b024c663
2379.3B249C510B746B792D273A878B674F9b63A243a276A364A63b885i16B809E307C713
2374A76B461C363B151F528F694B781C023C442H14a023a058e94i54A466a199A373B561
2368.8E652C362a529a236a359B314h38e03a03a572a509A232A704d56D59a329A976B346
2363.5C419a082A34I30B808D046C493B814D016F270C858F877I513A1932A0809A1833
2358.8A7882B2069B9839D0989E0686E7811F0867E5153D7496C7435C0348B3260B0155
2355A6436A2491A0010A1487H640I633I343A2413A4943A5463B2074B9313C0586B7769
2350.9B1946A6658I765G287F123B463i76A106B969D916C284G81B8a94b532g1D752D48
2345.7b429b306f02C993E125D951A789A628B996E166C448A105A06A186E871D644a333
2340.7a586B246A516a158c49a400d398a078A050B02e41B328A988d31b28A768B897A760
2335.4a581e93e3C063B891C199A944D64C129A854b342h86C423B844a51F63A861A416
2330.2a478E78c272a532d293b084b435e060f051f95A054e01b904b063g44e16b793e90
2324.9i2A361B374F52B244b8A945C838F96b901c68A486A583A158B646E259E941G49
2319.6D28A358a171A466A51a390a789b269h09a283b993c091c98a553a559A648g78d4
2314.4C241A807D629D044F89b360f54i61h68f99b559a411a956B850B023A33b489c370
2309.1h70I71a610c271c059a778F82B10f31c243i491d594D288a176h252A485A721d265
2303.9e11H544I195B356A0335A3534D831I284A7981H857e33I611c087a1421g56G798
2299.2h754d278C957a398e983A94B88f971d274A188c568b348B856A914I48h13I63B29
2293.9D787B138B651B160a0d94C04a333b938b373b649g85A891A525b136a612c364a086
2288.7B11E43g89a605f84F25B762d92a338A80A798B238b319a290a704A106e64C233
2283.4B796A891i6B568B657E68C895C794D59A691b914c622f078e973d734g576e688
2278.4i257i614a0281a0059e664d103e176c781d425c46G88A1380B2811A4253E600C246
2273.8F751G468F002G648B641H56A105B712H71A696a148B094C4a421g29g49A267c160
2268.5a746a678b541d154d875c368I73a594B148d46I5B185F39A196a094A822D009D33
2263.2B97G13A24d069h14G59C20a24d09c377h42a694I97a624b88A25B465A949F668
2257.7F986I887A3745A9442C0714C7033D9425E8449F1995E7593E0261C9515C2524B6634
2253.6B1310A4945A6331A3002G892H466I049H359F733E668E175B575D024C343B520
2249.2D149B749b042d74a263a369a896A998B776C554B691B732A226B96A128B39C083
2244.2B286A448D676B396E143A441B300B159A312A626A006A429C053B169B529g39e46
2239.3a669a656A30G59A866D79e19D078E506H49I38A860C980B519B115A787B568C193
2234B223B379A041b304a676a70b530e877g716i353e001b911d728c921d812d984b376
2229a573a059e477d376e810b579d234b616B206A20d149b773g71C552C370C029B290
2224.1f16f28d287c131a549c261b797b641a877g22b009c586e750e730e354a074A033
2219.1a987d508b769a461A73b50d86B366a378b058a654c23f85a627d147c074a601B184
2213.8b746b390A369I33A724a222b412a821C09e65C256B438h51D049E329C854E478
2208.9G599G458B253B844E472F070C471E60a115A773A363E783G058G018B922B60c132
2203.9a416E976H083C454a025A926C639E728E609H644I756E981I94E38A743A234C547
2198.9C212E064D655B323C381B593D112D604E279F359E982E316E693F946E191D263
2194.2C637F326H017F184G237H950A3789A5092B3607C0119D1506E1624E7974E6034
2190.2E0071D3664C9461C1125B0179A7636A2791B488A928D214F499F268I322A1982
2186.1A5739A8462B2749C1243C9691E1534E9261E3423D2445C3408B7988B0964A7210
2182.3A5135I819A1179A4032A1007C665A745C571F456I082E557G456G694C958E741
2177.9H367I878I813A1139A2763A4169A6570A8806A8611A9510B6719C3257C8708D7048
2173.8F2858H0853A10916A51093B11638C29048E61776A073680B431331C776638B461506
2170.6A146693E62513C36641B28103A68746A35398A09354H6978G4559F6180F0807E4244
2167.1E6696D6098D1443D0125C6380C6076C4102C2184C6014C9346D5955E4693E1777
2163.3D3471C5547C0179B8995B4829B2902A7954A4579A2984A6181A5099A3371A4901
2159.5A3577A3998A4124A2600A0909I643A0843A1632A0364A3116I681G353G901G894
2155.4I017H341A2171A4916A2518D493c70a611d573a0766i935e210A533B956D912C861
2150.7B376A136B853D102E409D177B571B236B566E065C181A008A382i17d56B836H98
2145.7A0a493e131A886B823D060B970A511A585C018C922C130B041B337B648B874B666
2140.8A710B492C585D422G110H469A0447G779G711G906G888F302D790C262C626G16
2136.1A704E569E599B078B468d96A406D93B594A213C003E237E675F604A2566A3850
2131.4A5859B1607C5401E2671F6810F9878F2133E7927E8276F2794F0638E1868D2558
2127.6C1580B1371A6268A2534I932I811F873F364G991G820H042C843C088E158F729
2123.2E073G813I231H038F546D929F216I517H535C186D082E798G540D943A500C044
2118.5D229C503B639A576B62a564b238b081i58a113c100G96A689a105c834b302h19
2113.6a89c4c48a806b791f99A698b44B009A869A834e7A708A023b84a482b587a446e99
2108f73H31b42c679a970e266e700d864b803c96B81c333e539d100b750c899a808b263
2102.8c551g02b909b914c528e244c09a8a263d29c467e813b566f321f962c227c76c879
2097.5d774a733c101b884d48H69f21A514a967f62d689a691A26b542i16d839e577d298
2092.2c306b585c441c059c626c821b266c433a191a816c059g387h049d079b984e607
2087.5d827b119c702c979d729a899b208a754a114F58c521b989b780c316a669a741e838
2082.6d459d946c153c125a809b849a642a964d165a445b085c114df92B960B198B026
2077.6b554b409a321A75c251a631A198A225B764b28f24c224a778A45g33b61a621d978
2072.3D04H66c563a976B467G4c717a838b560b653b896a936A225I23A150H61b778a950
2067.1c341a035A96F739A7566A2818C640C348d3c543c504b467D6A102a213b781b308
2062.1a495e03G49b891b838a09g64e3A320g7b603b039b334a918c673e934c022a018
2056.9G73b709b603c438g1a571c016B89b658A220c28d43c843d219a288D84h21a668
2051.6B48A137A231F18a448a773g61b284f074g600f321b678c142b401d252b076f76
2046.6i66g34a033a754b641g98a181c794f429D8F58b469A222a8i26e30a329a804d040
2041.1a055b348b954a388a204C63b770H83c317i287g138d226b783e929d391c783g366
2036.1c977f10D2f63c034a326d126a823b223b446A33b928b373c398d897c499c513a540
2030.8I49A222b864b57a288H68a05b184d008a749d96a316A326C598f90d001c117Db113
2025.3c139f728e195d483d624e271h03b390b130b591b071a672b119e712d155f189c874
2020.3c329c705d021e042a936a039g98b248f699f374g740d156e940i013g313c504c121
2015.3d914f491i594g388e105e508g293e334e566g712i420g557a0704a1006h540f309
2010.7e865e616g783f583e961d847d765e688h436f894e215f712g461a0791i918a0524
2006a1366f973g503a1335i565h697e546c957c897e038g763f918e481f196c854c033
2001.3f734i839a1924a0181f750a934a161c866b071f45c226F07d316e131c993b327
1996.6c678e792f624d989f123e898e456c682f689f408e806b032A285g42a736d308d319
1991.7b332c326a906b244b151a624b706a068a488c089b892b193c651a656a255B486
1987I84a547B976A731I89B98B175B312A91d409c026d465d579d645b947A483A997a105
1981.7a696h0b241b46G27Ib371e385e899f085f685b255B208A29I2I40A941h58c473
1976.2H62a180a224c857b516a713A746a448b336a150i25a316c535a261c619c190d383
1971.2e529i484f860e667e364g496g621c926c342e006c668b781a478a843a584A801
1966.5C466A258A506A406b629e74a380A81d547b89C31H58E79A418F52A048A139F04
1961.3F67A017A648a018b286A975A711G64d097c276a344g463c569a586a618e730f946
1956.3c332d209c469e389f603e551b309A584A869i92c794d709b058d39e726a904c76
1951.3c691f742d543g938h962g868d922e116e811e793d697a773b776b344i88b06b79
1946.4d595e566e666d181c913a602b59c424h415g627a0358a0942i968a1346a1229i066
1941.7g534c049c561e581g803h766h771a3354a2236h497g150g729e127d656f664f441
1937g591h271a0884g598h309d829c090b484b50c075d073f019a1174c134b401c846b193
1932c01b84C854D799C721B063b202H893F663b096B539B016a395a244A126c584B69H303
1926.8d785f873a703e5a69G387B3996C2898C9226E4484E5963C7414B0449A7052A8282
1922.4A4066A0700I884I571A2217A5155A5955A3990A0404A2534I623I574F178B956
1918.3E403B819C986F215E571G345F411C174F863F798G491A1815A4130B5442C8623
1913.9E2514F1564E8813D6766C1474B0778A8255A5779A9208A9960B0759B1125A8231
1910.1A5919A3763A3555A1356G421A462a46B80H549B2288C9611D7050D7719D0968B9969
1905.7A5642I403F477G126D035F41C19D63C1f133c581a033a668c864b080a788d178
1900.8b737a975d791c998d336d757c847f031e972g71C908E058G902A9418C3531D9285
1896.1E6396E3206D8077C1448A9142A1963F939A801ab839e571d621b855b676e789g758
1891.4e464f898c664b280f264i322a1966a1149g750f721f750e234f059g817g134h032
1886.7g524e554e798d923c279f564e011e235h377g494d389d657c008c365c654c098
1882.1c934a041c516b455a659h37d406d987d843e684e38e66f47B717D446B865c153
1877.1a953a851A315b1b63f6a223c442b642b081b532c67b012a220c344b198c263f292
1871.8g341f605d199c548e113h158a2364e302f941h197d827b705c356g124h918e865
1867.1g009e490f616e367f929g479g193e665d993c241c943f404c748c661c257d271
1862.5e731e929c897c314c206f42a851c808a933d173d021c465e479e768e098e159d591
1857.5f130c416c263c243a518c660a203a004e383d108e508c263C436A589c867b071
1852.8A89i49c235c053b058E43A481G80c873a553a759a602A930A0863B3028C2100C6128
1847.9C9511D2091D0513C4333C0988C1624C5894D0272D5476D7389D6454D2894C5079
1844.1B6799A8253F443I31a534a448B21i81E52b500a058E81d19C936E336I618A3459
1839.1A2595B3218C4038D6289E5576E3919E3066D8897D0274C6201C6864D4771D9549
1835.3E4584E9118E3998D2834B7546A6729F698D677b795A993h21b565B44H73C719D714
1830.6a179a576a422A506D87b596b467G99H73B394E80e896f396f461d989d450a43A91
1825.3c504f268b618i51e328i308e823b903a898b57d569c308f634a196a784c444c962
1820.4a776b874h50D1a271a438h90d356b296e666b379a446f394b064c544C128B634
1815.4F69a104d826c029b275h19E407b316d702A114b093B80D624B258e368e471d86
1810.4e014d631e342c774a403b348b188b772e719d078h373a2662e896g113f486a0476
1805.8a3082a1934a5156a4248a9065a6548a2796h106c548f941g531f579h094h997a427
1801.4c808b271d25a233h341a0610a2421h106c882b108A274A078e48e38D58b588a784
1796.4a948b558a462b995A829C540C846F492D186d953f138g651d233f728a7754b4667
1791.7a2169e590a6171a4702g913a2094a307b3149C1213A3046a585A0364A7676H12
1787.6I793A8376F667A6900B8794D5227H9878A30778I1252D4306B1703A2778B636B701
1783.5b268E372F9A0323I649H328C026B014B235f8d877c032a388b164D714B139D145
1778.6C353F198E839E560H011H206I406A1579A4119A4900B3562E0704A09960A22377
1774.5H0650D0274B1416G339E617A298A621D588D838e2H36a86B078D796G150G772A4707
1769.5A8851B7336D4122H5444A42742A18434F3884C4654B2502A2682H083D506E490
1765.7F726G591E133B303B282H34D856C147A010i73b653B616G825G403I838D889F471
1760.7H031E384C711D364G491H769A2059A9004C0400E6596A16168A60807A14947E8099
1756.7C2289B1203A2864A0416A3166A2483A3596A9048A8701A8188A6160A2034I031
1752.9H897I288A3896B0029A8275B0979A5394A0379G314C303E399F190D211C671D604
1748.5F559G768F873A7081A8417A7449A6939A6491A4874A4182A5379A9079B6688C3058
1744.4C9053D2181C8401C3576B6451B3973B2808B3838B8985C3314C4902C1869B5133
1740.6A7733G938D870C370H952I249E553A449E487H189A0791A7361B3130B6317B1425
1736.2A5004A0539I796H066A4273A3869A8721B4390C1083C2999B8811B1234A7202A3393
1732.1H908I123I438F729A1070A2383H539H849A1534A2969A0598A0028A8011B1890
1728C1657D1708D9247E6151F3988F4814F6867F9373G0064G2493G4873G6588G9678H1130
1723.9G8731H2491H3231G9443F4652E6157E0993D4242C6149C0784C1613C0799C4026
1720.1C2806C2341C2358C0714B8451C3496D0386D0964D8321E5383E7328E8288E9227
1716.3F6479G4320H4194H1987G8398F8424F5650F2664F1668F5154G1721H3778H2244
1712.5G0546F1730E5133D7767C8170C5119C5423D0364C9979C4111C2858B6773B7485
1708.7C3132C8153C4548C2168C7960D6960D7580E1971F2759F7523F7992G3931F8567
1704.9E4629C6429B5488B6988B4863B5736B6336C0554C5497C9187D1709D8562D9642
1701.1E6601F9217I0066I8518A03871A10023A19350A24611A45217A74958A79851A72300
1697.6A69884A77252A84506A85839A86274A89441B02476B08558B02623A98144A92420
1694.4A87373A84874A84254A83748A85278A86422A78570A73658A71766A77653A74248
1691.2A62259A51523A45537A38468A32780A29796A25196A13343A07542A11891A20549
1688A13275I6969H4288G4228F5343E7804E6614E8724E1519D7486D5032D2559C8321
1684.2C4805B9200B5784B3599A9981A9446B0631A4301A6324A5758A5155A1119A5283
1680.4A6551A3994A2784A0221A3327A8153A7183A5939A4766A1813A1691A4459A4816
1676.6A4008A1930I141A2979A4581A5862A9972A8493A9248B1656A8547A6518A5256
1672.8A9106A9908A7192B1190B2397B5306B6340B5367B1161B6054B3269B1915A8756
1669A7249A9602B0643B2234B2698B1859B3086A9431A9581B1647B7161B8614B7181B6492
1664.9B8551B8308B9287B6641B4307B7151B6746C0294C1237B8792B9146B6649B7269
1661.1B7678B9138B9958B7491B7255B9456B5545B2387B7654B7364B5402B6879B7783
1657.3B7589B9930C4146C2113B9152B8257C0259C1092C3059C4299B9446C4414C4368
1653.5C6545C8129C6861D2069D3654C9180C7674C6096D1964D0156D1309D4543D5714
1649.7D6771D7181D7114D5754D7354E1568E3204E4589E4708E8711F4251F6953F6114
1645.9F7941G0056G5155G6792G9894H5745H7542I1899I4951A04544A09305A11614A14830
1642.1A21463A26815A30621A32733A40915A45335A45864A48993A50952A55796A52335
1638.8A51558A51283A54169A49489A44076A37769A43040A47313A45012A37064A38411
1635.6A44919A46171A45960A43249A44671A44608A36936A36069A42401A48103A44669
1632.4A45547A62826A72688A76498A85781B03958B29446B50678B69991B96931C33064
1629.2C75339D26148D83634E51731F33173G34859H62626A033029A250496A561379B048953
1626B712746C280238C664254D156093E203328F779132H214588I113356I929122A1254324
1623.1A2976255A4810393A6443305A7850933A8817081A9402956B0856095B3296215
1620.7B5535250B5610280B4408785B4565088B6318780B7732310B7490100B7026620
1618.4B7598953B8309265B8553535B8677085B9341660B9721723B8713725B7237335
1616B6599660B6557643B5134788B2830885B1534158B1036375A9752245A7611326A6066594
1613.4A5450548A4722963A2956328A1044579I887463I141804G960552F559767E551271
1610.8D928283D366402C705737C083043B602883B251107A997372A810238A656466A518421
1607.9A401753A299134A207738A131548A063063I99217I42214H95539H44494H00377
1604.9G61191G20619F84224F54427F23738E88077E54546E29376E05318D80977D53631
1601.7D38100D27549D01284C71173C46599C27458C09031B83239B61912B46004B30407
1598.5B09229A94254A89196A79186A68381A55119A49523A50257A40393A26733A22496
1595.3A27236A20081A11549A06801A09326A11565A05599I9728I7664I9825I7327I3679
1591.8I2529I1366I3896I4363I0939I2654I1529H9364H6802H4119H1517G8917G7364
1588G5808H0169G6784G4521G0587G1371G1982G0525G2331G2367F9920F9211F8577F8786
1583.9F6788F7961G2624G3306G2791G1579G2364G0870G4841G8164G5348G7914H5096
1580.1I5136A03311A14693A28461A43516A50266A56066A52338A53911A42033A26378
1576.9A08651I1515H1393G4013F7313F5581F3564F4423F3429F1584F4127F8089G3852
1573.1I7919A52499B00943A66214A25442A25059A77696A87115A24817G5348E1743D0343
1569.6C2481C1134B9243B4966B1581B0236A7001A6149A6305A7617A8001A5684A1941
1565.8A1851A5211A7083A8871A8008A7684A7791A7598B3694B4203B4413B6837C2596
1562D3128E6562G2957G9698H4923H4499H3875G6351F6784E1202C5933B8625B5121B6632
1557.9B5518B5087B5838B6970C1870D0891D9296F4775A03553A58659A50784A12989
1554.4A04678A42108A76593A37878I0130F4596E5415D9062D8549D7981D2511D1369
1550.9C7204C7236C8021C8782C8986D2751D0154D4258D8756E6581F2553F5468G0537
1547.1H2784I9845A13659A15228A24233A42705A68059A81953A81088A79945A92160
1543.8B12357B24583B19669B10615B12246B24960B31081B22706B15442B14751B20283
1540.6B17327B10314B09922B18217B26379B19326B17378B27344B36278B30198B19994
1537.4B14779B15245B16416B11258A99958A84941A66927A61189A54762A36786A17720
1534.2I9570I0168H2406G6679F6057F2918F1911F2581F0426E8694F0300F5373F9256
1530.4G1184G3252G5989G9911H3298H0089G8664G6429G9353G4018F7586F6697F2554
1526.6E6308D7565D3284C9054C4108C0745B9168C4654C6751C3799C1725C3484C8003
1522.8D5124D7519E4236G3486A18789A89064A81967A33078A17021A48476A89332A53086
1519.3A02461H4905G3759G2581G7770H2532H7518I1611H9043G8761G1708F4034E7816
1515.5D7423C6093C1496B7833B6721B4046B1933A8994B4199B6760B7506C2311C5371
1511.7D0983E5727G7692A25725A78864A58211A25369A27869A75105B03487A68186A35769
1508.2A17491A04359A05995A09685A04303I8211I7518A04134I5688H2145G3499F9863
1504.7E6326D4731D3907D3614D3714E0018E8711F6192G8554H8481I9274A05484A16299
1500.9A30180A47941A59947A56733A49172A34728A24679A16374A09581A08524A05029
1497.7A13229A27063A30583A33472A27594A28455A25191A17387A10026A02445I7212
1494.4I9676A05158I9521H5379G7766H2403H9326H5765I3025H9674H1964H5952A01268
1490.6A09107A03801A02573A12220A34774A73239B24059B73396C29304C99349E43177
1487.4F89659G39803G38388H17319H67431G85251G31792F56245E22982D04879C45558
1484.2B68844A86489A37694A13726I6978H1921G1441F3826F3897F2196E6398D8921
1480.7D1234C9911D6619E0283E1641E2436E8111F9181H3659H6587H7414I7500I5966
1476.9I4958I9694A00260I1843I8058A01178H7915H0886G3554F3183F2867F8298F4430
1473.1D8969D0332C6423C4599C3436C1003B9730C0039C4574C2486C2219C0668C3473
1469.3C4589C7570D4336E4861G4313G7841H0466H5579H8445H0746H0417H8904H5006
1465.5H2596H8163H8873G7404G0278F9458G1097F7618F5116F1232E6269E0796D9459
1461.7D7228D9396E0061D3839D6048E3537E9021F5115F2661F5889E9777E6659E8674
1457.9E3243D7230D7174D3359C8689C4367C3663C5335D1388D5667D7063D9292D7371
1454.1E1219E1397E7580E9757E9264E3033D7593E0583E5283F1288E8016E4689E3000
1450.3E7973F8014F6708F4380F0792F8140F9777F6381F5918F3577F6884F6081G1864
1446.5G3226F9460G0477G0973G3108G1659G6120G5807G6039G8133H2326H7400I7153
1442.7I6289A01466A04788A11614A17963A23669A31188A30557A29896A34351A41904
1439.5A37683A34727A33718A34966A42365A58563A70442A70048A85331B13033B39220
1436.3B54146B68323B82468B98885C20638C28189C32010C25285C23439C26274C31779
1433.1C33112C21693C26124C43856C52521C41094C53812C83528D05006D32531D70494
1429.8E24881F09264F72680F63609F89529G64268G00806E96939E46559E07874C72689
1426.6B82759B63021A91921A38849A68714B25087B38841B70683C39399C90496D31058
1423.4D82419E13788E21865E72098F24643F62903F89734G43584H01173H38461H85906
1420.2I24256I56817I95001A055300A119569A176763A238334A318308A438915A594261
1417.3A764677A985248B239809B514103B844611C323670C880728D475746E329281F581918
1414.4G992738I492394A0961810A2476680A5398055B0309339B8722818C9391325E0229915
1411.7F0603275G2395745I9687310A25840180A30003600A31224630A45683420A49770910
1409.4A34499790A29566200A16615630I2642760G1514530F1532050D7488765C2394105
1407B3102695A8241870A4736658A2134219A0426043I339210H436871G557641F830835
1404.4F288240E788651E369534E035125D675870D345152D099435C899741C699858C516761
1401.5C363238C192330B997881B832051B698620B558373B402382B270663B177249B070048
1398.6A974536A886128A812835A733838A668404A617368A558040A487591A435378A408160
1395.6A367893A316768A271894A223400A164306A143909A080726I32688H32711G63726
1392.7F39908D24849C57119C09623B15746A44371A69032A92422A84208B43007C06329
1389.5C28759C50534C58709C55883C48434C44299C20201C04651B97050B82633B61469
1386.3B54399B52621B42474B25318B05728A99799A99762A98163A91341A89821A94121
1383.1A99899B02826B13151B17938B14415B08591B11539B10381B04991A98074A91908
1379.9A85519A77499A73171A74934A77172A75728A63958A63008A62521A59449A55678
1376.6A56664A49661A47019A41573A35586A34656A30393A26382A26290A22240A22029
1373.4A24173A22739A26831A30726A39561A45019A60520A81006A90691B03066B20160
1370.2B39323B34122B35453B33753B16991B02796A93521A75599A58103A42450A26901
1367A14578A06624I7653H7543G9086G4504G2951G0286F8174F9192F8603E9691E3174
1363.2E2484E1412D7779D4196C7216B8161B2096A8644A8910B1083B4358B4728B9709
1359.4C6567D2860D8208D9469E2511E3076E4037D9645D5338C9468C7369C6294C3144
1355.6C5551C0916C0328C0959B9943C0964C4324D0039D2166D5589D5386D4185D5683
1351.8D2636D4715D3986D3299D3576D7348D9571E0806E1247E1599E0163E0712D9719
1348E1159D8679D7256D3401D0373D1946D5033D2248C6770C4109C1336B6834B7866B9625
1343.9B9333B6230B5621B7761B8496C1458C1534C3555B9119B6863B9729C3310C3691
1340.1C0338B9716B9967C5526C8281C8135D0980D0954D1478D2849E0779E7582E8494
1336.3F6051G8534H3871I3545A06899A38031A84040B47503C10334C65341D63772F45285
1332.8G42421G63019H18543H93669H36963G73836G27380F03658D63621C76916C08871
1329.6B21662A58411A25360A03873H4896G1234F0788E6518E4254D9393D5549D1255
1326.1C7693C4458C5793C8603C9428C2601B9406C0862C2409C2478C1854C0099B8776
1322.3B3631B3123B5041B6599B7281B4177B2245A9284B0963B3086B2082A8617A6304
1318.5A8017B2419B0673A6864A9744A8473A8395A5374A5171A6776A5002A5146A0625
1314.7A1659A3591A4294A2652A0298I498H080I933A0029A2468A3881A0860A0020A5339
1310.6A6478A5519A7472B0785B0749B2008B1571B1317B3448B1891B4219B6266B5686
1306.8B5532B8349C0961B9735C1754C1166C3426C5907C6423C8098D0898C8451C7572
1303C7324C5376C7011C6201C2075C3839C2726C5323C2578C1278B7853B6690B7755B3656
1298.9A9045A9097B1080A8223A4969A5339A7959A9672A6469A5319A2932A1763A0373
1295.1H780G819G486G003H373H076G758E076G819H358H111A0178A0042H836G801D836
1290.4G421H210G816H750G743G218G303I594I234H950D711F153F945D662D703G403
1285.7I386A0649H936E661A872D306E056D851D365G647F424E126D161D538E717D376
1281.1A199D631F393F094E789B134A51A484G225E827D470E239E353A520D6C208B493
1276.1A933A709D156D816C708D304C170B189A961A095H5C349C653E636B373E116F077
1271.1B010F89E09C17C953D807D159D935C098E295D121E114A065A329A999a048B944
1266.1D952i93A264D754G331C778B40G54B888B903C417D670I86C51B659I59F88A366
1260.9A426E47E11A499D38A214G175F466D825F408F578H434E850D718C063B043D198
1255.9C017C307C308D003B378B502B334C674C988E383G305G562G751G191C795D616
1251.2F288D086D041G300G636E466D640C724E379E089D764D825D011E305D136A055
1246.6B848D60E15A783A561D428A837g06H00B109H24a129b71A406f92c518i55A846
1241.3C114i79A333C639F039D668B530b14c31a211a253a422A479B159B534E385E068
1236.3B354B682B78B024g2A753a702b551c704a038h4D28d888d238c258e370f649d849
1231.1d064d736e944g276d314c144b824d963e356f141d876c123a771c836c776d382
1226.4a507b834a006B349B273B43H22a914c161i94A106e51h8B18g80a129c083a641
1221.1b868b994f984e939c123c972c951b301b584A008A195A818a458h89C04a956g053
1216.2e754i432g124c836c804h056f821d688e545h611f074c156c918e046h794f726
1211.5e804e619b814a524d676d646d184f771g836g169g234e939a764b336c369d004
1206.8f035f771g079h766f964d274d665d075d468f176b101a241b941d589c532d741
1202.1a922a733e006e988f818c393e121g708e996e573e551d558b148e732e841c479
1197.5c948f347f803e773a724e224e916f133h504g845g464c683i96e586g481e792e040
1192.5g73C12a319a046e463h293g482h695e914c692a163c577c44d648e788h061f562
1187.5d532i98g800f959d888c678e460e856c811d174e496c168h92e76c927c188f298
1182.5f973f560f288d916d907b287c169f153e634f522f059d400d948f474g822g187
1177.9d193c427c453h486g808e752d034c081f182g291i282g201e369e313d991e973
1173.2g766h511h802c685c223d957f081e841f321a0621h778e381d164c482a776a083
1168.5a363c934b713b683f83c496c264b16c526A8D11b683b129d678f68h68a428C891
1163.3B075a253D1e26E97i07B392C359F1C270B093I2D93e88a133GG10A18b254a556
1157.4i44A633D061D516e10a299c558c498a807C852B618G79F59c13c248C61B213a869
1152.1D76E81A811C829E621D013E22b824c401e074a241I6b375a252g263h798i789a0118
1146.9i070f808d229b61d753d946i048a1673a1603f307d774c878c829f308b992b9D526
1141.9D763A030b053c426c599a121A197B004E69b137e859e325f163e672c655b207b839
1136.9d325c983g836g248f138d593a824c969d169i016e377d539c772c654b468e608
1132.3g001g456c617G23F698A2866H144A515A139g88A48b199d556d915e141b049d244
1127.3c009d834c183g69a183g378a0822h937g211e362c859f714e749f314a0051h555
1122.6a1433i463e276g346g647a0156a5761a2529a3134a3889a1858e984f263g044e993
1118.2i399a1726a0576h636d199f116g762a1794a1015a3268a4000a1621a2558a0635
1114.1i360a3899a4209a7219a3376a2210a3448a0828a2130i066i229i878a0562a1791
1110.1a5331a4320a2753a2934a5978a6576a5380a6438a4279a2048a0902a1386a2010
1106.3i536h984f510g467h789f841h273a2053a4444a4651a3803a3256i828a1148g972
1101.9h632i598h038a0998e739b987c701f671f960g522h567d932e050g084h978a1856
1097.2e401a407D64C122C213C312F309A2509B0112B1501B6021B7085B1159A5325A5841
1092.8A7779A7181A6245A4157A0546H740F888H961A0367A3873A1379A6201A9765A9906
1088.7B4894C6066D1403D6501D8773D7543D1511C2463C0688B7043B8533B5137B0589
1084.9A8498A2059A0404A1050I584A3331A3352A5884A6461A8693B1259B4259B6316
1081.1C0546B8486B3814B0635A3788H563A1502A5354A1697I468D507H05c346a1804
1077a2297h683f756g680g353e356g684i315a3953a2069h308f728i18D183D353D46b016
1072.1d800c826f214b649g38B362C829b715e418g839i960f431g492f482h861f282g844
1067.1g544a0675a2308a4574a2909i173g205g910i884a1527a5712a6166a2474a0689
1063a0704g369i808i188i198i793g374c135b758A228b630d219f860g835g604a1869
1058.3a3263i879g360d874A842b893e941a0553a3580a2439a0776h550b338d648d949
1053.9i291a0246a0875a3276a0150e668b757g874a0716a6839a9258a8213a4204a0389
1049.8a0292f569b104d715i071h149g013e748d166f381a0194d198d716a592c819e297
1045.2h858a0010i513a2016a5653i788e533e643d029d555g236a1524a3859a3113h786
1040.8f893c79A993D284G667H158E448a7D66A1304A2030I596C254A554E251G759I033
1035.8A1843b340i289a8929b1125a4056a4429a5679a7562b1454a0873h618a2471a5699
1031.7a9374a0401h08F676H393A911B111A941a677F86A78B978C991E760E161C254E5
1026.7a631b567d98c646f518f119h496a2116a1296e946c907f308f712a1717a4792a8090
1022.1a9356a3395a1169e747d386c731b728B164D173C656A747G38h66B929I385A1974
1017.4I589E113a338i298a1163g394i493a2113a2246i989d703E48C550G521G334D184
1012.7A321c770c079b212d810d114c663e606h424a6476a7799a9027a9800a5458a4053
1008.3a3685a7083b2951a9381a7936b2182b0214b0268a3758e974B28B815E491H012
1004.2E923F219A1114A1888A2573A1340A1154F068A439a483f76b624b474d105h702
999.8a0383i919i228h597g160g987h723i879a0298a1581i295i399g626f108d081e62
995.2b677f248f248c121d349b638b808f826h378h848e118g014h858a4264a4767a1157
990.5a2446a3294a3715a4591a3649a1523h822h648a1944a4696a4016i702a0305h912
986.4a0594a3094a0856a0400a2199a2611a3859a1198a5027g812d874e875g000f977
982.3g946h278a2339a2826a2251f168d955a798d492a1169a2926a0984a0283h526g319
977.9g790d730f608g809g880a2040a6262a3673a1335a3360i880i366a0424a1858a4116
973.5a7039a7676a9410a6879a3058a1724a0466a5081a8674a7293a4756a1496a1257
969.7a3763a2190a0779h332a1586a1385a1421a0187a0963a0469a0174a0191a1562a1868
965.6i811a0208i744a0923a0548h087i555e365d779d408e633g858g931c342b003c539
961h483f458f174e186d801a049a148c253c137e072f673c763b820a325a583b300b370
956d608f029h520a0289i615h909e062e83d093d871g459a1597a0323i355e155e491d346
951d884c004d701f994h281a1124h491g325h176e371e446f241i243a0749a0079a2949
946.4a1253i434a0189a0446a0916a0501i477i868h620a1697a3149a2224a0807a3861
942.3a2424a1049a1839g784h392a1571a1246a3850a2649h030h444a0409a0255i081
938.2a1065i290h809h358i268a0510g608i801a2702a2164i995f068d786g513a1333
933.8i741d425d153f974e416i240f092b051G21a573a190f061f270g610f289a403a316
928.8A24i33b115B477c571e618c915a732a407d034d034d289c973e291g673f084g714
923.8g729a0160i512g711f796a620b31D069C453A449D339C088C211D428F262E551A214
918.9d16i97f368g354f924f153e354h441e017A74e321a0631i288a0977i191f85A2719
913.9B0809B5923C1636C2812C6505D1475E3279F0303E8733E4329D5536C6804C0234
910.1B5601B4779B4248A8454A6469H013a420e818h038a4260a4814h143f723e494f154
905.7f758d456c959f369a0098f562a730b483e474e274d765b130f415g743d772f549
901i915a4687a3622a2815a2943h180g333a7039b1456a9597a4698a0843f123D96I383
896.7A5261B6383C0719C3034B5074E696E349E447F381a18E201A0589D589E934A908
892.3C406C185A3306A5668H298A6829A5384B252c107g955b2433b1586a4430a3154a5624
887.9a6769a3155a2605a2416a5176a5131a7078a5360i118d359c018f328g982f481e558
883.5i201h534h638i926i784e523d233e943i981i108g620g503g168c013c671c773b848
878.5h02A743c99d30a588g482f311c785d388c809f944h09B139E703A226e694g090i726
873.3a2138i384f310d659a51e33c504d138d242b608b469d643c187a924D37d708e453
868.3e351d254f790f088e939e988h808d392b785e415a655b655f23a638c075e097g821
863.3g714e364b936a803e521h321e161c222b844d427b443a527c686e661g074d209A66
858.4a395d79a848b129d813g664g823a0136a0010g763f579h085f075g113d803c289
853.7a954a058d173f652d329d616b489C48A154g23d887f89c058e523c636d451e634
848.7f865f912g097e453f381a448b190E00b336c002g96d571f090g438e834e854e321
843.8d510d044c408b458e568h023e364f701d198g89d174d811b824c389b554c758b342
838.8D24AG91d95c81a499D103A604B16a706C192C898I769F583B004I98B193B545B688
833.2B031B961F083A0927H933H557H854I078H741A0562A0653A0493A3525A3370A1308
828.8A2254A1468A0946F480G243A1242A2742H192F669A0297A4196A3201A5265A5160
824.8A3398A2461I165I750A1646A1146A4791A3633H531A0073H500A0239I871H109A0662
820.4I736A3116A5901A2393A1923A1560A3413A1660A0901A0866I286G979H303A2955
816.3A1340D131C398D879E159E358G141H008E588E048F870I554H807G250E829H771
811.6G366G999I973G436I698A1073A1057A2874A3656A3475A0151I968H229I784A1709
807.2A1716A0540A4233A9649A6892A7611A5573A2889A6075A8379A8869B2679B6311
803.4B6536B5659B5752B9600B8014B6361B5231B2465B7089B8356B8234B8794B5898
799.6B2462B2700B1183B0511A9683B2503B0872B2476B3412B3751B2724B3405B6874
795.8B9929C0129B6480B5848B6043B3309B4156B4111B3738B3709B2616B4903B0610
792B0739B0696B0209A9127B0558A9110A6927A6938A6664A7433B0423A9254A8172A9538
787.9B3650B2053B0248B2144B0853B1108B2020A9088A7389A4095A1113A3716A3665
784.1A3051A4002A5303A7451A9464A6472A3371A0626A3864A2936A1114A2078A1486
780.3A3363A0971A0663A1612A2737A4379A4108A2916A4741A5969A6062A7978A4300
776.5A3210A4149A3677A2273H539H264H969I621G142A1262A0331G018F756D408F793
772.1G931I924I189H710I576F538F428H691G454G022I604A0985I721A0793I676H737
767.5A2799A6189A5384A5086A6475A8021A8397B2549B7135B9454B4164A8601A8277
763.7A5828A4545A4160A7433A7319A6717B0034A9949B0217B1504B5438B5796B5275
759.9B5632B3521B4939B4411A9466A8273B1819B1089B4503B4594B4653B3178B2169
756.1B1878B2036B0287A9825B1263B2954B1489B1271B0204A7436B1256B2243B3837
752.3B2761B3678B5428B1308B1452B3865B2688A7981A7035A5904A6809A7687A8603
748.5B0317A8579B0976B2445B1801B2005B4102B5759B3761B5778B5713B6652B9759
744.7B7860B6701C4140C4924C4386C4129C6638C7803D2016D4563D9828D9972E2044
740.9E0369D6456D3616D2446D2938D6000D6108D7071E0321E3707E7924F1385F4398
737.1F4705F3141E5405E3096E0788D5604D3271D0829C7593D2428D4722D7130E3194
733.3E4873E2913E3929E0354D9071D7298D0763D0124D1348D1284D3701D1447D2009
729.5D7927D7028D7850E0493E2631E5789F0127E9694F7586F8901F9316F9180G0133
725.7F5164E8367E7963E8647F0939F5433G2366H2832H9268I5144A02459A05074A02665
721.9I7289I1669H4473H0312G6943G1808G0989G4516G3094G6484H1383H9994I1016
718.1I1806I3379I3818I3376H5248H2841H1956G6719H1687H1794G8835G9886G9958
714.3G7106G5579G2376G1115G4463G6069G3203F9628F8255F7283F6671G0982F9824
710.5G1632F8936G2019G7370H7154I1520I1740I4631I6883I8988A00138A03201A04698
706.7A04992A04287A09629A15867A18026A25054A33766A42701A42143A42446A43673
703.4A53840A65080A64289A66077A60314A58415A54436A56746A63433A66909A70634
700.2A74378A75913A77344A77329A77524A82374A90251A97223A96586A96176B00811
697B08145B16133B27823B36728B41903B46451B49494B52979B55694B58559B61652B64052
693.5B69071B68395B71984B89414C19050C47716C60157C49129C21836B93581B77144
690.3B68777B64873B65367B66346B63784B62632B62343B60623B59500B49844B45286
687.1B41734B43891B45596B53718B60926B65723B66639B63463B61564B60837B62817
683.9B72858B77944B87156B94355C02280C10314C13232C14905C12801C07183C03432
680.6C01698C00494C06354C10079C16324C18329C17561C20596C22138C21398C20933
677.4C22967C16775C09448C08450C05782B97081B95703B93539B92559B92198B89668
674.2B88179B85187B88388B90718B97307B95527B97338B94337B90185B84206B85113
671B85518B86421B85450B82290B81667B93025C04906C21741C34127C39548C39413C39067
667.5C42170C45039C46053C45911C47334C48469C57080C67695C80807C89584C95514
664.3C96656C96076D00005D00324D00616D16133D42011D70505D97746E20909E29293
661.1E38274E50669E58810E55234E44936E36654E27349E17389E02543D91579D90013
657.8D94814E08718E24896E37193E43087E48614E55677E63341E70996E73994E81330
654.6E87244E89344E96173F06498F14865F18059F28123F36466F51406F60636F70646
651.4F81084F99596G20919G53984H00677H47199H97177I56350A028020A115401A218894
648.2A367944A599334A945041B429206B999269C565320D063351D415769D541744D425969
645.3D190259C982924C974735D229081D673364E191698E678770F053644F312323F540295
642.3F810640G136259G451478G681081G675762G385062F910698F480735F333397F584374
639.4G140655G787251H320208H550505H373689G918226G440100G046569F910220G083659
636.5G473029H135638I054368A0034240A0896331A1878259A3299405A4963395A6699838
633.9A8548090A9890100B0420965B1207975B2767513B4624888B6570385B8879530C1246393
631.2C3218445C4629190C5169948C4797038C3628348C2157970C0854493B9920083B8771950
628.6B7204520B5767990B4888048B4102453B3181868B2524080B1939845B0746370A8923466
626A7181658A5561438A4096270A3334725A3396728A4146098A5242970A6453553A7764793
623.3A8823305A9321918A9218590A8424008A7180098A6643328A7250726A8395300A9738015
620.7B1017325B2187600B2995038B3756260B4454293B4286165B3758840B4503383B6509845
618.1B7750415B7654193B6475413B5691345B6813630B8943643C0438580C0943415C0863633
615.5C0538335C0386885C0116393B9324775B8276340B7165148B6845203B8860790C1235435
612.8C0892728B8723748B7875955B8727343C0176645B9703015B7044635B4335725B2724893
610.2B2364740B2611583B1745538A9709720A8866189A9752940B0195564A9818404A9495095
607.6A9356975A9225433A9464600B0005960A9397328A7599060A6303625A5301475A4402546
604.9A4040290A3985865A3665204A2990604A2317198A2316483A2747863A2627953A2440640
602.3A3053436A3268558A2430520A2357550A3339780A3486441A2874230A3146878A3773093
599.7A3702068A3380888A3612773A4136939A4419423A4300449A4770565A5964725A6485673
597A6569933A7314775A8444011A8898393A9444945B0822898B1839603B2092955B2487203
594.4B3797638B4797630B4281055B3299805B2803010B2330865B1888078B1429003B1185848
591.8B1339268B1750385B2169300B2084043B1882585B1748285B1434048B1389525B1694773
589.1B2590530B3557788B4763680B6036583B6427063B5627320B4719580B4447683B4423560
586.5B5088170B5405435B6039725B5881565B4107370B1173470A8515995A7025123A6118710
583.9A5829129A5755755A5394390A4567069A3381698A2419076A2301103A3312343A4651833
581.3A4754396A4413690A4269709A3962078A4107840A5055501A5956120A5644015A4900470
578.6A4572909A4053340A3379065A2970265A3380735A3856753A3951238A4064055A3896683
576A3357086A3038178A3469106A4719511A5703580A5732093A5349945A4659763A3938643
573.4A3826428A4603700A6064535A7265790A7282794A6624550A6042851A6009708A7085505
570.7A9095878B0464808A9442169A7344714A5696340A4670521A4596608A5857845A7672670
568.1A7596163A5150664A2688490A1406570A0589618A0200516A1154348A2768085A2576900
565.5A0714418I188579H648368H300486G980614G999591H138179G548897F502881E972335
562.5F080496F343756F415699F197025E765376E141927D569006D308113D415067D816108
559.6E214066E289036E111811D703679D383857D347991D499456D731513E149623E759871
556.7F127233F022383E920607F028701F078584E883386E776353E926917E899393E619740
553.8E596898E872022E870699E573830E301151E158254D973143D855564E005307E238856
550.9E470336E873215F537499G791100H986991H670511G580414F988920G487625I375921
547.9A2040546A3889885A5173648A5051365A2725745A0072106H941534I779328A1972686
545.3A3698915A4300913A4844419A5036175A3885329A1721473A0104596A0007948A1296268
542.7A2756985A3676655A4054648A4269310A3424335A0988115H984423H581494I660280
540A1580546A2514368A1709310A0624583I427644H058002G213899G531054I399678
537.4A2689548A4837710A3595955A0900648I229663H958977A0069887A2710003A6283760
534.8A9129290A9296136A6713498A3427588A1654050A2024040A4169020A6874808A8257943
532.1A8627125A8784160A7506269A4607411A2356143A1930706A3040125A5239525A7667363
529.5A9241883A9008135A7404470A4999424A2435804A1036558A1498683A3858015A6695328
526.9A6914033A4647308A2472238A0689663H962136G893059G950054H970236I762259
524.3I081834G601576F613156F336972F459885F852532G554746H613436A0068451A1801930
521.3A3717620A6173913B0078636B5234195C1762158D1409500E7495190H7614070A39343050
518.7A79291640A87110840A94135320B45901420B74937980B46531240A99890740A85725280
516.4A81484520A50194880A00446120F4829555D5528770C5181918B9300915B4901428
514B1007265A8072585A6192160A4567343A2817951A1304725A0191112I291157H517829
511.4G902471G416725G013325F665498F354984F071245E783844E482022E183475D935538
508.5D779934D669864D524735D335833D193719D105744D004471C865057C743569C718750
505.5C713435C681813C666416C714396C782878C901762D037511D094666D060888D075652
502.6D157358D245913D247861D138223D015996D038116D184619D183791D139827D475604
499.7E090260E751669F498906G745266I561626A1848355A5185355B0817589C0153530
497.1D0164603D6095235E4328360F9722925H7040240A01213720A11736190A22681740
494.7A36157320A43941410A47265830A51510530A54694390A54120390A47620140A41763600
492.4A38055520A31469170A20114120A08207460I4457050G9436825F6142305E5137100
490.1D6510500C7559778B9227870B3125068A9095180A6351005A4323575A2749795A1479950
487.4A0419158I528259H784051H145937G597159G113704F689240F325731F010673E724349
484.5E471237E260193E070884D890151D705333D545281D428079D353144D295376D229652
481.6D180152D154659D132591D095996D003768C873218C737463C615168C504488C359128
478.7C210466C110845C026166B888831B729227B586986B461028B302784B121129A938356
475.7A793148A659638A527109A418038A351357A302744A216587A123427A077609A078771
472.8A084376A094553A096849A079383A065691A059847A049849A023875I98022I67808
469.9I44579I31440I19726I28237I65304A004665A010074I81012I34706I01983H95701
466.7H92544H79949H73098H88314I17643I64013A030256A119534A224603A317192A374483
463.5A444868A624920A960248B484084C251571D240045E615506G663430A0004280A0329185
460.5I269696G469589E511243D107806C389378C042170B736091B463204B311753B287793
457.6B344664B495035B780726C234608C959846E044498F769426I675931A2511075A2383908
454.7A0477469H569158G168425F347390F138816F366862F403303E945009E415455E173446
451.8E310291E802989F759801H613403A1576049A5339999A7718528A7550388A6042923
449.1A4239095A3441798A4143631A3778590A1695600I380829G460004F161121E462068
446.5E259691E384625E674389F197425G212118H836391A1085208A4201135A6383813
443.9A7085484A7023736A5626990A4497910A4670035A3604168A0980849H353591F501273
441.2E399928D783361D499593D493878D723666E235269F132222G377548H837751A0880880
438.3A2510100A2882819A3854038A5800245A6068885A3948405A1326255I167418G645926
435.7F725192E882130E119481D673364D591928D764210E165130E849973G058241I225028
432.8A2487045A4577575A4029139A4017423A5064403A5342465A4349340A1966995I193921
430.1G189909F000284E064922D375466C921143C586709C280369C031456B935248B961901
427.2C068315C227973C469388C906918D865201F238176F268793E158274D504431D101549
424.3C438337B811367B363941B051781A822457A671506A605114A606544A664651A765674
421.4A911534B155034B622028C576543E382090G126978F318385D294241C003644B512996
418.4B153518A796860A508956A274969A081008I38588H52704H10582G88071G62784
415.5G10829F39261E86687E58486E31444D99294D76383D67726D58412D56606D60703
412.3D70209D81819D79769D64276D44613D22891D12273D02334C96056C91493C92277
409.1C84694C75327C58820C48444C46936C56441C45327C33088C32977C33015C30965
405.9C32738C39267C42759C46098C47965C45602C36877C35066C43044C52953C47573
402.7C23984B97319B81269B67640B60147B59599B70244B86493B98260C10777C41851
399.4C95480D86104F26718F68293E74240D92397D56279D29838D03748C94007C89141
396.2C78266C71856C76538C92178D48675E52446F67741F89721F14888E46796E63758
393F45623F77373F20357E46077E01305D69013D48045D37035D44761D90692E96007G75182
389.5I13984H79533G18399E75146E09867D94213D90317D96571E44327F40306G73401
386.3G74398F44671E35335D92190D70358D43646D19408D05088C96899C93846D03148
383.1D20620D45877D83696E54453G05855A039969A632785A935790A528704A028686
380.1G46685F29148E98486E88593E62155E01343D33728C77944C42857C23166C11001
376.9C02332B87849B81834B70096B58299B61016B74476B76853B73264B72649B82686
373.7B76745B75140B82104C19511C64613C17309B61977B42031B41900B30371B17034
370.5B20968B31461B45073B64345B83559B77000B51011B42301B44864B45532B30993
367.3B12200A98644A91984A97153B16526B71488B92181B35904A87781A67166A58644
364.1A55089A49505A48499A54167A59841A74256A76170A68260A59366A59116A58064
360.9A53963A52518A48748A42749A45618A49519A49389A47832A47318A48231A50255
357.6A53407A55651A64123A77933A93407A93411A98537B20831B51076B62234B44189
354.4B09956A76078A53421A39274A33811A28499A22154A20567A24249A34611A48517
351.2A64158A90765B17098B45356B49858B33446A94485A60207A36968A16724A04496
348I9531I8535I9063A00944I6676I2555H7878H9020H8072H9986I1805I0589H8481H8915
343.9I1982I4063I5888A02704A04207A08951A08978I9771I0298H3284H4448H6289H7261
340.1H9169I3413I0433H6342H4463G9742G6819G9079G5981G5072G3108G3201G1629
336.3G2814G1069G0702G3491G3999G3178G5969G1426G0801G0193G0928G0898G3696
332.5G2813F8526F8139F9714F7992F9433G2271G0501F9681F6563F8133F5453G0603
328.7F7506F7373F7600F9880F4282F4643F7316G2189H6333A00646A15734A22039A10545
324.9I1395H0421G1588F9193F8892G1177G0738F8263F3509F2456F3068F2247E9630
321.1E8641E6883E9584F1131F5132F7721G0776G0764F8637F6044F9388F9887G4956
317.3G7089G3616G2726F8802F7587F5627F9061G4052H4228H8014H2393G8439G1877
313.5F3297E9621F0934F5349F9451G2106G6640H5148I8931A10474A06596A00071I1549
309.7I5759A07933A13023I6421G8964G4051G3637G9504H5655A07758A39174A63759
306.2A72686A60619A36201A19721A17139A26181A29963A37136A47115A44137A20425
303I9394H6916H2483H0123G5881G3339G0043G9039I2939A04848A12388A13821A13833
299.2A29968A68808B52666C96025D15584B99809B09717A86368B03630B14716A96293
296A76214A49096A22094A02441I1146H8309I3869A10174A14439A15142A19991A26570
292.4A34306A56811B31803C68823C97806B81423A88318A47592A30459A16044A06138
289.2A00008I3224H6397H1026G7418G8981H4001A01984A21419A31421A22686A05468
285.7I1265H0286G1356F7284F1370F1778F1370F4316F1364F3895F6289F3726F8001
281.9G4643H0927H0299H4060I4458A03996A19935A26605A23547A24558A41877A90488
278.4B99044D87314F14772E26409C53586B42908B05018A78047A42832A19788A09779
275.2A06567A08434A12169A20300A40672A62490A75664A75027A82069B10993B74744
272D06460F62654A000019A141377I27399F09716D07482C19631B64276B16423A91206
268.8A77057A66295A59889A62053A82394B12278B23524B08386A88906A88798B05078
265.6B55486C57654D92979F39346F74878E28238C52179B46136A92293A61809A40216
262.3A30473A19233A12709A07152A09854A22772A45700A56151A41734A24800A10986
259.1A11894A22684A43249A62216A77552A82374A73372A51384A33859A18078A00473
255.9H8475H2172G3488F9746F9885G0553G2288G4533G8551G8105G1623F3646F8149
252.1H5653A09258A45528A73372A77627A59854A32596A16237A09235A00034H6261G2914
248.6F2157E6710E0068D7971D6573D2676C9944C8738C6251D0196E0667E5279E3061
244.8D5852C8368C7147C5023C3949C0663B8794B9582C1139B9165C0661B8655B9689
241B9593B8913B7799C1669C5889C3379C1264B8297B8310B7336B5667B7965C1716C0201
236.9B7118B8714B8288B7841B5120B4321B6499B4383B3425B3069B0964B1394B1528
233.1B0763B0666B2672B4628B6009B5364B3484B4020B7661B5175B4789C2485D1155
229.3F1453I6173A17141I7686F1291D0699C3251B6387B3626B2884B4276B7024B5366
225.5B3240B4806B2631B0769B2603B2950B4384B0333B1355B4303B8465D1443D6663
221.7C7628C0333B6709B5888B5161B4153B0338B2552B2414B2146B5223B7219B5849
217.9B2674B3096B5809B6146C1366D0359D9143E6873F4998F7184E3699C8040B8903
214.1B4703B5204B5543B8462C1158B9838B9276B4181A7498A5118A6669A2693A2405
210.3A2729A3591A1824A1193I008A2571A5883A7670A5309A4956A4591A3043A3510A2691
206.2A3556A3226A6943A8253B2474B1067A9410B0218A5810A2681A1878A0697I318I784
202.1A0601A4214A2595A5427A5747A3682A1042I506E655D336G551A1377A2307I172
198A2919A4287A3419A3887A6418A6390B0516B3215B8724C1995C4439C7715C3627B3291
193.9B3958A8309A6462A9079A5211A7054A6766A3777A4193A6413A5931A9699B3858
190.1B8007C0169B7888B4142B4697B4113B1859B2404A7678A9412B0483A5934A0983
186.3A0993A2355A0771E980F033I872A4419A2464A1993A3857A0533A4986A4667A3064
182.2A5116A5106A4080A4926A7313A9972A8121A7331I874G411F593D242E998I771A0515
177.9A1108A0654H186H824D156G296G425G656E239G452G002E791A0081A4684A4950
173.5A3625A4496A7078A6776A5856A3820A1024A2578A0988H790A1636A0681A1631I008
169.4G694G035H315A0366F587A0076A1257H262A0467A0033A3293A3421F711F939E716
165F893H170F566H483H882H684G551A1972A1570A1098F769D560E960H083H679A0092
160.3A0634A1370H420G914H438D249B556F910A0278I279F649G586I513I786A1961A3076
155.6A0733G544G224F549E793E832A0108A1886A3513A6091A0622A0383I918I714E900
151.3G819D474C441F984I096H809I854A0553H649F129G058B73H29E599H226H919G859
146.3A0133H771G059A1780A3959D946b522E707G622C275A363F059E101h48C986I843
141.6B598e086g74G424H379E588E441E597D791A0580A2806A1183C959G108F633E509
136.9A0233A1670A2113A2548A3006A1831H904E439B85b480C813F793E534H401I661
132.6F748H097G939F725E261C492D689H756A0821A2490A2367A0668I388F223F289H215
127.9A0815A1774A0098H611G645F864D788B964B390A401A641B518E968F688I453A6872
123.2A5241A3244A0425G806H761I056A1017A0720A2136A1820I798I769H073C985h08
118.8b253B24A203I79h53A143C055A396A980a864a721a33a093b357b85A066a056e756
113.6f431f001d674c943a646A614a326g116e835c695a468c906a879A124b415h086h197
108.6e969c860c52a336a306b506d344c949H21c88A334b84E794C398I59B85B83A304
103.3aB481B888D614C766B551b881d343b806A837B781G167E283E255E144D759C266
98.4D767D417G573H296H757F812F550E665D226A392A576A448A069H92a374a343a736
93.4A826G03A635a454g761h654e524e197b856c624e056f156a139b538c124c543g858
88.4f401d183E3a368a654b890d314d039e436e798e664f394d259d494e990d851c481
83.4d336f120d796d116b281b169a284C873C274B756A132C781c12a631e098g893g250
78.5c104C436H237C562a784i259a1858h176e579g58c75B790A158b131e661d078b636
73.5a865i3D844C453C468A988a712E42C121E008G129F376G43G26D559D014G413D278
68.2E38d981f304d151A711F384I436G036A886h15h72i15b491i56C278D924H614A0826
63H571E522B421B678C345F234I766I376I478A0873A4546B1315C2189E3953H6029A11691
58.3A07905G6803D7850B6073A4074F585C59H31D545H251I898A1198I114D408C123F11
53.6B93D499G353B503B7a464f744f520d514c299H19A668B684b407a825C511I763A1943
48.4H986a339e826f068c085a004E34B353C087B026A786F82C011D182G631D768B61d278
43.1e221a247D906I037G016A453b473f028b848a331b544D721E243G683G004F472D713
38.1H885G881F739E576D856H533A5968A6354I806H729B912D643H676A3745A1683E579
33.5i3c837e448g098c44D36c197c751c391c366b786B237D245b393d400a204D511F254
28.2H954A3593I969F448G053D726C889E264A2144A9041A8293A6176A0288A3550B0969
23.8B0526B4522C0310B7565B4129A8788A9201B4119B3298B6761B2220A5861B3313C1793
19.7B6504B9501B4236E6073A03513I9728G0585D5798D1989a2802f6895f0809c6729
15.9a9854a2299h930a7319a6428I28I432D453a264e418f153E259A2264A9686B0216
11.5C0691C8067C4612B4883B2836B8689C0256B4521B0521A8335B0567A7798A5156A3808
7.4A3284B0204C1051D2032E2576G0785I1334A06481A22175A46445A91456B45517C27785
3.6E12140I11229I94903G84919G18175H11298A049860A459885B138987C319479E389484
0.4A0007996B2446933B9722343A8004198H385096D501953B923651B015061A458218
-2.2A156761I87216I13274A016018A280795A034252G30065E65046D57047C84396C42562
-5.4C20297C00174B79014B61391B34686B18120B14108B15063B14083B10993B02473
-8.6A86056A82136A70190A58973A37727A20006A08947A10472A08819A07452A03131
-11.8A08703A03949I5210H4334H0224H3513H5804H5440H3713G1046G2849G1898F2857
-15.6E7195E1406E4233G2383I3258H9445A3518e719b6351d9701h6134f0883B620B9691
-19.7C6283C4098B7506C0539B1285A3494A8364B6566B5945A8627A7691B5096B8161
-23.5B1965A4461A2219A1126A0903A3137A2486C464g463a0439e207B908I98G89E342
-27.9I248A1032A0301I364F869F100A0998A3969A3747A4538A2928H364A3641A5358
-32A5127A1193A3947A1636I379A1056A1569I896H251E456A338c606A874D151F601E939
-36.7A0103D161c04d424a507C578F371G679A0097A4421B4013A9147B0225A9203A8004
-41.1A6974A9323A5083A4848A1688H841B541A103C079C043E036G951E657B780d28b968
-45.8b214A649E009E541B738b876h624d234D70b293c054i341a2409a2633i536e219
-50.4e92A041A388b807e181g193d734A304H569H303F840e08e433i804i748e912a241
-55.4D381C784E564Fe241e164h02E070D969B393D111I596B7571F2546A01866A13768
-60.1H4489D5314B0918A0504H771H379E344B639b516C157I628H944E112B517a603b674
-64.8b504D63a211b005e61B743I964A1709E926B983A083A515E826D016B291A506d49
-69.7b528e245g387g339d957f708e471i156h188a948a83A769D701B063h44b86B21I79
-75B736C345F518E223B362b428e656e845A54E156H082E401G461D491C340B653D673
-80C75C414b114d493d551b346a953a826d635c761d398c826D9c276b919a641F263E585
-85.2C846G846A0981F446E985B484B816F439A0558H140B20d367b307g03A808C473A411
-90.2a989a774B452C178B979B023i4a717a366H51C356F25b29b557a563a366B058E615
-95.5B434i80A779E104F103E681E768E369C422B912D496C716H45c35a349F87G63C446
-100.7I91H12D78A795G273I089F468F494E893B32C3A868D309F207D536D856E807C139
-106b12a332d706e507d899c24F287F774E166C661B595G634H874A1425A1298F829C554
-110.9A681e33A308B853E963E401D293B635b356d790a737a674c938c558b824a654b890
-115.9d731c728d337e429b094C39D079A47G23A819c629I04A890B114i35i9C866F048
-121.2E396F289A051d427b524C50d74A51d0f46a344e552b016I76B173E60a991c496
-126.4b981a055F63a898b468c178f103f233f089d806a373a33e42c247d396e458g645
-131.4h754f900f275c792A71a669d335f359b404a836e501g358d891c097I9g51g36c463
-136.7f573g039h033g002f756e428d347d181f126i215h734h460e351c644c623d481
-141.3d161f316b579d97B96C18c953e638e345c128c546g23a693e83b395f247g077h714
-146.6e711c106c575a310c746c890b894d596b606c693b878a138c525a946a068h75a163
-151.6f31d134c124b636c343c671b999e199d874f036e724e231a57a248b513b996d786
-156.5c669e991c378a534b450c126e263g861e688c579H7C8c5a753a308i4b877b576
-161.8b040b694b583b223d38a233b087a214B189f21A198b449a325B69c22a438d96g95
-167.1b151d740b831a069b681d166f418c105c074c386f343d265b497d733h479f251
-171.7i882h023g853d423f089e258f289f082d693b283b748b436c093a951d438d154
-176.4b845c968c453b618b44b523a704c156d999f077c189a485f68c179d165d109c715
-181.4e138f964f229f415f973d903b113a707c106b088b657b572d096e286g175e465
-186.1e642f956f634e684i331e077c781f617a1064a3023a0159h858f278g356i086f047
-190.7g634f670e813d754d116a824A779C068a725b373d122d683c683e246a518a707
-195.4c517a282a204c44d88a683b073A26b674i24A631a059b487f173c783a541a413
-200.4d316c146d593d102H28c471d605d688e655d475e294d729e380d174e881f943d484
-205.4e236h028h938g050f375g828d336e840e781a578a556f043e524g221c957b504
-210c139c206d713a350b846c612c964e669g853d005b180c40A81b738a794b388b767
-215D09a023c903b861c464a823f49c067b66b852b983g323h359e069b918c076C33i36
-220.3e479f267f684g861g346b661c522d590d704d061e259e291h121h208f364d899
-224.9c693d944a348c192d735d675e441c309c507e364c906a444a274b060a813c709
-229.6d858e071c003c131e331f967d142e238c509a779a453a273h77d154e818b776c433
-234.6c806b939d337d485g899e398f351i151e638b254B808b908d486d716f914d232
-239.3b236b819c183a674f053g495f794d231f701f683b807c171a889b296H41b064I46
-244.2b316d221d242d016a35a597d602d586c637e048g04a984c796c181b953b027b476
-249.2d357d043b868d669d963d181c137c739b314e388e111e524f222f23A383B257A759
-254.2a794c635d568e016c747a984a788D08b213a962a936b884a454b749a977e993h729
-259.1f766e789b729a841b486c998e915c576a534b82a731e428c044h51d317e255c086
-264.1b238a636h88a19c999e652e397b956d948c649b204a516e391i001f131b163B95
-269.1a448e049f960f738d659e198d534e878i682e633b540a395b746b511c106C34b224
-274.1b823b682c384e914b192a546a673c933d519d419b298b823d61e321f806d154e315
-279d049c044f107f656f979e156e771a028c394d256c214c403b856g27g81e378b788
-284c028F2E46c95b060d781b602a589g01i82b306b085a998B13c422d897d074c033a188
-289.5G08c491d233a633D012D627D25d52b973A199F63c416d831a688c48h60b07H14
-294.8c590d894e253e819c060a09c30B198D178B463a723Ha00A449a754a456c238c952
-300.1d425e661f780i788h006f262b362e326d834f391e053c283h28I42A304A413b246
-305a178d39a614c066b18a078B254a136h86d006b113b249d378d346b65a56c608d266
-310.3e959f305d618c464d879f205b945a520d103e985h023g964e580d527c419g10A491
-315.3A869h95c74A862A41A26b136c701c134d310e53b53b74a819b590d520i94a781
-320.5b031a294a509A487c484d741e079d885f608f850f958c149b908a499A579b231
-325.2c041f38c23a775h76b983c859F6B501B229C191B853A883d48g91a066a676d933
-330.5f231e210b466h09c606e254a481d814a864F34H81a304a163C496A114A727A028
-335.4A828D249C034iC853f83A559A36a44b567b066A89C393D639C534B596I11g88b039
-341a483a421a491a46e76a105c161e689c886b437b430b810e08A536D51H13A954A765
-346.3C946C654D224C114B478b88B517C640E74f510d911c364g148a0320g857f501g879
-351.2a3253a2460f214g576i830f799D79a468g17C804E669C463A76a39B666A270a017
-356.2b81A079a369b855b151a935b094a610b905i16i89b655b080a968F32A82a56a959
-361.5c145a635C91a114a962A941E574D298h39d270e343c784b801h32a129A227C984
-366.4E834E691B368a843g186f021f523g350b070a8h28B650I459B994f793e936d943
-371.4a8973b6179a8391b1498c1124i460A3023G093C93B2778B5836B6516B6492C4396
-375.5A5191c913a969B788a2769a8579a4156b3319b5486a1924E424C051f039A413G383
-379.9A0764F049g1a301c637b053B176f11h06B734F113D858B181b18E38A249a104a816
-385.1b250a936b19A05c923a373c31e00C301B153B973H37C016B738F056F223E581B326
-390.4G24b186b254b43C175c10d155g031b268c884a27a579a791f086f584e958c152
-395.4b21a029A79C735H392H822I849F809I225G723A4253B0274A8477A5058A4236A3534
-400A3377A3365A0188C616D341C501A800E283A981F00a54c255c356e146b355A068A666
-405B50A806F39A629b514c599e181d796B521D950B480A519H88i34d723a514a798d061
-410.3g28e7c417d075E22B48i05C006D75h82c883e291b819f55b542b688b85E50b835
-415.8f33A666C1F42I33B060C058C758D038B092D404D229D464d84F80A623B88B931
-421.1A910a409a374F31f01a229A176a84i48b580B587D978A296b693b133C281A659
-426.1B567D816C308A876a403A454D326C438D097C431D614D173E124G719G869E863
-430.7F371F628E573C579D433F371G733C491C849E737C918B391A284F032E034E031
-435.4D334D938C499E037E369C673C500C761D823C552F519H146G056A517H22A724D194
-440.4F370G308D372D029B188A984B705D299A528a139C239E88C9C78C393A833A693
-445.4C478B876B086C345C380C383B585F324G061E321H776C853C516F249D571B603
-450C009C571d68F64D565C333A43B425C574F729F371G236G508H393B330D538E610E457
-455.3G145F673E679G391E692B513B875D039D99H61A491A711B502E140F656A668C568
-460.3D510C093A705A682G097E419F712F328E405C300E125D818B401B672B505D780
-464.9F876D853E141A673F314D529C806D848A618C226I726I046D113B710A241A975
-469.6D604E782G457F473I212A0415I106D561C144C362G314A1621H736A0411H276E793
-474.3H499C797A699B060B349G226H072E069G474D718B493C657F224G922F586F924
-479G949E709D306A447e36g89F119F819H390A2178F528G312G313D980A300I35A856
-483.9D807I343G636F542C971C571H81b28D844H088E150D099C724G167D498B445F462
-488.9D505E93B088D463F871F833G062G283E642F078D718A451G52B902E164E895B917
-493.9E38C097B932B242C014G11a323i02D941D526D025C314C135G182F833D947D499
-498.8F241F458F463D164F430G301G675H546D624C717A198C076B859E140H462H316
-503.5G919D016C559A384A935F807H706G569H232D032A984E779H851H314G476A0951
-508.2G474F666F360D129B106D268A407E095E023D670D838D821c83a294B28A144D858
-513.2A0066A1384H241F774C528D744F567G978G618C455H609G382I239A1658E558D606
-517.8B374C814B884F441F606I633D599D673I77C206A11a104D270G043A2073A1602
-522.5H255G216E808B956B543F866F884G311I296A0292F931E555G757G786F589D960
-527.2C419E036G971A2704A1755A0589H551F939D873D622E748D534G069G971H748F894
-531.9D499B173B368E246E972E304F898H042F636G223E715D176D964G978F549H421
-536.6E686E201G893F250F801I658A3271A1102G690C773B556E10D158G688G432F658
-541.2E686D279F829E423G015A1321H241G963H357G024I294I851D446F804G677F303
-545.9E521D561G759I181E990H931G344G078H863H618F088G831I893A1044A1129A0781
-550.6H728G086D565D493B537F371H886A0720A0192A2538A0737H808D732G871I566
-555A1531A1605A0091A3354A0551H317F699E836F138H563I453A0241A0318H464H694
-559.4E334E861H353G898H924H366A3077A2207A0033F504G217I834G514H928H776I790
-564G384D789G409G296I947A0705H568E696G598I131I191H331I580G018G253G677I765
-569A0314I596G149G296F396G359A0566A1656A1163A1331G833H414F831G389I399I783
-573.7A1843A0178A0920H395F591G122H520H266I195I658A0137G669I637I434I966
-578.1I629I069A0114H719H836F777H190H884A0315H377H858A2136A3758A5344A3759
-582.4A1743A0199H680H764I641A0619A0729I353I764A2047H874H181I468A0738A2776
-586.8A0429I706G825I163A2489A3140I980A0242I316I268H792I715A0106A1089A1183
-591.2A0503I307I641A1684A1856A0181G673A0413A0307A0869A1043I697I668I939
-595.3A2137A2089G564F694I179A1155A2097A2348A1241A1324A0081A1519A2645H968
-599.4H638I839A0157I846A1146A1891A3014A3139A1316A0873I491I481H028H827A0376
-603.8A0590A0249A4264A3971A4282
##END=$$ End of the data block
