# Supplementary material for: HIVprotI: an integrated web based platform for prediction and design of HIV proteins inhibitors
Source: J Cheminform. 2018 Mar 9;10:12. doi: 10.1186/s13321-018-0266-y (PMC5845081; doi:10.1186/s13321-018-0266-y)
Supplement: Supplementary file 2 — Additional file 2. Source code of HIVProtI web server. [file 13321_2018_266_MOESM2_ESM.zip › HIVprotI_Source-code/hivprotI/cdw/data/spectra/ib_01_01.jdx]

##TITLE= 2-methyl-1-propanol
##JCAMP-DX= 5.00 $$From Command Line Converter 1.0
##DATA TYPE= NMR Spectrum
##DATA CLASS=  XYDATA

##ORIGIN= Exported from Command Line Converter 1.0
##OWNER= SVB
##$URL= http://wwwchem.uwimona.edu.jm:1104/software/jcampdx.html
##SPECTROMETER/DATA SYSTEM= NUTS EXPORT
##.OBSERVE FREQUENCY= 300.149506
##.OBSERVE NUCLEUS= ^1H
##INSTRUMENTAL PARAMETERS= 1H
##XUNITS= PPM
##YUNITS= ARBITRARY UNITS
##XFACTOR= 0.0000035013
##YFACTOR= 3.5404570000
##FIRSTX=   0.449892
##FIRSTY= 9201.000000
##LASTX=   3.951200
##NPOINTS= 2153
##MAXY= 3534337.000000
##MINY= -6120.000000
##DELTAX=   0.001627
##XYDATA= (X++(Y..Y))
128492B598Pp2%M9o4J02m0P6j8m7l9K5J93j29J83j42p7Q1MK6K3lP8m5l8P0j02
141054B699N2Q3%p2J9J77j11j59R4n1J05j00J77p0k7K9l3J13j6P1J24J8r4k1J21
152657C128p8K8mm6o4J51j6O6M1Q9k39L4J68j33J53n1J25P1m9J71p1j43J9N8l2
164271C376n2J58L9q7J35J91l8o5L8j12P1n0p1l2P7q3R3r5M9J33p6Q2P9lJ5R7
176368C869j50O4KJ47n6Q5O6L2l7p3J46n0J1PJ20J20N1j5R5m9O5m4m5k8J16J51
188436D600NK8P6J9k4J70J71o2J91k58P8N1J60J48r9L9K92j1K12N53P02J263J618
199139I922l886o06R4L5J46N3K94J64K8J55N81Q01J824L07l629j99L9M7P3K18
208436F461O76P31M93P16j431j107j67J81J78M7Q4J63O20O5O40N80P50R08k377
217252H211m16K13j02J2j8J65M25k5j682Q36Q54N9L04r4RL47p7j31M60N2K56o48
227479I010j493O88J096j01r5o09q25J243K085k5L64L69J251J121N59m73j876
235382A2289pK6o51q61L054J083N58n7J328K386K09M04j609o45L32K14M93J3N69
244215A9128N18P55p5J43J480N41N6N97M54P04O91J085R93O75J479J196J551K866
252584C4837P86K646L039M524L425Q517J0781J5932J2440K0145O6510J06152K38567
258618E28301M69970q46648r4459n895M138M084M920O687J7304J1354K6114Q1321
264187B07191J32283L09755K82950q28035n0005q089k520l164q454k621k76n47
269756B8468l824K019L01K274k465k879j445r48j176j848j359r51j248l87J57
276731A4689l429r65j377J637p37p35N77m80m38m51K60N09P05j49l030q6P54l42
285099F912l54M36Q57J559P79k000K58O17o2o73r79r0N2O8k82L95M67J996j335
293932H621j632l49K89K6N96n12j963k0K32k30J06j97j28k49k12K44O70J388J513
302765H193l053k767O18P95K79p29n83L7j10m9J34L24P83J997L745n293j559k92
311133B470L11K1o57n3k2j15m1R2J61O50J128K553j679j26J212l630p76k07J10
319938A402o8qp6J74m8L10N65J026J903m04l322l65Or7j4J00k33J8p9q6r0NM7
330640F66j69J65r5M3k24m0j18J30l5r7rr6rj05j6M5RL2j13rj79M4J24n3N7k06
342719b58N6j41L0Q1O3j25l5k0L5l8N5j59J22j38n7N4%j7Q7j63K7P4j60nk0P3
354787e79j12P6p2j12N3L8K4l1k1LK9L3p8m3M7o1J06r1Q2j59K0O2Jo4P4q8R4o1
367824h30OP3L1j07n9O6o6K1J7J02k0j30K0j2J28p1O7j13L5M5j00K33p4o4K9j95
379892i68J76MNM4n6j4J06j19p1J31J00j27K3q1k0K9J06m0L6n0M2j15J30N3%J1
391989f65j02J20n8r3K8J8o9j38M3l65L08L62J6O4lj77j9q6qK18j46mj89l21N22
403592g44J28K0q7J42J86j38o4j20K7q4M0j5K9j27K21j14K30j05j33J49r9kq4
414266g44l0J33nOm4N8L6k74R3k4K08j3l7qq6nR9Q1q8j04R2M33l84m7J16n5j41
426839g34L9R8k8q9K37J05k8J88j057Q25K94l0j23Nj11J01j6J38m7J31l9L32j056
437513h65J338k04j45n0j88j21qJ68k2J07K3P8K51J32p25K37j55p2M5l0J06Q3
447740a7J76p4J36n0K70k15N5pj37j9N4R0k83j05N9K03K8K59k24J23k34J02p5
458414A15qJ86P4n17J41K06k9rJ14o8r3J28j49R3R7L6L1j34K18l9j0J24N7O4j69
470046D59n6J79j03R4J39P0o4J23mJ8J28K81M11M75o94k61O3L73L41M45p28j32
480255A557p9J35J76L58P15J285L48o56L01J955M245l997k317r24p8j79K85M81
488623C611O93J322J921K184K989Q907Q336j6377o179j604n67o3J83P31Q14J532
496062H433L212O147J1363K3308j2711k2306p033k078j107k19K62Q53J040J998
502561A1162M572Q772J9304K2554l2015j8134n465j866r96l31J76M60R50J998
509088A1141M327Q968J9397J539k5879q530k674j360n53k80r6J88M49J364K609
516034A0610N663J0663q494r760k821p70n48l18j23k26J10jM17Q93J874K663m305
523938E527j872n21j83k06R2k35j32R0r6R5m6L40R0r09j6J1j50J79L9k74o9Ml7
534629A721P9j97k8j6M8j39M7j0K11j42j24j38J18m9j0m3j87O7L8j7kM5m4o1k6
546244A141n9J40l11K64k00j2J30j2R3k7J70J6j58K74J03o1l28j71j16P5n9L9
556471I31J35J12p5m4j98K3%P4K4K1J8Q5q0J37o3M9k41l3j06L9p1L2J15l0j39
568103G15Q8J35j7Q8L8j03j65j63Q2j32p8n0K0n2K41M97M33K38N88K30j50m72
578312B011l49k55p3J46pj8J11J90N9M9N6p2J08N7Q2n1K4j12P5M1j92J08lO6L7
589944B088J7P3J68P4J34k5K10O3K16J65L89K42M26K50P77R66J340J427K641N746
599224A7387R509J2804J8471K4606J9181P289l462m194q877j8879k4163j8109
604793C1563j0599m738k053j279o99m62p75j82L9M68m08j54r48o72p64n41n32
612686G264m16m58l89m45k45k52k42k09j33k24k01k63k41k12k72r4k13J3L58l10
621995B816j04L2j60P4N26j14j45j14J31M0j94p8r2J22J42j06J45l3m1O0J3k25
632222B695Q2k01j00qJ02l8j77m3l0K0j56n0L7O0j03p3p3k3q9j0j71N1r3k2j57
643836A430O2j54N4l1o5P5m1L3j87J00m0N9j63M1k%j81j6O5j24L7%m1R1j05O3
655904I60k4J8J60L55P16J890j721r34j78k2j05l0l7J7l5J18K66K88R44K338N76
665667E560l623n49j47l5j05p3k2M9P0J2N4K39O84J366j723o66l1p8J8j42N4j2
675904I00K8j74O5n3n2n4o9K6r6M3N1K2qq4M0p1J00j73K8Jn0J07J2K9l9l4R6j79
688913D12J4M8j30P7NJ9l1q7P4K5qQn7l0J17j79J16%j9r9N2k7K0Rk2K2L0J0j14
702386B55O6J1p6L1k2j00O0o8l2Q9L3j04M5M5j02Nj8Q0o4j6m5k0j23N0p7l7j40
714919b74k08K59Q72k90l3qo2n7j03k7j8L8j47m6k44P01K86r9p9q6O5r9j76J41
726086C06Q9r6p2O4N8jm8rj8L6m2m9N4r6MP5L4j51N6%J03j14k4J1l8J12K6n0M5
739559B65j39J36p0nJ07j56L7K9l6J12r9J83q0r3L3M9n3K7r4J37l1q7O2oj11L6
751627A53m6P6N5Mm5QO5L9j43JO7q8l5P1l3l6J80Lj21P5n5P5J2n9o2l4K2J48j4
765128B83k0n8j26J48q8P0j0K6j43J27qN2N4j41O1J13K6J04j97nn2j38J69j32
776267A15L6j05R4M7NK8K2k20k0J81j46N6M6J23j81Q8O8o3l7M8J86j48l8Lj1J48
788335C25q1r1J09k6K6J7j24J6q2K0NK4j7P7L7M9J62k96rL8n3oJ3j5p0N6j19N0
801372C5Q3M62o60L64o6K8P2p2N3k2Rl8N2k9p2M%j52K05n9k2MonL6j32M1j0R5
814845A98r9nR4p0PP2n5M4%j1K9k8L4j24N3lJ10l4l2j35K03j99J85j02Q8Kq8l1
827853A03orJ9m3N3J25j20M7j6l2M4K4p5J3P0q8J05j90R9J9J10p5Jl0j9J11k06
840386C4J33M7J5j49J32N7j3j00n4Rl2R6j01j9J32jj03J7P6m5M3m1R1j91m0J07
852483A00p3M5O3r2P7jL9k7o1J07j78J73Nn9M8j10M0q1J21j51Q4O9N6k06J97q5
864562A00QO9r1l3Q7K5j07Pk9N8p5J42m6Q7j42K8j9pRk7jM3j6K4J38m5q3l3J32
878035B03j99J8jm7NL6m1K21k07q0L5R4op0Q5m2j57J36L9j7KK8N6o0L5j6l3O5
891032H2r7l3M6L4RO4k02N8J10J9m2qJ7j26O3M0P0J26L08P79K20j117j13m1l9
902664B27j8%L6r7J19J17J57N72J070j761j35Q9k11j08J5J14r9R8M4Mk01N4L8
913338A24r1M5r1NLK3j5l2J19K73J17K44M26r43k07n8j79J31J7p4J37K79n2K31
924506D32K43L18l52l37j67R9l3j25J16j11L75m72n08K38L35j54J44l5L3n7k8
934250d6J7K8p1J21o64o3L04J1M3k39k86p69Q38M21R5J0J64K21L68M12o25l29
944477c9j79l14l25q4Q17mK45k57N71J028m00L29q12l43j43J32j16j07K1J63j77
954250Fkl6l69M48j74p7k07j61j7j1k38j45j17l01l28J324j231J41j32r7M99K66
964460i59R83J676K808P307K0228L6877J12117J96173k94009l4186j2180n906
970029C0929n669j536j79J777N096J3899L0920Q2957K40207k87801n0773j4883
975627D4944l934p966l258k091j347j272j379r44n24n6K5k263n46o26o58q27q22
983520A6456n38q07p46o23n31o31j041K92n8o07k15n2m30l03k69j60q2j29l21
992335I205n40R2l37L7l51L77J9P68k70l73J13L0j65l99l55k7J40n8k40J95K29
1002098H090O45q77l04j61J6Q1K9M3r05j39M8L1q4j89o1k79j09J49k14M82k99p67
1012335E226mJ97r4K7j18j47o6j64j20Jq3r8m0K2j50R7l7k7m2o4P8j40r4M1j49
1023939D052j58K0k1J94p9Q7k5k03j08mK9q8k8q7O5P1J5R2L28J91J14J265j579
1034641D143k54k11oj1k33O8j50M11J29N87k95P67o06o55j17l5j93m6P9j08N7l7
1044840C284J64l7k82r1J38l8j58n2k5KNk16J37O4k8o1k8q1J9m7K3q8J4O8j03L5
1056947B618j65j89j52R4K16K2M8J5j87J47j5N0k1j0q0l99j1L17q5J4l9L8l2N7
1068086B251%o2m8O2j05k6Q0l2J2n6P6j33l5Q8m2rJ36j10j6j05O5j0JJ1m6j31J75
1080648A991j56O3Q7jm2r2L8JL2n5J56r3j18J19m9o5J2l6k3PJ26k08M1J66o3m2
1092726A796m0N5r7k3K9Q9rJ1l8oo7P9o4L6N3j58J0O2J0m4l9L8J06J3j12rl1j83
1105724A467O6J45Nj73RJ38N6k04O6k6oon1O7M6p9J2k3J8pn3R8L0oq7O7M6j93J43
1119197A565k9Po7J92J3k07P8mj3k0q4O6K3p8J42q2Pj73J47N6
##END=
