# Supplementary material for: HIVprotI: an integrated web based platform for prediction and design of HIV proteins inhibitors
Source: J Cheminform. 2018 Mar 9;10:12. doi: 10.1186/s13321-018-0266-y (PMC5845081; doi:10.1186/s13321-018-0266-y)
Supplement: Supplementary file 2 — Additional file 2. Source code of HIVProtI web server. [file 13321_2018_266_MOESM2_ESM.zip › HIVprotI_Source-code/hivprotI/cdw/data/spectra/ib_03_01.jdx]

##TITLE= Isobutanol, 1PDNA pulse sequence (Decoupled, no NOE)
##JCAMP-DX= 5.00 $$From Command Line Converter 1.0
##DATA TYPE= NMR Spectrum
##DATA CLASS=  XYDATA

##ORIGIN= Exported from Command Line Converter 1.0
##OWNER= SVB
##$URL= http://wwwchem.uwimona.edu.jm:1104/software/jcampdx.html
##SPECTROMETER/DATA SYSTEM= NUTS EXPORT
##.OBSERVE FREQUENCY= 75.480980
##.OBSERVE NUCLEUS= ^1H
##INSTRUMENTAL PARAMETERS= 1H
##XUNITS= PPM
##YUNITS= ARBITRARY UNITS
##XFACTOR= 0.0001007274
##YFACTOR= 248.6226580000
##FIRSTX=  -0.064900
##FIRSTY= -286688.000000
##LASTX= 100.662500
##NPOINTS= 6229
##MAXY= 247436608.000000
##MINY= -1186050.000000
##DELTAX=   0.016173
##XYDATA= (X++(Y..Y))
-645a154J066P22R23p28j586P3O87k24k73n84L68N77k18K98j538p96R46L41
2245a100J106j079n50J625P81k514R7J614j800Q14k63Q81q24J364M46j564m78
4975a444J467L59k37j208J164m05n93N72l70p58J328O07j334p91Q63J134j101
7705g47k64J984M63p39p80m30J359m39m61j386J417P73j043j49o35o0o9J977
10595G71j429N12Q16k5k08k76k69m48j048j41K289k041J10R19j17k77J277o45
13485b30m75r14O65P25k448Q15K650r55L17O05q60J72Nj810r9J405j45o24k91
16535a492P65R12j466j1N05p07m04K509O83j226N15J319j289j183k6N72j627
19265a651J361J332r48p72j38O20L4K051k068m63j342J442P4l67J153k853R76
21995a559O97N1o78J827m08l47o33Q78m27l89l92J14j76L33K17K5R02N66K46
25046H47j701K1j91K40P36j096J901r09j424P45Q4n11M94k44q27O41J121o39
27936g12j92R77P68j71j322r3l51j049J195Q8K09l10J409L40k55m86L19j038
30826f74j778L97N21J926j92o95L97J184p92L98k74o03J71j673J362K80j017
33555a062K45M46J8J195j903J225M14o88j242l13o13N68j73J26j425J477Q26
36286h79O66R52j935K188j513L53q7L64K84J99j323J93Q09q10j083Q29L60Q51
39176D18j119K35J302l22m57l136J519K462L04p4r06k141K2O19J773j162k011
41905b674J471N30j339Q49K63l64J569R68j813j48j81M07N57r48N2Q14j67j824
44795a978M92Q54M80r44J066m14n08K575j137J524j449n9r1j235J53j358J469
47525e60J105r66J654j50r51K43n01q23J439k341J680q5j830J100J218K0r45
50254f93N57p45Q2Q92M42m35L46j943j26N53N39r70J546ln90j152M95J92Q88
53305a25m92L18R02L4j370J000k321Q35J143j2R1L49p33K81j575P06J118K2J028
56356A199k18j264L5O72k93k366J254K30p22J379o05O43q45Q72q01r4k79J62
59246a041N77j115m94k83J340l79p2J656J18l41M07j687O23k0o29P4m22R75J317
62296F04Q2o29q46m10J215O22j698j791R16K271J80n89O76m60O06j497K26m18
65186i40L68O05o88j203J465Q80j95j026J294o53ro94O59R87P59j634J72o8j04
68238b5j080j01O19k45k40K09j52r83k57K250l44q50Q95N07Q35Pj228P98K28
71288H43j510J039o84J290j044M56o1K14l42J180k037K29n22J905r27L82j79
74018B32J250j919J103k968l6J851N9j17j698O06j31J452L54Q90k612O58P43
76747b83N69J19p11K278k369j229J919K02k28j101R11l83q1N4n22l92J057q52
79637a042P17P63j785J355O43M10j923N42J48m15kj081J262J190j280j90j043
82368a731K821j254l59J143k479l84K444J514o37k45j278k046K073J181p16J096
84936A143j283L29l14M87m02k09j239J071j860K97J507p88j89J840K8j099L50
87666c31k69j36L46l4j499O49l37K314Q04J531k281j386q74O41j983L179j500
90396a166M19J155l68r53ON57J7P30J58Q19q56k111m22m46J347n4m06J06J637
93446A69J50K13k33J013j552O37n45r07L25j449L727r63q9q57O14q63k23M98
96336c35l71n17L24Q43O83l90O2j41K0j356K611j313M09n28R18k112j49k11l78
99387a931P01J32O84m12n50l80J478J547oj238K24m31r79m7J24M89J24O5R75
102438E69R74j708M56j017O85j56k48l10M51J033j30j03m25j0k51l2R3o64P07
105489h6K79k68o19m00K402q18j403K21l58L38M81M91O00J25j225M72J696l194
108378a266K44O00j028R33o22q6J86j643L031J491k822J121Q09r44r97K828j229
111108F06J069q16L9j827k63J518r64l6N48j535J257J49j031J138P06j951K62
113838a131o5J287j379J015k16p33P87k11j326J379K21M20j93j194n62K222j095
116568g74j20o08P14J01Q71q6k053K70K637J35n57J921k154j626K18Q83r70j9
119458a217J08M42Q07l95m65K125j272j129J213p5P80j56O14j544P04n42R0j74
122348h6r34Q46J587k447J928k228J666n92j501P67J057P79J035j303p68R96K15
125077A017J2j767J617J44M51j50j391M8J197r12j907O48J01K98K41J279j452
127807e26o5l60J097o36P08M67J05R09r14J167j216o28L31k021R37J554J909O425
130698I243o356l32k931n70J077j09Q33K34m74j293o48O86k3K836k612j25k37
133427h01m06j241O68J272j187J291l21n22L98J016j524m96o8J417L54j166Q02
136157e14R20n10J479K61j26j396P60J73m37p13J54Q3j676J604P1J716n26k751
139047a428j524N38J713K9j300J042k59j125K60N81J09J155N95m58J35q05N44
141776a98PO79l03J129o67l52n92N87n78r24Q30K81p18J549j399O71K42k632m26
144827b814K158j489J184Q43L41o80M88l73M95K84o32L00j08P88M70j086J051
147556A220j435n65J659k02J99J03m35j579R66J37o77l28K74Q79n58P43j126Q47
150447A22q4J043n06O31rm35L57j040q30l73j308R0R04k19J209j512J639R01k757
153498b177p9K098q06N6J29q05J112j056K185j377k55N84J647M03p64k060R35
156227b30L85j459O38m00J542m37P93K53r99Q96K40k6J328j976o97R14O24J13
159117A502m09N92Q73j525j292J043J35q75j63j145J02N3R00r3O75M76j19j560
162007h30j397J886K233j528j130J442q35M41j010K512K74r68m10Q01o02q03J936
164738B012q94j348J019m81R78o33k146J643o49K461j648r07L68Q89o19J357l69
167467A033M68k296L6M68J028Pj567O84J038L57j768L57R8p30m15J840R76o70
170357I44r1n25j02m8j347K079k671J648P22J023j234L17j07r08J153o34o29K681
173247B271q27O79k520J608q6J284p51j515J7J676j535J165K15j80p88L24Q00
175977A837j039n4o04k0P65j838K207r41K001j98Q67L14j203o62m32J928o55q26
178867A447q97J452k04j33N79j387N19J375P11p24J269r29n26L75o34J448N82
181597D323l80J521k346j475K993J201j849j76J570n48J402q15O62k020R05K348
184166G316l61K236K722k417p41q34N96J544K868J195J647L271N426Q296J5328
186574D8092M0288J59375P47474o91041j38869p2081m3251j4376q457q341n633
188341A3180l009J741r232l088j76J235l640r47p80K161n79l33Q85J48o44k42
190909c320N87K43j33M2j278J216n70k0J310n07q93Q81k329J820N13J037J590
193639A89o88j453M70N99j111k49o25N72J120M81j382J175k924l65J703k31M00
196369b319M26J474j691Rn1K04r08J45q4J493M72k456L62J168R05j285j14P9O30
199419a541J079J05j358p01q63J803n31J423o71N09r31m45J498j58j422R98r91
202149b197J397k16j86M15k66L51p56O24j3o15K398q28O13j180j582n64J554J020
205039c1j687J066q41m08k15k09K41k0J359J02j55M54n72k54L79j811J77O04J136
208090f85k49M23j727P38J74N88P16k91j397Q87J412j162Q85j461J28k46J76J103
210980A2j367O86P7q0J71j424J293j55m48j095J501R10j566l26J123O67j65k15
213870d01o3N19p41J039o04o96j533J570j02R66j247R27J81j48j616K56M48n50
216760a795l32K38o0J192q32J806j016j435J872j058M9J231r74n28j41M37m14
219490a760j104N47L14K97J563p8R1q62L49Q65J207q47j337k097l78O17J439Q31
222381c43j41j14l55K2M66k15j36O49O75q14q38m96J69M99Q3J255M53Q96k044
225431c29j251L94m75j804J831J437j01K37O48o74j189K22J235j199o81O74l76
228161a401J44K91J8p70Q05J420j947J673p1J3P21p61J196q62m83%j227K75L20
231211f46N13k122J501o63j274J97l39M37R49J075O28k455K233K17P23p46k82
233941e4l8R66l27n20r2L54j185J231k057J168l46R7j071m82J321M63J85j216
236831a603J318K051j924m26N81j809K34P85R58M12n33m11j566J653n9P27j194
239561h06L33k22N89r63N15M03K54j21j12j00j117O43j339P85K06R76M04o65L
242612c34L14o2J30M72j370j485P85J105j368L443M5j906r39J904j246O65l89
245341b36Q70j45k719J752J276k27o23o78R58R63m76j344J192L46k773J564Q84
248070E84j184R93M15p57j582R61K09N15j675J108N87M9k48k2j732J386J74p06
250960i25LP07j188j74J643R78m16P24j57j215q79N46M3k57L89j00L8P97j594
254012a037q66J931p51j051J208J241m20k79m13j42L39m93r0O3n12J353p9q86
256902h84J939q82j016Q19J223q56r68Q90o51Q10k88n17N55p16k2J721j782p14
259792a339O97J255j537M02J949n22o56o50j443R24L41J59j12j334k9r46J297
262521a544Q69j60M97N2K00J193j75N91k465J21N65o80J314J599k265j269L00
265251a257J64P86j049J602N20O25j099q51m64J848j280N8r84L21j117O87ro85
268141b184J725q23Q0J81J65K24j182J039j66Q59M10O97k735l78J552O54j642
270870a524Q07j52n15N60o41J448M23K63j421j465N16J182r51m49J260P72J164
273601A277M51j581o63J13J115r40M34m19p70J028n31R43J45L16J436k040j414
276330a100j70M96K94q3L3m15n85j592Q79R0K60n05Q33O11R03M86m80l59O39m38
279541b03r84K66L20M17p59q22M80P19q66l49J011K240l20m28m05k468K591k212
282431a772J204o25l4o62N71J618j36k03M46O47M02k05j294l25J513l828K902
285161B19j057j025J347J03J91L67j801r52J753J629O38n76k176L96Q98K09jq19
288052f57k56r13M20R01J601k290M34M96Q30n28q44O9J419j327J311l22j66R36
290942A114j92j173P50j22n27R48p27l22l72K124L25j487j171K196l09j608k76
293671h29p39O18l06J612o2q42R63p79J248r34k26l86O58J419o27j093J451m40
296561G06j610J090J544n86j621j28J924p58N38J055k25k6j075M65J61P21j614
299291E61q73J720m47q5J473j262r59K442j249J907k198R27M61P60Q4K131K040
302021G433l664r25K5J035N22j358P66M31K184Q68L840P638K1955J04407L44695
304429D89852l47944o2871l1649k0927n471m844o489l237j463j442j805j363J606
306516A953M941o561n92n10P42j201N15M72q42J321n73j379P46P9j006J914n38
309246e19j005j166J148M23m62J27M55q77k29J586o42L70j85N13n24j102J368
311976g21j55r54L23L77L05l03L6j066K682n46k83k76j088m75J083j025K246O38
314866G98j443j354J809Q11J513p69p52k014K60o01J237J171j505j195J499l29
317435h64J01N43J14o66r28k06P55j083P45P5J369j026o28J798j104r92J007R82
320325hM23j35q82l10N83O68p70O26j70O05k639R84l01N35j23N99n86K68J19J75
323536c39j205L10J369o22l63j30R20j782j21K169N29J383k718p2K008p34L50
326266I52l91n39j026J094M97K87j135j218M73J01j1K843m008J267k58p31p16
328996b519O4J610R52j174J426j25M24p05j44p98R01P82j099j46L39J253j31n66
331886C44j050M84o38p52k91M5K480j29k33j582J02J197N07O14o52l57m64Q38
334776D63k90l33k62K18J164j349k118J945j545L218rk883J299K91N71k178M10
337505a388L82k99R24J72J05M26o59q15R5O81j387R96L37n53K009k682J397M65
340395B06r88N89j422J698k195R49J541j285K84J998p93o35k13n58m2K72R24j920
343285a590Q62k25J486P45K63j790M7j469K261j452J939j818J431j159k66K11
345855e24R87j506L55J240m06q32j056J354J88n47K062L15m171J173R59j885L81
348585a913J398n63j66j64j35j012R24M91K8J385j716P66J474j176L20M92R99
351314A432Q20k804N73l9l04r35j359o11J368O26R89L90M40m58r26p3N30j37j628
354365b106J93Q09J321q8j50J04r35J5p28P48m68M81P6M73L57k63l44J714O01
357415A810k943P32k7J230j241j098K48M41Q68P86o15q1j691Q38O41L88k390R66
360306a138j62p53J222P58M27K10r68K87l93m88O01j130Q98l17R25O20n86M41
363196D54k216o78L20L250j553K192j731j315N76L52j611k32J341J587r77p66
365765a007o62P30K31Q61k96k73J509j696j296R66J71Q1M96N14o53j045q72J72
368655b069J463r15J067L36j085j884O82J566J833j459j479J206n80k05P87n40
371224a276R7N64p7j075Q38O6L00N05k44J60n8K03L20P86j982L1K81R34k98O19
374436F94r79j16l79r58N95p4J90L3m42M62Q92J478j530j004Q56K15N24J32m13
377486A76j339j007J384J13R34q77M89p53l05Q29j336J847j920r3n8J750J070
380216I04j06j97j441M55P47j204o64j09Q31k21l10J00J5k8p37p59J268Q89j78
383266g45m38N76m51l88J151k23J418j352k5j54j594K117l34P28r64O08J65j763
386156a668J455l80L20n9l69J441k302R0J194o57J002j060J698p1l082J718K584
388887A854j042m51r25j220J095k98M12J610j249j21R89j022Q1l94Q45o32K0p15
391777a163l37J242J058J13j257r05O88l91J268k68O9Q12p21j650J637j687L08
394506a184Q32k43J461j554K89l74K43J821k66j673j45P2Q0K22l00j81k13J200
397396H7o63J63n89R72m92j392o43J548L82O9O2n4l08Q15l36j64k26Q51j1n14
400607d43N67j570K481j782P11o52r63N07K73m56n58K731j365k55Q46j572P38
403337g62q37K674j997L77l67N4q8J546k212M24o31J946p71k80J035j446n95J335
406228e95LO00r6O6j546Q47o4J54N88o04O35K55o7Ln61l68q38J568L95L12n77
409599A10j21j227K11N59P18J05o24j760J67N90J890j021J082P64j808J474q5
412329A024M51K87m85r96P07q79K80j182j295J214J360j098O85k178L82j013J074
415058a662Q06P07j32m15J552q84k165J469j22P61l47p2K31m18j735J706L82L79
417948D1J0O61j696O1J587J136k630J83O33k003Q7K124m86q72K719k445m11p91
420839b092k84J980J205j617J124o47j451R34P90O02o34r6k5j119J065m05j92
423569h62K112k450o67J426j129K41M58J26p26O32N33j224L311o55L2k371J017
426298a96o61L34M81J808j521l74j105K759j647l78M25R07L5r2j348j691P19P00
429188h45o55J713q80m65N2M97n5m55L51l54L63J128k343O74J681l10k40m9J39
432238e3o09J765r7k209k097K775j249L67j655K376L04J741j845K15p90J45J278
434969C62r46O6N60M60K20j490K16M55K55l88j67q44Q48J711j446p28O02n92j025
438019a871J884l96n9J317p37J238o66R82p78R3k077J316k9R47q31J35k97k248
440909b077K88J316J138N0n49j819R18j455J102N13J621j301O10j358m48J322
443479a29m30o80q72N08J568p16O66j58l67k31j029L02o72L42K378PN72j36p05
446529B18n92J258j501Q14q99K041n76k471J430K79M69k554K38R10J691l09m61
449259a5o1n87R64j632p6M9r7K36l63J124M25P20j123K64Q82m39k359P45L91J108
452470A56L90k49M48n78RJ058k020k37j55J850o68K38j420J499R63l61r84R95
455360I34o46n35Q66Pk064R70O07O46j517p5j377J011J186L58k11j53r7o88l83
458411a161K76n24J742K82j76o94P0r67Q05M41k31l85J88j25J149m23j143Q87
461301A1r14J04k94J024N9n94J515P8j376J32o98j029L70R33K92L28K4j503J69
464352a369L098j102j209J43O49j586J06N01Q81R5N7k02J050j400n46N64j369
467082a639J451r80L27P78j192J792q32J214P12j351j129j396J552J342q85m63
469651f99k90L07Q91j77J217j244k514K010O81m43O09l93P20j635O57j281j31
472380a715m33K94P75J294r61K23P43J98k018J071J02j274l69J15K135R66l95
475110G51j315k62P91L42j613L52K99J703j279j71j06K270j065q85j0p08J144
477839B38P9J243j058j140J85P78m60k60O26o3r7m23n85J73k65m14K392m99r93
480890e43R70j581j01J84N99l45Oq19M40j27J272k46j273N27N56r83K67K636j791
483941c52J292k104j010k15N58J320k51J117q1k47q26O00L63P16k97L95j424Q4
486831c62J101p45p50n24m63O06K94L29O8r74P38j396J943o29L99o12L70J607
489721A000m81J99j014p72O74N85N48L34J175j314m16l93j166q07O50J310k87
492451a75K98j79R32o9j072O58r64L22J4N93r1q78j472J165j484P85J082j6n40
495501a091J659n78J007r55l78p89K20J103p34J806j409R09k06j151n98P2n25
498232a638k82L61q04R64K867j79r85p30Q91r07n94L6j507p1J484O37J55P62j840
501282a380R7J200j362O3J629l39j566N01J010j325J610q87J65n25K253o69p78
504012c03P34J64j009j71q7m4k82J434j416J384O29m74r11N62m67J417o48q65
506902c53J94J96m56j247Q11j369K147o91J192j732L87J262p00n48N74r21P55
509631d99p53Q71J948j148K28m26K70j383k34o37K021K21r11j775K061P13o81
512361a14o42p85j082K43L000k484o1J405l94N4P60o93K31m50J676j578j87O04
515251d97j02N43j043Q19J016q79N7j229Q60j502J199l89j484R18M18J91j11K8
518141a187J47R25o56r5l07N88j60K90K01K045R5j842k07r81O84j118j082j197
521031c857K434J367j90Q5n32J58L92O68j136o34j286J378J632j562J44Q22J071
523761I54r6j489m9Q88j129l74N25o1J925k666m95J481o92M43M72J17J010O03
526652A367p16n4j951J07P01N14P89p24k14o80r8o89K007j042j033O6J519J503
529542A372j341R64P35k819K028J00m96j813J118q78R38j133N67P13n90J070j808
532271a273m81K831j339P36k2j156J13Q16m5k25j443J434k17Jm30N90r42j07l88
535322a547j327K286j73N45j001M0K52K20K11K15p34K71L08L058k046J6k628K548
538212E14j791K00m50M83P59r71J333j832L74O13j941r5K217j488L668l15j031
540942B47o96N53M80M66L45r40j016r60q55R43P13n53K605j782l61q88K155j024
543832e68m33P04q44Q01J422K39j295k64j238R59J48r08K347q72P15j731L62J332
546722H76q08J606l5j841R03n82l11N8J028r73J529p83p1o74p53o46j38O07P01
549773c07n05k47l08n93Q39j010m76K709l39Q1r7L30j191J213r04J88l98Q92p
552823a30Q0J46j91n71N6K98J064q77Q42j660L51l71o91r97R99j781J354J028
555714a051J868j239L17j71p73N58J019m73J122j431j415L093j03j040j157N58
558283c18n83L40m62J619j906K7k010J643k09p2O59k19Q90q71o25J546J003o15
561173a63K11J70l03O95j71M76l93r66J56J064k826N41Q23n9J678o99J380o29
564063I85R01J34j732q29J925O54j445M13k338J34K002j695J817j539j203K28
566632a588J435n85o04O28J163n62m1j451J419p19l42N94L37J221K53o10j090
569361e42N3J55M05R43o11j592N38L75L06J171q04j528P69P2O76j612P55K59J7
572412a95R44m55k003K075P37o83r72O52p29J038J422j338o10Q40k311P11K937
575142B060j838m77l35j219m30R99n7j02j4J931o78j128O7j44J360n20j297j288
578032c110K817o58n08k54J926r96M39M0j37J371j141J602J56j325k420J837M25
580762F4q84j2j46k11O56r26l52J735j292N57R0j702Q86J692M62p91k678K341
583652e11P65j893K04j029J287M94m68J81J91O3l67J310O51K00j690M90R59J158
586542A995k834J347q02m44p87j86J268O24j166j591K660m74q06M07J497r30j074
589271a296j87J090j199n28J477j114N21M52Q16j595n1N68J053N28j56l09j797
592002a727J999j248K00p56J736r74j037M12n44l39p7J550j66L33L62j64l87J657
594892H30n60j223O8K10q25n71R01k6K87Q91m1J2n87o85r99K085j96j227J385
597942b71l12K19q23l20K06o01J819M60j711j398P80J462K95j17O61j7M76o9k88
600993D51m3J002M18q64j628J140j560k64N97j374J743j622L213j126k23l41K83
603722a98j342N76R80k075J045K34J171L15n36j246J017l5l08J98m56j373j27
606452b160M27n62J55N6K398k78l41j015R91J265j741J373j737J013N0P14J96
609181H04j233n07J050n86j88P37j652J697K96j095J74J33l31j23j500J561J30
611912f33k66l64J076J19J07l31L36j266m16J263j624J017K04J445n50r56J40
614641f99j986K466N44J090j266m85l77J727m34o22j61L82o30N05p94l63Q30K02
617531g1l9R57j079j216j87P71J707k028Q56M34j018J066j099o55J003l63K57
620261g04n42R49m59l01O32m59L96q01M78q8Q56j069J24N27j04m95R61j173k28
623311a500PJ203N43n15J12p77M75R7J029L24k008O94J97m23L17k20M62L70r97
626363f10M49P91j308J083k98n58j005J425m29Q97q69L08N11Qj449q6K386k514
629253a268J45J947K29p83O83o67j263o30J127K321j986l12J197J431p17k440
631821i86Kn02R32J09k71p00J498p79P73l64R87p17L83k70l08M08K692j972n89
634872C26q81J109k087P03Q58j214J570m06n4o25Q57K71j85J04j30j703j79m99
637762b165J374p38Q37K30o11j120J915P71k41K35q98j015J262J223m99N10m89
640492E81k246K37P85j153M73K89Q90L09K3n25L98r82m1M10n41n4N73Q66k91m76
643703d75j088o1J549N38o59P0l48L80j034J695K02j250K07q60k46R84J31j70
646593d35P98r83o04J564k06J956j641q3k683J144M19n89K269j943R76j875j11
649323b027J040J253j073J045k08k229J07J723J56l51J017j225P9l80p3l45K79
652052a212m55k6N55J801L98n55m79O74q20l49J011k493J649k93r2M46k75k26
654943g41q64O13l96P69M66K86j219j036J873m25K72P8n33m49k85N49k78o7L08
657994a079P41P38J06J38q5k032J407k25m28K81j852Q99l49J659j86j479J3Q75
660884h58k68r45J115J627P08r99j285j319K109J810j446p51j012P45k93j10J09
663613a063M14n37l75j117P30N84L9R21j128J671p90M16q82O89M04k059J374j39
666503h48J156q24M9j659N4J988J72k301K769j697M62K49k17k82J596p45r50J313
669394B85j796J50M52P7r49M60j169K483k07J150k48K24L00j894j007J872o43
672124d60N6K86O19j199R48M27K77j786J433q97j129J393q06K50N46j387K304
674853H75o16o56O33P02J33j872R00q43K643r62m94Q02m24j735N36Q21K70j866
677743a153K07K29j46N92n20J357n73Q54l172J509j044J296j36J473k40j672m16
680473a555J102N08o66K105l34P29o33j187j534O76o90PQ22J06j24M94j245N58
683363h61N67J57K70m89P10L59J285j07o04o59R96L085j206j506j115m47Q33Q07
686253B075L08P9q58o69J883M497O166K0563J05362L96009l65292p1925l7247
688341F0951k3984j0067m534n868n027k886l719j350J095j655P67J898k176j848
690588A597L07o32j00o58J146J26r27m38J083L65o85k367j43J119j47J54o1J084
693479H23q08l63J410j367q83R99J61r33M34J02q30P84P43k267L084j412N8n30
696369g95j01K93Q20q42K116q17j63j072j41j758R98M71K003m94K74j438K88K28
699259a30K5o20J188r52O02k44j07o67J008k44o68q0P63j040J13J033M65L93j235
702309c97q62J306l94K351j025l098J281N48Q4m51J475j031m01r29q43J555p59
705039a590K5P61K178n98p07r08pk96K099j947O4M38M35j27J006J003q68O54k520
708090i05p96k78J81R68n65O5J68K144p39J343j754Q7P8j625J576m47N41j92n16
711141f66R70q39M93o29o2n52J470M13J56j171R07J376L39j549q02J25l41p75
714031a137O04J55n97J423p16N68l12J319j81k56m04J181j233m87q65Oq97m32
716921b261J266p5J205R93q13N21j437K93r66J791p83O64j492r71J989k15j072
719650a363l86J513Q06P20o27N97r34M43o41j253K18J307j355O02k13J369j409
722380f06j22J62R82m98k37J377J29l81k359l0R17k1J183j051J5p20L6N97J401
725431G74k314J026L68J655r05j218j351J464n23P80l79k37J777k19m66O21j79
728161F74j77j941J123J20O60M06l23N79m33j180L12M84J142j445j194O51q06
730890a348O0L35M23J020j42l17m9k6r20M11J54J181k26r53j74R03R92p45r52
733941c73Q44Q40K96o04m80q26o17P08m18J96j358l7P03K02m83L81J213j608K299
736991H78k260J369p8N96n0R96j596L90p90Q28j398J130J079o07M31j5j169j039
739882a305J571n80K34O98j157Q55o3J55j278J365J719m11p12l57k63k937J176
742612a290Q66m38J120o88p5j223R84r2K420rm65J207p72j685n61M80O36J87k554
745662a952L151k51O80m35J61n01j286j112M10p34J305q19J201q35K37J198k00
748391B18j03j058p05R77J008k362R72k03J389R23j15l51R52j040M99j046q05
751122h50J516l71m10O37j54J08j704J714k53p33R47P17k662O22R47qR85r58m97
754172d07r80R75Q6M44L71j25m40Q60J070j474J116j719j09J117L90r83J015n92
757062F15K05O18j549L216j316P61m82M87j119P75L10L08m95K302j234Q57m57
759792C802J112J459J823P921J0277K0501O4130J90421K2614j51193o4190l8860
761719F9817k0346j0641p127o707m729m661k577k793j697l32n68K02j487p60N12
764127F106K095L119M425O924J6428M5942J53210J36103j74123p8109m2652k5272
766053E4196j3963p944o219m966l722l679j844o81j806j79k029N09K90j322J752
768463H393L342J526O784J5468L4102J10207J96679j35964j02528m9727l1998
770228E6284j5201q321n592o847l343m176l555r94j328j689j587j866n3N07J100
772637C339j144q29O28q28L03J50l61j105J554L27O8j891K466p37o06r47j228
775366h41J162o25K289q44n63J03J620j337l21j020L28n79K57q83J675j153J56
778097e76p74Q89J55J136p52j131Q11J150j175P14j346O52q83J874m55M3q44Q24
780987C12L27J21k70n34J483j526r9j172M64Q52Q89k04n85o26R74l93j064N62
783877d89p48j477J344O76n42J891j44l80k263R67J199l00p98J275J619oj078
786606G46N37j212L26q23J949j661P99j29j400J599r6o19j122P64p8L4L83J621
789496A618k563M25q18j0J031J304j969K68p73J847P27j430o44j206J377l4J80
792226f70qM3j88j057J107r01J338P38j98M87l24J01q41Lk31J483p25J050j746
795277e39k171p61R96J414P71j76m92O75k38L06J372o28N53m02j870J728Q22j400
798167d0n89K208j762O84O4j480m83J725K93L83j227n64J062J36N48k001J91J304
801057D52m3k61n36J626j180J92k562J475J701j843K185j413m93m16r19K610p48
803787a73j94r13r17K053n71j213J197j031O53J081K61J44j461j119K327r69r89
806516a834R40R36l09L62k11J471r67p27j61R59n52q97M5P04J927r67L25j97K03
809567A050r42Q37j91l45j361J039j450j60L32k02J641j382L17P99o67J082P64
812297A161k694J193L50j270N41P73k41k71j090K210q19O0J272o04M86r63k12
815027a18r60L19J249K3k29q70Q00L61Q05R2k827L27N00L70P50o96l63M09r32
818077i90K305o49J71M94k65p34p77M29j292P43J611j898J29P25k26Q04O18j556
820967c58j985Q30O78J99J15k85J016j822N79o27J173J286M54j079k98L89K54
823696E19N42j730k54P82o51J334o10l55n75J680n09j573R09j2P43j35K56j032
826587f71o61N56M89Pl3m52o20k93J382p56J539L07O42j295J32k002J993p39M28
829638d7O70j5r54m11J051o22j47m14P74J76p53j163N33q7Q08J323o18m10k18
832689e24j30O06j154n68J797L40L59k71j506P55L0J469k75L72j327j008Q52n30
835578g13p3k89l89P14J535J003L09k220M0j288J980K9j051j590K417j494O88
838308c92j142K433j988k27k25l97K234q61j144J731q09J578k86M6j92k026Pn70
841199b230J378L35K23J67j197J260l55L38j1J796M68k129P52rj453R6n81K79
844089h73R63q02j689J582m21k7J181j941J843J002l403Q00k27p7J719r10K52
846818a028J586k38j858L55N54k52R68j013k97n17o07J553J720N74j658R94k29
849548F07p37K40j002O73Q26j006j477K016j72R78p63j774j11K71R05k52J82J024
852438D28n50n67J630j081k73l96J219j34j539O09q9m2K266P09q97j161m5R24
855329A011n39n68j248J248N06P0O3j391j125K161m20j46l122J608O46J03J537
858058C94n24Q43R9O06j572N92l64P61j64m88R11j271l77K19P3j656J864p31m65
861109a250l23J192q97q11R56J327n12j577o62J180M16j758J691p16R43O84nJ640
863999A518q50j3J263k382j30q0K99RQ1r38P62J8q81j21N49j430L24J397R42m25
867210h8M80L4K62n33lp10L61j362J428l65K15K50k65j77n28N50l46J064j73O72
870421G66m33K94J11j932M78Q54k19J698j39n47j095J92O40k07N43J38o70n77
873311a05J299O92n20p35j887K558J87o16m08N47m97L01p2j10j081j99N70K89
876201B13r04Q12J194j504j314J30R90n5J193k212J999L81j939J487O55q94L4
878931B66j863J437r4j54O79l23M12l47j443R08K13L48R57j136L10K66j074J55
881821d83P36j07p54J489k82l0J111j976j017L14J57Q04j453M57Q60k35R07p6
884712D22k87m33j355k85L31J225J841j432k45N10M55J26q03J35j581K69k69J679
887602C03o43Q95l75j28j666K331o31m55M45n51n36M13Q93j69j04N40N25j736
890492f49N77M12r10r6J924j14J02l87j267l48K64N02r69K55M75N24m35K286j038
893543A108k10q85R43j123J125l83j583k77m01R72L8j00k03p5O40l30J534K83
896433A073j303L45k3k52r42J355k110K528K06k13k010R13n45r92j319M16K64
899163b609L93Q76P00j029r02J144k21J351R7Q9K124k147P35N92n58j631J877
901892H81O19m44m33k037R70L22k32m53p65J064N34L06l10J440j341J794j271
904622F44l2J29j428j005N73N4L3j33Q02j500r45J324K362j163Q32p43J909j112
907512F01q83j174O69j136J316m75P94k96J551j880K35k66q26J748j74O30r94
910241e60m49j11J749j772j000J928N79N93N19j602l12j925K621j347K119j235
912810b05J8k2K90n3j409O68R24N20j667q7J358l43l4M8r72p68N22K83P00K49
916022B0j377J31J19J154o36j346J922J175k44j068j061J130k25n01k3P31R30
918752H31k02j696M13M00j68j57j114p91J453O01k35M20J604p99J73j069M24L71
921642D59j42j313L73l75r0K41J060o06m60O78M66n4P12n5j048j013m44k18P71
924692a058J228P81J021j279j119J16o07j00K28r38m29J155p69n9K170m09M82
927421D14j612l52R59J442j656o00J480p47l08J5Q6M43J060N2j72p58o12N3l84
930473a197J909M43j775q34P71l03J02R18j549K42R26n01J430L63n44N21p62J38
933363B98j44Q34j82o38m98J87r17O69q66J780j287P49j027L63n4j06k86j065
936253b190K699Kl60r52N20r12L44L39k85R97o18m39J566P01j957O59k41j72r
939304c08R22j549J739j193k90J65P02K60O23j932m62K99N96J934p37m46O15j255
942194c17O62j244j469K159J006j152o27K099j087J712j149l50j367J160n94J91
944763c67o07n99K276k31O21j365o12J603N76j586K05j129r9P65J346J003j196
947493F04J388j22j971k09K61Q2j030K753j698j236J636p46L33J330k78q57n44
950223c04k69J273J128j408j253P77m3O2m05J420K40J81j083j553J86N62Q43N11
953113H65M88j74j908p61K19J122o51J900J93O02L54j208m60m63N13k18J347j194
956003E66j206p40m58P75J611p47J268n08j805O41J52L91j97l65Q14q25L63n39
958893h09O4o86P61K496m68P27n39k009J19J56j67R21J372j540j459J040K22p17
961782e16j105J63k64K76J438K11M2q00r76J00J692K38p07L88N08q83j89j577
964673a961J346p1n56J616q02M21j095N80l17K119k126r42J521J140j214m2R99
967403F16l79R41j771L96N75q26q12L8R20q20j49J440M47j9j003J03J340J90l29
970453H98k385n94J695o36J487k23j441J149J17m68N30P42k03j240K30J136j354
973183e60O84J294j786r13J202J235n41r12L62o60o10L93l0L39L89M67Q28k49
976073I32J6k344Q25K062n04J56J37M30k846K44J092Q26l10p91k85J029k183K209
978964F95j09k96J90R9o31q04N11P57P87r16j756R38O67k32l92r89P12o28l71
982014a768J923J63j46j674l24J58J179P86J80k79j717J809N86M41p29j030K161
984744A719k147j929J754N53N08o09r27O06j211J832p20M06j572J794P06R35j420
987473B78n24J19p37N10J66N83j89j716J287m2j337K745O2k77j129j257J219Q2
990363a57j089R17j990J579J506p09k55o70N49N28J268q12j024J25m81L09J766
993094A360M74k185m3J786j484p47N49J09N46p49J893o74n60j904J410R5q82M1
995984i65O25m44J239P14j729K92J366k014R17J323j303N23n54N99k16q28J243
998713G88m55j297j7Q97
##END=
