# Supplementary material for: HIVprotI: an integrated web based platform for prediction and design of HIV proteins inhibitors
Source: J Cheminform. 2018 Mar 9;10:12. doi: 10.1186/s13321-018-0266-y (PMC5845081; doi:10.1186/s13321-018-0266-y)
Supplement: Supplementary file 2 — Additional file 2. Source code of HIVProtI web server. [file 13321_2018_266_MOESM2_ESM.zip › HIVprotI_Source-code/hivprotI/cdw/data/spectra/ib_03_04.jdx]

##TITLE= Isobutanol, 1PDFA pulse sequence (Coupled with NOE)
##JCAMP-DX= 5.00 $$From Command Line Converter 1.0
##DATA TYPE= NMR Spectrum
##DATA CLASS=  XYDATA

##ORIGIN= Exported from Command Line Converter 1.0
##OWNER= MS
##$URL= http://wwwchem.uwimona.edu.jm:1104/software/jcampdx.html
##SPECTROMETER/DATA SYSTEM= NUTS EXPORT
##.OBSERVE FREQUENCY= 75.480980
##.OBSERVE NUCLEUS= ^1H
##INSTRUMENTAL PARAMETERS= 1H
##XUNITS= PPM
##YUNITS= ARBITRARY UNITS
##XFACTOR= 0.0001003847
##YFACTOR= 30.2205580000
##FIRSTX=   0.274200
##FIRSTY= -23984.000000
##LASTX= 100.658900
##NPOINTS= 12415
##MAXY= 29828722.000000
##MINY= -391836.000000
##DELTAX=   0.008086
##XYDATA= (X++(Y..Y))
2731g94j627M77K353j595j535k396j163K653N90K242J987q46k121j345j849
3939d969R47N54r34j163o06l725L967M439L061l330j661L881J155R33O85J789
5228E023l435p08j462p78n29J251K394n63l60o92J53l25j43N70j244k002k413
6597e263j567L189Ln10m81M054J481l042Q62j36M73l03j802j009j169K402K010
7967h08l05j806l54K446K06j043o06J458J963J390k599O94K539J95k528j661
9255h19K141p71k849j797O63Q15L737r56o68l30K566m56n9J83Q90o19j745p41
10706h15J553j60K21J070K491J435j857j966K21K04r5o409j144K832q87j009
11995d315j25j72R35J761L942j140M23M09j412r40M3P24r70j03r72K81K468j492
13444f55m68q33P02J7r05j926j914M71J804K561m88m7O47q4j118J54q40K235
14895f87J367k648j069N386k16k426J145J727J085k240q87M57K567N57j964P23
16183B877J06j190R77j1q22k616J228r00j162L19L99P98p93J465K646j09N55
17553C767k139N62j93l610l156M72Q20J11J40K27l7J541K10k920j199J041M38
18922c925K849M42Ll295J00K401r30L072j569L75k107J857K418k451k644J473
20211a931M396P60m225j698j582K847R76J677J7j631j401k024L46K114N15r04
21500a748J326Q12k585M29L835j001j997l62j86R24K331J358l53J488p87J93
22789C677j753j272K56k124p68N98J595J331r07p33k96J621j378j208p70j35
24078b266J878m69k641K641k231P60K403j755n97Q52j498q54M464K815n769j609
25367c876M674m79j413R30J182J426k524l760J573J061j893N66q24q62R62N96
26655b661J527J257j789j2O16K141o03P40r68M39J212J647q58K58j553J13L2
28025A538r9J063J0j540p94m36k556l972K136P75J127L428k8O14J454Q11o61
29394B870j207k573j509K026J746j915m47J44K203ml761J90K051Q4l218k983
30684f303M263M653m30P94j514L78l377J285l9j386K2k109J08M42o94p4q74J13
32133d742Q95J353P36L531Q44J562k418p37l99j85l126J188R5J532k81k79L409
33503B978K496k886k246j437J003J102j473o54k102K599O69k572l579l20M280
34711b142o08j615Q77J49L980L012l97m89k601j165k59Q41J194l091P04Q36n65
36081a339k48J064j500M134J479j457k745m055J007M017J55n6j04k311q80k212
37369e051O64M130n61r50J046k480j994K471J520j717n6k934m65K163P56n28
38658c986j322J797J326j439j964j787Q82L183N88Nk139o03J481j469j684L560
39947c571J036j276O3n87K257K306l221K71P38M15n3P52J216R49K402l63k584
41317G50k492J102M58J130J508k257j555O24Q96k85J716j786k118M19J834j435
42605a491j078p23Q68R94J852k749M7K309j0J189l847L62L421K160l195J98j399
43975a092k598l05N6J809K067Q75j199k088j557M63O78J739O70k298J227J124
45263d29J782M04R94k081j13J815N75k58N35k579N63K425j079J65p21l62N89
46633B225k976l223N0J159j13J510R68j0K021l006j598M154N35j624K66N32j325
48002d55R71l99J275l17J194J798j374r40k397j152j639n41J519J95J729m43
49291i76Q22L606p65k213K059n16k173L89k338j726K543J705K044q58j975l152
50580c524J274J617L073J180j904j815j350k5K00j481K729j24j249j537K768
51789a68r65K047j898l318J8K004J046k276K124L172j44j542J756l77j31R64
53077B312L86J545n684l364K913K020r31m61m32J100J471j297k776r34J197J367
54366a568j877P49P13P24n39r66N06J836J548j898j690J52J255J310k342N21
55655a566q49j275J432K474J958k731p37P12l265J223J41N03n47J064j272K781
56944D6J418j084j981q43J293K366j132l764m9K900J65k404J037k149J848K81
58233b052K502j987J434J620n70l293O92n44J38Q99j328l742K117J895P31P77
59522g11K113J99o17N254r04o71m869k772K428O49l709r40J521J979J879j28
60810G01K01l35M89q5j79k044k53l71M24J133j88K38m92j632j144R55L27J698
62261e57M402J37j338j627M71k471j816K382L63K312q5J805j475j785O45j714
63549c51L50Q19j928K376j413k714j207J338j81P66M310j43j124j195Q68J674
64838B245j99k893J942K434l790N98O46p3M42l42k194q20J45J611K138J578j681
66207A787p07J747K082r38M94k618m470o7L019O79J758j002j103j342o38J285
67497c4L010r97l554j231M36R25K107K88N8k305J475K353k274K680k174K82j497
68866d52l711J119j639K855J829j916J055k82j222J848M17J31k090j376Q13K308
70155c13k688R04K199k45k962K000M454K908j912j884o57r10l528Q7K996j95
71443B54o72K166j945r97l19J647K106j172l067l35J859k204p26K041j34n29
72733b027J715j23J306P51J228p47k470j861L547Q46j198j876j254m66N7J306
74021a266Q02j004k24J39j715K324p75J155j559k37L88o22j751K306J628j544
75310a955J042k68J849L368l44l549o39L1j684J794k32j717L31J483L33j423
76599a580O32J822j170k466P77k230j95R74K260J8J826K472l45l453L4J618n02
77969D92J325L79r43m42k38j313J95J122J468j001R5M51o99l38O75p79k031r13
79418b495P23Q46J69L27j926L93P56r7k567o34K357K036L9j877j12J23l14l30
80869b583Q95o47r95n71M62p71K229J708p46k681p30%J011J746L188k367K616
82238A764n51L3k370J433K282k173j552R34N63L38J782r01k754K524K212K04
83527C768j183o46r0j737K62Q86j541k569Q18N73R95k083R67J404n65k64J234
84896B29Q55K155J691p45k102k901R74j020J771L496r44k571r49J093n41o24
86185a33j631J040K81J968J046J012o92K272j482P49k432l021j753j789Q10k63
87474d018L62Q95N84R44J379j195k689m16J730J673N60J296L747n74m046j507
88763a275j595K752k667J191L344k879J58K138l71k792J93r60J060j040J492
89971a251k271j132Q91J097Q15j611j585J518M043J423k080J231R73j572J374
91180A863j51M98O09j480k935P9k424K535L953r31l272O66L64J48K72p07m34
92549a347p18l130q79J727K206J680q32R44J432K01l48Q88l466j533J760P3r88
93918b330o49J433l040J067K926k364j379J158L640J537r73j963l39K110L18
95126A152j185K065P91p19N34j593P2L799J300p57l25o45k409J567o46k501k354
96496a854N31j925K007J126J511l63Qj821J909n13j491J75k74J078k746Q00J46
97865a696K101N86j670j042k148P03K910J450j57j732L76p51k215n76L750O98
99154E87o57n39j826J98j831J275M14J768K461j338j305l70j68J580j037j492
100443b280K062j04k209N14k395R35K998J040l405q31r20K993K811J041J714J839
101732E803q58q45n04q15l867k88R16N10K337J742k693j42q54r09P40K619j941
103101I51O00J622R60p8j878k857m503J13J069J426l486J098L41L559J768N80
104390A285K204l62k111l666o43J325M28M08K067l136k439K321K892O96l73J541
105679B437J361j415o32P97n04n36j637k560J266L11J587J460n48k147j316J806
106968b70K525K023j607l712o04K109q22k285L78L88N29R87Q04k368j881K75J330
108337b201j686j01L832K394K448k323j712l88O86k675k904p12K973k5J401P52
109626b41M834K298j695m667m96M52j347j027J351K069q07J988j275m2j481j48
110915b34q67P65J046q58k401J378K396M34K55M46j560M00l56m24J476Q40o2o41
112365B033K24n219J209L026j116j766o71J292J895j535P59L583j135j930n0R91
113654A590l661J115K354j374N52k5m55k956p45r71%M286L23Q83m3L82J19j061
115104C13N21j913K95q24Q01Q36J14n29o11K032k907k139j15L91J59M321j52J045
116554A638j239J65K360k746j731k65N75q9K294j437m50j039j50R59n8J149p11
117923g75l313M97J137j196l58j20o34J720J871L05J175j632m52K796j95m0l78
119293D08k939j852PJ162J706N08O31L79J735K123j808j393l115o08k077K386
120582b747M227J025m29k026l15L0J594j835O54k347j173N364K259K343l26j581
121870D717j931m37K195J869J860j393q54k045j851q81q22K347k198N13K67l001
123159a645J138l885j003j06M2J951Q99k564R28K340j772K86J254Q56k359N96
124448c044j74J056K122J663J147m71p29m27o08K077R74j730o59J771k704N1j605
125818a290j86P41J236j555j010K765L91j814m53J569J162l10k767L25o90J554
127106c32k068l514J39J604p96J408o38R41K413j55K30k332K872K216J331L190
128396F509K50k758l6l174k484l06o18K749L230j884j076n12O50j67P73q42L18
129764F22k062k361J712K832o93J53o04O34K722n82m59j638k309J267M85k467
131054b748J694K866r52q41K385j186j205L30o0R28j56J18n72M22p41p20K195
132424A757P15j475J42k908m81K215p55r17K172m11J233Q38l189J621l44j650
133712a437l633j021J793L350J012l183l33K11K42p14j951K225k74Q9M09K129
135000a086J68R72J04q34N23n69J472K1N31N51M41Q89J873k078q14l372J389J019
136451A200m41k569Q80N80j150R83J188J611m28j989l510l25j648N35J632M325
137740H74J832j557R66J09Rm1J960j102j096J711l695p7L531Q34L418J000j516
139109G160k859l089J152K952M00k869o44N12l108J082N89J211L960j077k823
140317B549k008r33j983K098P97O95J788q72j900m05J460J752j348k751J321K320
141606B580k104l482k6N970M61l959J122j932o75n39N51J39l10J170k3q88j009
142976b954M528j738r99N9K952j558r68O81j425j248J245L93m65K733L17n68M56
144345A441j58J713o95k572j54L055M88l718j502J013M17l96K228M58k765J761
145634F14N22K41q65K322p76l387l064L335L40J813p18l07K956R71k369j022p98
147003a92J931j323L5J615j757n36p46p18j12J813J485j894L091K452j301K02
148293D045N47k219m30l50p56k602k822J448K750j553j217L45K053O91nn21L94
149662b02j178k29J002N35J175j58o39j880q41J496L438L344n5l778j927j530
150951a427J79j130o53K169L386K3j27J490m00Q63o91k994J637K768k198k42o88
152320A965K60J013q7J128Q28Mk85k831J370Q40k864K46j528j659J187L794j666
153690A715M99m68n405J155J063O78J219j241P51K00J023J0J871Q01J647m60j059
155059C999l45K791J182j121J462K87n45L78Q20l125p71k44k362O55j929K910
156348D042J693k748k07k582l39J248K361j3j704l09J143o4K943O3K341L23j075
157717G116k477o24J922j620r75l817K853K28L38L378j230l20K576j134j571J843
159006F486j156l040L187K605J276k539k991n16j29l24J681P79k721j819K075
160214B854L102K511R98Q95J549P261K395l663j39M333Q768J5317J1894K56O638
161423F4969q335k510R838J8426J6092L5683r183j6679K688o698P163L8383M862
162470A54699o758J3212l8218k0523M583J060J1588K6503k8333k1783j5124j6521
163436F4385m268M073q670j416j373j5668q063k429k398P4k249n269j709l093
164565A1927n828m549P06J996K499J78k496l485k531K543R73N98O83q79M86l044
165853b23R94J304J898l14j89l28J565n28j184o53P37m48l49M70j865r80k055
167223b148J395L625j977j928J150L78n5K027j100j64M00J831k991k474Q28N75
168511f28K620N280j575l544j247J103J841j013k72L76q44j147K649r43n78O03
169801B681K601j520n62l7R04L05N08M089j867J353K299j336j500M37j42L75j417
171169G171j80J1j223J225K5j20O57Q34Q3j431P07o06J333L9j873p0j22q0J988
172700H368j671r83L215J340O76k428l363J018J73k143K762J411j526j291o61
173908D897J964J98j502k873L09K354J979L400J635j830k399P07n29L04J059J711
175198A1384m82j296k393J053J833L366j458J324K191N18l182J855L844O30K702
176405B1889j744j255J461J036L019M361K641K589R258J8222k178r092L93J2306
177534F2906L1684N2046O859J1225J9289k5416O107N3754L5381P0200Q4676p3521
178500C35190k4258o567q885N8768J08785l2959K7565o268j07093k9249J3147
179386C28176m967O0588L6276r9360m2990m8261m2668M325J8061k9391K916k7831
180353A54874n0104k7779j1914l016J897m378j5831j0253o028n966n947l452o439
181400E664L01M10m78J43k516j458P49L87l66j279l52n8n30j158J49j980j926
182770d298j890q94K340N204Q09k449L05K328l279k474j457L359R8M10J304l922
184058d506N57j815Q48m18L142J056k469k769J705n79j2L262J150j53K464j509
185348d6j381j692P91l49K066R52R79l24K05j984M83J298O55k137J897Q12k290
186716f5J338J5j437L727J365J973L383K047m026m51n13n82n81m85M92j799j712
188086B689K438p13j391J077Q74r18J58K160q57j104K248K417j813p00l79N7K739
189455H982L734M495m688m933l639j329m384J346N135J726j37j372j614J719M00
190664E441j787K505o52M28j376j38p0p24K62J52K618R69k981J632M253J890j682
192033A0740j702Q39l66O28K889M14j460p11Q99R61J588P44J114R38P26K901L168
193403B4310N353P412J1873R354n210J334M507J6815L7783L9188m500K5249j920
194450A71548k1493K3808N3036L5578R9781K9933p4500n703k1322P939R5892O7883
195417D62380l4360N1291p2979q6382l601R817Q067Q7784l2831q5787l3138n4977
196383B15284k5177J6595o333k4251J364m6830l7085j6671j1085n099K905j0723
197350E2894j5260p880p422r091K82m97k598r37r43m212o79K292l068n20k653
198558b92k788j077J042P12j905n47K81O59J049K455l15k234k05R60j26Q2l377
199927e626J366L415k92N81j575o35J552k115j209O01m01O91k500m02j053L09
201217g293L232O38j417M86j303J499J920M35M05M53l82J172K28r98J033N5l8
202586A25N29O3o30k567j893K758R88k726N69J279M00J2K403%k583o09J161p20
204036a441J56R36R82k922j493M10k69J778L163J614k083j960L05P31L58m78L65
205405A52k62J927j241K400J648k876j252J093P85n95J122j059N09n62J60j73
206694A776K282j519J377j13m28j403j096l16K880P34j492j201N26M61J241R28
207983D637j032l235K85M83J237J95k398k553L446J39q0K535p9l19l886j401J323
209353g03L230J176p58K352j308M10J082K412J516N639p19m584j588M519J0332
210560B3008K0679P277K26P839p410j307J2438J5581J7817L5135j2551j7811l382
211608I7539n195J1976M0370K809m711R992l4623j6038N327j49Q355K5529k6577
212655A14604j9698j3844j8222l592R171r918k553L85j6835j2161n577p04k046
213703A9010K805m281m782n412k435j813l75j644k389r93k612r66K750l64N29
214911b972n06K763l55P79j704j682q73L116R20K3l137k367Q83J726M07k651K699
216280b931l23l74j877p09J632J275J467N97R53j068k333L42j302Q59Q90J03R92
217649a807Qk066n49L04j155M240j574k113k052J909J12K341L86J600k98q94j283
219019b891M5j000j67j687r03J434L668J185j146l529J277P20j111J028J856M95
220308g26L132j546l310L98j883k214K460K675j445r75O76K60K071L350Q64j967
221596A820j076l304j4O25L87K61j254j542n82N32N44N71j191j940N98j170J408
222966e327q92J758N01j41k93K69J169M71J752P30j589J861K535k479J498j95
224255A628n72j998j677K122N3K692J639k461j438j293Q2k094J111q94j570J591
225544c079p32J75r23J389R39L51r77N8J889J628j156l280J006j537l280J703
226833e826N7r57L481j413k266n16K154j613J000J121O92l24J202J216O39Q58
228121d95m858k040K523J058P17j02K833J527J777l914k879j186K141L197j559
229329a260m203J393O86N51P41j621R36J444k18o02J232K263j304l046o86k397
230619f091o81J757L879k082M50J441o74Q14J015j216j761L62J603O0k353j215
231908d692K231J347m6J3j501J723o57L19j126k720J2N588R78k364j589l02J31
233277b655L60J448j337m82L64q92J309Q43r10P11l926j181N259l54o65O38O4
234646a406j160R25o5Q52l7j064qm05o50J277n91k694K055n83j363K923K010j700
236096a684J768J8j645o83j504n98j033k54P14j159J38R81J536J048N77O84O37
237466d59j284j281o803J224K400K321m59n75L57j261J3J371K573J215J494j189
238755c43l451j559J763L060l07m75r04j976R66o03j604J134Q03m99j396L093
240043b298J383K068l4L319q26r92j417N16J62j229j311L31j942j76O92J167r19
241413a506j311J41L5P93j788l105J74j720L179L706O20k458L64J854l79l153
242702d554J208K779R40j786L32L91k309K500K13j475j581N87Q25L84K090k802
243991b258l276o34L41K665q30l357p26L344n84J194L440K77k628j058j419J100
245280d409R10K939q47P85j738J371o39j08k21N85K773q12j366K241k419j183
246568b138P42O73k53j02n83n62l057M32P3K765J480J848j241P07J95k84k817
247938b122l123J566q90J296L664N05k896j900L123q1k326k61R07k826j464J182
249227e646n5R5J725J747J11J87k47j093l10J775j658j959jj642N29J476J904
250597c062N47J2n33k11L65J767O46J979j60j238Q20j392O88l37l98n85J041j130
252046a181J049N18k728k04P18j116l010m52K089k04K328k004p80L96n97o72k029
253416g879M68L256K641J947K145P18n26O6j758j162j559j911Q79k100j321j671
254704g767K792M753N18r19M46J645j714P68q90k82m261k675K248Q23M73r58J836
256074c164k163l12L895L87M27p72K64k9J228L081k709l820J634J454m41M78j960
257443b522k587j196K103j513K023M519M577k172p97m818k104J154R08K85j887
258652d027N12Q65K352K311k387j401j780Q59L910q55j156P35K096j299j781m581
259940e627K251O15k165j740K386L737j99j839n3K288j083r68J251k173M17Q13
261230b089L8J653j718l556K6L857M1J14J765J500J678k415k406j479p79J571
262518b199oQ99q94K713J962k962l592M9L042j35J03J48N40l88l175J8M9j551
263968e379J414OM68M13J584l800m27K6K126J95o21O94N05K22J168K99R36J796
265418A625j16k124m34J978q09j219k307k196K883k236K049L323o73m20k958m8
266707c682J871p19M73K74J290K778k213%N50j181j518k120j859Q97K99J858K463
268076e39K08J67j525j340j000r25k8Q15K103j034j357k2j594J362K546m06q96
269446c465l208K971O87j14K644m45j66Q71R05k496l493n91L101K56j913L346
270734a110K506k427k236J566J092J032J814N23j864n249j978m6J391O36LO53
272024c694J264j351q21J523J259j972J812L119O76n91j675J014r16j181K823
273232A289J843l407j081j363l18j215K36j442K041L536J285j762r94L977m99
274440B126J562k518N1L3O39j641J039l050P12J938K604l02n59j973j204l119
275729c662j030k442K282K865j939k37K858O3N55k968o56K49L83J806m7k000j382
277099e302R60K199q26j312J760L082m57j39J094N21l39j25k328j413J023q4O59
278468a027P65L2K206k214l046J534J689J761j518k695o04L72K79M234K16j594
279757C90l22j374k66R73J372k50j378j382j035J804J482J386j329N79K29j601
281045g22P74m84j47o05r17K331J385k197j015k227j468J901M87K162o78j126
282335b546P50k011j668q91K880K209N44J050k725o62j268J91M295nJ027l51k348
283704a529o37j637k094K710J032J414K34l868J67L184j800N77q54j144M44M51
284993c350m55k056O00J044K843N6k89j279l303R12M77K120M300J481j551k95
286281A255m35kN3J17k364N20K674p95J420q6j860K17k567o92J368P61K404J006
287732B994L67j510n52J6j626J544K446J969j698k100J13j195k261J203K090k442
289020f42k143p78J840N63l85j612Q31L92n08l226J090K459L503k66k05O53l791
290390b225j267r61j481n42J417R35J278k444L123M073J311R4j422k103Q78J296
291679A960K549J297k850J39N27m47J777N28k357j000j207j741K835R73o82N01
292968B802J93p90PO39n9J558j995j069k64M098J955J892O79q93k36J326l218
294337F625o62K843j562j753L597J382j249M170L214J408J894K469Q40L532N327
295546C2075K998J2790K0582l991O337L0695J3498n169L5435L1414k5345J8828
296512A70147P3108k1622j6080O2068P973m2005M0661O3497p4083j1898N4154
297398C05920l1583m6488L4582l10o6904p157J7281m2033k5706P026k5489k6149
298365I2990m911l945k0637j3058m461q058n063k927n033m172k762n92j992n501
299492I878j555j97L59k659j435j505k489K260M074j653m750q37m71J344Q56j477
300782b57j542J727o57K17l109k21P36N894J83l22j175k580l765j899K196K089
302070b485L429K629j841R50j230j163j000j895J766J229j131k281j071r21r3
303279e108L796L088J01m60r44J07p48J563jk929k063j805k380K794K441L14q90
304648c124j197k533M62K475R22k63J632j603j08O23K508J109j354j6k91J162
305937D04K441K540k544l931R63j847J622K211k419k408l21O96J475L494j180
307145A196j630j562J689j208L114J421j035k46M49l366K010L197J90O57l147
308354A729k237j609J494j36J89K885Q7j523j613J239M92q30J548r40k815o82
309642b722k31N78J400n3Q75J037R50j974K395N51o5j65K80o25M269M310l760
311012G050l332L00J500O07J207P78N69J915J170K192J874N20M62R423M131L623
312300C3989J4506J7769o264Q176L3582O031l995M1430K2813j9943L3593O8617
313268B50304l4482o400O3684q493l6817N1658N1195p7096P94N1822m6178l5028
314234B24963M2140j5911n9541L02J6033m4310k1608P563l1701k3488J253q398
315200H7297k2938j1997p355q494n743j369k534o456m044k745k421m527O13J686
316329H973q01m354O75M16j536N69k458k061R11R34J103k284Q31j58K797J21k158
317698A520k058l081L152m75k713n70j432K127k247J852K414q82J39J083J545
318906C74P48J886j353j361o14k793L18J751J024M96j660j404j795oJ835n48r71
320275d073K984j211L73K414M10j659k560P09j373q24k74J947l97j514J097L503
321565d48K413l598J021k61m68n45J196n99k48P19l36q7J527q23r81k527p18K079
323014b684k17J783K075J189l98k142j818N47N49J422k005J375k060K81k61J576
324303g88p73n23J574J642j091j692j097q26k45m0j154Q85J682J106J079P48K352
325672B839J17k508m063k470K884N57l94J111l879j327j287M444J736j398N66
326881c072K71P3m86J558j060P69n69n33n80K376P95j950Q76K851Q8k954J297
328250b50J571K48k180j325M58K424j313o71k666m95p88J124K251j484K63j226
329539d059K172M84j984K037q93J99k651j262K311K442j351j753p7L79J530k49
330828b725J3p59j582l6k430j221K99K754J272J970N78l610j09L75J603J366R89
332198a253k771Q96p56r04O97n41L53K821J383j62q13J268q76Q46J99l48R57N26
333647A522m75k80%k416j481K922P47j703j723M41K411k270k929O11j058J124
334937d557M44k637Q36M590L505j671k110j709J056K567O15j923n89L06j502J089
336225a690l96J084J68r29k628n33k545J84J350J651j344q38J346K773p55j962
337514e064M83p77J930R15r82k02N00K39m54j141J063J840j888l0J584M70K934
338883A420k888k480p56l95L792L47n862J179l33R15M95J007l413R6J208k145
340173g813j623J861M508K819q03l123j359J848j256M66O27j424O32j388J416
341380d612L990m16j166j568P86J085J096j761J040j156L339L37r25k97m681K336
342670b573R57J285o38l5n05j043j2M34O14N29K27J98k403N79J330K329q79k781
344119b387K216K225O36p70j640k359k97o50K47Q63l36q28q18o17K298J587n98
345489a228J19k653k099J772j772L049K914j361k735J632N82o00o3j38K154R27
346778E00j289k591R80k030r22K153K621l225j024n64L858M271j092m89k91k094
348067a228r06J397N46O47O08k254l573o43J963J886n47k839N44K030p88j171
349355d328J452K87k255L81J916m40n7k285nQ24L837Mm65K382m43k553j082R3
350806b737J738k505m097J850K448M08J651J29K851j524l332l28J513L996j151
352014I10J087j192k769j698J598K67j210m73J260J034j069k67k236N03j083p97
353303f135L156J894l64Q94Q3l087k283J0J105j433r06K689l09K131j520m161
354591h236l50J902J072R01j057K084n66j675m74q92K259L368K042k625k372J130
355881c489L610j850l790k108r16L477L947q1k72K000J231k348p90l47m9J368
357169d07P99q49j50p03K811p91o32L30k564Q92m93j037K32m34J587J354Q58j785
358619i82j786O91k63j182Q82p66l085P83J744m85l32L702J53k130j215k417O48
359988f040K791J640K952J1m50j174O33m55n83l7m65j573Q44k459J489K078J235
361358D37j313K715K417k491j234p41k308r62k186j83K124L085N43j739O42k471
362647c665q96j195K454K162j176j482N84J61j160Q77L665K65l340k77j880K33
363936d670M32J273J63K325L59k712M65j812l262j245o80J847L704k98p88K737
365224b162J855Q36j489K227l01l032l815J490M441j69j540J309N93j032l019
366433c808K062L95k072j73m41N93K101O49n04L61J930k088Q71K548L52j530P82
367802B028m291j490K079l73R50L35j882j467k80K120J065K30o2j377K86j338
369092c467L015j892R53J125k362k498LJ995L551k898J017k473J229L238J140
370299A676q61j456K26k496J800P91o42o30r98r25J766J607n8j387k902m23K179
371669b733L071j557j038J696J129j542j891J021J079N91k194J726J392r51j872
372877b073j784j397K652L00j223j191p46J265R60p49r62J143J634k066M70M82
374166c285n07k248j055L041K77n82J648r57N347Q42k7j416j269Q73P04j037j287
375535i38j016j826J719K475qK70O07p96j040J300k57k68l420L37Q52P6J186J607
376986H60J09l029j267J837q4j947J330K09P75J273k626Q97J299q02J563r67k64
378355h34j535J288n16M87l075J532J182m46k39M140k876p588L421J089J168l32
379644c134l007J215k84L585J028o10L887L13k197k569K83j435J08N5J521o88
380932a929l825j57k425J147K738q76J89K97n50K225J152M673L25k094k618J313
382222d15k208Q6K222J739l024r18K478J133r38j190J764r49j059K699J15j653
383510a18l510L143m7M05q35m52J380K721l565l154J434Q79p39K178l22j471j027
384880c100K186J307M27P8K86k755k131J109O23j261j856j756j93J405K038R67
386168b626M82pR16J493m17M92o65j873j473J734J690j454j797K308j68L4J541
387538B10N62k341k611j0N604j880k228J007q15k68J767m03j856R53J353Q21p02
388907h37J77j864J6N57J275j405J254q03L87K263k090q54L12N64k92L04p64K119
390358C19P60j048q44q48P84M5K659j178M69k87j788j204r37m50R33N80r71L85
391807b621N53j69J6j10l569J358L29j164J134K499K91k289J691J140J192m188
393097c907k656l21J007r73L961O91j144L7k94j65J343j240P99J330m62J675J022
394466G03k762Q80k31K106m16K019k408M3K965K5Q95l805m054K246m56j062j132
395835d444O35J266J583L75o76j401N1j705K299J688j345K826L000j511l308j483
397124b150j542q7R27j107j901J990Q79L359j898p17r49J759o77m525J702K618
398413b319j721m58J111j916l29Q26J513J018l533j530M09J703J759J67j603K070
399702b833P16j004p75p24J354J531J198K174q65k26j305k89K557j032j953K388
400991I12J04n51j783m69J156j079n110J015j735j498J413L120j658J240L200
402200a723n56l15q99k520L371J931l80k205k557j869L374J827N13J658K93Q30
403488G73K043O8m081k54L21J660j782O7O81j887q14K045q06n72P66m0k638j305
404938e755J70K224J85l54K156j112j68P34j729P1J509j363J039j601k85j041
406227e320L65J876j636q86L992M087m4l673j911K909j719J005J41n92K47r05
407516b064J746P9k532l542p80L199N63K602K880j096p09j256k039P01J971o40
408805i17J100p88n39j247J03j714j4R8K67n3n88N22M30q74J691M03j270L49j603
410335d644k63q85J752N91Q43J300N22q74J321j787j731j044L701K594q08L867
411624D455j759j518k303l348o27M364L610r66j829j051j844P07P31J340j193
412833a231j770M31k43K448J706P06n157q29j288j555L567J216r1N90j108N47
414121b061K072o56r16M289p25j3j525k379P08k074L45m59J205J591j511n60K777
415491A08J962j030k513n97J891O13J368J31l782R66o91l42R59J37k53o63k436
416860d172J655M464j484k732j722j363j054J148p25K227J358m12Q05j361L479
418069A11L765j452m475K172K602j603R94j555j264n15l82k797q06K597K30J319
419357a059k28k05k188J388m33J187N89j184j101q34J967j82j970J055R37l29
420647b590Q19K311m89j088J228K178j664r25J868j426k413o59O6R96j675J851
421935a612J306j439j940K15j182k223J309M397Q29k797m31J217L7k679L01J745
423223b947j486M34r74K207K407j62p30j881M683o59l667k014L357K72k956k39
424513d355J603J710j796J148r31K265l34l263O21m45J020J215j973J161J654
425721g00j277j995O32q10J808k327k38L510l16J969J043k100r88q36j354R88
427010b991r68P54j136L701J863j432k026P63K07l368m497J841N703k25k87L92
428298a706O91J097J683O73n83p06j278j398L52k902p3o9J820K275r57l313K302
429668b092k168j407K120L671q63O03j322l384M58J710p75p12l94M302j164j360
430957b777q34j595j312K171J973j717R25O8K73K626k33l431j36J08k050j134
432246g075J19M537j033m24K253J68J11m91j435M057k065J372q66M00L1k241R54
433616a628K094j631j892P74L282K426j35l629k267j032L64J283j045O10r48p76
434904d150J295M61N01J71L46L90J04p59J677j137k980K77J732o30N84K011j147
436273a254j96n528K95J185o09N614K84l653O66r67J747O01q30k318O15k05p4
437643d627L494j44N26k19j07j691J440R13k081j004L68Q76J568j140m90L785
438932A467K603k59l260j279R28o62j501R48O20j73n10N39J88l161j891M058j210
440301b555j300R93q70J754K494k413j490J210N08J455J477J20o88N07j086n97
441590d81k205K024J105L476L93n204o65J478p35j113J713K840J345m638j996
442798b663K203P48J488k640k884j709Q46P90j647O83j435L290l6j860J906P17
444088b203J682l272K46N96J090J17l554o45K147J044J260j512j886J101O60j63
445376c292J640j272j292m95K249p29j513k395K233L481K572k813m014j245N31
446585f354L33J444J004q03K193K158j101r37m72r81K554p45P92l536l609J232
447874f828P41L25J639J860q25J729J297q58L210Q00j7j163l107L700j850k433
449162a780j497J58L417j319o01Q15k066p16j788j513J956L079k844j921L465
450371c155J699j391L31OK70J287Q37r71o84J304o92n324R05J251J453P25p00
451740b849J407R40o69p06J474M67K8J246o82j185l027j672j09j64M83L456J161
453110d01j481j211Q67J52k285j36K180J118j356p98L937J962q26k368K22l119
454398c543j110K984l911k276L124L905N99R66K37j840k078j639K023N08j309
455607c360L80K265j16l85J608j666K82j765J833K72k871q45L469L1j069j86O54
456976a469j076K0O1q32J142R34m68j99K41j068k91j52j379J864J50K5K376p42
458426h63O64k18o99n32n31J728L72j950P05K988j883k161k05K603j666k805N24
459795c929K281M9r24o02m14J282L177k380m980J564K623J144k466K226j448l623
461084f420o68J94K480K072l09K210m26P25j503R46J854r36j498r32M86q14j03
462454b642L897Q80j342j930j209l25J072J75l6m91J029n23n01j095j542J59K539
463823a885J875j657J946J162k653q84J153J453P91o78J296K7k545k133K448L06
465112B2M6k24J022j175k21r19J999P3Q05p02m072K42L07J028j997O24L491O45
466562I94m675p48J528k277L568J407L01K63O69o03m6j128J200K29j138k200j557
467932d213n76k468K953k70K59J05J6K108K929k258j310L20j057q31K163J392
469220g38m27j463J468j630k559j288N89K912J925K009o40j690n05N87l054j241
470510e745K15L954j89o53q6j276Q40N29N10N96K366j306q32J770j357L62j079
471878a381o64k355n82J424j16j395j50J394k45k793k89K696L337j272q18M56
473168b753J054J609N17J867j275l485k314K451K858O76k556j546r3j884l30k57
474456e461K62R32N03j78J40J259R4j180Q81R47J79k211P91j056K45J606l11r06
475907c464M47M69q96J003P53k69k327j649N71L71K885K176j301j272J00O83J833
477276A13m69j662n52k255J709J996j276j42j189J642j976k86L13K132N29n20
478565a893O84l88l184o65J162J024L990m58j452k244k99K17K434J312K189j815
479853F14j954k227J084k401O37J919q05r73K518J750k230j478J255J35K069j45
481143b32L37n99j784O87K29J896K522M50j715k490j077j42M18K622j293j50O26
482512C05j258P02l0p99Q9j442J937J354l060l68K479K434J394j559k147j342
483801a311J272k577j851J512q41O62L69L066j055j467m17q08Q45K905p79p55
485089a230R30K659p82q70r34j924j177j130K82R22o11K102J383j312o8j249l05
486459c314J130j565J210k15Q06L47j707k519k450L167M38Q82L053K407Q43k464
487748D9j157j595n96k511O00L670m26k617N32j157r57J022K963k464l858R25
489037g577J764J265K895J129M86M06k8l390k75M82J331j542l32j831N27K664
490325b026K794j973j554N64j814k914K549J862J622j477n53J031J600j05k277
491534b671J606J717j68j771J342l72j223M79m800k158J886R27L97J79J456j601
492823d775j963K88J95K482J865j004n83l60M43M23N10p34n54J770K010j600l944
494192e531j494N13j38J01J025O59K146k442j110O31m9J793R21Q09J394o75K01
495561a246K206j74j573q23j914j159L377n92k080l91K536Q72j818J701J697j23
496851D96K27j692j873J877m00J051k464L09O55J883j074l85N90j970k80J473
498139a577m355o20J804J675l913q4R20J677o04J390J099K144J037P95j899q45
499428a356j685M13n06l19J407Q06o46q5j373L368K301j787m345N81L139K437
500717B350j720m52N81L38J422j259k966P76J633j603k374K299k20q54l572M251
502006a370m97J902j768q00J034J853l721q20o84J123J245K15k07j454N21j53
503295c581r64Q4J978K56L57q99k456m06K254J846m1J406J726m170o65O81J301
504664a293k209R16P74J50n03l63M51j663K018j397J022k235J711l83J798j601
505953b807j642r18K227P00L6o47Q84n18J26L04k950J578J147K243j735J502o41
507323a111k523k126q47K057L439J614n70j390k843j521Q63J56K280n63k306J539
508611c852K261j141K0J649j93j040j026L27j034k379J832L475K424m318N92K727
509900C24j072l992l927J606L425N18k225k484m01L222M31J147K248k732j50N88
511189c474J755j403J25L673j688k942k112K574J753k326N37N405q23r26l02k232
512478b406n37o19L36K218N47l583j884R96j537K487L956k049l681L7k67L480
513767b506O29k544q84N08L272R98l101k373K487J234k388m842j179N500L620
514976a569l701J5M665k143n072k46l64j93J0M85J461L005K468l93r86j717J014
516344c261j30K12n31Q28m10M52J368j748p43J02p63K257Q46K868n80l735q28
517714c796K735J733J696j629m21J725j051k301K010J243m405k707P97L40j417
518922e448k021J794L089J582N52Q23K268N40m278k519k57p32L518M89k839k132
520212e571J360K481O45L153R43k948j386J928N08Q37q5j463J539N05J51j294
521500A303K256Q79l148m179J714l22o10k669q5K079K090j845j248O89K432o5
522788g29j259k331J455j183k079K155J461l47L39l558L01O54m24P88K144O13
524078b000M08j84k470J460J314K849r13k404k525L566J668l415K61Q09R71p28
525367a333o29k005k79Q11K907j97m256k364J931L380J022J868M66K64J302k996
526655a08k284j22m4k833j169K530K55P0o20k093L936O58j244n31L531P60k608
528025a916k920q9j572O60L82K361K441j664j459M670j207m89J021K53K418j242
529314A648k331N72n68K50K366q75m043l15l08J116K146n77J353M36j432r01J729
530684B66L837P19j409q05N18k164O50j179j336k325j429J311o66k178j580L876
531972c894K389M08J600l57L29o3J257m617j612J788q71k163M467o89n73j159
533261c760o11J526J308k283Q59L622M51j111j300j570m93M5J228j13N3j228k157
534630e534l311J30M894N935j36j221K844j557j257q74R3M64j893J5J007K65j617
536000a753L584j48l049n72O7o94J096J923J218k20k736k373J344q28J19r52P49
537369c225J094J346o39k88J69l28l07P7K539O07j039j2l571n02J267l27j966
538739e105L92K555J317k99k058Q59j876k341M023J106J108m72Q21r50l444j04
540027d468j493K610J056J66M07K692r12l637k021l85J511j194K189k096k740
541236h315n99J242M305L318l788k156j107K257J645K421J061J291k552q41J334
542444d84j502m10q86M07j218j580K100J304Q52J15J138L88n31n60r70J991j795
543814a641j837K186J67K561K3K984j070l139j436J820j644m363m99L986p00L484
545102H82R23q49j253o10J730k84k311o84Q45k28N57j499n57p67k731J37J990
546472d709J710L117K790j846q80J96O53j601j444N78j77j495L475K141l817j410
547761b719L97n95k057O0J830k56j290K705K152j575J563J612j392l843m21J42
549050c687J323P06J382m637K20L001J955J084K34n93k086l665J557R85l256m93
550338e970J748L524k24j040K633K773J691j925j590p89j361k041M62k68K080
551547b97r60l150l015n8L260n51O59L783K364R1j701m145o40l88N27n2J780j402
552997c895o58j155L78J917N62r08J631j504k88J582J989q35P57R85N27K572j819
554366A838k239n28O05L149q15k227J978l77k145j653K320j320l34k28k778N21
555655d233L84L12J691j601p75K392L93J844J686j117k017j083j873J641K067
556864b89L59p6j896J165J029o31l33j415k562K331L79J69K13k73l197J797M96
558233b734l066K34k5L123o89j591k471p6j097K105L357j140r93J119l42L340
559522i46M04J348j83j986j677j710j263r02J708K795J085K021o87k129K441q98
560810e79L70m030k370M2J339L109Q8k911l426J233K743Q28J670o88K456J189
562100A063j905l515K848J263J490O22L966r08n855j220l70L75L863k102m827
563308e212p71L706K278R03k941j170j213K755K191j400j322K309k622J860K080
564516A431J523k327l509j824K691K226k391j491J918J43r16j326L10J305J499
565724g38m32K506P69k678l919k364J060J351J64k53p47L229j068m193k22M73
567013g062L496J490n41j345o27J48m90O77m91K358Q91m30j820j00p70J991k76
568382b901j31J191j93p94m59k480J085L248M98K114k242n2K008K561R21j686
569671B688n454l664m9k198k8L187J204J85J037n06o06J474K613k456Q1J676j535
571041b351l776N25J845J220n34o0K308J572L17k868l655K173J904J184R52n94
572330A62O0k643K323m23j159l14J874j2p80j396j66p32N23K203o66p82J075n42
573780a395J252k169J41j403K831K858k767k773p32j254P56K445R54l614j615
574988f485J842J195R83N06M75o5q62J48K130j63j76l08Q44j219o16J533p79n33
576438a550J076O44q05J315j483j184j669N537J001j991o36k411o13j807L68K091
577727b117l15n44k216N71K433K825J620j814l5J215J82j30rk73l103j200K203
579096g07J445j107j656q06j268L15L106p63j882O04J327o04k068P66J071J834
580385c93l309o37K831R56K754J187k619m816J177J094o41l19J249J65j190J081
581674a430J473o81j222N79p06r53K394K73L02j952j16L19j437k012L151L81j377
583044c014K297J214j023j671m36j30Q21j063q05N35o3m21j590j445q43J206J817
584413d614q37j143J517K509J871j984j44Q89n15j724j363K374k85P16j26K710
585702a49n42n9J007j424Q01K986k98k281k437M21O33o19p94m06Q21P5q80j652
587151d797K356K50j640J530m07l571p97J644J989N41j61J882o51j481j114n64
588441d991J477K75l74k631N24j743o14J88L736Q64k24N29J150K237K38k213k962
589810d534P33O49K643J621p62j522J21k521J536L90L90k624j821L010L050J541
591099A900j064j089m011K15K09K049l42k103n80J039k757L607L310M312m229
592307D66k706M14K13J217J095J35P3k000L65l95n07j855j220J094K484L180j494
593677E59j649j732O95J469J55j821j441J507K269j694j385J40J459K814J30n296
594965c821k452K733l96k10M041P4l249J663K517J743l668k363j260p67J54Q82
596255d379J730J438k120k012J504L020k127j592N09K338J949l05l17k455r5J168
597543a746r09L57K113j518k97k457l75n10P17K70q16M40J995J727J064l477j61
598913c583j85J647LJ317J209p00L61k15l44m53K139k274j673K82o07J197j686
600282c565J713R99J491L19K290j2j106j645m574j02J17K437j083k563l37k3k74
601652e918J086k715j265M474L586Q75j530j81r68j918k054J826K036L15n3j102
602940c506M61R67J442n73k926j144L40M59K097P68j35J742m36R66J406j141j445
604310f58J09k310j659J23K166k268j058K775O98O10J491L040k902k639p52k551
605598e785j385m73L190J720K271k163k917O11K291P80J301J051J44k441k465
606807d270k08q27K366J42j247k86J879k114K10N090K21k40k729j528q56P50J633
608176b014p39L511N75l420k027M11J347L09L58l376j731K726K787J048J263k078
609465a050n73j377k294N19J021M81j661k093J050K63J52J258p49K036P42M02
610754a873j938k829j62K133K581J434J814k009P6J167N11j539k338j24N16j405
612043c985J95p27j250j948O22L578M70p43K50p93o72Q29o39m310q33J605J726
613412f625J796M43k26K767J648j554k026r37j010J756K446n51j173P72j595M61
614701c608J839n69q56J292m88o66k067J176M57J094P76J289J662j544j98O41
615990B30J286o955q41J819R38N71Q31n86k453P26J612L87P14j292J019J955L847
617360C808j769n69j018L1k339Q93P70r68j670P09J104L81K568m256M69j33K3
618729a966o42j522j134L158R92j505r5j202n66R7K570J252k595l598n005M152
620018g609M773K037P67K66J451L98k747r10J95k8j375l9J760m97L63J259K002
621387B066Q2m223j214J137J115l347q5L442Q09n61j485j005l196O31L230J425
622676a179j703J75K438l48J330k818k074J126r06q74L52o04o91K31M51p07m6
624045e847j46L191M66R56l87l562L89R30K968J133l03M65j97j392l18k52J937
625415C1M53m017P8p56o03Q88J705J333J83j036L03j178O6M00k469k393l30J619
626864e723K679j378p27J202J427R69m25N17j130j447o57j920J453M90j392j2
628154f074M465Q68O06j547r85J63J407j506j458K068j018j343k95L307J047K202
629442A907j645j033k398k463J00K250J706L52O43J181l049K4L62q14o20j628
630732e125L80J6q79J649J758J48k014K51L507L303p43m233m673j321J228J358
632020e390l59j203R28J247O60N05K087J4j094j984m88j721N30O74J619K855J792
633390F72k392j399R99K153K900j205j242R43J549k419j192q08L8m83k295j419
634678e600j016M032R23l75Q49k101P39J699J163j192k64o04j706j278L04J100
635968c327j118K23j197j172N39L907K982k513k99L927j777k052Q13J608R44n42
637256I46j409K307J630J91o75j541q25k053J031Q07r53N00K265J479k001Q51
638545B550Q02k365l222k79k55q84L04k094J64p12J810L658K114j220J110l31
639834A150O79j279j087l90Q76L49j303R54j305j037k906j382L907N036M48n025
641123b315k77k469r36j462O00l59K923L36j530k110K224J259J449p60l828j086
642412h341K174L116J571j744K653n2j788k552l540J598M793j771l440J817J661
643620c845K72P70q28j680R08O66k188J605J477k202R79j87j27K349n88R17L38
644989a364J01j626J158K908m50l011k075K296m14r4k99j912J136m0k434L190
646279b930Q63m89l97j52p80J218p06k715J646J855L04r7J745J990m034R22k533
647648d290P47j059l78M99O00K28j15j253K792J992r58l12n90l866l198L72p85
649017i574Q88o7n22K69J885K459J112l74J947k925l316J154L514J808R59j633
650306b416j488j905K055R93j081k770J24J931J017o430M60L305J206J864j261
651515d396j701J481K38k204M56R21P02L81M01J476K313j304q89K66M56l007j820
652884f230k34k695L263K050j003k382J248R77n89j941K896m99K23K267J106q99
654173b442l467J371k991k28J305J976m110j096M634N38n64j099j75K279P06p92
655461d155k871P96Q65K166n56R98Q78k656O57M368K88k917r40k64j9L340J396
656831A374j071k729j705J195k516n95J103k30K429q79o26j682k017K233O14K958
658120b144o14J884nl552k449k25J135J903J111K53O71k783P05K233Q42K6L285
659490B276l224l925J038p68J03K24J553K644j123o85N27J431k368l025K128K204
660778i90J326k964o55m55m236R77K811k785k309J979L649J871P4k452r97p64
662067e920J437K456K452j355k566R14Q7m50k728K023L829q5k412m012J797L56
663356d177o91l30j581L675N327j738k072k507p23o74k222j470J941L871m39j06
664645c916K49j643r20n36L772K2k602Q58R86K861k491r84P08k137o66j710J394
666014f755O13l40K453K938J615k640Mj990k404mL89J994L385j402j892j705J114
667384d627j272L283j714j705J982K320j322n64p36m01Q57L721o53k913k338P39
668672e343j036j481N40K131K231J847j213J302j767K450R6j971J076j252m1J973
669962d58L327k442o83R536J6201J1953j1400j1549m335n36L635J0428J9503M6662
671089H9842K9733l8203k8548j1908n199J721J6402L9335Q2575L2284p1056m4589
672056I2389k0940r646m316R875L9477Q5888K0626p3233m5836j9890q567n886
673023E9941K827K1941M9557L709m3941k7305j1938j0339o528k870L645J7063
673989E5762k320j5317j0985p152m079l200j906o31K480j222m164k442Q74q43
675117D855K63k26K358l031m906L07J393j57j042K93N43J423k146j500J016j65
676406g22o62J372K050l21J546p49O70j918j364R2j26j503P05J352k652Q67K25
677775a138m57K700O39k570j039Q92K759l933j335J969O54j075r04o73o88k635
679064f834m72M540k21j390K12k58k77n49R26pJ47j734Q77K747M98l3K455k035
680514a408M71L40j799J530l32m36J243pk778m80Q06R81J225j495l617M91N018
681883b47k895k175J991K204J081q53k046j505q5J088o60p60J10k109K054P40
683172d067k589j309L651O25Q89o08r34K057J224l99j637m10N76j395j983m94
684461f803q4J863J307j695L52j902J67k464J065K189K634P96l003L0L283r39
685750c204p98j592K72N97j6j148L095J247k42q93m78n11m112K41J239O76k134
687119g761J010J09j677j12Q17J939K84j71M009K78L22N163P798j378m584l58
688408E688K688j621l81J0076K3908L7957r584k5464j2429l510J271J0220K5738
689455F4557P2850J04711l2158p7393l4304j7770o368J4577M7794J25273J64666
690342D26435q0292j21363o0398l1409j4282O065M4743J28588J47180r8126j18284
691228B28857o0642l0941j7030m678K4804Q0037P9420p0497p4606l7551k3970
692113I3203j2622l915N503K1430J9331k8907k1479j6103j1549r005n402l330
693081B7155J257L20l880j734n57k267k556l945j822o48J8Q94K25J088m752k102
694369F694j067Q03k563l472k219N595J545l47K6J20n440K89O33P76J537J839
695659D749J307j450J5j036k41r57r14K625J817j982j875J247J494K330j886l677
696947A566j729j677J965J268J723l43J010j854J748j290r15k705qK81J93k681
698236c448J566L76Q77p1j272k587k107J302J137k172j497J144M191k410m82K111
699525c342N56K861l04k190O22K059K719k401q67j685j684j81J412Q91k816j494
700814e844J193K591J056j464J867J265j647K149L97j49l167M4R54j833J185K614
702103A211J745j135j895Q05l57j204K225J751l222l402k96M88J399o35p49o42
703392c913R47M54Q65R13j644j579Q02j037K523K490J524j260p42K896p26O70
704680C183L97k452k565j557p34j991M1N529j646j791J356J603m21l6L393r49
705969A360j598j731l51J073O9R44J059Q71K217J213J043k159j20q74K763Q461
707258A4240J5144Q895j1717j0140l641k207M223Q206K2552M9785K3592l9006
708224G9926k8032q821k211L381J2883M2001Q6520J9477p1817m3733k1311q851
709192E9412L316J2120M2492Q5757O179p4340l9647j9542j1690n926O280K5630
710158I0041N4776o302m3463k5209j5828j0630m485K70O311J5518p145j6872r000
711206B7982n207k603m218k449J809J954l885m205Q20J767j865m049j563j142
712333C146j436J472N60Q37n83j054l83j659j733L01J747N59j343k9k543P29K134
713702G22l15j072l808K788M114K743r0J649j673m158j51o64L60k624L450L566
714991D837J245l367k265j188J176Q49k151k85L853j380n13k709o65J584J333
716200C54k80M20q95j464K512M38q55p87j874J999p05J092K21j253q18M7j968
717569c816j21J100O34K170j245K105J792j466K704o59r51k197j617J369o7j130
718857a395m06l339l048R60K063N109P46l338J407J565K304l064N23j453J70P45
720147d51R65On76j201m60p19K765J569k364k021K445n75P55j000O64J72j721
721517a747J419K932K069k831k847l368o93J048j096j705O78J717K564M27J085
722724c48R56m39J668N64J030j620n29j60j324J093p5r64j586J817M95j238k302
724093b962j53R86K495J65J735k296l592j013J824J934j629k165J734K50j22J915
725383h94K246k652k500o36Q49J732K08L72J002j450j488l8j94j302q40j699K97
726752f987K302N29K269k79J682R78N43K871r59j034q84JJ303R11k966k625j809
728122d154r68K521l31k06j832P15j200J699L454k275j781K654K040j993J74Q22
729410f61j831k147k70p89j916Q85K687j515O59L652J611N6j269n41k536m10j274
730780e609n20K360j397J477P96r0L079O70j096j786J767o85j094r8J461j376
732068b141J37J663J666n43l195j239J774o76J82j846R23l844L78J511k013K135
733358e128Q42O33K164r6l160p2j329j427L556J85K229l6l701J017j396l46p82
734727f847j98J374P24L11K06O44j213J401Q22j199j528L162J230l10J108r33
736016a246k262jl07M158j622q05p13j369O14J644J28k73J232R89m86J315k189
737385a193r36k70j644J380M526j276l123o28P28K25j003K67j261l906M43K465
738674e206k44k560Q06j42N83M972L059k790k60l83J814l019Q1P35l281m325K368
740044g792K982J777j637K144j904j435J750K012r43P02j454K128K95n37l414
741252e326k020k63n54J680j039L04M29L174L056j549n52j397l38r87J004L254
742540a124k521k37o96J785j984j402N80K8J201K216j827J199J27n71j216L91
743830d051J039j051J197qk116j893P64J816l5R63j170k143J205Q08J388j263
745118d550j760j558Q11L594J58N06k57k70o03k339P83j683j387N162J14l683
746407f962p2L034K087J84m29k490j204J255J130J0j570j833j355J264K187L079
747697a685J098N38J32l336O37K950k764L350J287j720l893j137p48n59K295o19
748985d174k005o13J832P77J080j415R92k305o06J150j292J755jj697L807n39
750273c254n81Nj621O25J32J414K544J140j028q76L184l242n000J317J114m5m2
751643d214r1M11L04q49j93J975J27L68k510j645K17Q68l98N85m40n82L507r89
753094c549L06k108K05j955p23K178q73r51J940J97N8j83j951j841k64K476N70
754463f468l901j243J704k500n58K305L417J602J157M85R42l4j851J551K632J441
755752F81L46o55K61j08k881k490j137j296r28k541J885K67J097J890j152r49
757040g710O27K442Q14k325o09p4J216n81j602j39k0j462L461K580M45M46J562
758410i29J084j657k879k654j932K45J319O34j436J873j181K33J934j14k228n55
759699h243J639p35r38m96M26M017J168O17O23j670k345J169J734p98O12m58m120
761069g798k845j52K81J885L30n53J310O98J986n17l711K183J815O43m040j838
762357a0323J743M794O027N871M277J1063J2137K0722L3760N4965J05258J99113
763323D49407L02380K21994j02250k21057j62954j10984p4387n4894m5721l4054
764129A67480k1700j8604j7625j0888r422p814o762r772q573l332n453n038n903
765176C6594m053m951j908l000m522P82k26q65k293n56j467n43j300r00l089j278
766466F425M836J743J043L960J350M691N452R773J6667K4348M2597P2151J44893
767512C39929K57980L13143P5982k04522k02719j34229r1464p0803n2309l9292
768318A91696l1021j6472j5775j0466r158j1908j1449q883j0302o448m384m396
769285E1034o699k954k557k431k398l502l527r66k513R03m311k519j518O33J189
770493A7864m33m003j226L335L247K70N041M021O061P835J2522K0258K9673N3984
771621A58449J04475J91049K97540K33990q3932k19058j66422j11890q1528o0130
772426B62543m6347l3000k5018k0395j3804j1114j0485p913p695q380n558o505
773393F6329o239q038n719k563l289k177l84l739j239L43k351n023j35n39m57
774602B4780k212k374j723P39J915j458j989j479J48k22l90q68k622j508K044
775809A2781J582P56J052j707l208m195M39J938N79p40R11J506J333o41m512m12
777099G462K741K95l054K15Q11j905n93R76O67K115J47l325l541K548J736q27
778387F468Q11J564j409j499P37K576j428P94J072j433j600Q56k322J194j003
779596E378n81J504L257k62m698j932q22J05J693n76j170J50J759l43K444j0j576
780965D320r19k010J689J733K078J838o74k188j70m4nk189k578J534J354J288
782254E057K441P19j771j635K138k953k426k423l192N88P12J760K725K129N427
783462I296L646p82l177k854j863m087R5j018O32P53K971m1j896K912j777R60
784752C770K669l30J89p44k715O48n43j189J92J495q50J794j221L23P84j509k672
786120I1K9K961j134j45N10O35r41J566N514K13l784j001j83N43p62K92k004m80
787571A920Q84Q04J9q41L035k288J96o30l55p35q4k076J753m53j718K668J291
788940C390J13o84j714l774K219J718J558j461n99O27J259Q2k858j673L985K11
790229B399P7J24j899r37J127P08N51J545j013j78p75o50k234N0J681O19j476
791598b81n30J5K607J427j310k33j114J167n48m057K029P55j338J794J822r85
792887A220k541J819R0Q13j497M06r4J263M20j517q61j425J255j56l66L74Q72
794256G5J608k698j888K122K379k30l305j453J406M411J823L031k982l266R89
795465B022J143J63j967m355K343L196j407Q41q21m432Q8J162O24j323k82J697
796754a308J546m2N83J236O12j843j513L57K320Q0r61k595L238j8P19N13L63k428
798204H59k740J70J787K849R78L84l182j035j643K41K443k186j231r66K777q95
799492a390j169j245J094K059P21j504J183k40M4j102k041K77J976J035K072j116
800782F54Q66J602k362J050M46J042j730j402j550N73M019l3k341n483K286K581
802070B18k260j89K970J331p81k493J46N66J093l06K0L258p94o04j642J410o31
803440A312k466l88J150K689k64j820J067O52k33k437j492J465K506l26Q37k274
804728b2n36o98J066J654J94N73q00l290p44j91J865J65J07J230k06J14k112k059
806179c690n53M396L04L12k145m05L202M395l29m227k591m83K763J456j885R17
807467A437J117k258l84j44j958n95K571r83J384j590J657O28K136nj419k39j
808837A354k75M92K608J928l423k458M17K349K10j971J887J285j781j516l31j284
810125e09P43L71Q04P63O7K089l14j24n90k768M93K93n34o01J935J117l075k350
811576b190J031K398l44k9M95j160j832J670m72J564k115j661J015j740l56J711
812864b015j854J352L62K150L054L601l268j616l645q53M064P10j064j056k68
814073c46J027k706J188R63m241J85L627L685q95k136Q12J812j212o99j690N87
815361c9q79J72m368P88K471K793J198J073M08J445J005k440m46P9j549o3k656
816731a008j262K535K493j637k235j5o47L141L12n91j959j748k181k61K974K154
818020F5J558r83p73k354j088J180L005n06K120k872k783P59M747j129l069j318
819309c441j387R72J095K82j502K009j029J710K907k578r47j155K174L156k166
820517A00J451R23J9q36m94J683N98k210j006O27L97J64l55j147K28n71Q63P36
821967A170J394L179k344l165j769r04K52L462K606n24j285k036L00L96J871P28
823256C331k05j340K930K276n993m33M56j15L294J441m032k923k203J375K542
824464D01p04k372j892K415M636j846K51j45J54J104J91l26n95Q7m05j99J071
825834A826J26k621L19Q20K58J572k412K63j325k066O37L247K437l975j188K823
827123G41J006J122l86j436o7k889J311J598j724j331L0K046o46L06j801j604
828411c724k381J030p31J225J082J902j344J188r32r78K130J129J30R10j743k870
829701c977J79k193L754J745P44j671j629J433j023J634k63k688o68K244K947
830908E68J451J859j538p30k334j400n9k37Q77K204K50k33K9M82J14k898J179
832278d16M65j510j65K478o76l255L89k036K363N81j491J35j553J058j749J142
833567d240O17k857K354J881J350n34J521m5n87o78j68O95L33k546J817N26j558
834937b119l868k701L235J316l12K993K114q78l18J262k443R79J65l824r0Q99
836225c590r12k493K775J580M82k27J217N53l671O10J495k216O38K358n74J9p77
837595b733R14O09l82K44j46l350J088l84J840n83J209K102N12L99r38l174m98
838964c271N878K078J75j02j915l853K032J032m894m32K204q04M96J275l20P80
840253C59L82k37j90j545k76M102j387L39J293j518K16J236L68K78k489J601m33
841622B099m220j848J387N80K083J731k396p54l15J661J508j160J82L46J604k68
842911B220j066j927j075k80J43r19n37J085k53l53K966p08K821j018l40M73l715
844280b483J701r48j561J510K152J462J144n66k453j75p77j073j437N76M284k718
845570a362J91J680R37j395r7J429K75J33J927k395j849q10J306J820j282Q31
846858A339O09P53p39l00m97l075j62p96j585J126J129l342J016J103L383J127
848147A089K7j918K42n43O51L066j975j322k037k449K924L619J878q63k736r76
849436a323J276j626k45J636Q56k425j2l52Kn69j872J631j472r14Q07R79L768
850806A45J873l316k948K125J303J726j690J44Q5k116l63J889j134k86J893J161
852094D91L44n2j780J22L054P94j078m241J229o89q03L738R2k167Q36j21L410
853464C179n94j192P51j126l242J396J389k524l070J633O44l37L089L586j211
854672B371o444j929M792r7n36j804k081M79J858K927K228k338o38R8J075K103
855961B064j523j042K155r17j457p57k707k802K418J528k40J304M71p32K096M01
857250B60P64p27k485N09j26o48K238J508L650m91j199k470j056P08L46o74p91
858620f84K456j877k190L33O4O38J625M58k842K52R35O45k48O36k897k400k84
859988e380n05J997J087R66N18J382J517k79Q10p53k11J707J63k724L455J436
861278E186m36k592j396j837k969k18k17p84j615J427L56J301O58L482J691q69
862566A168O16l243q0J608O88j239l217O08L066K03L79J142k615k554K367Q20
863856b83L99J129j88L41l391k828J931L287J525j726q25o85O18N63j547j329
865144c009j980R1J72J13j81Q1l38L250k188j971N62Q60L57K442Q73K372K938
866514D444j398l253q16K602q71j356o33J195K462j453L45m336l80J592K034j195
867802a017L11O5L61j226q64j068j393L400M156k17m41j353k007P81q47j352O43
869172b068n8j088K42O088J205j131J733j654l427o79l60J475J958j634P69o08
870460G63o29p04l413m99L868L226k445j298j804n77P61R64O82j084K270K43m6
871830B78J813K16M00l29k056k147J644J064j027j031q63k405j566K220N269K0
873119A500k451p39K35J31J620l653j407J698o84l48K310j279J035J225R49J560
874408A702K279l26k837k96J478L08o54n71n80n5l805r13r23M158K533J070Q02
875777C370n909j797J012J144P27OK517j240j225O68j834j909q15n31J580K126
877066b110M13P10J144n60k225p20n14j71P3J171J778j866Q60O22O64K626q50
878435A045j751R1q3k612k463M623M98J695K024q44l165r57J273l188J130J208
879725a476R66K567R23p75L48O7K39l005l325M62j062j019P9J588K036J779K592
881094B984J567k406m084J583O39p48L54M694K173n774k207j018J796k25j187
882302a859l609L612L362K65j783k761J321J362P51j491r89J16J212n36j129k219
883591d375P94L768K144m22r20m80K33m89j935k762J503K480J92K641j791j801
884880a220J647k601K61J858j534L76j907P44j133J087l00N57P06j888M59N07
886169b381J619p35N5r1l06O69J567l103j864j062L094N84J350l270l569L413
887458d030L977J319j552O62k049K109L119O70r04l848r30K668j774j133O75j501
888746b522k139L91K27P88k502o83M69k63J67J488J16P36k794L42L259J360N39
890116a021L194l943q32J671k405j685O56L993K699j390l201j53j924j360O7M70
891405e164L632J948p79J95J009l006j856K926k707l956J630N207M078K364k321
892613C200p14K35j307k070J605j608l044K317L537J077k129k008j950N75k14
893821b498L148P62k631n20m29L65J395J673O92j75j424J255Q13m05k319p01M98
895191e01J242J290k221j593p55R74N31q2K053J839k143k377N8K752j378l01J657
896560A045j637r65J027j327J675K066J831M33m470j230k096J110J866k015J893
897769g94J362j390J05K69N6J107m70J448K42l96m245r75J156j17j637L179K794
899138A694j479R48J965k75l002j904O68J255p20J249J639q85k384J476N31q7
900427F89j589m03K460K187M89j829m88l230J698R25r75m22j803l51N400N3j668
901796A143k90m32k369r70l47P03j367J41K567l78j59K189k745p47j571J921K761
903166E0J550q59J782m91l17J75k162j229j179k821q74k86J832N24q60n96O52
904535e109q03P02L063o14R79L673Q87P43j828j868j145m44K728p56M28J604J061
905905C301j597J04O8p85j958J043l113k071K639L92k346N12l64j245M357q7p7
907274a227R62j759R06j543j007p36J573J422j106k52J575l80p87j368J481N81
908563a665O68j469J61J257J913R21J409n88k035l12j912Q01k05r77r0K008k838
909932b953r45M789Q80O49k603j878J929l01l861m22K806m66k829K240O67J218
911221a080j440q74J88N63L669q58J45k6P36J355P69j423k32k744l98K074K098
912590B522J21k053j451k725j180M67J437J938L70L65J66l701o34K805J32r33
913879b354K392j382J645K600o46l829k935j391n0N05J279j103j267J04J481K005
915168b946K088k525j768L86J540m33P66j508J458K260l208l401J920O051J595
916377B275m14R12K20j779k668j820Q50L293J826k171l954k119L533q89k19K79
917665b845k439N56L551J816j909l41k94R74J884j625M04J283J042L40m486M73
918955a616J422j165p44k175K709O69m424R28J946l662J366J127J008J882m34
920162a163p38j346K374l54j231m83L390j96j209j339K719M059K835m388n256
921371b326J303J744O60o49j627K045K49k62r6M1j352M60L329j273m488M30r12
922740b724k496J255J295J448M81n4r47N57l6J572J515r29m16R62J772j075m470
924110b290k420p73K012L587P81m12p23k080o41O44K91L589K593K89k669j974
925398a96L84J002Pp66O59K60j944k599J973R70M14O50l11m259m343R14N42P33
926849e910q00N48K114K517o94o67m80j053k50J268L025J068j366N54j848J006
928137i68J136k196k225p94L226K196l40k784p52j691J103L056K783r32j059P3
929427a68p70k177l08j601K149M644L43k324j873j189P54K261O41R46K674K695
930715F697j345o094j400j869J226R14J905Q51k364p35l117J475L606O75l272
931924b847l169r03L749M31J170j865N47K788R17j110J1J300K88j257p32M13j332
933293a601K75K231J456m623J281N294j188n22j858k455J842J460J77p74J265
934502B260j507k735J52j514j18K537K424J748m207m47p83p67J552l51r78J687
935790a047n13Q21K3rJ812m2R02J568k055l258l41k602J323L55L38J478L753M65
937240B971j658k732j450L984Q08n515Q65N55Q2j74j33k057K333J83k539j28L074
938609a531J855N46j16k182r44p38O40l00J483M11j937k551j092K310L219J559
939899F32Q57P3j258k004j729J955J354j727q55J349K467k445k671j376j441k642
941187i461j106K828K774P13M019J965k365p8r3J62p64j606J007j059L31J123
942476a610J001P79j062n50J780l37l41k383m59K017p3K381M34j491l95k356j498
943845d163j034j51L42j162K761L93O52K043K658k390q58K565k823k066j821O72
945135d382J036K451L75O04Q07k620l73j257L863J257P35q93k944o65j080k240
946423e326j986j076L42L041N90K315J285K808l330K48K77q0K284N1j947k114
947712b618J002J048l032J51K181N56j920J199k388k408j720L405K099P27K198
948920D80K74J78p51n34k192J298K848j29Q43r54q13m2R95q41M74r75m59K234
950371A934k77l575j222J256J973j427J57j738k124j064N06K243k03o91j534p53
951659f539J740N02L312J493J251K579M03m292J850k511l489k313Q63q54j928
952868g933L354L084r31M24P82j233P55k097r67M748J444k979Q98j52q74j984
954156c661L6j457J154J711J561J000O77L16r13k96j887n13K084k017o34J267
955446a572K166j833L32q5M077L352l127k530j602J65q97Q0K823J399k96l780
956734a328K439K946n20k848j744J295Q27J582J322l997L02J751J208l001j358
957943a124j183P47K428j61k270k404J719J36j714J239l50m40M54j774J244J878
959231a575J382k67O95N43J008j016j545J854k435l12m62M65k537j035K378L598
960521G39J456L53k38l353k077J31J654j529P20j81p79j977J563K694J637M23
961809A236k512l809M680M04k56j60l60j847k639O39K948j522p20K836R11j653
963098a824J647m042k200J625q38M256M10j605J860k552j854K191L965p95k229
964306a985J871R1j487k254P08j57L310n94J18r47l86n1Q94J14q57K179j635R19
965757a49J25k254K123j368n73k50J661M36M35k523N74R4k802l1O179j641j124
967126a088N71QK208k46k827P99N351J17m208k718N42M221J839j067j938k241
968415f77P88p56r88J881Q33j333J273j262J41J588m145j982J324K520R2J205
969703E02L56k787K075k064k755L52J782K081q61K086K21kj237J057q0k240j451
971073b965l92L62n9L44J341N60l14m232J227K499J350Q54K82K604m8L57K6j127
972523B669k800m654L06J593j080K599j497K025R36j56K145K423j861k945k211
973732b508R75j122j710m6J651K494j168l536K395R06p40J107M65L23r62l98j255
975100c129P67q21J060K232P13j97k921j822O19n74j315N22J136n11O5M476j802
976470a502l800J174K009k91r09K052j338J308k981N91k652M42J220J595l945
977678g027L643J596K444J226J483k316j657R10P22q98j039L314k573j134k06
978887a512j3K366j219K19K570m170j785K85j629k019K388L003j35l192p60K819
980175b784K716r43j174J310J303L22o13j590J623J179j201p98j165m92J815j848
981465b340l27N97J24j128J033K898J380k655j869Q07j81j803j54J960j433J089
982753b002j236Q00L63j415L182R74k95K311m75K41l714k807J648q32k56K047
984042a466K841n70N27K009j281l168K480k60o32j607N40j389P3K594j291L0J276
985411G06j311O64K419r68p93p80o95k94m754k60K45l77L369L264J215k224k486
986781c060J671K43q94K627m45k788N93L02k42J553K360M91k005k423k104K693
988070a428K657N58j998j205J128k597n66M738J880j914j765j937J017K072J709
989278B349j035k774j025R66N17j158N25J176K281K24n37j817p52K282Q00k692
990567f70k76K242j03j225J96j372k552k11m08J673N90k71m1K377K704j072j008
991937E73k208Q9J869j276k454J210O50j601j959J022Q09J807J352M21k96J063
993225A071j318k253J380J954K160j465p7J67n402k014J983J313m83L50K299m426
994515d761j187l635r74L936l53J604K365o39N73K193P03J137j359J057J642k353
995803e1J736k916j931p80J450L146k871o59K086q88j993Q33K712m04j591p59
997092b880J998L936k793j28m25k723M46N12q66m75M058j02R50K378K274P82l71
998461F571m763l467k851M41M12J257K297K037M71l024r03K91j871J703P83QM67
999831a41J576l077j698L01K258J987j848j640K171K060J066m91j517J712k85
1001039B434j943n26k616m42O72q90j28r79Q51O88o12q85q91J501J480K097j47
1002409c36Q81r32L64J977
##END=
