# Supplementary material for: HIVprotI: an integrated web based platform for prediction and design of HIV proteins inhibitors
Source: J Cheminform. 2018 Mar 9;10:12. doi: 10.1186/s13321-018-0266-y (PMC5845081; doi:10.1186/s13321-018-0266-y)
Supplement: Supplementary file 2 — Additional file 2. Source code of HIVProtI web server. [file 13321_2018_266_MOESM2_ESM.zip › HIVprotI_Source-code/hivprotI/cdw/data/spectra/iChemLabsInternalChloroethane.jdx]

##TITLE=iChemLabsInternalChloroethane.jdx
##JCAMP-DX=4.24 $$ChemDoodle v4.0.0
##ORIGIN=null
##OWNER=UNKNOWN
##DATE=11/02/10
##TIME=11:20:17
##NPOINTS=6006
##FIRSTX=-5.0
##LASTX=15.0
##FIRSTY=0.0
##XUNITS=δ
##YUNITS=
##XFACTOR=1.0
##DELTAX=9.999983E-5
##YFACTOR=4.656613E-10
##XYDATA= (X++(Y..Y))
-5.000000@
|-0.025000@S17J%TJ%JVKLMTOPJ0J3J6K1K6L4M3N5O9Q8J11J39J75K19K75L42M25N29O55Q09R98
-0.009700E084J227J506J845K253K746L339M050M901N919P129Q567J0272J2287J4662J7455
-0.008200A03242K0731K4565K9037L4244M0287M7285N5366O4673P5365Q7613J01608J17555
-0.007000H01571J35677J56214J79424K05582K34980K67929L04746L45773L91360M41858
-0.006000C465114M97638N59067O26505P00326P80865Q68470R63457J066094J176648J295324
-0.005000A1999508J422262J557578J701298J853364K013660K181976K357962K541240K731220
-0.004100C0360068K927302L128702L334484L543684L755116L967540M179536M389644M596208
-0.003200F4182284M797572M991928N177432N352176N514216N661592N792352N904616N996472
-0.002300A13370640O066128O111920O132296O125816O091248O027600N933952N809840
-0.001500A61669440N654864N468976N252352N005552M729296M424672M093072L736016
-0.000700B00034240L355520K953616K532672K095296J644192J182256P12512K38048k38048
0.000200B14510304p12512j182256j644192k095296k532672k953616l355520l736016m093072
0.001100A92205152m424672m729296n005552n252352n468976n654864n809840n933952o027600
0.002000A43898048o091248o125816o132296o111920o066128n996472n904616n792352n661592
0.002900I0015608n514216n352176n177432m991928m797572m596208m389644m179536l967540
0.003800D7049356l755116l543684l334484l128702k927302k731220k541240k357962k181976
0.004700B0547670k013660j853364j701298j557578j422262j295324j176648j066094r63457
0.005600G497985q68470p80865p00326o26505n59067m97638m41858l91360l45773l04746
0.006600A981377k67929k34980k05582j79424j56214j35677j17555j01608q7613p5365o4673
0.007700C54757n5366m7285m0287l4244k9037k4565k0731j7455j4662j2287j0272q567p129
0.009000C2870n919m901m050l339k746k253j845j506j227r98q09o55n29m25l42k75k19j75j39
0.010900E18j11q8o9n5m3l4k6k1j6j3j0pomTlkjV%j%Tj%S16
|1.349014@S10J%UJT%KJKLMNORJ1J4J9K5L2M2N4P0R0J15J49J89K42L08L92M96O28P92R97J252
1.363516E952J570J960K447L046L782M685N789P140Q782J0765J3195J6120J9646K3889K8981
1.365016A57749L5074M2294N1004O1298P3494Q7911J04909J24898J48153J75742K07750K45004
1.366216A515280K88253L38330L96161M62174N39187O26835P26978Q41094R70777J117746
1.367217G822815J282211J470814J681184J916946K180422K474018K800236L157632L560316
1.368117B8346594L999868M482470N010700N587076O213996O893704P618704Q418448R267648
1.369017H5839208J0176048J1144368J2172816J3261064J4390320J5611152J6870592J8182032
1.369817A97647600J9541648K0944784K2385952K3829328K5353824K6866912K8386976
1.370517C64957024K9904064L1407520L2885760L4284960L5715840L7043360L8293824
1.371217F04492352L9453312M0508096M1443776M2196224M2903488M3402112M3729792
1.371917H98129152M3875648M3829120M3581888M3126144M2406016M1568896M0459904
1.372617A196976768L9129600L7579648L5813120L3836416L1620224K9286144K6731392
1.373318A430973312K4008192K1132416J8119936J4990080J1750016Q460288N098752J703424
1.374118A536236416j703424n098752q460288j1750016j4990080j8119936k1132416k4008192
1.374918A430973312k6731392k9286144l1620224l3836416l5813120l7579648l9129600
1.375618A196976768m0459904m1568896m2406016m3126144m3581888m3829120m3875648
1.376318H98129152m3729792m3402112m2903488m2196224m1443776m0508096l9453312
1.377018F04492352l8293824l7043360l5715840l4284960l2885760l1407520k9904064
1.377718C64957024k8386976k6866912k5353824k3829328k2385952k0944784j9541648
1.378418A97647600j8182032j6870592j5611152j4390320j3261064j2172816j1144368
1.379119I6015256j0176048r267648q418448p618704o893704o213996n587076n010700m482470
1.380019C2346462l999868l560316l157632k800236k474018k180422j916946j681184j470814
1.380919I105026j282211j117746r70777q41094p26978o26835n39187m62174l96161l38330
1.381919A803533k88253k45004k07750j75742j48153j24898j04909q7911p3494o1298n1004
1.383019B35117m2294l5074k8981k3889j9646j6120j3195j0765q782p140n789m685l782l046
1.384419A1929k447j960j570j252r97p92o28m96l92l08k42j89j49j15r0p0n4m2l2k5j9j4j1ron
1.387020A5mlkjk%jT%Uj%X8J%TJ%JUKLTMOQJ0J3J7K2K9L8M9O3Q2J05J35J74K22K84L61M58N81
1.398122B674P35R28J168J467J839K295K867L568M429N488O782Q362J0287J2609J5456J8882
1.399722I9836K3012K7982L3945M1083M9541N9743P1799Q6086J02973J22882J46297J73535
1.400922A038714K05853K43343K86980L37639L96295M64034N41358O31565P34228Q51531
1.401922E731540R85196J137099J309247J501890J722806J969216K245374K553988K897886
1.402822B2054242L279994L698622M170298M685160N250444N869172O544292P278628Q074796
1.403723G0905648Q924000R860760J0855456J1919488J3053712J4258360J5533040J6855776
1.404523A72166240J8285792J9761008K1297104K2889680K4533200K6221312K7911936
1.405223C33066272K9697664L1469984L3250432L5027456L6788480L8520064M0158912
1.405923E77979264M1834944M3389952M4854592M6212800M7448192M8544320M9425536
1.406623H99689600N0254080N0838080N1222016N1392704N1338368N1048704N0514816
1.407323A256298368M9671296M8690816M7391744M5833600M4018048M1949184L9633408
1.408023A573486464L7037696L4303616L1311104K8121600K4752896K1224576J7558400
1.408723A767796352J3762816R909760N972480J995008j995008n972480r909760j3762816
1.409524A767796352j7558400k1224576k4752896k8121600l1311104l4303616l7037696
1.410224A573486464l9633408m1949184m4018048m5833600m7391744m8690816m9671296
1.410924A256298368n0514816n1048704n1338368n1392704n1222016n0838080n0254080
1.411624H99689600m9425536m8544320m7448192m6212800m4854592m3389952m1834944
1.412324E77979264m0158912l8520064l6788480l5027456l3250432l1469984k9697664
1.413024C33066272k7911936k6221312k4533200k2889680k1297104j9761008j8285792
1.413724A72166240j6855776j5533040j4258360j3053712j1919488j0855456r860760q924000
1.414524G0905648q074796p278628o544292n869172n250444m685160m170298l698622l279994
1.415425B2054242k897886k553988k245374j969216j722806j501890j309247j137099r85196
1.416325E731540q51531p34228o31565n41358m64034l96295l37639k86980k43343k05853
1.417325A038714j73535j46297j22882j02973q6086p1799n9743m9541m1083l3945k7982k3012
1.418525I9836j8882j5456j2609j0287q362o782n488m429l568k867k295j839j467j168r28p35
1.420125B674n81m58l61k84k22j74j35j05q2o3m9l8k9k2j7j3j0qomlTkjU%j%Tj%X7J%UJWLTMNP
1.431327B8RJ1J6K0K7L5M5N8P6R7J26J61K08K65L38M31N46O94Q78J107J394J751K194K740L421
1.433828A6676M257N287O549Q093R980J2277J5048J8445K2534K7463L3395M0511M9029N9123
1.435228C28667P1298Q5687J02736J22890J46650J74594K07101K45668K90410L42488M02945
1.436328B521134M72947N53788O46067P53722Q76243J016233J175754J357036J562482J792384
1.437328A2727790K056032K350102K679672L047982L458396L914410M414008M976920N591360
1.438228D5216672O265988P004388P810092Q686460R636616J0650088J1768032J2955104
1.439029A19993440J4224960J5578560J7016208J8537456K0116016K1822640K3583168
1.439729B50872448K5416416K7316960K9278464L1292992L3310688L5441792L7556864
1.440429D70486624L9681760M1802432M3904128M5970624M7926464M9926656N1782464
1.441129G91481152N3530304N5151360N6625600N7933696N8985536N9974144O0671232
1.441829A194353024O1129344O1333120O1268224O0922368O0285440N9278976N8108416
1.442529A616678912N6558336N4698624N2532224N0062720M7299584M4201344M0938496
1.443229A962970240L7367680L3560576K9540736K5329792K0954496J6424832J1826560
1.443929B137974912P127552K381183k381183p127552j1826560j6424832k0954496k5329792
1.444729B063439232k9540736l3560576l7367680m0938496m4201344m7299584n0062720
1.445430A780468096n2532224n4698624n6558336n8108416n9278976o0285440o0922368
1.446130A378083712o1268224o1333120o1129344o0671232n9974144n8985536n7933696
1.446830I56788416n6625600n5151360n3530304n1782464m9926656m7926464m5970624
1.447530E95874944m3904128m1802432l9681760l7556864l5441792l3310688l1292992
1.448230C32884288k9278464k7316960k5416416k3583168k1822640k0116016j8537456
1.448930A66813168j7016208j5578560j4224960j2955104j1768032j0650088r636616q686460
1.449730F6297140p810092p004388o265988n591360m976920m414008l914410l458396l047982
1.450630A9813596k679672k350102k056032j792384j562482j357036j175754j016233q76243
1.451531D947658p53722o46067n53788m72947m02945l42488k90410k45668k07101j74594
1.452531H57928j46650j22890j02736q5687p1298n9123m9029m0511l3395k7463k2534j8445
1.453731G8167j5048j2277r980q093o549n287m257l421k740k194j751j394j107q78o94n46m31
1.455431A520l38k65k08j61j26r7p6n8m5l5k7k0j6j1rpnmlTjW%Uj%S08
|2.853056@S18J%UJ%JUKTLMNOQJ0J4J6K2K8L5M4N6P1Q9J11J41J75K18K72L38M18N16O38P83R64
2.868541D994J177J441J752K130K590L128L785M549N480O555P839R376J1137J3260J5673J8573
2.870139A13439K1851K5703L0241L5325M1363M8088N6038O4835P5000Q6771R9669J14754
2.871338H13077J31174J50294J70961J94429K21137K49699K82599L17522L57574L99761M46812
2.872437C735039M99398N54112O16194O80227P52570Q26511R07423R96144J085484J185350
2.873435A1838452J284822J395552J504544J621352J746760J867726K001006K127572K266468
2.874335B7654254K396002K537598K666846K800760K939588L061092L192720L303500L423156
2.875234E3975516L518400L612356L704620L767436L835184L870512L909032L912712L908584
2.876133H8014352L895808L845904L795200L706960L616648L489400L351344L201456L017552
2.877032A19934624K829896K611544K389368K140840J884688J619928J336952J051584P54272
2.877931A36553696M55600J51728j51728m55600p54272j051584j336952j619928j884688
2.878830A29906272k140840k389368k611544k829896l017552l201456l351344l489400l616648
2.879729A03258224l706960l795200l845904l895808l908584l912712l909032l870512l835184
2.880628F8578328l767436l704620l612356l518400l423156l303500l192720l061092k939588
2.881527C8055460k800760k666846k537598k396002k266468k127572k001006j867726j746760
2.882426A7644722j621352j504544j395552j284822j185350j085484r96144r07423q26511
2.883325F837540p52570o80227o16194n54112m99398m46812l99761l57574l17522k82599
2.884324A930771k49699k21137j94429j70961j50294j31174j14754r9669q6771p5000o4835
2.885423C72048n6038m8088m1363l5325l0241k5703k1851j8573j5673j3260j1137r376p839
2.886722C7581o555n480m549l785l128k590k130j752j441j177r64p83o38n16m18l38k72k18j75
2.888620F72j41j11q9p1n6m4l5k8k2j6j4j0qonmlkTjU%j%Uj%Z0J%UJ%JUKTLMNPRJ1J4J9K4L1M0
2.901607A76N0O5Q3J05J33J68K12K67L35M21N25O56Q15J014J254J549J914K349K890L531M323
2.903704B2835N257O390P771R382J1356J3647J6440J9664K3517K8130L3411L9778M7021N5718
2.905103C40317O5553P7109R0722J05976J24090J44262J68114J94507K25000K60312K99008
2.906202B094970L44262L93522M50880N12884N83287O63411P49097Q47797R52565J072723
2.907201H665398J199284J340434J498194J662338J848578K040682K257712K479532K722268
2.908100B5714420K988436L256450L556050L854460M186656M513632M864064N240272N603180
2.908999F3777620O003020O382720O799400P188000P612792Q000536Q402288Q818768R183264
2.909898A32168408R578168R910496J0269456J0555232J0837040J1113872J1302304J1505552
2.910697B17240528J1611520J1727120J1738128J1725744J1687424J1537728J1385600
2.911397B98653792J1120864J0849920J0468224J0054016R604384R052672Q489696P834592
2.912196C76128160P168128O422528N654048M859776M010816L154784K262848J366784M55168
2.913095D11483040m55168j366784k262848l154784m010816m859776n654048o422528p168128
2.913994C76128160p834592q489696r052672r604384j0054016j0468224j0849920j1120864
2.914793B98653792j1385600j1537728j1687424j1725744j1738128j1727120j1611520
2.915492B17240528j1505552j1302304j1113872j0837040j0555232j0269456r910496r578168
2.916291A32168408r183264q818768q402288q000536p612792p188000o799400o382720o003020
2.917191F3777620n603180n240272m864064m513632m186656l854460l556050l256450k988436
2.918090B5714420k722268k479532k257712k040682j848578j662338j498194j340434j199284
2.918989H665398j072723r52565q47797p49097o63411n83287n12884m50880l93522l44262
2.919988B094970k99008k60312k25000j94507j68114j44262j24090j05976r0722p7109o5553
2.921087C40317n5718m7021l9778l3411k8130k3517j9664j6440j3647j1356r382p771o390n257
2.922485B2835m323l531k890k349j914j549j254j014q15o56n25m21l35k67k12j68j33j05q3o4
2.924483B27n1m0l0k4j9j4j1qnmlj%JLNOQJ1J4J9K4L0L9M9O3Q0J00J26J59J99K48L10L86M79
2.927979B376N93P32R06J111J366J670K044K486L022L674M437N370O453P774R298J1120J3302
2.929678G7734J5799J8810K2235K6347L0998L6463M2899N0112N8679O8217P9496R1976J06395
2.930976G26160J23093J41392J62790J86084K13207K42526K75819L13705L54224M00897M50437
2.932075C590334N07257N67103O33848P08449P86067Q74134R64972J067602J172492J287274
2.933074A2159532J413136J539870J681542J822654J979736K134352K300060K477962K649562
2.933973C0158406K838636L018186L215220L398976L599852L783196L973176M170108M342480
2.934872F2498236M529204M686368M856104M991224N124496N255392N344504N440616N490712
2.935771A08216856N545392N550592N544736N526632N455840N383904N258736N130624M950128
2.936671A56563440M754272M541680M280800M014608L704880L389760L037248K673888K298384
2.937570A89258960J897040J492336J070736O47136K16288k13936o44704j068080j489360
2.938469A91166416j893616k294416k669200l031680l383072l696880m004976m269280m527840
2.939368A61395456m737744m930384n107008n230704n350560n416432n479920n489800n485968
2.940267A14166936n469376n401912n336632n223616n114520m961520m802696m637976m435816
2.941166F8782872m240736m012736l792304l543416l294444l043960k771284k504832k220004
2.942065C9359156j939772j644648j354776j044680p41432m30760j12710K10258N37796Q67932
2.943064C3706364J216816J556180J912112K264792K633984K996024L367288L757124M127960
2.943963E7538644M522840M897816N296516N668800O065272O428056O797984P176272P508848
2.944862A11901048P863008Q162904Q481968Q738128Q988688R233120R402304R582128R679504
2.945761A92032800R783584R799248R794320R766880R645552R521504R302688R078160Q760480
2.946660B77485216Q415264Q040000P579008P108384O560384O002720N378624M735168M070112
2.947559C35374880L359104K642112J895008J144352L80672l82016j145728j896512k643744
2.948458C38728128l361056m072352m737824n381760o006464o564928p113792p585536q047808
2.949358B85856608q424608q771616r091472r318512r540304r667824r793216r825328r835712
2.950257B01588016r826480r729616r640832r470528r312608r080672q844512q605064q304288
2.951156A18773416q025808p694928p389480p040512o703872o378976o023024n697412n348256
2.952055E8471148n030096m695060m390976m075732l782096l508116l229764k979714k728670
2.952954B4050924k504092k281066k077668j891800j709944j548976j392920j255378j123187
2.953853H265893j004915q98863p98181p10393o27689n55891m88753m29759l77805l29743
2.954852B043901k88467k50547k18123j88534j62983j40867j20881j03979q8800p6018o4612
2.955951C40090n4929m6687l9401l3331k7996k3571j9705j6477j3776j1435r515p862o511n355
2.957349B3539m405l622k959k421j969j604j298j050q50o83n50m40l52k81k24j78j40j12q7p0
2.959347B44n4m2l3k5k0j5j1qnljJLNQJ1J5K0K6L4M4N6P2R1J17J49J89K38L01L79M75N97P45
2.962644C603R31J156J439J778K197K716L333M100N008O133P458R065J1024J3309J6110J9359
2.964242A08719K3322K7895L3361L9906M7397N6429O6705P9042R2993J09388J28698J50337
2.965441I64192J76035K04652K38487K75928L19186L69280M24174M88372N58251O39621P27580
2.966540E385758Q27454R41117J062673J202688J351312J521770J701310J901546K125346
2.967439A8020974K358200K622400K894920L202802L517474L861822M239408M619612N044632
2.968338E0382244N467964N939204O403052O900184P433880P948696Q515904R054552R645672
2.969237A17691352J0196936J0799536J1349600J1919520J2510336J3027424J3587632
2.969936B01082336J4059088J4568288J4973696J5373488J5766176J6033504J6321824
2.970636C08178400J6472160J6636128J6651776J6634208J6579840J6367488J6151648
2.971335D23671648J5776128J5391776J4850272J4262720J3624768J2842272J2043488
2.972034E22463072J1114240J0168800R111104Q020992O894208N689920M475520L210368
2.972833E81148224J939200O46080o45312j938368l209472m474496n688832o892864q019456
2.973732E52864704r109248j0166560j1111552j2040352j2838368j3620192j4257184j4843680
2.974532D54877568j5383936j5766784j6140512j6354368j6564256j6615904j6630208
2.975231C41421600j6610816j6442528j6287200j5993184j5719232j5319168j4910816
2.975930B30138656j4495616j3975552j3491472j2917520j2384400j1776272j1186672
2.976629A39911152j0614248r987704r408872q788488q216288p613728p059480o481720
2.977429G1740624n938748n422884m897984m414032l927056l479052l027120k607920k209564
2.978328C5816264j818332j453030j097504p66768m37884j36292J54930M31440O96450R45002
2.979327C2334276J185204J407168J619260J823544K006720K186896K343924K499072K628988
2.980226E0035052K750964K865716K952188L037568L092868L146788L169184L182128L185360
2.981125G7417816L155896L123664L058768K990584K890504K780296K659256K509136K355144
2.982024A02941064K174976J991096J784800J571776J351240J115264Q77056O28696L79040
2.982923A14815008J24944j28912l83192o33200q82080j121008j357976j579712j794240
2.983822A07059632k002432k188520k371440k528640k682704k808280k923944l030536l106208
2.984721H3416928l180128l222632l264424l275128l278584l275496l243212l213612l156848
2.985620E4306864l104208l026892k948172k868360k768092k675272k564972k463166k346836
2.986519B9540894k234624k126324k007676j899136j782752j676700j565018j463660j358576
2.987418A3426428j260700j169372j076586r93238r09557q34698p60355o92556o30601n69980
2.988417D528785n16326m64307m18459l74396l34971k99621k66060k36798k09230j85297
2.989416A223320j62917j43254j25935j09914r6155q3516p2708o2844n4328m6956m0293l4660
2.990615A89840k9600k5339k1538j8309j5563j3133j1111r332p857o568n492m592l812l172
2.992014A4422k620k171j785j468j207r87q07o56n35m32l50k84k27j84j46j18r3p5n9m7l7k9k3
2.994311H2j8j4j1qonlkj%KTMNQJ0J3J7K2K8L7M7O0P7R8J25J58K00K52L17L99N00O24P80R69
2.997808D768J206J490J841K275K793L435M197N139O249P596R237J1153J3498J6222J9542
2.999306A10641K3374K7954L3438L9715M7284N5894O6231P7922R1659J07840J25972J47504
3.000505I55428J71483J99835K31208K67455L09430L55427M09221M67774N35956O09659O93347
3.001604E206223P88589Q90443J007766J132303J275134J425574J593358J780886J976000
3.002503A7076276K197384K425734K683716K947392L235928L552318L870900M227036M581760
3.003402D6798444M976624N365300N781856O229056O660432P135712P587064Q082368Q544296
3.004301A07161152R049232R510152R987704J0482752J0916048J1385456J1780496J2207184
3.005100A92480176J2546864J2881888J3210912J3434928J3676480J3802480J3939904
3.005800B85973632J3952992J3938240J3892704J3714752J3533920J3219264J2897184
3.006499C81122688J2443424J1951104J1416640J0760768J0091584R312928Q520640P634432
3.007298D63254208O720864N776800M767616L749984K689856J624672N41088n41088j624672
3.008197D86959328k689856l749984m767616n776800o720864p634432q520640r312928
3.008996D37786208j0091584j0760768j1416640j1951104j2443424j2897184j3219264
3.009696C55006240j3533920j3714752j3892704j3938240j3952992j3939904j3802480
3.010395B58231248j3676480j3434928j3210912j2881888j2546864j2207184j1780496
3.011094A68492496j1385456j0916048j0482752r987704r510152r049232q544296q082368
3.011893I0534488p587064p135712o660432o229056n781856n365300m976624m581760m227036
3.012792C7989648l870900l552318l235928k947392k683716k425734k197384j976000j780886
3.013691A3319390j593358j425574j275134j132303j007766q90443p88589o93347o09659
3.014591C903217n35956m67774m09221l55427l09430k67455k31208j99835j71483j47504
3.015589H07924j25972j07840r1659p7922o6231n5894m7284l9715l3438k7954k3374j9542
3.016788I1099j6222j3498j1153r237p596o249n139m197l435k793k275j841j490j206r69p80
3.018387C019o24n00l99l17k52k00j58j25r8p7o0m7l7k9k2j7j4j0qomTlkjW%Uj%Z0J%TJ%JVKLT
3.030874A4NOPJ0J2J6K0K5L3M2N2O7Q4J06J33J66K08K60L23M02M97O14P58R31J145J399J713
3.033571I048K083K532L079L718M499N407O514P792R318J1146J3238J5761J8632K2077K5974
3.035069A60818L0553L5946M1991M9168N7161O6612P7069Q9152J03143J18476J36407J55924
3.036268A122420J78652K03220K31116K62863K96814L35922L77434M25045M75192N31118
3.037267D439796N93629O58668P32461Q08578Q94572R82464J078642J184106J290302J409012
3.038266A4072230J527252J658876J788432J927286K076352K220142K378574K529018K694128
3.039165C2872290K848098L016408L170052L329232L494252L638684L795148L926836M069056
3.040064F4160056M182288M293960M403640M478312M558840M600824M646624M651000M646072
3.040963A04621616M630904M571600M511296M406424M299064M147816L983696L805536L586928
3.041862A42564880L363856L104320K840208K544816K240288J925600J589200J250016Q96608
3.042762A62319792N41552J80352j80352n41552q96608j250016j589200j925600k240288
3.043661A54418080k544816k840208l104320l363856l586928l805536l983696m147816m299064
3.044560A22741840m406424m511296m571600m630904m646072m651000m646624m600824m558840
3.045459H1518256m478312m403640m293960m182288m069056l926836l795148l638684l494252
3.046358D5236080l329232l170052l016408k848098k694128k529018k378574k220142k076352
3.047257B0974076j927286j788432j658876j527252j409012j290302j184106j078642r82464
3.048156H127704q94572q08578p32461o58668n93629n31118m75192m25045l77434l35922
3.049155B295085k96814k62863k31116k03220j78652j55924j36407j18476j03143q9152p7069
3.050254D42249o6612n7161m9168m1991l5946l0553k5974k2077j8632j5761j3238j1146r318
3.051553D4672p792o514n407m499l718l079k532k083j713j399j145r31p58o14m97m02l23k60
3.053351A006k08j66j33j06q4o7n2m2l3k5k0j6j2j0ponlTkjV%j%Tj%S17
|3.153057@S17J%UJ%JTKULMNPRJ1J5J8K4L0L9M9O3P9R9J25J57J98K46L07L83M75N88P26Q97
3.168341D567J102J355J655K027K465K996L643M399N324O398P707R220J1025J3189J5664J8649
3.169939A11385K2046K6122L0734L6151M2534M9685N8178O7636P8818R1192J05488J22044
3.171138H42013J40186J61403J84497K11389K40459K73467L11031L51204L97478M46598N02932
3.172237D062657N62269O28444P02409P79364Q66683R56746J058498J162496J276298J401088
3.173236A3456952J526744J667208J807114J962858K116154K280452K456834K626974K814436
3.174135C2715726K992454L187808L370000L569156L750948L939296M134564M305452M490596
3.175034F6456000M646408M814696M948680N080808N210584N298936N394224N443912N498096
3.175933A12792344N503280N497448N479496N409304N337984N213888N086832M907888M713696
3.176832A59942160M502880M244224L980272L673152L360688L011120K650832K278432J880432
3.177731A89524192J479056J060928O40784K13408k13408o40784j060928j479056j880432
3.178630A87643760k278432k650832l011120l360688l673152l980272m244224m502880m713696
3.179529A55228464m907888n086832n213888n337984n409304n479496n497448n503280n498096
3.180429A07294248n443912n394224n298936n210584n080808m948680m814696m646408m490596
3.181328F1965404m305452m134564l939296l750948l569156l370000l187808k992454k814436
3.182227B9901290k626974k456834k280452k116154j962858j807114j667208j526744j401088
3.183126A2055864j276298j162496j058498r56746q66683p79364p02409o28444n62269n02932
3.184125C559725m46598l97478l51204l11031k73467k40459k11389j84497j61403j40186
3.185124H42013j22044j05488r1192p8818o7636n8178m9685m2534l6151l0734k6122k2046
3.186322A11385j8649j5664j3189j1025r220p707o398n324m399l643k996k465k027j655j355
3.187821E669j102q97p26n88m75l83l07k46j98j57j25r9p9o3m9l9l0k4j8j5j1rpnmlkUjT%j%Uj
3.191517@%Y8J%UJ%JTKJLTMOPRJ2J6K0K7L4M3N6P1R1J17J47J87K37K98L76M71N92P38R23J147
3.202905E642J426J763K179K692L304M066M965O081P394Q988J0930J3196J5972J9194K3123
3.204404A30915K7658L3076L9566M6992N5948O6137P8368R2200J08455J27601J49056J74534
3.205603A130506K02907K36454K73575L16465L66132M20557M84209N53492O34167P21377
3.206602E339841Q20400R33094J053612J192435J339792J508796J686806J885332K107226
3.207501A7867334K338094K600046K870238L175496L487486L828898M203264M580228N001620
3.208400D9952704N421344N888576O348464O841352P370496P880936Q443304Q977360R563424
3.209299A16687960J0109992J0707488J1252816J1817904J2403680J2916368J3471792
3.209998A99368000J3939216J4444096J4846000J5242448J5631760J5896800J6182688
3.210697C05551008J6331712J6494304J6509792J6492384J6438496J6227936J6013920
3.211397D20059552J5641632J5260576J4723584J4141120J3508608J2732672J1940864
3.212096E18008608J1019456J0082016R033344P952512O835328N641280M437184L182720
3.212895E76192448J922368O40256o40256j922368l182720m437184n641280o835328p952512
3.213794E48143424r033344j0082016j1019456j1940864j2732672j3508608j4141120j4723584
3.214593D50961760j5260576j5641632j6013920j6227936j6438496j6492384j6509792
3.215293C38377024j6494304j6331712j6182688j5896800j5631760j5242448j4846000
3.215992B27751312j4444096j3939216j3471792j2916368j2403680j1817904j1252816
3.216691A37505440j0707488j0109992r563424q977360q443304p880936p370496o841352
3.217490F7611088o348464n888576n421344n001620m580228m203264l828898l487486l175496
3.218390B5675712k870238k600046k338094k107226j885332j686806j508796j339792j192435
3.219289H146947j053612r33094q20400p21377o34167n53492m84209m20557l66132l16465
3.220288A843442k73575k36454k02907j74534j49056j27601j08455r2200p8368o6137n5948
3.221386B78207m6992l9566l3076k7658k3123j9194j5972j3196j0930q988p394o081m965m066
3.222785A7006l304k692k179j763j426j147r23p38n92m71l76k98k37j87j47j16r1p2n6m3l4k6
3.224983H8k0j5j2ronlj%JKMNPJ0J3J7K1K7L4M4N6P0Q8J11J39J73K17K70L35M14N12O33P76R55
3.228479D951J167J429J737K112K568L101L753M510N433O499P772R297J1042J3146J5541J8414
3.230078A12472K1665K5484K9982L5024M1011M7678N5560O4283P4360Q6031R8820J13776
3.231276H06146J30055J49012J69504J92771K19252K47570K80190L14815L54525L96354M43001
3.232375C703195M95141N49389O10939O74428P46155Q19464Q99687R87652J076228J175244
3.233374A1737522J273870J383654J491716J607528J731868J851804J983946K109434K247144
3.234273B7418486K375574K515964K644112K776880K914524L035000L165500L275336L393972
3.235172E3515348L488408L581556L673048L735312L802496L837512L875712L879368L875272
3.236071H7264032L862616L813144L762864L675392L585864L459712L322856L174248K991960
3.236970A18912688K805928K589480K369248K122928J869024J606608J326176J043408P48848
3.237870A35394336M52912J51952j48592m49392p45040j039152j321296j600936j862296
3.238769A28832496k114936k359664k578000k792136k975448l154408l299176l431416l552024
3.239668A02575288l635240l715072l756664l795688l796544l786768l766760l710256l653488
3.240567F8958808l562088l471168l347992l218236l081388k916296k752116k562460k373116
3.241466D1673948k161024j943704j719352j476076j229122r65610o95840m11722j22300
3.242365C0949198J91476N04394Q36084J176544J535780J901152K281200K688776L090824
3.243264D5155428L523888L953948M416320M870500N345540N849432O331840O853800P349448
3.244163I3650144P884416Q383648Q922064R414136R919816J0440400J0897072J1387504
3.244962A70899200J1801552J2245344J2600160J2948672J3289760J3523936J3774688
3.245661B61083312J3907888J4051712J4069472J4058400J4015648J3838752J3658464
3.246361C58683648J3342720J3019136J2562272J2066208J1527296J0865760J0190560R404544
3.247160D51662144Q604800P709952O787520N834144M814976L787200K716448J640576N46048
3.248059D94103808n46944j641568k717536l788320m816384n835616o789408p712128q607456
3.248958D51648448r407712j0194336j0870368j1532704j2072736j2570080j3028416j3353792
3.249757C58618304j3671616j3854304j4034048j4080096j4094944j4081696j3942928
3.250457B60858672j3815680j3571616j3345328j3012944j2674528j2331376j1900368
3.251156A70206832j1501280j1027120j0589408j0089328r606912r141312q631224q164600
3.251955I1455648p664264p208320o728200o292436n840680n419888n027260m628376m270044
3.252854C8376180l910288l588460l268854k977380k711022k450414k219740j996108j799006
3.253753A3454908j609568j440080j288108j143823j018020q99502p96612p00402o15862
3.254652C942931n41410m72533m13385l59043l12578k70176k33561k01868j73228j49005
3.255651H16144j27254j08937r2591p8715o6905n6463m7764m0119l3779k8238k3613j9740
3.256850I2026j6387j3636j1266r331p674o312n191m240l470k821k299j859j506j218r78p88
3.258448C050o31n05m02l21k55k01j60j26r9p8o0m8l7k8k2j7j2rplk%KNPJ0J3J8K4L0L9N0O4Q2
3.261845C71J04J32J66K11K64L32M18N20O51Q08J006J242J536J898K329K866L500M287N212
3.263743B7853O335P705R302J1259J3531J6299J9497K3316K7891L3125L9439M6621N5243O4994
3.265141D02410P6452Q9948J05072J23032J43033J66680J92849K23082K58093K96458L41328
3.266240B418437L90166M47036N08512N78315O57754P42711Q40568R44445J063576J189060
3.267239I780580J329006J485422J648166J832818K023284K238464K458392K699060K962958
3.268138B8458150L228686L525732L821604M150960M475152M822592N195600N555408N951836
3.269037F9185720O328304O741440P126720P547888P932328Q330648Q743576R104992R496512
3.269937A40538128R826000J0181904J0465232J0744656J1019120J1205952J1407456J1512528
3.270736B26900976J1627136J1638080J1625760J1587824J1439328J1288576J1026048
3.271435C07133728J0757440J0379008R968320R522528Q975520Q417376P767872P107104
3.272234C80028896O367872N606016M818496L976832L128128K243904J355520M51808m50656
3.273133D07526816j354400k242624l126688l975232m816608n603744o365248p103904p764032
3.274032C65174336q412768q970016r515904r960448j0369568j0746144j1012704j1272608
3.274832B84914176j1420544j1565488j1599504j1607216j1590832j1470096j1357792
3.275531B04302704j1148208j0951840j0666800j0375184j0077696r706320r358704q947480
3.276330A23070472q563120q125352p698856p282360o826888o402096n947024n522468n075388
3.277229F1626920m659072m222924l809784l411044l004800k622060k236228j873340j502904
3.278128C4284764j154964q15118m80492j57064J58464M61470P68472J053676J339196J610308
3.279127C7068712J880964K134368K389348K623988K854592L082768L285540L492436L670324
3.280026F2483040L852372M001756M144808M281760M380840M482192M542560M603960M621864
3.280925A01395152M628352M622776M571480M517776M418120M314920M166704M004736L827936
3.281824A40467952L609920L386816L126592K861424K564336K257888J940896J601888J259840
3.282723A63077552R03408N45184J80656j83440n48080r06528j263392j605904j945584
3.283623A58253872k263424k570960k869344l136048l398208l623536l844336m024296m190064
3.284522A28333656m342840m451288m557240m618120m678032m693360m698328m693904m647640
3.285421H6952904m605232m523872m448448m337648m224844m110468l966784l833764l675708
3.286320D9226136l529804l363104l202300l047108k877074k721534k554752k402774k242734
3.287219B3284952k097476j946894j806630j675754j542790j423348j303430j196154j089616
3.288118I202860r92461r03674q16804p39914o65369n99669n36523m80026m29369l81275
3.289117B657776l39340k99834k65537k33467k05288j80470j57511j37795j19681j04192r0059
3.290216E24602p7854o7289n7743m9668m2418l6312l0864k6238k2302j8821j5921j3373j1260
3.291514E4539r413p871o580n462m545l756l110k558k104j730j414j156r41p66o20n02m06l26
3.293313A279k62k11j68j34j07q5o7n3m2l3k6k0j6j2rpnmkT%JKMNPRJ2J5K0K6L4M3N5O9Q9J13
3.297009E18J42J80K26K83L56M45N55O90Q59J061J311J620J989K446K989L659M450N409O577
3.298907C5765P942R612J1552J3915J6645J9906K3811K8280L3670L9802M7163N5487O5269
3.300205D08819P6792Q9704J05036J22112J42300J64641J90452K20342K53096K91403L33097
3.301304B397794L81649M34133M93725N61547O34076P17620Q06302R08010J015137J134615
3.302303I484608J268152J407092J564736J727342J911048K098808K304272K529572K756434
3.303202B7052064L010030L262624L543810L820576M117204M435648M742832N081272N402676
3.304101F4468736N755376O084312O443872O772088P112144P464664P773208Q107480Q388768
3.305001A28370648Q692616Q934496R173072R407376R566864R738928R828608R926448R935776
3.305900B13574832R925296R892864R766160R637360R413312R183968Q860832Q510272Q129664
3.306799B96894560P662656P186112O631616O067520N436352M785920M113568L394976K670336
3.307698C44843616J915424J156896L85312l85312j156896j915424k670336l394976m113568
3.308597C34664736m785920n436352o067520o631616p186112p662656q129664q510272q860832
3.309496B71393792r183968r413312r637360r766160r892864r925296r935776r926448r828608
3.310395A83884000r738928r566864r407376r173072q934496q692616q388768q107480p773208
3.311294A04101192p464664p112144o772088o443872o084312n755376n402676n081272m742832
3.312193D9241956m435648m117204l820576l543810l262624l010030k756434k529572k304272
3.313092A9461786k098808j911048j727342j564736j407092j268152j134615j015137r08010
3.313991F426846q06302p17620o34076n61547m93725m34133l81649l33097k91403k53096
3.314990A520198k20342j90452j64641j42300j22112j05036q9704p6792o5269n5487m7163
3.316089B40900l9802l3670k8280k3811j9906j6645j3915j1552r612p942o577n409m450l659
3.317488A5670k989k446j989j620j311j061q59o90n55m45l56k83k26j80j42j13q9p0n4m3l4k6
3.319685H9k1j5j3rpomTkUj%jT%Uj%Z2J%UJT%KJKTLNTPQJ2J4J8K3L0L8M7O0P5R5J18J49J85K30
3.332772A132K86L54M37N40O63Q15R96J220J483J803K193K647L204L851M638N548O636P937
3.334570D6383R426J1224J3267J5721J8496K1756K5597K9902L5012M0704M7433N4880O3484
3.335869D33285P3448Q4365R7134J11033J27216J44711J64575J87182K11359K39207K68767
3.336968B142282L02670L38379L78205M22718M69030N21579N75780O37016O99603P68092
3.337967G255354Q43190R18812J003342J087542J181270J273526J372400J478550J580944
3.338866A7994930J693758J800890J918460K028102K147958K257362K370714K488226K591068
3.339765C7291468K702492K796260K897536K978168L057688L135788L188960L246308L276200
3.340664F4570868L308820L311928L308424L297624L255384L212456L137776L061320K953616
3.341563I3418216K836752K709880K554224K395384K210536K022496J812128J595296J371184
3.342462A12926096J131664Q90112O38480L85640J28416j28416l85640o38480q90112j131664
3.343461A12926096j371184j595296j812128k022496k210536k395384k554224k709880k836752
3.344360I3418216k953616l061320l137776l212456l255384l297624l308424l311928l308820
3.345259F4570868l276200l246308l188960l135788l057688k978168k897536k796260k702492
3.346158C7291468k591068k488226k370714k257362k147958k028102j918460j800890j693758
3.347057A7994930j580944j478550j372400j273526j181270j087542j003342r18812q43190
3.347956G255354p68092o99603o37016n75780n21579m69030m22718l78205l38379l02670
3.348955B142282k68767k39207k11359j87182j64575j44711j27216j11033r7134q4365p3448
3.350054D33285o3484n4880m7433m0704l5012k9902k5597k1756j8496j5721j3267j1224r426
3.351353D6383p937o636n548m638l851l204k647k193j803j483j220r96q15o63n40m37l54k86
3.353151A132k30j85j49j18r5p5o0m7l8l0k3j8j4j2qpnTlkTjk%jT%Uj%S18
|15.000000@
##END=
##TITLE=iChemLabsInternalChloroethane.jdx
##JCAMP-CS=3.7 $$ChemDoodle v4.0.0
##ORIGIN=null
##OWNER=UNKNOWN
##MOLFORM=C2 H5 Cl
##ATOMLIST=
1 C 2
2 Cl 0
3 C 3
##BONDLIST=
1 2 S
1 3 S
##DATE=11/02/10
##TIME=11:20:17
##MAX_RASTER=792
##XY_RASTER_FACTOR=10000
##XY_RASTER=
1 2410000 4140000 0 
2 2583205 4040000 0 
3 2236795 4040000 0 
##END=
