# Supplementary material for: HIVprotI: an integrated web based platform for prediction and design of HIV proteins inhibitors
Source: J Cheminform. 2018 Mar 9;10:12. doi: 10.1186/s13321-018-0266-y (PMC5845081; doi:10.1186/s13321-018-0266-y)
Supplement: Supplementary file 2 — Additional file 2. Source code of HIVProtI web server. [file 13321_2018_266_MOESM2_ESM.zip › HIVprotI_Source-code/hivprotI/cdw/data/spectra/ISAS_MS1.DX]

##TITLE= 2-Chlorophenol
##JCAMP-DX= 5.00   $$ ISAS JCAMP-DX program (V.1.0)
##DATA TYPE= MASS SPECTRUM
##DATA CLASS= PEAKTABLE
##ORIGIN= H. Mayer, ISAS Dortmund
##OWNER= COPYRIGHT (C) 1993 by ISAS Dortmund, FRG
##SPECTROMETER/DATA SYSTEM= Finnigan MAT Magnum
##INSTRUMENTAL PARAMETERS= LOW RESOLUTION
##.SPECTROMETER TYPE= TRAP  $$ ion trap spectrometer
##.INLET= GC                $$ gas chromatograph as inlet
##.IONIZATION MODE= EI+     $$ electron impact ionization with positiv polarity
##.BASE PEAK= 128
##.BASE PEAK INTENSITY= 687729 COUNTS
##.RIC= 3063043
##XUNITS= M/Z
##YUNITS= RELATIVE ABUNDANCE
##NPOINTS= 26
##PEAK TABLE= (XY..XY)
50, 5.84
51, 9.55
52, 4.19
53, 1.12
54, 12.67
60, 3.80
61, 10.16
62, 13.47
63, 58.30
64, 60.43
65, 33.02
66, 4.32
72, 1.70
75, 1.62
91, 1.03
92, 24.95
93, 4.20
94, 1.25
99, 7.20
100, 19.83
101, 3.45
102, 6.47
128, 100.00
129, 6.52
130, 32.45
131, 2.13
##END=
