# Supplementary material for: HIVprotI: an integrated web based platform for prediction and design of HIV proteins inhibitors
Source: J Cheminform. 2018 Mar 9;10:12. doi: 10.1186/s13321-018-0266-y (PMC5845081; doi:10.1186/s13321-018-0266-y)
Supplement: Supplementary file 2 — Additional file 2. Source code of HIVProtI web server. [file 13321_2018_266_MOESM2_ESM.zip › HIVprotI_Source-code/hivprotI/cdw/data/spectra/mass_ACD.jdx]

##TITLE=$$ Begin of the data block
##JCAMP-DX=5.00 $$ ACD/SpecManager v 12.01
##TIC=9478342.000000
##DATA TYPE=MASS SPECTRUM
##DATA CLASS=PEAK TABLE
##ORIGIN=
##OWNER=
##NPOINTS=180
##FIRSTX=20.00000000
##LASTX=248.00000000
##MAXX=10000.00000000
##MINX=0.00671592
##MAXY=0.00000000
##MINY=0.00000000
##XFACTOR=1.0000000000
##YFACTOR=1.000000000000000
##FIRSTY=0.94022834
##XUNITS=M/Z
##YUNITS=RELATIVE ABUNDANCE
##PEAK TABLE=(XY..XY)
20, 0.940228 22, 0.436535 23, 0.906649 27, 1137.004757 28, 142.713225 29, 442.847538
34, 0.933512 36, 15.70853 39, 2405.641365 40, 9.597045 41, 2803.22361 42, 9.435862
43, 247.078586 45, 12.632638 46, 0.248489 47, 3.73405 51, 940.899944 53, 2343.854904
54, 12.672934 55, 766.286087 56, 27.703157 57, 3.525856 58, 143.317652
59, 2.323707 60, 1.10141 61, 0.241773 63, 324.311614 65, 920.080566 67, 8629.953003
68, 7501.67923 69, 399.059772 70, 1.269308 73, 8.616521 74, 46.930826 75, 48.495635
77, 1981.19545 78, 0.523842 79, 4031.564713 80, 1087.306881 81, 907.991982
82, 149.429154 83, 11.685695 84, 4.459369 86, 20.899934 87, 18.609805 89, 106.447279
91, 2876.427269 92, 0.644728 93, 10000 94, 2442.578888 95, 685.695076 97, 42.370719
98, 9.247817 99, 6.574883 100, 0.275353 101, 0.006716 102, 0.235057 103, 251.108122
104, 0.738751 105, 813.297462 106, 0.416387 107, 2639.355278 108, 441.235733
109, 43.599731 110, 0.120887 111, 3.19006 112, 1.638684 113, 5.057086 114, 0.503694
115, 149.966419 116, 7.360645 117, 151.511073 119, 335.325718 120, 0.591001
121, 2472.800446 122, 170.920074 123, 9.294829 124, 2.028207 125, 1.020819
126, 5.453324 127, 9.173942 128, 12.646072 129, 6.682337 130, 6.373405
131, 9.093352 132, 17.622566 133, 0.14775 134, 103.022158 135, 0.899933
136, 2053.055573 137, 159.771657 138, 7.810611 139, 1.766286 140, 0.866353
141, 1.477502 142, 1.128274 143, 1.235729 144, 0.698455 145, 0.611148 146, 1.040967
147, 0.732035 148, 0.691739 149, 0.208193 150, 0.47683 151, 0.067159 152, 0.671592
153, 0.83949 154, 0.134318 155, 0.423103 156, 0.221625 157, 0.208193 158, 0.429819
159, 0.288784 160, 0.134318 161, 0.201478 162, 0.396239 163, 0.517126 164, 0.141034
165, 0.611148 167, 0.315648 168, 0.141034 170, 0.141034 172, 0.355944 173, 0.154466
174, 0.141034 175, 0.114171 176, 0.14775 177, 0.456682 178, 0.026864 179, 0.094023
180, 0.208193 181, 0.107455 182, 0.080591 183, 0.107455 184, 0.080591 185, 0.167898
186, 0.03358 188, 0.03358 189, 0.154466 190, 0.013432 191, 0.389523 193, 0.127602
194, 0.060443 195, 0.047011 197, 0.047011 199, 0.067159 200, 0.053727 202, 0.241773
203, 0.067159 204, 0.026864 205, 0.188046 207, 0.77233 208, 0.322364 209, 0.114171
210, 0.100739 212, 0.026864 214, 0.094023 215, 0.080591 217, 0.080591 218, 0.040295
219, 0.228341 221, 0.060443 223, 0.120887 225, 0.087307 226, 0.087307 228, 0.013432
231, 0.053727 232, 0.047011 233, 0.026864 235, 0.013432 236, 0.053727 238, 0.040295
239, 0.087307 241, 0.03358 242, 0.020148 243, 0.040295 245, 0.006716 246, 0.03358
247, 0.013432 248, 0.03358 
##END=$$ End of the data block
