# Supplementary material for: HIVprotI: an integrated web based platform for prediction and design of HIV proteins inhibitors
Source: J Cheminform. 2018 Mar 9;10:12. doi: 10.1186/s13321-018-0266-y (PMC5845081; doi:10.1186/s13321-018-0266-y)
Supplement: Supplementary file 2 — Additional file 2. Source code of HIVProtI web server. [file 13321_2018_266_MOESM2_ESM.zip › HIVprotI_Source-code/hivprotI/cdw/data/spectra/MassFromLuc.jdx]

##TITLE= C72H60Ru6 - resolution: 0.0010
##JCAMP-DX= 5.00
##DATA TYPE= MASS SPECTRUM
##DATA CLASS= PEAK TABLE
##ORIGIN= 
##SPECTROMETER/DATA SYSTEM= 
##XUNITS= M/Z
##YUNITS= RELATIVE ABUNDANCE
##NPOINTS= 469
##MAXY= 100
##MINY= 0
##PEAK TABLE= (XY..XY)
1512.917, 0
1514.917, 0.8483338163
1514.918, 0.189154639
1515.915, 0.7430076734
1515.916, 0.575887305
1515.92, 0.7017868816
1516.913, 0.3299127773
1516.914, 0.7302529761
1516.916, 0.4963770329
1516.917, 1.9882214591
1516.918, 0.9702719014
1516.919, 0.3583200125
1517.912, 0.186195119
1517.914, 0.4924685524
1517.915, 3.7053016995
1517.916, 3.5506349821
1517.917, 1.2633471247
1517.919, 0.2379990694
1517.92, 1.2064017606
1517.921, 0.2424381868
1518.913, 2.7443313256
1518.914, 5.4798720667
1518.915, 1.6464863131
1518.916, 1.4220138287
1518.917, 1.7801818827
1518.918, 3.3093768872
1518.919, 2.3874368538
1518.92, 0.2109098808
1519.911, 0.8623109845
1519.912, 3.9562221448
1519.913, 2.7136170856
1519.914, 1.6409448715
1519.915, 8.0020149685
1519.916, 6.2578746355
1519.917, 6.2837980551
1519.918, 0.6119052953
1519.919, 1.0076643563
1519.92, 1.1205113017
1519.921, 0.954122346
1519.922, 0.2525018747
1520.909, 0.1921109375
1520.91, 1.3172647083
1520.911, 2.143039204
1520.912, 1.7238478194
1520.913, 7.529330292
1520.914, 14.0861101837
1520.915, 7.7532631676
1520.916, 4.7147496917
1520.917, 1.6410017878
1520.918, 6.8431263675
1520.919, 3.4563243147
1520.92, 2.6025639871
1521.909, 0.2117381317
1521.91, 1.0674685913
1521.911, 3.7423819538
1521.912, 14.7873062893
1521.913, 10.7584809121
1521.914, 5.8841466164
1521.915, 9.0264675581
1521.916, 11.9627362147
1521.917, 12.8423857951
1521.918, 4.1025806358
1521.919, 1.8749793099
1521.92, 0.3877508493
1521.921, 1.5546435328
1521.922, 0.4350552984
1522.909, 0.6658762109
1522.91, 8.0561654312
1522.911, 9.305606835
1522.912, 6.38948801
1522.913, 16.0970072614
1522.914, 21.3907430835
1522.915, 23.5745256784
1522.916, 9.6383868745
1522.917, 3.6601007456
1522.918, 6.5699325517
1522.919, 6.2429665799
1522.92, 4.9206807936
1522.921, 0.8231429505
1523.908, 2.0429363921
1523.909, 4.3079550498
1523.91, 3.8918313703
1523.911, 11.4526693016
1523.912, 30.9275686033
1523.913, 26.2154574007
1523.914, 17.6487311317
1523.915, 9.0552149034
1523.916, 17.01754353
1523.917, 16.4167046598
1523.918, 12.981882534
1523.919, 2.988349875
1523.92, 0.6530148107
1523.921, 1.6894336813
1523.922, 0.7851515835
1523.923, 0.2577615166
1524.906, 0.5027632369
1524.907, 0.5685954607
1524.908, 1.735912918
1524.909, 3.4103874059
1524.91, 22.3540402353
1524.911, 27.5845260578
1524.912, 16.0128579711
1524.913, 24.2535817243
1524.914, 24.4929475948
1524.915, 39.3776241949
1524.916, 20.8835456633
1524.917, 10.0292763334
1524.918, 3.5539316852
1524.919, 7.9278396756
1524.92, 4.9824634371
1524.921, 3.1088916528
1525.907, 1.0225011268
1525.908, 7.93253709
1525.909, 16.1595010375
1525.91, 12.78237482
1525.911, 21.1148699467
1525.912, 44.5650983359
1525.913, 52.4089477946
1525.914, 35.6536128367
1525.915, 15.3079556529
1525.916, 18.1212395033
1525.917, 16.0727118877
1525.918, 20.0248155129
1525.919, 7.2884129486
1525.92, 2.0445834004
1525.921, 0.6487371534
1525.922, 0.7262948797
1526.906, 2.0264874402
1526.907, 4.031467769
1526.908, 6.2947279981
1526.909, 9.1142768073
1526.91, 40.1115476614
1526.911, 54.2210402901
1526.912, 41.6226805885
1526.913, 25.6238366972
1526.914, 31.6787736796
1526.915, 40.8262763628
1526.916, 38.6562061162
1526.917, 18.7463880409
1526.918, 5.2071443593
1526.919, 5.7967132
1526.92, 4.4724718086
1526.921, 4.2159024242
1526.922, 0.9292133591
1527.905, 0.7073864787
1527.906, 0.4367043229
1527.907, 2.534982512
1527.908, 18.940614813
1527.909, 36.9134510078
1527.91, 32.0289672271
1527.911, 32.1512759681
1527.912, 43.3561215906
1527.913, 75.6172356583
1527.914, 54.8799787256
1527.915, 34.5400393057
1527.916, 16.1385428212
1527.917, 17.1255897398
1527.918, 17.8062954983
1527.919, 13.9886950208
1527.92, 4.7336716877
1527.921, 0.2888633365
1527.922, 0.6516926174
1528.906, 2.8141292027
1528.907, 16.0432589794
1528.908, 14.334903846
1528.909, 19.4562662147
1528.91, 50.1552367952
1528.911, 78.9249422127
1528.912, 77.235820583
1528.913, 38.5755094964
1528.914, 33.5997185747
1528.915, 33.9758912609
1528.916, 47.8045011552
1528.917, 26.1055569383
1528.918, 13.1974831928
1528.919, 3.5583697605
1528.92, 4.406085967
1528.921, 3.0640068656
1528.922, 2.4734405511
1529.905, 1.7740803752
1529.906, 3.7020531975
1529.907, 3.2721147549
1529.908, 29.0236424157
1529.909, 61.6050163466
1529.91, 64.8592706537
1529.911, 45.688652928
1529.912, 38.772844634
1529.913, 70.7835881547
1529.914, 73.6343396694
1529.915, 53.033737307
1529.916, 20.6416599426
1529.917, 15.7189151533
1529.918, 12.3489001127
1529.919, 16.3979091216
1529.92, 6.4288467897
1529.921, 2.0643892172
1529.922, 0.1816591019
1530.906, 1.2038402546
1530.907, 29.4966628242
1530.908, 33.8738327221
1530.909, 29.3475834583
1530.91, 45.9685189908
1530.911, 88.9485735809
1530.912, 95.0519883079
1530.913, 72.6598077599
1530.914, 34.2411394091
1530.915, 26.8685582267
1530.916, 39.4425960089
1530.917, 34.0140558244
1530.918, 18.5452268374
1530.919, 4.9515998627
1530.92, 2.7854679769
1530.921, 1.8383234915
1530.922, 2.3558867958
1531.905, 1.1123202352
1531.906, 10.3627930774
1531.907, 6.240824669
1531.908, 25.5657275736
1531.909, 70.4835028288
1531.91, 100
1531.911, 65.7023827156
1531.912, 45.3232903867
1531.913, 44.3485634075
1531.914, 73.7416386296
1531.915, 58.1061348732
1531.916, 38.4168328103
1531.917, 12.6316568349
1531.918, 8.3545911302
1531.919, 12.3367683317
1531.92, 8.673232893
1531.921, 2.9995972599
1531.922, 0.2631470625
1532.907, 24.3546575044
1532.908, 62.7404044473
1532.909, 43.9606628964
1532.91, 36.6310516602
1532.911, 69.6037503139
1532.912, 88.6643564979
1532.913, 94.677509919
1532.914, 48.566823628
1532.915, 26.5537223031
1532.916, 19.9854901767
1532.917, 32.253322319
1532.918, 19.8755114398
1532.919, 10.7023921358
1532.92, 1.9356522674
1532.921, 1.1058680952
1532.922, 0.9665352178
1532.923, 0.1811709778
1533.906, 10.987766133
1533.907, 18.5593384415
1533.908, 12.8552159699
1533.909, 51.4339212389
1533.91, 97.6872079627
1533.911, 98.1297709989
1533.912, 52.1690374175
1533.913, 33.2900040612
1533.914, 48.780370097
1533.915, 49.2153983742
1533.916, 44.3723919562
1533.917, 18.4577310682
1533.918, 6.9962392411
1533.919, 4.5177598592
1533.92, 7.6003130014
1533.921, 2.5263127506
1533.922, 0.9627747822
1534.907, 7.5718488574
1534.908, 60.2665147442
1534.909, 66.6197590953
1534.91, 41.4952120226
1534.911, 33.714835301
1534.912, 64.6384489949
1534.913, 78.1128636467
1534.914, 65.7377654784
1534.915, 28.1828234113
1534.916, 13.9442550549
1534.917, 17.7930221343
1534.918, 16.3662987246
1534.919, 12.3760404058
1534.92, 2.7954092952
1534.921, 0.2040149136
1534.922, 0.2252377442
1534.923, 0.2439388756
1535.906, 3.4981056125
1535.907, 26.5568142957
1535.908, 14.8250759832
1535.909, 19.9598003314
1535.91, 51.6558522549
1535.911, 99.161270108
1535.912, 64.9030457405
1535.913, 34.6484269911
1535.914, 22.9784847961
1535.915, 34.0336411234
1535.916, 31.8090925318
1535.917, 25.1268345682
1535.918, 7.0404951306
1535.919, 2.6128354047
1535.92, 3.6894277362
1535.921, 2.3189863561
1535.922, 0.6957551559
1536.908, 22.2842387259
1536.909, 62.7809317016
1536.91, 57.1585453212
1536.911, 23.057485505
1536.912, 26.8398941709
1536.913, 42.5396081537
1536.914, 60.6112856101
1536.915, 31.5077724747
1536.916, 14.6496989322
1536.917, 7.5111295534
1536.918, 10.2840748102
1536.919, 7.7638328218
1536.92, 4.7684443796
1536.921, 0.2220856049
1537.907, 12.3540691884
1537.908, 27.5154329616
1537.909, 7.3769901341
1537.91, 13.5697293561
1537.911, 43.3744399003
1537.912, 66.6567082682
1537.913, 39.8163818101
1537.914, 14.4733535572
1537.915, 14.4993855308
1537.916, 16.6618242817
1537.917, 20.9772872706
1537.918, 8.6199525122
1537.919, 2.622345951
1537.92, 1.1785961732
1537.921, 1.0526255138
1537.922, 0.3019374332
1538.909, 23.6100098906
1538.91, 43.2370924997
1538.911, 39.9381079669
1538.912, 7.3573002756
1538.913, 13.0932199851
1538.914, 27.5690344917
1538.915, 32.7034292596
1538.916, 14.5951175519
1538.917, 4.4817279058
1538.918, 4.2982134448
1538.919, 3.2411984496
1538.92, 3.8683093331
1538.921, 0.9684995826
1539.908, 16.9672975562
1539.909, 14.8651733998
1539.91, 4.0808858497
1539.911, 3.1692164073
1539.912, 28.7054615441
1539.913, 32.7110842232
1539.914, 23.1077736162
1539.915, 3.0868649226
1539.916, 5.6314569642
1539.917, 8.6076721632
1539.918, 8.7409080398
1539.919, 2.3471298148
1539.92, 0.4417450688
1539.921, 0.2987934954
1539.922, 0.1948647837
1539.923, 0.1777225921
1540.91, 10.8088019963
1540.911, 27.8190771528
1540.912, 17.313749089
1540.913, 3.1772316525
1540.914, 2.3600460261
1540.915, 15.0639656317
1540.916, 12.7172035496
1540.917, 7.2719459604
1540.918, 0.3753408785
1540.919, 0.9180599247
1540.92, 1.1100972478
1540.921, 1.075269332
1541.909, 11.413805951
1541.91, 5.867098147
1541.911, 2.0090977728
1541.913, 10.1949389108
1541.914, 16.4345567449
1541.915, 8.3776433624
1541.916, 0.8775126168
1541.917, 0.701030414
1541.918, 4.3930339793
1541.919, 2.2970937322
1541.92, 0.896720142
1542.911, 1.8177551278
1542.912, 13.8852073721
1542.913, 5.3543128999
1542.914, 1.5940061197
1542.916, 4.5183468279
1542.917, 4.9818126641
1542.918, 1.9071881586
1542.919, 0.2135371345
1542.921, 0.4856744749
1542.922, 0.000514649
1543.91, 3.7790172393
1543.911, 2.7164398609
1543.912, 0.3941900693
1543.914, 1.4152390782
1543.915, 7.1544421034
1543.916, 1.7718919976
1543.917, 0.5354455959
1543.918, 0.0092719419
1543.919, 0.9631144601
1543.92, 0.5061277861
1543.921, 0.1825869827
1544.913, 3.7446659129
1544.914, 2.1149228442
1544.915, 0.3200552333
1544.917, 0.4487530913
1544.918, 1.708016285
1544.919, 0.2662482137
1544.92, 0.0053833121
1544.921, 0.0072188021
1544.922, 0.0003118136
1545.911, 0.494301833
1545.912, 0.988603666
1545.916, 1.4687212993
1545.917, 0.6776081766
1545.918, 0.1297201312
1545.919, 0.0061209197
1545.92, 0.0028085771
1545.921, 0.1440577932
1545.924, 0.0004231756
1546.914, 0.3848457143
1546.915, 0.802678204
1546.917, 0.0043010711
1546.918, 0.0348411647
1546.919, 0.4076113048
1546.92, 0.0178124951
1546.921, 0.0348854941
1546.922, 0.0047275632
1546.923, 0.000269978
1546.924, 0.0042584363
1547.913, 0.1454749065
1547.917, 0.1455331619
1547.918, 0.3188888401
1547.919, 0.0042803871
1547.92, 0.00334866
1547.921, 0.0160307157
1547.922, 0.0538333776
1547.923, 0.004672408
1547.924, 0.0062032625
1547.925, 0.0016053225
1548.916, 0.1164975996
1548.918, 0.0006983843
1548.919, 0.0005674373
1548.92, 0.0363071796
1548.921, 0.0818557416
1548.922, 0.0032373403
1548.923, 0.0011512544
1548.924, 0.0023025088
1548.925, 0.0110818343
1548.926, 0.0009550615
1548.927, 0.0007305004
1549.918, 0.0070545114
1549.919, 0.0382959192
1549.92, 0.0006298671
1549.921, 0.000543737
1549.922, 0.0004417863
1549.923, 0.006213264
1549.924, 0.0154318264
1549.925, 0.0011772772
1549.927, 0.0006709261
1549.928, 0.0009169015
1550.921, 0.0024355467
1550.922, 0.0087381845
1550.923, 0.0003979181
1550.926, 0.0008740082
1550.927, 0.0020244406
1551.925, 0.0018285872
1553.925, 0
##END=
