# Supplementary material for: HIVprotI: an integrated web based platform for prediction and design of HIV proteins inhibitors
Source: J Cheminform. 2018 Mar 9;10:12. doi: 10.1186/s13321-018-0266-y (PMC5845081; doi:10.1186/s13321-018-0266-y)
Supplement: Supplementary file 2 — Additional file 2. Source code of HIVProtI web server. [file 13321_2018_266_MOESM2_ESM.zip › HIVprotI_Source-code/hivprotI/cdw/data/spectra/pa_01_01.jdx]

##TITLE= PAMOIC ACID in DMSO
##JCAMP-DX= 5.00 $$From Command Line Converter 1.0
##DATA TYPE= NMR Spectrum
##DATA CLASS=  XYDATA

##ORIGIN= Exported from Command Line Converter 1.0
##OWNER= SVB
##$URL= http://wwwchem.uwimona.edu.jm:1104/software/jcampdx.html
##SPECTROMETER/DATA SYSTEM= NUTS EXPORT
##.OBSERVE FREQUENCY= 300.149506
##.OBSERVE NUCLEUS= ^1H
##INSTRUMENTAL PARAMETERS= 1H
##XUNITS= PPM
##YUNITS= ARBITRARY UNITS
##XFACTOR= 0.0000043007
##YFACTOR= 1.5165470000
##FIRSTX=   4.517287
##FIRSTY= 17730.000000
##LASTX=   8.817900
##NPOINTS= 5288
##MAXY= 1505971.000000
##MINY= -10576.000000
##DELTAX=   0.000813
##XYDATA= (X++(Y..Y))
1050360A1691j328K36k021j062J495o48k26R92j285J587j80j182J488k64J816k743
1053377H366J593l87j633j058J052n23L142k476K139j059j403N28K320k30O67j891
1056393I147N88l21O17K126l996L728k657m50J571k47o84k92J964j165j533J330
1059429I726j092r9J482j563M16l80K115J427l764J735M96p9n16p77k14J1J195
1062634A0119j161K30Q96N16o11n79L153m467Q56J449j981L816l71n18j760j071
1065674H516K599k8p96J373j284k76K343j671r33K415k940K247J875l134J776o0
1068709A2022o57J395k62p76k03j435N08R42k72k425O4J576J777k420M09J529l043
1071915H729J597L328k594O14k619J907R87m626N441m31k036j471J838j540J112
1074742A0236o59K642Q9j121l63J699j233q36o84K120p82Q90p30P94n27r54K275
1077971A2856j635K022L6j17j73n92J795k024m75O781n335j558K2N59Q30k237M59
1081172A1214L572k666K93K3r60J798J232k867K92O46q56J675k315k20M91o02P28
1084401A1478r92n1J621j120J30J202j300n66Q81Ll5M78K58j344K359k289J754
1087607A2467q16q63J04K330j36j045K966k416j760K116j195J458m67O24J153l658
1090647A0862J589K303q18O12k120J129L86M52J05J76L41j689R59j116R82J191
1093659A5344P30l073K556l295L873j660J345K32J073k34O7j05j513J187J329j956
1096698A5900J347j332J867j140J710K4r47K309m37n15P36O73j427J745j301j035
1099715A8177N271k487N1k71K25o30j067L245l398J572n10M82l5j272n74K638L75
1102944B1792j018K03N33R07o12J177Q06n59J043j607j29J714J286J137j168K023
1105956B7528P98j61K391q13K97J536K715j823L842m28J53J139j567j728K766m115
1108996C2530J526J200j168J662J94J656j285K207j051J772j83J447q91J722M274
1111819D5612j557P00N84M594j167M802j138M154Q6O301J139N304L887K117M874
1114669H0292P243M990N152P000O685R178J0612J2860O849J6883J6266J7781J8430
1117114B20221K6596K9142L6570L8408M6731N0182N1647M7591L5506K0531o064
1119203E97061k8763m5440n6651o0089n3372m5065l9339l4890k6745j8934k0952
1121270A66821j5677j2493j1105r317p590r494n767k438m129l055k573m581j579
1123737G7023l903j058l798k568j031l242j433j475j540j238m067P94k541o37k26
1126584D9060k484l442O71j288m7k527l02k814j417q88p00m5n36l575J587o86l287
1129789B7280K411k991O2j203L76j051o05J70K1j379L77j268k841K907j376N16
1132829B1406j164O82r88O93k578J197Q19j268J5m41j913J474l057M129j509l84
1135845A7113k16o96q2J925q04p97P09p06J500J66K97r5q54j696M24j71R14K68
1139240A7199l284K737j104j518J625J311k285p0K32n3Q47k879J751k22j201j881
1142276A1205J150J622k441o14K838K033l918J051k205K784m358J156K679k798
1144914A0184K349n15j103J676j059p35K299k316K98Q97k873N41J395l50J046l348
1147949H386L107l130K987j936K242P26m65m56J3J150r08M97j564jQ69j778l56
1151155I383M43k223J830j139m25J820r32L94l326J038l75R15Q04m34J571J55k801
1154384F698J362L10o46L1j376R62q56l72N57J525m21m38Q9j211m33K531j358O5
1157778G019k764K283l007L502J07Q42q49j5l218L032j208j117K348j453K55j630
1160818D127K658O84j665j61j203O03J624k889K421k078O41J60M32q58L224k978
1163830D742o53R75P88j387k18M36R44Q71k181K028j120j884M942k506Q81J86j292
1167059E552J101j148J99n31Q18L75k89J49J020j882J639j761k36r52R93M52M5
1170265E544Q01m19j754j445J660P24r28j148l208N147L514L183j972m050J064
1173111F713j366Q3k21j340j05r9m41k017L019k027K476j956j89K985j913p35R31
1176317C798n64J052j277J92k838M011p01j465J823k503L002k513K240M53j777
1179167B933J053j480J214k324K184j981j213J810N6n89L21P03j501j479K854j184
1182179A377M97K625j636j053q56p0K07O00Q57j090J546O25l329K536k515J55l62
1185408A14J189p92K576p17N84j854K450o68j292j160K366j497L48m43R50j747
1188425D07m8J566k776J445m08r9J628Q83K94j457J146k942L189p65j324J404p84
1191630A359p71K1K15K048m01p8o92m06J60j852J322r68N59J09k50K229k617L610
1195048C597m729J493O90j007K423J17q69J385k507O1Q52K875k459j764o4K399
1198060B493q42n67R57o61R03p36j518j70N32k58J07K78R60l87J056j211j881J567
1201478F22m60M51J276k742K596p16O51j080m09J612k277M29O1N28r11p9J174J86
1204873I12j419n16K763j508N05J604k093J061n82J20N34o81j090K041j719J91
1207913A23n22K231q37k409J959K70k043J080J13J996k014j74J419o92Q8m41k60
1211119a13n37k746L119K75M69o24N25l52L22l73n29K316j983L89j447J918J33
1214347G62j125k50p79L691j523J34o97j17r85J384o26l74K311q08j622J593k437
1217553a468K217L56J20K38j051R31l062L360j441j372K914k695K280r5j182K002
1220588B052k39j712J461j230k22q75J169j375K281j660k41O71j150j466K303j99
1223605d32l58J847r10M95l314L271j335o95J010M49K175j956j181L258l302j035
1226621b013M34J119O49j27k403L136j599J589l409J503M41J032j506k289L126
1229468c17L67J032j774m00L35k47Q87k066L79R81J390o61k507K228o90J463m62
1232696f2L59j904J521J392j687J337j622P90k688Q45L58J030k191K090j605K75
1235713a762J043m49J442j138P82K7o83K57j466J554j331m39Q05K015j952N01N36
1238937b58J2R78K01q99M90j090m17J21K158p23p39Q40J02j640n50r29J913k77
1242332g07n29K037j359j521J939N83R95j839j082J730Q1l71N55l0l191L234l260
1245538b735J604R76r16K203j105J93Q4r38J191j063j264N97J615m39k253K692
1248578D42j236q66J865j016J06J188j575j56J148j311l36J165R34j288m15j520
1251594b871J589M66K17k576K951k332K416j317j1J204J766j153M97j392l98J714
1254629G70j714m13p9J25O54M25j850J917J224k21j211M96k580K715j414K34R55
1257835C3j168J397q61j006J344n16m86k66J086r8o67l84J530J523k354j61P38
1261064c16m10j230K860k106J186j137n12O15J257k053J316J322l81k040K492j60
1264080G03k099K229o38j123m11o46n3j735K167L0k89K514j974n32K267j423j185
1267305b198l54M82N56J768p68J656k888L416j960j281R45J06N3L66j020k11R10
1270510d22O94n94o64j825J723n51M5k168N214l452R33j19l87J872o09j408K836
1273739A118k43Q9P58l213J170L19k101J826P33j191o58J690M15j411q41J670j59
1276945b9M60n80q50K51O41O25q30k252J537K75J062j931O53J086m08r86k72J271
1280340b77j499K046j116j17p68l06K110l50n25n72J279j42k561K544j747l04L215
1283569I10j923M00J238j512Q61n63k38l86k137M081r89j253J546k00q9j169O06
1286774h17m61j082m05K040Q17k965R44M9K576M86k019J304J69j450J0J063j126
1289999h67N82Q01p8j150J060o11q61J108j49j01m80K348l895J489Kk952K896P55
1293394a03J134l25j947P92k07P32j101M41J091O44p12k624J422L45Q38j926J411
1296623i5r74L46Q20O25l007K859j646M04p75l02L50l37j170J173R65J185k946
1299828b525J162J514j102n83m51L13N43J068k489Q27J432j41L49j036m1j51p92
1303057b103J717j227J810k56j097m51J070r08O39m00J915j550q32K032m42O7j851
1306263a867J874p30j256K433k106R43N23j402N63n42k4J13n36J187k19m78N21
1309468a003j849J991k35n91P39j501k78R89L40N62J743l812K246J38j69j681K00
1312693b171P03OK01J211j379P72K03Q2J227j843J799q23j607l65K158j592M59
1315898i59L35P22O30j437J87j295R82N73j88P9J32j289K52K499k788J463K00K56
1319316C54o34j268R07j108J061k616R15R36K44m60l08j28K85p81P71L10J71J077
1322711b72p58L81j557J772L183l113O0M6j731q0K671K56j496q59R17l23L43J590
1326129A030l06l117J837O63j726J038o69p88J358l330J876R5J008L66k439K189
1329146i15Q38N00n44N5K81o22j605J403j854M11k92J326j689K269p0P4J436k54
1332564G48k988K454q80P15k258K607j256k7q04k194J741Q11l40J639k026P41O3
1335770a254l28R70K59K17j256J151k202L42J303o97mJ33J331k25j77k547K075
1338975i09N31j598k379K847L250m28o24o54q76J038k924j15J740J75Q55j577O68
1342200i80m34J663m63r4q46K475j873J239j274j111R12q37K01n29J203j070K737
1345405I19l554M94J687k576K274k91J029m29j135J229Q59k509L53n69K947m751
1348445d023O73L255j876q38J619K4n79K78J324j869J528J662l016L344m978K829
1351462f43K42k495Q67o6J585j97j993J346j291K700P49k690p8J214L45m96j622
1354686b523M82m79j08m00K394j122l77m7J082m8O36o30m69j952K238K254j659
1357892g28o88p93J120o69J443k40j589J811q41l36j40K278K17j122j862j993K324
1361121a808J1J109M70j569L13q38J256j668J836j170J143Q93J6r95k209K100j873
1364326b983N37J179J07q79J685J206k616J173K52j992Q67j235K137r62l72J4R87
1367555h95j363L08P84J13J192l239J347R85q22J709k96J80J535j353K55k287q44
1370761b691Q49q3j184k50L314k310K666k027j57q5K036k258J716m87N11m49J601
1373985G12o49j839j243K128m89o50Q86q10K317l173N85p32L453p89L60j703m02
1377191b038J755l99L33n39j157Q77O64j700M40K106j984J107J75l64j361J533
1380207e52J9j477J208j08n15J510k147J632j616K112k304J649j869J101N50n12
1383247a319j668J125J885L04O5r44r47R17o79j125j04J781j150k024L4K894Q27
1386448a28J41l55j246J746k9l150J178J044j908J426J09o85R36k127K484J82j237
1389677a619K642k144J736k056r53L899k900J153n00R47k508J333j598R15N49j
1392694a105L07k95r81l09J217J554q94r52P73M83k929L230p52P11k415K67j40
1395923b230k134L854M41j414J722k44j794j704L546k018O35p26O72L73l15J413
1398935G7q00J92j367J489n2p69j356L319m070L071q07k112K823r9L39k298K346
1402163g4p98k29J116k242j338L754m511L641j679K447l586J222j013K285K83k235
1405180b957K409j567m48J754j482O02K4K324k189o0J355k32R9j928K917r00q48
1408409a127O19j214K60q57n24Q13O24j115P21L4j464L655j728j872J493K312k054
1411615a424J050r22P60j381R87o43N20R50k160R85j096K28J016O95p72j146J539
1414839h14k42j98k1j080J161o39J676j754O95k39j095K306k051q32R20J312o46
1418045a541j752J095p49K360Q71l581K390R43n97J160j140j260j280K220k32K83
1421061h10n50j162J4K10J55P46J028q09l89j565M51J833J217j272j033p59M02
1424290b293l73J967J96j63J254j660K47j250P64N55K45r41q05Q99J912j262j76
1427496h84q97J633q81j178M20q60J762m75P68k771J901N8j4m04K66J901r50o65
1430914a270K92K86j122k7j72P85J25J40j577j20J043P34j184P09N79r02P13o59
1434309a627N29m55J19j611K359j818m61J041l26N2O93q92J078p5j085L402l932
1437533c009K855j542r11P40J818k843J095Q56n95j00j02J254L18j663K593j955
1440549a191j624J134L89M96j516J870J257j783K31l21j377J457k564J933j098
1443400b707K433j889Q41m13K050k151O72J246q61j495K011l332L006j260j136
1446223b985M011k966K172j431J161j558N13l81J049l68p76R78O48j294m9L4K52
1449452i90l40L06p19J830J02j446j434J958j802P7Q94J363j310J141j241l0j27
1452657a768J119j319R12J25o27J58l93O1n91J928K45j752Q87J397j286j52K269
1455863A213k886J893k318K97K104j298p04J174m21J036K017k386m81k86K176k535
1458898a405m37J303l711K726J603j875m58L273j876j165J598K67m04Mn76l59J76
1462104a316O54M4R9q76O36P64k170K720q94r12N78m68M28L02K302k980j67j242
1465522b498J007N13L48m83j625J030o3n67k43R9L31P8j108J390L236k339l86L43
1468917i37p95O42k174K388p85j224J542n73q88L474j228j132L4J051q3n21O53
1472146e56j843J088J662p41K10j063P55p20j090o39J67L034o32k378K292j115
1475162a569j599J232J299L13r56Q23r7k831J758J473j144P5k12p12J711M90k600
1478387b546P63R59o15j295K493j449J980j396J405j405K9J74m93n48J028k62L32
1481592h46j86N01j681O14L3L27P55j200P55J315k057L95j765Q46J56m08P75J542
1485010a29j474l1j587K352K30Q94j336K004k915K563j077j322j243J695J543k20
1488027e3p61o1Ml92K46j537K446j842J310j736K150n61j235J02R50L00K94j63
1491422e39j586J792o51J207o00n1j88k70j653K788m313K974o28o8J320p55K35
1494651i86r41J179P31R83j29k449N71J933j489J057m294L138j115K380j280k207
1497663b918K379j053O56J241j970m96J886l5n80j137j052M20J8K121J010k89j210
1500892a009q3J296k39p21Q95k483P99M53Q32O90k157J350Q52j622N5J752m4p19
1504286a03k290K102m37j954K02J581N37l03P19j505L038l140J516j862K61j65
1507326a803J702L51m83l64m80L0k18K95j515p17J854j398J896m14J051j123Q36
1510532e00Q92j235J08Q17o09o40N7L48L16j31N07n76j137J00M40J751p43O85k778
1514139b328J667J040j404j99J133L46q38j217L095k422L10R95J035j78m84l69
1517155A82l749K867J052k389J752j883Q71J921j149N65j972K579l195J049J640
1520002A41p37L16r77J100R82j710J389j892n14O36l37k97L35n90L200k405l72
1523207a732K239k66m45j841J96J897l055K590J676k074K91j705J055l24J430Q66
1526224G98k305o9J552k010M75L324l136o48K165k248J157J743o14j029J017j2
1529259A60q87L74k87n99o18n7N48o67J743j025j16J368m38j228n64J243J029J14
1532654I3j910m27L86K00J845k65j223J351l78k201K557q30j392J198k92O4m53
1535883a677K01J446l50O48l27k87o63R34K68O89p63j459J922k449J088P63n87
1539088f03p35R21j171Q87J08R95j663J03p00K222m60j590J966k253K720j005L17
1542317E9j755J715J263j863P43r41J651k250m17L47j2K748j509J266q81j725N21
1545523a040j725K825o37P79k93o60O09K836k437M07k66o99J491j372O23k115R81
1548747f93m59n66J348P27n74q68J5K727j401k242K742k76j12j576p57L83l97K989
1552142A010k693j35K067j066N27j134K72J468J000j572J735k107n08M73M0k503
1555182c126J221N59J142J154l440L007n02j54j131Q09J099j483N27n75J739n23
1558198C23j495J783J72j214N87j116m01J601j149J131Q6p71p20J631q11j66J312
1561404G83j835P85p77j59M347l559k51k81J077r81J104j382R61j997J640q35J838
1564629D78m50R24p17J125k328J336l86P51j490r09O01j394J461J948m45L61l75
1567857D91J65j208J583j860Q7M08M94o12J86j411P65L175l818m17J011P80Q49
1571063F68M08j515J348M40L04l860J790j369K311j201R81j727P50N87j244L050
1574080A721j663r78m00K824k030j79j700K434M83j219r5R33Q67p87J552k817J135
1577308H1n62K256k313J53J699j892L97k41m29J14O19Q00k67j96N30o85l22K115
1580703A857k172N86J351j062j186j255L798m033J690R09p49J365q69M17q44l33
1583739e30J287k450J230K097q98O67l065M86J754j285j176J953Q4M9J38j750K24
1586944a185L254j256O63k344K494j038j80R61l940Q55K982k047J782j669J920
1589795A252m09k621K934j19m52n24K85n8r9Q02J300j797n32j496K012j722J450
1592996B06j336R31L39p3J017P58j306n13Q54r13l55M60j57J675q03j284j049J955
1596414D06o78J060j101q01J282Q3M11k25J601k112L56J180O15k640J748N05L23
1599620B013n75k435K903l391J424P01K471j91k824O97M26q59J612p92j867q60
1602659a547J434O87O97N7N07j452M59J139q52O07K21J808l693K900l031n4J631
1605865A518l00j253L096r85k630M94j28J285l50M07J409j032J641p20j500J51
1608900A103J53J947p06m47j845L44j692J115k73J176l7K69o92J568k146J930K90
1612106B057L18o9k506j37K677j162J435n1J749j106m93j014M84p50J539j949J945
1615312B967k517L328j029K37m91N79P41j583J717j411l62j149j176K367l5o92
1618351A491K050j629p44J464J582k1R60n216J729J466k050J833Q60j534P30N34
1621363C505l12k001R82k9K848p89n07K85l156L41L250j523k215K349k31m7k58
1624592B492o55R44Q18j811O5k27k89O52R38j158J327J571k306n75N21l52J008
1627798B963M20j392J154J036n45P70k595K73M89J719k037l27Q50k144P68P12o55
1631027A459J369n58R83k251L450k906K420K424l411J45P38j251J955k600j273
1633850F93N237k343O72M48j807P37m88J152J942m613K206r21J481J686n865L800
1636890D017M28r1L58k469J322J205j069J568m32k233J538r02K300k3j921n7m4
1640095C495K351j880J544j684M24m27J690j624j005M079j699l1L6j781L289r8
1643135F679k906q7J471j30M33R61r79K193r06j723L43j787K216l057N071k122
1646147E670J04l95o67K031J91k303J389N71j307O89J246m30J248r27k369K43J490
1649376F474J563l484J968N35N69M36J008r96r53Q09N02k222N87N33J044j233j15
1652582G025J657j708K315M56l33j473m86q96L206j402k38o25M02k61K33J694p5
1655787I491J059J540J131l054L79K414k079O80O64l99K91k107l52l72M01O26J700
1659016A2013j568L83J344p49N42N10q96l81R73p8O2l32PJ823m4K142l4j197P19
1662600A5239p54J201J881k111O61j598p30m72J435k82j12j056J428m39l77M80
1665635A4394J408O74l674J352J157j737K772l092Q94K4J373r08J253n40J309J001
1668652A7660J58M57k319K817j57r37J644l97o22R13J898K65j634j12J838j343
1671692B0129K756M01R68l05L380J742k63Q37O87K372j120J622K233J583L378p56
1674704C9644K081L571K899N001L496J0757J2738J7499K5556L1357L8165K5462
1676982B18226k765j2766m88P424k0035m2667l8533j8048r949n673m121J29M5K471
1679621G3250l94N267K133M915L112J0168R270J2997K0097K8007L7743M6880N7823
1682088C11268L4352J617m4K1869K1349m783m0177m3353k4738q928k1431l8405
1684367B08596n0519l0378j7332j2206n857m042j695k270K078k341R94J986M966
1686812I1980K032R646J1026J4390J9886L2171L9640M6061L5618O354j6425r464
1689090B82915n041k6895n3025m9920l5849k0318j4558r346m897m422l879k925
1691346E1840N97m030j434j440k030k636L208j946m08N09j293n65k507j939J423
1694196C7349K1J090j967N79O01m016J267j992r72p74q3k4k505K243j736O86j230
1697398B8537J233o38j337q41J72l43QJ140O05k733K200k405J896K38M90j931l13
1700627B5978r95J606k131J177n65Q19N6j071Q88J288n58J350O17q6Q14m09K254
1703832C1032j966l69n15K163j257R17k711J183q75q51R63P9J393N97k714K756
1706872B9825k200P99p97L639n01K22J668J43k15j07R23L013L53K479o15L717M26
1710078D2772Q44K797J815K112J60L526K497R97J2069N770J1724J6067K0226L2408
1712735A55784L9214M7840J9956k5250k3562P40J6540K1246j0779n2189m9435k8955
1714990A11150j5932j1448m146k307j710J579l50K513L780J842P256J0458P863
1717458A10548J6013K0114K3707L5408L3833J3324j0941o165J5350K9383L9801
1719547C20375K4021Q50j8575l7923k6402j768R689Q389l2200n9504m0937k6853
1721803A19162j5494j0210n653o431m034J053J686q48K205R65M903O898J1522J5552
1724460A21276J9832K5087L3782K9208p285k6777j4412J529J2518Q063l3999m6602
1726715A22220l0186j6785j2257o007o795k780j883k478l590j301N16k654J453
1729183C7473k188K76j311j57k010r44L64k867j195K346J96j897l010K258l233
1732010B4101J797j524k156r9j311J763j539k66M65p8r03l55J69J589j043j009
1735050A9601r62J41M72k018J330o48k17j292p36J93L57j23k906J126j217J970
1738086A5071p75K910m282L435m56N2j839O21R34l64m44M41Q43j241k210J27j006
1741291A1817M33m4J170q1k154K182j845o24m25J039J01o84l7K663j261j061P98
1744497A1987R93N56p44m3M16m80j00j629J443R07L90j585m17q89J288j247M60
1747726A1306j222J691k932Q18q11K557j627j655K538j243r94R17L09m45j706L658
1750738A1159l222Q40M25J72M60J301k752N26j26N36j518K503j244j216Q56r16
1753778G784N52m29O28k672Q02K304j446m44J336q79J32k75r26o29J932l920K955
1756983F805m87j323K628j941m31M69N79j823K384o99j180j47k58K017l318P65
1760023D040P08R0L39j83j54J531k890J246l61P02r80J458j353o20J1L09j93p8
1763418C622Q48R76k026k14L21L651k919o89K356j945K702k810j186R10l9k114
1766453A444L00K451j567K755j757K53K524k953P64J357k555K86J210p97K075J768
1769470G558j484j737K707K506k238R9J462j531p70M55p76k182J672O90j910J561
1772509F082j003J67j042j315K10K515J525q37k483K083r3o67N01o35J411k598
1775521C821J624l27N22j831K373J300j0l66o48J948j603N87l80j082r98J747k627
1778750D050J699M33j02R53m86j199J867l16n68k20q97p25N26J23j280J983l600
1781956B241L559j591K33J251l518J250K346k419j866J686N29j592r2J913J126
1784802E056k258J40J332J331j396J042j42j904J356M07O74j112j345m8L95J147
1787818D675p41k07k323J540J332m282K085l61J631j888J593j015J543M83j158
1790646B907p09J813j960o31p3J719N10j386L000l183N46J438J9j249K117O62n19
1793870E021k821L317j424K74R29J221l195J835k326q04J371j697J958n31J981
1796698E109j015J70R51l89k027l98J267O45o71k758K765J186n88j162j31P41M53
1799927D148P29o98O22N67j073n41K91k880K854o82O54L66j253om32R34O25j177
1803321C048J39P10L082j129l56M6O13k089k78J804k50n41k043K763j284J391p85
1806550D841k841K614J759k312o48k91K19m03P40J89o86J941l126J822J726k563
1809562B981K816n7M13R09j511L6K403j140J349k479J484j712R17k40P14j258l72
1812791E253L858O88j27j007r59M11M58m00J126r21N61K66r86O53j046J768j465
1815997H131k345K705J627j17o93J37K18K008K29k306J692k424L557m043K439l04
1819037A0511j389L728n13K06o51J634j055J456l526L358j82j395K172k118K508
1821859A4744k500k57qP89M06l18n79J023m42J134J316p04l30l98K747j503j153
1825088A3967oJ392P16J838q56j16J641k289J565Q51M1L03J228R47j01J041N95
1828294B2757L296M59q9R82K980R59R63O42N530J236K182K332J369N431L566M923
1831329E9518L080N911P906J0914J0326J9790K7623L1283M8979N4684M5309L8850
1833585C64173K6943J76J912O989j1770k1324l1899n8450n4861m5693l7268k5307
1835863A13621j5682q511l158k456l469q07Q82j098L565K558K463M211R712R551
1838502A11382J6445J4528K5552L2347M1974N2246M3704L6618O652j665o579k1076
1840780C52128j0431j7488l9721m2567m9529m9048l2317j8898j4469o651p440n664
1843059E7905l488k241k45l580l268r3j287j979j50j448J37k097K85j235j293j042
1846071C4881l105K63j98p89m14j766j706R05j48l04j335J07k72q32r82j019J530
1849300B4816j663Ko68k693N32J846j785k293J803N02L6K21l5k718R16q9k39J77
1852695A8668j363p26N09r87K13M35O35p04j151J880n44j694J145j863J452q84
1855711A5021J355j034k740M77j078Q72j231J965J8L008k501J68J063j878J977
1858557A5462o39J136j408k272N443k653o05j96N05m90Q21q06L33j742O65J617
1861574A5171j388P22j114m23j914J14K418r96j384r85j72K193j888J940l50J858
1864614A3802j957L196n71m09R50K615l068j022r55K911J582l756N56N08p87o86
1867626A2909K650j346p84K501m116K554J062r23l624R26J424j800K190K30l58
1870476A3495j006K710J393l324K610k991J594O09j069K95q5m93K36P99j468J76
1873493A3481K903j323k078K043m08l6N90k627K171J562k034p99J810j29j569N09
1876528A4066l02K749n57k998J766J933k556J208O12R36k179k56K142j580M001
1879355A8985j976K5J444j570K895o57J913j21M38j7K76n96Q23J431N69j533J570
1882584B3899K185K5L407O97J486L437K619J975R96K898N310J033N187M668N074
1885407F4896O400R054J1804J7824K0669L2457L9330M1276M4405M2931M4872L3752
1887686D09670L461j1297j1748j7809m4331n6441m6999m5158l5213l0085j5169
1889776I8881j0380m775o779o18r75k194L37L148n98L980K246K107L927Q010P307
1892598A03624J1772J5790K1603K7090L6420M1253L9960L7425L9005J9629p808
1894688C85763r768j3453k9806m6516n0483m0938l7955l2846k2828j4936j0874
1896754G5360p274o758l998k606m721k441j355j513k390k46r08o59p67k64l056
1899605C6404M22k287j298j35M11j995k758J203k150K38k517L97J729j946r87k440
1902640B2291N1m69K159k474k269J198Q85k617j697J009j329J71O09m09O58o56
1905657A7111k470j424K528M63j893K473k673K808j115r56K749k480Q77L72j832
1908503A4538o0p18j593m86r51j229L036k308L28K77j867L335p56j514n0K007j01
1911708A1888R68O05j608L406l067k043Q70m4O44j061k389K195J026J389o33q24
1914725A1322N86J014k189M6o99j421J485j806J142q53j77n0j114K01k43q11J93
1917954F626j967M15R25P61K19p30m67L157k889J782k696O74K91k191L947j699
1920966F158j320j28R13R83M9P97j005k99j731k9Q34r91K49k157J977k76O88M80
1924384E192j094J374j521M62L75k099K592j31M61j597j600K621q17r3L70l560
1927400I35K32K463J059j924K12j314J355j572M7J515k058K377r32j244J629p86
1930440A994k77J61L28J346k673K58K116L35j166q82n46m82J005j00q17J123K202
1933646C925j060M26j526J422j476J199K147r06p8J576M75K763m307j490L643j886
1936681D847j68j172j775j177K288l03R1K65p60q55K215j259J73j507J569O64k086
1939887A050j294J591Q46L59m25o93O45j744K499q70o03k79J622M27k141J245J32
1943116B367j175m68J918k159K237j385N95m93k412K66K449M68k154K568P95N2
1946132C469J65o76k15J17J745Q8o48j463J127k074K846k592L823n80j882K138
1949167E388j87o68J55j452K215j454J677n86j025j37Kj499N67K110M10k177k94
1952373C045M019j344m16P36L92k077o04P8N63j531J287K140K6Q51K503n43N08
1955579I633j222J485J46k32m27k920J258m13q77k333J248R51P78O24k52k13p84
1958808F450J127Kk031K174n4r1L244k394j878j92m50J639J829k326m95O51P94
1962013G999o11K283j913K14K153N49r95J41p74J136j359J582o03k88O78P59j397
1965238I554j84j23K120j37n84M25o39j000J389O9J201L14M37o99K083o61J611
1968443A5176M74L409l28R29J335P06o99J860j083L000J539K614P99M858K780P064
1971483D4433L28N411O966N681L562O356M142O794K884R412Q736J2474J5443K7235
1974117A59857L1015N0977P1506R5631J33624J55220J49372J06203L9621n1615
1976017I41411j13907j51262j67697j58707j07944o5251l8527k4557j3268r610
1977918I0681q548m106n813l195p935M19m068j100J361k554p65N94k155p49J362
1980741E3429n538q79k429q13j843j170o79M5k559k149q14j381j804k863j6l68
1983780B8169k599J063K7k920J684k105M50m604J233L7k618J631j866k042J368
1986603A6908j777k106J668q38j491R99Q3j218J23K169k183J024r62n91K89r85
1989643A1112j392J686k331l72k286L198m088L701k179q20P69j823J358J19M74
1992466G126k372N58P10J344p79l0L3j047r86L151P4k01j01J145j219q42j700K957
1995884G821J666k253K59j601o69j291L540k611M62p51L531l415n23j217o15R89
1998900C322k529R04Q36k276J604K481k135J268O2j985J576q63J789j532L3J440
2001940C995k272j63J92J670n65k315M58J573M56k110J744k06o49K96k5J239k076
2005146A242J89j259J681r03K190o76K491k220J390j578l02n32k7j58P08j247j533
2008370e44J556O85K552m041L47j252P68m43j76j334J969l06p15P58m0m99J30j273
2011765a858Q67j990N92J444J713L07j103k592n86K781l012L552j911K069j442
2014592a169l92L142m578Q72J186l613L932k30j313O1J732l390J693J077o87j469
2017632c146n33K13k3K20N56j049R99P92m10Q18q35r03L84j462P35J682j756R73
2021027b745j829J261k90n94J430m12Q32j587J406n18k139K285j170L57rJ46k58
2024251c834l91j05J617m91P38k681N63L86N91j154O23j81K853j536J524m838K700
2027457c616j8l29N4M59Pn17n13J027j182R17J791p40k638K519k73l3J248l736
2030875e573J970J60j1o04j19N5M86n31J39N10j04r41J379N0j845Q75m38q01J446
2034459c897j34l95k548L684j715Q54L17J261O47l363K51K434j863J4P87M73J76
2037688c017J386j289m30J567j328K314j543K721k513Q02K196k245j556M39k004
2040515d500Q82j263K286k236L38j947Q23K423O19k250j216O62J677j847N95n43
2043551e497j016J804O8K05p32M92m96Q83j969O24L10O35j186J342k397K001R41
2046756c988p17M44n45j65m85K277k5j275q63K30j734J179N93j751K245n72K81
2049962d871j383J553
##END=
