# Supplementary material for: HIVprotI: an integrated web based platform for prediction and design of HIV proteins inhibitors
Source: J Cheminform. 2018 Mar 9;10:12. doi: 10.1186/s13321-018-0266-y (PMC5845081; doi:10.1186/s13321-018-0266-y)
Supplement: Supplementary file 2 — Additional file 2. Source code of HIVProtI web server. [file 13321_2018_266_MOESM2_ESM.zip › HIVprotI_Source-code/hivprotI/cdw/data/spectra/PE1800.DX]

##TITLE= Isobutylacrylat 1 ul
##JCAMP-DX= 4.24
##DATA TYPE=INFRARED SPECTRUM

##ORIGIN=
##OWNER=

##DATE= 91/06/18
##TIME=  10:24.56   
##SPECTROMETER/DATA SYSTEM= PERKIN-ELMER 1800
##SPECTROMETER SETTINGS= DETECTOR=;
  MODENAME=;ID=
  APODIZATION= MEDIUM;
##RESOLUTION=4.00
##DATA PROCESSING= SMOOTHING= none;
##XUNITS= 1/CM
##YUNITS= TRANSMITTANCE 
##XFACTOR=1.00
##FIRSTX=4000.00
##LASTX=700.00
##DELTAX=-1.00
##NPOINTS=3301
##YFACTOR=0.0001
##MINY=0.8631
##MAXY=1.0189
##FIRSTY=1.0160
##XYDATA= (X++(Y..Y))
4000 +10160+10159+10159+10158+10158+10157+10157+10156+10155+10154+10154
3989 +10153+10154+10154+10154+10154+10154+10154+10154+10154+10154+10155
3978 +10155+10155+10156+10156+10155+10154+10154+10153+10153+10153+10153
3967 +10153+10154+10154+10154+10153+10153+10152+10151+10151+10151+10151
3956 +10151+10152+10152+10152+10152+10152+10151+10151+10151+10151+10151
3945 +10151+10151+10150+10150+10150+10150+10150+10150+10151+10151+10151
3934 +10151+10151+10151+10150+10149+10149+10149+10149+10150+10150+10151
3923 +10151+10152+10153+10154+10154+10154+10154+10153+10151+10148+10146
3912 +10143+10142+10143+10145+10149+10154+10160+10166+10170+10172+10172
3901 +10170+10166+10161+10156+10152+10149+10148+10147+10148+10149+10150
3890 +10151+10152+10153+10153+10154+10154+10154+10154+10153+10152+10151
3879 +10151+10150+10150+10151+10153+10155+10157+10159+10161+10163+10164
3868 +10164+10164+10163+10160+10157+10154+10151+10150+10150+10153+10158
3857 +10166+10174+10181+10187+10189+10187+10181+10173+10163+10154+10147
3846 +10143+10144+10147+10153+10159+10165+10169+10171+10170+10168+10164
3835 +10160+10156+10153+10150+10147+10144+10142+10141+10141+10142+10144
3824 +10148+10152+10157+10160+10163+10164+10163+10160+10156+10151+10147
3813 +10143+10141+10139+10139+10141+10143+10146+10149+10151+10153+10155
3802 +10155+10154+10152+10149+10145+10141+10137+10132+10128+10125+10122
3791 +10120+10119+10119+10119+10121+10122+10124+10125+10126+10127+10127
3780 +10126+10125+10124+10123+10122+10123+10123+10125+10127+10129+10131
3769 +10132+10133+10134+10134+10133+10132+10132+10132+10133+10135+10138
3758 +10141+10146+10151+10156+10161+10166+10170+10175+10178+10181+10182
3747 +10182+10180+10175+10169+10163+10157+10152+10150+10150+10152+10155
3736 +10158+10160+10159+10156+10151+10144+10138+10132+10129+10128+10128
3725 +10129+10130+10130+10128+10125+10121+10119+10119+10120+10124+10129
3714 +10134+10138+10140+10140+10137+10134+10130+10127+10125+10124+10124
3703 +10124+10123+10122+10121+10119+10118+10117+10118+10121+10124+10129
3692 +10133+10136+10138+10139+10137+10134+10131+10127+10123+10121+10121
3681 +10122+10126+10131+10137+10143+10149+10153+10155+10155+10153+10149
3670 +10143+10137+10132+10127+10123+10120+10118+10117+10117+10117+10118
3659 +10119+10121+10123+10126+10129+10133+10137+10140+10142+10143+10143
3648 +10141+10138+10135+10130+10125+10121+10116+10113+10110+10109+10109
3637 +10111+10114+10118+10122+10127+10130+10133+10133+10133+10131+10128
3626 +10125+10123+10121+10120+10120+10121+10123+10125+10127+10128+10129
3615 +10129+10129+10128+10127+10126+10125+10124+10123+10122+10120+10119
3604 +10118+10117+10116+10115+10114+10114+10114+10114+10114+10114+10115
3593 +10115+10116+10117+10117+10118+10119+10119+10119+10118+10117+10115
3582 +10114+10112+10111+10110+10110+10110+10111+10112+10113+10114+10114
3571 +10115+10116+10118+10119+10120+10120+10120+10119+10117+10114+10112
3560 +10110+10108+10108+10108+10109+10110+10111+10111+10111+10110+10110
3549 +10109+10109+10109+10109+10110+10110+10110+10109+10108+10107+10106
3538 +10106+10106+10106+10107+10108+10108+10108+10108+10107+10107+10107
3527 +10108+10108+10109+10109+10109+10108+10106+10104+10103+10102+10102
3516 +10103+10105+10106+10107+10108+10108+10108+10107+10107+10107+10107
3505 +10108+10108+10109+10109+10109+10108+10106+10105+10103+10102+10101
3494 +10101+10101+10101+10101+10100+10099+10098+10097+10097+10097+10097
3483 +10098+10098+10098+10099+10098+10098+10097+10097+10096+10096+10096
3472 +10095+10095+10094+10094+10094+10093+10093+10093+10094+10094+10095
3461 +10095+10096+10096+10097+10098+10099+10099+10100+10101+10102+10102
3450 +10102+10102+10101+10101+10100+10099+10098+10098+10098+10098+10099
3439 +10099+10100+10101+10101+10101+10101+10101+10101+10101+10101+10101
3428 +10101+10102+10102+10102+10102+10102+10102+10101+10101+10101+10101
3417 +10100+10100+10100+10099+10099+10099+10098+10098+10098+10098+10097
3406 +10097+10097+10097+10097+10096+10096+10097+10097+10098+10098+10098
3395 +10098+10098+10097+10097+10096+10096+10096+10097+10098+10098+10098
3384 +10098+10098+10097+10095+10094+10093+10093+10093+10093+10094+10094
3373 +10095+10095+10095+10095+10094+10094+10095+10095+10095+10096+10096
3362 +10096+10095+10095+10094+10094+10094+10094+10094+10093+10093+10093
3351 +10092+10091+10090+10089+10089+10089+10090+10091+10093+10094+10094
3340 +10095+10095+10095+10095+10094+10093+10093+10092+10092+10091+10091
3329 +10091+10092+10092+10093+10093+10094+10094+10094+10094+10093+10093
3318 +10092+10092+10092+10093+10093+10094+10094+10094+10094+10093+10093
3307 +10093+10093+10093+10093+10093+10093+10092+10092+10091+10091+10091
3296 +10090+10091+10091+10092+10092+10092+10092+10091+10091+10091+10090
3285 +10090+10091+10091+10091+10091+10090+10090+10089+10088+10088+10087
3274 +10087+10088+10088+10089+10089+10089+10089+10089+10089+10089+10089
3263 +10090+10090+10090+10090+10089+10089+10088+10087+10087+10086+10086
3252 +10086+10086+10085+10085+10084+10083+10083+10082+10082+10083+10083
3241 +10084+10085+10085+10085+10086+10085+10085+10085+10084+10084+10083
3230 +10083+10082+10081+10081+10080+10080+10079+10079+10080+10080+10080
3219 +10081+10081+10081+10081+10081+10081+10081+10081+10081+10081+10081
3208 +10081+10081+10080+10080+10079+10078+10078+10077+10077+10077+10077
3197 +10076+10076+10076+10076+10076+10076+10075+10075+10075+10074+10074
3186 +10073+10073+10073+10073+10073+10073+10073+10074+10074+10073+10073
3175 +10073+10072+10072+10072+10072+10072+10072+10072+10073+10073+10073
3164 +10073+10072+10072+10072+10071+10071+10072+10072+10073+10073+10074
3153 +10074+10074+10074+10073+10073+10073+10072+10072+10072+10072+10071
3142 +10071+10070+10070+10069+10068+10068+10068+10068+10069+10069+10070
3131 +10070+10070+10069+10069+10068+10067+10065+10063+10061+10059+10056
3120 +10053+10051+10049+10047+10046+10045+10045+10044+10044+10043+10042
3109 +10042+10041+10042+10043+10044+10046+10049+10051+10053+10054+10055
3098 +10056+10057+10058+10059+10061+10062+10063+10064+10064+10064+10063
3087 +10062+10061+10060+10059+10059+10059+10059+10059+10058+10058+10057
3076 +10057+10058+10058+10059+10061+10062+10062+10062+10061+10061+10060
3065 +10059+10058+10058+10058+10057+10057+10056+10054+10052+10050+10048
3054 +10047+10045+10044+10043+10042+10041+10039+10038+10037+10037+10036
3043 +10036+10036+10036+10037+10037+10037+10038+10038+10039+10039+10040
3032 +10041+10043+10044+10045+10045+10045+10045+10046+10046+10046+10046
3021 +10046+10046+10045+10045+10044+10043+10042+10040+10039+10038+10037
3010 +10035+10033+10030+10027+10023+10019+10014+10009+10004+9999+9993+9986
2998 +9977+9967+9955+9941+9925+9906+9884+9861+9835+9807+9777+9745+9713+9680
2984 +9647+9615+9584+9556+9531+9508+9490+9474+9462+9453+9446+9443+9442+9445
2970 +9451+9460+9473+9489+9507+9527+9548+9568+9588+9606+9622+9636+9649+9660
2956 +9672+9682+9693+9703+9712+9721+9730+9738+9745+9753+9761+9769+9777+9785
2942 +9793+9800+9808+9815+9822+9829+9836+9843+9850+9856+9862+9868+9873+9877
2928 +9881+9885+9888+9891+9894+9897+9899+9900+9901+9901+9901+9901+9901+9901
2914 +9902+9902+9902+9902+9901+9900+9899+9897+9895+9894+9893+9892+9890+9889
2900 +9887+9886+9884+9881+9879+9877+9875+9874+9872+9872+9872+9873+9874+9876
2886 +9879+9883+9888+9893+9900+9906+9913+9920+9928+9936+9944+9953+9962+9971
2872 +9980+9988+9995+10001+10006+10010+10014+10017+10020+10023+10026+10029
2860 +10032+10034+10037+10038+10040+10041+10042+10042+10043+10044+10045
2849 +10045+10046+10046+10046+10046+10046+10047+10047+10048+10048+10048
2838 +10049+10049+10049+10049+10049+10049+10049+10049+10050+10050+10050
2827 +10050+10050+10050+10050+10050+10051+10051+10052+10052+10053+10053
2816 +10053+10054+10054+10054+10054+10055+10055+10055+10055+10055+10055
2805 +10055+10055+10055+10055+10056+10056+10056+10057+10057+10057+10057
2794 +10057+10056+10056+10056+10055+10055+10055+10055+10055+10055+10056
2783 +10056+10056+10056+10056+10056+10056+10056+10056+10056+10056+10055
2772 +10055+10055+10055+10055+10055+10055+10055+10055+10055+10055+10055
2761 +10055+10055+10055+10055+10055+10055+10055+10054+10054+10053+10053
2750 +10052+10051+10051+10050+10050+10050+10051+10051+10051+10052+10052
2739 +10052+10052+10052+10052+10052+10052+10052+10052+10052+10052+10052
2728 +10053+10053+10053+10054+10054+10055+10056+10056+10056+10056+10056
2717 +10056+10056+10056+10057+10057+10058+10058+10058+10058+10058+10057
2706 +10057+10056+10056+10056+10057+10057+10057+10057+10057+10057+10057
2695 +10057+10057+10057+10057+10057+10057+10057+10057+10057+10057+10056
2684 +10056+10056+10056+10056+10056+10056+10056+10055+10055+10055+10055
2673 +10055+10056+10056+10056+10056+10056+10055+10055+10054+10054+10054
2662 +10054+10054+10054+10054+10054+10054+10054+10054+10054+10054+10054
2651 +10055+10055+10055+10056+10056+10056+10056+10056+10055+10055+10055
2640 +10055+10055+10055+10055+10055+10055+10055+10055+10055+10056+10056
2629 +10056+10056+10056+10056+10056+10055+10055+10055+10055+10056+10056
2618 +10056+10056+10056+10056+10056+10055+10055+10055+10055+10054+10054
2607 +10054+10054+10054+10054+10054+10054+10055+10055+10055+10055+10055
2596 +10055+10054+10054+10054+10054+10054+10054+10054+10054+10055+10055
2585 +10055+10054+10054+10054+10054+10054+10054+10054+10054+10054+10054
2574 +10054+10054+10054+10054+10054+10054+10054+10054+10054+10054+10054
2563 +10054+10054+10054+10054+10054+10054+10054+10054+10054+10054+10054
2552 +10054+10054+10054+10054+10054+10054+10054+10054+10055+10055+10055
2541 +10055+10055+10055+10055+10055+10054+10054+10054+10054+10054+10053
2530 +10053+10053+10052+10052+10052+10052+10052+10053+10053+10053+10053
2519 +10053+10053+10053+10053+10053+10053+10054+10054+10054+10054+10054
2508 +10053+10053+10052+10052+10052+10052+10052+10052+10052+10052+10052
2497 +10051+10051+10051+10051+10051+10051+10051+10051+10051+10051+10051
2486 +10051+10051+10051+10051+10051+10052+10052+10052+10052+10052+10051
2475 +10051+10050+10050+10050+10050+10050+10050+10050+10050+10050+10050
2464 +10050+10050+10050+10050+10051+10051+10052+10052+10052+10051+10051
2453 +10051+10051+10051+10051+10052+10052+10052+10052+10051+10051+10051
2442 +10051+10051+10051+10052+10052+10052+10052+10052+10051+10051+10051
2431 +10051+10051+10051+10051+10051+10051+10051+10051+10051+10051+10051
2420 +10051+10052+10052+10052+10052+10051+10051+10051+10051+10051+10051
2409 +10051+10051+10051+10051+10050+10050+10049+10049+10049+10048+10049
2398 +10049+10049+10049+10049+10049+10049+10048+10048+10048+10048+10048
2387 +10047+10047+10045+10044+10042+10040+10037+10034+10031+10029+10026
2376 +10024+10022+10020+10018+10016+10014+10013+10011+10010+10009+10008
2365 +10008+10007+10007+10006+10006+10006+10005+10005+10005+10006+10007
2354 +10008+10010+10011+10012+10013+10014+10014+10013+10013+10012+10012
2343 +10012+10012+10013+10013+10013+10014+10014+10014+10013+10013+10013
2332 +10013+10014+10014+10014+10015+10015+10016+10016+10017+10017+10018
2321 +10018+10019+10020+10020+10021+10022+10023+10025+10026+10027+10028
2310 +10029+10030+10031+10031+10032+10033+10033+10034+10035+10036+10036
2299 +10037+10038+10038+10039+10039+10040+10040+10041+10041+10042+10042
2288 +10043+10043+10043+10043+10043+10044+10044+10044+10044+10044+10043
2277 +10043+10043+10043+10043+10043+10043+10043+10044+10044+10044+10043
2266 +10043+10043+10042+10042+10042+10042+10043+10043+10043+10043+10043
2255 +10043+10043+10043+10043+10044+10044+10044+10044+10044+10044+10044
2244 +10043+10043+10043+10043+10043+10044+10044+10044+10044+10044+10044
2233 +10044+10044+10044+10044+10044+10045+10045+10045+10044+10044+10044
2222 +10044+10044+10044+10044+10044+10044+10044+10044+10043+10042+10042
2211 +10042+10042+10043+10043+10043+10044+10043+10043+10043+10042+10042
2200 +10042+10043+10043+10044+10044+10044+10044+10043+10043+10042+10042
2189 +10042+10042+10042+10042+10042+10042+10041+10041+10041+10041+10041
2178 +10041+10041+10042+10042+10042+10042+10042+10042+10042+10041+10041
2167 +10042+10042+10042+10042+10042+10042+10042+10042+10042+10042+10042
2156 +10042+10042+10042+10042+10041+10041+10041+10041+10040+10040+10040
2145 +10040+10040+10040+10040+10040+10040+10040+10040+10040+10040+10040
2134 +10040+10040+10039+10039+10039+10039+10038+10038+10038+10038+10038
2123 +10038+10038+10038+10038+10038+10038+10037+10037+10037+10037+10037
2112 +10037+10037+10037+10037+10037+10037+10037+10036+10036+10036+10037
2101 +10037+10037+10037+10037+10036+10036+10036+10036+10036+10036+10036
2090 +10036+10036+10036+10036+10036+10036+10036+10036+10036+10037+10038
2079 +10038+10038+10038+10038+10038+10037+10037+10037+10037+10037+10037
2068 +10037+10038+10037+10037+10037+10037+10036+10036+10037+10037+10037
2057 +10037+10036+10036+10036+10036+10036+10036+10036+10037+10037+10037
2046 +10037+10037+10036+10036+10035+10035+10035+10035+10035+10035+10035
2035 +10034+10034+10033+10033+10033+10033+10033+10034+10034+10034+10034
2024 +10033+10033+10032+10032+10032+10033+10033+10034+10034+10034+10034
2013 +10033+10033+10033+10033+10033+10034+10034+10034+10034+10034+10034
2002 +10034+10034+10034+10034+10035+10035+10036+10036+10036+10036+10036
1991 +10036+10035+10036+10036+10036+10036+10036+10036+10036+10036+10036
1980 +10035+10035+10035+10035+10036+10035+10035+10035+10034+10034+10034
1969 +10034+10034+10035+10035+10035+10034+10034+10033+10033+10032+10032
1958 +10032+10032+10032+10032+10032+10031+10031+10030+10029+10029+10029
1947 +10029+10029+10029+10029+10028+10027+10026+10025+10024+10023+10022
1936 +10021+10021+10020+10019+10019+10018+10018+10018+10018+10018+10019
1925 +10020+10022+10023+10025+10026+10026+10027+10027+10027+10027+10026
1914 +10026+10027+10027+10027+10028+10028+10029+10029+10029+10029+10029
1903 +10030+10030+10030+10031+10031+10032+10032+10032+10033+10033+10033
1892 +10034+10034+10034+10034+10034+10033+10032+10032+10032+10031+10031
1881 +10032+10032+10032+10032+10032+10032+10032+10032+10033+10034+10035
1870 +10036+10037+10038+10037+10036+10035+10033+10032+10031+10030+10030
1859 +10031+10031+10031+10031+10030+10030+10029+10029+10029+10030+10032
1848 +10034+10035+10036+10037+10036+10035+10034+10032+10031+10030+10030
1837 +10030+10030+10030+10031+10031+10032+10032+10033+10034+10035+10035
1826 +10034+10033+10031+10029+10026+10025+10024+10024+10024+10024+10024
1815 +10023+10022+10021+10020+10019+10018+10019+10019+10020+10020+10020
1804 +10019+10018+10017+10017+10017+10017+10018+10019+10020+10020+10018
1793 +10016+10013+10010+10007+10005+10002+10000+9997+9994+9989+9984+9978
1781 +9972+9966+9961+9956+9950+9944+9935+9923+9909+9891+9870+9848+9823+9797
1767 +9769+9739+9705+9668+9628+9584+9537+9488+9439+9390+9344+9301+9261+9226
1753 +9195+9169+9149+9133+9123+9119+9118+9124+9132+9145+9162+9183+9209+9238
1739 +9273+9311+9354+9399+9446+9492+9537+9579+9617+9652+9683+9710+9735+9759
1725 +9782+9804+9825+9847+9867+9885+9902+9915+9927+9936+9943+9948+9953+9957
1711 +9961+9965+9970+9975+9981+9987+9994+10001+10008+10015+10021+10026+10029
1698 +10031+10030+10028+10025+10022+10019+10018+10018+10021+10025+10030
1687 +10035+10040+10043+10044+10043+10042+10039+10037+10035+10034+10034
1676 +10035+10037+10039+10040+10042+10042+10042+10041+10040+10038+10036
1665 +10035+10034+10033+10033+10033+10034+10035+10036+10039+10041+10043
1654 +10044+10044+10043+10039+10034+10026+10017+10007+9997+9988+9981+9975
1642 +9972+9971+9970+9971+9971+9971+9971+9970+9969+9968+9967+9967+9967+9969
1628 +9971+9975+9978+9982+9985+9988+9991+9994+9996+9999+10001+10003+10005
1615 +10006+10007+10007+10007+10008+10008+10009+10010+10012+10014+10016
1604 +10017+10019+10020+10021+10022+10022+10023+10024+10025+10027+10028
1593 +10029+10030+10030+10031+10031+10031+10032+10032+10033+10034+10035
1582 +10037+10039+10042+10044+10047+10049+10051+10053+10054+10054+10054
1571 +10053+10051+10049+10048+10047+10048+10050+10054+10059+10065+10071
1560 +10076+10080+10082+10081+10077+10072+10065+10058+10052+10048+10046
1549 +10046+10049+10054+10060+10065+10070+10074+10075+10074+10072+10068
1538 +10064+10059+10055+10051+10048+10046+10044+10043+10042+10043+10043
1527 +10045+10047+10049+10051+10053+10055+10055+10054+10052+10048+10044
1516 +10040+10037+10036+10036+10038+10041+10045+10047+10049+10048+10046
1505 +10042+10036+10031+10025+10021+10018+10016+10015+10014+10013+10011
1494 +10008+10005+10001+9997+9993+9988+9984+9978+9973+9966+9960+9953+9948
1481 +9943+9940+9937+9936+9936+9935+9934+9933+9930+9928+9925+9923+9921+9920
1467 +9921+9922+9924+9928+9932+9936+9941+9947+9952+9957+9961+9964+9966+9968
1453 +9968+9969+9970+9971+9972+9974+9975+9977+9979+9980+9981+9982+9983+9984
1439 +9985+9986+9987+9986+9985+9983+9979+9975+9969+9963+9956+9948+9938+9928
1425 +9915+9899+9881+9860+9836+9809+9782+9755+9730+9707+9688+9672+9661+9653
1411 +9648+9646+9646+9647+9650+9655+9662+9672+9685+9701+9720+9740+9762+9783
1397 +9803+9821+9836+9849+9859+9867+9874+9880+9887+9894+9901+9909+9916+9922
1383 +9928+9933+9936+9940+9943+9946+9949+9952+9956+9959+9962+9964+9965+9967
1369 +9968+9970+9973+9976+9979+9983+9986+9988+9989+9989+9990+9989+9989+9989
1355 +9990+9990+9990+9990+9990+9989+9989+9988+9987+9987+9987+9988+9988+9989
1341 +9989+9989+9989+9988+9988+9987+9986+9986+9986+9985+9985+9984+9983+9982
1327 +9981+9979+9977+9974+9971+9968+9964+9960+9954+9948+9941+9933+9924+9914
1313 +9904+9892+9880+9867+9854+9839+9824+9808+9792+9776+9760+9746+9733+9722
1299 +9712+9705+9699+9696+9693+9692+9693+9694+9696+9699+9703+9706+9710+9712
1285 +9713+9712+9709+9703+9695+9683+9669+9652+9633+9611+9588+9564+9540+9515
1271 +9490+9467+9446+9427+9410+9397+9388+9383+9382+9384+9391+9401+9414+9430
1257 +9450+9471+9495+9521+9548+9576+9605+9634+9662+9689+9715+9739+9761+9781
1243 +9800+9816+9831+9844+9856+9866+9875+9883+9889+9894+9898+9901+9904+9905
1229 +9907+9907+9908+9907+9906+9904+9901+9898+9893+9888+9881+9873+9863+9851
1215 +9837+9818+9796+9768+9734+9696+9651+9601+9546+9486+9423+9357+9288+9218
1201 +9148+9078+9010+8945+8882+8826+8774+8730+8693+8664+8645+8634+8631+8637
1187 +8649+8670+8697+8729+8767+8809+8856+8907+8960+9016+9073+9131+9188+9244
1173 +9298+9349+9397+9443+9486+9527+9566+9604+9639+9672+9703+9731+9756+9779
1159 +9800+9819+9836+9853+9868+9882+9894+9906+9916+9925+9932+9939+9945+9951
1145 +9956+9961+9966+9971+9975+9978+9981+9984+9986+9988+9991+9993+9996+9998
1131 +9999+10001+10002+10002+10003+10004+10004+10004+10005+10006+10006+10006
1119 +10006+10006+10006+10006+10006+10006+10006+10007+10007+10007+10007
1108 +10007+10007+10007+10007+10006+10006+10006+10006+10005+10005+10005
1097 +10004+10003+10002+10001+9999+9998+9996+9994+9991+9988+9985+9981+9976
1084 +9971+9965+9959+9951+9942+9932+9920+9906+9889+9870+9849+9826+9801+9775
1070 +9749+9724+9700+9679+9660+9644+9631+9621+9614+9609+9608+9610+9614+9621
1056 +9631+9644+9660+9678+9698+9720+9742+9765+9787+9808+9829+9848+9866+9882
1042 +9897+9911+9924+9935+9945+9954+9962+9969+9974+9978+9982+9984+9986+9987
1028 +9988+9988+9987+9986+9983+9979+9974+9967+9958+9947+9935+9921+9907+9893
1014 +9879+9865+9852+9840+9829+9820+9811+9803+9797+9791+9787+9783+9781+9780
1000 +9780+9781+9783+9785+9788+9791+9794+9796+9799+9801+9804+9807+9810+9814
986 +9819+9824+9829+9835+9839+9844+9847+9850+9853+9855+9857+9859+9861+9863
972 +9864+9865+9866+9866+9866+9867+9867+9868+9869+9870+9873+9875+9879+9883
958 +9888+9893+9899+9905+9911+9917+9923+9927+9932+9936+9940+9944+9948+9952
944 +9956+9960+9964+9967+9969+9972+9974+9976+9977+9979+9982+9984+9986+9987
930 +9989+9990+9991+9991+9992+9993+9995+9996+9998+9999+10000+10001+10001
917 +10001+10001+10001+10002+10002+10003+10003+10004+10004+10004+10004+10004
905 +10005+10005+10006+10006+10007+10008+10008+10008+10008+10009+10009+10010
893 +10011+10012+10013+10014+10015+10016+10016+10016+10016+10017+10017+10017
881 +10018+10018+10018+10019+10019+10018+10018+10018+10018+10018+10019+10019
869 +10019+10019+10020+10019+10019+10019+10018+10018+10018+10018+10018+10018
857 +10018+10017+10017+10017+10017+10016+10016+10016+10015+10015+10014+10014
845 +10013+10012+10011+10010+10009+10008+10006+10005+10004+10003+10001+10000
833 +9998+9996+9993+9991+9988+9986+9983+9981+9978+9975+9973+9970+9966+9963
819 +9960+9957+9954+9951+9949+9947+9945+9943+9942+9942+9943+9944+9947+9950
805 +9954+9959+9963+9968+9972+9976+9980+9984+9988+9993+9998+10002+10007
792 +10010+10014+10017+10020+10022+10025+10028+10031+10034+10037+10039+10040
780 +10041+10041+10042+10042+10043+10045+10046+10048+10049+10050+10050+10050
768 +10050+10049+10050+10050+10051+10052+10053+10053+10053+10053+10052+10052
756 +10052+10053+10054+10056+10057+10057+10057+10057+10056+10055+10054+10054
744 +10054+10055+10056+10058+10059+10059+10060+10060+10060+10060+10061+10062
732 +10063+10064+10065+10066+10066+10067+10067+10068+10069+10071+10072+10073
720 +10072+10070+10068+10068+10069+10074+10081+10089+10093+10094+10088+10080
708 +10072+10068+10073+10087+10106+10125+10138+10138+10124
##END=
