# Supplementary material for: HIVprotI: an integrated web based platform for prediction and design of HIV proteins inhibitors
Source: J Cheminform. 2018 Mar 9;10:12. doi: 10.1186/s13321-018-0266-y (PMC5845081; doi:10.1186/s13321-018-0266-y)
Supplement: Supplementary file 2 — Additional file 2. Source code of HIVProtI web server. [file 13321_2018_266_MOESM2_ESM.zip › HIVprotI_Source-code/hivprotI/cdw/data/spectra/SPECFILE.DX]

##TITLE=POLYETHYLENE
##JCAMP-DX=4.24
##DATA TYPE=INFRARED SPECTRUM
##DATE=03/30/90
##TIME=10:47:11
##OWNER=(c) by Peter Lampen 12.12.91
##ORIGIN=Peter Lampen
##SPECTROMETER/DATA SYSTEM=SPECTRAFILE-IR / XXIR  
##DATA PROCESSING=Dir
##XUNITS=1/CM
##YUNITS=TRANSMITTANCE
##XFACTOR=0.125
##YFACTOR=0.00312499
##FIRSTX=400.000000
##LASTX=4000.000000
##NPOINTS=1801
##MAXY=99.999750
##FIRSTY=97.7404
##DELTAX=2.000000
##XYDATA=(X++(Y..Y))
3200C1276%Sj05Sl3Sm2SJ44So5Sn7SJ8SK7Sq3SK3SO2Sj4SJ28SL0SM1SQ0SK7SM4S
3519C1501K3SJ0SQ2SL1Sk8SK2Sj8SMSK5SkSn4SJ2Sm0Sl9Sm2Sj8Sl4So0SJSk6Sk7S
3855C1323j4Sk3Sl3Sj1Sj6Sj3SPSj2SJSRSJ4SQSL7SJ2SM4SK5SN0SK8SL4SN1SL9S
4191C1560M9SM6SL9SL6SL1SM9SK8SnSK1SJ4SlSOSj2Sj0Sj5Sk7Sl5Sk7Sl9Sn0Sl0S
4527C1626l8Sm0Sk7Sm9Sj7Sl5Sk9Sj4Sk4Sk2SpSj8SLSOTK1SL6SJ9SK3SM0SM4SN2S
4879C1556N0TN9SM9SN3SK9SL7SK9SK7SL7SJ2SJSJ0Sj5Sj3Sj7Sk9Sk6Sl0Sm7Sl8S
5214C1784n1So0So1So0Sn9So3Sm2Sn4SJ13SL5Sk44Sm7Sk6Sj6Sk3Sl1Sj7SqSk1S
5518C1049j6Sk2Sl5So9Sj13Sj59Sj74Sk51Sl43Sm82So98Sr83Sj487Sk523Sm479S
5758A9215o287SL67SM740SK217Sk24Sl543Sj427SP109SM281SJ634SQ06SM66SK90S
5966B9644K02SJ50SJ13SQ9SO8SL2SJ8SPSj1SnSrToSJ3SJ5SK4TL2SM1SM7TO4SN8S
6334C0648M5SN4SM8SM7SO6SO0SN1SM5SM4SM8SL2SL5SL1SL0SRSkSQSjSj1SrSj3S
6670C1265j1Sk2Sk6Sj6Sk9Sl5Sk2Sk8Sk3Tj6Sj3Sj7Sj0SoSkSJSjSLSlSkSjSLSk7S
7053C0939n8Sp8Sr4Sp5SRSJ05SJ31SR1SO5SO1SL8SK5SLSj7Sj1SJ4SJ9SJ1SpSj7S
7373C1154j8Sk3Sk5Sk7Sk8Sk6Sl1Sk5Sk4Sk8Sj7Sj6Sk0Sj4SpSrSj5SpSkSJSnSmS
7725C0784J0SJ5SK0SL1SL7SL8SL5SL8SL2SK5SK2SJ7SJ1SJ0SNSjSj0SqSj2Sj7Sk9S
8061C1053k4Sl3Sl4Sm0Sm2Tm7Sm0Sn1Sm9Sn1Sn4Sm8Sm9Sm8Sm2Sm5Sm0Sl7Sm0Sl7S
8397C0160q3So5SL5SlSk7Sl6Sm1Sk7SmSJ0SoSj6Sl4Sl7Sm9Sk9SmSJ3SK7SJ3SRS
8732B9806L3SK8TK3SJ7SQSkSpSnSj1Sj2Sj5Sj6Sj1Sj2SrSpSnSoSrSmSJ3SJ7SJ2S
9116B9854J1SJ7SK2SJ7SK9SK6SK9SL2TL3SL5SM0SK9SK6SJ6SK0SOSLSj5So4SK9S
9452C0227N1SJ1SrSj5Sj9Sk4Tl2Sk7Sk6Sk4Sk7Sk3Sk4Sk2Sj8Sk2Sj8Sj6Sj3SrS
9788B9897kSPSQSRTJ0SJ2SJ3SJ5SPSJ0SOSJ1SPSKS%SkSmSj0Sj7Sk2Sk8Tl8Sm0S
10188B9832l2Sl0Sl7Sn0Sn9So7Sq3Sr2Tj03Sj25Sj32Sj17Sr3Sn6Sk7S%SL3SM9S
10491B8719R2SJ26SJ31SJ20TJ25SJ01SP1SM9SK7SmSn6Sj18Sj93Sk17Sj72Sj09S
10763B8812j39Sj90Sk19Sj83Sn9SN2SM5So1Sk04Sl41Sl60Sl43Sj92SN9SO6Sm11S
11019B6332p34SJ84SJ307SJ310SP67SL65SK08SQ5SM3SL2SL7SPSMSlSk2SmSj9Sl6S
11307B9863l0Sm6Sp8Sj05Sj19Sk04Sl48Sm78So67Sq70Sq77Sp93Sp57So10Sn52S
11547B3329m85Sm60Sn57Sp81Sj081Sj855Sk106Sj712Sj637Sl634Sm191SJ487SJ315S
11755G632R91SR1Sk215SO897SP947SL576SJ725SR67SN64SL47SK49SK30SJ87SJ13S
11979B9301J20SJ17SJ12SR4SN9SP2SP5SP2SO4SN3SM1SN6SL0SO8SL6SM2SM6SM0S
12266C0498J9SL9SK6SJ0SK7SJ7SJ5SL3SoSQSPSMSk2Sk5SL0SlSj8SmSk4SoSj4Sk1S
12618C0590j3SqSj1UKSmSJSJ1SJ3SJ9SK0SJ6SJ2SJ7SK6SK0SJ5SJ4SJ0SJ3SJ4SRS
12986C0764jSJ2Sj2SnSj4SoSk3SkSj3Sk4Sk3Sj8SnSJ6SNSk1SL6SJ4SJ0SJSnSJ5S
13338C0701LSnSJ4SJ3SpSL2SMSJ2SoSK0SK9SJ3SJ9SOSk5SJ5Sj0SK9SNSoSlSj7S
13690C0836j3Sj0SLSNSL6SLSk5SPSJ6Sj5Sj6Sm2Sj0Sk8Sm1SPSkSJ2SJ0SRSKSL2S
14041C0776PSNSJ1SjSJ3SOSmSJ1SPSJ1SJ3SJ6SQTJ6SKSJ9SRSoSJ5SOSPSnSpSMS
14441C0947%Sj2Sj0Sk1Sj2Sj1Sk2Sj4SmS%SlSJ8Sj0SRSj0SpSj0SnSmSj7SNSkSlT
14825C0799%SMSjSMTJSjS%SkSQSPSMSmSoS%SrSk4Sl3Sm8Sn2Sn4Sl5Sj3SJSJ9SK5S
15241C0594J4SRSJ0SRSLSmSj1SJSkSj0SKSoSmSkSjU%SnSLSQSPSMS%SPSOTJ1SPS
15705C0654J0SJ2SJ0SJ4SJ0SKSJ0SlSMSlSmSnSj0Sj4Sj0Sj6Sj1Sk3Tl1Sl7Sm4S
16056C0492n3So5Sq9Sj10Sj19Sq3Sj3SJ0SL0SM5SM0SL6SK9SK8SK6SK4SL0SK5SK8S
16360C0311K1SK6SK5SK3SJ6SJ3SJ9SJ3SJ4SJ3SQSJ0SJSQSLSQSkSlSkSjTrSnSpS
16744C0502oSpSrSoTj3SrSoSjTrSmSnSkS%SoSjSmSnSkSj0Sj1Sj2Sj0Sj8Sj2TmS
17192C0311kSLSQSRSOSNSJ3SOS%SJSjSJSnSj4Sj2SqSj0SpSoSj1SmSjSnSrS%SmT
17623C0260KSnSrSlS%SLSlSoSj1SnSLSRSOSQS%SmSj3Sk7Sk8Sk3Sj2SMSNS%SLSMS
18039C0158kSnSj1SnSj3Sk6Sk3Sk0Sl0Sl1Tj9SrSj4Sj2SrSpSnSj0SqSrSj4Sj2S
18407B9833rSj1SpSJSpSoSmSj7SoSMS%Sj4Sk2SmSJ4SJ2SJ1SOSK3SMSOSLS%Sm4S
18791B9766l8SJ10SJ25SR9SQ5SM7SK9SJ9SoSl1Sl7Sl5Sm3Sn1Sm9Sn1Sl1Sl0Sj5S
19095B9863j0TLSoSjSoSkSmSpTOSnSk0SrSj5SkSJ6TJ9TJ8SJ3SPSOSMSPSlSLS%S
19558B9893jSkSqSrTpSmSk0SmSj6Sj9Sk1Sl2Sm9Sl1SqSMSrSmSlTj0SJSpSoSj5S
19974B9601kSj1SpSj9SqSj6Sj5Sj7Sk8Sj9Sl6Sm3Sn5Sn3Sl7Sl1Sj2SQSJ3SJ5SRS
20310B9237qSk6Sn0Sn4Sn0Sl6Sk1SrSk2Sj7Sk3Sk0Sl2Sk7Sk4Sl7Sl8Sk1Sn1Sl9S
20630B8632l3Sm5Sl5Sm9So5So0Sm3Sm7Sn7Sn3Sm8Sn7Sl9Sm8So4So2Sp2So5Sq2S
20934B7608r5Sp6Tq7Sq6Sj06Sr9Sq8Sp5Sm3Sj2SkSNSK7SNS%Sj4Sk3Sl7Sm4Sk2S
21269B6660l1Sj0Sj2SMSkSK3SL4SN7SL6SJ8SM9SJ5SL9SK5SL3TK1SK2SJ3Tj2Sl5S
21621B6993m3Sk5Sm8Sl6Sm7Tl4Sn1Tn7Sn8So6Sp9Sn9Sm0Sl0Sj4SoSpSJSRSK2SJ3S
21989B6240MSl3Sk7Sm8So1Sn9Sp0Sn9Sr5Sq0Sj09Sj00Sj30Sj46Sj58Sj93Sj95S
22261B4681k17Sk31Sk54Sk59Sk86Sk97Sk86Sk88Sl00Sl12Sl20Sl34Sl49Sl64Sl95S
22501B0189m64Sm76Sn26Sn61So32Sp32Sp92Sr41Sj059Sj216Sj406Sj708Sk029S
22709G647k175Sk242Sj504Sp52So54S%XJ213SP47SJ040SP47SL63SK82SJ74SJ27S
23012E013k49Sl91Sm93So50Sn16Sm60Sl42Sm00Sn75Sq1SJ87SK35Sj40So16SM52S
23252I74j62Sm92SO17So17SL93SK61SJ64SK16Sj29Sk8SL36SM1So2Sm04SQ9SJ57S
23508A354p6SN85SM67SQ33SQ41SO18SM73SL24SL06SN03SN19SP66SJ035SJ252SJ483S
23748A1283J564SJ577SJ459SJ328SJ149SR88SQ20SP07SN90SN18SM38SL68SL29S
23956B3118L04SK50SK24SJ94SJ80SJ64SJ40SJ31SJ30SJ06SJ12SJ14SQ8TQ6SR4S
24212B5523P9SR8SQ8SJ03SJ04SR7SJ18SR7SJ08SQ7SR2SQ5SQ3SO3SO1SO4SN4SM8S
24500B7052M4SN7SM4SM0SM2SK8SL9SL0SK0SL9SM9SM0SN1SQ1SQ6SR4SQ3SR9SQ6S
24803B8104O9SN7SN1SL9SN0SL7TK6SK1SJ0SL3SK9SJ8S%SRSK2SJ2SJ3SjSLSJ3SJS
25155B8653jSOSNSOSkSRSOSpSLSlSkSOS%SJ4SkSMSJ1Sj6SnSNSKSPSnSJSJ0SPSkS
25587B8710LSJSLSRSJ1SJSOS%Sj3SJ3S%SJ2SQSj1SKSOSkSKSkSj4SMSJ3Sk1SjSJS
25987B8741J1SpSrSjSoSpSkSOSlSj0SqSj2SMSjSlSrSoSOSmTj0TJ3SqSj3SNS%Sl4S
26435B8619KSmSj6SOSoSk1SNSmSk0SoSj6SJ0SrSj3SqSj3Sj0Sj3Sj1SlSj7Sj9SJS
26802B8434j9Sj6Sj2SlSj3Tk2Sj5SpSNSkSj5SRUrSkSJSqSNTkSpSJ2SqSj2SqSJ3S
27250B8309mTpSj1Sj6SnSrSPSkSj9Sj1Sj6SpSjSrSj4SoSLSKSnSj2SkS%Sj4SJ8S
27650B8165NSqSjSJSlS%SpSkSNSnSj3SjSK2Sj3Sj7SnSLSmTnSk3SLSMSlSJ4Sk7S
28066B8081nSRS%SLSmSk2SnSNSLSl2SJ0Sk1SOSlSMSkSMSj7Sj9SOSNSm4SJ1SJ6S
28449B7989l2Sk4SNSnSl4Sj3SK0Sj4Sj7Sk5SoSj1Uk2Sl8Sk0So0Sk5Sj01Sj23Sj35S
28801B7287j11So3S%SL5SN8SO3SP5SM2SJ1SM0SL0Sj1SK2Sk2SK9SRSn0Sj9Sn5Sk3S
29121B7347m3Sj8Sk9SPSJ2SO0Sj4Sj9SO7Sj4SpSrSJ0SrSk6SR0Sp7SMSO8So6SKS
29457B7336l1Sj4Sl8SN4Sm8Sk4S%SK8Sl0SnSJ7SPSj2SRSj7SL5Sn1Sj8SJ3SqSJ9S
29793B7222l7SL1SoSl9SPSkSL5Sl1SJ0Sr1SQ3Sn6SJ3Sl0SN0Sq2SkSK0SK4Sl0Sm2S
30129B7047K8SmSJ8Sm7SkSm4SLSL9Sn2SKSMSlSm5SQSJSK8Sp8SOSK6Sj01SN8Sj7S
30480B6875l5Sl2Sm1SJ11Sj15SN1SMSp0SL3SmSLSj1Sk7Sj6SP6Sj8Sm8SJ4Sl4SrS
30800B6707m5SP1SQ6Sj06SjSm7Sl1SP4Sr4Sl7SJ14Sr5SM1Sn9Sl5SQ4Sk3Sl0SN5S
31104B6629q5SL5SJSlS%SJ9Sj2SJ1SnSk6SnSJSJ5Sn0SpSM5SJ8Sn9SM4SK3Sm0SnS
31456B6544M9SK6SK1Sl1Sj6SJ3SK3Sj5Sj0SjSM6Sl0Sj2Sl8SK0SK8Sj8Sl8Sk0TqS
31792B6513K1SQSj6Sl7SJ6SpSj0SK5Sk7SM9Sj2Sk7SJ0S
31999@
##END=
