# Supplementary material for: HIVprotI: an integrated web based platform for prediction and design of HIV proteins inhibitors
Source: J Cheminform. 2018 Mar 9;10:12. doi: 10.1186/s13321-018-0266-y (PMC5845081; doi:10.1186/s13321-018-0266-y)
Supplement: Supplementary file 2 — Additional file 2. Source code of HIVProtI web server. [file 13321_2018_266_MOESM2_ESM.zip › HIVprotI_Source-code/hivprotI/cdw/data/spectra/strychnine1r_jcamp5.dx]

##TITLE= strychnine - 1H at 500 MHz
##JCAMPDX= 5.0         $$ Bruker NMR JCAMP-DX V1.0
##DATA TYPE= NMR Spectrum
##DATA CLASS= XYDATA
##ORIGIN= UXNMR, Bruker Analytische Messtechnik GmbH
##OWNER= eng
$$ TOPSPIN		Version 1.2.b.17
$$ 2004-04-22 11:59:53.067 +0200  eng@ECHIDNA
##.OBSERVE FREQUENCY= 500.132343810869
##.OBSERVE NUCLEUS= ^1H
##.ACQUISITION MODE= SIMULTANEOUS (DQD)
##.AVERAGES= 1
##.DIGITISER RES= 18
##SPECTROMETER/DATA SYSTEM= drx500av
##.SHIFT REFERENCE= INTERNAL, CDCl3, 1, 9.85035
##XUNITS= HZ       
##YUNITS= ARBITRARY UNITS
##XFACTOR= 0.157636929111556
##YFACTOR= 1
##FIRSTX= 5165.28925619835
##LASTX= 0
##DELTAX= -0.157636929111556
##MAXY= 435392836
##MINY= -670883
##NPOINTS= 32768
##FIRSTY= 269484
##XYDATA=(X++(Y..Y))
32767B69484j2651J8755j02443R7670O2393j83639K3903n6417P7403J71774l183
32756C63049L2016j04725R060j54319j11115P0199N217J46458j42165j45257
32746c1582J18616P6397r3513O4473k8916j6309O4782Q5785q3754p9176K3209
32735A00012P277J7219L7709Q6249p1243M7715j29786K1820O6824k6190K1791
32724A79397j60199O0601J57463o4277J13771P4093j07795j20073M7568R4953
32714B75502j03204K712j3L7875P1531j40217k4673M7368n3627L6858M2984k7577
32702A65519L2583O0405Q2654j09774j21864o206R2103k590Q0137j68088K8279
32691A33158J44950k5638q5402k1575o450L4618P4557j06601k8876N5861J1560
32680A80162p0217J29259o886p7190j15002J15606J234k1540L7926j2367r7310
32669F3675M2228M8746J9711L5753n3549J2671M6911k28923l5331J15232P6764
32658A43888N2987M7434p2502L4030k6712m7588L9228r4751L2200O4085l9288
32647A33011k0052M2149m3988n6403J18296Q8859j97103J37739p5490J20393
32637B47411J08427j13936j35616M7990K9795j63870Q1216l9754K5107J34582
32627B21352o5310n0263J83503p9771r5233J27809q6470J8431O2115j17949j6775
32616A01439M063L0075J12512n0118J1317j32462J96085j36748Q7074j8473j84660
32605B0104j3906Q5855K8148k3762J23955n1967J60794p9340j6102n9878j7065
32594A56836M8782O9840O1921l4373o0990j30737j46667J41039O6959J30243
32584C02853K2976j87066m2730M4231n0555K1924P7295Q2910m8599P2436M7388
32573C43063j56194m263n862M0672j95513N678O8514J54099o1209N1911n5109
32562A85787r331R6382r3724K9389j5275J1094o2050J15504J2360j48037L3407
32551A55506n8193R5893N2279n8415p9397m6235R319R695K11909N1237j29337
32540B14261o0440O5528O8133J17368j77731J4206n6715L980l6346q641O7303
32529B10906j11128J10008O4939l7807j19516N1835j30788l8451R5005N5391p0071
32518H0323J22297J11189j10223L2625o146k5489n3157k2111r5655p6773J77268
32507A34148j18649K67187p0414j00878m0603K7930J28221J5793m469n8640P3796
32496B53422p0139L6476J18755r8672j07849R747K37369K5948j30315k45242
32486B9500N1245l8085K16638J15760n8674J19970j75841l2968p6470k05959
32476e4884J09104m366P4949N7150O705O5523m0491L0845j11479j8835q5298J90735
32464B19658R3809Q364j65954l7064P305L0562j3581K4978q4094o6208Q7999m4439
32452F1335J8827J08046K6764n6642m0757N3940k8321n255K2062o0923O5084l4609
32440A29551O2768J64115k47792J26819r3162P9619R2028o7309j1157j59572
32430G5908m4416L0881p5133j0116P1405K16768P7674j59805O0439l4229m7780
32419A61596o1150N7509J46818o8318p541J4591m7384m8417J75747J30241q6360
32408C67332M939n5105j63727m8687L46522j18598k33493l7903J59066N7414p1531
32397B06229J622r7898r9094J08246R0565P7033j04216n2725m4706m0490Q3391
32386A27957j62755J79579J34217j28605j9042K4052n4604L4637K19408l5064
32376C19780l9465j26119M4746p5902k6561p5897J33659J24460J08950j36312
32366B51339p7740P3893r4135n9440O2226j0188L8175k05254L4597J29195M190
32355A46858J8284k923j59316l699K78570k23155M8168O5950j00036p3430M9337
32344D4608N1320N442O4454M1434j4324k8142l5614m4038l9031j6738Q2553R7379
32332B09303n0854j24118J18385K27622j28881o0461k9374K9136j8974J8885j15467
32321G5202r9410J42061k8814L6753n7924K623K7579k8306J8925r0248J84506
32310A82947o4043J43458j37714k4656J22251k2552j93219m8563M5292L6632R3710
32299A33543O8587o3846j10959Q6813L79536J3173k33189j28455j7697Q2254N0349
32288B60109j64532J36299r1590q1203M5424l2479J4288k5789Q4094o1096Q9949
32277A73474L1311R2700J43681p6639p6913n0475L6022j7193p6987m9043Q2941
32266B12879k5561j88868M5773L514P1786N6905m1102k5713k07520J38134m5529
32255e302J8829J04184m6608O6688J58004k7860j12723O6900j5040j90960p7055
32244f0943K51603R8984j17362o0085K0721o941P7674j31463K05948j23414p6144
32233G8578J14074o172N8895j52410M3757J42241k6998l68355J7426j1327Q8382
32222b1909M062J15358j21892J2142J50458J21478P9452j08695j30666L3635Q6651
32211B20074j58913k72012J27096J66932j57465O1047J45937j767m7644M2758
32201A26043J82812O7206j40061r6379J06268P3352l6862j01611q2214l0687q8934
32190b1067J13255J81579P5505L3417J5098k07110l7785O1902q1429R7703K04693
32179D35761j93322k6120J25726r6216N5371Q0836k272N6077p0400j99399j8071
32168A47971l0698R7023O1660m3899j19019l9460J69099o0286k94686K23248
32158A10953K77369k68820J24887K3601j7048R1731k22612j56641K19848k06668
32148b3400k7005J56989L08776k09508j61944j25969J37928J48440L8458l6612
32138B06153K2599r5748l3604M9405o4999k325J34555J05467j09336P4778N5481
32127C42426r0193j60252J34023J50832j42082J9882J9567j91677n6037r5641
32117f9152Q7732p2662n3757J59072J37671J28563q3969n5010k55123K21933
32107A45298K54462j32441L7538j6273j30243j18916N9906J16856j17941P1877
32097A70123p72j50855L46134J25267J07191n7095k54087q7800j40725q3217K00480
32086A74644K53069j47051p6346j32094R6571N1717p5144O8814j17758q3767J87679
32075B00334l8946j33960o5007K59951o0360j6916J18959k2631P3430J19630
32065D34484j83718j74073P6602j24357k00098J86678K37036J08341k15962j5131
32055A29802L0920k12728K07147j12683J3895J1099L3843Q9603j40424Q3640l431
32044A30683O3650K1886k10746K7206K68862j90429O0675j87679r4979J366L4837
32033g4668K36941m4378M8282R4740j10213j28444P7632k09p9092L5628l0018
32022B6201J52357k6663l5363R1806J45869j25342j21939O3518k18788n2212L19499
32011B18943n8193n2913j6460l3421j7141N7417N2925q9607l60L3589J05393
32000B00172P5786L0200k5398M0641k09156l3089M9506N3564r4061q7527L198J93382
31988A97218j19389J30859J18342m865j76330J2891p1427K57617M4098q6260r7276
31977B05478O5758r9988j39413j44154K26760O7509j5239l9480L2340K8960l9390
31966A49141o3376l6129l3905p7681n2278K0960K15277j05438J20930J57042
31956B94543O865l377K4610J01548l27188J32414J17304j11375oj65571N8541
31945A28308K1562o3755J10370L4593j23773k4144K22213j7545j42645j29827
31935A5357l2486j0576K20324p0879K5302j22759j8795p3150P7789k6182k2334
31924c8389R2606q3874J24709O3238k9859m6157k9088M9352k5602m2605m1580
31913g249o5299O9554L995J02041O9641O9987k89091L0000N5487J32541J6435
31902A88042Q6332m1020k05584j11493Q1953P7899K66084j95647k988K33548
31892C77126j98158r5856m6603O1278k67982l1667K51874m6493J42095L7699j63935
31881A9378J18180J1391J20109J24001J16437j98899l5851J42492j10740j35360
31871A71138q4519J03738j71231Q3412P4321L9746N5689l1985p7731j39679k1215
31860A684J56645M9932k7392j87905N263j17417P8811N9699J1432j32313l9058
31849a40619K42466l8061p6940o2732m8774J91332K36626j22674k47138j30701
31839a97215J73316L2454n3948l514J43678j85423O1958J41178o5745J5740j5710
31828D6769j5330j1568O6233L2358P8841q8457r081o3716K9548l5871k44621
31817b14895J09611K29177j03747j03639N3154Q1040N7263j8236L8111R2168m4030
31806A75977k2408p0738J4667m1188j6448J64620N6702j76709n3965j233J12963
31795A42240P0108L4468j18987r9024j7464N3228r4704q6963j16020L03115P3614
31784A43611r5189P3063L2914k57488R8276K21512K6438o4251k48848K06527
31774A36565l0613k9674L0466m6854m521k2644p5107P3981J55345k9335R1184
31763B48793o3389j44553j54245O3733R8123J78937j9447k05748J26666j56718
31753b7848J12136l2077J1211n1646j89664K8676M6153o5062J45114r4271P3218
31742d4060P6364P1922k0532p3731j25115L9999J6939J71994J35887O7525k8700
31731B88492k04583n0443J90700K7991q1955o4173j0689r6988j215J91170k33243
31720d4936J63952k2320j17321J09766k7376m3387R7164j47232n4206J731L5764
31709d8401J90206l0179j65158j91485J66717N4574M6098Q1268m9404j82293
31699a28057R4488K771K3238Q6073q6969P1M3528p3101J25430r8620j962K99359
31687B86249j12831l7101J63935p0140j06956J0629O0082O6533j93086O2758n0585
31676G9487j63663O2767P3697J18148N5052N5533j00320k16500r3692j5464K67577
31665A22622j7111r2282j23535r0832K98603j91556M361J73511n3029J69073
31655A99825L0332j46602o7275j7194j95559J33446R7239N8915J65596M4206l35978
31644c3049j18403J61226K33971k42100l7819P0167N7854m2702j54758K54112
31634A48499o4028j8232J9699m7774n3112M6714R8175r4549J66566J23526j44023
31623A81461j14542K04421J3121J2234l8227J07009k60395K1900L7071j24757
31613C9296K00676j40208o6598K84863k9773j39592r6978j78522k0411J72566
31603B5319L5977Q2721k39402L9261P3319j56730J38363P1002o5932j02711K10243
31592A11430J1131k40979M0409O6188M6650J90294j96865L1133j18198Q3937q419
31581A6711m8112K54837j67651n8823J24210r7576J72897n7908J6038j01613
31571E3010N3429j26113J11880p8636j15563p7424J15988L02900j10948M9899
31561A78422O8880K9242j53974j2089j1239J45698o7414j48017Q0262J49482
31551B59253k85821k7818K68867l0765k53577q7861J15850K086J21622j18178
31541c6342K6470N0545j2521n577m6082j63913J30525J97965M6489l2244j7665
31530A37650M1768N1155r1096j37799l6770n2700l0054J58937J11998l8610M22J7375
31518A32276l7402K015n5612j55110l7231J05593r6799J64985J21400J3379j14355
31507D3139j31701J61125J4567K9710o6916l2891q8500q4118p1481K61341j18140
31496h3865J82015O9441l0035l256k11145J22217N2883k0902J47156q7170n3037
31485H4302L066j61178J69835n2149J51351K7816j06424q6172J70850n4735n5726
31474I0836P4549L3226r5753N5442j09710n8272M1688K496J44147n9309L3389
31463A52729q0535l2020n4793K4447J89428J841k30679J97627N4575k47530q563
31452c3473k0864J02571P4489N4083j35209K3261J39442j70999J13529k0738m9682
31441G6410j2395J07502o6756m1321p030r955j5983o2500k1627R076J26839o0091
31429B2169L54530j37902k85357R8658j03642O7812j2710j3359O9550K35390
31419B95139j02758j08349J5591o442K5711j32671J19008j2598R4912n6565j41556
31408a0578p0310q5437q2317J59261O880Q9606J0763Q6983K72015k20373k470j94013
31396c9990o553J85033J33824j49397k10483p2109J25753r8034l2945j14047
31386b78948n5762J84564J5180J46885L3752M9366O0176j78999o0593J09250
31376B4871J38682j28960m3498P4454p9147o0792L4267K1289K9798K9420j55457
31365a15073J48325o6277j55548j03224K28508J39029j6338O0550r8838K4450
31355D5564j13996J21957k2781j7848k5447l4361J76192k58908J7557J07481
31345d590K87205r0230r3318N9113P01l0889N919P1917j04214r9559j18494K46080
31333A29641k8230k7046k48019J27739L6859P1690n9035k4039Q7650Q0401O2303
31322B09914k8451j99790k13042J58542o7115J89900o575J07545N8503L1402k27150
31311A3683o065K8858J4353K4756J07036K0618J4302M9767q6118K4524r8316j19288
31299a1890p1018k74871J33306J32097N9889j05008Q8026k4578J05154K3128p2888
31288a8653K49031j77003K3806J38918m8461j59782K1772J48789j18838M7148
31278A06727L5776j64343J93024k18286m1403p6272N5857J18141k9968o0945q5649
31267a67341L5093m7948l36O9915J29641N0384N7250N6426j2560K24933j3577
31256C81880j62587j79667M823N2967Q6191o2234j6514J64516L9010m6773k06508
31245E5104q4823J14668k52454O6479K9560p340j9261K88K47890j24510j9535
31234F066R7466O3258J10j09498J063l8014K496k40323K3985O0142R4073P539Q9042
31221E7405K12365j63329j1315O1563l2882j26468j11539O9603N1935m845K12626
31210B15119j35863J0525l55N0885J0306n9907J0917n2347M6153O748m5455n4559
31198B167Q1388L9283Q2385j12348K7355J46066j22229k0425P7975j62384P1605
31187A10838N1284l3954k0848k03578N3780R3967j48862n6931K03062K58979
31177C07737j02298o1558k73823l1442J12617K56857j24278m2141o5403m0157
31167f3889J02198R0917m3087J91374K2075j83050P9273m466j65483O9481N7555
31156A52898n5959O7545j09457r4126L9368J32866R3710m7211j00118j06903
31146b7387J57908Q4645j77901J5868k03241Q82J91740J69344l50946R4719N8403
31135A4034J53664o6215p0704J48060o4393O8631l4054k39570L38651J77606
31125D25710j92128j88907J14930j78939Q2027k8694j12110R0680K55415J85251
31115D53235l5862l52365o5488J9052M9198q2395K00397J06652M9626q5847j47902
31104A08301j63218l1518J96719m9878q2850N2027N805L4824J9268k6254m6414
31093A6812J0397M9365J13886q7634o6672J27912l9806p4865J50411p4985o2914
31082F1907J04204J14376o2457k19746J19828o4861M937j17260J73570P7590j35300
31071E6788J59367l7876K7513j49579q5008j3921J45949n1837k64934J60944
31061e2594j55579J23749K6244p3937K0611K54893j02446j4536l4412O9875n1411
31050A0457K47247R184N6688o1666o4198J1687k89218J86175n3590j85745p0961
31039b03940M8546J51498j6614K07582k07147j8972J4455L9614J1530J21866
31029A48418N2175J1516N1396k27565j08393O3886Q2753J345J5173j74686n3611
31018a37593L9094J36277J6362p7285J48759O3821j57666p1073q0672K23503
31008A03527L3300k5008Q3003j58326p0333J07466j20079P550m2316L2731r4826
30997a43311N2335N387R0591J19939j76929P3596L4722j43880J41645r0440M9889
30986A3544n5007M3578J33825n5426l6059j7328O1048j4305j67077K11017J07274
30975B25084O6192j95682j33565J17681j13918n9046R8343R0072J8187j74779
30965f1431n2476M3671n7012L56480j79444J35989j02711j60822J1459J61952
30955I5655J730L9587R0137j23954m541k508n9052M0821l9474j06831q2866J41116
30943a0180J69553K3761q4680j79215P9113O141k1127m4519m2439O7306R382L3520
30931F616L9911L3567j29730n2853K57J66292j18832Q7050J71693j37888L0174
30920I6257k4690j55720O5700J49030j301j3762J56086p5360K5333k85687Q0781
30909A6667o8523j65J30482j77829o6873R6251M6800R6815p7338m9772J47981
30898I4496L2538l589m6124m6146l8541K68718n9973R4249k4601k0715j98588
30887E1724M795l3158J5353L4148k11035J12753O3502j5984J06057J7666k43861
30876i8040L3815J07371K6867O1371P8419l8451k6060j1176j79648J84896J41776
30865B81140o6206k45953J0300P3303k05482J52548K15698j26378M1350M8279
30855A78599o1225K8143k5437K1803l4010N2862Q7076O5320q4906j36719M8594
30844A40100r0977l12368J70342K71044j82320j20272j15626L9238K46504J18625
30834A64290q2188j43429j2621R7133P029R6104l116O1322r6131J08155K8658
30823B25206k9988K4174j03594j19087L4378M0741m2285Q3147m6058j25984j0145
30812f9495j39908L904L01485j61931l4124K95155P8865r0144k99485J61116
30802D5438p8442J29766o7049L5307K4936j9290R8188l6775l1674P6437m6762
30791A30080j57632k0594l3527J36839q1772j9938j1105K5755n0801M25029K1136
30780C63470j33683k5935j79811q736m7160k3318l1457J42851J4405n807J8301
30769H3120j74646O5449J87378L3166k55332M1236l5499P6768o1437J4232L4746
30758I181O2589j08847j63716J62682j00262J58888O0864J97713J31879j34031
30748B76940q2632j78711j09778Q608j90746K34919L23832l23519j61060k18170
30738d20317J48735L25836P341j18600K5861n9135k683J28098j52764J71108
30728E3480K1008j45991M4286N9147l6415K0166K5075K0490Q7169j23259K36220
30717B61376J8547j14683l5099J68052K3462k27840N6892l5401j40024J42966
30707A18248m4617o451R2480o6128K29928j35709k54089J98379k5707j35385
30697b9051O0090m516K36461l5500k05853J40520J47866j68557o1781p9852J25642
30686A25469j08474j6894m311o5818M1458N2017L1086k625J63197j01923l1678
30675H1504K1767L7186j82722L5117l5719j7683J68255J36903l6948l5925l7026
30664A34709l0145p0657p2349Q3037R8624o0895k1938m5856J16497J9984K7486
30653A78497j98216J52254J26948M961j00859p4149R5566q5051Q3317k56559
30643g3291M4014m2372J36347J4402J47739l6814k21940L0187r4834j05962L29533
30632A27009J17845r4404O4762N1258j58292j06139n9389L8096Q4611j06746
30622d1389k28244N3127J11511J90480p0843L9064l2118j8881K8802l6645K34452
30611B29316j12506k83934R9653j47816O1488J10509M7213l5585J96361j49581
30601A5118M2637k7214j5041n1211r1075J83828j81665J7568Q868P0585L8367
30590A0765o1474J82672q8616R4919O2170n1795p6322K0356j40108k4628k8587
30579a00648J02760j3067n3663N0344o7370J60031k15686J14850m0151k6363R9101
30568A0138p0382J49603J3325m6173p3033M7377j27366j72847M1962K56139j02452
30557g3709J10633m550j37682J9354J12571J03765J21422j18329k82929J1017
30547a38437J29982P6042n6955n6486k9433j9195k3166o3003r8113J00086J09936
30536f8742J72578k22254n3298j4687L56005j64052J39863j26704j40085K1703
30526i9673O4231q3125P3747K07817o3922O776n2664j4112L1429k36243J13628
30515e2111J5849M0364r5956o5370M2966J12244O0492k0718n5740M3207j18061
30504i2834J83968o2392J3035o0163q143O692K63974k32546J42824J85397j22780
30493B17032J38320k28035l5012L3101q2057O4132J785k01495j61889M72483
30483B18365o1649M543O0565N5151j72139q0541J57166k12398m0216J06902N4330
30472I0079m6943j14524l5258J00660J8137j3282J99877Q014j04117K1683n7212
30461F7114o3810L6709M1125j14635n4021J3323L3050m0252J86813o5518j07565
30450f7667q8001Q1413J32504j53019l683j034L1554P0357K01030j42720j31266
30439g0532n1312J06211K34466k12182k30234L07374l2808r7667M0299J6303K67678
30428B77596n1690j97745k29754M2493M8321K33062j17026n0693P8657m1912o7975
30417g6666m1372K08099L2370k43270J36503l08P5575L8390j73737j24280J18140
30406e0556j9545J58412N5611j33935j8044k4545J67363n4321j08944O1312k9381
30395C427J4203p3439J35229p4J40903p5020j27459J07396o425r513N8575j16592
30383E1211L05309J13203l32414M3194P4641k2301o4704l9964J43730j37307
30373A34598o1704j60617K01832k60411M5971J8524J03989K2118L93n5490m4399
30362e5196M8072J53655J3170j48394L8879k06069j19889J43967J58970L7714
30352F4879n9564J40835p5718k17579n6292Q5818J27605j56746J35734J12028
30342A01000o2708J04929N9363m6272k04561K4731q531n4995J26900j15239N6431
30331a8952K34387k22779K4377l9230O0729P6772j41467r1989N1452Q8729J12438
30320A34467J3018l491M32K339j30305K2466J81080Q2657j80150r895q6537j3930
30308A2151o6482p5499J26201J22657j07726j19413j6758N4330N7560J52986
30298A40007o8989p12J35227m3755k04629L5799P2192o5972J49441j98110J47939
30287I8438l7955M1258J17294l5054k37714L1906K6033K0968k9943P1981P6412
30276A43624q6720k20031J63269j3105k4221J14233J15201j50949J5196M0522
30266I7019n2903R1749j67065q7467P4069L5681M3429K110O8489J6656N6555Q8348
30254B66670k20608l7385j29948j52765J70387J83291M781M2845q7575l8981P5722
30243G6434k0168j1341N8363K9199M1509k3215j51456k5067L4562J0778J4884
30232C4482P3575o5711N5775r9973K08069j44341L2125J05459K5632m9657j35108
30221D0327J547j42J59863n037j98699N6744l9662J40534j69535l40O6864p0098
30209a7634Q6259o6052j2489k393J9432j02130K185j23544J46174M4341k0068
30198d5919k44298K24019n7351L1894J09106j7381j93919J70581l8171q9390J6741
30187a34088n2520k4312J12454R092J77904Q8175k36633J45963J4811j00495
30177C51j22949K56693N2983j95046j57299J88707p0374J44962l4891l6774r8312
30166g1949N1970J36883J11354l83060J05843J11818j19497P844P2225j32750
30156a09319n625K5589R8553m7278J4644k2008K09280j79255j23218L16316O8448
30145B46127k74894N4126j8943K2342K5789j8367J0941j28636m2115M4408r6430
30134a75652P4192J23017L6076J7030L3194k4139n1040l8444J07785l0310j51130
30123g9421K71627j43433k28274J46583L2838j31741R9669K5706j46781J67099
30113A3872K99q0548P2933j42675R5492j10315J30462J41101J427j16553J28473
30102A33968Q6077j72964n5535n8626k9008N0119O7625p0864P3977q1138K5566
30091c0803J07997q0225l9271J97985J26931j54022r4613M6813N7195P60q4200
30080E4547k0818R7355j91953J17999j13342j02294O4002J3764o808L70130J02560
30069C85142j43562j31894j92539o4746J29292J43962q4205l8320J4656j5621
30059B165p5388j82487J13377M5818J49680K2105k406J61048j74833k5054J03748
30048A37773j32393J70222k3762j17297k864M8469N1431r1887N4722K25074p4730
30037B44758k09179L2134J2863o5370Q4031J0217p0552l8737n2296J86820n41M8201
30025A82349l0191J68376j56661j31592K9918R1874k3108o4189Q456K1042j19956
30014b3682j43072K64652r6290J47825o2553O2002J5726p8610M9179r0437J27455
30003A72195k63098M6820N8716k2885n1216j40160J21225J16073J02679j69193
29993b8844M2936Q3736P9072k9010o6841r1761J05717j50840J11671O0971j13810
29982B997o7558j60834K6150j6250R2900n6360O0242Q5688k12815K88872j54923
29971a11891J69458M5361j39550k5896L2312N8496M1090j7667Q2403l192q0m0200
29959I0644j00964O5921P7030o1623k2380J3542j07439K31057j5943k30983P7838
29948A6700L0337k3287j46769k04328J39535n8316J89124J15857j6111J83954
29938B26696l5024j80688j63418k8042K22251M8729O9792j07862k10542R5956
29928f2152j1533J2883p0933Q5087k0458M2015Q4507R6972j38401p8105J38010
29917G7892J7429j57447q119J36395j10800j5055M4673j2867J37720j41244O1944
29906C0521j46284L8715J69257j9674j27342N4479J28048j50981J38526O0599
29896A75864J4011r2457k1824r6413O436j01968K43902P5072M4296j47133n0584
29885D9202L2893M1190m1298P7906N7847l1706k5242M2456J85006k48280k01185
29874f1211J02701Q9451j915j26666r9696N3674L8110O8843M3650p5776m7215
29863a6050k27868J16502P4394K1133P207o4902R830L0243n5399J3406N6007M1090
29851E593j35029N0000k0926J8690r3046j29157L7669J14781o1269K50982J10189
29840A48477J2763p3706j60164J0397K4057J17014l8236m325P222m0575j2031
29829i107j13083l3582J20816O3307L0908n2638P1236N333j0017k26054J72198
29818A9317q4168N3578O9956q856R5329N81j84831J7165k97214J89084J96930
29807F6871l0806P4372N246n7101k24693J19944J57474N9688j00555k5920o7199
29796b2679O7561n5596M0688J63446j13541l4564k6766o0842J40967L6206j86015
29785e1135j6328L8022k3833n7054P3081l9572j67952J51386l1454P8564J58668
29774A12393j07313N7021k16106J11043Q7553j16937n7723J93575j5154k45291
29764a96939J54556r2856r2411J38351J81324r3588j02777M5954L3384L2534p6965
29753f9433n1642J43004j76276J70043p5639J32889L01255P8486l76944j70015
29743i4272O9619J94098j32152N1371j4736m1866j28042R0953k6725O1792J4795
29732D4835j58732P6147m3858k0321J34096j57478j81075J74481P2674J9802Q1950
29721D2521L6609J03777n0943l2441j2606k47579J83129q775M9628L4952M9946
29710A48218r2753J05815q1141J15727j0328j83613J11973p8307J68700j30805
29700G3486o4688n756N8300k9096p5984J73080k1501p3275M0651m7785j21470
29689i4038P2485j25990j21972J96793j15843O6690J07667Q611J27445J2474m1559
29678I2763p2887m9728j79507P738K73891K04331j34018l9852j08173o0586l05J65350
29666I9017l31583J05863Q9093M3413J20564R4611l12673O9003J33919j78843
29656f7616q8520J59101M6735k06012Q9696L8972l8404l951K56296j33273n9435
29645f411P5399J49953j43820j1802o6657j7362J63278P3767j87515j49452K8500
29634i2122j3109p0773J16433J27147K5444j58743J6536k9820O0792o614J75384
29623A50555R4293k33813l7141q0040j63453Q7432J0938K12282J8943J43488
29613B03484L253k65099K0769N9657k4866k9278q2162J35581O7607K3339P9683
29602A91968q1296l9261j61896J69002j37519J06169k6967N9949J38054j00807
29592A17396j86853J17572J69773j56674k76324L2224J71103L4615m6400J22669
29582I9101r601j43955L4637J03500o30J04449j44026n7962J54193k04318Q7291
29571B2679Q4230j5986k91038L9024Q6374M4191j05707K3543M6907r4290Q5125
29560g4948j70386J32310M0563j43307K25847J32671j05551k4924P6433j68975
29550h0267r2085K34369m9506O623k11037L96069j37229j01853j55796n4859N9391
29539a86180O4847k2930q6912J44912J44617O442j5599P622j4266o051O2793J22654
29527B21949k42841K37371n6722n1114j05284r0727K61014l8121j47927m8557
29517f0959J4552K9268P7257p8395p6647M1359j08622n0925J63328K0037l7545
29506f7292L0612p2989n5313q0731K01926R7295N1613n0744j12707J0772k0561
29495f8119R8146p3428J3784j08141N2370P3088j28l915M4114o0610L6841j27135
29483a23133l1354M9976J05854R9210p271K4484N1825O7294l9839R3399o5735
29472B24710q9184l11437R2728J19136j80267P721P9048J58519k02322q5295Q844
29461a77799K30341j85841p7338J35449K5391o8015M6365J5626j38320J96235
29451B094O1069j81764J09371o0018J29394N277M3189r7819p388p1900J36734
29440F8239P733k253L7593J3333m9310r0722O9607M7801l4701J0870m3858j61168
29428a26836J66439q9625j18022J80835R6243j10876R1190o2955J1261k38674
29418b01020j31143l9599K22709J16071m7936N9173J12060j86553j0106Q1653
29408b4691R1082j64059J04892k9205p7065l7722j05275J44101L4778j69532
29398b32696J42030k875N9362N184O4450L8934j28662n0758q5776J44402l1548
29387g7953L3263N2757J6706K1188k9033j43176p1257L1913J63629N4747k77282
29376b24498J23165p1952J14178l3278m6928L1647q3990o1924O3758M0811r9085
29365b48096J62498R3753m2321M1973j75995J10095L9137J2720j18816J79177
29355E4125q8739l0625k3994J00775P0316j1603n3439n1705Q0226j6230J5007
29344D4114j21362r158N0213r2490J0711J12013K4357L9713Q4192J34811j63583
29333A13531J32631j08528l6578o9665j7522K1160q4230J50943j06093j39136
29323a43487L6617O9922L2911j5579j03797K02088J1478J4773P9173k03055n6546
29312g5502J50484r7089k8186L07j91456P7759n5774O4568R5066K0683K02720
29301A63580p0841j51594j75173m3784J36793P86j60590K44240K86220l8921L1590
29290B22306j60310j9984M8907N281J2972M2497k64073j46079K82515M4505j78906
29279a10369M925J14238j15892O9900J92464J32808k30580o741J91184r681k13541
29268A8715l4358j12273Q5124J20193j35255O5534Q4160j29378j10643M3585J5599
29257h8997j6066J5690J29223k9881r1652n405M6815M7784j7703j5058L0165r3977
29245h9062L7498j87302K3683N4190N640J09386j34775K7905R1396j647Q6010
29234B2922L5215m5789k42188j05683M1199K86035J04973q9416o4267j53362
29224b10361N036J30279o3178K5680K4228j17990P2590R2599p524J21348p593M506
29212F9620n2110j20090J63874L9554j1981q8474j6534J10661j01997N1471j01544
29201e7550M7679J48219j32250j1197j69652j08459J42835J93486k4844J9480
29191D7747O6196k18331K30574K3450n6171Q0419j83554q8762J62550p2448L6620
29180B8290J44240o9280j26833p2214K1391K46044Q0490k08584j56320M221K04245
29169I5690P0550q3695p7775k51289m0379M12772J27239l62455q4392J26796
29159f6938J89638L2793K4981j36826j7582j06474j2982P0409J46404N1276M5400
29148B20099j8379l4851j32145r4655j1659k0513o4077J52840J07771l7914o7546
29137a029l9919N3j24835J5548j4495K1241J37485q3281K024j449m6379O1599
29125g3437J6560N5655Q4378M4815j87595J48303o2630o0925o8505j33590P425
29114b29546J49441J73156j25661l5180J08856K5160q231p5088j56521J20383
29104e3231R3856J82894L1331j35092L1448p8845J5728P9128j94112J65710l8750
29093A00065r0979j0813m8926o0111J32180n1380j39869J79609j26345J76139
29083E9570j04636o8385m4193J17074K8176k4424J178j3512j00926K01521J63311
29072B14754k05761n7811k3969j05685J5054J27012o6946K14592j03565R693N1530
29061F8898k25098Q1116N0306J540p6748N6807M5529O035K03848k74247L7986
29050b4028J37707j6939Q2938j57846r758j96943P159J03911m0327Q4893n8776
29039h8009J49699l7518j53537O1846j01548J9987K04518k0099j82890J00640
29029d6911M3826j27984J7568J33541n7137n3393O4932J79705k07830k1877M1889
29018c3671J23311K7774l3992J4612k02148O0890j18118L5888J51703J14910
29008A41159O6948k30012P5544M691J9578j49950Q8538J19066m9910k9143l7182
28997A9327J74511j42802j76436k4476J61471j4445n4068n2971k4986j16513
28987b51388J61852K8174J0285P5010J03245J2546n0116r2490j0600Q9065k90862
28976b15279Q6684J15296j23909J1031K30841n2253k85684J65336K00823P152q794
28965A31244p5916r8038K0167j21142J0341J78420l21466K11639o534K35567
28955A64282K4051j35131j26404J39621j06544q4219k6623K24365J27116j02312
28945I8202l5159p5285M3165o9844O9051p1128n6936J07462J21352P8028p0801
28934A38107r1981O9380m1915k03168r2758K60927q7383k3077j80491J23973
28924a28386J81091p0003p2977J50919J45793N0394j31148l430J6236q9696J20775
28913A69568r8729p3996O0991j37788j02751Q1440j10851J10409L1747J35829
28903F5869k87495q867J95392m2499J55423M5270j51184K130J00210o8211j49402
28892a43364O7194O7146q8247Q156O7848O3350k0922n9910q2010j83839J36034
28881a68564q9299o6238J82742m6969J61606j6969Q3521P2837k39598J54579
28871B7648j03706j33411J20403K8268K2863N9666K09482j93428j29256J09203
28861A7732J28572p0645O2352Q1629Q176r8431L3310n5823j50726J870n0554P1854
28849b0684j331m4487P4783R3126j02310p3822L5381O4111L9078R8424J2977j24814
28837E0432L2750N4693j39756K3291K3337k396j24839J57809M1212r4437n7049
28826c4953J45965q3907K7731N1619p9631L0531q1054L9987J25914j14325j18871
28815i0994J48441p7028l1798j42398j34306J25235K3901n0127P5467K218j01148
28804b52537k3869J48191q8302J57020O3371J22599O276l0672k08469K2970O4708
28793a8714k6533j63256L02993j24407J88446o8883p4180Q989p386j38890q690
28782a30511J52353k4381J63619J0084j30689J9414L0256J00983K1545j42150
28772G0523j67414k3055K36055J99537M4978j11274k07564j42410q3558Q8527
28762i5655Q9692m5360o1801O0394k8763l0468J82695R9847J4534m1793j33457
28751I865k05336J54253Q1752Q5988j06195k06734p0450R4592J67510l3030j13672
28740a41457J88770q4470R1703K6877l1120R1907m1458j78398p4973P9601l9725
28729a12743r6921j54360k8761J21095J98235K5386j19880R0153j27777J467O1741
28718a42365J32018J870j73619J20786J58321m4999j68166k0645m5852J98279
28708A5628k3086r2151j81188J31787M8737j1173J5802o6024J40042k5887J93657
28697A46144J05227o1797j88703L3436j31139K2072j69J2837J69026P2549j32320
28686D7163n4041o8736J26909j0258j20310J68000j03457K18831k18355N6177
28676D1923l0158p5686J32658j18999J19993o6796j94014J92345l659k7169J9208
28665a0354j08250o5500R1611K41746q7425k4551q1614M721J29222R2380j07002
28654G4984j11742m2908O8924J40687K14414j67528k45493j32590n1524J5193
28644b37583M2002o7705J49080O4273J09590n3393N2447J18134j60823J02557
28634A18579M2635r3699o0896j07989j20205j60469L66433j45837K31434j5230
28624E4756k1308j46629l7002K9550o5968J00001p5318M7336l4555J05346p2767
28613a16558L0010J67959o3027r1123J6913l7528J08517N8583J7541j71593p6418
28602a56724r409k3049J85884R8114P2618j67042j51818r4048K00772J04662
28592E9960N0207J9963k89261J83568k14618O1315L6252l5081J69332N2092j70445
28581g6716P7469K7100q7505j46002J20314J0742n5419j2127O0479Q9851N5814
28570F4000n1053j7373J9326j50834l0083L9217p1849R6945O7148P8911m4648
28559b93o9839P712p6207Q3430N381r3116J12881M121j04216p4913K77306j41886
28547f9639l1436J58322P3783k91154o5655J11611n814J60843N4762j47217o2530
28536a14124L7152j8499K27548j33856q9444J05770J4183j186k9750j16000L0770
28525h7436M6058N8546J2098j49575K42090k61206m2787J27028m608l2468j857
28514i4117Q528J126Q1631j19459J4430M2257J40659q820j62578p7329J13358
28503f0314o5756j82164J67423K08078J1079n0102k86545n531J62153p8598Q0558
28492i9719J04039q3104J98410K4545p8613K6455n9450N0456J08934j29290l374
28481E9289j37748J33818j95212j05287O0360J46076L8147j30507P7462L6727
28471a6875M7804N9490L1721m749j86104M1382Q5609J31103r8879j28773j23988
28460a62259J7221Q3874O1187P7216J64319Q8842j23216q8336r7300R4560k37038
28449a20930l6227J04880Q1996K3715j79382K8206Q6018j22605N689J26140M7708
28438D5208j34088r3074j0284Q5918P2636Q2885j76897J2963L7515L8817n8934
28427i7335l4711j4817q6000J70526J67169n1679j69854O7771j77496K38163
28417A1737J63386j69305q5959m0452o8967J48422Q8803k2939j91028J08182
28407e8120J35293j20260R0019L7482n9294j48429J54535J29026j15854J91119
28397B35517j49932k55765O2095M3770J19761k4467j50998L0620N5597Q5067l0829
28386B0436J13045k1329J4851k9172k02793j95532P4545M266K75606Q0747q4438
28375E0232J27042K6226k53661j6373J72926j64586P6331l4870l9780K4477K23891
28364A91855j3588k19996M1528R0507J139j28577n3347K5623J23K82107m5337
28353A72037k50268r4589K39293j00914j0068N0486L5676j61821m9786J72897
28343B943j41052l1388J41417p553J7879k0884p7083N4885O4453K07760K3942
28332B35319q8440j20543r7750K00684j1773j11380R5842K3861j40495Q4678M686
28321G4689J1758j7173j08036k28891J68927Q481j64868M3776j51192J01185
28311b61344k2527M7563K1935L39536j37748k0221J24311O805j92816R7652J69044
28300A72190j18751o9676j40284J14342O5529N0356o2707K8257N6567l4886K8080
28289H9017j05951j05148J00790M7657n9650q0910j65625Q2599K0605J72583
28279d033J24005j56639P1279p7303K15143j12693n9399o6362N3210k9558P6105
28268C3755L2000J07418j37503k35002r2393J41110M7188m8295J73867J09631
28258A31776k05733n3682R5641M3189l9836m5008j11618j38709R4740J40827
28248h8413J74253J2769q66l2872j47939m0476p3227J69058O3756J35438q5041
28237H6440r0983Q932k37443J15763K32908N4666O330m1457p7240j22482J93431
28226A28865k59981K5194R4964j06158Q7963j40680l5801J01765J15768j24838
28216a12939j07051J11468L9932K73274o0901k09468o3659j61536Q2771K9331
28206a78778R2190j68769J07695j3578n8609M8862J57294K24248j44322j44541
28196g8308m1165J01683p0730p537l0710j74547L32851k0133n0754j12608r3743
28185b45701J83453K90784j04777o6140J94626j16198O1071j16113L9586J0559
28175A31150N0465j9334p2344j15173p5998J23002r900R2927j10794J5898j88836
28164a78937O9704J49505m7954m424n9087m0273j58330R9076r7169J4062K20962
28153c2865k8034L6395j08864P1846k2064K2881N4333J55788L562n721J04252
28142B51509j92853l38518M8110J48781K74412M53r2027J02323k14128k5873q7155
28131a24966m4789R8272R002K99107j77713R089J5054K6464O9727m2387q1591
28120E5269q2614n6891Q6880o8872P9242l7832n0331m9378K9659R8816P1938m9614
28108B6272P1342k2043l868P6773R5031p55j35584n9248j13586j75486O7278J52160
28096b1714q8681M1919L8441n6967J12423n5592L6175o3049L1641K41131j6287
28085A99440q2444j08171N0083k48092J67379K19563k08537J3150L6687l9577
28075e19o9120j51669P4076L5219Q3512J8365j1501K1150p2415o9128k2165J97974
28063C3779r4630j4430M6432P9932j31190p4206K51299N7092k21706N8942Q11L9490
28051C1615j4454j46727O7458N7559Q7101j10447j91766L9958j17484n6175K91547
28040f1815J31448j23156k2925J8672j3379m5632o9100p4085p5086R5048J62343
28029g7667J89290p0836j28582q8341R7130o1469J05970M6851j11308m9471Q7255
28018f1178p7326K19590O8665L3959p784r8250j93875Q9384L6091k5969K5237
28007H544l3181j23980R4660J79204K1051j37966L8533j91130M4123K34034J4149
27996A48041k78325J12680q2569J7557J83452J64048k80207j42515k0388q3571
27986b61797J62700J4926o4973J06460n0582R1960L0953k85275m529K04097M5360
27975a0700J08301k0962l9565r9483l7425k4541q6888J47388J26038R2209r6682
27964E7690j7251j28235N2039o3867J83296q3623j26956R0752j5182J10235J43458
27953B02356k82734O5088P6165j48141J77381j07518n017N4259j27333r1083N1952
27942a34625J60634j25563j2590J71935r4151k0958q1353J48294J04118o4024
27932E1717P8225J2728j80814j24310R784N5227K35863o1252k11409m0015p0301
27921b44557j11240J16881Q8796M0482J9597N8898Q5313p9483k7017l7687J50056
27910F0039L1797n3547J71324m0505j14636j49359J34982R290j27181J80555
27900A02759L0467j56233M8127R6909j69498p9292J07238o054K07344m1369n1538
27889H8860K6333j19625j54856J9320N7920n5102o2391J46817N4732K35808o0883
27878A76933j96120j00017K7572J7333L8905J75830M3805q0689l2911n8920J67839
27867A79560J39356l1453M7210r5051l50553O4994L7260J9958J91558m5834j07046
27856D9959m0033J68672R2736K641l01944J35850l1471k0351n0148j9821O2616
27845D8706r2005R7909j11572Q4935J42987j14070K1246l1143j0346n6809k6406
27834d6568O4587k1174P4792J93804Q2163k5190M8274j58860o0995J91518J69225
27823E11576j15928P1990j22853r3203N1899J71077j43679J13263r6674J20434
27813D67902l3762N2027K09339J04565L16009R8376K1560J92971J53565J73495
27803A756047O6734K4005J41480r3110j14878J31531p9466k30456j63758j54729
27793A283400n2372j77231m3120j71095j27058M4353l1891j52540j08769n8183
27783D05494j91846q3103k8888j20066O691J73751P8486j03411k4725K12850
27773C25233j34070o1468j693J64872O7023K6131Q2073l7327J86793o6784l0943
27762E19840j23672J15278J75088J74405M7813K6264L86091K36590K3654R4934
27752A676285k16924K26987Q8613M4860j569J8604m6764j6170k76196m3355j19749
27741A334622j98135j86773l8727o9832m05592k1186O5594j92204j3859J9907
27731B93815J66420l00385R0297R914n0510J2963q5282M4059j82879K32569j49110
27720H1871j75477J94360r8549L6754J09292j00456j1527K25141J12550j23010
27710B50949j10208J079J111J03802l2397j41917O0160J7319n3466k3257O3215
27699A36390n0460p3458l7669M8539k1628J45987R849j86121J01960m226r7376
27688b8213O1445M6146j1520o7889R1470n3744L6656J1080p9278m8081P8638j58375
27676a21665K17066k9828Q4656j1869k47424j4244l0910k8484j354K33153k733
27665D6364r3908j7425M5608O7739N1734J42140j80661j04477L1019R1397L2430
27654A11960j12408q1565R4163O2579L8621P8243k9344p9959j13261K68281M4851
27643B82161l7469r0670k0253j46049P9940R808N417j5020R938l3715L9855J23136
27631B07079o3044j17387p8973J58005J14594j82174n6758J35028o0618j38640
27621h2888N0874l8451R901P4971k45830K38266J79048M2569L749J4253j35997
27610A10465L6956l6852P0008l1684J6871q5644j51344N0504K9073O9513J09106
27599A86972Q2281j90127j3641l4220J34913m0368j67165J29915j35120K0602
27589b5958O1113j17259J45358M8077O00M3846L4446P5083k7152p0057j45586
27578B2511j192J62854l7488p8808R3641R5409J23p2475j10999k08613N413J28640
27566i84P875K02799j09099n5881j2618n619j7482K47138K1343p3709n4115q0266
27554F9382K8633K4843P481J40904N4477J8846l19254o694L4534o5106r7714J11261
27542A593L2264p8489j35769R4379K00652J1620j346k30362J43623N2317j6758
27531G3724J56713j64416O7276K10148k84087r0681K03434j5357o5524J66766
27521B57996J05594q0219r081Q459j21647j21939Q7146O1447m7116n8930q4219
27510b509j23037K59320q0438J02738J81234j59027J7366J09890J40072l30925
27500A14684K5391r6590J89603L3861J13694k0012n4915O1590j84355q0101q3696
27489A9154Q8506R9235M7401l6499j1253R6743j68214o6326P5389J27289L6260
27478C07685j416J0165j39080L4818r8201R263O6071L0261j27453J49837J73840
27467D15790j53534k21897K4000K25951M9046J13353j70540l9757p3216K15358
27457C84554N3628q0190p455P738j36021m4359J08169N9099k2989J04036k5151
27446D01059Q2969j10994J31502o8301o6076l8216M8894r61Q3311j13807Q2682
27435D32062k2929r8505J83408J56721j77384n5645R8536l5776N3055O5163j98167
27424D00539p7712m3541J35436k6502j46773Q4705Q2260l2900K03433j08417
27414D70528j72161j79218L12631R6357k50519j6301K279R0419O8272Q4469M2796
27403E49552J95659j87359M4989M9651J42429O3093J39969J3352J33488j08474
27393A036349l5128q5433j4605l2204j9402J82366J18284J65049J15095k00561
27383A229810l988r729R7708j00314K60029J9353j31324J72352J64944k4064K14814
27372A889591P1855L87177R4683L13969N51588N46017K87514L51551O84589M69189
27362E647723K92704K03997J60631j588J74666J05440j52399j60979k46785k07406
27352E816004m05585n25554m63762l71541k87698j29952k31238n9380l44888
27343B996406j06926j1816N1468J58300o4205J75526J52401K03541R4140R0122
27333C738957n9546L02005J98818Q2528J44986K03674K14362J04390J71823L74837
27323E476834J17462K43688L61105N87710K90762L46968O21582Q06725N30921
27314I383757Q43830P99578M65524Q06689Q54754P94727L78219N33793N52295
27305A5413166O06928M13300J93934M99362M65964L44825N18515O50308R07357
27296B0013659R16683J060327J412677J742631J996033K363696L147948L399482
27288C6053136M515424N096537O380960P977665R930564J2499172J6083379
27281I8536837J9940301K5197146L0565352L2182485L1171947L0801959L0312969
27274B98708996K6630413K1539699J5812676P331963j110072n859934j1153124
27267C51900617j8982255k6879559l1499731l3677984l3614146l1605910l0080206
27260A45560826k8309515k3982989j8528190j3267785r290351o509208m750985
27253D0921803k939924k199359j580229j094868j016503n77869p7556j97089
27245C1238406K67486N39091O18744J210889J323109J788698K430723L035089
27237D2452235L864810M720236N848410P374203R390329J2070238J5385340
27230A01105801J9471119K5241623L0908075L3793022L2377092L1790153L1763584
27223C06450469K8689330K2490376J6229541P736692j436320o464036j1511037
27216C62185015j9092010k7636957l2401096l5087235l5291347l3001726l1685815
27209A47988829k9785225k6123243k0526762j5217767j0821292p622724n608950
27202C2282866l897121l106847k820690k296832j696261j466268j374157j333851
27194A4290839j223900j439212j095632q33890r31560p54186o41592o02820m04682
27185F363365o71984m14269n73047n69796m80902k69596j67253P1826j12583
27176C175761l74287j83228n6983j91456j86566L8396O0560k31628N247R23R3458
27165B150197k5653k38483k73250j09317k3873j71078o3161l3142j37250M1664
27155A116654L6326l4612j48797r1166l6644Q0028N9007J6544j09665q4715K8659
27144H31619R7744P462l4126J11371l2228j23199J6171R8324P8664j76597j07399
27133G67806k003J06754o7137p0165m0142l0734j08225K5337J75239j89366j90195
27122C77169m9491K41495J72209k13119j88472L3839q8357j6217J4911j19359
27112A64608p2356R6942O3105J7613k15078Q6803J7619N172l4337J67232j06745
27101A90578J18603j26164M43L1690J30679o765J2950Q6207j90117N5599r1336
27090B12367J20651J907o1858L2802n0465q5910K02289l2872j11770j10521q3786
27079C2834Q3599K30926k25756L6935J04194q1370J46206l5129m2705J650O0547
27068C11931j18722j1847r2106l4153P219J60181j3512n0758r6770J1059R0031
27057A62553J12610j03484k29144J13836J0554k9559l9170J64517j04758Q2606
27047A40561k8216j01517j7247J25319m2019J45807q2022p1925m1392R7613j04420
27036B0542Q9112Q4383n6296O9559j35936q9597J04429J80566p7859M4784j54650
27025G9037j25322m1903M9314J75899k7544k56424m8752J16598N4727J7462J09393
27014A02485M445p339o0959K6294J6065M9819J5691L8736L2237m8861j40692
27003B7921p0457Q9594P052j5133q5536j08527K11115J80946p8306j05532O6578
26992A19715k48418j72014K14708J00528q0693j49181J89920K49406M5209l60294
26982i1114o5146m627j0513J71790N3749j61188R1412j69844J44657L8967R4946
26971I3089R2535q7880o5641j4456J80452l43966J92717J38509K2413r3630K0335
26960A34477J0759m308p8120L1480O113J18570K8661k91172M3211K70306m5859
26949B24118j45980k10953J95329J44544j17677j38873J36931o5313k68200N7653
26939a88421O8753j2355J54087q3189p958J26589p0261J33220J59678j70090
26929A10053Q8677L0207q7782M6168q9949j32512J34004j32171n9953q012o4050
26918a65320K85054r822j29138j19146K18038o8040j01517o3853L18725J52857
26908C17838j00606j4621n7836j60378K2851M6523j25621M504K8512J97215q1876
26897G6505j80404J67290l1381k2124O1082j55618r0162Q002j00172J56186J71157
26886F0361J9933Q4299L7590p0829p9016l0229K0964n0929j4788J5692P5992L1947
26874A00987L4942j74978K5312J56729P6128N6331k09236n4435q3998k4944n3298
26863a50460R8160J01925q727K954K9834j33913Q938J6549Q1390j4561j03172
26852g1083j07176K9572Q0107l040J98868M4392j46771m7656j3854n6668K20767
26841A27458Q0554j97268j02407j74365J60519K42609j38208N2098j03504J37836
26831H5322j98211J57935q1746k22791K96590J1516n2258p9394Q5488P2006N565
26820H0022n0176o0157O1977M9988R3358j63549m9368r3526K260N0510k43270
26809c21931J53266K2132Q6355N8322L4492M9967l17739k0511R9341m7169K78178
26798G4703N4022o0938j0677o3138m8596p4010Q509N965j01809J46740J16097
26787D6868L6674P319n4138K12120k21900m036l7200k4295J99269q9164r8361
26776b6844Q880K18589k60598P6938N8925j95634L7710K29783j12158O6178l8207
26765F3562M0693R1335k26284K37348K5316k07401N945j2221J26363Q4052n6695
26754A72013J04776n8528M859l3256N359n0149k423N2699N4023K45516m6464J9759
26742D68184J99817J70070K04071P7695L9498J67234M4445K12879j11037J41929
26732A614785N4449L2431j48250N1861n6109k54834L0551P562p782l65935k48424
26721G10305O642k05460k8583Q6450j23400J10192j73859k65596o3438J13698
26711A66951j53729J16998J08641j71171J24924j66823j7646R6403K6615J3828
26701A44991l3476J06818J10062k09277j00981L00373J81727p0903J12411n1473
26691D90272K47422J09458R0454J45494j30183L33803L57275Q9766q2950J20080
26681A770891L2921J02801J25580n0047r6268j36043j55506j05982m35186K5183
26671A078344k86994l41397N143K21079m08506J27879Q5536j51512j36489J26021
26661C19104M3915j95420R2359J72764l38713P4034J14766q8348R4026j18515
26651A69972j27010M0718L9749J93860l5119N8306J61253Q5693K77411J5342O9688
26640I49863J03331M25629K06011Q7185L29554N50373M10460M71669K36583K98589
26630D069247J15239K21469M4734J40074L3469j35003L5162j69651p4103r1621
26620D189016n15300n28078j84150l21518m64737m80690k87301j31338k74157
26611A001747k01981o2304j58678K1377m5621J63921Q2209r4778j38877j44426
26601D22589J28294J07185Q1643Q7518N0836r204j12818j03905O582L19303K10879
26590A188902J68952J22632M04757M90567M45419L49023J99448N84295M00802
26581D354797J45880R7041J20350O7940K22844j37895j30711l90801j31445l2118
26571D185882k62240m58888p03524n12001k08042k88286m03979l54411j19615
26562H74896j52563k08217k1342O6108j04138p2431J10228j84705k76777J10602
26552A41661J71576l2261n4626K36697N3899k94051n1016j315m3146k2904L6537
26541A41051M9143k16009J34603J44632j33564K8820J73489r9995J18302J29986
26531D70458J57575N2885Q0336L0481l6778j78970N9859P4339L6862L0158j35131
26520F42074N9986q1093r5404j33517j25580m1906L987q83m5490p6113N4173p7023
26508H3211O3417N1850l0257J80201k24171j49236l3818q046o628L5831l3906
26497g1552J88461o1910L525J3083j07207J15554J47470k9415l9232K50009j67148
26486B41638K6151j67237J38243K31519Q9768j62476J73898K5258K9039k1313
26476F04488Q7079J14266n3532j9305q4676M9559o1980k39823O9276j71516l3496
26465B60340l5471l924J14177j90603k65065O7398p8500J04559N7194o5223J14866
26454G9748L6301j11306l6328O1752O796m9708M7297n3891L5470J37684p7448
26443G6367n1989M8882j38703P1411L2313K5364p4293O6744O9861l7833n1763
26432C6361J00876J65877j03645J52128r4445l9321j30161R6258M2887k74101
26422d7286J27910J20923j03002j16493J74530j33370J74811J51104j88873j00488
26412E9766J03620J30091J25645k27131j12019K25414k5908m1127k6294L4151
26402B46208j31520l3755N436O9745q791Q6140P3636O0714j62440P0396j00165
26391A75604p6858J41573J58629J29142n2449l33329N2840L06495L34276J06201
26381I42124J40367j09535Q207j2460k6837J45690J87384K59739P8673K30571
26371A843923M20666J76491M19216N96660P93747J065019J234038J410730J816696
26362I777186J715066J407018J133755L26228l05496n94403j061292j557029
26354A0841033j699307j657233j665555j521597j245176m42976n60164l99320
26346A649705j36406k56727m16546m3753L812j01945J55218p1288L0801k12127
26336F00744M6478l1770o7411j33500J29154q0852k55546j51435K2141K95897
26326C73900k37860j64643K8888J37379M2946j92749o8044J4021m0447N5306Q3975
26315C2672j00866J9742M1151J20005j3344P748j61825p8696K0391J18475k12923
26304b07470p7823M45829j1891N0339L5491o8281K0175k49274n798K36172j10546
26293E6923m8787Q3675n8531j10659L3748L4886M2239o844Q2720N3247O3814j1197
26281B15234o3869J0966j6058m3999m9680m7048J58366N2337m5093j34957J12572
26270A48771O1276j40293P3158j05338j56287J79530j74887L0754J12561k2030
26260G215J4846K9349p7728j61292K73698p6881k54793R0155K45516p7984j26727
26249a14626k682j8273M2338M5273j0836Q0823j4756Q1094j90060J00234O6811
26238F5340k03061q8400J81703R3570o2508o3501j50096M1607J26610M2302K01008
26227A84574M9233j60921j05755l1436m470p704J37548M1679k24951K09709k93742
26216b06236p6197J87413J04692Q6684j18468j23216j2042K63844j32318J44908
26206A19064l5762L0236R4183j81117k90011J46135R7842J15543k30193o7637
26196b01717J86968n9149J9922j08568m6645n8730n4222Q0923R1707K4859J9534
26185a05118J48839j11250j11017o5926m611R9929n4162J03715l6015j27220
26175b62836n2688M0825R6799L1968N0360r2776J20119k4544r485J05964J2781
26164A6487n2745r0546Q316K4686O4745L0909r629j45464J14416O1358J45637
26153A68170k75086R951J74139n9993j97813r1415P7111k0555J7024Q8300J29978
26142A9811l4757J70096q2208K6606Q2060q9051r8913L6182M6358o5819j30106
26131a19741j36674M2226Q9912m728k90839J50162l1466J53763m7912l07946
26121e03243L06911K16872q3678J07702k52961J24118P0552Q4080O0906j69766
26111c8507q2394J39520J26874l9216N6832o7595j57713j39907Q6959l4113q9601
26100b38861J12870K50234j22531J35993J6760k7561j17946J65197R7451r3761
26090A77845P293J19104O2439j49820R379J19208q9621K335m2874j20731J71275
26079B65832j92833K914k4161M7473J86011j07256K2899j06708j78447k42050
26069c26326N1612R8007J6193K03771j9327k02020J28004N5230k09572J72465
26059c1963J28464j95008J22092J28111q4088L6534J69219K5573k87164j28148
26049a16378n8308J14254J98781J22097k87423J01043J17981J06389j25954J61092
26039C33574o3197M9118j79544K98741p0960K5033j64799j13637K11683J63420
26029D89432l08587K2847J13890m8347k46377J0039J65439k38426L5606r6968
26019a01452K59402J6448J5851k0494N1732k67800J37306j65725j09967m1392
26009b26091j985J74097K4281J27812n0754j8048J24789r3290r8650j49164j90135
25998c77138L25131Q3228j82012J96258O488k2312j08536J9471N2924K27366
25988B20868j87916n4299j35096k8731N6783j69585j69531K67499J50086J80820
25978A30898Q4544j18836k30834J46881L498o8269j7410J48399k6290l4728p0693
25967e2840j9827K0188N1129k7233J14295j90809o86j59040p4800K18757J53142
25956C2276r3851j38807k3025L1339J54208J41598j99899o5811n3753N2582J64426
25945A283j03136j30394r2333N9219J86550J26332j97671k998k57348O7194J90643
25934a52659K36448j52463j62459J19166J55855j8405j4560P9527r6038J7130
25924A1542m4890L07971j11595k80126P219l930K46488j97261M0312O3358n7400
25913a8312k3540j25582m0307J90437j50829J49385K925o1256J6060l4267K7531
25902f7755J26002j5019j63883j55549M9627J23603o5683J19242j62405k2454
25892b34274N8847Q523K10356p2254j97795K10829k49471N5574J57725L3944K2309
25881D313n7327K30823l15883P9634N6957l197K07311J895j26576l2247K540N0373
25869I8616j26659n4995k7968l8511M3978K8503k1268n1569N0246q5119J52435
25858c2311P3279j98425M9351M7061n264J44267j99461J24327j2406n8594q0011
25847a48187K3915P2529j40313J70511R9919j54524o5636k6741j6513K22477
25837C7437P6087j65849R8754r6731m4544P1531j26667L6716J05711p3136J62407
25826H1716J61298k35282q6986Q5706P6983k7683K7787K9897j02000q2990P8477
25815F923l4087p5894J97246n6703r7127l2727m1482p2363j17586P3173k1486
25804b72113n6427N2478O610K31037k8367L6284o6601M7517J77389p9611n0866
25793b670r4996j83884L1251L80008K8525k75858k1581j71211N2506K75097J93778
25782B10965N3495j85169j64773j2839j11075q235M4678l4050M9716J091P9955
25771g6241Q0394n4162n4047r457p5836O2300L3058J06438j92289J85796J79712
25760A85666j6171r1416j63547K2763m4762Q7232j12193j67241K18542r7578K07521
25749B8816J2797j11335l1098j16979K38515k4812j16974J32973k33767Q0733
25739a41131Q663R549J14278j21246l9637J46893q2396p7008R3450J76578n1227
25728C6766j28923q4085J18400M5602j29068J26470K5708q2304o6691J84544
25718D6419j61461m9924J87541j27628l0439J33087J50500q5099q959N0343p7683
25707B6697k43675J39072R3264R8694j79057l2784m3990O2449m7283j01725J38606
25696h9732p6403m7015K62149K12126n7583j47926q8219R1760k928m7061J68723
25685A77891j54293j22119N3310K05902j87451p5374J33918n0076J66406l9501
25675A08613j44717m4663j99516J16556o8308L6004k37q736J40395j465J7611
25664d8463p7125J37997n2081j35680o1792J03585M940R8631N8411k63076J33587
25653a01066Q3555l5570j4101R0120J2919j84658Q6730M9945O545r5117J9799
25642h0899N268J56259o0466L4682l2767P4786o1219k49420P6903P2807q0081
25631a44147j51325J07299N5030N5517k0825j03034J28642O923l7241j45563
25621b48724r623n9553J13515Q4630P8117j86746r92K00149k0688m231J62402
25610A08256p9478l10226M4026K54296n0587j33711J00205J78708j27867n9066
25600g5444Q965q6945n4825K03556m2663j38748J27001P7511Q3483j47400L7061
25589h448l3562M5316J55958p9874O0373j10577j65931j32980J1960J43608J80026
25578F5869r2964o0460p0377k3721q8935K85091k3822N6849j97432j95694K8235
25567c17361M07008J6688k2152N5820k01890r7684m9644K8862M1195j457L0367
25556a10248R4980O2886K9610J12898L6748l9946j55863q7051M4125k9667R7141
25545E5613N4502R238k21751J3220J03516J93491l48903N7212K36099o6241k2054
25534F3942j02371J20771Q3782o4264P629j05571o6387N1950j05328o7483M1767
25523a41563J13699j10247k0914J67454N0079K4350j38161m4365J02627J02570
25513A05529K9438j19677j17710L6995n0541J70745J01043r6370r1175j82637
25503b14360k2624J67677k7516j30738L1247K7735R9560k0031N3659J87685R8200
25492B50494j93548k55079K82007p1952K5478Q398j04074j02903j9122M0368o0982
25481b00915K41665K8359q7405j3756J1402L465N4878j9113q9701m4574N3084
25470f2611j3073o392p3790n960R7118J54572o3966j11600L5618O3905k5622j6954
25458b8755j8182j81585K79766l9414R4586J6993o3956M5839p5568j52715n4083
25447a77074P9647N1796M4114J5202j91764j08688K0713L20856J6008r7295J90950
25436A64465o8857j91391k24150J57803J21131R2034j33630j3845J30686j962o7757
25425c5473K2456j03587n8310J08814l2859n163K34702p5403M2285j01750j03133
25414a07421j2585q5154K13548l4635p0103O2856j24461Q7171p5900O9258O9984
25403g442j9776M1295l3323J27744j64478k6489J51124l8084r7685P9192k6608
25392a4530j67768j7294J09579Q0685j72103J62278L4213j21222R7012k5535l6708
25381g1393j42960p3538p0137J09520J02545j6255N2574L4504j76115K18030
25371c3225l090Q8074P6158K6807l0331l3925K9200r1172M068n8719q8584l711
25359a18450o2670J65343j50270j21321K56870J20333l1455J0531k0727j30444
25349h2260M6749J80772N7065j4629k22860n9638Q6685M4992l5053N2567j28928
25338g4538m0701J05022J47271J48462k19538q1945J063L6755O1262k09142M4780
25327h1249J43820j13717j32513Q6952n0389J33274J59787j86007J1176O0450
25317C1584k08824K3588Q2089l1171K47207O2463q1470k67232O0561J33357j3679
25306C8473n5433J46348P0445Q5368j6420q8667J95823J15042m0117J99706J51465
25295H02033K31421J95834p3586K15647j9412l8137o6858j15868m35657k34925
25285D60492J5394j38132r7292J4262j76811J39872m2946k32321o4421J4770J93720
25274H6587m3803J4330n422J8989p4614K6472L2242J93117j00425J8088N1650
25263B17211N0238j78640K19568k66298j09525l9895j05803Q8222O8067P9541
25253B2686q8784P0884p1996N8361j31996J23180k1699j3691J06254R0273r3078
25242E0394k0147k1672o2644Q426J97346K1746j7022j87407m2176j12201R4924
25231i0433Q1193l5258M5480J07148p6556J15980k59k02282j14070O5417K04656
25220A01016j40474K6541l9530N5736J13426o6202j44766J54962q9997N2852n381
25209A8183J26191j03742j0129o4344r6705K03751j7222L750J34346P0218l6681
25198B27616l6421L3424m3829J7092P9427J53797p3782r9554j10140l0902j39269
25187b2541Q2485J12038J04799l8668m0890Q9987Q7246r2n3671J0636J07861
25176D39190N1479j04853O8465J4989l6337K1874l9761J09265q005j35001m2396
25165C38909k40309J10059K57878k05340K0231P3119l3954O7000m3986Q104j45036
25154B06675j16616J48763M3953q5068o913J91255J97605k85J66542J30904J1142
25143H87957R5163j399j72471J51235m8938J62280J52996L0928m213r2977J6160
25132A176721J12279j75894j2346j46965K07090k03210k57285m5451n9395Q38m09
25121E95973q4747K6798J15525j3469n267k30809M9025J4108J02192m3251k23703
25110C02375p0601M8627K54236M9626k58708K53346K5151M7764J5431J6048L5159
25099G18454p9383O0103m2013L43090K38118K21947l03573P7922J68019J83996
25089A586680P0812q0056M0633n405m9240K100P9898j82673O7820j92708k71960
25078A065901n7359q4514M7477j25259j49806n6569l41527n2782J43295p8019
25068C10838n0571l2792J59931j03784N1133J07345J1000j13840r0864J13478
25058C61874K9972l9088j27412N1745J55171M9390n9595j57352p0594K47116
25048D41227j3369J06207J10536J03928m8204K87830j36042j41739j35004K25710
25038H01080J61333q1660r0456q544q7069O9641n9559N8281O7937k77640r5050
25027D58294p6955j53630o680M8612L6619m7258J5818L4967j32333j81311l2222
25016c6079J99059J60785j22349L5481j01037O3735M455o3015j9223n3736J73031
25005B41107j09306k8926p0133j8599Q8075M2673j6061j96555J48264J9502j12610
24994a2569K15288p2391j56301K8714j186K1667J26792J51178o6121k25714J7831
24983B7188j8836J21488q3851L4227J37779j41205Q3832N5244j36111L821l1112
24972E2464j25235J34364j22329J77707K24477l05673j4307m7929J00168N8203
24962A31910j75486J22595J27959J1707j83211J08112O2056p9584n5529R518R2711
24951A72758K02917j90707j40794l2877m3203m1307Q30K5423J17941o1176O0410
24940G0215J07882n6635N2276j96856O2232j21737J27481K18241K9592j74765
24930A17926J67697m86Q8609J31502j43970r3184l2659o3052O4349J08028O8404
24919D13164r4720j05606L9027J9957n0855N6262Q6202j36486J34951L2004k07640
24908A86260K760K86724k600k45677J65845N3369q0849j65706Q682q5479q6038
24897C7291K25944K3807j58736r0025J57702Q2O8200P9573M0455Q6504j0994M175
24885D63978N5545J87036j34575K4915P0125j1294J0185l3888J2786n9606n7233
24874E27974k4922J27783M9772m5682Q6977J5367j74226O8274j15492O6122J25436
24863G07383j51713m7782k5753K30665l72671L3946m7683k1439M5518J55224
24853E05695o1327m2230P4589q5051J18322J93757j04709J25921k20830k52905
24843B51232M47955J17088R4585p0920j13173q5428J12223L00629J5499J3314
24833A083004R653K78434K5056J07749K57588l1830R1242K13304O3445J71962
24823B269607k189K9137L4275J8326k9609J24559j83495j34355P1712l89617
24813A808351k50190j57702j70798K44032j70079l08097n1395R0716p4993J12977
24803A072822j73585j45029n970j27073K59567L1349M9215k9047j20899J95670
24793A007020R3743k5413m2234k52299M9187J94929J39473J00858Q1884n6139
24783A291009K37802R9675J71013M2814J95371J33560K78170j7783k2326K38679
24773B647984o9407l1029j58354J12566M3281j16407j76216j88530j67806j2862
24763A883220j47614k36762L560J8952K1284p3388j11884j26522O2928r3295O876
24752A207355J22044j14899p5650P4517o2442J20577N1991j60600J48599K64427
24742A575919l39615j38611O7983p9708R1825j97778K21493Q153K4686J47322
24732A381669n4043K32468j57178P0337j10400J00529o4071J2147N9824J0355
24722A481637n3864P9644Q1521N624r5341K82435L4400O2013J07433M5882p3863
24711A957521J74588J26266J61361j02180N027L40885P5710j37353J54896O9893
24701B826614J50868K63794K3507k0135K83719L3763j41970j8363L189K70451
24691C675437O8085J36178R9251L06155K3768L16544L93998M42912L19761L36031
24681F118120K72407L43405M68525K25090M06619M37484N67854L39460N90572
24672I769536L48262N71117N53471O18518N89375P52072Q20472O89241Q19848
24663A5531912Q49544R13550J034430J208678J593341J731447J777084K342885
24655B6982871K742830L396330L853503M855910N998411P661447R711662J1773921
24647G6976885J4507365J7859590K2781084K9296938L6121428L8176618M1536802
24640B77256710N0004596N5752916L9134302J2729286N15026r558677j2959847
24633D12874312k2218889m0576757n3978485n3215983m2443302l3146514k8797509
24626A38496873k6231847k1912540j6478081j1846674q209766n673289l966252
24619D4178424k907394k001972j574245j215462o92588n83400k33721J20492
24611C5090134M63907R36674J398412K064298K764151L679420M461419N175131
24603E6033546O750218Q503427J1021204J3427585J6811132K1398734K6040734
24596A59986580K7857311K4839015K1459316K0709483K0728006J8159340J1798710
24589C05537761P003534M757689L403832q34385n437612q062672r131607j2031126
24581B85205414j9145287k5542190k8247211k7233506k5270892k4376003k4291672
24574A11098653k1833456j7181780j2719469r028040o546293m591282l214967
24567C5983366k021701j606725r36333k82316k25053k18076L61675L45625N77500
24558C1977962Q14348J225997J861395K215942K668014L401654M171648N494742
24550E3831702P128395R280056J1997553J5212004J8797161J9778927J5915890
24543A51941688R919681O296948L820923K956076J712104M05271L46816M92655
24535A77892162k154420o358578q932423j0701317j2241379j4779720j8815390
24528A03908935k1004452j8881760j4868972j0971186p835328n612473m146540
24521B0588224k738889k031004j685034j514800j047539o99345n85032n29018
24513I757563m70317l59997l98892l7281m04415N733J29547l6128q9735N887j50281
24502G951684k91619l42366l37846j11346m16592n04889J2555m18907l81694
24493E158980k35198j1622l79580m79823l14554l99559l20453k23421k14587
24484B580183k40900q6398k15852L1864N6331k17547p3282p489j49513Q8371j59186
24473A606582n1943K5466l7719N1837L7938j36412j10285O5853j764O360j75699
24462A280214l9414J75198K25780j09675j25576l485J31752J00996O5994j81193
24452A520591k4486o8930K8409J29314j45111J34541M7298L3568N6334N127M1191
24441A757846N0767j94531K5860P0627j38218k08885j45239N6101J88333p0349
24431A392312K74606j4102P588j48320M0010j33335N1333M3628J54747j49507
24421A518960J73352j16736J15929L6524j3850Q3687k11159J98107L4306J4206
24411A833326j56298P5941K07650K05980k9316j0102k3286Q8373L857r3712L22378
24400B424791J35677O9315K5607J01152P095K34543K28014J30279K5502j10352
24390C271623K01430J88567N6169R8471O6833L6309Q7611L94656L88213j12985
24380D676897j29805J86844M99806L15064K93435J41912K41742J62261K69429
24371F657585L15119N15205K25625K96241L83418P26771M91045M51758M84253
24362A0547020P13918O15179P35141R34779R91645R70808R91388J061142J418290
24353A8979310J171031J442210J643282K087279K396371K676972L320252L991312
24345C7708019M777769O034809P397118Q990434J1422870J3987810J6976660
24338A07295489J9225486K0155061K0092705J9375230J7404144J4809658J1490551
24331B29848324Q067126N280409L550183J355625j054136l174427n497939q179219
24323B30195946j1445909j5345485j8171724j9812787k0336288j9990200j8952144
24316A06141409j6836560j4088827j0664220p922235n375032l766546k599013
24309D4888976j358463p15908k45137K79674Q06096R37184J619632K229097
24301D8441151K937209L885251M939027N917407P263713R370739J1978810
24294I4733307J4437000J8267905K2962918K7309563L0753875L2448614L2167273
24287B73080455L0100063K6595179K1723505J5434682R090334L490526l88363
24280C79126381l856748p411244j0529912j3783611j6922210k0214681k4260780
24273B82147195k7896484k9934217l0734337k9790590k8121280k5418107k1510954
24266H8741226j7039581j3102271r957143p438111n587620m295616l252915
24259B8067969k724875k435135j820350j637323j300635j525596j044195j005924
24251A4573936q69680j180297p31772q15592p68502p72941o98685m37055r14609
24242G384803m23106l80899l88383m07740k47890l57209k08904l97140k30513
24233D343019J02971O1717j85339o219p8182k22078j81904l5467k07475p0866
24223C520177o5954K05152l21738j83630j76431K1182k05498k09158K35908O781
24213B826791l1739o0918L6601j14780r9163J30603k6773K56360k16523r8820
24203B601639K57520J36163J58974j4368Q607J36853J52338m0376j08549R1541
24193C380342j14114j06632J65756O3726M2797m6313J47450Q2787P8676p6315
24183C618160J35139J97950K32201J48110J43590L5021J02916K71424M65852
24174E350363J35786J99256K91177L22802L35797J67331M61791L82264K14932
24165G861499K79042J48490N72510O53164O61553O59809P78878R22392Q88987
24156A3426324O09001R34650J126673R37848J331083J267347J282141J593388
24148B2508455J724916K322880L030169L527606M319723N233091O226903Q034394
24140E6928137J0201618J3039242J6426956K0394570K4648075K6842435K4124412
24133A92605445J7805216J2860312J0510383J0195655R430579M713269m614666
24126B53506193j3443196j7054259j8072558j8130075j9574280k2970933k5077993
24119A19182899k3786850j9152447j3902594r726622o780718m597898l080490
24112C8155280j613110j210655m37360L2491J16623O74070Q42726J039611J153898
24103C8753574J221783J439303J933876K558158L027125M254616N120438O270944
24095F4579817P989512J0436475J3623843J7671119K2609384K8279245L4213297
24088A99402692L7650852L4688910K6901432J9785872J5491046J3645254J1761194
24081C59327252N714840n750851j7229894k4065933k6252335k7132729k8657733
24074B35952617l2130968l5288737l4280786k8992573k2275670j6061605j1388309
24067E5533969q064467n719672m083213l031695k251658j740376j462560j171639
24059B8008689r50427j098425m69401k48922k74908N8443K89068P60801J107319
24050B7182237J412491K469379K485128L210785M489553N951342P942878R933613
24042F5077406J2185438J4250185J4420983J0861949P567502N782370M555765
24035A34701598M788162L303749p56430o066438r690884j0535147j0538528
24028A05206082j0762597j1972095j3702855j4252124j2372763r474835o805377
24021B5863436m897344l579471k409449j626223j056488r79309o85018n46007
24013A0084127l82440k16323q7166j65492k64634l75749m55325l05739n25532
24004G305727n14828l83230m24111m95290k96734m2780J35378K00878J86258
23995E671268J77992L58233K48053N3800J79708m4636J68991J57933m6250k54132
23985F670960j75975j62976n68880k55497m38933n53582m84604m91029l9458j96914
23975C303112k61597j44015j41560J73480m449R8350K68909M93127L82832N84382
23965D752571N26819N35539N23673M41390J89803K15413k10938l24049j00147
23956F550074l51708o67901o09483n56265o58070l70553r0758j31644j61289
23947B952403K03253K21998J4065j31206Q888j5458j64923J25783K70549l01841
23937C183511j57165m3927j60638P9080n51987m73447j73441j19605j94440m8132
23927A339809J28671j54962k40367m2691k49782K55206J88200j59345l4452J44447
23917A174734K66408K06182L81732L85238J85993N25539M44210l0477q0924j84133
23907C274502k77017k24976l77560m60342m69058k41428k08583l58487j80807
23898D76244P3318o3055j01954o887J79792j12665j02820p3010R1929O2401k15599
23887B07694Q4932J48657r4539J25699r805j97279O6175N9471j50800N9735j60205
23876A39735j15952N510J34643p6633j16153K57863L1989j59778M4374J0608O0461
23865B16667R640j07065J9860P2192q9061j00208P8091N7827K1368J37293o955
23854C09649k1709j24023n4512J0214Q1570J22265l6339J10214j33237j86981
23844G7111R3944j52325J52658m815j14223K6767J81131j76661k3627J67753
23834B27713Q3144p5927K33498n5479L3536L09106J60929L970m6021J94395L36984
23823A405848Q6794J38944J59381R155J87317j9617L1176o2613q1623p1038j34103
23812A649621o0958k05691j45126k7261k78167n0177j69884n6388k11968M1005
23802D85006m1759l6997j36395J9706j04594N155k11130K10974M6433k0050N9158
23791B75507J43570j29930J31197k09590K215r6184J35861O7064J39575k21230
23781B38055K89790K13746Q7658J02500J28856n7618l0000K89009o7390J26549
23771A321155L733l728n4848k1392o5493j22973Q2479O8100j09306j48598j20254
23760H28875j73268j41839o6698j36305l756o854m4491J2056L6029j97972M4126
23749A49903J295K1568j71851p1686K33131j61329N7148R5307L0500j5368r4140
23738G4478j32966J66742j79565j29570J51036q7339l0002p593M8217Q8110j23674
23727a62126K296j0598M0160M2449J5385j10940J70951k36982n7352N0426k6723
23716b83054J19946r907l1891J06850n4761O0632L07080j37477j16870P2946j4817
23705A8677j28643L5931j19516L3415p709J57574P292K2950j2984K3652n8833
23694b8194J41038k88093J26900j4758m4107k5837K3895J14741j91468J527K09533
23683B5177q6193J50950j55721l8153J10698j23935P8801O3719o3918l5685Q5632
23672A1372J4461j34074Q0006J20646j6313j42723j07172J43771l765o3962J57527
23661E9774j5572M5088J38898p0178m0632k16319q1143J2485J92177J5482M9615
23650H9675j05307n1727Q7945M397Q8524Q1560l8993k512l9046Q1876J04064
23639C00456j14136j89134N4685J31703q0291J25128j64641L5545Q6994J35778
23629C22087m4970m3268J49033J61688L9785p1273J42757Q6297J76889n1969N0449
23618I17505J52939P779P4881O2849k18211q6346r2978l0976j03937k4836k15228
23607D43441J14753j00898k03019J46948j05286k67664M8987L06150j56474k94124
23597f7186j4680Q4403J69318K9164n4605J64375l3910o9136k91870j78466L44561
23586H1968N2210L8090m902j26579J78833J37235K2222j9587Q9538L12588M23910
23575A185526J53586m9423J29102J46408r3709J6576K6356J47033q1546N7693
23565A637602O3622j23144j39559R078q0618l54031j21907n7782k81239q7156
23555D64866p5628l7605l4712k28836r8898j13981J43720K2277o1020J42130
23545A22313j74385N3934J48409m9790j66672L0580O3058M5822p9397J72948
23535A66820P8980j615L8794J5737j27854k4941O4330J44693Q7005o6605J94883
23524E70227K24840j00393p7164P9887l7950R381k4153j68122p3849Q0529o467
23513D76766k15368j02731J6717n39k53403j42161K55831J66721j52010p5869
23503b6046j31203n5171J26067K58053J586n8781l49541k3720J88921N1190L2806
23492A4161k7891j85544n0556o555R4272O7302O803j2645p9216N3834P6181J59364
23480A09510j63895j12922j82287J42291R9207N035N5815P5528O0240K1787m1828
23469F8481j25837J28106q6619K0834j26550l1156M8592o4380K86691l8164j93570
23458a13572J39910J3154l7086l0315k0213j2380k53706R0216K30261K041k09199
23447b00889n4653q8664J44207K19363j83094J9710N8058m0042J24661L2908J9699
23436E1264P4213M7459k40884j04762P8816K1532K4982p04j51391K0747J89858
23425A1130j7125j91964K89793J8065j46279m7871j21059J25102j04568J15377
23415f9399q3908n9173J56009J37625J13596j72929q0479M6435j07504j95253
23405c14980j5107R1690Q5162j02536l4709o4302J10495N3339M3492J89475J2251
23394E4270K7181j2530j98721j54008L11100j78110n5541Q5006o62o2569r505J9355
23382a74734k187l4667m4894K73053J60875k29875L8141N4325k31533L1502L9231
23371a20763J16629j02477M4928j0908J20201M3152n0060J9207p0438P544k50915
23360b53900J52351P7040n4877J17966J39659m195r2322j50835Q104j1433K6072
23349d6370J01300j65927o5529J29292J91651l1789o1374j13496k135j12918
23339a77295P431m3422J32491O7154M2066j37171l490j23496R2007o4723j8239
23328b26687K28382l4507K4067M533P5904J14420j56318m6672J52288O5335j41996
23317E8749Q3716j44514l8625N9405m8997O2863O484N2573J23737j76315P980K01223
23305B48279J1736k42654r0105K30172K24422Q634q640R8289R8239J20222k4554
23294F74040J01716n907J45622M26075K53507J93806K67032N67053J40083M48915
23284C211942M81070N10490K45512O8959l7885j4684L2468O5211k21343m27782
23274C913958l62853k45856l52642l54343l34545n03989m81468j84361l51841
23265G42060k86419o0170r5004K0584l3899J5476K1577k66944l5242K47270K1794
23254B91083O4728k9097o7937j439O0558J93068O7693o3833N6853r0803K67633
23243G48507r4361k3928J51210J81173K25250L06167K59238K87258M60561K78716
23233B779791L54637J45912j7034L24911M4873K263L9718L1945j68105m56146
23223C082765j36137k81622k09074l89273k71760m36547l84220k04122j26535
23214F43475j90592l7791l0811j36815m9767q3257J73518k00496n4125J41721
23204A75060R1601o7785p9626r4987R4198o0539J13353j96922j8039j3164J34518
23193G7668k7655N7047m2187j34768L8694J05561k5633p5099o1140q3473l17120
23182d88105K18620J60118J43849j8016j40306l5981J0395j5307N4070q7009K6991
23171a70681J60473j63193J53980q6701j27980N7693j7190J50489J07603K6888
23161I1381j36402k8528J79458K2925j95050k4723J8781m2526J03257k11003
23151b22430J45765k536M4421J53666j07506O6848K2697M2884k73873q4652o0234
23140b74950K0106K13759J88691j91108J16447K4974p8118j47377J25903N1710
23130E0037q9706j86725q7303M6437j5914O9183P6660L9755j06975l2601k2959
23119b60111j6636K35342j22581k9124J85541k822o2340k6683j47005r7880n375
23108c49674L025P4092L6174J64419j11699n3962o5910K78805M8071j47578J54644
23097C0407j83693m637O2514j40792J1791L3088R8216J4551k9022K8695J02038
23086B3156R3948N4921k26815l46099N4447K19309o7228l6013J54952p4480k2739
23075a72641J22065O2517J1638n1954k4508J0375J09618j67545j7434k10797
23065c28666J7286Q6310J11194J47456O3250k52604o8459K54886K2391p0422q0186
23054i7564p2024P5429R093j40174K08594j17256j81463N7945J07447J97683
23044D7710J4316J40588R2152j70021r9542K22760p5879k47793K7782M6827M7615
23033D6515j98175K6368J97504J37031j58434j71520n8681l1161J40586k4246
23023i4213p1272J87739j31834l352K14136o6080k55733J3347K93847j67063
23013h0478m1502O552L2884M4337k206N1038K3657q52j34062r3973J78356N150
23001a1099M4687j09702m6903m0067j06543j38167J37454N2052l8568r696J74259
22990i2293l4797K56921n4696j55983j5085P3059N8522l9416M8915k2002N4761
22979G7906r8218O305o8867j03582J19904Q2538k00709q447J08233m2124o8151
22968a95212J53195K4629j62976o5994n3268J94031k8952r4637J22737j7010L3655
22957h9802J4659q1127n0987k2928K98924l0517k19967K4600Q525Q4574J67304
22946A03258k51272r730J75889j79666j9389M4931N1423N433m3168P6241l3201
22935g9251p6462K8617o5028J62505M0143j82564Q0496K3753J09771q3895j51262
22924a93177k2265j32544R9239J93417j4366Q1981r4928j72829M677k931P3063
22913a80663M0253j06239p161R675l7033Q6694L45874k3006k0677k56047J7000
22902a31330P740j9090K88849j79847q4021Q46J81651J1173m1584J9682j95921
22891a41852R1883Q1402p953k8610j72657L2031n8487l3064O5653N1383m9358
22880a69629J96203k1738O1000M8723j67795j21902J05658j54464J05714k1671
22870a39901k6528N520N8940l0567r379j07023J1578J82642j42816M8094J87224
22859C7784n6110n0979p5304J43755r4491L7902J55246L7388j34018l1730j90596
22848b21153J86599M8383j23789P6859M4241j29223j7223O7714M3850l5156j28037
22837a86935K27294m0189r6548p999j9213p9352L3981R5121P3406K0738Q6922
22826A07226j06398j37073J38078P487L2076j3577Q8082n4071j00953Q6696l80348
22815c32775L8030P74J4048K57421j57854l3013R1346o1157J3086P9187J62211
22804G1304j62198P4413N1303J7407m3393J17951n3853j51160o5J49089Q7511
22793A58309J01532j8044N4180j68657k0428M0195K07545J35240n5025j16496
22783C18351J92949j72805j7980L64417J10767N7083n5617j40941n1754j24609
22773D79861L79376L27439Q1902L18189K75236K08192L75760K05755L96991P69253
22763C817954Q30602Q55650J112231J212178J300512J245899J103938J069417
22755A2548381L62314l6992l47949p04515j215018j427992j388396j377873
22747F411960j319032j128834q67004l99315l48888l84425k06543l80846j90960
22738A186113o5985k95484l4106M6103J22757k59265O8741O301j2176p5692M2802
22727G30109r522J05000N9364J4488J51149J10387J79633J60724J4655J08837
22717A624824R8088J40593J59250M4684J78157L04246J09964J01700K58360J48504
22707C168370J16872O6978O3633j26106l5195J57306J57614k57753k56018k01035
22697B854666j75079j24273l32817k70391n36530k48805k13198j29509q5137K002
22687G40929l7183j95276O121m7815j87292R2466n769K76673J30561P8402J1951
22676H63768N8523j9161J91553r0462K96333m2283J61119K55048r1050j4368L06187
22665A875207O6641K57897L17289o8738L09893J52555J36255j43895J25260N3063
22655C081427Q4999o6608l7227j46753j29210l61878k18250j03600k63457k53108
22645A586335m10724k03108m2855k40874l80885N5343K14888r7513r5002r3750
22635B91855N3227o2576k08876J21527l2351m1850j94841O2999O5126k15362
22625a61122J94022R0464k13966k1477k3862p9005M7170L5423Q7199J22481p5582
22614A745j49132o5204n1345J04559L7166j51792L6636J23489K066j2671Q2173
22603d2310j68667J4713Q5046K01887l1966j23715O3532o0703j3207j47350K10656
22592a2084p3757O5817j43954L3142r5457Q3253r5805N6791J84411j25621j44646
22581b67910O9790r7554R5944L1244M4738O2382o6417o9630O469J42994J9803
22570b8147l7525q2909q8107r1155L03369R888k892o7192j54390q954L27908
22559G9894o127j52186l6249j45220J05615R3346j41020j26542j61410J55716
22549c34183K08517L404r9491k3093K5099O4218M5991j3695R658n5651R275Q2760
22537g7191o9648J9432R1209M0706K721j37930n8p7210R2533L2011j09790L8090
22525a55125M2490k50884J08152n5320J33774J12060N828j30296M6111K12468
22515F9258k31374l44J20230O4461O291j02529k09910J66760K4918r7074J54259
22504c5054J35148J6915j50131j32956o0210q3423j0485K0624O7147P5052j31571
22493b88944J88903J88854l1209r462o9628k18606q1059K6169o6084K07305M5663
22482a08098p571M6664j07859J42176J7116J67012j89816j16755r1727j1133r6139
22471c56130L2685J12682r8488p266L74201M6088k87366o2747J31919j39736
22461b54158J70387j8716Q6342q0775O5675o1016L053n5925m3389J1081j09061
22450b86502j22326L50718J60587j31886R5793l8344j99829K01934P7614j65432
22440e7673J2739k49781K13170m6230q6960O3232j60o7004J08555R8379J8247
22429F514p6960L4800p807j15591j74906P7786j19006M0630J05932K13789l0404
22418d5223j57375j8359j16280J03743N3359p4032R0868p6613K4840N2515K18168
22407E5611q8485p8094k05191j0485K52089q847m1690K8584n4427j06326J7485
22396b39776J80634j66658K01287P0573l8319q1482Q4083p2959q4026l15448
22386d62091J05955J50726j3402J49548Q3029k4617L8912n5077q3167J15738
22376E554j6086l0244O9715m9259m1013j57804Q5568Q0091J13649m8800P4930
22365H6301L5215j24119l0526r6289K4587k67998J66655n9177J7894J1691K04706
22354c1060M3864p2338o55J2752M1485r7827L6192j7786p3642n0837K25127N3735
22342F9010j75969q2806l4487R6792k37972N6874K53364j30353J09528N0407k45722
22331b71334k2398K7438N7812J26679p2263o0260N5513j5875J56536J5449j26260
22320a28963l197J5445j35147J72860K50507l12257J26283R7144j54835j60770
22310b32930R0249n0998k158J47837M5093j82751J03938q437n5495J09728K2495
22299a3429m7166j22063J42655m6524k12786J2368P8526N3420O3038M1025j00559
22288a51495j52310r2965M4784p1362O1187L2417Q228O1957O8347J29889p5981
22277a37304k51398J75048m0095M4113R9709p4709R5712l2678o798r5691M1903
22266a82188n0976M317k9352M7853N8882j2414k17160N1389Q5626J39697J15872
22255A1546m6088j71725K91252q6655m5084K9218n2336J07460j92983r1044J2197
22244b34242J46460J71215p6272Q5260j21390r9422j18012Q982J29966L9632p789
22233g5612l5572q8624K20361o6490j49422r104j888j46567J5562L1118R3889
22222b12349l3060j25824J62929J2784R0290p430k6839N1644q8707n5868P7322
22211a55108k56570j2199J18331k2713J31353K8237N9340J1360Q5866k929m5718
22200f0750J83774M7867p3182j69262p0804M4650J22563l0020j06989l4168K14676
22189F8355n4569J86205j14011k05656J31512k84661J3035K01164k55335l3422
22179c47383P0142O5287N6417J6101Q7715O2121M758j75111K00063j82548l7795
22168a80233M4674j67644l8273J61484J63863l3981r0261j9020p2326N2743R695
22157a69279n7085J38960M0369j11348k3918K4458l2964N4942n1672j88475J71268
22146b04744j2377J40435r3440J71732k01732j96176K43488Q6665j04488o1927
22136b32564J33623j40161K24901k88811k166K9075L3822l5265r2458K06651
22126a63353r1040k3401J42465k7387J0924l8778R2718q9063n153r524j10653
22115c12245Q2260J60579J07958l2984k05696l2430o0193M6743J8873n5191j8744
22104c01070L04606J22731j57074o4455j75248K08868J23012O6487O7829j69988
22094B5698j12361J27068o070P2616p5451n3680J21271q5471j77202k17376l3526
22083d14484n2502K57965M0218q3322n9507j55425J95508J21751J14036j2027
22073d7789J27067L9605j89828J99564J31233r8400k68019L1960l220p8643Q1548
22062g4922O8730m1579Q9952j32632r1496L8520j33002L3248J00894n642n3303
22051b01232K09277j20690j1506R5708m2437o2352J1201j71532M3233K56978
22041F648j11770j2036k5563J11342R99L7852j00236j8294j89078J36058J58996
22030e082k53324O758P8396n0470J11757k5841l930j38475m8923J31322P8682
22019a19130Q2217n0515j24626j13826j4592K10649J10561K977j58214o217r3950
22008b74666M5004J17877J17402k33066R822P3556R329J93856j73529K09587
21998I5172j67367M3634q851j62108O1815J28855k7305j6133m203P3042l1360
21987a4809r8436o1914M2278l6158J9627m3799M4268N3118N541k6002q947k1907
21975a47140K531j42144j92191J69562J94650l6681J12978K7088j70558j62019
21965c43924O7835M1115l1226L0644O5436J83096o7016j03187K52939j4870j21834
21954d0992j04789j41974M1023M8114m9834k2007K07105j4670j40168O3646J22751
21943c1795o8849l6893J6786Q3677M6878l58995K10209L7905l5385L1912J8528
21932h6022N2406n1199n289j260m8365p4604J22383M1760j56294O7123N800J1159
21920a22402m4649N4749J01669m4756O5234k1461o6938j42822R2666K07291J72783
21909B51364O4262l6035j64503m04507M7082K07031j61366r0386O7068P685J56397
21898e5908J48412j87567k64542J47247R3143j64049R876o4632P587K32071J61504
21887F3142p2995j19329j33584j6921J60237l1659r106M2158K4899l3493l6519
21876a63170J47555j48594k1P6844k13921j10547m0243L97879J16142j62278
21866a00354q7742M0068J66859j64564M4847L7747L9210M2014l4546k5934j41097
21855a83492P6953k7480J6838J48454j49543j7805j16015K17277j29488J7364
21845a46937m412J02188J09859j11558K0890o7914r8513m0662Q9378o5833K0688
21834a92826n6085N6150J6003Q7115j23951J36558r512N3304P3410q3720o9813
21823a13367j01439k2967j2254j6255J9570l8225O7060K03424l0275r3912k00334
21812c38974Q6985J26185K5984j20309m7659K31648O6197j49653m941J09484
21802a5053R8975k9371k17790p3804J03274J46878n3310j23346j07523J04487
21792a66583l7078J7907o3972R4779R5648K2805P6687o1553k19416k15858L34795
21781a21839M4147K0424q1283m0428k6623K05776m0089j35387j4221j11926J17900
21770a83549M0575j34361J58525N2256O7232k82415J85985j32522J96556n1053
21760h2771j57996L4435N6213K52618j7475r4756k49995Q9362n0330K45377q3970
21749e9288l0414L5195l6039n1672Q7803M0421j41835k2893O8455L9642j70782
21738b41407k9251J98091j12398m8537J36128p6374J4724r4463J70747n4462r0116
21727b27318q177R9061m8976P2462J61960k07065p2905J13318l0691n8224j07041
21716c13596N5708k4328R4037l6559J2258P6975M9694K56900l49300k08914N8748
21705c28377J75390p2363J01977L4351r8178m5720P9130J04558j23769p2137k1463
21694b66601N7409J08066K9898L6000p1357J09060q8199n3023K4431l4248J24665
21683b3899J0363m8363J05285L5960r4271P154j6634Q3209j17712j05671p337L4270
21671a37646J13215J02477J03790j31343j80173J30208k1594J5358q7704N3643
21661c9769J1792N0359m5384M8717P9228j24841L3238J67033N473j17499n1923
21650A6424j03734l0726r0890J68989J06882L4054j03493K04730m8311n398j19710
21639B8817r9820J7015O2265Q7588m5977N4694J06516j8783j88247j95J77767
21628A81640j10899l0570m2886Q1273l5747L8308J60204n4331N843o7017Q6429
21617B12247L0542P560o6917j90824J87658J16409j37019Q3413k03232l3848J00548
21606A06537N9385j14090j67478K00447P6617j42121K6647K05144k05871k91255
21596b46038J9298K44538q3572j41157L26851p7880l8333q7475J82115q1562J01401
21585A18186O02m2489P5811o1672J3279l3059L3734K2699N0831j90547Q3360N2760
21573A23495r0459Q440n4308J1863Q0981p5703K46677q4868j1199J15801k71042
21562c22K5874K6807K6476n7097O21O5277r0311J33247o2008r3611P622J69257
21550A51832j37857j50924J84111K5946j63183K03372m4101m1481n999k15407
21540a93691O3903N7519l0786j82937J9422J69203J2870J1709k91219J6017J55392
21529a92598J71479J03899j35635j93164j53867K10811J47298k21372J22181
21520a40968M4845m1915L4868J30890J13878j56278k2042M4299j11133j2789K2866
21509i3479m4958j6067J26943j20368j0076O7877m8002J1916p0967j24610J54627
21498a67164j14503J5328O6124J38116L9404m5933j09694M458J9293p556L3952
21487a28175N9396p5990j02283O0459r3118P3432N7320K18161k9306r5386Q862
21476d6628J36313j41728p902j25200J30852o6836j34629J53509p5928N8679R9176
21465b0322n4086N5304j89267m0400J1071M8266J98645O0536m9899j81030R7259
21454f3923j45923O9191l5338J07169o1662j87630J13952K0366J20413O346r3472
21443a50511j7234j15924K6162L19573q9118j40818j13707n6802K15334M8387
21433g4658L4144j46724n9306K20749K0649j12363M9568K65266o3475p6649n5083
21422B118P3404j44604j20132P2601k8138j8004P3110J25309n7744O7089j77788
21411a32779J7272P5869j09290p4913k5130m9589R478L4710j7009Q2127J1738
21400a77516L21438k21643q6539J50289p2726j31749k6812J39314n1739O8179
21390h9504n314q4743L0139R2819k1673k07025j07492Q9796P388J24088K47792
21379G6271o2023j29149j4369q0818j8631J02228o7644N9899P5476r2251q0601
21368b31612Q554J29942J69261q7609j06109j38653J27528J29186Q2615j28399
21358d5296q8226R7263N1931j47237j14961J86057J7662j28121l0989j3432J40219
21347g5130j0949j49175j14207J70475L9398J34728k14837P7390J97604j38037
21337h2740j94226M1864J21365Q9213j63170J98641l9091j19952M027j0886M1596
21326a13359o0364j36354J66232J00654K49357j65072o1297r3394J08840n1540
21316e6297j02894N2417Q5458j30101j4217J56135j05433r9285j89384R1549J15753
21305a96299N0688J89686j63564n637j79229K66675J04887k6475J18407j14119
21295D5020J6268k16412J14926k87333O0410P4409R0815L2313P281o6564K06839
21284G7972j2454m2189k32444J52482J50122j22465o1522P5529j38856O6773k4488
21273a11540j12763p6894J80502K8408M733M1873J37010r3384J57937n2796j18913
21262a5827q2868j70697o2704J00795Q3110R6367m3891r1432n02M4445r8352K07061
21250c4495L8208n016j63935j57475J88517O5056J47442Q6298k23921M9713j08756
21239a18364j15751P3636j41524P481K6269P1844R8869r2265L4991l1527M8656
21228a37685l8932J75337n1635q1379J96538k08320j6753m5294L2187J47728
21218b8208j03661j98863J38875J93760l85803J22060J30726l8653m7674k9194
21208b46635j1874L6537p1066J65199L4518o572r8279k560J22962q7261O1943
21197a03088m6548K515q7927O4859L6009J18525P1958k063k36744J44986R7976
21186F0458k7412j49751j84749J89166K17928p3951k7138j60750j06321j40486
21176d03006K47009o2775K39470M4501P98j44050m7144L4144k8993J57191p285
21165B9860M2814J46837k6145l10464O9470L3073k9684m5021J01127k5129j07945
21154a21207M3563k5793r1562O8112J9847q5768J14574P2633j26159j04780J15409
21143a21131l5127J01658J82461k14867l824L2112J29455K4676j57717l5575K2709
21132g5170J4910j4122J30979M202j93312J06065j41505j6255P4199N5914k1439
21121g5534J13490J78511m4184j22044M8703k93475J21099j5537J435L65996
21111B78460K01931j08622k81604K4570P7664j71943J16062K76416j70235j18714
21101A23985m2947J90776o6608j49232j76889J36681r4602J07073J27099R3822
21091B49158l621k49586J17899N9442j67318R8799m6242j3276J52519k07577
21081i803j3480J74940J9567K3163O9360L4040K3330L1765O931k06167R3960l317
21069B44289r9747J26595K6560m3491k72741L26637P1490p6372j09406n4024l2875
21058A06915P5747J06044q3185k41495O1038N4131J4010j43743J59967J0041J6080
21047A35550O916N8597J95328k83038J27780k22023M4589M3305j10110K6076P9056
21036A02026N6798N4798p8375J4982q3322J15066o6460j3399l8870L9891k37355
21025a34220q2615J07236J49966l4090K5310K5760L8261l9054j2376j08917k4172
21014h8911J8901J90505J62337j89743l8000j17343m8931O701J40651n8008R2601
21003G0760m0955k09782j3466J38592o3889R0861j07077j8122o9350J98126r3033
20992a17335L1834K2034R4515N2444j10196p0014j50411P6266N800J0231K0138
20981a34694M21j44511K51244j95690p5903J70849J0587l9421m7964J72138j61725
20970a94669J49384j54953K8098P1107O5894L2272j04460p3049K5142J87642
20960C2408j17759m3797K62562J25863l5804k37191K7035Q4494l7922P0712j38851
20949h250j32536N9912j312R8237j20031J5203J50717N2224j86806m293J00175
20938B3240m5532J27439j61590j2981N3317o3372K04812p5459L1388j1194q1716
20927a1648P8567k83275J06046J67197p1598O5634K4744P0436M7307r7563m1531
20916E4316m6782L8016R69Q0017J28628O2035q4486q1642n7352O1942J1618o7268
20904A00011J6448N3429J56913j8471j71126K1249J29767j54804J04686O1380
20894B99482j44238J1468J91887Q4212l96727k2354J24764j31063J94775J08030
20884C20236j86174N8144P0499o1538k8625J7333p686K11779j38382J03111J64948
20873E23645j38757J33882M8604j4984j11063N9062o449j21942P2731P8749Q2807
20862F06285n6807Q5749r4985n3381J36532L5208l7195R899j19410P1829P6390
20851F60114l1614m8445Q3118n248M4089Q3640p0096J01598J47887j24611r222
20840H31210o9256Q9448p6672K04K09978K1366R8327l3836n0492j24418k9317
20829H66542Q1193J18481M8716J866n5332j24243p180j42601k8739r4535o2612
20818F01556J2531N7583Q0605J63842q8879j12292q9804q7111l2509K17863q8208
20807F35177j56913J35060n9019o2214m2858P8541j36631J47381o0044l1201O6687
20796E13966j16955P727P7440q2600Q5264j31684j01368L6142O5744l1753J29557
20785D51480Q27R853j07478j57232J23924n9331J49635r9374L1789J48744l8972
20774D53865J84320j52058p3632r3965j12337M25j12377N1530K10014k28232
20764A27553k13525k1428J37548j44306q5816J35681N121n1810j33394M2669K03074
20753A367m9621N4408N8294m5553O9051l3312P6145j05864k96291J04037J12926
20742e4413L15435k39684j80265K99000l1206n2026K3537J17020o1013k857j33282
20731B46M8750j06311J48406M7851j04343K7617J02182n8651Q9534j48898R2504
20720A38887K6541j00013j8114k75473R5471n6734m9142L84531J5771j05809
20710E5916p2759M6154j38337P1612K103N6347R143j40255J35977o7076P7199
20699C6024J5688j35033n83J25036L4820o3945j14662K15588J10112j73852k098
20688D7095L2724l9892l5687K43789j53410J6671l1803N898M5682N6898j29778
20677E8187r8618K78344j15480K2124p4831j38807M7452k3198Q4978J16679K72294
20666D29124k48913k03404m4789N8866K7897O7822J61111j23946k17124N4392
20656c8964O7582K15361n2051j51773K10982l8355q9553n9991M6196n1995Q0552
20645A37991k10192j16753L06580K30410k70502l7969J10606Q8123L2446m3554
20635B27186O9193l9439l58064k7476K09745K15031L1001j76188n799R0561K978
20624B38729j52019J14482N8536k63340J31050n8636N0597J0229j931r9665J25475
20613A53507J0491k0249p4136j1814O3926N7743n9646J09242J86375o4005r4485
20602B56949k0877R5364Q7207K0105L9099j68235J03754l8874k39815j04854
20592B9823r4086L88110L9279N7044o5210O7712p6518j1625M0443P034L9254j18325
20580C02935J8644J37793q3269j24998P7958R6499k9443j29857r7138J97965
20570C67089j35994O87J99705l6337k5206N1364p506O1373m7097q8301R5081m0008
20558C94850Q8907j14096k1339J11678J27838o3309Q1975K298j54149J6052M1883
20547E12588L6332J25660J42292j61201q5449L0854n0184M9223n7115j20089
20537D22911l8936J59657J51663J07204j42636J3568m489M3132O7630j47261
20527F32443p8588J26940K1365M4124j25349p702j37137J61361j11129q9622o2955
20516C73751J61384J45475K8318P171l7254m4625j85942J58062J05031j58595
20506E52776K27684L7944k02743P1087j0417j916P4681p1348j15484L3228j0481
20495E85011K05756o9433J17994J1803J5354N5470p4335j9689M6432N6883k22595
20484G08651R4322J99678n6608J00521P7127k49984J6939N8796J46308j03j9114
20473A076533J9401m2757r7563J27622J25056m3614J8488n51M7417r4365J42221
20462A277888O6305R2128r1270K13017j40448P2694P9890L31343N8007j03189
20452A856365Q1887O8713O455L63n3244O8147R1238q287M3031K36316K46248
20441B637232J96446j78266J71329L24281j38854m6675M63873k0429L23451L59679
20431D092067l8257J90047J79747m5454L05129M61138M37804M39604L62378K93575
20421F677778N21950N28062L72317K52427L94725N36321N52523N52760O94982
20412A1083845O02758N03356R22738P92281P86732J239985J328054J230098
20404A8489847J397291J801263K288702K547925K752589L046949L653756M208940
20396D0187262M559215M400469N005467M796749M614492M408664M259929L902494
20388G6134741L589034L237223K580938K299462K142052J901234J775127J740286
20380I5400097J697753J377024R30909J072801J071680P83233M49059L47015
20372A03129571L36900J40545L28988P1468k3611K90605J83642K19856J29326
20363A04807290K59774L94211L78815Q98463J331402J784689K454481L147955
20355A15457080L686931M498761M932203N546232O010403O052604N832015N499421
20347A57515650N221572M698935M103785L734163L278167K747955K205770J765331
20339A85271328J704100J209140R03985P72328L45979k02594p00835q36802j319743
20330A87146886j637666j941696k360996k726692l105004l305959l849786m462972
20322A63756115m874884n320723n659179o012749o245578o113088n911943n291025
20314A18326946m433773l816149l364474k387495j731546j083980n27712n86423
20306A00395394k16924J17454j5527j80357n3129K751M6498r4622l7751j18728
20296I9845059m34168m75448l41350p80226j062355j143374j256729j517209
20288I2834200j670037j768522k082225k091321k391732k654621k994452l069643
20280G4111647l065536l851008m130160m517166m798626m959340m895369m979556
20272C8914886m617942m115383l887249l428168k973138k172338k052766j743967
20264A3923935j443384r40669r01893j037837p82544n48965o20780n90059l89271
20255F668533m47592m73408l13999j78873k54262l84938m37982l17597j63496
20246C696386m37389k96052j20029j37016k8503k83217j78028m5820k27069j28851
20236A814412j64352o1616P5992j29136n4940m6517j19217n1416l8587p3022p6898
20225A074703m3013J19924j33606j32017J4701J2383J07304R5021J1419j43456
20215I83363m4307j8422l407k42883q9320J58953j58967M6389r9169o8300P893
20204D71823N9886j1581N6740M5941j41505n0805j64007p4605J90246m6364j58143
20193A77626J91969J0047J00761k309j23621o8186m3810J67P4373K6736q555j29378
20181B05820j54813j14456J35952L47277K0505j94770Q7234J144r0564J43967
20171C87296k1309q6677L5351m8471n3554L9374j39289N7839J6118N5423M250j69249
20159G7102K13246M3014j84536q7960j81216K29817n1366o1534J17859j24724
20149a0298n872J21086r8653O1981J12017j20955m4733q4277j0877j7793L66315
20138B67941j91105O8648m0005N5748J14472p4191n8277J47062o92j28560j61862
20127h21l4781p2826j00377L59531K2389j02356j35605J19502j10486P1510M1417
20116E7097m4854J35389J10261j91774k17041J99572J03909N3600j57812m6260
20106B087k8857n0987Q4616n5425m4018J6372j20109J33546Q7637j97061Q3182
20095h9017L7801q3717j25792K22644n2429r061J2377m1709K1115O8227j30186
20084a69747K65120n6476j78915J03792K8305j32885o4052J25806M9876O5207
20074C6031j97402Q1195K33394J02550j91007j50057O2072L0205l7314j89594
20064b19927p378o4225J65709O2694j16044J21072j5740L8306j92562J38661
20054h9434N2407q715q7622j20611J98461M7100k18830M396k4587K44673j13089
20043a15851L977L1232k5795N6028r5015Q7807p4166q3496k0492J41990J14807
20032B1026j0974m0635k0179R5492j31496J43757J5009j44481Q8147J43345R7369
20021B56380j10926K4728j75524j67706k21538J56313K37403J09972j2580n5657
20011D0865R0725o7580p5641J62228l19332J34621J03577j1358k9984p3434j71439
20000b16752J3713O3346j9818p290P1725J9749N7776j03971p8969J82558r8573
19989a16506P6068P3672R6891j00472j98575J75500N1449q8338P758j19020J69643
19978B8070P6987k73228j65716L8637J81274j93348Q533J38181P1590k139q3245
19967a74404j2705l5994K20557p016J49401l07501k17708K05788k0555K11873
19957A1736J8450r3048k0011p1066R9137Q0962j56771n1525J34004j63983r916
19946b22031j73872J97379K32166n6554M8774j07241k4909M4268k18654j62186
19936d42860K72578K84377j47012k37611J44666J95050j41148o3864J4332J13725
19926g767j41695L0511J34936p3050L7166j44532j31291l0339K06644j23980
19916b43397J48380J28774k24886K9313J12190q0455J53487j39699j12997n11j84902
19905d14703l0335L51768Q5112k11711J47210q005N2197j30367k44J6175M6544
19894i6359o3854K8901O542P4734l0997K1119J81979j58882r4407J25572R247K45100
19882B48695J05052N3013p9103q8134r5174J68250P5754j36695k74727K15475
19872A92406J06787j53884J05553K7344p0526K7199J52892k135k00564m3150k3320
19861A18602o110J42185Q1871k9954L7814M5077j5550J18572K1407l3350j679j87847
19849B91038j4971R870J05789L7138N6460q2575o0927K45741r5585L8792J28687
19838F59457k4489M5740L748l6202K7295J66130O2992j07614l1869j35646K22472
19827H52014J06708m1284o829m4445r5427N4229n6029J0223q4381K24934j9148
19816I00565o1520j92438o6164J39831k8323m1539n2245j20174O1364j11549
19806D27808j29898K30110R3536k39485J2246j6962j7518M7862O9317L9926k0849
19795D96093O920N208j37774R878k04887p1979Q5308J34594Q2146J02473J3163
19784E21143r8205J64833k49582k47943K03195n1266r6211J15038K9206m8368
19774B41840O2738P869n8435j17347j7933Q226j23876k0151R3812L6691k082l0516
19762H0836j16051R1768j9259j29229j66092O5569N5894j16029J74326P1377j06938
19751a13828P6167q6540k0062R1044P882J3552j68341L746j36099j07987K04487
19740b35979n561j8177k1922o9753J35705K19641o2660k53k9868J6801j13854
19729a85880m4356j11735K06490J13952j11666j06338M5312K776M7429n5248j01377
19718c00641q2169J46832Q7194K0944M4194q4676j17865J76586k5900j36478
19708b71979m7691n2618J55682L7437R4823o9926j30203j35592J42654P7326K2655
19697a77432J9115J1736P3749L909r028L2844j22732J17113j69536N8956q8311
19686b49617J25558K62833j4486j13188r0053j12994m8825J44757j03229r500J10613
19675i8131r6002K45314L1816o9620j49106j2780n4356k94740K53012J30692
19665a13901l9722n146N1188m1081p2456J00209J84914p9500J3612m7036j4403
19654f3322k54337J10451M7283L8801j08398J74589J10393j24228j73132q6782
19644c28682J00993O9655P3776j84539P115J21486J98368j8026K6479j09434
19634d2809j03842L9615p1857l4810k7428K81158p5095j20951M7005J7199r7993
19623a89808J84495K1596q4165k64874M1755J82642K4044q2916k2865k8234n2113
19612b70443M0059k569m1888M4220M6328J03190J7891j64423l3018j8227J1993
19601b66887k1114L6478q2687J37386j12930m6401J53028J03577p0887K2264L0417
19590a17756Q9592O7342k20010k10289J40134K04486Q751m1081j39789J06572
19580a12048o8461P4819M2337j54616J03978j08554L8151J98800K8467j96807
19570a53934J27417q4870n2255J31418P5725m1611k13604J51395j5655k49138
19560c25112K07351J13429j98565K7559R7200j57220j15069J79363n0275j0400
19550b31739J49339J8907m7859r7001k7290j36157R5891J47626M0962l4503k5090
19539a46914j5729m3440r984M680P3060j50069M2645J14527J09606N1003k41651
19528b12266j76008q649K39468j31099J652l4342J48653j22271J97735k4536o3532
19517a85195J31877k4133P0329j14477j62386q028J25179P7387j42334n354O5270
19506a71865J14303q6444j19546J75811N667J0897k06741N3515J24238j59750
19496b59915k9942J23946K26158N6015j07836n8032Q321p2386j41192L1882R4601
19485a28380k6388o188j9252M0894P7514k20692j32271Q2481P0292m8910P4358
19474b36542j78580R2903M914M8668Q9589l027r7440K1267J36782o1205J0033
19463a72638J53318r1667j9816O2833R9738j59702j00213J93522M9965j92367
19453a77027l65015K20377J78819j47486O8311k5539m26J23313j67087M8565J28326
19442a14869O6581m8427L5592J4925J7562k5622k37213R1077K91599k28124q9230
19431b26149Q2990Q7125j34420q9304L2595o9643J9436N6769J21123j45267O2952
19420b01793j182K1596p5129J96262k0967j18900k08246K01847o0553m2460J86536
19409a22989K29130j14382k48648J78588J67578R001r4979N5422j05163j7238
19399f3680q1507Q3919q0327j0356j2489k32081N8731K24242M1443M7201k54239
19388b79143j9519L9602J95648o9982l3439K20219k68801j05228R8398l2609J28360
19377a26494K7941k41395J33570J15277q567N198N2426j60003q7365N5675K12357
19366b1380n4930k08805M9544J69530L5942n1483j97645J49739k1836j24607
19356b75931J69122j8544j52167Q5187Q1571K9941j89433J1708L5752P3162k44924
19345c94556J11117j0065q3254J22695m5657M8368K22831J7380k54427L1597J02406
19334a31565j6111k1994j00778j1386k5852p9920K18138J15513p2007l03506
19324d29468J25999J47125m5394q7839K27383N1180j58479j70023J48738j17681
19314c08459j03016N8710J76522R9011l4224n6172K2855j34352J3938M048m2675
19303c03814J31133n8867O2211O3099j34010N6211n3940p9792j47269J2775J91663
19292b60600K00113J4462j9670j00852p6601j7683n2926m4616Q8626r8263L72772
19281D762q3730r4078j856o7182J49574j11709Q7618K5010l3596q1213j43550
19270c49950J6323l3232r7591J17175J29462o1100J3373K69300p0528p3168j27277
19259b67213J20910j40559L7026J79843j4352j04603J73640n4086k89959J13456
19249b45897N6386J08594j41952n851O8370J833n6434m5662J36220k9700k61834
19238d15927J1710K86829n1338J3674R9932M3416j31069j82258N9781M7698J37658
19227g9894q5367j35093J15698K0825n8921k5839J13552k8329n0538L2296j1517
19216a93127m8956j73071K54082l4415j78778o7895K90605M3326J88559l47062
19206b66732j5200L7418M817J39556l8783K06997j96433O0540j10812L1827j30288
19195b77093J6136j0519k2424j17274K56406J4083N737J544j3829l7506k02844
19184c87583m0333J90976K33840k55407k7899L17698l3024n2238j08322r536K35996
19173F4168p9733k58373j5602P4446j9786R5330j8722J7356N3481n4842r2367
19162b34644j1252J92994j37209Q9888J00703j71371J2809j3148J2495O9498J6734
19151g2503m0922J9323m2805J06710J32117k4376j16166p8756m378K9807J17751
19140B5802j5524N2007j55767j00483O1699o734j7276o9290J42143N2144m1897
19129g3176k3950j12647R9873O9966L1802j22148j6484L0399j32302K3378l9448
19118b64737J27149p7508p5060J54660m2754J12202p6551J0602r0134J09118
19108a13013J91883k51519k19890J78454J4322P5829p0410P0232m2956Q230J70420
19097A1582K2554p5335n3938j00519k2570P703J12455n0307j29262L5662J27596
19086a14379K76K4367M5248k36059K25446p1517k32577J18391J7566J96638P15O7785
19074D1900J24552k50950j51483k7618P4675J35405j23592N538K9713J10037
19064c1823L5691l50501Q5088K43210K1386m0091N734m1719j0963O9477o1968
19053g6479j53871N5941j1451J16920o9433n0083r7342N2290K8643N5313L1819
19042a17733o6269Q0605J19489k77578J98841K40101j48486m1222J553j38356
19032a49055j10907P2061R4622n6975n1047j92237N8720L3398R5926R787K9847
19021a65860n9231J08903j64694K42693J51768j72129R7380O8855m6058l3180
19011B8447j11794N568R865l7835m3338r1834j650Q640j0521j37940J37236N4938
18999a90218N8471j5619J98187j39781j21610j69732L8168J20125p3189K20936
18989g4262P8591q0733O6079k59199n0812Q7467J04881J006r1031M5232j17629
18978b90410M9066n9576k9063L2459R5393j08466m1445M8850L7072J9057Q8611
18967a58452k20905K1852J36225k86034K59912m7874p5535J23435K19094l1358
18957e9640j0045r7349j10061M7375j27216J52105j59601K0636K64739j30679
18947b09736j7157J39964j40311m4569P3403L8928R9524r9826r4094j17805K66703
18936a04976k318k09263J90331J07094o9522n1521R9974m7848O413j36892o76J47936
18924g1268l9642N8268r7550J1805J3418j28078N0794q1386j70367K60057J86723
18913g226Q4512k21780l71395K97765K5471R313M0381n8052N2005N9985K9857
18902e9164J0852j48009Q4839n6612L0548n1116j56241J11662Q7486J11812j78990
18891b12933L5605j31990p711K28449j05046M3487P5048j01782r3379k2343J04906
18880a87689J8133j1582P2091j07022Q8140J1374r2191O7799n6257J02426J1583
18869h3195k8746j13549k2942J17924l9574Q526k1844j36006p8234J1303m250K11645
18857a78942J50194L9337k616j53254K88943j48388k13946m9387o7325J8433J04628
18846b12323M6656N7951j44797p0798M8264J13148p0138Q9260k4441j63700J33495
18835a97423J72207j87707k06585Q1497K3159O6753O3978K52819p1466k25975
18825b28743Q5516M7066n7109O4248L7987j0461O218j9165r5581q4728l9271J68397
18813a25626N3963J13607O395j35606m5220M4502K3389j62670J7771J00146l3909
18802a43258j53275k3190n216K82989Q5128j79025j30931J58729o6162M5826M0885
18791h7500J9675J7911k65125N771J15166p8652K5208n1726J34710q4088m32N7209
18779a91873J52124J1235J9364j76735j28488Q202L1434O1315l0828J03673K1568
18768a19009J06288j61581J66902j68801j45866J14769j11337k6537j8838R7303
18758b66707N056n9290j8831k17405K62218P668J08959k0185M7844P7596k01489
18747b74566k02919J61535K98478j56087j97780P5518J00867M8435m4812j22772
18737c14103n4951Q9779J67059j69458j58926J87744J13198j634J40143r1309
18727i2458M0111j88035k3197P9807J23508J09500k07928k7013r3097m4387J60522
18716a62667K05357j37224M4008n2053k8507J46361L2816j71131j50084J11966
18706a61158J07897O6352j5247k60901j21377j04970J36896R8564j19429O936P6473
18695b89964R4765J20459j16773l6528K31391k3704l32254m7610L23022N5548
18685b1648k5641l0159o0401j08151l078K2973Q0232J15371j89620n2389P5883
18674a96628p960j8830r4990j11691Q1389N3952l8377k411l8515Q5861P3650j22058
18662c36608J16923J65583j65704o5666K39695k62243m6009J77678M6800P5196
18652e4355q8509j88382J91840o9766o4074j40678K7037R9815j25646r9999K87961
18641b24756L8497J75530j98610k53341N826J11921N1346j48044M8543L20668
18631g2420j6953j62562K28922l0137M5122l2218k97732k0059K18931R0604n762
18620e4264N1286Q001k63227m6248J88757l4058k01385M9965R9659L0517j35105
18609c06102K41331p3454n0003J28356R5615N3867o7366k47587K6089M9617K40397
18598I0760j9699k97263N2426J09290l7834K0419j25578j82711L27087L115j23174
18587a83162R6649J18316j17493r8992j21790R522J07385k230L3049P0109j11278
18576a99915J47183j30304o0453J07236q9943J68747q1137N3884j10439j05545
18566c00686J84015j02007Q5641J39646k35595Q0756L1752k73953j3679J13950
18556b90160L4133K10803l9840l0143Q0257O0750l6694m2457k03507J5645o3467
18545c04680N5019Q4069r2954O5545k9830j41575K50202J49481j32131j70667
18535b67521O0579Q0825j17736J08289j04182K5583m5161q9007l3435J65076
18525b16690P8653m9061Q6453j49989Q4285J5708j27383j2020Q4676K3702J01822
18514g9844j93270J83k09139Q1732J57535l7593R7411K34822j935k16664r0803
18503b57565o0034n0800J45360L2355J25101J18600r5142m3281k36835N2072K10723
18492e9446q7688q9330m800n5521M8721R3183k04279J61479J41841J31271l5400
18481D0031R643q2996k17723J3859n9196J57521N9348Q2777m3544j34836K3361
18470a51755m1336J37276j05098l8682q2480Q6685J38241j02489J42428J3459
18460c751l2277o2451n0327m8530K5682p2927K130j862Q7398R1219O7103o3038
18448f1631O2015p2851j32526J56318j40255P8081M1860O7243j23459P6025K1228
18437b7952k90381R9137n1262N1545L3674j09097K675P9103L7845P4598l8319
18426a38434n9644J6538J5536L0246r1242k6219J23441J65545o3711j68001j58415
18415c54360R9585K46019J8860j1110l37685N3955J50263o8277k7961M7399k1946
18404b05258j414L7855j85217l5493J08387J67711j27996j25024K37353l1247
18394a60343j85021J55423o2987p1987J71413O636m7884k23342J16354K44469
18384e7269R1048j64609J0376r8542R5898J42783j36130k0794n3107l0914K4976
18373a96284K1905m9999r478J0050l138m0580N550J42666p5417J10109j33470
18362b18086j38659Q8331J03978J52450K23103j13170j55672j24468k3288m2899
18352b48380K09065k08660N687P3307J68383m0789r093k63372j09482J7900J82218
18341b23216K07087k51864o5132k5J47549J56944n7930q6258k6425k60556J91915
18330b67911J80601Q5045k07414q8519J64842R3700j48882P385n9111j56149
18320c96413m3678J1835K4441J15j09731J24952J15520K48764L5906k19136R444
18309a97981J87168j66148r6431M99N5937J54848j67288l7731J2694J31270n3505
18298a76668r7049J59287p2739L128n7042j2538J57655j17525l6369K8722P4434
18287a46704m8939k8897l2617J85055Q6115j70811k2131L5548q534J87484r6467
18276f0898N2720L2307K399j60239j40242j26884M0542L16046k3652r3837m9670
18265b11408j04566P4528J62387j40178p1632K69743j28653n2579J38240M6961
18255a7157k16524r6426M3998J57922J50431k20150j84416k6970J31557j73493
18245d51228R6318K83357k60754M7249Q9333o0460m3535r7288J61257O7259O4135
18234a04357n9446n8120J78570n4167j80412J21766J36421q7642j20336K2948
18224b04775j97153J09453k1628P9850K8656M3893m9706J05642Q1192k41892
18214b66468J66566k1567q7117k8535j51698J18461R1854J17246J07292r8835
18204e2801j36422P6384O7520o0374o1533L6875j80782J60379R3707q4656j7855
18193a59558n1932l2570J76303p0561N2213K0688j28297o1204J7388L14498k32057
18182a55089l5977J30556o3557o1594j52972l2183k4642J09266O856K1455L8570
18171b19311j65143o2534K47621r0453j34863N9158N494q8304J68914o4082J14364
18160b29139q5981M8606K51891p8209K1844k24027Q5013l377j00511J68622j91739
18149c37007J34440j34170J66412J43035p8655r0083K102R4452n2445M6799N97P1999
18137c2524r9989R7386o1066j16506n5571K0188J6486P2005n56n877O3057k16508
18125c19475R8564J93256r7169m2221r9628r6503O1801J9540J7310l5026Q022O7525
18113b24004J4847P9508J06300j61326P712J47426J97129n3207k31219o7645O107
18102a78372J08357N0973j55502j64773L56356j29372J80401J14030l16013O1880
18092g2035l5439K7900M9500R797O024k21740J8631Q926J40853Q3849l874p3988
18080f1596j95457l9427O0748j44481r0232R2650J5659N220M1859J00822n9647
18069b73882J02271K274k8845M430l09695J07793L0560O1387q9961J1342R5859
18058b86467k4267L695J51824M5185n1697k22408R6290J30347L5050n9410K625
18047a79233j01318q9907j5427J03197J90933j23361q0940r7355J74442k8528
18037b47497P0935P8766K7212P9549j74953m618J77666j08308M5054j32358k0335
18026b08887O4634J09911l5221k31584q9206r747p0677j2125J35713K19265M786
18015a23138m1777o0897p8966R8490l3751N9570J29456J20356L1800j57286j61674
18004b17817L4213q5372k1255j49425Q2129K16239o9845M6326K6190j6180p4237
17993b29034J50940j33727j5395j33210K09797N0207K9796J52566K1656l04511
17983b00915n7712L51194K00j54386j86557j96401K58056K23988q3149j03308
17973a48990K05233J01224K7424j0928l12533o0769J20746K24569j06201k23624
17963a83849q9367R2571p2704M9472M0650j53579M9479j0494p7889L13719n2422
17952i4413j40488p5873J15480O8441N8950K5912J3491O5745J07084j82350k25960
17941b63981o8383J37592q9043K65991M0667Q7685q9102k66644O1667n9246P1332
17930a71465J34339q9702L7370K08677k95429j29869j0088L1607M8938J49814
17920h5808j910l0804j7944o6202N7991q640p6267j91730O4760K05728J61776
17909A0950O0170K6155j87028q6890j7558k05385N5753J82065m026o961l7602
17898b10357K82981j19015k15930j4173K1189k7457j29466J64489M8309r8487
17888b97917J83520L4110j08118L5378J84938m4565k0900j74248J29546J35102
17878E6846o9921k70824m9765p035L38345Q3469j93052J30858l791O230k7046
17867e686j42368M86J70717N2987k00966R0129J45616k11009k2570J13839J24577
17856A15752n491k61343Q9625R5945L2168M5335r0487O7199j0405k07577Q4574
17845d4705r6034J2880m1361j80135J42122q3150K71939P693k41866J42J48021
17834a04454Q1981M6763j29595J25560J17672M2606k2398O4137k16907j06661
17824a01296M9990K14868j57737J10792r6477k13094N8494L6239K66766n7276
17814A11269j04076r7111P6365O5106o0818j50505o4838J85958K71819o8198j65966
17803i95L4500k26161p5624n4438K17396J131N5360L2294l1331R8421J8833p0437
17791a051J24617j73893k16632M5221J03415o7668o3692P8090j4989J00247M9178
17780c7157j30212K7956j26800O1547M3196J23058J53789r4993J02777m0338j49339
17769f6516j0876j02225r7972J14342L6076J0065J6756J32348l0635L5729k2469
17758A4623k76339P4193O5854j6829m8582N9793j53070L2578J95067K1924k07737
17747b38525R1402M3683L7943J29545n1937j88400R0524j20934q9785j08853
17737d05337K92734j03217J83135J8605q0769R9819j21229p185n5350J19102
17727e9692p2796j86810R6188n9754J74412N7182j47496j9781P358k0884j30258
17716c62331Q8770o0578R6897n6505R5399j28361O929N5167K987k82554j26703
17705f70883L23281l7992J55469j14779j49779L40875L6647P6654r5877K5119
17695a11265j09210m1654j474q8181J10832j15976R9915p6037K42134K18204
17685A27288k84900p530k0543J77207J20299j77182j21592K93169k48679k283K9051
17674a15695m1566Q3755k668J32574j7052j98430j1657k34619q138J56766J81375
17663g5355p0407k53508P0691M367J68846P0385m8417Q1600o8427j74645K13041
17652h1829L1632n2272M5154r8115N1415q2331j60245q7094J34341J32490k2130
17641a88984o1239n4738O0402R1581j19798L7111j4370j23448J24203J84785
17631f4495j16378j4969R1247L6368m2696j47041N8670P3581j58005K9058P8810
17620a75850k0425k2258m873R4986R1549j29617j49586J67797j0343J26880j32248
17609a63988J41690O5920r1788N5655j88880P5920j30049o4472J13309O0502j8173
17598a44354J05558j35932J15472L5744q3690j96370N0894J33919m7524m5714
17588b11997J07565O4070M9214j20480J1801j8511J33559j95274k0981M4861j63220
17577c19393K30323R892r2687l6216Q3758J13810j80115j24284J07459K87127
17567G9674j37392l5966Q7289O2467p9743j17344j24688j7054j4774p7272J87114
17556a87689J88408p7524j0889J65281k23371K2197M4513P3231j27483J9273m0159
17545a54212P5518J42621j17661j92714J18147O210o5596O9124j40297j26896
17535c85756N5684J01073j26653j4922J28745P9418j03979J41302p1782K85876
17525H9006J06820k58292m2862j74187J28894j42437P7252J67590n634q7445k3724
17514a65019j38537N8816P1437o6697j20340N5560j0966J63990M5861N144Q50j09654
17502b09555J93766M6230o9176J6309p9159k15692j58354J92289K50875j44811
17492a77278j6541j00141J08029P2295L3826o4980n6868k2546n6820J70935p4003
17481a84092N9859j68173j08095O7256o7878n3655R3418R7905m2788j00694J45905
17470b61032J24716K5255J2329L5373o868l1068j61819J5106J05558o0750r7240
17459c00440Q9905r7077L1137m6750Q7649K02989j52806j9219N7551J4617N4323
17448g8121n8084r4199P6048R8890o6893p829N7530K29133K7799l22650j87325
17437c25701l3241O6986m5254N7799J52990m9766l7156N8874l7170K9252p8407
17426b40794M9587k8435m2706l8339o3575R5206J16578J36961O0615j04029j47700
17415b06631m7030l8850J48160r609k4662j5804L2369R2237j04118N0809n7457
17404a80586N4725J06145q1303k70462J52012j4330O7725J46700L0877O6667o0436
17393A7734j27625p642O5971q1452j452Q5645n518k10491j03054J49868l1721
17382b49737K60981j07606j85908K831Q5333j27063P9510L46096k04598J47806
17372D7645j85342j75083R6487M5869j02419p4153O4002J28271Q0981R2952O2040
17361H1250j61180o7659r9482J18431J43541p5450k5259l3876Q6586J3750K9023
17350I675j84313r2526J1681N0013p0359J96066R2526j21371Q1815q9461j72097
17339b88351p488j19424J06179j3276L2441j0954J99599o3955l7292J13312j91787
17328b80996j22745J19510K40773P8493m5953k0669p5760L9129K5581p499q9821
17317a39957M2296J08168N5550k30832P1873O0619o1086r0927r0123K5987J36771
17306a11661K6884o1120Q9929j69171j299Q5074j316p0860N6612j16827k6755
17295c00510M6350K57308j28902l7648r2630M7000J5667q9420j17572K62032
17285a38325p7726k4457l8765J83152N3251j13573p0131K12051O5774n6801l4343
17274c9893j28731J60883M482j71423o3762M3310J02206P670j10578O4089j2654
17263a44401r416j7311J04721j43445M6367J5860k52789K70450J09861j25976
17253a46079j19186J59577q8553q332l9630j68372J09063J30591l0454j57886
17243c59261K58679j92309R0902K4252j9605j8754k2458R8777n802n7836q1294
17232b84709O2878j20851M9675J617J07164J33234r8457R426j08403K0463j15923
17221c43886o4055R8044j380k7994O7708j2452J17863j33256n9906K5625O6652
17210b67037J67363k2407j20722k937k71558K18954J31957J7144j74561L7967
17200b85837K8800k4778J8363j25240J43848K41755j29120P2814q7152o7128Q0749
17189a32926j52899L5609j6676J48231M0920k8381j12234J23759n0688L3488k2774
17178a34571m6692Q8021O3261j05425j17446J06781r5871J79707j9020K6300j88684
17167b43639L9632K0330J12486J42435k15037n1940P5122p9933k6535J20459
17157a06620r5748j19340k2133L75799j87211K2087k5734K47564k75635J85491
17147a480N8289j29792o7984j04899J28126M6028k04215O0581p1545j3485K04156
17136i6220j25187j9728J15366j00120M6199J3806r0737P2360R2271O0638k4823
17125e6175l28454O6997R6036k14923J82322K5893r9484k3947N7358J22503j43867
17114c15741K43185R7995k9788J006k23258n1798J69322K2808j788j17519J57945
17103d7631r1384j24348K30695o5558j13997q351J64126M0098q4720l9351p8417
17092b18838M7175Q0780m9551L5947O783l2060j00812J50754m8420R2176R044p461
17080c4483k94006N1984K23073j03344J65840j69842j59764K41202N9087r3529
17070a13782j06840N3101N5345r008p5819M9707p534k33507P71P2373P6062r6032
17058c35163l6494R4153J25749o8675j39983O8578o2591J31670m0163J40023
17048a22896j58467k363l2411J16250K126j59410q7998J33910J02774J3471O5127
17037a29887K6684M2474q7078j19773j49188O3060M8346K2198J52506j23324
17027b53982p238K05498n3950n2594L07966j10075k32412k5791l4128J24072
17017a32634Q5484m4716j50815j0636n0968M2544L039Q482N1151n4655J10388
17006a43336K9862l4977J89630j04122n7863J39877M9297k10495j89237j9831
16996c51195J44643j02965K60324J39855j32356j05528R883k04805L602P6351
16986b62191L3841J30251p3421m938j8179N440N4355J27757j53633J35440k08274
16975b33552m6397m7151R4656J64936j13775j31235J17169Q3941j65213K00840
16965g5781p017j08239j03024J96374k1277N7202O7440n0787P1233L688m8000
16954a8188K9191j4371j18115p0080p1582J05664J03420m0833j62567o0253K50622
16943f7092r4322M5941o8084o3918L1856p4992N5112j16833m4533L4576J07250
16932b55039n99o122N4754l1486M1925l2118k5280J60485m2268l26575O7968K09162
16920a85193R9707m5907K9267M3375j59716j71244J85290J78575k03735k6040
16910b55621K08739p4089K7185K32031k98962P196O2078J16346p7212j774j35666
16899a89749j9080J39599j06912J97710j27815J3071j70998M9546P674L04971
16889I8017p1502j13861M0359n2414M9611k46637J04326j64791L6774L9680L6837
16878b43601Q8499o2915l1148n5205m0368R0294k19724O6631P1609j36233J86271
16867b85890L6939l0574n9228Q3581J02151P7368j26504j61839L58126o969R5803
16856H2964j22431j13098k76432k08532J50938K98941J9363k0317J25316j47024
16846b10312Q3891j90605n3183J01788J07319R1170q5636M7719k12044J41303
16836a78590j07564l4310P7833p4946J69865q855q4273r1263O4617j0793J74797
16825a03482j17244j13730J64925P9196l5213j98557J89296L6409q7583j1832
16815a97815n8790N5312O2569l7695M8968P5043j43022j51894j31589J3945L23839
16804a41129k0260K0543N1954j9737j27285N8513p0820J97054j420j43213m330
16793b00130r015p3488R0738J08139L7528j15816j24032L9027K08559l3826j68000
16782b40316j75906n4246J06458J5700J88476j02887j6513K4011K9970K07N1303
16771a73743K4466O5083r6774J3855N7092J3116q5012L5118K24177k11822n2301
16760a86745n9984k04851L7618n626J71860l4714N9137m7204N1645l0265l8268
16749b87397J07276l8955Q6165L9113J1796n8896M5151N6019l4709j09582N7000
16738a27019o3529q3646J80790n211J5647o7638N3662p0648K7365J01031k19492
16727b58688J0950K33384r1363m9961n8819J5883K8953M2295J34639n4640j74270
16716b21637Q1682r7608L9287P6046q811M3893K5671m2540j56103n7208k3067
16705c40395j3806n012R5976p8260p0756j9800L55053R767j3256r5681M6032j23114
16693b53252l5917J42430P906o799M2137l5570k72375J53286J51078j7859Q2262
16682d2673P9449j78505n3690k4777J73532j62076L5755J94628l5036k9680o4939
16671a08012O2647k9809j42014J02497L9693m313j69026L0044J18106M1366p8922
16660a37743J56616j5490R8231j3600P6891j76201k21614J70130l3435j05137
16650b01352J75297n8445j70275j3654J18030O7107J25315j60254Q9116j55744
16640a84859K237K88106M9593j41270Q414k9021j3808N76K6277k6583j5104k6428
16628f1870P5036j19338P5349m7144n509j43501m5851K51503J18057j90952K1994
16617g2226O3637j65757O5119m8891P9167m3937N9741q7352r361j9573O8850J43879
16605C3296l5439j02974J79070k4650l37316J71682K1844L3077O5298k73445
16595b69557R6955J20224N4449q2190j81964J51622k908M4608L6868k28896o3782
16584c24571P6950J65522L2950J05679R6771J00731l38779p1701J86054K5779
16574E5385K0307o4325r2570k5802j3277J48301j949k92187J17662K7365Q8920
16563c2170P1953j52178j2958j52723K14145l8961K56283j6298r3773J7571j06331
16552d5440j31605l0135J5754J49977K9177k4162j84803J01918j7538J18177
16542a8680j11583J8621P0542Q7296O090L4676j13732k08282R7073J27811q7818
16531i7986M7518o7739m1132j4989J48756R7493j88355P3632J42478m5980j23451
16520f9755M6566n4967r807n2256J06775k382r959K6383J17644m6440l7344p8780
16508f4322o1032O2763p2847k11560J7664K93893p238N9361l30708K17777K84961
16497A88712j74926q0393j62440j5635K03481K2290j3943j81642J43803m7376
16487a18069o2161j50744J2387L11722j0676j4671n8653r6964m9645J18618O6265
16476e2591r5191L4508J74476J7175L1979j86755n784k2150j7588J1276J31498
16465B0853o3961o3714r5290p3715J32002P0095K30412r9575r9909j018n7605
16454a01425O6874p3142L6936J4866j1762O0359m0869n988J930M1984q230L3474
16442A5007k07234J5560j47978Q1874M9421P0247q5614M7044J78846j19963p9014
16431a81804R448J64113J07025k41404K1371l5288j26258K22066r2761k9K3739
16420a29782o5005m989J16323k7912q856r1119K6239L6730J10713N0925m7704
16409c4437m2130J93247j63302q710J43412o252M0338j24715j79575j8253J04961
16398i5416j8441m9977k0656l13158J5370M15101k84013J50700Q5616L6509J22939
16387D4574k30822J26058k5015M4584K6223J9189P8523j23851k3381q4639J00540
16376d8017L8553k40231J17828J3938p5126M6252l427J8137Q9607j1188r9909
16365a53583j22299K60509j00133j47140j48059K44013Q7270J02724l1013k02043
16355b09754p0785o3031k5280P2938J00663M9589K9513M8026j21566O6203r9453
16344b22937j517M3092o6811J10472N3782l16070K14458n1430J8220J36187J0269
16333g2285N3573j94415N6428J15216L3782j43574o0701j24971o2249J5327O7120
16322c16749L5665r1799N1170j6791n758J42130j13572J11129M6063o762j95610
16311c60884K24708J6055o2504j23656L3931J55188O5344o7710l9071m4630J21052
16300h2177L4047r7995R3365o9950m0046J27304N1040n3399O0213n3009o3805
16289i4412O3137m2907O4857J44467q7028q5534j22264n6947N4464Q4285K7185
16278e0697K6081j13912J046j52693J77568J09686k0102q2421N4080O0059K8463
16267C7158p5247k32157j40771K13817J45798j5592j26776j37604K64176j1654
16257g8852j53231R4964j2478J85150k02421K1561J41458j6970r44j02091l247
16246a27101J12659m4814j05157j92029K845K81376p6451J33886Q5731r8774J71194
16235A43365k7938k7729j31743j9611k17332J69628J80333j36041k908l3724J71555
16224F7855k39759K1092j13965K11326R3816k19349R002O06P3209P78j66117
16213b61506o8914J36650m4563o6544m712J06541J40076K05468p0170L2183N735
16202A10244j73281L9705n9092p3244k11877J83624J11814L1703j48814K07300
16192A8082o3199r3698K7105O8948j14656o6711K37484n2936p5948j48104R6071
16181a67562L1425k32721j9543J48224m7203P1669k04266j6596K66566j16763
16171b86770J68267j05300k37922R800J25884N5989P8143M4977O0330Q8734j69649
16160a67517P1876q4797K9802M610L7638N7617K8829j30917J53564q7801J23087
16149C5991O7678j80656N1074j06322J01004J78936k2111k45098j30167o8454
16139c18125J79592P0333j03065p9923J33830P681J62931J58591p9457j8652j20710
16128f974m8274L9990N5439j64892r5798L3697J95748N2965l45444M5566K00272
16117c7705L2314j14338L05j64824L19338l1001m6101L1417j03369L8626J70813
16106I5475k67573j08829m7153J88273Q7000m7558O6096j88252K5607J8656J67171
16095a1087o805m2837j04079K7978J11530l5698M7306N8640o0341j28018j6370
16084a59781J18852j43139r087n3705l42L34706j42345M0299k23287O6587J30592
16073d0650j06966j03543P1893m5123N7190K37875l8539r954N2079j21128l3227
16062h0093M6049j05942l7437J86944j31955K9149q211K5376j25538J19892J06573
16051B4807j00565O3349Q2644o4048o7913l1718j50845J91437J01586l0191j32946
16040a14403j38714K8289m1229R9763q920J98267j4834j41934O3780l5926Q8478
16029a7383R0419o065l14972J88325R6825J07694r587j36978p6643n3103K23884
16018I2416j6071k36667J02899K26893k17588l1107J06813m7228j64384j57724
16008c41748J60685n1589N5244N7964k2392J10228M6478j18945j4350O2919P8617
15997B3111J1755P782k0577j93229K4112R8086m5514J19618j38675J9479J2692
15986h1360P8415K14m9492P0281r7510J0949N6851n8405J92195k6100O1776j66847
15974i033l3690O3340R9147j10550q1471J63375j33985j4370Q7551j00561k1982
15963i2229M1058J80198j83873p4303J52395j1855q1805J79380M1185k32159
15953h2008p9024n5881M9492K42133p3945j00005j74320Q0452K1864l831M2777
15942a32296J42830n5571m8006L0214M2881j36155R4191M5860k67805n917J6533
15931b73241K49631q5363K14368L7104j71395r1323L0923J66328M431K4564M4721
15920A50748k02594M2073o2021o1565R5158L6662o4401Q534N5036J02997J29297
15909B29924q7891k71061n2999P0729J24437o5957J7811J01966n3715M0119l2182
15898B1181J40831j26586p9771p505L551j23288K1469J21031L20176r3558j80034
15887A7497j9343j13165O6247R2270N541m6502q2861K09808P7565k3795j70523
15876A2739j49946J17403J5657j17287P3546P1953k5770m212o3262K0035r150R6152
15864C7858j41160L0011P0837k460N2978M872K1591l4753j84431j45781j0688
15853c01126J21525J63999p4699R8864J78885q9615o766l3094n2747J6275O0707
15842H2208p6284p2565R539n3510M4356o9891j41897J3705J7899J03699L16395
15831A73654l0249p6698O0089j43735J07593j71638o9922K13834l8114M1663j20577
15820e4100j7720J54278o5950k0434j05017Q839M0580o8695N6307O5695j0812
15809a7029n6166K7785P5854Q8586j5459j40933N4683j34592J29811q9734N4112
15798b3082M6217J42244n2371Q9409l1326j09907n2431o1439K35352K2198p1682
15787A33182N7801m0634L0149j9102M2419j57824r8488K3523p0269J46289Q2789
15776A29835M0188j1585j52212J2347Q3312J53313p8054j14128J502r7719J98432
15765A65231j71318R4660P4788m8689j4880M722O2497j7856l960o7874k3221K87856
15753C41956j19219J02006M0887j55789j30367j80484L14678L57J24149k8295
15743C09879J90461j79467L9499Q5086J11281j58148N0277J08484j23835n988l6794
15732C90735j5866n1633N959k41157K52341j2502K11613P7754k73288q0986J2733
15721B75703J14472m9467j05067P0342j13933J45907j84390Q5370J27758j21868
15711B44827J07264J75996j35555K0440k4472n3155J9979j07554R4506J31952
15701D74228j0368r4472K52175j55244j14073P5131q7333Q2376J78382L3925j03580
15690E31147J67515r4950N6754l6709Q0997L11370O2786J36336K14374P0209J36789
15679A636618J03504n7481q0092j77323n8647Q0699k42534j70348P0157m23595
15669F80958J37360L7614l8368R5453R261l8227o1552J32919J89267Q7509k4210
15658A207984K33994j19444k25001o0180j337k6833k34536K0079m3174R2688j2408
15647H31832j61878n2426K8496J66810r5437M1858r1420K6820Q3470p197J13606
15636H84534R7915j77876N044K49653j07618j41693R4938P1990J6840j02739
15626H90988J28531k2695j6745j45188P1318O5910j0517j39754L3744K1724L5417
15615I12733Q7665N7917l5034J88285J35043K04755J79720J43296N54265k11251
15605B217394j31518j51833k8858j46100k28161k52045j56254k08580k9886j41619
15595G42540Q5238j96995J70399J00751k82674j31973J13894j4761O6013n2882
15585E99550M1487O2869M549j5573l6578k25656J06058J5612j71915n7857O5786
15574C88332j10470l2073q1449j909J34961J6822j42252q5858J89510O7522l7399
15563C05737K5778J06100k11139n6617R3750m2327j83356J66650o9279o1088j38599
15552f4390J42508l8249p0591J7104K37701J42148k06947m0983O1915L5556k12165
15541C607j7343R4039l697j3885j4007j2270J02672R9648m7923Q3266l4702J23176
15529C62581Q38k21507K826J89364j54570j75148M7395o9326R3069r8905l8805
15518f2188L6291N6302N9706m1567N5499M9716n4418j64219J84814K0085p2073
15507F7948K1987K10901j12215J55804j39004R0054J23344j47990k69378j06084
15497a04633K87900k6432P3688L1618n7324J9431q2517K35340N1725j28930m3934
15486B55932p8817M681L6563P545j15581P3304p9959L6561j92335J89943K97955
15475D35792k36986j40319P7336J65274P7415j48013O1376j26608j15411o8243
15465a8387K64J98796j26502m7369N3660J12833J37248J4236P1736k93007j37873
15454c4365K8996J18956K38380k44230l0214J15076J56178j4844k2934Q2008j45438
15443B47569k97784j288K02987q5059N9526J47118m0012K18963j62345j9318M8033
15432C18390J5852O4547l5518R363j15384J04576P1789l2595J46368p005l3682
15421E06701j47961m7492Q6048q8254j9393J20268j54597J2611K16646J7219p2980
15410D28816J06348j82874p0222K14127l2726j24366k0725O8224j7818O5288Q3655
15399E17727r9423N6380K7859j40246J16726O2243L8532j74773p7678M4213q8327
15388B83233J49656r2958L3271k6805j2488P1688J02404K71537m9353L7339k0374
15377G47150k30421O2260J4237k55555P6178o4797M31P3819j9844J10409N2157
15366E66024O9356n377k05185J7110J66701K20746r4719j02247J28474j74925
15356E85958q3222N9187K07863J7694j07931M2565j61524J65410J56222o2999
15346H19223j52228J32193m8942K53112k9155p6730j41671J69496j07815n2854
15336G64629K99977K21630L6921k48241K8076j20805j45449J90034J40712Q2594
15326A250078K5310j67613Q0610K8901L8061N9679R5775k8829m2269o8044P1593
15315A343252o1772r2005L73155r5334K44397K3065K1983n8013j58234J58208
15305A698702j198P8291P5240Q4534L7428k14565p3765M0402K30417J56083j12146
15294A999423P1527J1399N3546J47088K2148J14122N6004R7368J02759j1585O1036
15283B724835J13270M8830K85331K82217m9175K40327k5227O2578K44780R3241
15273D021007P2446P4110Q620N2346J55128R5622n7973R4821K32894K24929O5776
15262E039726M83981M39988K42502J91645K76801L45828M08853N42813K86304
15253H258441J70613K01143j04011J43500L16510J0641j21479M1623L43779L10093
15243I570853J32266L58557N88706L31459M99791O71858R49980R95009P00302
15234A4798781J289901J368039J252321J191732J964583K051150K468690K773084
15226B9158281L035111L633573M374959N179716O249205P620002R299060J0643625
15218G9193532J1639186J1395230R547516O913225L730996N09029k064606m410302
15210A16453806o261076p560350p594305n995849l587175j541156J146908L947712
15202H9008515O287416R214874J2376235J5621671J8572296K0768638K1052832
15195A92902477J7745664J2118467N017233j463858p029725j2467791j7315944
15188A89506523k0258993k0782786j9383511j5858022j1683820p797167m409516
15181H9332708j375479J299141M082794O312292Q557153J0412737J1545804
15174A30167150J0432953P991995N071331K006991k18983j787185l443974l507979
15166A46712299k624170m04242J871829L305629K596244P26625j516583l640933
15158A47026698n928843p947573r358205r863764r121825p024336m301612j297292
15150I2183248J350605M001479P023050R996095J3126147J6538194J9241181
15143A63459999K0407313J9448713J4968339Q895808J829945m540444j0365427
15136B14104246j5384260j9425104k1841328k1398674j8926869j5088085j1226543
15129I0813383p556881m269767j577295J141255L011262N046846P144669Q141586
15121A01895058P687501N909476L255884k42077l264599o326390q894660j0755971
15113H9264222j1964131j2235124j1389154r144773p298033n721109m342933
15106B7168965l609409k745177k170401j770942j706105j597747j421624j360779
15098A0786781r86478j082446o33272n95707q04040l13977j14355k41574n38272
15089E476660j10088k66177q159j68386Q7695j45234k33710Q03n0977m11179
15079D171248k27535k07650l29642k36644l86856j81900j5764j19782K9345j60343
15069B334477k32494p8519O4243j00369l6845m3406P1657o1976m8112j59679
15059A708977K9635M6651j98503J4301k13982R6106J08592j80804l3880j09204
15049A267889j97669O3526j6887M2579K049p8545J02369Q2123q9511j03012M0745
15038A115656l0670J20880j50896P4054k2259j66082J47370q767J45329j10085
15028A114530N9438l86826j07141L61990r3595j99960M8916R9707K3217J27536
15018A047812j04576n6710L34465l06838J27077L3578R8763j21578j24886J5411
15008I42518K29774k50500k2200n2069P1968J43784k06677m6195J07179p1992
14998H45590q0317J00895O8950j29704J01783K0131j27661J28387k7066L7090
14988I38078j04817K27224j5141j02116J44200j92729Q5682l5112j23812O5074
14978H86531m3503o224l8193j38860K92439J31042r9398P6530J9412j83854J49543
14967A045465K30375J8710q1083k3773Q6006L9379J23765Q6073K34337J16231
14957A875485k18606m2089J42418L1098J25986n7005k39947j60697N9841J87933
14947A704417m3763n5453J8721K9129K7942J56449k73886N8217p9591k29345
14937A312837J79084o8908j08142j84023J82955R6716j37534k8616p381M865K0165
14926A262018Q8829j18879j39141K66736J35223N536J22696N7995J49961K7446
14916A858420Q3045j18957j10349J22081K46871o82k9367O5679j0796l10610
14906A795335N8923L936j19799J75467q7543j30116N6432J19488j63742O4529
14896A772910j26187l4331j3689k4332L791N5835j30032Q9581J49529N5299j28740
14885A669634J09836n7573r3011J16645J77509K46503N4589l4894j28278K24772
14875B285732O0150l9050M2170l5457p0497K42156J07368J03491j865j9046N5929
14864B731081j5134R063M8143K13529M3483l9794j01991Q2785K88645J8539J07548
14853C385897L96693m2984R577J90017O8437J19689L24019R4558L4763N7462K14698
14842D852826K84645J92452L51909R7902L47328M69084L65190N86901L78600
14833G926837N75964N13942N53525O25185M47386N49964M87077Q67675P15562
14824A3263117Q19698Q75034J157426J291971J477456K213626K529208K950248
14816B6577784L564304M379822N354740O428602P976852J0026507J2286306
14809G6594917J4643480J6754990J7420277J4939355J0026983M011903j240439
14802A53151466n720891r750709j3695377j6636247j7756147j6355930j3145033
14795F0091132j0239086p715119n347611l708506k593260k192118j772080j366785
14787B5156567r19768j038316p39206o93783l45355j38936M5829J09283M30899
14778B1867214M79263J104297J197376J392138K167888K679809L094583L900229
14770C7882797M592954N918158P372041R662330J1841626J4105252J6638091
14763A08013249J8154888J5735687J0306204M845585p18988n205817r403277
14756A41727531j3342027j6718956j7976074j6665573j3606705j0150113p488174
14749D5779909n107606l551510k557143j469992q08193p56210q09669k52090
14741C0467496k41213l004J00146L66319O86550J345195J546374K104275K405961
14732C8778099K954852M184381N012751N994221P192256Q498471J0829233
14725H3444264J3172810J6774938K0872756K5064381L0028309L2866939L1316238
14718B53540635K4004375J3478903K718941o363060j4720563k2506255k9178353
14711B20974623l3417152l2910667k8756669k2740668j7037658j2498280r020060
14704F4593469o184407m490711l225998k808449k492592k090263j905591j430219
14696C9965239q86848l61369k35015n1954P48043R97708J608511J945120K791377
14687D6520812L459812M412317N378436O609565Q161470R771403J2513815
14680I6827630J5510040J9131684K3414178K7001861K9368521K8465143K2144445
14673B61863502J3118480L114196n595031j3549156k0924862k7158648l1021438
14666A79847043l1033227k7764983k2758957j7617091j3283638r751448p348961
14659E0288738n872722m429179l959101l315743l206364l130145k415480k112675
14651B1847329j770186j676522j485467q45068q79694r18968n77239r50797q16600
14642A1926788m52274o23945m86155o80214m86654n62269k86042n45395m79843
14633G323997l51764k19471k91459k06474k64980p2450o8095k94292j80604J5931
14623E390339K21671j95622J6190J803Q0583j60144j45969n7203q1141k24449
14613D846058l3438k43473J38462j07949Q1099j2569k59410K0269p6840j26993
14603D225216p0172J40119K275J7709Q6348r181k2847P8143J05080l6455k46411
14592D269824l1574L8821K14853j24575J59827k5128o82K26140N9768n3748J97455
14581D930981n1034K7135L00228N018L61827J52057J72976M415P3123K38812
14571F215538K09987N13782M51167M40871L53143M91878K93501K17721O59741
14562I847329M45539M97592M91486O41227O15960M73302N86835N75861O74587
14553A4849718J001252R39515J051715J165367J511799J352224J544039J841306
14545B5256935K466696K614151K911837L757045M450447N185987O300659P586168
14537F0529925Q793471J0403223J1542452J2600470J2759356J2350309J1623204
14530A40602410J0660121R695737Q034373O054959M121794K898664K076127
14523A84144185Q43115k2645j537520k940356l753636n199237p121929q645886
14515A55766091j0376969j1346344j1402895j1295160j1147867j0305048r003301
14508H0888507p061593n461225l890485k305329j011883M82577J914218L337495
14500F6892282M440310N870346P616279R141538J0289869J1018130J1203741
14493A26472495J0929106J0360318R484393Q364670O448638M545137K994178
14486A79598935J605004O89511j53197j462383k594904l783974m849414o303459
14478A62746119q018231r662743j0968740j1860583j1990677j2060671j1786848
14471H6397626j0967540r847057q457626o921004n425796m367249l380868k722806
14463C4307680k034457j532997j005735q89439l60181j81208K9316L43705R58383
14454B9635067J225873J664421K371314K981394L564586M463688N120032N863308
14446E6889683O209773O427692O103465N775819N407710M735963L681623K504157
14438I7735885J737449J064895O70949J96271o10636j234310j757813k523202
14430I5279488k987452m067659n390730n948264o190478o417525o303274o111173
14422E1862933n545704m670499l735914k779481j864967j143649k13957N47295
14414C2456057J027226J985299K691596L353637M207585M816646N845974N965843
14406F2349863O038137N897128N487166M903700M244487L232474K165043J010506
14398I5328504O51257L95469o54071j033660j595905k384469k812076l595585
14390H4299464m563016n723090o548898o586346o805279o865227o540280o062180
14382C4605148n211147m307394l675847k820906k167912j842701j286919j346436
14374A1945886q87173q92664n81158p11762o41203l04387n99699m60872k26714
14365F640254l06727k79980l67838j53300l78599j65377l00632j69537j66695
14356D351569j07191l07531j74670j67568l10565J59254j65658j6978n6658K42973
14346C446977j07039k03249p0111K47212N0841l8072j31476q015j7326J99278
14336C369020o8888j37612p7083j06622J5377O6044j76246M221l26975o0727J07567
14325B608076M7621k6739J52200O040M7252k3957K77634L84286J77675J07574
14315C757662M3625o7443K18837M70987k02190j8303J61447p1518k95162k88411
14305C709531j27740p8675p6638j16169j56288q2768J16224N1175K05971j06287
14295C338336k55258J10930k2737J68828K31772N1517k39576K3698N7194N4459
14285C519163K01237k16346j37275r551Q6648m3312M1116j66484J19265K7744
14275C422205J25171o9786j0777P6376l0353j91539Q7658L86251J07080L9097
14265C941383q6527K23528J68432Q9479L1788j60427L85024K19679K81098L75156
14255E468613o7189L94211L22333L99150M06285M78184L00961L08292K53194
14246H264034J95975O4593M6386m2885j38557l08477j51491L7104r1919k84215
14236G590548J31076Q0960o8350L27929J62809L571J88399K11861L41396K29009
14226I199208K50528N58869J41012J85585N35403O57661N39898N32522M50978
14217A3051664M03437Q35820Q10286O71785P55960N66774J026324R17930J057573
14208B0097553J317316J311323J308138J361151J562159J665950J731531J787266
14200C2142387J911462K080504K820310K901369L076313L587807M070084M575390
14192E7165626N455356N964392O765932P367378Q214584Q711317R807976J0431078
14184A19883639J0635580J0749110J0835104J0708891R786059R143514Q319480
14177A90061377P444377O320994N724942N204005M612100M397400M177357L945415
14169B31887967M139787M000496M143100L911680L591168L420612K845119K341896
14161B60281825J599507J044376O20065l7932o07076j067640j624306k121967
14153B58086852k934106l219935l734242m211126m301397m604137m925627m579085
14145B25577197m694042m968559m820105m909472n561765n698697o536617p211694
14137A81176246q116995r284044j0235582j0349069j0708538j0976301j0866136
14130A10639581j0368805r772461r034320q151799p477016o524093n667852
14123E3643235n040390m296097l752319l339586k978790k249818k422047j962820
14115B7601368j591255j511168j502098j314279j183406j089444j050837q93324
14107A7465557n25611o35814p45782p51219n38645m75137m08897o64480m30583
14098A2289389k71420m00134k19083o6864j00156k78959m31316k82687m9144l03979
14088I885647k53867j09455m09080k42379m2033k8675j25614j43501m77224j97574
14078G856245j81098j48489k95197q0103l23358n11638n21422j07639l19388
14069E367913k01002j47122m41418l24345j35351j39345j60805j53795j23601
14060C541129J78964Q8604j57418p098q5803L6474q9187k6465N7241q1853o7612
14049C386976J20034o9658J9035J5838j17870R6044k7013r8459p197q0515Q7448
14038C324663j23011j36358J13244j24189r4601n4937r9878k7932Q363J0891l20466
14027B475789j29127L0240P3190J60979l5009L7329K55946m9124j82103o993j5528
14016B615589j6999l9178P9483J41540K3261J00613m8884P3602N7637l224q1577
14005B901863q3764N911K02430K00665R0130N2897J47998J70443L46846O8309
13995D103728k1953J28971P7816M6973K82185M57569J09325p5767K36651J41678
13985E487176K09809J69614L7959J51090o3275J10448K36067L10639J48601L54862
13975G152990J46608K40896o721J27487K07041K00567J84430L95603J14190M45514
13965I208605K42249K12600N07533M21338Q31472O36222N84933R36548J144765
13956A4726265J403646J841331K102400K760950L488177M095320M994828N084362
13948D0497279M011797K344209P81069r53063j992162l259574m492685n284080
13940C1652790n444721m846860l804668k983170k169023j401950j157220p94367
13932I050811p23769m20347l62185l13285n25338k78353j26549l66372k65367
13923E669246J37431j61760j48243R9373q1709K54547j20177L1292J38078j45451
13913E672627J56953J17382L13505J01249Q7092L22978N15157J92997K34156
13904G714096K50626K20029L61391J85589K36202N48092N73220K96551M32559
13895A0818355L52750L57051N49723O74897O04826N61122P66522R99922J121969
13886A6807137J026831J137044J686914J747002J898155K296260K404902K777579
13878C1781824L221937L747817M134690M858366N915361O895145Q001057R942786
13870G8498983J1799883J4453600J7827436K2113751K6872136L2128873L6691455
13863B40386117L9379800L8974183L5081405K8448183J8715226O853909o042393
13856D01796430j8856893k9322513l6488545m0266100m1146968l9302445l5181691
13849A61231275k9644006k3518369j8050015j3411810j0263741p954678o041492
13842E2347164m767671l855637l282811l064744k516450k177030j839319j738774
13834B9104728j413687j467868j330775q01163p68819m95031l26115l50414J78071
13825B2328927L13483k78M35041M55766O64995Q90393J215572J309522J740104
13816B9353525J956899K343638K792245L218588L636744M177442M894557N698553
13808E8072191O734341P966078R668086J1663299J4367988J7303978K0947079
13801A46723040K4669881K8300153L1876456L4587453L7107604L7053459L4256163
13794C74574209K8255244J9331044Q389654l737684j6029468k7267537l5429047
13787C48086415m1037022m3064839m2519633l9300632l4167564k7876766k1494742
13780I8625217j6155153j2380380r131666o966994n565174m921417m151899
13773C9352534l725979l424500l011935k685740k576541k371348j799976j660627
13765A8095888j663052j124997q90282q18613q45671l53228n38843j89521m27310
13756A1244371j13223m3151l34154j57505m8705K28505J48589R3393J55590M75499
13746A1649209L80588J19241K21347p4454q8077l65120n44081o89818r18133
13737I690702p91264p97392o19550q15632o15213k93342n93873k31137l14511
13728D618788m18492r1895q1089N7714R8458p1913j30714K89948K52245K22972
13718D746022L92608M85935N82957O18460N20262O92413M78134K44844R5925j43851
13708H713709k19204l78024n87444p07088n82609m69380n98739k82388m37474
13699D451359m14952m40151L2542M5168j41405R3358j02690M0919J68066j209L1051
13688C762056J79734J05955K06810K47180L9003M57687M26588N27699L78185
13679F330897M92301L97297N81429L44407j36650l44946m99974k58937l59487
13670F546337o35989n56160p61837m09389k37903n30415j39202n36667k67064
13661B471711j53918j6459j43948j28732p1840k17683O0940k3090P9653j15677
13651A740957q4985k64249q7482j7270k02671K9556k1620j2267J51361P7116l77922
13640I30524J11399R1543j35719J53694p662r0935p1483j51710L3970j0635j51869
13629G01117J44690K93065Q8797j50103J27862O7283N2965O5772M5525J97384
13619A634357Q6880J55742J28846l947J35441j53653N2597J11109J10438N3874
13609B311684J15512J08553J8189j43572J51511L04865N12536L23227L02326
13600D004831M29620L04956M86127K34175L78022J38700j25147j93782m09501
13591E248001l36292k57935o12541n18162l08168l99921m24443l36981j52704
13582A900854j67284k14342p5067r5883K6030k23534J18038p3655O7942q6269
13572A176830Q1325O095o3303K6638J7112j37047R1145l0236J03288j4455j78822
13561A078570J82723O7432o4836K31541J06018l9643j05350O9L2315J69804K32971
13550A891614j61937J42455O6973K34238M4795J22988J82512K8296J52472L67893
13540C072299M54727K16885L32960N43292K51802M02472L83216M88410L39253
13531F485316L35177J10498m8331j67947m59565m49763l67498l92239m65799
13522D579849m28873m05479l19208j91411k33021p2011j35912N9299r4641Q8372
13512B846964j53540j13074N6389J45504o6226Q9845J39733j3484L6540J05004
13502C073655L6857O4907j30025K31357p1934M0838J25346M6002Q7334K39020
13492C743357L71003n561P5786O2831K49516K42J94860K039J29869K89378K94763
13481E408083J69422J84888M08313J60656K27000J92321K94862K41100R1669M11945
13471G790259M57706M31437J73928M79600M33383M53864N94914O67037P28931
13462A2211059Q69325O53352Q12368J050588Q74722J205881J174467J209026
13454B0060788J470991J279265J779225J613191J873356K242385K554991K830972
13446C5705164L310529L794123L930482M780861N327232N521296O171616O863332
13438G5404635P212010P253443P481909P415134P556670Q160065Q352868Q447678
13430A37284412Q471077Q654351Q093598P992589O660962N458924M117892K764033
13422A89497838J909335Q01718J76410p66852j564241j955141l010529m025836
13414A81062702n371848o340346p497368q589397q889536r079034r237675r128745
13406A16928753q626873q160502p716969p668778p165556o676143o491660n913334
13398E8508938n712216n416166m637149m009398l390519k727707k752995k185955
13390B7676833j943338j528934j314205j394702j097832j065486q00220p31476
13382A7800640n21018n18111n00462k52341k7782j52256k7296K98296M1798M2636
13372A6184104L85025J77494O83865M19614P75693O93799P95286Q43224R30973
13363B1889077R48183J148281J342400J599404J522850J589706K129639K040576
13355C4210116K243647L052536L244233L722904M106215M379799N154915N773902
13347F5888267O425659O896536P073023P536266P806646P912346Q087679Q327298
13339A25953720Q413795Q600838R160966R179833R049584Q469125P724722O870814
13331A93423397N301349L722155K304804J430429M07582n60094j193083j994498
13323B02842041k876791l981706n112630o534134p867090q881195r676998r961935
13315A47949562j0003668j0025412r459009r402869q641752q362845q139612
13308H3914395p516078p235591p137512o716610o113330n697962n013585m419294
13300C4064433l598748l338093k512389k266635j923442j675400j775060j510014
13292A5464652j132277r03766q21638p76753q67969p01085p73668n62001n18557
13283H406938n63076k82863k95056m15643l62437j03207l11618l36292j14304
13274E622442j00539k50174j79935l03215J96818J56903o1104j27643j5988k0941
13264D916624r9497q3074J4355p5545r8589L9749R0614K00275j60871q0661k2802
13253D640578q3747k4035J01882j15390j5145k34295K5960j19714k42950j43621
13243C789523L8017j59990l48346l76011Q2940j71861j33233k82801m44820m5978
13233A947440J48672q5248k09638k80503L56p8643j47038j33887j29693j2307
13223A019511J44539k25134j3917J66453k03449N0801Q3889p8363P7235j7350
13213A004215k41078p1792j73202M9245K34691n5687M8943j04406M4073m5864
13203F89138p4039j80144O0535K32815Q8191l04038j96688K53386M4813P2623
13193F86592k71129P5683R6378J04021Q556k87482M7190K35759q671o361j97011
13182D83525m6165J21412l9268p1333J47692P1146k0763M9407j03795j82390
13172D09468L9844Q114O9865j13322n2266O1568J41593n0032j28390j76497P4839
13161B84784R7090K4250K4376m0307r8777J24899N7309r3129k07232n2190J49572
13150B70645K06542K6070J30985j25539p9596k8699n2696N468J72645m7008M3371
13139E22188k2926m8625J36774m07951J53394l5202J2875j4400L7675m914J19083
13128D47971j58435n8481J11316k02918m0083J49472j22213J18435J67522o5444
13118C47142n3980k8855l2191R0351Q8614k31899J38377M9535r8894Q0845j28863
13107B20182R106k2384m2398O8007J05322j03959o2923N5793k3054O2864r6541
13096A70015o9712J07114p7093K63421m8986P7054l0891j95658o481p0032J22868
13085B41619r7448J92042N9946l3454k51657k3432J87943P2352j937J04541L6820
13074D87335p2755O8931l6593k5413k42525P5934J16717Q3076j31617k78339
13064D4751J66281J37811j76360j47912J72286K05833k92599r7909L17743J65855
13054D95780r434j28595r2677O1095m432r58k6233J15030P6074L1568q8843J6089
13042D44464n8371p61M5254J12069j8269M4480J204k83816n2162p3915j15021
13031D5156P0175L96122P1402q2531J31704n2196M0486j39k01011n6916J6320
13020C78572J03008L275J42524j4914r4175j74186L7813K876M0959K2925l3927
13009D14750O7460j49566J77919k09512j61464J50429j34373P9390M9391K049J03925
12998C90398J24887q1759m1149j60127R4358J28427L2418L6968J17416o4085k5628
12987E52124Q4861K16956l5386j12534J16832J60151Q098j32525J81570J04385
12977A144532j83177N4894J13091j16951j3961L8101j7611n2o8495K3123K23192
12966A196686l10312o2558o5506Q4561O22m33j30508j08113J1175j43067l1841
12955D40706M0080M6285o4180J86539k34817q6034m6232N0078J36684l6636N3951
12944D86424J3558N5920Q3198j34264j01410P696j96408J85988Q0746n2128j04843
12933C24477m6533p7847m1086P5579k55149L81902J63243k93000j38074J3361
12923A06873o1644Q0390j87387K24408L0514R7790p1228n9361j07541J3547N8579
12912A24940Q2907r7934P9735j5606K2300n7109N9365Q6021J16584J08918k02425
12901C07696j0480l4528K02160l9429L5589J92072j654K8818m6717j0028M0149
12890F63648J85602R8346m8369N1085q3618J44788K50676M6437l2674k4756l22968
12879I28197M7632J38225L8561k7170P4974j29865j56195J03172o012k46974
12869G64545n2236K4221k30444j12437J42018O8110m6812l1536k11363k09756
12859A04310J09300L1389J30277o0426O6473k21896J23824o3354j08524p6754
12849C4619J18047Q371O3783Q9269p8494J3361j46136J19364k30621J21167R6859
12838B09589k26102l9650L8981p022O3583O8122O6882j46233L5064q8615r9374
12827a24775J72269P4159j4184M7855j46767o5160K85263l582M921L7687k15417
12816E2269q148K10515J1942P5366O9069j49433m4297J62068j4289j27588j10048
12805A27426J65199J21448K3393j09162j8522m4003Q5346m4114K22097j04966
12795D24142l0402M2641r2762q0104K26206R6427n1442j65960P10L9378K03062
12784F11896j61854o2268K20977k08978N9832J03617j25244K07971J62311l41729
12774D66531r0332O1589j4429J03693k98170J19283J54860m5458K03450j73128
12764D87889m43o1699L8327j31490j21965K44642j32416p9236N5176l5873k2360
12753B40552J1882K22398J09164o2646k11674O4124J41143k08093j39509P3895
12743B41236J15415r2053p5011Q0524r2781j12237J14323M1957j08523K23632
12733C36482m1296j52261m1371J79915L0983p3729J1744j02349PK07365Q085k63938
12721I9637j50097M2960Q7467J1647m1764J8104o2776j2679q4396r916J9036M8791
12709c3986P3360J22406j90368k9742J07772O370N1460J03449j15092j16413
12699b0784N0197R6248J3750j50838Q6373J03630k78789m8620R5451N6760K39050
12688B42428j44703j18503N7390L1573k006l1148l0120J18404J03648Q3086k9731
12677B80318j21278n1844J44540n2397p7556L6393q1175o8034K94782N00r6955
12666B07294P3483l81725O6725o4120l0769n9306L4544Q4599J75955k2214J9811
12655A04277K13230p4366j16229p909K3728j9299j34949k8089j06351K5188K7421
12644i3348J87722P016p4029J09082O1605j80713J2353J08771J2860j6422j41722
12633f825m1779J62693j3444j01230M8132J82222j15666k27934J42505K14211
12623B42885j43893P7863J73590M2244L9097p1966Q29K6949k33612R8437J24501
12612C76924p1819Q3069L4971k45314m8118N5128n5863J79830j66281O5958n0761
12601A57724q2869O3272J29361k045j05737K5363K2179j57568K27547j31805
12591A45422J42823p4524l9384J05530j9816N5814q9242R6691P4102O9018j42912
12580C23522r0243L8465q7703m1661r9138n4772J24259J11639K04982j77213
12570B52137j14806k2575o1739J56327M1785j17147k93414O9033K26530j95290
12560e9159L1969J17638M5928J03777K2913o6728j41964M5958o5984M0690J48917
12549B23955L0687j03020J50848k8847j69851O0115J09732q9155n1810k2695m1521
12538F8438l8674j29799J05598Q9913P2890j40866j44953O9526J15294K0771J29700
12527B17838j50215k0814J48129k38021N3884p5917Q0741J9060P263J4474k04533
12516a48111K29664K09751l5099j32509R8445q8222J00568p6272N5429M4679J4616
12505B72939q1876n8462R2247o9477l3747M3802k4085J6032R6168k32424O9242
12494I0359K42520m9623q0724m0233j97492J00899j05008m3709K36352O3393K8281
12483B45015J05110k8585k25894l9519k4510K41256K19524m60j94320K2273j3720
12472C06170j94007J20554j89543R558N2696k1178m8234J60059M6347j1801O3240
12461B93861N4372r4280q5750r3383J87327r8608R1626K58054m2898k08941J3488
12450B74868m730j57529J03223L6909k44698k5114J43182P9208M2833k35476
12440A2676N2501K0649p5700K07037m6317O1679M97j2523k3288k7553k16298
12429d6640J0431Q7024J9464O1630J25319J58417k07749O4854p0486r0206J02673
12418B14731n7N0150o139l2666j14780J33857l2990j32304O2175k07281J56499
12407I1195M4315k12965M19285P2348k02889j9935L0073p4551M8293o5328q127
12396A21714K29067J6825N4361N7954j02787j68004Q7910Q4780p4688m8492J08193
12385C66833r4280j6951m7609O6989M3228j46399Q3244O1728j62400J25950j07326
12374A73007K05507K6077j0062J7793L6486R8604j93516m0259l3185K14656j11608
12363C83500q8190q3735j50130K33610K8885K0906k9411N849j06165P1164M0928
12352C27211J85417K4499P0777j3136J13173j87753k59985n4015J00807J14212
12342D21207q6607J29830j95918N970J56097Q9939j53413j1983K2862J77956
12332E55940p968j69308m3280K6611J70971l4859J90339J95892j68034J38333
12322H54637n1488j23127R9160m8237q6983n4194R2606P6686O5385n2538J29638
12311I01545J7484O695k0928R5829j81809O841K68965J34126j41442j81600j64661
12300G41045J83764M806k63541q6199M0018J08880K60625j20914K9476n8031q1171
12289G58758j5464j92886M6152q316J74104r9626K16297J8725J094J21872j62509
12278H58201J12371l5979N7642k1804j44631O2473J30453n9517K7876k6840j39649
12267H20596J28488J6089m2581M0511O8684j92777J21070J17451M7338j2820q7520
12256A024529M7826j43810j20985q4382J91280J7055o8857J58884p689m6737J22364
12245A089478J00892l21181r5616J20238j27619l5416N6188K38727k53014l7791
12235G34886K98538Q6537r7158O9459n1658K3496N5127L0304J03758K3188l8919
12224A237558j6013j446k07K03680j33407l6901L3076n9048p4523O3123O6154
12213A282046J21335k85701k61562Q7169R3190r9074K37135j74892L938M0162
12203A043746N5373L3390l8506L3737j45010J29997R6807k17777m1436N9263M6168
12192A055752j66551J06184o712R8233q0424N1953j147k01022J25260j0270R394
12181I80650J16081J8722j03828j91161K493j16708K47499o759j64449M6463n49
12170H28454K8943p4196p0102N8091J8019J03435M4790k19745J13459J21686
12160I52834j29915j9362l9415q3200l7718J5490L8821k3814O9960O5285q8135
12149G20831j48326q3229J75623N9988j42290K49841P4708K4240k8263l0383o2434
12138H10306k11040L1941O4032n9619J83615P886K1347l8439j02889J99676Q498
12127I15314p636j8137j48703j29170O3381k6247K18220l0874j46236J59659
12117H49571K00530p5668j15279J70025k77961P8619Q2680J51188J416n3602L4470
12106A045989Q1961l5778m2052j57753j13509m4376m5236N4474J37375k3317j22389
12095G35389j44815P4788K73393k08542J24958q837l861k00553K6666J79469
12085H48055J46405l6888j84729L65867j27459j46366J45278K27639K3493k82723
12075I78572R5679m047R9823o1995j28819K6578k26842j01887O868K56004J7609
12064I57543j45141J07634Q073k35717K83729J28583n0768j06087k0872L71935
12054A298912J11734o9645M8537r8216j35173L1299J66630r4207k33R7777m5956
12043A311459r9754j6072j2289L13738n6459N1177q8025l4864m7240q419Q1743
12032A394995J1601j69911K55325K07195p0094m4490M7954J29799O9971N1486
12022A883831M4J39502N8447P172R4222J62428M6108O0741J88471J91467J03419
12011B935852L19875L8461L5117J74538K59903J10923N5924N008k46265L8438
12001C727774Q6437L23321j25003P6513o793M0006J22399L5614J66440R5773J84415
11990D726896m0937J05942O7108L7084Q527Q1654J42162J10915n2346Q1668K37933
11979E506606K44133N6315K08474J7990N1540o3796J14123J77095M9009Q2815
11969F444304m4422J24745J73782M6031j5837j80622K58260K82446K32997m7990
11959G273694j48402M14231J23382o5024J5023J73931R8641o5922j75400k49524
11949G394630m0420j44595j84422k3302k0436o2264K9446j20584K36930m5438
11939G019545q8622M0542m2243O5473K70266j51743q1827J81579K84655q157o9281
11928G420187J79685K89965J03179M8906J49495K69264J38267P3030K12267j68018
11918H716227q8415j00488k25129k09679j59072m4108k14111p5072o6384k06131
11908G327638K48996k2934J24790J68039J78978J27051L00523Q1899J97276J29294
11898H861550J69171L92104J92285J93205K00819M27419L62820L05762K48225
11889A1353360J74591N74018N36754O67355N14910N46612Q61742O94039P99168
11880A6722549J080810J220132J224312J365903J459739J806977J805912K084674
11872B8771008K210785K810156K881137L202400L667305M113832M460858M831809
11864E6949290M898269M778495M991833M641721L861313L395042K964476K189523
11856H8669962J259749O72985K22411l51953p41980n40681n12652k59374K47256
11847H8665723N87206R54430J500488J867318J743543J740675J574523J251732
11839I9885638P23203K20713Q0433j56476l48628l52259r6653J17672L99303
11830A00472946J005143J198005J474471J608658J300032Q44536M36290k31738
11822A08108343q92418j313542j682545j906459j977921j387903r32506k28596
11814I7786453M40623J370858J899478K294773K992358L015947K659232K568363
11806A15028085J997011J287242J173712L28732R1097j47445j53436q0098k92538
11797A19232362j76758k37153p43668j022133j307323k264334k450790l060021
11789A07970182l132804l372025l521990k840748k581743j654649q86843M5659
11781I0025039R62199K383701L260642L837644M949469N580406N812140N905819
11773A22717059N689230N459106M260929L545959K134418K97508o39204j811959
11765A41653046k997689l976857n035428n464038n709946n773501n606712n208310
11757A01880565m743934m008638l487256k594009j935037p99785j15006L42470
11749H4539370R41052J646621J816744J413995J370589Q10027K98494p67710
11741I2069182j883615k682970l571620m487469m915082n359831n584980n625640
11733E7957975n548965n144800m507531m085519l733248k987547k829593k365148
11725B6755624j947051j778071j446736j145027j207798r47207j019993o54130
11717A6609611n74504n85233l60454m02516l26985j44111k28630j12223N3591
11708A3928546P2028J70993J66328K50350M29544L44363K19462L96832L74219
11699A6352665J70680J98710L39961N6772k7686N2097n1909j55718J10246j23348
11689A6922470J02747j12644o8112j63414K51763Q1565k57677O518k57731l14982
11679A6190503q9511n24809p51810l92455n97472n88927l42780l33707m90456
11670A2078576m65188k30972l28625k87748j75365k04059j51490j11308l7349
11661A0086472m9614N5528J93322m0980P4946P2547N8151p7023j1431P8953J43775
11650A0584646J60689J13013J08155j06511N4039M17964O02698K44966J36813
11641A2316472N22033M80116M64643M23555M26140M46530M68548M80136L61809
11632A6389982L78059M55777L81030L45740M88418M53350N45048P06362N91062
11623B0734828Q01810R36353J358466J151151J536606J945507K008756K087317
11615C2560794K623759K830413K887108L312061L613045L932615M131713M440712
11607F0332220M705964M919326N308674N615958N994394O251196O679957P413028
11599A07220717Q085375Q789458R746703J0856310J1941319J3518924J5775029
11592A85933835J8412034K1135756K4599668K6936735K6920014K4289946J8260885
11585C46488873J0774614M156410k032702q156280j3344121j7134489j8566140
11578C02186165j7508365j4600158j1056137p756216n205626l071890j712679
11571B41275094j222528o27199m26629j58091q9795j72040p7115j04517k33163
11562B38164017K3518r0753k96168q13316p10168q23022p35744q95630q77646
11553B32945088r91810q63898j311590j138557j196971j073966j230026q89702
11545B24248568m24292k31787L11215J196639K208806L882521N927530Q585510
11537B45704710J1870990J5014072J7098541J6454050J2020424M906787k741176
11530C20328398r372505j5289532k0886542k5740643k8763973k8707158k6283163
11523A65284882k1736790j7798812j4086540j1355433r433214p961707o438069
11516G6474317n703870n516195m816485m249090l665880l458926l161667k938999
11508D2963205k583967k328257k320203j845686j708675j538022j426576r29510
11500B8282309r94751n61664P9237L31030P70954Q38792R71488J577126J966288
11491C3260809K480559K694996L264426L999006M902032N761486O923891Q690440
11483G1977645J0834050J3653137J7202327K1326389K5048030K6646721K4747127
11476B11435426J8809527J0250149J750791o211556j3438423j9682742k4966094
11469A77947078k7985331k7358025k4187961j9166504j4330791j0904048p747548
11462D6266870n623357m356472l136692k434718j931820j344148j161801r23663
11454B5354199p66643m02456n70416n93063m40378m47487l77120k27369O9916
11445B1599183J00865L37177P41158J015992J580108J467433J883929K338304
11437C1064149K873056L331991M038247M604845N450262O676527P843529R511363
11429G5393969J1830094J4521776J7603332K0950325K3372021K3589542K0363660
11422B07624719J3772289N643948k310568q916970j5405391k0837168k4665841
11415A54905018k6342830k4730123k1097335j6574037j2559518r230200p137849
11408C7233126n309592l973777k989539k277229j854807j608766j162416q65870
11400A7191130p06349o61769p18838o28663o22610o97682q73495j060107o57886
11391A0563731p44365n73799l96833m83401l38306m15773j67607J09509J5445
11382G568601l5059J53882Q1331j30472k43526l21158j83629l28003k28093n17683
11372E816191m67850k98357j58066l44873j80263j4267j35371j33719k5470K04122
11362D262077j27635j91458M0618o7650o6870j37100Q140K0174J8544P4417K25202
11351D058459L34319K41447J12928j27252M45179O22912R7206Q6681K01180J78852
11341F251911l9732k55248l61265n04709k93031k53016k25188k39739l84731
11332C695252l07200j03596p4995o2735K5539q2492k75886j7847J69022o8157
11322B896905J99219k0239k52851o3543o681k67974o2909N5830M102J08274k30009
11311B360124J49796n2005J22950p2537R773M9513j33482J53262j15688O7105
11301B538811O6297J03472j60217r8839J48319j12266K22079j2889j35702J11881
11291B670946j10397O6622m5791M1724j1086r3824p0987j47937j3422J84616
11281B470464J6409Q5518K28825p3194l20628m2303J03616J09074n6096M3221
11271B564906m2511P4546R6121j06078j7098k44018J52334J11373j42303K050j83097
11260B266225r6811J0046p8797J59453o2067K0010N7541J5494O574q9879L0993
11249B238782J04924j21590M6765n2618J13511J01723J00410j07171l524l9468
11239B381744k163O3022m9422N0148j5925l6183m5400j01695j84544L16753J17387
11228B493722O9015p7808J57699q1732O497r4332o950l2990q728J38796J29473
11217B692662j26576p5862J56322k1312J48170p5115J49436J04560O3518j31075
11207B884728j81484M2794O7529r0467k9009N3304L9261J03943l8074p5481k06377
11196B570667J35483O5172K468l9455P0762k1178m7930J19441r7082p2216J49674
11185B835806K51495L2857R2334j18569l2216m8092J24834J78264n8198j23280
11175C135235J4371J21289J82700Q5240J94628m237P2636K86572l9594p0978J32110
11164D109972K49326j1355M4377O9061K51601J19581O8616N2680R696M4131k588
11153E005098M1019K01312L47981k4631k54135p514k2846J26072K04524k93434
11143E323446l2780M2739p6874L451n4667j73967q2415J89825j00858j6970k02693
11132D818237N5711N383j38448r057n9248J0491J3253n673o8158K33606j11753
11121D744344k6845J99075j2522m7599j4902j05448q9775o2740K9383k5526J18888
11110D706333l4601q7635J39396L7203k89700J86907M9462R3388J15958K24829
11100E141540J67730M463J83216R787k7993j10294L358R0982k8769j72718L7242
11089E298544M2872j65505j14760K30939k99659j06402K16539m9502j38897n3520
11079D860649q0989j7559R520j31590R2342j43778L0916J15104j09165o0943m7462
11068D517045k10125M6383j31021K40577O0504P4399L2539j75355L20061p5193
11058D699814q7858j2160L4501j20865J91607r817J80175J54465o7222K45868
11048E208508J15024P7568J98673K71743K89014L1455k4892J53303m3681j0533
11038F266182l6997j87298j03657k38261j66017L81060j05612j92869J31892
11029E748423K00868l7753J4975K2428j59867p1090l2750q6312o8762J24482
11019E654642J0675j54631Q6718J9217m6073J11813o4182N2127j48505J45543
11009E667344J91563m8756k30010K87387N0999q4810r145J36645o793j9993L9211
10998E973642R1394J37881L3185P597J24584J82209L83009J55742J65720m6632
10988G208331j6649L2694L6463P5292k61789O8101j24966j99033k44583j20984
10978F452877R7308Q7553Q9491N101p4974o4104L3574K36649J01725K65375q8388
10967G142187l7203j01232J09264L8946R6678p297L10595j82793k2137K06778
10957G553786J66504O6123j41586l88109n1748J12975K87893j9471o3774P8920
10947G601513N1550J69127K0052j92897l0106P5785J04032j40130m2953P7767
10937G693740J01333Q4858J7642J89049k48883k71520L44710m6849j49246J92512
10927G907346J3897P6219P7423M6950J0610K56792j51250M0487J14364k55025
10917H137813r742L05328j00329K654O5575N4988R613m9806J06884L19103o7972
10906H774109R4303K7414k7606o0599n371K68830R2064j70466K13799P7109m805
10895I278781J08302R3302m7625L66138o6009r3212l5070k67735K69972K23685
10885I830529k118J0392R390N4665L6660J26635P3927k4205K5005K15851q7206
10874A0269525K26576P2168k1799J87997O750K31228J17546N3052M9502J94001
10864A1386546K45682J30795J26328R5110M6336j24637J92485K97887o2043L1736
10854A2366225J47158J61640J17184K39274K42209N924J17134L11815L48003
10845A4056566J26124L51453L20186L66902K74684K80755L07016M74583O76552
10836A7234821N40849P42810N64232L62666Q29822M33217L87233M64675L12521
10827B1872846L64867M69377L14009M32049M31825N53534R00901P26725J038349
10818B7104482J284344J708797J600730K039282K411893K709607L073248L474592
10810D5406975M190691M389065M921367N023678N172777N073771M384024L552578
10802H2114926K426851R33095m39628j755387l000646l993649m903142n094269
10794F6288151n186508m819133m473114l978234l422899k956082k502712j909152
10786C7040317j541765j165002j031901q63418m93443l76156j06469m0187K24623
10777C1646599K39912J37377M94337P50583Q36822O81588J037151J309756J593349
10768C8727474J849470J872684K108682K581371K921190L031617L471825L927741
10760F0492054M175570M552055N304453N722997O069578O271436O402432O320524
10752A05311099O161531N543806M693763M110756L225251K814561J958075K470066
10744A36288908K876363L192271L992009M605520M968376N147100M414092L135285
10736A68619924J687625m68858l117595n619698p655002r535136j0680806
10729A33230454j1452783j1396828j0929691r980672q908165p772622o689093
10722F6100600n373256m277702l857537k914191k727455j965281j377117j230672
10714D2377389j212298o53478m95701l20857j98426J98042K86049M12721Q63564
10705D1257005Q20509Q53201J189866J464841J893449J871388K552850L130485
10697E5033594L211883L880871M356399N388685O228640O997871Q163503R520659
10689A02782105J0579034J1806012J2953382J3113137J3189080J2640906J0872835
10682A87936491Q899939O047760K870129l19831l474110o269890q679557j0653755
10674A76357176j1876464j2306494j2453701j2180015j1674632j0918257j0091268
10667I4856345r105613q067580p132327o037101n216432m571096l571539l142523
10659D8012134k750268k105423k049034j713783j462338j345612j333292r35012
10651C4317372j190838j181399q65949q35597q06723m67233n15137m45640j82087
10642B7826769N3257J87480K39568N35341N01974P02795Q81355J163713J180468
10633C3272720J464415J853663K136480K533969K531514L029178L248220L687651
10625E3757810M230201M343209M493771M391509L902867L012902K120764R44374
10617H1197407n01898k142659l187997m019729m752710n140900n317096n103042
10609E1031376m354133l832519l445601k737733k039519j596060j626207r74881
10601C0424723m80906p52645m51087l73397m46761n57891o67199p57927r95240
10592B4941670j212210j417850j140704j202597j192704j121254j161191r30791
10584A5562369q25610p51592m20031o77631o44179k53558q4223m0882j86787
10575A1677876k07163j61200N1862j09424j62452J03255l8138j76986K6916j59759
10565A0844787j98227N7052R7496Q283r7199M6488l196j7654J66049k38864j82875
10554A0482140k0871j55692k36023l53646j84102k59493p4651k49323k89510
10545H658829m27852O8191Q487l2517l1595n5199m5197q678N8463o389j23246
10534H063297M1861K44271O5731j95497m1346j1771m559k75553J22768M6588k02415
10523G853375j24942r1391J5510k0392J1254J34719p3492J52356J66224J78134
10513H201355L59781M29318M31113N24558O28330M27094M88751J49044N88960
10504A2228304K29278Q2395J3589l04337k75982k13996m75901p19621n43801
10495A0019928m17646o16696l83731k43104k16552k50407k25446m2731k52675
10486G370940k44093n6106k5452M3971J01916j91404k16592l03967j66860j68858
10476F143495N9192m7446l04768l12276j10851k28166j42508j2282m6994j4368
10466D983028L2548j53566K461J30722k13036l1640K2802J87055q0277l7841j02207
10455D740049K01123j62709q6357K18260K78574N8696j31829Q8943N3278N0665
10445E308693J3086N8785M5800k03780l4009M283P081k53032m8179J78567k26993
10434D850302j64325L2078o5862O6659O3537M2857m5536K35917M5723K1204j16709
10423D965845j17486r8212K8265p9801m3542O6658K13599r2035p3553K92310
10413E062048L133r6378P2414r5003j94675K99272J3004J08463L13937R0389J9822
10402E596426K12878J1276O8408J96378J77024m3424J36687J83149J90292J23577
10392F852671K09884J36859q679K88903l2226L391j07843K59567R5637K80007
10382G978171J05605k3054J43395K27205L24923J00576K01447L58103K62657
10373I679028M15960M75016K61102L33049L56838L72609O11944M61718P7333N48200
10363A3592797O58227M24874L99845O47953O67965P91940J011067J110039J054034
10354B0358741J295911J453952J463145J726242J892432K430352K426060K614240
10346C5661075K920344L218941L443985L960317M366945M584888N497453O144508
10338F9798456P352880Q674905J0171190J2215390J4577354J6949431J9936333
10331A59675939K2796723K5112861K6630991K7081494K5957768K3303232J8539269
10324C29098277J2214284N089864k882018j0738549j7393495k3104085k7155117
10317B65129161k8926903k9100928k8194907k5722662k2688306j9488764j6171033
10310I4835658j3142116j0527947q615450o947625n931571m809214l989608
10303D0872127l569669k926664k604992k437642k430293j851767j591177j479806
10295B1980117j494076j197119r12464r93232p96442p06138n04971n61144p37644
10286A4076887j18271k63060k40140m947j657n2734j17076j01889M37929K82980
10276A3898022J88774L37799M50804K96879O39031N38752L71363O29928R29850
10267A8281202R11415Q21347Q10983J272014J213478J227872J170486J228677
10259B6937474J332575J583687J655952J471397J852199K032062K051267K459944
10251D1376557K959707K762101L382028L800677M227886M860898N939976P009196
10243G6319026Q223969J0061011J1868035J4275848J6982209J9170035K1837344
10236A78737477K4195192K5089654K5287920K4166063K0867646J6364083R997764
10229C24705799K563509m559699j1878202j8450482k3391882k6791406k8074933
10222B14122704k8004821k6513148k3962938k0980337j7546852j4401813j1855642
10215G0857153r349296p699064n915913m935041m203217l766937k965934k742367
10207B9279384k318204k304682j998328j791333j462361j449252j480456j228930
10199A5245838r90294q93736q11593o84081n59058n33869n34227l15083m67273
10190I456624k88220l30246j36478j98573j13272l14169k28849K238J2009j1462
10180G849602q9420J43656J36590J23115o1892J41941J92392P105J04246K79775
10170H827110M56198L65254R9356K67771J88414j93846J82096O2434k70081j62629
10160I822077k69191j85496o5738j98503j01515j43826k9722J23916j00057L9218
10150H891163n435K07174L73254K12861L35600L38429J93504M54634N00510N66352
10140A2068046O45948N33993P31649R53149J060465J300668J192074J226776
10132A9712768J294300J309763J240291J151951J280103J203986J462907J791790
10124C0447859K087923K679868L758199M433910N439042O450698Q344352J0152424
10116G3794275J2592181J5513387J8735955K2028083K4455954K4769524K2861539
10109B14750898J7993143J1232226L760027l839147j0528281j6222150k0326775
10102A96819941k2399095k1568567j8706482j3980045r281675m490291M37434
10095A06831220M671463Q883424J2881535J6997674J9964877K1070925J9380006
10088B10681124J5102625Q939732J207645n632652j2338771j8118523k2682566
10081A77158614k5204645k5249606k3446258k0123713j6171438j2355331r306860
10074D5300763p314689n172979m009367l167138k277743j960342j562739j161414
10066A8674352p32802o54231m54817m1212r7390l08302l83079n01758n16917
10057A4983844m79302p84389o81490p85632o59181o26342n41624m23629n1248
10048I951007q0383l35869n1241J83388J81048K99272N00912M53430L41891K37140
10038A1680595M32331L79727J26677J07151j46432L3360R2045l010L14559M56875
10028A3473878N47815N89172P84312Q61457J006016R50804J222815J178332
10020B0614601J404440J023335J150990J564775J511800J393224K125419K393349
10012C3181933L025823L321831M143279N211421O294077P729026R768682J2153497
10004H4829569J5004889J7990073K0197111K1488147K0364771J6984296J1789448
9997B08648304N425252j202834p244801j2688382j6426180j8616400j8892614
9990A39002345j7160153j3773104r490849n326183j289949K505810O322134
9983A00790051J0017336J3676736J6587712J8552640J7910027J5006637R889579
9976B02430718L693550l002389r492127j4951331j9075129k1827145k2722422
9969A15053725k1404604j8663758j5326174j1911694q685768o685797m863879
9962B7512051l672484k853154k234103j777592j310151j031343r15375l74934
9954A3342915m22254l43324l9641l50156l36428l84671m87874m94758m86230
9945I997579q94285q49333m96902n67270n19282m79146n75638k51139j69085
9936E195499k30436N8290J42159K7945P1685Q934J60188K18182J9429J79727
9926E851602j24296l08428k20178l14464m50495k26502k36940j53251k61158
9917C555890j20340l11762P4819n7817Q6959J46564L4420q871J44800J86567
9907C731229M11590L83944K33819j10763m2526J70238j30915k03038j17057l30757
9897C995764k95501l06529l34333j0898o0170K9258j04188r7621J43111J29612
9887C088505J21692M22213L38573L43208K69860M49879J16428J09978J1224q1207
9877E190353j86265k43715l35745m30715m52240n55027l27618l23400o7692l20757
9867A947179j91957p2192j19080J8652j31927j30712J8404r6660q1503j29833
9857A030371j06913J95013r777r1670m2314j72995n2063J56918j37618L2480M6218
9846H47650J7242j60634J09919J77865p4653J15267q4141k34021O6653P3697o7564
9835G87280m3961K26176r9853j82037q4370J62787j4407r2514R8126J00814l12713
9824E45328O5542M8858l9358R2782j54475m8637J27366M427J54281K34917l76573
9813F54458k27568J31005J10433k20240J21685M4147J00507Q1838m9424j56667
9803E90174r707K47414J3853l8199N9489p0970K02070J13039k4693K23581N0682
9792A356733P4951j28733J31151K23831Q6770J44505j37386J35277L95259M1206
9782B323564Q3999j44105l43408j91736n4656j62611q2902k15733n0418M9554
9772A211548j04455j37081k04260k8527j38032j07871J66610q4368O1960N9j49742
9761D85841r0227k6933O2581O5533J04258j99540o3123L8058q4975J80136o7730
9750D03879n3216J20114k23600R2336P3790J05158J60335n6742j17587j16420
9740C88047j05798K00042R6823m5940N3849k892J0448j49043j32740O5477R9079
9729D77352o3355l1990J32194j79597J49792M4071q2529l6356J31010l5644o5091
9718D39857P9176N7653J17953J80361J54555O033j66615K55493K24281K9801K660
9707A381208R6961J88294J0455j11862j20367L6723n8343K9172K4386m6830j69215
9696A260582l27262m2633k3783N5001j00737k1181r94P1423J60661J95157J74570
9685A400804l7725m3569J35263K018o0277m374j11912j62393m4607o5676k19758
9674G87794L5837p9061J02074j42211j37440J25891j39063j46297J18717L62n6385
9663D70218n001N0057j64713o9571J05567K90989L0316k35743J06799o2168k1727
9652D95023p7624J48953j11691n507M8054j61933R2043k0694N106J76459j15737
9641D72452K9635j30681r6792N7334p9165R1763K9885l9662O478K7660J19107
9630D88014n9588n5718K08219J4467j78498n4649k7525N4905J28202m1029k14053
9619B62747j6395K03956Q7280j04697O7303o9030J3145Q1468J46773j69686O3189
9608E66053O1230m652K0124o890j79175q7953J83620K10078J14999P2676J97834
9597A147944N6473L4555J21508J03091J11215k53370p428J00548k76275m1993
9587A096268j06592J7332m7008J16071j77144r3388L3681q7488K76739R9911J23460
9576A251842L8891l9748J49937J04057m3853j38012j81279k28144J21107J16123
9566A150921j19786l2967j04028j37996K3215J6692R1684j31478n9253k72298
9556D24706K9716J4565J38888m9605J37314J31838J48252k06412n710J00302
9546H63854l6077M2966n4160l5384M1216J10689p8956l8483J13283k52365L8776
9535G15359J90432k27589q4667l4403r0756o9460N9550M5850k27757K59800L39541
9524H75900k3619p881K689R5702J23247J50956N3429j34195o1653K8406k0400
9513A082581j86157Q331J33997j97226j23503K26273l7758j89912k40507J18792
9503E94911Q8865J53642k48438J7352J30732j00464k2387R0485P9392p2631j15575
9492E95884R867K4066P2433K03624J15612k26006O6471o7820k44942J08524J7032
9481F74745r1416J54543j0557n2041k0600j50792P9793K2725R2996r7905K072P2945
9469F76508J80781k69252k0855J11873k08447J63582m8612J50615k00178j5669
9459E20346J06699N100J55203J18113K361q9228L1605p8292N7505n9809K74888
9448A044491n1821J29227n23l48693m8329j21225m9980J26122M5670J83845K2684
9437I31468j35302O1501O5943k42670J80931P3347N4031J0233J9812K70976r7262
9426A193008J9155o2289L6202P1725j52334K6000j1789o9456j88520j6441J30124
9415I75385J1809r6125r7885q9074m0625m7641J26603Q9007J40532k39612J02347
9404H34721P2580q1674j51582o7411L54173n7375j25166O3306j8802j2000q7701
9393G23069n56J5055j12965R7164M1330r0537k27917Q5111Q7501L4443m7124N1490
9381F56064k0853r4278K0289L2154j20436k6657O4953n279j27251N5791m6308
9370C88189L4622J60691m1433N501J0866R4718n2989l268o0054K4767m2517P0984
9358E90077M0134J03937j96028J54798j32005m6647O0786P5482j9989p7315J24614
9347F77844j45085Q8280j54487q8562J41043J720O4693m7884N0954R5114M2474
9336G26104M5571j46226j01242J23737M3247q5797J20847j84040J36824N8181
9326G37206j51318k8792N3282L8661P0385o7538j78337J87397k28369J9487K0867
9315D72931J06891J63317j7093m3335J32065m1543O3286j40370j37279R9529K55684
9304I14083q6584l17506K4437q7487J14804J13557p5713J11357O6402J09176
9294H86526j7391J80678j93552j06059j05172r2711J59079K08998k30512p1981
9284F17903p491L014J76542K4821N7340o1914N740n4879Q4583m6407J1370M3406
9272H54028K9131O5352J23113j54321j22685M6164o2212n8095N5837L63522k59050
9261H80784k7261K22805k13291n2137Q3078Q8089L0905O7695j95335J27785j19783
9250H93334m5961J57748J82588p5667r4938K4794J8411J7880r9326j4891J67325
9239A131297q7365P9178J8056J34078j47287j78387J23459J95027M277K9443J00388
9228A402164q4381j9039O6428M2898K4682j92051j31057L21222Q5975l5669K982
9217A484154J8215O2018N7159m863p2686K05016R3016m6607R1474q375J39188
9206B017709l5975L9467j79234m4461L652m584K57904P525J07651M7364P3601
9195B290619K28357L3473j35462j5706J27850K30419R9985q8964p0537J64348
9185B864382Q4314K90623L08686K28090J58828N6756J52010K15908O1465J36605
9175D557667R0978K27719K91467J64255K33052K35775J64306K95116L41990K15415
9165F817740M86159O92763L14791M31986P52426M97099N67123P47462P89366
9156A2096915Q91734J058139J102691J148619J353887J498264J592764K010082
9148B2753095K286444K758162K970184L691704M473984N252444N742195O625057
9140E6553269P642055P749776P835235P139442O116523M300479K192174K27547
9132I9756500j759062l687414n086068n932598o050264n838074n146007l970448
9124F2286565k666270j313914q8594J045567K616675L955385N191170O319797
9116G7346381P700427R279381J0412961J1187034J1428224J1036652J0135371
9109A48526431Q632773O323431L618424P96559k140447n133727p963655j0061918
9101A42597871j1450731j1776023j2209473j1347809j0245437r164410p454925
9094F8949063n684395m297977k737927j105237l85628J127693K446662L172164
9086F1484418M621269N351524N911959O207233N954886M913337L259880J335149
9078I9039655o71541k759956m637315o266202p521586q112318p893023p363023
9070E3814691o492798n461120m315127l228542k375870j740500j139043n90606
9062B8471085j69666L02637O30742R11812J226763J693426K103649K703583
9054C7874031L199554L859553M795135N567534O607299P371369Q052796Q645114
9046H5972385Q001562P032505N732312L357990R89748j381833l519437n180659
9038A01004573o573946p028625o888530o054502n176751l662922k381546o92320
9030F2545431P13357K182433L629720M752307O200843P744156R128596J0560426
9022A07457269J1428195J1897529J1784125J1134910R706801P602268N159636
9015A76170733K051840j366074m590460p563013j0113254j1759837j2644783
9008A30185152j3005812j2631792j1635922j0175795q672277o941211n114392
9001F2007951l772262j777422n80262J46388J780100K896893M002202M789060
8993F9492648N684822O001355N669480N302525L726033J818218P5582k314655
8985I5456008m355767o395274p655057q347374q654121q399095p785244o682739
8977C7181337n826045m583288l877704k862750k129463j813108j562415j174099
8969A3352465o74784r89525p10092p30305p28548k61853l08214m59663l22587
8960H166894l56439l43734k11160n28434l46713l28131l71645l45323m27740
8951D907575m53547l44951k05918k01863k16083k76881j18621j39627r8891p6741
8941B774452l7910o3882r6587j76476k3079n3450M00383r3018j52059o2969K2740
8930B438145r3078J1000O9469J17809P5084q9150j33829k48668r202j75732k6147
8919A935701m1910Q6877l360J51378J70174O5583J45241M7043J21256N1876p4421
8908B655438j33796J37609m8540j4514k45525p8270J6682l54341p1419k5256k52278
8897A585790O1794k8388R0945j08328J0836K55524K3396j14137J5117K69672
8887B062221P1287l6606K41565K34603N4527L00379J81818K36378Q6043K57212
8877C689427K7732j39433l5163k23722k22672k20974k50890j96709k01617l61393
8867A864586j93235j84179K2855J97559m4693j85182l54422n6624P9700Q8181
8857A234546N1433N3870K3938K611J36673j80642N6629P7679j26802P5430P3722
8846A479087J30177m6338o5694N8352J53603j31099Q7121k5367K37928K89693
8836B167463K5968K89861L15131R3463K78108R6379k5419J07923k50355L740k04071
8825B898191q7635o8382n29065k35324j87505k45626Q9805M7315m18418M8450
8815A311806J60347m657L8302R132k15730J56198K7564Q1384k8011j48925K45197
8804A632607J21789N8575K22539K36296j91644R0756N8755j01137j82229k30904
8794A715403J1580j32156j96785j47680p5445j56831p3576N3565l66852J15191
8784G46414M8633k29214J50129j1305l5453K2981k56797o5466L8116K03153R9091
8773G10282K927m0679j15310k6405q9592K88802J7612J713M5073r3744R870Q9926
8761H00475L49323J01733j33997o8770Q6490K18714Q3872l9942K96826P0196J70485
8750A935405k30308p0841K6525l57062j91544r2417M3774k76457M6957j96182
8740F37850K7527l755k6659j92881O4527M5204j75277J56453r4304q2316J34422
8729D90791J01611j36631o99p3621J30567j1173m4524K08055K6660J32867O4169
8718H88072L2727k23683o3237L3068J0032O8680o6184N2698M6331j65699j11201
8707E01604J75134J8714Q1698n7436j01048N0001L0108k7737J82823j49339O8627
8696G73149J29938J17225k5966J7313K31676k41125L4566l2718O0567O4409k481
8685A126553k4187O6890Q982J20432o1332j57717P6760j24956J8234J76467j31212
8674A094914R2585J424j16035k8055K72315K22834l4628j0274L93216J17133
8664B005429M86319M00534L0103J07321J01464r8329O7871m1257j58300k23741
8654B677414j75045j8355m27335k93080K366l34727j08416m9606k17131K0480
8644A076565Q3322o0604m6504k9789K53062K17306o7558j02429K49308L76994
8634A949673K98128K70610N5576J5976L36033J58820k053j55873j62730p4932
8624B689228j02072j6913k63077j72308j88824j04037j51948l06574K9622l07633
8614A105464j95351J6819m4551N6506j18878j36779J45805J56202p3385J26750
8604A038602J19099R443o9739p5547J4441P6605J35855N7272K8960K00870k09302
8593A326559l3316K63148P126j84407q5152J089O1912n5492j17363q3852K72513
8582A372765K39930K91577P2693R9243K17224K91279J60741L21962J58926K36525
8572C462865Q3975J6144J554j27552l19545j40019m8836l61718k94338l30017
8562A942513k36395j92227j90337p6075k7973J6545m8134j6955l7696K09180
8552A342446l2273M533K51015P2399J89162K93050M6470J00341K17148J99645
8542B683936J25425L5481j28804n0108k1405j75988j87497j88214m17331j61576
8532A513919k33759l00414n0457K4697k53051j77774k9823k3146l8749j6379q6656
8521C28408m988M2697k9010j68008K99923o7094L260j4810j77153J38445j00328
8510B51342L8460o9084M6471J23831j56141K5419N6273j08293k03492R8005K32331
8499C35122j53230j40833J55313J15930M6468r0734o6591o0695n2837K02765
8489B90678Q701N1519o3339k46893J95628k3407n8798j81479J27933q6929O7289
8478H0903k2674J86349r4205J33820j57532k08431J72010r3766N9654J03807
8468A59935N5719j83775Q4045J08797k1507J2698O9792r3004P4455k02823n7701
8457F631M8657J0294J17558K24014r0225M0110l0977P9526j41710m100J64538
8446D24316J42060j39030J83441j44349p8130j45147l44439J40681J69981j9562
8436A89822L4147p132r0597J22679j04470p3781j82557n6196J06352P5696J22001
8425A35964M259Q5565j71639o9669Q7670m1992L9442j27220O4815J81768j18514
8414G0449Q7023j14765p2780P6207n5833o3701O8268L4875j06412K714O9171K446
8402b338Q7226j4064N7899J99301J3116m596j34403K1135p2215j65275N1661J7215
8390E4662N621j06885l2017R0473J03291j22666J75625k38991j51548J157M6487
8379a74791M4310O1310q0159J79319j68329R6718J44019o5248K01535L4553j63717
8368A09520j38181p3670O9981M3670K28040L9441k51627J01723P6841R0368j13320
8357A82786L207K44700j85658j1253j38280j19069o9213l1549J21181J13802
8347A10654J06771j86126J1944K5828j05839J49045j16416m2844m4449O1522J01149
8336G1239J30254j33235l1351K58326k22695M8588m039j63816J04557K5677n289
8325G8216Q073o1945R631O0448r9032j37865L330K27830M7377r0837j38210J16194
8313B3210J60008m5888j56385p6417J16079J37901m1551r6727r81J01612J0597
8302A31458o5685q2521Q577J65849k5057k4999L6400m1653j13199P2167k221k1587
8290C7529m1829Q8238k34005k6528j764K4685J3231J07858J1993J20525n3809
8279D6124J63056j14461l109j3633j08584K7062l7630L8488O6711K13642r1699
8268A85967p589P1568n1900j22448m6469J01783J3000J82818j72331m9588j81267
8257g6456q6196P0489K3083K4001P8583q523J80988Q853j18560j42682L7515K94368
8245B85463m2469N4509m6921j1071n9792Q5290q3191K79612j51133k27244l912
8234G9141j15814r7169N0834J71676N2060o7666q270M9295N7730l0668R2806p9080
8222A54875j76730R9781N8218J22493l3710P984j32105L6332J48492j28258J30761
8211B88133J01254j67694q0274J48815n5756l4030l1476j2219K57317j32765
8201B81305j57096K284K03692J83970j10668K4024p502r4832J4338k64234Q0002
8190A55283O8605K30059j54521M6934j1167l46622N1731L4411m3985L20658k19427
8179A31959r7334L13958q0688j24811J61703K33088k0050j7576j14930k7265j82036
8168A76018Q717K3210K9955K32530l5190j46369j12360N09370j10535n9743P874
8157E23477j64660Q3643K09247k68479j9093Q2329o4890m3717O6702M2170J41760
8146E88489r8009K00916r0750J3805P7837n7608n1894k18246J90717q680l500k2635
8134E20442J94281Q7528j0489n2286J2770J1019O301n7104K9499L38733k57855
8123H22839n3144j43247J35528r198l6877K8873r1954J63475l36386J67833p369
8112F40373J62325o5515P4615L0985N2375r8808q6864q4972J15143p7916l4853
8101F26888J5554Q2811m9159r8234J0439L56137o3577m1346k02856R959J91966
8090H38582j277K03856K6002J46246j07808k47728O0510J38686P7530o2838K37781
8079A309542k59412N3314L0471Q607l0234R6634p7845L2814j11314J48007j22599
8068A077985J72670K19799k78674O0366Q6497J24098J73503o5963J52081K73811
8058A996173R0250Q45M7045L46842K08665K46016P7055J928k2135m1429P582j73491
8046B785346j44300j23799k05241j07357j67627M6255r3722j47049O4421J21756
8036B028683k3245J7089p4190L7539K52140J14573o4054J35949J05680K62743
8026B792907J40850m2490K2777m7341j80053k98477J0115k45916o7803j96977
8016A887592k66003j08830J1172j95063j58647L49477j40909P0745k15405m4611
8006A189518K85132P9236m4500l4896L2267J10683j44688J83902K20504K20768
7996B097926J57666o1519J92216o1992J42796L53106p1541j09436j0791j99697
7986B428734l65866J28258j18765k26642o194L7826j71525j16368n8835K10952
7976A741575n456k19367o3503J62317j97198m0418j31397O699K2056k15579J773
7965A061502l6630L0203L9875j65740J56931L35329j01577j5479p355J02206
7955A399265L3641M4163J31324k6398r0011j44331k47568j02909p5585j55417
7945G66174J09204N8126j2938L3890k18034J70304j97934L2041l2956j83868
7935E24009J04098n6745j1545o6868J1138J30507J06023r5830q4990j15416O4142
7924E08523L8857J26378J31702k18299q4703K75218M1330j11338J01614J27812
7914I37094j49951q2430l7745k8180l4122L7119n0174q1303J12733O8283j39698
7903E51626O8395J30247J82329j15075M9025M2582N486j54370k99985J8151J20235
7892E98646M2704l2879j60165K54141P5983n1609O0728L8181j6929j64153n0711
7881E93937k3347M5093J44711Q330M9979K2225m6656J88080j34640R8586q5473
7870H60825q1026K2916j8561j23415m9935J28333n9658R530L29809j23337J68541
7859A064022M0124L8521j87618j0557J43794K7895l29084K0266J16811M5673L8055
7848A007902j27134L4437M4118j5325j03237J29693Q6244k8719j9996O4720k3829
7837A048874k3483m8090J8813J28816r3195o0418J56325j43986P8729J41488
7827A203873q3127j43059P9251O3759M6561L3884j1765L8601J02229n8469p4247
7816A197491k0627O4369r5878j3077n4821J09391J02183R758l6214J279K2002
7805A285856J3278O4726j48748l3811P7557K06751k53890K17164J18069l7669
7795A509283l4258K8882N2197q9154r4493j44898J94654J38123q5988J11667
7785A586015j72020j7425P7803J93316L1167Q0012O4570j28599K17631J9250r5122
7774A856598j61636N0766J30446q5813M6786K05712q7081J6894J13878J9135r6253
7763B009432J11539J19706p623R4878R8136O5308l17460J2218J21987J48750
7753B456871J02174K54553O8612j07758K06403J42504K7409L8312M426K49504
7743C443010P9951K43909J97421n9502L2306O4818J74575K64208J91689L27840
7733D960225K72775K41991L97294M67616N26582M61406O44598O56210P75774
7724I404471N41093J017943Q46422M86784M51195q9715j56179l62312p14857
7715A1424845o18034p34980o19038n15047p61845n51137k37103j92246k11647
7706F983768M8923Q7587j99292j6917J85927R530J65625L25783K57089J00013
7696G948036K96003L32835L6008M73900M88228L16584L07878M17837L32098K57994
7686A1207401J56050M35982K46759M72226L68237M34452L89433L82309N03715
7677A4596564M52880N56743N81890M95755N74759Q13762O55762R29663Q91179
7668B0548957J182440J385699J180649J338856J557579J840369J949234K127733
7660C3111516K604261K661586K842180L570441M052838M398560M927354N978853
7652F4147589O944188P924458R243405J0619823J2316817J4307704J6912151
7645A42416135J9530517K1706916K4130133K5314927K5130179K3281879K0023896
7638C01534582J6240358J1865851O839022J383875l655329q405817j2332142
7631C13470400j5117795j6874401j7313333j7239663j6435532j4790612j2181942
7624B03517122r174634n825832j754794J845211N899747R993201J3983361
7617B18483382J8724505K2785297K6355603K8897427K8862404K5643437J9262203
7610C89014258J0450366M23691r029369j7650257k5208523l0804899l3636701
7603B83558566l3544101l1261728k7162904k1954241j7298369j3354315r890766
7596A29092142o974150m730342k793371q31369M71530K102490M235128O161472
7588A26733530P760206J0043651J2819937J5616462J9043911K2907365K6568602
7581B41493664K9763192L1731648L1360655K7449748K0933402J2091196K486515
7574C97310020o611909j5008499k1608291k6373734k8312214k7362173k3216669
7567B48816531j8137046j2588720o815894k409503Q48129L223700M102000M068620
7559B21107817K807766Q97408j554747l816483o056112p593874q198192q039780
7551A89553803o932100n094046k445902L47632K904773M742373N455581M283544
7543A92815658J730422j765511n587800q841417j1885627j4417344j6210101
7536A35838280j6887065j5965192j4070389j1817205j0095233q077374o497749
7529E2428073n301712m484922l861563l258089k765417k384609k406758k368323
7521B5596680j846937j706207j907957j535770j426930j291058r68060r99529
7513A3914232q30027p62743o14020o73923m53927l43394l75549j69515k01523
7504I489611k73890k22505K3171J80820J67422l03271K08916J48433k119J7045
7494I433633L6211j6123P8984j96680J71106p2542r1272j47670j54960j01621
7484H939066j98371r2097j57267r2961o7464l21723Q0893k21724N778K31751
7474H105881J09970L74809K04969O71273N11102J024778J335897J260663J271172
7465A4870514J420709J656180R33390Q96646M98140l53136o57025p69750j080067
7456A7415601j435925j393969j424224j216111j097067p52379o12007o23490
7448H860429m43751n38664k70137l56753n68895l95090n14247k99005l34087
7439E139800j68673l32944j42556k44036j53426l3474n5730J44452J12989j46797
7429D119605J45020K36182K82137J23808K44835J16646J49965J45158Q6359J42903
7419E792618P1693k8090K7000J10092k05167J2433n0506K510l04454P3536q3514
7408E418151j62642o3751j10029j68169l55089m00293l44106j31943j61351n24308
7398B996470j08933p1894m98035k30859J17565J20795k39460O654K25468K05669
7388B523440j42929K98075J68118j12384j83044R4016J79855M8910N7874p5478
7378B856453Q2543j60630n0395O8194l8103j6453J92914L16387K965R9300R7160
7367C450335o9218n9157J06873j39690k99631j65764l594k14654j50788q9471
7357B365241j51237k01144j0484j59776j30987J45991J59956j73674O6369Q3274
7347A993529J348J76863L5419m5020K00424J05635k5431K14493K8601M6845K34040
7336B966746L41083J00640O2855L06642J69304K26742K73193L73384K13010K60321
7326E293920K7205Q8339N4084J544j24935q3212j2989k14867j77515q1940R7966
7315D867600j72282j64603j32321j21222l5274k24531j76665J1648j27751k84996
7305C439603j88498j54043l34842j16657l03869k49132k83514k00336j2884l16480
7295A279348j69621j31205j17790J369n2523j63889l9529j2208J8572J0302M3502
7284F66328l054l5952j57164m7321J19160P11j27704j90534J22108K68500o4220
7273E50858l7811J06112o4327j19246K3828j49150k2215J47199p5917J38139
7263D97470k8197P1300l1150j35069m5028J68264J69684P6181j07382j27905
7253E08168j21137J08705J02813J61291L39952M3555q7629Q1487J83702Q3157
7243A404064L01199K14446j4866L04805M4546J34461m0785K97241J26134L24283
7233C095528K99795J26870j92526J7188L7934O7296K22559J80412j54268o0608
7223C640180Q1710o2263P0425k9718k62237M1679j69277Q5565j35218j77119
7213C083727k27576j32114j92010j49044J5884k18147k40013J1473J11759j18024
7203A945915j67124P6244j25407p3875k2564n0030K033j34541l8674J7037O6402
7192A495416l8524R3794j78956J75977K41248r3014r708L04678k3214K14072
7182B181769K62147r5327p3274j94313o6902r8843k53151j40426o3176j99192
7172A259312j42295P5351J707O7722j86255j58312j0239j12915j01120J02482
7162G95438J16606J90525j34633K4511j7902P4814K8237J43806L4272O9235J87873
7151A512782J69966J88863L05482k05795j87862K53286J26183k60797k1709l29914
7141A550485k42968k002j5368k3827l6986j02397r4802k9427J5139K87818r1937
7130A213728R2473N2195L22146p6025n6562J07977r4958n4982l0115O9329k9589
7119A515617N7738j14398j35708p6543j67115K6168K8870q4337j44422r2708o2077
7108G51085N5963k58656r4493P3714k23549M8195R6046R581j72825k0789n2218
7097B12054j32337K3290J93195k02108J92149j29088o5280o3359j8028J58012
7087A68500J4643j75113L7528J27692J5000j71175J3569Q6667J92782K5966k79958
7076E6101k1408M2955l7766p1948j6791M4540P3477K07186j51304k70583J11916
7065c3625l0444J84045q2185M5966J13757q4243j60753L7384O486j14469K01974
7054H3893J02320M0607o9241n8780q0670P3808k43866q298L18976J13782k48916
7043B3615p9048M7250l849J13003j8191J9205J9995J04058q9182J043K781j13458
7031B7222L2020K17408J20925j88013j47580j51082n623L69616j53074O508q2821
7020D5506K9747p8943l1181J75744j75927O75J26743j06288l3887k65527J13447
7009a99891N1681J1541r326J44911M8867K3862N631Q4365R2396j55823k0400q6585
6997h771k7987K75424j53261k4051M9740k890N6259n0016J08907O0496J7233n0145
6985B50938Q5493j46262k2894m8955L6348L5998l8378j46011Q8285L6248O142n883
6973A31069P7971l8579q1294O3477l4968o3882J07567L6215j39643L7939K31515
6962C27387j9700j52293O9350n2719o981M1811q1140K59902j34523l06328K21648
6951A66414m1656K6390J21103N523l4844j862J12837J51465j86137J46951P3187
6940E39371O0950R401p6303l7866K07262j28M590P258m7102K19617Q1625K05544
6928A174219j78171r3682L3631p2879j93587L5614M6397m2372j6423J53826Q6358
6917I32931p0014n6369k568J7835j8321M6987R6779j14810K3533K20216j03532
6906I72667j07644K64178k7413r240J75390r752J84875K3120J2408N7940j63909
6895A372620j22720j12605K32106J13066q7432J49671q3792j48370k3144j0201
6885A279199l6504q5451j01776K84608K257k09625j8878o3216k5277q8349p6028
6874H60960L0981q9487j33253O9470J28215j47696k21927R9390l4733J01279
6864F63199J11506j80396j34049M3866K32733j932l04558p7830K98249P9557j02471
6853F27874m0129J58573l0546J65007k54737K5178J06469k9678O6415k53905
6843E40521m9173L07819J34136q3676q2051j01652J54131p7464q9386j17068
6833E36137q684L0117M5590j3051j30659J13911k6491J75477J8201K242j01845
6822F40945q7754j9074K138M6666j61122J26101M7828K14566j15934j32224j0860
6811E51276J01266j7440J6378k80614l5313J10152P2673j69525K63651m9913k47751
6800C14840M9877k6412P1016K13945o6502q0136J36648j52075q1782K5551m4125
6789C60845P4416j03998P4344J28730p5907O9507O1315j67490j24028J53305
6779D51039p6634J45742q6846P9594O5791k44195o4214J12685r2601J4665n0769
6768B54257j02746P8637L24105q7037K6110j40612N95n8374q007J37145q4414
6757C39659p2094k38250O7194J85855j65203J75874Q9825N2933J6581k99269
6747A53105l9128k151j47784K55039J81252P713m3525Q0894o2211j15629j70048
6736I7527K21397K9142L0710k2778j65q4932p6005J53644l8900N3990J07013
6725D70643k98977L7933n5817N4438J31005j09453k00526O4505J82898m8801r7306
6714A30542K6201J58702l4834K15584q7461r9817l3418l8855j12224J42277J05539
6703C72236K7064j20210Q638J04633k1788J18980J12450j61787J46056r0048Q8264
6692E84488j52061J80706P408J78676R0669K9474j25061K81564l1465o9004k4527
6681I50867o8551M91m4358J2902K5558J34043L8358J71767L7561o9400Q6714n6447
6669A219505J91345J29675k06054J07103j35600p9003o795j62473k9303R7716
6659A126116q4591l421o9222j04743k23612M2527J19224j81095m6872K44q1079
6648D93476J06952L9297p9711O6216n998N5601k49902q0295j25804J33756N7310
6637D10898k8592Q3323K9200J74934j16789j16311j05252p1605K55281j3463m7811
6626D53813j71445r8025J02079R752m8170l4468Q154m497J53167l9949k559n4780
6614B73072K50907j15289R1332J38518l5326j09397N8248k20076L3670j07785
6604B57874J66472J46911O6378l5770l8634J05951K004M0079J12869O652O1884
6593H92670r603o899O6247j32882K19136J94495q0982l3687M7496k6854N9093
6582A188230J35554l1782j35761j4151j760k14864Q5069M8208n1049o4293n3488
6571H89913R0326N1618o9981j98452J79225j6811K46229j49658r9431r6792j21266
6560G04920k40109R4807P2993n4549j6933j90922n4460r9162l6772J75662L3305
6549C88780j09166L5188J06914J49276j23939P5239R2521p9037j22838q010n3336
6538C51592N3738N3667k2446j34788J73752J72667l0615o2186j55696o7144r1085
6527B41456J19132O8249j0378J8800k14111j6879M14726j33957k63971J63588
6517C86655J53514j71090q157p4622m101J13961p1380J19543R2673j00323j47241
6506B89432N8065N8553O6835m2434P2657M6810j16863j4144Q6898j8081L087N8725
6494E49540j80490R4269p1491j65122j3265L24836m5782O3008K7598m1874k17657
6483C23570j8397P2632J06018q5989L0818j21304k4967J60641O2462N6352n2300
6472E09536R4421j10735J0753P2150l3021r3297L3127n0406M9081J00163N6567
6461F38339j25235R3250N5730K1339j1873j51130P513r4895P8943J24798R2389
6450G29168l440o0942Q79K0965K15327r8355L0343p3523m2979J417j09212k37687
6438C71961J36501n1659R0835J62421P9134j7619O285M5863o2854p6062J45224
6427H30030q0126o3101P3236m6392N0591K9K00157r1155p7596K0601K40098j74557
6415H81815O6134J29479j70236P1856n3698l7966l235p1163n5495p5965K43149
6404I24675p7074P2763N1185r6249L9998J39374J00882j40420J85666j70232
6394A030568K24610j46914J07767J02675m61q7755k3658k1409J59241j624Q0787
6383A423827O4086o4589K6210o6125p7211K3330K35815J37237P5120o9547M3955
6372A752108J26032P2254L7183J47765j7507k9498k9942J86223L38583K1939M0531
6361B645671K0237L12905J50366R5512J44153P9954o229K67751K59952Q3270K38595
6350D292137K07159j12989K25533R9588L8713L82923K76528K90169P6657J35399
6340E911817K14222R7467l9106P6507J04178K07707O8415N174P0612J96561K22110
6329G135664J90959K44081J15089j1665L70503K97757J94828J02147J17608K09492
6319H966463K64718M7653K90979L95971L27876M27970L91185L89298N64902J99371
6309A2266386J16280L46680M92108P80379O42032N92981N46423O73965R63253
6300A7420487R55640J100070J193422J496416J814352K095624K231415K453725
6292C0761151L140421L537022M406973M739467N711700O772857P483642P824748
6284G4377981Q350443R137089R356953R173685Q754688Q143403P948831P245846
6276A42488919O886716O780194O857526O677983O479279O793282P052844O635126
6268A96651869O106637M947176L358738J928036k02391j984150m079499n550272
6260B01176144o829994p311951p941114p648382p505572p290437o654578o753198
6252A43240918p133651p386397p924168q285319q939211r021407r070240q920198
6244G6560327q742872p799270p040188o539159n273257m554613l875459l078794
6236B9656715k625597k193122j472477j447373j087349j133898q79326o45536
6228A8172037o94470n67340m21102l24357j26219p4240k31378J7209k45353k3179
6218A5481608J35073M1862M02866M30740J56394K81307M69604O13291P26025
6209A8738770O04122R09868J125161J051885J233503J651623K030169K210331
6201B9555432K474267L156851L808763M075204N015747O022410O618956P389364
6193F8116994Q103986Q394118Q884700Q765771Q768224Q121470P617028P103952
6185A33876243O479973O052518N950119N831147N885405O116895O097241O073299
6177A82362840N875618M738849L632464J950970K50603j633256l675908m982359
6169A88519821o427140p243216p821827p725276p495623p079782o927779o919765
6161A30879413o796688p049979o994281p704697q153471q602863q617552q298559
6153F8661323q095222p624060p004335o224661n547791m738144l803688l036396
6145B2587026k784281k319676j916503j839821j069303r71390j048638j036915
6137I600499j046770m66134o14861m02690m60422n94645k63501k47955m48831
6128E054690j48132j31202j59991k53781m15844k37238L1127l23655k53133k33896
6118B928945K32219o4707j90354j07682k08934n1137R3585Q2070j69983j25799
6108B418223m9313l3924k37943j10737J7583n0333j96661P3197r4904L0500l5344
6097A730344k9290j54790p9743R1325j29336m207J17674j95794m7368k5005j9424
6086A254386Q4577J11689j73732j70768J08379O1165j07009j18380J77155k28721
6076I98741Q8075P0565J35034Q424M010m4946r1529P133O5521J56594k1905j61467
6064A214250M4401k7428j97142m7297M7238J75605j49575p4871K99067r8353R7887
6053A283782R7141K19752R1214J33966K02945k86863K6206p6971J9223K03425
6043A913820j02430j60653j21904q3457p0411J00919j16783K5419N5205j33950
6033A305775j89768R3627R1664r5309j796J95147k10096L3317Q7440m845m0521
6022A264635m3433L2663n0193N817o7178k2050m192j12324j80196K04502J12450
6011A140501k12569P0404l8053N7077j01382K46914O3755l1790J66762J31924
6001A493543J04254p7898j53765J35732K2201N510J24865R4790r127K1139L82791
5990B144035J26841K44987K96063j5594K24766L5823J8321R3770q7740m0820j73922
5979B866530Q7547M0214l15895l2515l9466j31700l8856J03293J94571J4706K91677
5968C040106J95995L28180J24503K48537J83127o6060p0637k02222j64843k16085
5958C400601j49454j62990l27855K8982k46632l45101l79166J26277j30778M7184
5948A861068J07721m1157J5467O1841J99476M6859q1263P728K54572j32194j42307
5937B157811j26690R0602j35270j35705k31018j62012r1555q7489L12603J63865
5927A755142j30348l589K14311J48796J4037J80235O4872o0191M69207j13736
5917B538736k28933m3704L919L7247k03068j28227j31561o2805j0218J3656J01232
5906A886274R4822M6220L18501J50481M5506J22517M01963K27439J75544J36507
5896C605774j7477k32302l457j98043k08631k86880k67720j22869l39148q8957
5886A840290j14198J17067k21641M5731P3198l9949n8221K74053J5773l5354K73755
5875B170504o3255P4911N3554j15526k1582K27479j32402l29427o4176j05737
5865A694343L3466l8643k0543k12915K73144n7481j07696M6941q7759n2093l5741
5854A435023J41047q1879J62333l6872J275k3444N0577N9332L1803m6438j38938
5843A553819o6115J59290k7852q3742l0944k3349j016q8071O3484o5555j52698
5832A237251j91517j16317m6358R9422L4576J9479k01866J15694M8471k52866
5822G45969J63226j24465k8452K09175q9835J0318o0697J33355k369O743j74767
5811G88201n9005L939K2045N7016m2589r9541K71574j38230L861P4680P3268j44710
5799H10509Q2549J80449j2776k2545j12849P3403r584J38728J15845n0567j40981
5788A052181l461J14702m6273L8032O4646J23802k4281K00675j2989o0463Q9146
5777A535717j7043M6145L9509J78461M3683M537J04528K29601o1344J45497Q1020
5766B330311J48690m5391P2735o0431Q368l3265M5501J49832m2075J79642K28466
5755B982383P1791o8359k50487M06410J02542K61099J28032o6959Q5265K34939
5745C886656Q2129Q0607j11483k4716k96078K25764J22779j32274l42597j08453
5735C382334J79684K0309p967O9959L90185Q7687L64872M11705M04139n407K14088
5724E511588L31748K38643L21653J39205j23860J12959j57499j13237N1911P1050
5714F384161L8764j16684M7614J67479L38487L84205L67170M69634N08753M23756
5704I013339L51997P79535Q15326N37577N54567O82613O99705P43195J047225
5695A5225079J039192J092548J466680J654175J972141K211372K802446L383273
5687C0846906L829502M931447N900784O835777P801120R157359R705144R851137
5679H8859176R735572Q639875O425967M433956J950685m33214k842342m288402
5671A12481273n052408n328549m433797k872165r78281J440349M443109P217028
5663A06916559J0082172J2580550J4696816J5585898J5733605J4073409J1233030
5656B00902039P397763K585010k443916p126249j1164030j4309782j6021637
5649A59819198j5794122j5051233j3225985j0666065p588088m550218j678025
5642I1265462R82922L050704M603763N533527N683478M598772L321557J200123
5634A20240308j028497l585339n370241p116906q508914r001168q727293q094351
5626F8807599o485599n063751l796950k157257q24339N26913J831616L202870
5618E6041102M547168N765881P025469Q166975Q738910Q961100P897531O924438
5610A14068574N033862K555322J29460k019455l821873m927310n503358n047000
5602A00468222m137505k264492k9391K617407N109924Q010381J0802448J3034297
5594A33611291J4639936J5067087J4603984J2370989R325631M753014l37575
5587B04034357m796575r238209j2738860j5011010j5940910j5783022j4328879
5580A16196892j2025984r348845o137389l133744o30255J655568L409656M872248
5572I4858147N289006M925368L883634J955816k34302k734369n268168p245931
5564I5429201q792586r705326r753276r435217q728220p747982o358511n045716
5556B9862367m068348l295927k470870k225373j776349j395140j369121j189732
5548A2071507j108506o43448q67007r00159o70341o41318l82834m66040m42731
5539E949123n42891l40074k96290k36042k61965k24557k05281j85766m5692l33408
5529C277157j89037k57303l61396m2151J2634q7092j026J6595k77823j9054k28137
5518A843367j2403J00681q1283q1630j24015m5425k0908J12393j48081l8786j03899
5507A400011L4339k42273J03808M319Q9355n5544j85171J3857p7346j43072O9574
5496A011857r73j16431l8911j39259O2582m3415m9912K69973m9084n4701j65731
5485F85995m3162m6241P6491k18806L9660L2609j06332Q2373K577J10680P5607
5474F91451p9041r5638J28474j86045P7559j04702J4561p1733J42078j58573
5464C58391j787N1646Q4741j77135R7687N4162j61783J1222O8330O962j3238o6991
5452C12207o1586M7586P1871m4558J38758o6509R2184k38972Q6425p5767J4695
5441B76334J8466J38719q7390O9889q9702n5595j62302o1066K92307J44180o7714
5430D16126O3461j66227l7963K4266p4306O5926r6795m2347J61731l4117L3004
5419C12759j18939L7116J5915p7642M0803K92782l9087k79079J136j08395J16720
5408A94089j07299K02243J52330j18252n4323O7275k96490p8330K34904P4359
5398B70506j18643l6143N9528r7737P7402J42342j65000M7075J0474N6386K5213
5387B71403j21460k348P2396j56577j58927O9637K01772j70750p5110l0203l1183
5376a31350k3362K21640N2806K2090k7760J2107q6091P5174j37020J7439L7239
5365C2912J32431q6311l4326q3665m8288J58194j95809K463Q7159L9848l9067
5354c4459J533O0522R7537P1454K2991P1419l44204R0559R3050j06706O7571q7411
5342C856K6528K4783J8165K0306j15305L0300j60071Q558L07269k2509j52285
5331a0405K7542O311n0214O7680j6224J3277q7760m5351K48266l27703l7721K42349
5319C0047K6397P6185q9692j47722p6889J3199J03678p0580J47641J68772K7625
5308B08661r5929m2162l0906K67071N8001j50408j33079J71709P5953j03162
5298B25749q2125K513r6517R940R783J9081k6130J29705j6056j04293P499J38145
5286B17294P2587l6071P0865r4504J43170o7065j14189L97978O8665l3583o3364
5275E61783K54579l1890j68063M2874j59045J393J68374J23873k17258J04249
5265F80869j45885N0877n7725Q5706J41332Q3427Q936K10358j04917k22360K68191
5254I98809R2989j4938k13332J22330K2689k5450j54909j09963Q9242k04095
5244F03372n5006l5169l03258L7167J14564J40151N426j66059K22256N060L847
5233E72351J0309p8141q2739P2156L0007j9314j05553N3034k9902l3573K5410
5222D14045N1516j24001j61246r6023O3608J55485j9305J23137J26020p9653n4765
5211C98818Q6982n990J20146k7325o2211j64747M8685l839j98754J51482m182q9957
5199B49108O8341J56222J49301L7560J2608L3836Q9773N0440M8536R067J39425
5188A044217J49830k11035M5162j54661j8362K26474k68682p1452p1352j31415
5178E38724o2296j42172j30151m2438J04272J33347K1581j93798J00604K76077
5168F03750n7513n4178k651J8318n6102j90381J83317j13653j18360N823L4358
5157B52728k9308k079N02m1384j32640R6541L1103m2413j52216o8048m9324q9389
5145b25927n7140M8556j87062J97115Q4814k14390J57494J05623J11529K1946
5135D2558P929R0850j81223k0513R5102j92512j27572k0052J14377J4705k2697
5124a99048k0331j17459J52243K26997M0545j72393L2204O1859J3636j60912
5114a42659l1312L7410N1072j43372J69210j16256j5361k2120Q5646R0556J25886
5103H8700j09227j27562N652j25449J12617J01444M650l2146N0042N7084J9657
5092D5462j84931j11042L5728M2884l1618j1773K4272J46447j0760n5042Q1789
5081b8584p2845m5796P2960K43713l2447n1162k45270r2689J46422J11505l8041
5070c2234q7661J23720J6887j06745r1778J67104j35363m017Q6269O4266P2182
5059G2630j40434R6500M0233p0401k1744r8090Q0564N0331q0418j01757P8424
5048i4162p4074n6682K48297o509O4687j65512j68673O6737k3471J15741k40756
5037c34377q58J77737k7751P6444J51292j81856k0724J24622j1836j42555J5473
5026a74389R7687J3912q0944j64909J50565K55217L8469p1665j29487O6749j52594
5015a51389l1739K5056R967j13150M3919J53757j1544J36019J123r6940q0562
5004a15483J40022j11810l9019K7617j05311Q0771r3130j18328O1455j700J66283
4993a08633K0620Q8717J489M7583j86663J0251K52572k61370J00713n4738J36545
4982D7086k034l1995j32888K01554L4328j98659o1988J0769j46697J87240J6783
4971g6501J32032J42990k2607j67964j97821R3577J78569j79916L9165k571J57622
4960I6575k77346P5950n2411j62438J36762J78235j88989l2805P7857J23547
4950b5063O7449j71582J34096o2383N05J9172L4689O3904J27924j01584j35718
4939d8591N4830L4797j5842M7796q9198k62388R0211J61957p231m8525J68126
4928H5942L8292k1786j81863m1208J41179J3115l7948J41297O2219K9095n552q7199
4916A35583n003k66620K6289N86P2392n4000r1303J21053o5225j35677K09908
4905e2017N720m374m7510o1970q900N4603Q673k57168J69444K4439j68620K59202
4893g8478P7151p6532R0284q739r1221q1592J55755p4433k7940p8902o3652J79369
4881g8930P0061J05971j92638l8861j20917K44827R1934m3767j38255J7068L3901
4870d9606J69739l0712j34532j00528J30342q8767l7803N798J15208K3845p2332
4859f9348n3609j0746P6928m148n1007L2514R9595Q6201j55191O6031j9686L3140
4847C0674N5037j46737j8775o6401j22745n0175J18179k7428j2385N3166P7915
4836a09675J89929m1316L46522j32762k46474k6148j83629J38093n3376J25857
4826G021p7729o275J05484j36256L9592J65533k94934J73907r2005Q7725r4730
4815a22667q4091K32157o4322J4290j49894P7111Q1614M4799j66331P7764m4667
4804a04237k60601J19402J38211p8315J30004j3514k07271n854M5110J25695
4794a11370J34902P5860r6542o1245k9798M9208K4494K8819j05331j3275j37865
4783b42143J7239J1280J20189K3864o722O5744r7306J14010J60337k0532r2061
4772E3899l7331l0116j6583P6678k879l58197O4853J64911O5688J2961j75252
4761a81368j58865J05114L03247k15913O689N1838j41448J4170p6781J94897
4751i8420j10078J49922j00686j45295P2971J47259l5971J19807j31124j1872
4741a43487N7307l3565k612M0657P0721O9543m7873n9126O6938M7400P9105L4685
4729A79693k0482j11575J29156q2669j17140P1811l5692o9429R0389l4610k54464
4718b55012o4450P7695J06881o7136N9829j02924J04600Q7746q4862Q229m4234
4707a73638J38457j71407K4381J05237o5136k5436L7907J16635j95277K0742K43377
4696E5842j47229j17556K23942n125j17910J74161j48348j04432o6841O0255J67078
4685b6163J30030j25077m7563J05391o2848o9525N2784M8200n7168n2855p264L5586
4673g6472j78076J27793O2628k5003j79895J98928j7601P0251O7786l0858o441
4662A3040L8274j09560k6363l437j67862K12884M5467j6506j19734J35358k44031
4651b42470Q023R4901o943j54709K6682J08665K16441j85902j6166J19771J6350
4640a5357j56985M6443j7589n9883K8551J20315J2236N3821j53702K6367j6424
4629a32207J49252J30203R8799j80653j20497J61700k4551K960j34956J18518
4619F8568n1431l7376o4275K8630K7773m3770J39261r2474m4883Q7829k30294
4608b12442J1318q9197Q9219Q3659O7350j18737N26R0035K33823j80274j08856
4597a33576r3548K42471p9127j7236J97887m8415o7629r5048m1746j24889J01679
4586a59177K09235j81905k02334J44224r1600J86625o534J76583m3428M3563o6114
4575I138k06867P3664P5235l6322J50140j09369j92081J19849J6649j25008J35322
4564h9650P101q5710J59559J59806j02145j21419J6718r8969J04033K8192l7842
4553f0326J12492k35970m3374J75011K14253j12217j26047J17136j55845Q842J49256
4542D3211o5992j43636J5105J40503p6451r275R9101J06480P3180j0401l4207
4531A37618j56674j0813J03510O5360k60733n8476j4536J17411j3870l8061R043
4520a20221N7190j11521P4838j1944J26634r7493r2107p905J53561J80529j7188
4509A34373j31101m8615k6894r1503J43106j49025J21946k79684J25286K07172
4499E061k2018J3409o3563N0694n4603k23809K59355J29272n616j45060j33084
4488a89962K05607P1378l05497j2698K59754j51289o2501K8559J37950n6171J7057
4477e7813j01693N7468q7155o7630M7941J74332j37356n8643j943J73883j33637
4466a92246O4636J16744K8708r3848j42344J26927L0043R8363j36400M5670k2677
4455g6424N67K2262J03064Q2164N3418j47073N0219l0062j921K2779M7049k57821
4443a31779n7418o3788J62830O5401J06737m4461J30728o8435K3285m2359p8153
4432B588Q824O8490r6281O1665J17026j1767j07376o0677L0365j13885R6802J10184
4420A05958j08180K3484n9753q7120J54003p1210K11402K28916m366j8977N5494
4409D29651p3977o8972l174K8152p529q7380J8031J31941J9679l6019L492M8878
4397D02773L515q7961r4307P2949K8034N0451j3636j71270q7547J47693j12006
4386A38688l7338J52650K4183l49233J83813J82364J8406j28040R1401j4092J96629
4375D59431m324j31537J34907P5319L3004K7281j77085K30391K3895p9933P5255
4364F66604N3725k5967Q0292n4381j07603P115m4973n1537q6835l0082k7113m1098
4352C38147j988Q7847L0772j29215K4602P4160j70379M9231k7077K3765k5963
4341B73902K4583N3908K8535O6785j04719o0735j37404J90995J87666Q0730q8657
4330E15589k03430M6529j8796k09562J54118O0428p3113K70751n8473q8917N060
4319D00184L7836j5744N395n3456K4592P0125m3204L2754J62924j50961k24252
4308B46193J69060k13571M8764n9664j20988L82597M6475j32889j43325j69598
4298E3054J49286j45094J07689J30816k43870K4158J54195q044j14574K25741
4288C33357J60346q6781k47662L14831r9450j92359j4704J11375L712j0076K593
4277B75182n7120J53200L3970K4513k0974j99058o3293q3394J32882Q6128j38874
4266A43162J41018n0564O2483r9746L1113j6779L0462P698K7304j44536N529J05308
4254B42452J1249R3720j90892J29891R035o9044k52486l539R6668K31317n9978
4243B38393o3624N7032K7136M2801o409J05690L1778j40323j0707J37067k3932
4232C94902r1785J6919j03099J11795n4175J2033O594q9873j71330p363J02143
4221A26761Q2734m7498R4706j8922J28764K6633k27762J64039k26607k7533r555
4210F5760J60997M340j97443P4042P3311p7177J5512j12422K44559J3739j55357
4199A09861j2764Q9962o1173k85400J27963J58966L3174j69451M0425r7434o170
4188g2041J77258n0506k08075J34110p4619Q1079K13991k8432N0432O4623j14688
4177A73132q0197j40105J36455j0464M8899k13157J02418L6313J17613k18005
4167d7098K0184K33663k69352J43067p8401M9612m6097N8599j08116J1035l1266
4156f4170p2230J21686O2180O3560p1077o7507Q8572l8210p2716k9592Q5989K5123
4144C1608Q4540m1775L1844l22755J59351o7960j81896L0349L9754J78613M2351
4133a5976P1180j12563N1305q7215Q5660J63769j31046k2319j03311K287J81389
4122H3160j08431M322r2050N5067J00027n8355R4414j7184p0278J5057k8768n1630
4110g4649J42172J07525Q1061k37253q4998m9367N1497k52616k5423L33681k6864
4099c5234J0579k8367j20635J0492O9478Q0058L2962L8966M4777k33163K0193
4088a09894M4642k8877J59927j66386J68743P9928N827l04874O2176K67704n5644
4077A23272j01672k47994m2291J96936R1237J27597j66099q2363l6618J54814
4067A6819j54008n7853L7328o5751Q3683l2378K9354K91J02076L6453j52691
4056a56677M2576L6332p8959n2985P8265q145k41420K72267J02260k2788j71282
4045b00556K1849J54559J13251q5442k01821J07762J01173j68327L70N4204j19979
4034b22957K4845M503K24809J34744j85484m168l8945o2308K1607o6202n1500
4023b21056l8097J75163Q6307j86936J25654p4987j7199N2594k602r2338J41859
4012e1638j15589n0738L7723J0077K8053J30179j45398J37788r622j475m5353
4001g5993q201j02646J82643J55584k46399P9816j68627J22210K6071k99240
3991c34782K08904o112q1195J72552j74373M7752M9269j95737J75758J33751
3981d213r1060J37945P7577K7586j34488k41274j79289J94401K35806M1478j98270
3970a33801o8699M5251J27472j8503j18985L3656J2159j34543p786R9474l528J58874
3958h959k55868J04964J03427J82040J10645j88882p0747j65126J3969J3676k048
3947a62909o43Q5999j4865K6853Q2977j38298k87996K50823K73729l12337O3324
3936a33343O6053r940j0533j8528R8656j36651j00321K06799J6906j43479O5127
3925i9254J6531L1738k56936J58984K19807j02230j31038J08240n1447o0018J46069
3914a9554R0604M929P1732j62017R9047j74417n2598j28446n0707J62392P6420
3903h2615l938r0723R7329K6829Q1643p4313j23218Q2694q8218l048J59852n005
3891b2731N7196j88204k3874j7818n3020P6016R6142k33979j6507p8796Q1328
3880c24247M7762Q329J17660Q6388p4589j5930o6568J50756P3179k79904J36492
3869a40672j3458l6395K3325O3036M8715l0872Q9119p2200j61538J06393j060K2910
3857a02697M7156j87637J60996J36320j13907l644n7494K6861o0751p9845K56084
3846B1442L2738M1028q7195k27363O7404m9687j41351J15881P6974j71136M7838
3835b73427J03920j17427J61126l8314m748n7288J5933r3627K5411L21794O4380
3824A07733j15884n6790r4125K7146J93344M5171k31932p3450J14562p6631K850
3813a58006J14375m2834Q1608k8993p3491J81900j88932k76947J65227M7433J9390
3802a59270J06159m0703l1585Q4598k03697J4203J95446k5205n4916k52369J11454
3791b55885J44178Q7672j28609J12710k37475m7625J53661k14132J64971J17555
3781a02979n5876J6899R4995m5395j9213M8276N2189O5053l6655j06310j05363
3770a94379J76976J40121j28189j98366K50996p5500J70105J4354k97610K39497
3760I8005m4774k753J84282o8774n2272o6971j38612l8327J85161m9003O9169
3749G5131k88827j20553M2553R7881o3789q6365J0409j5576J58049O0419J61725
3738C1057r6633J8592J9673q6508N0523J27346k33832M4261L827J59161k509j57768
3726a22810J42590j09648N876M5726l0652M7572J04715r3057k88609J33824J82856
3715A8383l2586j85715m5093J21896l0986O2816j55232P5535L7787Q8773J54613
3704A10191j63292j13995L6521j90244R7872J5756j50656K95J24159Q5409j4866
3693a62850J49880P8352o5064R0777j68734n5392J57851Q5827j05109j93610
3683a88072l4551j64113P3862J03732K2530P1775n8099o8340p4649M5306J10368
3672a60251K49400j75716L4883K55654l2165j22385j20069o0137k39108J58075
3662b11819K05053Q1185o5665j96617P5385j17587j6808J51034J84044o6558j20875
3651i9228P0479j04645N546q6478j02500J73298m8874M8341O2349l3180m379J9334
3639i9937j46478j24691Q5265J0421R693J13397n1909k1592K19731j11291R2064
3628b5327K7863K3478j17959j58916j00622n792P0235K17124J24502j32384J71002
3617I3204n8551j7028O9j81962P8052K291j67520M7958j15684o1012J03024N6564
3605b20595K36230p1246j08236j90165K46940N6995p9418k3491k5456m1575j7069
3594b37086J737K75333L9722j60172k387K29323j32426N4815J9223j87031j92207
3583b91156J09784L8951j04882O9942K22566k51571P4505K5211N1586J06339
3573E1275r7079J8392R4179j45767O361J3485j11778J03741J0051k0396r0275
3562a67811M3581J0967J75784j79381o3873q1017J67220k6543j81401K05319
3552i7155M0934l4575R2421j35199N8098J41777k3811k36715L35651n7757l1637
3541E2032j17870j34073o8416J599K85158Q7127K7299l5069j10937K1275q7586
3530g9461j38862K32873Q301l6257p7066R2601m5384N5650k3222J30078j86669
3519f7418j15702r4379j3898J00460j63281J42311M9346j72J07207l8384Q121j76637
3507b62426m9301n1678Q7189J23505r1209l4501N6170J73112j05919O5449L7362
3496e2247M0000J03755l6613N0977J06871K6991k81110m1663J81527k04558j2902
3485a18972J08077j13575k7587J0454n6007R5599K403l7100k6420j08964J12592
3474a59500L5689j3871R999M5974J86801k77001O5590j74217j0141J8009p9359
3463c52027J13714J88605M2888j99613j35782K63923k12014L453o4909n544J83035
3452a74271J3919J0248k040o7837K0577J98434k4560j34782j30661K22678R1111
3441B2816K789k47670q8242K11205j6544M663Q7826j54101r6779J46959J5412
3430a11666J24995P9566k70628P2307R6664J69821n9141p1567j19426j76374
3420b65449O9068R1443P0406J89940j89508n1917P9767n4016J40072j71718j72861
3409b64773J55945Q9238M1027n0522L2182r5873N6097j16171p5475j2971Q0111
3398a61185J14641m5116P3566K3939j08524n02j48550N9933J44975j63209r0146
3387c00178J02999N2636q0223l6286J59566o7974L164J18834k8739L18758j47007
3376I5550j70200r8485J32259l4082l4916J35725l6782r4798j61487j07865J43904
3365b31177K27967j50911n8906J67509L6098q770o3679J19403l6935j64192k48037
3354d11630J92417J44715j41860N7659N0330J38720j33802m168j77906L3334J84651
3343f7540j54997L465J2679J08823o3187J18362j05289N6860J87414j79492j68584
3332b51486M5857J18360o0125M2899q3378P6239L3214J8739o99O1027L2081k58566
3320b25838o2366k0228K33786J09292o6070j27379L1598J7132K39895j38928
3310i106j94596J47899J04628j77929j3493L756q407j39042l1540K0657J1892
3299b85281J37194o223j37256J61506j44362k9563j441J38747M3872o4966k6895
3288b14668q636J48031k61501J15662m1283J94452j77319p8691J91260l5922J0270
3277a58345J2728n5735K36698K8524o0134j5011J76756p3572l21512j58011J19445
3266b68169J20912J6447J277J16387O4659j91395J3604M3914J06118n0243j36663
3255a63152P8313J40830k32061J0226J12712o6104n0012r4121O2815J49823J2765
3244c7966j55274j21653J09672L553L821j97371J32443Q5163M9949J63203k98j29663
3232i4421J50809N1232J6425r5115j13135j30684N5189M3049j20097L8332N4846
3221a43570r0865P9068q7959Q6232R7092q139j60927J6597L7792J31325J75348
3210A31994k25254l1308j54756J00474k0238J78338r5881K10822M3484k45950
3200a08275M3719J63876j28112L0107k8099J58855j19330O2903m1002j21687
3190h7045J79088r2121j88638J20595N2709q4484o8819N2338O6483K145p7466
3179a25215j3813q4238J24922J7790Q1759r3336R8018m1522j99066Q399J16004
3168a10298j8539K55995p0092l28931J47600N2192n0573J07235N0382K02483
3158B37454k31575r8421R5183j23435O2517J19234k05998q2451o6557o1267J30413
3147b24903O9868K8131J28477l8099k1962J2812j21245O0108m9602o969K4264
3136a39120r0567J32964j76855K11182K06462n7782j98453k23836K26289j02498
3126b12214P3324Q3643l4975k13386J16051l4017M2528J97927L8880o7936J15979
3115A05804j65481J67871k31156n6571R3130k0435p6110M2046k5434j09536J46300
3104a29572K9633K7213O2670r4635O0755l7603J6046J82345l1862k7842k66562
3093b09414q7732J7140J88672J08882j97149J18328Q7208p8006J41556j79620
3083i0135j32124n7827J8854Q5353M0538J04973n7771k00735J63360K0447p0562
3072a75629q9429J29154q7J15222M1499j81398k4259n1100M5976J41950m8561
3061i6662J48042J09678k22772n9545j06429J48777L383r627J5931p5864P4920
3050g0168Q2052K1803J36911k21699k00672J17047P4458j28321K29330N6570K0354
3039A17665j79750P20j15601j10702j3466K71440K00639k20008M0880Q5214j06642
3028b9611j40184J81973q1731l02266P8131p2344K12884J02785o5318J4384r2863
3017a94160O7217j16316O8183j9360P4050q2996l5990P4904L4580Q4759j93946
3006b39075O0732K2426J7290N7848Q5803N732R5578J03680j85617j41285j16566
2995b33454L0029N9604J04919N6815k75135J49873O1158j53084J24329O6351j74629
2984a83224J75573Q4025P7125j77366o0042K42300j42841q4117M8494m4189J01619
2973C7357o9137n4764J30048p3625q4884m7032J34757j20478p5420K25686j58837
2962a56329K5546K98616j24911j86316K0200N4044q701n6201p7536m0562p8682
2951c30832J37062K84438j9438j64553L1704J0901j90299K4761L17254j08345
2941g347K1263L8048l8277n372o6301R6355K7538k34966L6142R5811N4281J25361
2929A42536K0069q8384l6966j50432N1420M1930o0177K8553K5533p2965K10164
2918A11281k15377J9613J71944j40423r1881j25934R6537n2296J58794J08837
2908D1095r4080O1258o3160r3483K33178k13884k2088K33195J36038p3284j40758
2897D027j70031m016P4432o1279L1619j7430L487j22812J9298J39778Q4072J9371
2885E16r7313J17268O423P5797k64011k0204J05205Q0892j62884O943J57855
2874F487j7811P1705N9602k15331j04118L44043j02111L2778j86180J43976P2982
2863A06022J4158j11516q3056K6567P6951J88525j67856j51598J25723q3443j24726
2852a84249p8981j11575K94263M5348o0981q6914n2904J03398P3738j02147j01877
2841b62881n4350L5279k2037N4176J9411J37061J25848r4895N1200k3006j78620
2830b12814k2827M3621J28822J42117m8986q853m6308p986R6016K6999N7565j25399
2818B1967j12505J57695l2006N773r0520o7073J86063j2815k29987J38332J10908
2807G5832n2297l8511p9451l4942k22478L931J71538m1214J15485n6905o9066
2796b28078j9309P0465J420J3415J41298l7169L4982j16086L3561J89696O4076
2785A48271K231j28244q3294m8618M5959l1962r2051J1267J24513O5870o3761
2774d9819k76483q6553J79867K16668q7035R4052Q2375J34099n1409j42219m7048
2763c3505J17164o0298k8995j5587j28853J04980l4049j13911O752r3388K01212
2752g8478j2297j40111N7817j6483L9776J12810M4648l12083N8430J2898Q9791
2741a43282j12759k7791J21297j5436r183j35376O0789J80384q378L1840K04399
2730A46504k59504p2895j00917k7112J45294K6618P2949m598R952k7416k1956
2719a13081l1877o9785Q5114M7413J4679j33746J23273M5218L0226J07444o10j83119
2707g8851j56787K04709j2652j25286J75528k4862j75038Q1130o2077J42994
2697c1192P6961q4707K38114j44567o2951o5907R2390J055j59172p1924J4356
2686a97544k8431R0602J1728q9920l900P5355J85858l5080l1101n6186n883k0705
2674a05207l7002n4639L4968Q902j60939J19489p2911o0724p2402M4466J76961
2663a79038j37228M7831l0863J80423m6652M4035j84592J94601J7720j22005
2653b15768p2330J10076J97635O221j03538k11055j331J22005J15412N2641l8680
2642c8712K0096j08716j53113M4239k7115q6365L9183N7753K93846J02346j7170
2631A26272p9126Q3638j20494j19695L1809l1012j6167P3527q4735N8606N5171
2620b2206r1965L0208R0798j20747j52447J76440J09181L6547j09429j85731
2610b39351M6744p486M0364J60362J13360R0829M1863j44088n5829k45198N917
2599a92513P2824N250j16745J21170J75529K01508l00012r8418J95557q7554n7648
2588h1052M5440J4702j86113P862K3755p1286O390K21797k80613Q8397l9804J10021
2576a40504n4134J40167O316P0202p6151M2405J22010j41875o9982j3258M1642
2565g3162j3353Q8840j61519J58381r8820R1033J39308k19394N4742P4313n6038
2554a5669J4501N387q1271J31718m8014k2472n9502j87158j7462J49037N311O056
2542a19538J27477k84056k3088N5065J82905j73388j11445K36027r572j13107
2532b32720K87509M9583Q000j16069j55407L4866J97618o9424j04884n3104q7301
2521b41333K75468J12561j02512j24837j1679o9980J55727m7962L8920j59714
2511a75341n9204J68754K0587N4488j35855R8524m7790J619Q874m5119k4545P3802
2499f1206o6277o7113K42102o3406k19770J39708N0206O6096P3171j9009J4942
2488H9444r869j82683K10115j08258j96058P8809J49778p062o6237J2745O8073
2477C8797j74161p7111K6605L588L16928J12003m1109k01566R6992m0140R358q6899
2465a6715J574k0093R7365n5466j15918J3108J85243j2414m5591m8341J964M2686
2453B7402j95511j01240N9309j05301J48517K41759Q0532j22827Q013Q2856o4274
2442E9235k32088N5083J09528j51417o36Q0524J24960j34408k22285J45094O1227
2431a05183q8286r61j02946k6710K79857p0905Q5131l3839N5692J06492j01168
2420b826k42307O7342J70951m7871j38305J80652l4164q7586J01540R4944l4132
2409B8238j65799p8004J94449M2064K8986j24250l850K6411K21396q4952j19298
2398c4609L6230j14482Q7708K90781n0558k22176j97381J12409p0790k15066
2388c77934L05759J74571o0650k34202N7842K73570j69692j87316J22883J56110
2378F0941N7475q1392k02998M4156J09739n5115q1873O1942K02052k0028p3519
2367B1380j30210j75817J25574P813j09612Q8947M8955K75604j81788j07147
2357a36301l7605J04662j04900k8280q241M4618Q0040O1151L3181k0832M1100
2346B8593o343L3858L9303j60315j08707K17225J06192o0252j26630l5493j45178
2335b17747J18516o9412J4370K62280O0195j46663k9585J30886n4817M7060j38219
2324b3136J8670k7155O218j52465J37118R1967p948N9254n6937j06614O4147M0325
2312D3444k25004M8724J74681K2228N2611l8288p6353m3842n6442O6857J85008
2301A53624l1613p7739P7886q7357j19600J75056j2752M399k00300L7515K4871
2290e6010j38236Q3948O5759L3248q1485O1629J76547n8947Q927k86892J26360
2279f5152l3078k41860r640J7104J93128j18001L37781N0197p1638j23403m3054
2268a07616J1050K08388j23067j85164M4461K7799j79891O2418J24763o1039J84745
2257F847j18729J01296J6513L7075J30357r5304q8716J5559j9326K29076n6534
2246A58114j54974p9210J5019r8028J22067j5847Q563m8375N7152J0392P7972
2235E2845q4597R1152K2907k81119K1552k6387P7745K1100o0921q6732K16421
2224c6034L2453j23796P813J17875J0624J1671O9872j6648m6701l3654J97883
2213A91358j34221j07888j31083J67460j19758J04379J25862j77677r3305n1589
2203b26462J68770M14J30358k47148n4777P4815M1642j5912o5800K08626o9697
2192e5171n7909J27895L6453j31708j7986L3826q5925M2230K00046l0162j58476
2181i6887J2781r6781K2808o108K64646p1316o8184J42928k642p5915O2395n2745
2169C4980k76463q741J62166J21011k09412M106l0403J56003J29671m3623K0952
2158F0247m4418J02715Q4335j22873m3302j53389o1823M1017j51839j19360K05536
2147b03154J08105j09775J5523L4567J10016J8561j56826J63264l6998Q5158N3394
2136H1835o5465j4759j34895N0964J44498l7044j47849J8258R8089J66389j06830
2125E3191r7288J03295M1718j41215q599P6066j98048J42841l9174K5739j4412
2114e5886l8233R8978j19882l1282J00214r7365j62558J72328J03685J04976
2104G4975O5069N92P8490Q906j73952m3302j87752J1573j58212k8991K07179
2093a45425M1559r2571p175r2318K44813p2408L5445j5786m515K56275q8569M4767
2081A04092q4666q3062K02820j75274l144o8131M3535o602j42756N5570J16744
2070d0874j70143J13298K93477k00845o237J77776k4728N1898n6501j38673n4014
2059e5566j5198J8047Q9782j37459o3566l7976M7854Q1318O3913R626l68296
2048c67521J26259J49366j90000L20562o4661q1664j42476K0100J77375j1832
2038f4492j97J25662j30026R3967j21821l12299K2502P7905j00911J45748Q9247
2027a74715J02200J770j0528K812N56o835J70748j05537j12287O6462k5101j6152
2015a06607j84703J9302J41394M2895q1048Q8984q2026P7763k07879K1722L04179
2004C3976N3323j46961q842p695O8870L6214J5737p9096r7742J84620k12310
1993a59906J03634J20147q0074K0672q0443j4451L5683O7811m692K9975Q1664
1982A20020k0633m8822J34747r0891k60623m6012J38153J31457k7272j40016
1972a09892P1755O4660j11493p5562J52191P4918n7869j69106J50649m5685O7714
1961A2280N966J7826K4273j96342J21602j3807o5199Q3514j59653N0357R9840
1950a9343j1192l539j96923J70027K16835r7971q8404j15413K15366O8931O079
1939A44453p9195r8204L325M3531J93827M3882k03069j33238N7408L6826J80223
1928A89769j17896p8101P0858k7324q9987l01151K44445J11815q4055n6397J2559
1917a25465J24002M1619N9766m5566k22925k6886O0830q2541J57067O1012q4994
1906h4081m9452o5575J17193M6284p0652j0086R6473p406r581j85173J83395
1895c8661J08729q7793m5389M6131O88M828J31736k00408q2617N3013j62853
1884b72596J51495P0706j98670R2183J78457j41835N987r4200J90876N0715J2657
1873D5775n2151M2449J11946r6568k66428q4015J39093J63098j23430J09032
1863a1199m3124O212j70061J54769R5772j09053o082j8269K6106J26719R7065
1852A48855K59633j9923l84486N701o1986J03905k0317J46594m4986j53112L7068
1841A6946j10418k79064K05969R3812n0424L144J10469l2077J33660J1560j09405
1830e828K38960L651p3022n2372j05936J34501J95292O2232p7748j07741j30608
1819H1381J65013J6931R3334n1319J41362n4218p306j07584J2504m0490J38741
1808C88349J87960l3744J39727J16872K89434J97596R8758M62298N55829M35269
1798B838348P38620L42617K71471l6738k87614k33904j44561n92409n54572p86179
1788A555079k93697m03397k44040j18635j48208q315k33754M5695l0883J75702
1778B95547m2597k3572j66364J76740L4281p7010j96492j1087m2941j07913j846
1767a63254L6312J17590Q3336p3951k2899p8284Q7546k02566L9402K6552K0961
1756a29255N185N9912k512j00811K24633j81762j03182J77328J07542j09813
1746e2735J2233L3932J6830P290o1357l5522P050J35880J04318j92885k5096m5364
1734i5426J50289O8650l06440j0658m9872K95206j9468Q36m1032k310m9364n0922
1722a10511K59458o8262P4241j33978j52632n1149P8467j6266l4283J9770L8083
1711i7062r4530k5395J16589j15663J82556j09481K0366P0916j52695K5555k5989
1700b04833J44339m5L6749O2793M7275j32927m0908J3512M2173J8679Q8108r9665
1688b4750J59560l9631j44091M0783L7982N128J1965r495l7255Q2999k1025j14195
1676e2025k398p0374J71121r4443R2004Q5344k12136j57244O5743K02985m1453
1665a2876K31760l05738j00745p604O9379J21320o5165p0567O7605J1558j35839
1654a96912n8912K01816J3538o3145L6044K37277j00721k69542J51518n955l3454
1643h8448J85946q9809R4912j55661l1668j6941j9691k7752K20102O8509L4427
1632A73926j86055k65511J13454q2489N5602R0634P2612J25871j65014P942q543
1621f7571m2776j14786J9705L8981M8279J47656K9909N393j95144j2065L4805
1610a07614O0819m7816n5502M3262O9319j43211J53790O2577k06249M7757K48020
1599A25152l3359j43189j29989K20415k03838K7400J03556o7839J04700j27319
1589a24310K07956j65516j20846N0041N860R9437K7914Q344r2217J39327q166k82029
1577b54205J48175P5213J25914j12581N4746m3617j63956K74759P0842n9383M9940
1566A65847j68087k27921Q9946J79344O7135j19012n0934J85299J88777j42621
1556A67773j56610j26122J71943K1634p4993J14296J7173j72590J8637o8479m5645
1545a32983n607J37286l2891J41562j7725r2116j8261N9862J31j87235Q6140J0629
1533e1208p7124M9367M6900R0888o5710j62685j3683N1073P3856Q7158L8397o4188
1521C041P8343K1307o7440j92031K44798R9579r6268K9054k81088k1893J85304
1510B706O2287k21752j11245K2670O1313O4931L1401K2050N0252k5357p3796j06302
1498b20842O0980R4229M7569N0569J1015p05P1399n8975j0607J00904L4211j22937
1486E6810j53139m158L3303M53977k44218k37427m1700R8241o530n0758j1754
1475a07353K10724J3089m0486j60632o2393K54718J67445o9782j43175k0157n8583
1464a6585q7113r3633J17456O47J31802r2212k0939k15973K25047O4667o3662
1453e0498p7538Q291j3102p3358R4363L0433n8879J14073N5604n3874J79038
1442A54553j38695l9550o2960q1K5652K01327Q9262l5528k07889m3826J49970
1431I2235j11810k26651J51899N3190l188J77438q3671j02712m9925q4460N9595
1420a28060L085N1713N9346m1050J89284j14947j4767p2353k0227J09334N7412
1409G8770N1237j11787k10067n3239K15346K7389j51036J82076q9781J43195
1399H2103J20313p1021j49243r8592k5109J41829p5624N7836l1866n6118k5405
1388a30897m741M8784l7025J71946j064o8930K7966j15940J39313j4090j3558
1377A764j68696Q7890J31136j39225P4701j36176r7360J30029K14508K0865j04658
1366A4778q7545r080Q1663K7704j95625N698K11572Q656j51026n8866J80962
1355B8891k6482R1862k44457O9216M3521R1556k3035j55147o152p8721O2446R0981
1343e5521J80705j95917N704l4029J02398J53361q5776p4491j14807K07011n2884
1332C5754k41003P5984J28918j01595j19874J97345J66747O0840O165j63398
1322D5883j76788o8935J99630j6696j12146J03649p20O9263n4645J33748j24915
1311b672j21533j55907J60253O9418J6993r26K9966J34915k41834K5266J56667
1300G0606n620j68256j61102J92310J99806q6852j45807P1019J2097K4725j02104
1289i9178l293R3908m4894J0198o2750O6391r1678O252K47K654Q3969l41857
1277c80031L3110M5876Q9815K0199J21038j3965R3553J0210j32739J22497J43668
1266A53231o9924j2278q5740n5480p3169j13724J78038K42820k47466Q3194J1148
1255A0650P8646k62450k308P6014P8031q7749J33480J13460j03857j25205j0278
1244a01566J92674J67693k51370k54556J44673O9444j8401K27696k28156k4180
1234g6049R3829k20079P7201L1872J72174J04420n3574j7058j44956J24207k7450
1223F4537J6808P1238J308m3613j86213J06146J06494j35182j74355P8167j12390
1212b07055O0598M0072J56466J30736N2293o7309j10184K7758k55107j31179
1202c02911K52626J00888j83021K11209J13345N0505k15372j27146K3509m8769
1192a25137Q1176j04253R5439j30482R553K81699j08301m3732N0614p7486J40095
1181F9185K2802L9888K6287m8433k31965J39240p1524j92455R5925P552R7153
1170d6345R4305m6589j51088M4796R3151Q4822l8165p2562M8794O0300o2004j22150
1158a12735K9292m8101p4016R6444J76820l4262r2620J3188J4704p56O2515j37460
1146a06987J38165p6122p5266k5060J1560m4645M2734J00901p5207q3868K07684
1135A3889j14678J25921J13020p1009k55857J31991J7414Q0739j32490m3807J52230
1124A7363l2056k5714j29453o9348L0647J40362n3818q7574m4639J14942j28093
1113b67381P7464J82796J43224q0490n042j80470N8026L1412j20616m4633p3472
1102b79182J09548R8377o5240q3431J16049k0910K70468q2921n3134J12060O7820
1091A89504j32032q9230p4271J9917O821Q0801P70j5129k9543q6779K89084O2019
1079B21932j00938j6417p7301j87687J09720P4608L0255j23077j232K50513j46911
1068C3465O0799k17997l6853J8504J23731J63231K6703r8810r3575k67847L11140
1057B2491Q2021j26650K6967j26480J69378P3829m7148K20503j24150j20885
1047D9876N3585P2759k05407J05935J11583J35019m631k72808J65912m3754k01612
1036c3543J37710M8332k04235J28679K0261j88869O4213q5881M6490j5198P3418
1025h623o119k0874J40519n8468P8527K9360j23892r2693J65592j91724L4819
1014e3576N2070n468P6892n5296r9933P3110l2434j4286J13297q873k41638N0772
1002a45363J04489L5348m8117J8723q489L3052R6422J43041k27323k29646l2208
991b60071K23905o3285Q2741j631m037q8726J47160J5647o1481j9520M3291k5937
979a1944p4727J2145Q11k4285j80Q645n0913K79912j01769P8083o9342k07132
967a60696J53274p9237n012Q8436M108J1711J23137j11750O7540p0784J05177
956A25904J233K5013k90837K27383M6212j11313p114J4161p4162P2795M610p8104
944d4219r0178L5575j31o4512J93690J61102r537j29356J18020n2589k00030
933h2165l9649J86405j65827j68705J95754J14945N0589j66407K00817J4143k19850
922g9950O8753o1282K570R332l1390j31769J69966k54745k3866J24883L64880
911A57382Q0907R2741l30874K8364M8782j04636O4114R912n3747J10687L4167
900A37799r8933j03293K10467j75268j781K1525j24129J21633k29032K18044
890b2968J74139q5669m7001o974p8335m8768K7840j3192K9631K1533k53545K44320
878e8989J06563Q4275J41618L540R2684j62447j7058j35640k7788p4548Q6939
867C9149J23783j98996q0183P2809J08187P4971J0346j21381j23589J99138l7513
856F6721j79167O8570J72461j45140L1522n7164r5466J13573j47930R4648O0319
845a7053M968j9417m3265n0612J05406o9255p2586j06170J05994J70349q4191
834g5832o253J6633j32073k5530K70133J06538l2024J05603o0218L378j17119
823E3236j46965K4205p2281l2716J5312J1157K10363P7839l63731J4710N1122
812a57749p2218l203M1187j6149J01174O7162P0919J81502J20811j50635o3072
801A19729J30817k65564R2575k35554J98558N6171l0359J5993J09276j30650
791F0992l22184J89151o9601L0918J34199r5590j51209J07658K4779j7629j88329
780b96845N5861J93092L0709Q0659k7273J09802q1343J3640k41629M8331N4767
769f0229J20325q006l2981k1256j41573R0977N8470P2815r3812O8352k49928
758a96846K1289J35210J5059J4638m4391n5638J96967n6649k72339K04488J17820
747G9608J08252r6624j3235J1915j36905m8430R9995J35322j21715R4890r1262
736B1811m4091P4880m0314j5774Q5580j50782k63138K05098J37611p0305M3198
725a6226J31704m2944j2802m2379N0641J44396m15312K05709j7063j93753R4776
714a13253K5703K5158L3395p3631K6149M5209R5304N5408j31848M016k0453K4040
702d803O2349l4859j00866J85731n6625j35560j4756o0481K31745p1070l2475
691c1670N3505L8831q3473p7543L02323j29106j14425p8323J66533o8771l9434
680f1553J78582q1028J729j32762k8744m1330J02209j7583q9776J07757l0426
669i2925l5463P7039K66779q7996m3045j01623L6063J90504j20902p2533K9990
658D5888q191J23623J01507j00335q9679j43356J18961O3318m3499M1694j0480
647I9451j37596M1722m18J781r5627M3731j40311J01034p4779j18895J48707
636a31200K8343Q5700P2149k34313J20987K41380R6050k44721j55887n320P175
625a19657j04570R0775J39683j15665r800j01492K41261L645k5789o8246j51803
614b21658j0958M65J54389N1719n0835o1192m307J4210Q2244J35000p2850L3172
602D9399l4052l6288j01890J04902J773q8284K8713K5819q5207J60642R6894J0163
590A32584J5778k10600J8677O3010n2593p8786m1681O0753k5628J22144M0633
579D4291p1161j94718J79897n3584k09418J03737L0107J8697J18104J06473n891
568F6534n5041O3580j2474P2597o6802o7037l8429j60048M8005n021O6650K7632
556e9854P9158r62m6603M3299M2577r0464j9988J82105o5981M8209l2199j16418
544c7121J59612P9390L0988j21278q0480j78656R3045k8528N4471Q5642q4168
533b7083J86570j6151k4683j57376p9637O7262O5097r1799M0709J57202J8370
522A38481J2362j17941J7389j14477r3259Q0580R8674l2185j51535J68902r536
511b545m4245Q1232R062j56244M1227M7658M3003j54105o9073J60137K7909j54862
499a70846j01793j12741P598L05631Q4069Q5185j14045J08706p5788q0838J03187
488C8325N2340m3848K1113k11814J12546O8154m5567P2057J73749l17134O329J27691
476E3941j572p8653Q327J92602J03751j45277j26229j77328O7465J64508J6287
465G7822Q6480j38734j37245r9425J05681k5380J57748j7001J8151p5538Q0300
454C2859p3524j52873L6878L12385J2946J3395m8517k37584M3071Q8516m5901
443a8349O9387Q8660j25456J3702j62049Q8332J5546p565p5181m7462n6968R7281
431a20122K3092j45632K34418n6431j302J23513q6529l3167j42351L3101J81514
420A0104j67286K04040M1612j85710j0523J33946k3480m0265J55617R09j79994
409f1030j46394K3325J50570P9969q6236K282k6569K57651k11167j30639L5998
398a12240R7350J32708K7554j05209j4908J91703o1167N3115k18200q7458L5940
387f0812J53366j8938r8549N4059k52430K83256o666M7497k5387l2329M4473j8699
375F8841Q0594m0526l6968m6910Q7000j35771K7261o5981j8852k1803J55193
364E2078q3040J37357L843o3504j76715j08791K09340Q5536K27319p1556j85702
353B6165J56338j41598n4332j68670P9907N2136k2023j7942J61625j14300j62573
342b05267j7408K34377j82190J6442N9166J05038L9289j07484J9962J12466j38524
331f4133j22054O7490O5693K30478k7940L966J07996j13826q0115p3138L6002
320C0419K1710P5180J14730j47139Q0337j15387j4600m4182p4835j31757K1365
309a84159K20505Q0698l4336o5918n802J34834k0164o5813N3192o91j99973p3403
297a61030m8430l0148l4168K93913j2702L2764j55239J06896J46132k34775P3036
286b3751J94662L3732k46373O3811P2278j07117n4507M5279J897j3524P4528r1660
274e0745j09642k4071O7450K3860j3220J38921J62135j50406k68108j7009K38365
263b470M0727q3943O52M5516j2969M8055N2776P5172L0393q5004k3335N9964n6l8147
249A07331M704q5557m3007m8984L3486j7573P6214M1992j17577q065j5356o551
237g8943O6481K030o1851O066J59160j21179J54606r6596j97720L26404k8801
226A29657o5643L1023l0037R3301p0002j27896M0553K9204j5828O1361j09079
215c3386j8912k0598N5130J9713k4893r0111N3153j00122J10395Q5462p5195j0754
203e0118J6984j282J04674j12547j6180Q6009n9531J67353j54795O412M6746k2301
191A1424k0480J56379q2914j19518j05404J28656j7550K5906K0826L8900j29188
180i2963m808r3315K24852q6985K00851q901m4943L3785o3932L5777J13458j25330
168H7546k25851K6084Q8631M8367q8605j39600R2719m1750N4579j2808K647n949
156a13990n2389J24047M3810J17679O3495j25682p6282k4075K0704Q3055J6291
145G6663j58779K6206O0649j8930r6745n0544J20975J22562Q1770j23143J11227
134A51911m1418j36277p5066N7220o820L3404M9045N8029n7898l3277J23090
123A21943j58709M7339q3285n3966J04647P4836J1521n4060m0647l9710j4272
112h4363m0956Q2778J5260K3567j31401M6074J1639j7364P5552J22566l2748r7199
100b6595K27897l5535k19964J48416R4366j9409o9775j15359r9703l430J11910
89g181P1540j03917J90729j00623o1245R9602N9054j61810o4666K21817j43588
78b88O553O158j5216R745Q8641L6533K1879j37030j5597K8133Q0246k36546Q7991
65c8798K2438K9109J34176j63299j29927L8130J28919l2891j33512R5707P9628
54B9680K4296N0189j4404O188n0917K4694k9546K4825J09049j75858j27053O867
42a21990L9019M8459L5861R4406q4473Q8677j11540N1878j04804J1035k1493k9463
30a04428j3033M8346O5999J15043j67668j3056L1594N2996O9624O5667j65845
19a4761O4558l5035N8983l1270o9208N78R099n8142J29023m252R0481j30149
7I905p541J2365j2857l861N1671J3454R721
0G2857          $$ checkpoint
##END=
