# Supplementary material for: HIVprotI: an integrated web based platform for prediction and design of HIV proteins inhibitors
Source: J Cheminform. 2018 Mar 9;10:12. doi: 10.1186/s13321-018-0266-y (PMC5845081; doi:10.1186/s13321-018-0266-y)
Supplement: Supplementary file 2 — Additional file 2. Source code of HIVProtI web server. [file 13321_2018_266_MOESM2_ESM.zip › HIVprotI_Source-code/hivprotI/cdw/data/spectra/uv_ACD.jdx]

##TITLE=$$ Begin of the data block
##JCAMP-DX=5.00 $$ ACD/SpecManager v 12.01
##DATE=20 Mar 2009 10:21:02
##DATA TYPE=INFRARED SPECTRUM
##DATA CLASS=XYDATA
##ORIGIN=
##OWNER=
##NPOINTS=881
##FIRSTX=210.00000000
##LASTX=650.00000000
##MAXX=650.00000000
##MINX=210.00000000
##MAXY=3.07599998
##MINY=0.00300000
##XFACTOR=1.0000000000
##YFACTOR=0.000000010000000
##FIRSTY=2.92499995
##DELTAX=0.50000000
##XUNITS=1/CM
##YUNITS=ARBITRARY UNITS
##XYDATA=(X++(Y..Y))
210B92499995J200009J699996J200008N99980K000022K199984R99999J100016L00002
214.5C03800011J199984J800013P99990%p99990k500010n999994j0299993j3900017
219B74099994j7199993j9300008j9099999j7599988j6000008j5199995j3999999j2300002
223A43400002j0500002r200001q399999p099998o200004n599999m699999l899998l100002
227.5H4700000l000003k800000k199995j700002j400000Tj300001r99999r00000r99999
232.5F8000001j099998j000005j199997j399999j400000j500005j599997j700002j699996
237E5400002j500005j699996j700001j699999j400000Tj500002j299998j200002j299998
242D0700001j300002j299998j400000j500001j499999j400000j400002j499999j400000
246.5B8000000j300001j299998j300001j200000j000000r00001q99998q00001p00000
251A8600000n99999o00002m99999l99999m00001k99999m00001l00001k99999k00000
256A4600000k99999l00001Tj99998l00001Tj99999k00000Wj00000k00000j00000V%
265.5A1000000j00000T%j00000T%j00000T%j00000%j00000%Tj00000%j00000%j00000
275I900000%Tj00000%Tj00000%Tj00000%j00000%j00000%j00000%j00000U%j00000
285.5H900000%j00000T%j00000T%j00000T%j00000%j00000%j00000U%j00000%j00000
296G600000%Tj00000%Tj00000%Tj00000%Tj00000%Tj00000%j00000%j00000%Uj00000
307.5F800000%Tj00000T%Tj00000%Tj00000%Uj00000T%j00000%j00000%Tj00000%Tj00000
320E800000%j00000%j00000%j00000%j00000%j00000%j00000T%Tj00000%Tj00000T%
330.5D800000j00000%j00000%j00000%j00000%Tj00000%j00000%j00000%Tj00000%
339.5D000000%j00000%j00000%j00000%j00000%j00000%Tj00000%j00000%Tj00000
348.5C200000%j00000%j00000%Uj00000T%Tj00000%Vj00000T%Tj00000%j00000%Vj00000
362.5B200000%Tj00000%j00000%Uj00000J00000j00000%j00000J00000j00000T%J00000
371.5A800000%j00000%Tj00000%Uj00000%Yj00000%Xj00000%Wj00000%Zj00000J00000
391.5A200000j00000%Zj00000%S3j00000%J00000j00000%S8j00000%J00000%j00000
416.5H00000%T1j00000J00000%j00000J00000%j00000%U2j00000%J00000%j00000J00000
449.5G00000%j00000%J00000j00000%W9j00000%ZJ00000%j00000%J00000j00000%TJ00000
490.5F00000j00000%TJ00000j00000%Y6j00000%J00000%Xj00000%J00000%j00000%
538.5D00000%VJ00000j00000%S50j00000J00000%Uj00000%TJ00000%T2j00000%S3J00000
639.5D00000%j00000%UJ00000%Wj00000%s
650C00000
##END=$$ End of the data block
