# Supplementary material for: HIVprotI: an integrated web based platform for prediction and design of HIV proteins inhibitors
Source: J Cheminform. 2018 Mar 9;10:12. doi: 10.1186/s13321-018-0266-y (PMC5845081; doi:10.1186/s13321-018-0266-y)
Supplement: Supplementary file 2 — Additional file 2. Source code of HIVProtI web server. [file 13321_2018_266_MOESM2_ESM.zip › HIVprotI_Source-code/hivprotI/cdw/install/ChemDoodleWeb.js]

//
// ChemDoodle Web Components 6.0.1
//
// http://web.chemdoodle.com
//
// Copyright 2009-2014 iChemLabs, LLC.  All rights reserved.
//
// The ChemDoodle Web Components library is licensed under version 3
// of the GNU GENERAL PUBLIC LICENSE.
//
// You may redistribute it and/or modify it under the terms of the
// GNU General Public License as published by the Free Software Foundation,
// either version 3 of the License, or (at your option) any later version.
//
// As an exception to the GPL, you may distribute this packed form of
// the code without the copy of the GPL license normally required,
// provided you include this license notice and a URL through which
// recipients can access the corresponding unpacked source code. 
//
// This program is distributed in the hope that it will be useful,
// but WITHOUT ANY WARRANTY; without even the implied warranty of
// MERCHANTABILITY or FITNESS FOR A PARTICULAR PURPOSE.  See the
// GNU General Public License for more details.
//
// Please contact iChemLabs <http://www.ichemlabs.com/contact-us> for
// alternate licensing options.
//
var ChemDoodle=function(){var b={iChemLabs:{},informatics:{},io:{},lib:{},structures:{}};b.structures.d2={};b.structures.d3={};b.getVersion=function(){return"6.0.1"};return b}();
(function(b,j,n){function l(x){var c=x.length,a=m.type(x);return m.isWindow(x)?!1:1===x.nodeType&&c?!0:"array"===a||"function"!==a&&(0===c||"number"===typeof c&&0<c&&c-1 in x)}function h(x,c,a,k){if(m.acceptData(x)){var d=m.expando,b=x.nodeType,f=b?m.cache:x,g=b?x[d]:x[d]&&d;if(g&&f[g]&&(k||f[g].data)||!(a===n&&"string"===typeof c)){g||(g=b?x[d]=ha.pop()||m.guid++:d);f[g]||(f[g]=b?{}:{toJSON:m.noop});if("object"===typeof c||"function"===typeof c)k?f[g]=m.extend(f[g],c):f[g].data=m.extend(f[g].data,
c);x=f[g];k||(x.data||(x.data={}),x=x.data);a!==n&&(x[m.camelCase(c)]=a);"string"===typeof c?(a=x[c],null==a&&(a=x[m.camelCase(c)])):a=x;return a}}}function e(x,c,k){if(m.acceptData(x)){var d,b,f=x.nodeType,g=f?m.cache:x,r=f?x[m.expando]:m.expando;if(g[r]){if(c&&(d=k?g[r]:g[r].data)){m.isArray(c)?c=c.concat(m.map(c,m.camelCase)):c in d?c=[c]:(c=m.camelCase(c),c=c in d?[c]:c.split(" "));for(b=c.length;b--;)delete d[c[b]];if(k?!a(d):!m.isEmptyObject(d))return}if(!k&&(delete g[r].data,!a(g[r])))return;
f?m.cleanData([x],!0):m.support.deleteExpando||g!=g.window?delete g[r]:g[r]=null}}}function g(x,c,a){if(a===n&&1===x.nodeType)if(a="data-"+c.replace(zc,"-$1").toLowerCase(),a=x.getAttribute(a),"string"===typeof a){try{a="true"===a?!0:"false"===a?!1:"null"===a?null:+a+""===a?+a:Ac.test(a)?m.parseJSON(a):a}catch(k){}m.data(x,c,a)}else a=n;return a}function a(x){for(var c in x)if(!("data"===c&&m.isEmptyObject(x[c]))&&"toJSON"!==c)return!1;return!0}function d(){return!0}function r(){return!1}function f(){try{return J.activeElement}catch(x){}}
function p(x,c){do x=x[c];while(x&&1!==x.nodeType);return x}function o(x,c,a){if(m.isFunction(c))return m.grep(x,function(x,k){return!!c.call(x,k,x)!==a});if(c.nodeType)return m.grep(x,function(x){return x===c!==a});if("string"===typeof c){if(Bc.test(c))return m.filter(c,x,a);c=m.filter(c,x)}return m.grep(x,function(x){return 0<=m.inArray(x,c)!==a})}function w(x){var c=Ob.split("|");x=x.createDocumentFragment();if(x.createElement)for(;c.length;)x.createElement(c.pop());return x}function A(x,c){return m.nodeName(x,
"table")&&m.nodeName(1===c.nodeType?c:c.firstChild,"tr")?x.getElementsByTagName("tbody")[0]||x.appendChild(x.ownerDocument.createElement("tbody")):x}function q(x){x.type=(null!==m.find.attr(x,"type"))+"/"+x.type;return x}function t(x){var c=Cc.exec(x.type);c?x.type=c[1]:x.removeAttribute("type");return x}function u(x,c){for(var a,k=0;null!=(a=x[k]);k++)m._data(a,"globalEval",!c||m._data(c[k],"globalEval"))}function v(x,c){if(1===c.nodeType&&m.hasData(x)){var a,k,d;k=m._data(x);var b=m._data(c,k),
f=k.events;if(f)for(a in delete b.handle,b.events={},f){k=0;for(d=f[a].length;k<d;k++)m.event.add(c,a,f[a][k])}b.data&&(b.data=m.extend({},b.data))}}function z(x,c){var a,k,d=0,b=typeof x.getElementsByTagName!==$?x.getElementsByTagName(c||"*"):typeof x.querySelectorAll!==$?x.querySelectorAll(c||"*"):n;if(!b){b=[];for(a=x.childNodes||x;null!=(k=a[d]);d++)!c||m.nodeName(k,c)?b.push(k):m.merge(b,z(k,c))}return c===n||c&&m.nodeName(x,c)?m.merge([x],b):b}function y(x){nb.test(x.type)&&(x.defaultChecked=
x.checked)}function B(x,c){if(c in x)return c;for(var a=c.charAt(0).toUpperCase()+c.slice(1),k=c,d=Pb.length;d--;)if(c=Pb[d]+a,c in x)return c;return k}function c(x,c){x=c||x;return"none"===m.css(x,"display")||!m.contains(x.ownerDocument,x)}function k(x,a){for(var k,d,b,f=[],g=0,r=x.length;g<r;g++)if(d=x[g],d.style)if(f[g]=m._data(d,"olddisplay"),k=d.style.display,a)!f[g]&&"none"===k&&(d.style.display=""),""===d.style.display&&c(d)&&(f[g]=m._data(d,"olddisplay",F(d.nodeName)));else if(!f[g]&&(b=c(d),
k&&"none"!==k||!b))m._data(d,"olddisplay",b?k:m.css(d,"display"));for(g=0;g<r;g++)if(d=x[g],d.style&&(!a||"none"===d.style.display||""===d.style.display))d.style.display=a?f[g]||"":"none";return x}function C(x,c,a){return(x=Dc.exec(c))?Math.max(0,x[1]-(a||0))+(x[2]||"px"):c}function D(x,c,a,k,d){c=a===(k?"border":"content")?4:"width"===c?1:0;for(var b=0;4>c;c+=2)"margin"===a&&(b+=m.css(x,a+Aa[c],!0,d)),k?("content"===a&&(b-=m.css(x,"padding"+Aa[c],!0,d)),"margin"!==a&&(b-=m.css(x,"border"+Aa[c]+"Width",
!0,d))):(b+=m.css(x,"padding"+Aa[c],!0,d),"padding"!==a&&(b+=m.css(x,"border"+Aa[c]+"Width",!0,d)));return b}function H(x,c,a){var k=!0,d="width"===c?x.offsetWidth:x.offsetHeight,b=Ba(x),f=m.support.boxSizing&&"border-box"===m.css(x,"boxSizing",!1,b);if(0>=d||null==d){d=Ca(x,c,b);if(0>d||null==d)d=x.style[c];if(Wa.test(d))return d;k=f&&(m.support.boxSizingReliable||d===x.style[c]);d=parseFloat(d)||0}return d+D(x,c,a||(f?"border":"content"),k,b)+"px"}function F(x){var c=J,a=Qb[x];if(!a){a=G(x,c);if("none"===
a||!a)Qa=(Qa||m("\x3ciframe frameborder\x3d'0' width\x3d'0' height\x3d'0'/\x3e").css("cssText","display:block !important")).appendTo(c.documentElement),c=(Qa[0].contentWindow||Qa[0].contentDocument).document,c.write("\x3c!doctype html\x3e\x3chtml\x3e\x3cbody\x3e"),c.close(),a=G(x,c),Qa.detach();Qb[x]=a}return a}function G(x,c){var a=m(c.createElement(x)).appendTo(c.body),k=m.css(a[0],"display");a.remove();return k}function K(x,c,a,k){var d;if(m.isArray(c))m.each(c,function(c,d){a||Ec.test(x)?k(x,
d):K(x+"["+("object"===typeof d?c:"")+"]",d,a,k)});else if(!a&&"object"===m.type(c))for(d in c)K(x+"["+d+"]",c[d],a,k);else k(x,c)}function I(x){return function(c,a){"string"!==typeof c&&(a=c,c="*");var d,k=0,b=c.toLowerCase().match(pa)||[];if(m.isFunction(a))for(;d=b[k++];)"+"===d[0]?(d=d.slice(1)||"*",(x[d]=x[d]||[]).unshift(a)):(x[d]=x[d]||[]).push(a)}}function W(x,c,a,d){function k(g){var r;b[g]=!0;m.each(x[g]||[],function(x,g){var e=g(c,a,d);if("string"===typeof e&&!f&&!b[e])return c.dataTypes.unshift(e),
k(e),!1;if(f)return!(r=e)});return r}var b={},f=x===ob;return k(c.dataTypes[0])||!b["*"]&&k("*")}function E(x,c){var a,d,k=m.ajaxSettings.flatOptions||{};for(d in c)c[d]!==n&&((k[d]?x:a||(a={}))[d]=c[d]);a&&m.extend(!0,x,a);return x}function N(){try{return new b.XMLHttpRequest}catch(x){}}function P(){setTimeout(function(){Ka=n});return Ka=m.now()}function ca(x,c,a){for(var d,k=(Ra[c]||[]).concat(Ra["*"]),b=0,f=k.length;b<f;b++)if(d=k[b].call(a,c,x))return d}function da(x,c,a){var d,k,b=0,f=Xa.length,
g=m.Deferred().always(function(){delete r.elem}),r=function(){if(k)return!1;for(var c=Ka||P(),c=Math.max(0,e.startTime+e.duration-c),a=1-(c/e.duration||0),d=0,b=e.tweens.length;d<b;d++)e.tweens[d].run(a);g.notifyWith(x,[e,a,c]);if(1>a&&b)return c;g.resolveWith(x,[e]);return!1},e=g.promise({elem:x,props:m.extend({},c),opts:m.extend(!0,{specialEasing:{}},a),originalProperties:c,originalOptions:a,startTime:Ka||P(),duration:a.duration,tweens:[],createTween:function(c,a){var d=m.Tween(x,e.opts,c,a,e.opts.specialEasing[c]||
e.opts.easing);e.tweens.push(d);return d},stop:function(c){var a=0,d=c?e.tweens.length:0;if(k)return this;for(k=!0;a<d;a++)e.tweens[a].run(1);c?g.resolveWith(x,[e,c]):g.rejectWith(x,[e,c]);return this}});c=e.props;a=e.opts.specialEasing;var h,o,p,j;for(d in c)if(h=m.camelCase(d),o=a[h],p=c[d],m.isArray(p)&&(o=p[1],p=c[d]=p[0]),d!==h&&(c[h]=p,delete c[d]),(j=m.cssHooks[h])&&"expand"in j)for(d in p=j.expand(p),delete c[h],p)d in c||(c[d]=p[d],a[d]=o);else a[h]=o;for(;b<f;b++)if(d=Xa[b].call(e,x,c,e.opts))return d;
m.map(c,ca,e);m.isFunction(e.opts.start)&&e.opts.start.call(x,e);m.fx.timer(m.extend(r,{elem:x,anim:e,queue:e.opts.queue}));return e.progress(e.opts.progress).done(e.opts.done,e.opts.complete).fail(e.opts.fail).always(e.opts.always)}function U(x,c,a,d,k){return new U.prototype.init(x,c,a,d,k)}function S(x,c){var a,d={height:x},k=0;for(c=c?1:0;4>k;k+=2-c)a=Aa[k],d["margin"+a]=d["padding"+a]=x;c&&(d.opacity=d.width=x);return d}function ja(x){return m.isWindow(x)?x:9===x.nodeType?x.defaultView||x.parentWindow:
!1}var aa,Sa,$=typeof n,Gc=b.location,J=b.document,ba=J.documentElement,ea=b.jQuery,fa=b.$,X={},ha=[],sa=ha.concat,qa=ha.push,R=ha.slice,Rb=ha.indexOf,Hc=X.toString,La=X.hasOwnProperty,pb="1.10.2".trim,m=function(x,c){return new m.fn.init(x,c,Sa)},Ya=/[+-]?(?:\d*\.|)\d+(?:[eE][+-]?\d+|)/.source,pa=/\S+/g,Ic=/^[\s\uFEFF\xA0]+|[\s\uFEFF\xA0]+$/g,Jc=/^(?:\s*(<[\w\W]+>)[^>]*|#([\w-]*))$/,Sb=/^<(\w+)\s*\/?>(?:<\/\1>|)$/,Kc=/^[\],:{}\s]*$/,Lc=/(?:^|:|,)(?:\s*\[)+/g,Mc=/\\(?:["\\\/bfnrt]|u[\da-fA-F]{4})/g,
Nc=/"[^"\\\r\n]*"|true|false|null|-?(?:\d+\.|)\d+(?:[eE][+-]?\d+|)/g,Oc=/^-ms-/,Pc=/-([\da-z])/gi,Qc=function(x,c){return c.toUpperCase()},ta=function(x){if(J.addEventListener||"load"===x.type||"complete"===J.readyState)Tb(),m.ready()},Tb=function(){J.addEventListener?(J.removeEventListener("DOMContentLoaded",ta,!1),b.removeEventListener("load",ta,!1)):(J.detachEvent("onreadystatechange",ta),b.detachEvent("onload",ta))};m.fn=m.prototype={jquery:"1.10.2",constructor:m,init:function(x,c,a){var d;if(!x)return this;
if("string"===typeof x){if((d="\x3c"===x.charAt(0)&&"\x3e"===x.charAt(x.length-1)&&3<=x.length?[null,x,null]:Jc.exec(x))&&(d[1]||!c)){if(d[1]){if(c=c instanceof m?c[0]:c,m.merge(this,m.parseHTML(d[1],c&&c.nodeType?c.ownerDocument||c:J,!0)),Sb.test(d[1])&&m.isPlainObject(c))for(d in c)if(m.isFunction(this[d]))this[d](c[d]);else this.attr(d,c[d])}else{if((c=J.getElementById(d[2]))&&c.parentNode){if(c.id!==d[2])return a.find(x);this.length=1;this[0]=c}this.context=J;this.selector=x}return this}return!c||
c.jquery?(c||a).find(x):this.constructor(c).find(x)}if(x.nodeType)return this.context=this[0]=x,this.length=1,this;if(m.isFunction(x))return a.ready(x);x.selector!==n&&(this.selector=x.selector,this.context=x.context);return m.makeArray(x,this)},selector:"",length:0,toArray:function(){return R.call(this)},get:function(x){return null==x?this.toArray():0>x?this[this.length+x]:this[x]},pushStack:function(x){x=m.merge(this.constructor(),x);x.prevObject=this;x.context=this.context;return x},each:function(x,
c){return m.each(this,x,c)},ready:function(x){m.ready.promise().done(x);return this},slice:function(){return this.pushStack(R.apply(this,arguments))},first:function(){return this.eq(0)},last:function(){return this.eq(-1)},eq:function(x){var c=this.length;x=+x+(0>x?c:0);return this.pushStack(0<=x&&x<c?[this[x]]:[])},map:function(x){return this.pushStack(m.map(this,function(c,a){return x.call(c,a,c)}))},end:function(){return this.prevObject||this.constructor(null)},push:qa,sort:[].sort,splice:[].splice};
m.fn.init.prototype=m.fn;m.extend=m.fn.extend=function(){var x,c,a,d,k,b=arguments[0]||{},f=1,g=arguments.length,e=!1;"boolean"===typeof b&&(e=b,b=arguments[1]||{},f=2);"object"!==typeof b&&!m.isFunction(b)&&(b={});g===f&&(b=this,--f);for(;f<g;f++)if(null!=(k=arguments[f]))for(d in k)x=b[d],a=k[d],b!==a&&(e&&a&&(m.isPlainObject(a)||(c=m.isArray(a)))?(c?(c=!1,x=x&&m.isArray(x)?x:[]):x=x&&m.isPlainObject(x)?x:{},b[d]=m.extend(e,x,a)):a!==n&&(b[d]=a));return b};m.extend({expando:"jQuery"+("1.10.2"+Math.random()).replace(/\D/g,
""),noConflict:function(x){b.$===m&&(b.$=fa);x&&b.jQuery===m&&(b.jQuery=ea);return m},isReady:!1,readyWait:1,holdReady:function(x){x?m.readyWait++:m.ready(!0)},ready:function(x){if(!(!0===x?--m.readyWait:m.isReady)){if(!J.body)return setTimeout(m.ready);m.isReady=!0;!0!==x&&0<--m.readyWait||(aa.resolveWith(J,[m]),m.fn.trigger&&m(J).trigger("ready").off("ready"))}},isFunction:function(x){return"function"===m.type(x)},isArray:Array.isArray||function(x){return"array"===m.type(x)},isWindow:function(x){return null!=
x&&x==x.window},isNumeric:function(x){return!isNaN(parseFloat(x))&&isFinite(x)},type:function(x){return null==x?String(x):"object"===typeof x||"function"===typeof x?X[Hc.call(x)]||"object":typeof x},isPlainObject:function(x){var c;if(!x||"object"!==m.type(x)||x.nodeType||m.isWindow(x))return!1;try{if(x.constructor&&!La.call(x,"constructor")&&!La.call(x.constructor.prototype,"isPrototypeOf"))return!1}catch(a){return!1}if(m.support.ownLast)for(c in x)return La.call(x,c);for(c in x);return c===n||La.call(x,
c)},isEmptyObject:function(x){for(var c in x)return!1;return!0},error:function(x){throw Error(x);},parseHTML:function(x,c,a){if(!x||"string"!==typeof x)return null;"boolean"===typeof c&&(a=c,c=!1);c=c||J;var d=Sb.exec(x);a=!a&&[];if(d)return[c.createElement(d[1])];d=m.buildFragment([x],c,a);a&&m(a).remove();return m.merge([],d.childNodes)},parseJSON:function(c){if(b.JSON&&b.JSON.parse)return b.JSON.parse(c);if(null===c)return c;if("string"===typeof c&&(c=m.trim(c))&&Kc.test(c.replace(Mc,"@").replace(Nc,
"]").replace(Lc,"")))return(new Function("return "+c))();m.error("Invalid JSON: "+c)},parseXML:function(c){var a,d;if(!c||"string"!==typeof c)return null;try{b.DOMParser?(d=new DOMParser,a=d.parseFromString(c,"text/xml")):(a=new ActiveXObject("Microsoft.XMLDOM"),a.async="false",a.loadXML(c))}catch(k){a=n}(!a||!a.documentElement||a.getElementsByTagName("parsererror").length)&&m.error("Invalid XML: "+c);return a},noop:function(){},globalEval:function(c){c&&m.trim(c)&&(b.execScript||function(c){b.eval.call(b,
c)})(c)},camelCase:function(c){return c.replace(Oc,"ms-").replace(Pc,Qc)},nodeName:function(c,a){return c.nodeName&&c.nodeName.toLowerCase()===a.toLowerCase()},each:function(c,a,d){var k,b=0,f=c.length;k=l(c);if(d)if(k)for(;b<f&&!(k=a.apply(c[b],d),!1===k);b++);else for(b in c){if(k=a.apply(c[b],d),!1===k)break}else if(k)for(;b<f&&!(k=a.call(c[b],b,c[b]),!1===k);b++);else for(b in c)if(k=a.call(c[b],b,c[b]),!1===k)break;return c},trim:pb&&!pb.call("\ufeff\u00a0")?function(c){return null==c?"":pb.call(c)}:
function(c){return null==c?"":(c+"").replace(Ic,"")},makeArray:function(c,a){var d=a||[];null!=c&&(l(Object(c))?m.merge(d,"string"===typeof c?[c]:c):qa.call(d,c));return d},inArray:function(c,a,d){var k;if(a){if(Rb)return Rb.call(a,c,d);k=a.length;for(d=d?0>d?Math.max(0,k+d):d:0;d<k;d++)if(d in a&&a[d]===c)return d}return-1},merge:function(c,a){var d=a.length,k=c.length,b=0;if("number"===typeof d)for(;b<d;b++)c[k++]=a[b];else for(;a[b]!==n;)c[k++]=a[b++];c.length=k;return c},grep:function(c,a,d){var k,
b=[],f=0,g=c.length;for(d=!!d;f<g;f++)k=!!a(c[f],f),d!==k&&b.push(c[f]);return b},map:function(c,a,d){var k,b=0,f=c.length,g=[];if(l(c))for(;b<f;b++)k=a(c[b],b,d),null!=k&&(g[g.length]=k);else for(b in c)k=a(c[b],b,d),null!=k&&(g[g.length]=k);return sa.apply([],g)},guid:1,proxy:function(c,a){var d,k;"string"===typeof a&&(k=c[a],a=c,c=k);if(!m.isFunction(c))return n;d=R.call(arguments,2);k=function(){return c.apply(a||this,d.concat(R.call(arguments)))};k.guid=c.guid=c.guid||m.guid++;return k},access:function(c,
a,d,k,b,f,g){var e=0,r=c.length,h=null==d;if("object"===m.type(d))for(e in b=!0,d)m.access(c,a,e,d[e],!0,f,g);else if(k!==n&&(b=!0,m.isFunction(k)||(g=!0),h&&(g?(a.call(c,k),a=null):(h=a,a=function(c,a,x){return h.call(m(c),x)})),a))for(;e<r;e++)a(c[e],d,g?k:k.call(c[e],e,a(c[e],d)));return b?c:h?a.call(c):r?a(c[0],d):f},now:function(){return(new Date).getTime()},swap:function(c,a,d,k){var b,f={};for(b in a)f[b]=c.style[b],c.style[b]=a[b];d=d.apply(c,k||[]);for(b in a)c.style[b]=f[b];return d}});
m.ready.promise=function(c){if(!aa)if(aa=m.Deferred(),"complete"===J.readyState)setTimeout(m.ready);else if(J.addEventListener)J.addEventListener("DOMContentLoaded",ta,!1),b.addEventListener("load",ta,!1);else{J.attachEvent("onreadystatechange",ta);b.attachEvent("onload",ta);var a=!1;try{a=null==b.frameElement&&J.documentElement}catch(d){}a&&a.doScroll&&function yc(){if(!m.isReady){try{a.doScroll("left")}catch(c){return setTimeout(yc,50)}Tb();m.ready()}}()}return aa.promise(c)};m.each("Boolean Number String Function Array Date RegExp Object Error".split(" "),
function(c,a){X["[object "+a+"]"]=a.toLowerCase()});Sa=m(J);var qb=b,Q=function(c,a,d,k){var b,f,g,e,r;(a?a.ownerDocument||a:ra)!==Y&&Da(a);a=a||Y;d=d||[];if(!c||"string"!==typeof c)return d;if(1!==(e=a.nodeType)&&9!==e)return[];if(ma&&!k){if(b=Rc.exec(c))if(g=b[1])if(9===e)if((f=a.getElementById(g))&&f.parentNode){if(f.id===g)return d.push(f),d}else return d;else{if(a.ownerDocument&&(f=a.ownerDocument.getElementById(g))&&Ta(a,f)&&f.id===g)return d.push(f),d}else{if(b[2])return ua.apply(d,a.getElementsByTagName(c)),
d;if((g=b[3])&&T.getElementsByClassName&&a.getElementsByClassName)return ua.apply(d,a.getElementsByClassName(g)),d}if(T.qsa&&(!ga||!ga.test(c))){f=b=V;g=a;r=9===e&&c;if(1===e&&"object"!==a.nodeName.toLowerCase()){e=Za(c);(b=a.getAttribute("id"))?f=b.replace(Sc,"\\$\x26"):a.setAttribute("id",f);f="[id\x3d'"+f+"'] ";for(g=e.length;g--;)e[g]=f+$a(e[g]);g=rb.test(c)&&a.parentNode||a;r=e.join(",")}if(r)try{return ua.apply(d,g.querySelectorAll(r)),d}catch(h){}finally{b||a.removeAttribute("id")}}}var o;
a:{c=c.replace(ab,"$1");f=Za(c);if(!k&&1===f.length){b=f[0]=f[0].slice(0);if(2<b.length&&"ID"===(o=b[0]).type&&T.getById&&9===a.nodeType&&ma&&O.relative[b[1].type]){a=(O.find.ID(o.matches[0].replace(va,wa),a)||[])[0];if(!a){o=d;break a}c=c.slice(b.shift().value.length)}for(e=bb.needsContext.test(c)?0:b.length;e--;){o=b[e];if(O.relative[g=o.type])break;if(g=O.find[g])if(k=g(o.matches[0].replace(va,wa),rb.test(b[0].type)&&a.parentNode||a)){b.splice(e,1);c=k.length&&$a(b);if(!c){ua.apply(d,k);o=d;break a}break}}}sb(c,
f)(k,a,!ma,d,rb.test(c));o=d}return o},tb=function(){function c(d,k){a.push(d+=" ")>O.cacheLength&&delete c[a.shift()];return c[d]=k}var a=[];return c},ka=function(c){c[V]=!0;return c},la=function(c){var a=Y.createElement("div");try{return!!c(a)}catch(d){return!1}finally{a.parentNode&&a.parentNode.removeChild(a)}},ub=function(c,a){for(var d=c.split("|"),k=c.length;k--;)O.attrHandle[d[k]]=a},Vb=function(c,a){var d=a&&c,k=d&&1===c.nodeType&&1===a.nodeType&&(~a.sourceIndex||Ub)-(~c.sourceIndex||Ub);
if(k)return k;if(d)for(;d=d.nextSibling;)if(d===a)return-1;return c?1:-1},Tc=function(c){return function(a){return"input"===a.nodeName.toLowerCase()&&a.type===c}},Uc=function(c){return function(a){var d=a.nodeName.toLowerCase();return("input"===d||"button"===d)&&a.type===c}},Ea=function(c){return ka(function(a){a=+a;return ka(function(d,k){for(var b,f=c([],d.length,a),g=f.length;g--;)if(d[b=f[g]])d[b]=!(k[b]=d[b])})})},Wb=function(){},Za=function(c,a){var d,k,b,f,g,e,r;if(g=Xb[c+" "])return a?0:g.slice(0);
g=c;e=[];for(r=O.preFilter;g;){if(!d||(k=Vc.exec(g)))k&&(g=g.slice(k[0].length)||g),e.push(b=[]);d=!1;if(k=Wc.exec(g))d=k.shift(),b.push({value:d,type:k[0].replace(ab," ")}),g=g.slice(d.length);for(f in O.filter)if((k=bb[f].exec(g))&&(!r[f]||(k=r[f](k))))d=k.shift(),b.push({value:d,type:f,matches:k}),g=g.slice(d.length);if(!d)break}return a?g.length:g?Q.error(c):Xb(c,e).slice(0)},$a=function(c){for(var a=0,d=c.length,k="";a<d;a++)k+=c[a].value;return k},vb=function(c,a,d){var k=a.dir,b=d&&"parentNode"===
k,f=Xc++;return a.first?function(a,d,f){for(;a=a[k];)if(1===a.nodeType||b)return c(a,d,f)}:function(a,d,g){var e,r,h,o=na+" "+f;if(g)for(;a=a[k];){if((1===a.nodeType||b)&&c(a,d,g))return!0}else for(;a=a[k];)if(1===a.nodeType||b)if(h=a[V]||(a[V]={}),(r=h[k])&&r[0]===o){if(!0===(e=r[1])||e===cb)return!0===e}else if(r=h[k]=[o],r[1]=c(a,d,g)||cb,!0===r[1])return!0}},wb=function(c){return 1<c.length?function(a,d,k){for(var b=c.length;b--;)if(!c[b](a,d,k))return!1;return!0}:c[0]},db=function(c,a,d,k,b){for(var f,
g=[],e=0,r=c.length,h=null!=a;e<r;e++)if(f=c[e])if(!d||d(f,k,b))g.push(f),h&&a.push(e);return g},xb=function(c,a,d,k,b,f){k&&!k[V]&&(k=xb(k));b&&!b[V]&&(b=xb(b,f));return ka(function(f,g,e,r){var h,o,p=[],j=[],l=g.length,w;if(!(w=f)){w=a||"*";for(var C=e.nodeType?[e]:e,m=[],n=0,q=C.length;n<q;n++)Q(w,C[n],m);w=m}w=c&&(f||!a)?db(w,p,c,e,r):w;C=d?b||(f?c:l||k)?[]:g:w;d&&d(w,C,e,r);if(k){h=db(C,j);k(h,[],e,r);for(e=h.length;e--;)if(o=h[e])C[j[e]]=!(w[j[e]]=o)}if(f){if(b||c){if(b){h=[];for(e=C.length;e--;)if(o=
C[e])h.push(w[e]=o);b(null,C=[],h,r)}for(e=C.length;e--;)if((o=C[e])&&-1<(h=b?Fa.call(f,o):p[e]))f[h]=!(g[h]=o)}}else C=db(C===g?C.splice(l,C.length):C),b?b(null,g,C,r):ua.apply(g,C)})},yb=function(c){var a,d,k,b=c.length,f=O.relative[c[0].type];d=f||O.relative[" "];for(var g=f?1:0,e=vb(function(c){return c===a},d,!0),r=vb(function(c){return-1<Fa.call(a,c)},d,!0),h=[function(c,x,d){return!f&&(d||x!==eb)||((a=x).nodeType?e(c,x,d):r(c,x,d))}];g<b;g++)if(d=O.relative[c[g].type])h=[vb(wb(h),d)];else{d=
O.filter[c[g].type].apply(null,c[g].matches);if(d[V]){for(k=++g;k<b&&!O.relative[c[k].type];k++);return xb(1<g&&wb(h),1<g&&$a(c.slice(0,g-1).concat({value:" "===c[g-2].type?"*":""})).replace(ab,"$1"),d,g<k&&yb(c.slice(g,k)),k<b&&yb(c=c.slice(k)),k<b&&$a(c))}h.push(d)}return wb(h)},Ma,T,cb,O,fb,Yb,sb,eb,Ga,Da,Y,oa,ma,ga,Ha,gb,Ta,V="sizzle"+-new Date,ra=qb.document,na=0,Xc=0,Zb=tb(),Xb=tb(),$b=tb(),Na=!1,zb=function(c,a){c===a&&(Na=!0);return 0},Ub=-2147483648,Yc={}.hasOwnProperty,xa=[],Zc=xa.pop,$c=
xa.push,ua=xa.push,ac=xa.slice,Fa=xa.indexOf||function(c){for(var a=0,d=this.length;a<d;a++)if(this[a]===c)return a;return-1},bc="(?:\\\\.|[\\w-]|[^\\x00-\\xa0])+".replace("w","w#"),cc="\\[[\\x20\\t\\r\\n\\f]*((?:\\\\.|[\\w-]|[^\\x00-\\xa0])+)[\\x20\\t\\r\\n\\f]*(?:([*^$|!~]?\x3d)[\\x20\\t\\r\\n\\f]*(?:(['\"])((?:\\\\.|[^\\\\])*?)\\3|("+bc+")|)|)[\\x20\\t\\r\\n\\f]*\\]",Ab=":((?:\\\\.|[\\w-]|[^\\x00-\\xa0])+)(?:\\(((['\"])((?:\\\\.|[^\\\\])*?)\\3|((?:\\\\.|[^\\\\()[\\]]|"+cc.replace(3,8)+")*)|.*)\\)|)",
ab=RegExp("^[\\x20\\t\\r\\n\\f]+|((?:^|[^\\\\])(?:\\\\.)*)[\\x20\\t\\r\\n\\f]+$","g"),Vc=/^[\x20\t\r\n\f]*,[\x20\t\r\n\f]*/,Wc=/^[\x20\t\r\n\f]*([>+~]|[\x20\t\r\n\f])[\x20\t\r\n\f]*/,rb=/[\x20\t\r\n\f]*[+~]/,ad=RegExp("\x3d[\\x20\\t\\r\\n\\f]*([^\\]'\"]*)[\\x20\\t\\r\\n\\f]*\\]","g"),bd=RegExp(Ab),cd=RegExp("^"+bc+"$"),bb={ID:/^#((?:\\.|[\w-]|[^\x00-\xa0])+)/,CLASS:/^\.((?:\\.|[\w-]|[^\x00-\xa0])+)/,TAG:RegExp("^("+"(?:\\\\.|[\\w-]|[^\\x00-\\xa0])+".replace("w","w*")+")"),ATTR:RegExp("^"+cc),PSEUDO:RegExp("^"+
Ab),CHILD:RegExp("^:(only|first|last|nth|nth-last)-(child|of-type)(?:\\([\\x20\\t\\r\\n\\f]*(even|odd|(([+-]|)(\\d*)n|)[\\x20\\t\\r\\n\\f]*(?:([+-]|)[\\x20\\t\\r\\n\\f]*(\\d+)|))[\\x20\\t\\r\\n\\f]*\\)|)","i"),bool:RegExp("^(?:checked|selected|async|autofocus|autoplay|controls|defer|disabled|hidden|ismap|loop|multiple|open|readonly|required|scoped)$","i"),needsContext:RegExp("^[\\x20\\t\\r\\n\\f]*[\x3e+~]|:(even|odd|eq|gt|lt|nth|first|last)(?:\\([\\x20\\t\\r\\n\\f]*((?:-\\d)?\\d*)[\\x20\\t\\r\\n\\f]*\\)|)(?\x3d[^-]|$)",
"i")},Bb=/^[^{]+\{\s*\[native \w/,Rc=/^(?:#([\w-]+)|(\w+)|\.([\w-]+))$/,dd=/^(?:input|select|textarea|button)$/i,ed=/^h\d$/i,Sc=/'|\\/g,va=RegExp("\\\\([\\da-f]{1,6}[\\x20\\t\\r\\n\\f]?|([\\x20\\t\\r\\n\\f])|.)","ig"),wa=function(c,a,d){c="0x"+a-65536;return c!==c||d?a:0>c?String.fromCharCode(c+65536):String.fromCharCode(c>>10|55296,c&1023|56320)};try{ua.apply(xa=ac.call(ra.childNodes),ra.childNodes),xa[ra.childNodes.length].nodeType}catch(Hd){ua={apply:xa.length?function(c,a){$c.apply(c,ac.call(a))}:
function(c,a){for(var d=c.length,k=0;c[d++]=a[k++];);c.length=d-1}}}Yb=Q.isXML=function(c){return(c=c&&(c.ownerDocument||c).documentElement)?"HTML"!==c.nodeName:!1};T=Q.support={};Da=Q.setDocument=function(c){var a=c?c.ownerDocument||c:ra;c=a.defaultView;if(a===Y||9!==a.nodeType||!a.documentElement)return Y;Y=a;oa=a.documentElement;ma=!Yb(a);c&&(c.attachEvent&&c!==c.top)&&c.attachEvent("onbeforeunload",function(){Da()});T.attributes=la(function(c){c.className="i";return!c.getAttribute("className")});
T.getElementsByTagName=la(function(c){c.appendChild(a.createComment(""));return!c.getElementsByTagName("*").length});T.getElementsByClassName=la(function(c){c.innerHTML="\x3cdiv class\x3d'a'\x3e\x3c/div\x3e\x3cdiv class\x3d'a i'\x3e\x3c/div\x3e";c.firstChild.className="i";return 2===c.getElementsByClassName("i").length});T.getById=la(function(c){oa.appendChild(c).id=V;return!a.getElementsByName||!a.getElementsByName(V).length});T.getById?(O.find.ID=function(c,a){if("undefined"!==typeof a.getElementById&&
ma){var x=a.getElementById(c);return x&&x.parentNode?[x]:[]}},O.filter.ID=function(c){var a=c.replace(va,wa);return function(c){return c.getAttribute("id")===a}}):(delete O.find.ID,O.filter.ID=function(c){var a=c.replace(va,wa);return function(c){return(c="undefined"!==typeof c.getAttributeNode&&c.getAttributeNode("id"))&&c.value===a}});O.find.TAG=T.getElementsByTagName?function(c,a){if("undefined"!==typeof a.getElementsByTagName)return a.getElementsByTagName(c)}:function(c,a){var x,d=[],k=0,b=a.getElementsByTagName(c);
if("*"===c){for(;x=b[k++];)1===x.nodeType&&d.push(x);return d}return b};O.find.CLASS=T.getElementsByClassName&&function(c,a){if("undefined"!==typeof a.getElementsByClassName&&ma)return a.getElementsByClassName(c)};Ha=[];ga=[];if(T.qsa=Bb.test(a.querySelectorAll))la(function(c){c.innerHTML="\x3cselect\x3e\x3coption selected\x3d''\x3e\x3c/option\x3e\x3c/select\x3e";c.querySelectorAll("[selected]").length||ga.push("\\[[\\x20\\t\\r\\n\\f]*(?:value|checked|selected|async|autofocus|autoplay|controls|defer|disabled|hidden|ismap|loop|multiple|open|readonly|required|scoped)");
c.querySelectorAll(":checked").length||ga.push(":checked")}),la(function(c){var x=a.createElement("input");x.setAttribute("type","hidden");c.appendChild(x).setAttribute("t","");c.querySelectorAll("[t^\x3d'']").length&&ga.push("[*^$]\x3d[\\x20\\t\\r\\n\\f]*(?:''|\"\")");c.querySelectorAll(":enabled").length||ga.push(":enabled",":disabled");c.querySelectorAll("*,:x");ga.push(",.*:")});(T.matchesSelector=Bb.test(gb=oa.webkitMatchesSelector||oa.mozMatchesSelector||oa.oMatchesSelector||oa.msMatchesSelector))&&
la(function(c){T.disconnectedMatch=gb.call(c,"div");gb.call(c,"[s!\x3d'']:x");Ha.push("!\x3d",Ab)});ga=ga.length&&RegExp(ga.join("|"));Ha=Ha.length&&RegExp(Ha.join("|"));Ta=Bb.test(oa.contains)||oa.compareDocumentPosition?function(c,a){var x=9===c.nodeType?c.documentElement:c,d=a&&a.parentNode;return c===d||!(!d||!(1===d.nodeType&&(x.contains?x.contains(d):c.compareDocumentPosition&&c.compareDocumentPosition(d)&16)))}:function(c,a){if(a)for(;a=a.parentNode;)if(a===c)return!0;return!1};zb=oa.compareDocumentPosition?
function(c,x){if(c===x)return Na=!0,0;var d=x.compareDocumentPosition&&c.compareDocumentPosition&&c.compareDocumentPosition(x);return d?d&1||!T.sortDetached&&x.compareDocumentPosition(c)===d?c===a||Ta(ra,c)?-1:x===a||Ta(ra,x)?1:Ga?Fa.call(Ga,c)-Fa.call(Ga,x):0:d&4?-1:1:c.compareDocumentPosition?-1:1}:function(c,x){var d,k=0;d=c.parentNode;var b=x.parentNode,f=[c],g=[x];if(c===x)return Na=!0,0;if(!d||!b)return c===a?-1:x===a?1:d?-1:b?1:Ga?Fa.call(Ga,c)-Fa.call(Ga,x):0;if(d===b)return Vb(c,x);for(d=
c;d=d.parentNode;)f.unshift(d);for(d=x;d=d.parentNode;)g.unshift(d);for(;f[k]===g[k];)k++;return k?Vb(f[k],g[k]):f[k]===ra?-1:g[k]===ra?1:0};return a};Q.matches=function(c,a){return Q(c,null,null,a)};Q.matchesSelector=function(c,a){(c.ownerDocument||c)!==Y&&Da(c);a=a.replace(ad,"\x3d'$1']");if(T.matchesSelector&&ma&&(!Ha||!Ha.test(a))&&(!ga||!ga.test(a)))try{var d=gb.call(c,a);if(d||T.disconnectedMatch||c.document&&11!==c.document.nodeType)return d}catch(k){}return 0<Q(a,Y,null,[c]).length};Q.contains=
function(c,a){(c.ownerDocument||c)!==Y&&Da(c);return Ta(c,a)};Q.attr=function(c,a){(c.ownerDocument||c)!==Y&&Da(c);var d=O.attrHandle[a.toLowerCase()],d=d&&Yc.call(O.attrHandle,a.toLowerCase())?d(c,a,!ma):void 0;return void 0===d?T.attributes||!ma?c.getAttribute(a):(d=c.getAttributeNode(a))&&d.specified?d.value:null:d};Q.error=function(c){throw Error("Syntax error, unrecognized expression: "+c);};Q.uniqueSort=function(c){var a,d=[],k=0,b=0;Na=!T.detectDuplicates;Ga=!T.sortStable&&c.slice(0);c.sort(zb);
if(Na){for(;a=c[b++];)a===c[b]&&(k=d.push(b));for(;k--;)c.splice(d[k],1)}return c};fb=Q.getText=function(c){var a,d="",k=0;if(a=c.nodeType)if(1===a||9===a||11===a){if("string"===typeof c.textContent)return c.textContent;for(c=c.firstChild;c;c=c.nextSibling)d+=fb(c)}else{if(3===a||4===a)return c.nodeValue}else for(;a=c[k];k++)d+=fb(a);return d};O=Q.selectors={cacheLength:50,createPseudo:ka,match:bb,attrHandle:{},find:{},relative:{"\x3e":{dir:"parentNode",first:!0}," ":{dir:"parentNode"},"+":{dir:"previousSibling",
first:!0},"~":{dir:"previousSibling"}},preFilter:{ATTR:function(c){c[1]=c[1].replace(va,wa);c[3]=(c[4]||c[5]||"").replace(va,wa);"~\x3d"===c[2]&&(c[3]=" "+c[3]+" ");return c.slice(0,4)},CHILD:function(c){c[1]=c[1].toLowerCase();"nth"===c[1].slice(0,3)?(c[3]||Q.error(c[0]),c[4]=+(c[4]?c[5]+(c[6]||1):2*("even"===c[3]||"odd"===c[3])),c[5]=+(c[7]+c[8]||"odd"===c[3])):c[3]&&Q.error(c[0]);return c},PSEUDO:function(c){var a,d=!c[5]&&c[2];if(bb.CHILD.test(c[0]))return null;if(c[3]&&void 0!==c[4])c[2]=c[4];
else if(d&&bd.test(d)&&(a=Za(d,!0))&&(a=d.indexOf(")",d.length-a)-d.length))c[0]=c[0].slice(0,a),c[2]=d.slice(0,a);return c.slice(0,3)}},filter:{TAG:function(c){var a=c.replace(va,wa).toLowerCase();return"*"===c?function(){return!0}:function(c){return c.nodeName&&c.nodeName.toLowerCase()===a}},CLASS:function(c){var a=Zb[c+" "];return a||(a=RegExp("(^|[\\x20\\t\\r\\n\\f])"+c+"([\\x20\\t\\r\\n\\f]|$)"))&&Zb(c,function(c){return a.test("string"===typeof c.className&&c.className||"undefined"!==typeof c.getAttribute&&
c.getAttribute("class")||"")})},ATTR:function(c,a,d){return function(k){k=Q.attr(k,c);if(null==k)return"!\x3d"===a;if(!a)return!0;k+="";return"\x3d"===a?k===d:"!\x3d"===a?k!==d:"^\x3d"===a?d&&0===k.indexOf(d):"*\x3d"===a?d&&-1<k.indexOf(d):"$\x3d"===a?d&&k.slice(-d.length)===d:"~\x3d"===a?-1<(" "+k+" ").indexOf(d):"|\x3d"===a?k===d||k.slice(0,d.length+1)===d+"-":!1}},CHILD:function(c,a,d,k,b){var f="nth"!==c.slice(0,3),g="last"!==c.slice(-4),e="of-type"===a;return 1===k&&0===b?function(c){return!!c.parentNode}:
function(a,d,r){var h,o,p,j,l;d=f!==g?"nextSibling":"previousSibling";var w=a.parentNode,C=e&&a.nodeName.toLowerCase();r=!r&&!e;if(w){if(f){for(;d;){for(o=a;o=o[d];)if(e?o.nodeName.toLowerCase()===C:1===o.nodeType)return!1;l=d="only"===c&&!l&&"nextSibling"}return!0}l=[g?w.firstChild:w.lastChild];if(g&&r){r=w[V]||(w[V]={});h=r[c]||[];j=h[0]===na&&h[1];p=h[0]===na&&h[2];for(o=j&&w.childNodes[j];o=++j&&o&&o[d]||(p=j=0)||l.pop();)if(1===o.nodeType&&++p&&o===a){r[c]=[na,j,p];break}}else if(r&&(h=(a[V]||
(a[V]={}))[c])&&h[0]===na)p=h[1];else for(;o=++j&&o&&o[d]||(p=j=0)||l.pop();)if((e?o.nodeName.toLowerCase()===C:1===o.nodeType)&&++p)if(r&&((o[V]||(o[V]={}))[c]=[na,p]),o===a)break;p-=b;return p===k||0===p%k&&0<=p/k}}},PSEUDO:function(c,a){var d,k=O.pseudos[c]||O.setFilters[c.toLowerCase()]||Q.error("unsupported pseudo: "+c);return k[V]?k(a):1<k.length?(d=[c,c,"",a],O.setFilters.hasOwnProperty(c.toLowerCase())?ka(function(c,d){for(var x,b=k(c,a),f=b.length;f--;)x=Fa.call(c,b[f]),c[x]=!(d[x]=b[f])}):
function(c){return k(c,0,d)}):k}},pseudos:{not:ka(function(c){var a=[],d=[],k=sb(c.replace(ab,"$1"));return k[V]?ka(function(c,a,d,x){x=k(c,null,x,[]);for(var b=c.length;b--;)if(d=x[b])c[b]=!(a[b]=d)}):function(c,x,b){a[0]=c;k(a,null,b,d);return!d.pop()}}),has:ka(function(c){return function(a){return 0<Q(c,a).length}}),contains:ka(function(c){return function(a){return-1<(a.textContent||a.innerText||fb(a)).indexOf(c)}}),lang:ka(function(c){cd.test(c||"")||Q.error("unsupported lang: "+c);c=c.replace(va,
wa).toLowerCase();return function(a){var d;do if(d=ma?a.lang:a.getAttribute("xml:lang")||a.getAttribute("lang"))return d=d.toLowerCase(),d===c||0===d.indexOf(c+"-");while((a=a.parentNode)&&1===a.nodeType);return!1}}),target:function(c){var a=qb.location&&qb.location.hash;return a&&a.slice(1)===c.id},root:function(c){return c===oa},focus:function(c){return c===Y.activeElement&&(!Y.hasFocus||Y.hasFocus())&&!(!c.type&&!c.href&&!~c.tabIndex)},enabled:function(c){return!1===c.disabled},disabled:function(c){return!0===
c.disabled},checked:function(c){var a=c.nodeName.toLowerCase();return"input"===a&&!!c.checked||"option"===a&&!!c.selected},selected:function(c){c.parentNode&&c.parentNode.selectedIndex;return!0===c.selected},empty:function(c){for(c=c.firstChild;c;c=c.nextSibling)if("@"<c.nodeName||3===c.nodeType||4===c.nodeType)return!1;return!0},parent:function(c){return!O.pseudos.empty(c)},header:function(c){return ed.test(c.nodeName)},input:function(c){return dd.test(c.nodeName)},button:function(c){var a=c.nodeName.toLowerCase();
return"input"===a&&"button"===c.type||"button"===a},text:function(c){var a;return"input"===c.nodeName.toLowerCase()&&"text"===c.type&&(null==(a=c.getAttribute("type"))||a.toLowerCase()===c.type)},first:Ea(function(){return[0]}),last:Ea(function(c,a){return[a-1]}),eq:Ea(function(c,a,d){return[0>d?d+a:d]}),even:Ea(function(c,a){for(var d=0;d<a;d+=2)c.push(d);return c}),odd:Ea(function(c,a){for(var d=1;d<a;d+=2)c.push(d);return c}),lt:Ea(function(c,a,d){for(a=0>d?d+a:d;0<=--a;)c.push(a);return c}),gt:Ea(function(c,
a,d){for(d=0>d?d+a:d;++d<a;)c.push(d);return c})}};O.pseudos.nth=O.pseudos.eq;for(Ma in{radio:!0,checkbox:!0,file:!0,password:!0,image:!0})O.pseudos[Ma]=Tc(Ma);for(Ma in{submit:!0,reset:!0})O.pseudos[Ma]=Uc(Ma);Wb.prototype=O.filters=O.pseudos;O.setFilters=new Wb;sb=Q.compile=function(c,a){var d,k=[],b=[],f=$b[c+" "];if(!f){a||(a=Za(c));for(d=a.length;d--;)f=yb(a[d]),f[V]?k.push(f):b.push(f);var g=0,e=0<k.length,r=0<b.length;d=function(c,a,d,x,f){var h,o,p=[],j=0,l="0",w=c&&[],C=null!=f,m=eb,mb=c||
r&&O.find.TAG("*",f&&a.parentNode||a),n=na+=null==m?1:Math.random()||0.1;C&&(eb=a!==Y&&a,cb=g);for(;null!=(f=mb[l]);l++){if(r&&f){for(h=0;o=b[h++];)if(o(f,a,d)){x.push(f);break}C&&(na=n,cb=++g)}e&&((f=!o&&f)&&j--,c&&w.push(f))}j+=l;if(e&&l!==j){for(h=0;o=k[h++];)o(w,p,a,d);if(c){if(0<j)for(;l--;)!w[l]&&!p[l]&&(p[l]=Zc.call(x));p=db(p)}ua.apply(x,p);C&&(!c&&0<p.length&&1<j+k.length)&&Q.uniqueSort(x)}C&&(na=n,eb=m);return w};d=e?ka(d):d;f=$b(c,d)}return f};T.sortStable=V.split("").sort(zb).join("")===
V;T.detectDuplicates=Na;Da();T.sortDetached=la(function(c){return c.compareDocumentPosition(Y.createElement("div"))&1});la(function(c){c.innerHTML="\x3ca href\x3d'#'\x3e\x3c/a\x3e";return"#"===c.firstChild.getAttribute("href")})||ub("type|href|height|width",function(c,a,d){if(!d)return c.getAttribute(a,"type"===a.toLowerCase()?1:2)});(!T.attributes||!la(function(c){c.innerHTML="\x3cinput/\x3e";c.firstChild.setAttribute("value","");return""===c.firstChild.getAttribute("value")}))&&ub("value",function(c,
a,d){if(!d&&"input"===c.nodeName.toLowerCase())return c.defaultValue});la(function(c){return null==c.getAttribute("disabled")})||ub("checked|selected|async|autofocus|autoplay|controls|defer|disabled|hidden|ismap|loop|multiple|open|readonly|required|scoped",function(c,a,d){var k;if(!d)return(k=c.getAttributeNode(a))&&k.specified?k.value:!0===c[a]?a.toLowerCase():null});m.find=Q;m.expr=Q.selectors;m.expr[":"]=m.expr.pseudos;m.unique=Q.uniqueSort;m.text=Q.getText;m.isXMLDoc=Q.isXML;m.contains=Q.contains;
var dc={};m.Callbacks=function(c){var a;if("string"===typeof c){if(!(a=dc[c])){a=c;var d=dc[a]={};m.each(a.match(pa)||[],function(c,a){d[a]=!0});a=d}}else a=m.extend({},c);c=a;var k,b,f,g,e,r,h=[],o=!c.once&&[],p=function(a){b=c.memory&&a;f=!0;e=r||0;r=0;g=h.length;for(k=!0;h&&e<g;e++)if(!1===h[e].apply(a[0],a[1])&&c.stopOnFalse){b=!1;break}k=!1;h&&(o?o.length&&p(o.shift()):b?h=[]:j.disable())},j={add:function(){if(h){var a=h.length;(function Fc(a){m.each(a,function(a,d){var k=m.type(d);"function"===
k?(!c.unique||!j.has(d))&&h.push(d):d&&(d.length&&"string"!==k)&&Fc(d)})})(arguments);k?g=h.length:b&&(r=a,p(b))}return this},remove:function(){h&&m.each(arguments,function(c,a){for(var d;-1<(d=m.inArray(a,h,d));)h.splice(d,1),k&&(d<=g&&g--,d<=e&&e--)});return this},has:function(c){return c?-1<m.inArray(c,h):!(!h||!h.length)},empty:function(){h=[];g=0;return this},disable:function(){h=o=b=n;return this},disabled:function(){return!h},lock:function(){o=n;b||j.disable();return this},locked:function(){return!o},
fireWith:function(c,a){if(h&&(!f||o))a=a||[],a=[c,a.slice?a.slice():a],k?o.push(a):p(a);return this},fire:function(){j.fireWith(this,arguments);return this},fired:function(){return!!f}};return j};m.extend({Deferred:function(c){var a=[["resolve","done",m.Callbacks("once memory"),"resolved"],["reject","fail",m.Callbacks("once memory"),"rejected"],["notify","progress",m.Callbacks("memory")]],d="pending",k={state:function(){return d},always:function(){b.done(arguments).fail(arguments);return this},then:function(){var c=
arguments;return m.Deferred(function(d){m.each(a,function(a,x){var f=x[0],g=m.isFunction(c[a])&&c[a];b[x[1]](function(){var c=g&&g.apply(this,arguments);if(c&&m.isFunction(c.promise))c.promise().done(d.resolve).fail(d.reject).progress(d.notify);else d[f+"With"](this===k?d.promise():this,g?[c]:arguments)})});c=null}).promise()},promise:function(c){return null!=c?m.extend(c,k):k}},b={};k.pipe=k.then;m.each(a,function(c,x){var f=x[2],g=x[3];k[x[1]]=f.add;g&&f.add(function(){d=g},a[c^1][2].disable,a[2][2].lock);
b[x[0]]=function(){b[x[0]+"With"](this===b?k:this,arguments);return this};b[x[0]+"With"]=f.fireWith});k.promise(b);c&&c.call(b,b);return b},when:function(c){var a=0,d=R.call(arguments),k=d.length,b=1!==k||c&&m.isFunction(c.promise)?k:0,f=1===b?c:m.Deferred(),g=function(c,a,d){return function(k){a[c]=this;d[c]=1<arguments.length?R.call(arguments):k;d===e?f.notifyWith(a,d):--b||f.resolveWith(a,d)}},e,r,h;if(1<k){e=Array(k);r=Array(k);for(h=Array(k);a<k;a++)d[a]&&m.isFunction(d[a].promise)?d[a].promise().done(g(a,
h,d)).fail(f.reject).progress(g(a,r,e)):--b}b||f.resolveWith(h,d);return f.promise()}});var fd=m;var L={},Cb,ya,Z,hb,ib,jb,Db,ec,Ua,M=J.createElement("div");M.setAttribute("className","t");M.innerHTML="  \x3clink/\x3e\x3ctable\x3e\x3c/table\x3e\x3ca href\x3d'/a'\x3ea\x3c/a\x3e\x3cinput type\x3d'checkbox'/\x3e";Cb=M.getElementsByTagName("*")||[];if((ya=M.getElementsByTagName("a")[0])&&ya.style&&Cb.length){hb=J.createElement("select");jb=hb.appendChild(J.createElement("option"));Z=M.getElementsByTagName("input")[0];
ya.style.cssText="top:1px;float:left;opacity:.5";L.getSetAttribute="t"!==M.className;L.leadingWhitespace=3===M.firstChild.nodeType;L.tbody=!M.getElementsByTagName("tbody").length;L.htmlSerialize=!!M.getElementsByTagName("link").length;L.style=/top/.test(ya.getAttribute("style"));L.hrefNormalized="/a"===ya.getAttribute("href");L.opacity=/^0.5/.test(ya.style.opacity);L.cssFloat=!!ya.style.cssFloat;L.checkOn=!!Z.value;L.optSelected=jb.selected;L.enctype=!!J.createElement("form").enctype;L.html5Clone=
"\x3c:nav\x3e\x3c/:nav\x3e"!==J.createElement("nav").cloneNode(!0).outerHTML;L.inlineBlockNeedsLayout=!1;L.shrinkWrapBlocks=!1;L.pixelPosition=!1;L.deleteExpando=!0;L.noCloneEvent=!0;L.reliableMarginRight=!0;L.boxSizingReliable=!0;Z.checked=!0;L.noCloneChecked=Z.cloneNode(!0).checked;hb.disabled=!0;L.optDisabled=!jb.disabled;try{delete M.test}catch(Id){L.deleteExpando=!1}Z=J.createElement("input");Z.setAttribute("value","");L.input=""===Z.getAttribute("value");Z.value="t";Z.setAttribute("type","radio");
L.radioValue="t"===Z.value;Z.setAttribute("checked","t");Z.setAttribute("name","t");ib=J.createDocumentFragment();ib.appendChild(Z);L.appendChecked=Z.checked;L.checkClone=ib.cloneNode(!0).cloneNode(!0).lastChild.checked;M.attachEvent&&(M.attachEvent("onclick",function(){L.noCloneEvent=!1}),M.cloneNode(!0).click());for(Ua in{submit:!0,change:!0,focusin:!0})M.setAttribute(Db="on"+Ua,"t"),L[Ua+"Bubbles"]=Db in b||!1===M.attributes[Db].expando;M.style.backgroundClip="content-box";M.cloneNode(!0).style.backgroundClip=
"";L.clearCloneStyle="content-box"===M.style.backgroundClip;for(Ua in m(L))break;L.ownLast="0"!==Ua;m(function(){var c,a,d=J.getElementsByTagName("body")[0];d&&(c=J.createElement("div"),c.style.cssText="border:0;width:0;height:0;position:absolute;top:0;left:-9999px;margin-top:1px",d.appendChild(c).appendChild(M),M.innerHTML="\x3ctable\x3e\x3ctr\x3e\x3ctd\x3e\x3c/td\x3e\x3ctd\x3et\x3c/td\x3e\x3c/tr\x3e\x3c/table\x3e",a=M.getElementsByTagName("td"),a[0].style.cssText="padding:0;margin:0;border:0;display:none",
ec=0===a[0].offsetHeight,a[0].style.display="",a[1].style.display="none",L.reliableHiddenOffsets=ec&&0===a[0].offsetHeight,M.innerHTML="",M.style.cssText="box-sizing:border-box;-moz-box-sizing:border-box;-webkit-box-sizing:border-box;padding:1px;border:1px;display:block;width:4px;margin-top:1%;position:absolute;top:1%;",m.swap(d,null!=d.style.zoom?{zoom:1}:{},function(){L.boxSizing=4===M.offsetWidth}),b.getComputedStyle&&(L.pixelPosition="1%"!==(b.getComputedStyle(M,null)||{}).top,L.boxSizingReliable=
"4px"===(b.getComputedStyle(M,null)||{width:"4px"}).width,a=M.appendChild(J.createElement("div")),a.style.cssText=M.style.cssText="padding:0;margin:0;border:0;display:block;box-sizing:content-box;-moz-box-sizing:content-box;-webkit-box-sizing:content-box;",a.style.marginRight=a.style.width="0",M.style.width="1px",L.reliableMarginRight=!parseFloat((b.getComputedStyle(a,null)||{}).marginRight)),typeof M.style.zoom!==$&&(M.innerHTML="",M.style.cssText="padding:0;margin:0;border:0;display:block;box-sizing:content-box;-moz-box-sizing:content-box;-webkit-box-sizing:content-box;width:1px;padding:1px;display:inline;zoom:1",
L.inlineBlockNeedsLayout=3===M.offsetWidth,M.style.display="block",M.innerHTML="\x3cdiv\x3e\x3c/div\x3e",M.firstChild.style.width="5px",L.shrinkWrapBlocks=3!==M.offsetWidth,L.inlineBlockNeedsLayout&&(d.style.zoom=1)),d.removeChild(c),c=M=a=a=null)});Cb=hb=ib=jb=ya=Z=null}fd.support=L;var Ac=/(?:\{[\s\S]*\}|\[[\s\S]*\])$/,zc=/([A-Z])/g;m.extend({cache:{},noData:{applet:!0,embed:!0,object:"clsid:D27CDB6E-AE6D-11cf-96B8-444553540000"},hasData:function(c){c=c.nodeType?m.cache[c[m.expando]]:c[m.expando];
return!!c&&!a(c)},data:function(c,a,d){return h(c,a,d)},removeData:function(c,a){return e(c,a)},_data:function(c,a,d){return h(c,a,d,!0)},_removeData:function(c,a){return e(c,a,!0)},acceptData:function(c){if(c.nodeType&&1!==c.nodeType&&9!==c.nodeType)return!1;var a=c.nodeName&&m.noData[c.nodeName.toLowerCase()];return!a||!0!==a&&c.getAttribute("classid")===a}});m.fn.extend({data:function(c,a){var d,k,b=null,f=0,e=this[0];if(c===n){if(this.length&&(b=m.data(e),1===e.nodeType&&!m._data(e,"parsedAttrs"))){for(d=
e.attributes;f<d.length;f++)k=d[f].name,0===k.indexOf("data-")&&(k=m.camelCase(k.slice(5)),g(e,k,b[k]));m._data(e,"parsedAttrs",!0)}return b}return"object"===typeof c?this.each(function(){m.data(this,c)}):1<arguments.length?this.each(function(){m.data(this,c,a)}):e?g(e,c,m.data(e,c)):null},removeData:function(c){return this.each(function(){m.removeData(this,c)})}});m.extend({queue:function(c,a,d){var k;if(c)return a=(a||"fx")+"queue",k=m._data(c,a),d&&(!k||m.isArray(d)?k=m._data(c,a,m.makeArray(d)):
k.push(d)),k||[]},dequeue:function(c,a){a=a||"fx";var d=m.queue(c,a),k=d.length,b=d.shift(),f=m._queueHooks(c,a),g=function(){m.dequeue(c,a)};"inprogress"===b&&(b=d.shift(),k--);b&&("fx"===a&&d.unshift("inprogress"),delete f.stop,b.call(c,g,f));!k&&f&&f.empty.fire()},_queueHooks:function(c,a){var d=a+"queueHooks";return m._data(c,d)||m._data(c,d,{empty:m.Callbacks("once memory").add(function(){m._removeData(c,a+"queue");m._removeData(c,d)})})}});m.fn.extend({queue:function(c,a){var d=2;"string"!==
typeof c&&(a=c,c="fx",d--);return arguments.length<d?m.queue(this[0],c):a===n?this:this.each(function(){var d=m.queue(this,c,a);m._queueHooks(this,c);"fx"===c&&"inprogress"!==d[0]&&m.dequeue(this,c)})},dequeue:function(c){return this.each(function(){m.dequeue(this,c)})},delay:function(c,a){c=m.fx?m.fx.speeds[c]||c:c;return this.queue(a||"fx",function(a,d){var k=setTimeout(a,c);d.stop=function(){clearTimeout(k)}})},clearQueue:function(c){return this.queue(c||"fx",[])},promise:function(c,a){var d,k=
1,b=m.Deferred(),f=this,g=this.length,e=function(){--k||b.resolveWith(f,[f])};"string"!==typeof c&&(a=c,c=n);for(c=c||"fx";g--;)if((d=m._data(f[g],c+"queueHooks"))&&d.empty)k++,d.empty.add(e);e();return b.promise(a)}});var Oa,fc,Eb=/[\t\r\n\f]/g,gd=/\r/g,hd=/^(?:input|select|textarea|button|object)$/i,id=/^(?:a|area)$/i,Fb=/^(?:checked|selected)$/i,Ia=m.support.getSetAttribute,kb=m.support.input;m.fn.extend({attr:function(c,a){return m.access(this,m.attr,c,a,1<arguments.length)},removeAttr:function(c){return this.each(function(){m.removeAttr(this,
c)})},prop:function(c,a){return m.access(this,m.prop,c,a,1<arguments.length)},removeProp:function(c){c=m.propFix[c]||c;return this.each(function(){try{this[c]=n,delete this[c]}catch(a){}})},addClass:function(c){var a,d,k,b,f,g=0,e=this.length;a="string"===typeof c&&c;if(m.isFunction(c))return this.each(function(a){m(this).addClass(c.call(this,a,this.className))});if(a)for(a=(c||"").match(pa)||[];g<e;g++)if(d=this[g],k=1===d.nodeType&&(d.className?(" "+d.className+" ").replace(Eb," "):" ")){for(f=
0;b=a[f++];)0>k.indexOf(" "+b+" ")&&(k+=b+" ");d.className=m.trim(k)}return this},removeClass:function(c){var a,d,k,b,f,g=0,e=this.length;a=0===arguments.length||"string"===typeof c&&c;if(m.isFunction(c))return this.each(function(a){m(this).removeClass(c.call(this,a,this.className))});if(a)for(a=(c||"").match(pa)||[];g<e;g++)if(d=this[g],k=1===d.nodeType&&(d.className?(" "+d.className+" ").replace(Eb," "):"")){for(f=0;b=a[f++];)for(;0<=k.indexOf(" "+b+" ");)k=k.replace(" "+b+" "," ");d.className=
c?m.trim(k):""}return this},toggleClass:function(c,a){var d=typeof c;return"boolean"===typeof a&&"string"===d?a?this.addClass(c):this.removeClass(c):m.isFunction(c)?this.each(function(d){m(this).toggleClass(c.call(this,d,this.className,a),a)}):this.each(function(){if("string"===d)for(var a,k=0,b=m(this),f=c.match(pa)||[];a=f[k++];)b.hasClass(a)?b.removeClass(a):b.addClass(a);else if(d===$||"boolean"===d)this.className&&m._data(this,"__className__",this.className),this.className=this.className||!1===
c?"":m._data(this,"__className__")||""})},hasClass:function(c){c=" "+c+" ";for(var a=0,d=this.length;a<d;a++)if(1===this[a].nodeType&&0<=(" "+this[a].className+" ").replace(Eb," ").indexOf(c))return!0;return!1},val:function(c){var a,d,k,b=this[0];if(arguments.length)return k=m.isFunction(c),this.each(function(a){if(1===this.nodeType&&(a=k?c.call(this,a,m(this).val()):c,null==a?a="":"number"===typeof a?a+="":m.isArray(a)&&(a=m.map(a,function(c){return null==c?"":c+""})),d=m.valHooks[this.type]||m.valHooks[this.nodeName.toLowerCase()],
!d||!("set"in d)||d.set(this,a,"value")===n))this.value=a});if(b){if((d=m.valHooks[b.type]||m.valHooks[b.nodeName.toLowerCase()])&&"get"in d&&(a=d.get(b,"value"))!==n)return a;a=b.value;return"string"===typeof a?a.replace(gd,""):null==a?"":a}}});m.extend({valHooks:{option:{get:function(c){var a=m.find.attr(c,"value");return null!=a?a:c.text}},select:{get:function(c){for(var a,d=c.options,k=c.selectedIndex,b=(c="select-one"===c.type||0>k)?null:[],f=c?k+1:d.length,g=0>k?f:c?k:0;g<f;g++)if(a=d[g],(a.selected||
g===k)&&(m.support.optDisabled?!a.disabled:null===a.getAttribute("disabled"))&&(!a.parentNode.disabled||!m.nodeName(a.parentNode,"optgroup"))){a=m(a).val();if(c)return a;b.push(a)}return b},set:function(c,a){for(var d,k,b=c.options,f=m.makeArray(a),g=b.length;g--;)if(k=b[g],k.selected=0<=m.inArray(m(k).val(),f))d=!0;d||(c.selectedIndex=-1);return f}}},attr:function(c,a,d){var k,b,f=c.nodeType;if(c&&!(3===f||8===f||2===f)){if(typeof c.getAttribute===$)return m.prop(c,a,d);if(1!==f||!m.isXMLDoc(c))a=
a.toLowerCase(),k=m.attrHooks[a]||(m.expr.match.bool.test(a)?fc:Oa);if(d!==n)if(null===d)m.removeAttr(c,a);else{if(k&&"set"in k&&(b=k.set(c,d,a))!==n)return b;c.setAttribute(a,d+"");return d}else{if(k&&"get"in k&&null!==(b=k.get(c,a)))return b;b=m.find.attr(c,a);return null==b?n:b}}},removeAttr:function(c,a){var d,k,b=0,f=a&&a.match(pa);if(f&&1===c.nodeType)for(;d=f[b++];)k=m.propFix[d]||d,m.expr.match.bool.test(d)?kb&&Ia||!Fb.test(d)?c[k]=!1:c[m.camelCase("default-"+d)]=c[k]=!1:m.attr(c,d,""),c.removeAttribute(Ia?
d:k)},attrHooks:{type:{set:function(c,a){if(!m.support.radioValue&&"radio"===a&&m.nodeName(c,"input")){var d=c.value;c.setAttribute("type",a);d&&(c.value=d);return a}}}},propFix:{"for":"htmlFor","class":"className"},prop:function(c,a,d){var k,b,f;f=c.nodeType;if(c&&!(3===f||8===f||2===f)){if(f=1!==f||!m.isXMLDoc(c))a=m.propFix[a]||a,b=m.propHooks[a];return d!==n?b&&"set"in b&&(k=b.set(c,d,a))!==n?k:c[a]=d:b&&"get"in b&&null!==(k=b.get(c,a))?k:c[a]}},propHooks:{tabIndex:{get:function(c){var a=m.find.attr(c,
"tabindex");return a?parseInt(a,10):hd.test(c.nodeName)||id.test(c.nodeName)&&c.href?0:-1}}}});fc={set:function(c,a,d){!1===a?m.removeAttr(c,d):kb&&Ia||!Fb.test(d)?c.setAttribute(!Ia&&m.propFix[d]||d,d):c[m.camelCase("default-"+d)]=c[d]=!0;return d}};m.each(m.expr.match.bool.source.match(/\w+/g),function(c,a){var d=m.expr.attrHandle[a]||m.find.attr;m.expr.attrHandle[a]=kb&&Ia||!Fb.test(a)?function(c,a,k){var b=m.expr.attrHandle[a];c=k?n:(m.expr.attrHandle[a]=n)!=d(c,a,k)?a.toLowerCase():null;m.expr.attrHandle[a]=
b;return c}:function(c,a,d){return d?n:c[m.camelCase("default-"+a)]?a.toLowerCase():null}});if(!kb||!Ia)m.attrHooks.value={set:function(c,a,d){if(m.nodeName(c,"input"))c.defaultValue=a;else return Oa&&Oa.set(c,a,d)}};Ia||(Oa={set:function(c,a,d){var k=c.getAttributeNode(d);k||c.setAttributeNode(k=c.ownerDocument.createAttribute(d));k.value=a+="";return"value"===d||a===c.getAttribute(d)?a:n}},m.expr.attrHandle.id=m.expr.attrHandle.name=m.expr.attrHandle.coords=function(c,a,d){var k;return d?n:(k=c.getAttributeNode(a))&&
""!==k.value?k.value:null},m.valHooks.button={get:function(c,a){var d=c.getAttributeNode(a);return d&&d.specified?d.value:n},set:Oa.set},m.attrHooks.contenteditable={set:function(c,a,d){Oa.set(c,""===a?!1:a,d)}},m.each(["width","height"],function(c,a){m.attrHooks[a]={set:function(c,d){if(""===d)return c.setAttribute(a,"auto"),d}}}));m.support.hrefNormalized||m.each(["href","src"],function(c,a){m.propHooks[a]={get:function(c){return c.getAttribute(a,4)}}});m.support.style||(m.attrHooks.style={get:function(c){return c.style.cssText||
n},set:function(c,a){return c.style.cssText=a+""}});m.support.optSelected||(m.propHooks.selected={get:function(c){if(c=c.parentNode)c.selectedIndex,c.parentNode&&c.parentNode.selectedIndex;return null}});m.each("tabIndex readOnly maxLength cellSpacing cellPadding rowSpan colSpan useMap frameBorder contentEditable".split(" "),function(){m.propFix[this.toLowerCase()]=this});m.support.enctype||(m.propFix.enctype="encoding");m.each(["radio","checkbox"],function(){m.valHooks[this]={set:function(c,a){if(m.isArray(a))return c.checked=
0<=m.inArray(m(c).val(),a)}};m.support.checkOn||(m.valHooks[this].get=function(c){return null===c.getAttribute("value")?"on":c.value})});var Gb=/^(?:input|select|textarea)$/i,jd=/^key/,kd=/^(?:mouse|contextmenu)|click/,gc=/^(?:focusinfocus|focusoutblur)$/,hc=/^([^.]*)(?:\.(.+)|)$/;m.event={global:{},add:function(c,a,d,k,b){var f,g,e,r,h,o,p,j,l;if(e=m._data(c)){d.handler&&(r=d,d=r.handler,b=r.selector);d.guid||(d.guid=m.guid++);if(!(g=e.events))g=e.events={};if(!(h=e.handle))h=e.handle=function(c){return typeof m!==
$&&(!c||m.event.triggered!==c.type)?m.event.dispatch.apply(h.elem,arguments):n},h.elem=c;a=(a||"").match(pa)||[""];for(e=a.length;e--;)if(f=hc.exec(a[e])||[],j=o=f[1],l=(f[2]||"").split(".").sort(),j){f=m.event.special[j]||{};j=(b?f.delegateType:f.bindType)||j;f=m.event.special[j]||{};o=m.extend({type:j,origType:o,data:k,handler:d,guid:d.guid,selector:b,needsContext:b&&m.expr.match.needsContext.test(b),namespace:l.join(".")},r);if(!(p=g[j]))if(p=g[j]=[],p.delegateCount=0,!f.setup||!1===f.setup.call(c,
k,l,h))c.addEventListener?c.addEventListener(j,h,!1):c.attachEvent&&c.attachEvent("on"+j,h);f.add&&(f.add.call(c,o),o.handler.guid||(o.handler.guid=d.guid));b?p.splice(p.delegateCount++,0,o):p.push(o);m.event.global[j]=!0}c=null}},remove:function(c,a,d,k,b){var f,g,e,r,h,o,p,j,l,w,C,n=m.hasData(c)&&m._data(c);if(n&&(o=n.events)){a=(a||"").match(pa)||[""];for(h=a.length;h--;)if(e=hc.exec(a[h])||[],l=C=e[1],w=(e[2]||"").split(".").sort(),l){p=m.event.special[l]||{};l=(k?p.delegateType:p.bindType)||
l;j=o[l]||[];e=e[2]&&RegExp("(^|\\.)"+w.join("\\.(?:.*\\.|)")+"(\\.|$)");for(r=f=j.length;f--;)if(g=j[f],(b||C===g.origType)&&(!d||d.guid===g.guid)&&(!e||e.test(g.namespace))&&(!k||k===g.selector||"**"===k&&g.selector))j.splice(f,1),g.selector&&j.delegateCount--,p.remove&&p.remove.call(c,g);r&&!j.length&&((!p.teardown||!1===p.teardown.call(c,w,n.handle))&&m.removeEvent(c,l,n.handle),delete o[l])}else for(l in o)m.event.remove(c,l+a[h],d,k,!0);m.isEmptyObject(o)&&(delete n.handle,m._removeData(c,"events"))}},
trigger:function(c,a,d,k){var f,g,e,r,h,o,p=[d||J],j=La.call(c,"type")?c.type:c;h=La.call(c,"namespace")?c.namespace.split("."):[];e=f=d=d||J;if(!(3===d.nodeType||8===d.nodeType)&&!gc.test(j+m.event.triggered))if(0<=j.indexOf(".")&&(h=j.split("."),j=h.shift(),h.sort()),g=0>j.indexOf(":")&&"on"+j,c=c[m.expando]?c:new m.Event(j,"object"===typeof c&&c),c.isTrigger=k?2:3,c.namespace=h.join("."),c.namespace_re=c.namespace?RegExp("(^|\\.)"+h.join("\\.(?:.*\\.|)")+"(\\.|$)"):null,c.result=n,c.target||(c.target=
d),a=null==a?[c]:m.makeArray(a,[c]),h=m.event.special[j]||{},k||!(h.trigger&&!1===h.trigger.apply(d,a))){if(!k&&!h.noBubble&&!m.isWindow(d)){r=h.delegateType||j;gc.test(r+j)||(e=e.parentNode);for(;e;e=e.parentNode)p.push(e),f=e;if(f===(d.ownerDocument||J))p.push(f.defaultView||f.parentWindow||b)}for(o=0;(e=p[o++])&&!c.isPropagationStopped();)c.type=1<o?r:h.bindType||j,(f=(m._data(e,"events")||{})[c.type]&&m._data(e,"handle"))&&f.apply(e,a),(f=g&&e[g])&&(m.acceptData(e)&&f.apply&&!1===f.apply(e,a))&&
c.preventDefault();c.type=j;if(!k&&!c.isDefaultPrevented()&&(!h._default||!1===h._default.apply(p.pop(),a))&&m.acceptData(d)&&g&&d[j]&&!m.isWindow(d)){(f=d[g])&&(d[g]=null);m.event.triggered=j;try{d[j]()}catch(l){}m.event.triggered=n;f&&(d[g]=f)}return c.result}},dispatch:function(c){c=m.event.fix(c);var a,d,k,b,f=[],g=R.call(arguments);a=(m._data(this,"events")||{})[c.type]||[];var e=m.event.special[c.type]||{};g[0]=c;c.delegateTarget=this;if(!(e.preDispatch&&!1===e.preDispatch.call(this,c))){f=
m.event.handlers.call(this,c,a);for(a=0;(k=f[a++])&&!c.isPropagationStopped();){c.currentTarget=k.elem;for(b=0;(d=k.handlers[b++])&&!c.isImmediatePropagationStopped();)if(!c.namespace_re||c.namespace_re.test(d.namespace))if(c.handleObj=d,c.data=d.data,d=((m.event.special[d.origType]||{}).handle||d.handler).apply(k.elem,g),d!==n&&!1===(c.result=d))c.preventDefault(),c.stopPropagation()}e.postDispatch&&e.postDispatch.call(this,c);return c.result}},handlers:function(c,a){var d,k,b,f,g=[],e=a.delegateCount,
r=c.target;if(e&&r.nodeType&&(!c.button||"click"!==c.type))for(;r!=this;r=r.parentNode||this)if(1===r.nodeType&&(!0!==r.disabled||"click"!==c.type)){b=[];for(f=0;f<e;f++)k=a[f],d=k.selector+" ",b[d]===n&&(b[d]=k.needsContext?0<=m(d,this).index(r):m.find(d,this,null,[r]).length),b[d]&&b.push(k);b.length&&g.push({elem:r,handlers:b})}e<a.length&&g.push({elem:this,handlers:a.slice(e)});return g},fix:function(c){if(c[m.expando])return c;var a,d,k;a=c.type;var b=c,f=this.fixHooks[a];f||(this.fixHooks[a]=
f=kd.test(a)?this.mouseHooks:jd.test(a)?this.keyHooks:{});k=f.props?this.props.concat(f.props):this.props;c=new m.Event(b);for(a=k.length;a--;)d=k[a],c[d]=b[d];c.target||(c.target=b.srcElement||J);3===c.target.nodeType&&(c.target=c.target.parentNode);c.metaKey=!!c.metaKey;return f.filter?f.filter(c,b):c},props:"altKey bubbles cancelable ctrlKey currentTarget eventPhase metaKey relatedTarget shiftKey target timeStamp view which".split(" "),fixHooks:{},keyHooks:{props:["char","charCode","key","keyCode"],
filter:function(c,a){null==c.which&&(c.which=null!=a.charCode?a.charCode:a.keyCode);return c}},mouseHooks:{props:"button buttons clientX clientY fromElement offsetX offsetY pageX pageY screenX screenY toElement".split(" "),filter:function(c,a){var d,k,b=a.button,f=a.fromElement;null==c.pageX&&null!=a.clientX&&(d=c.target.ownerDocument||J,k=d.documentElement,d=d.body,c.pageX=a.clientX+(k&&k.scrollLeft||d&&d.scrollLeft||0)-(k&&k.clientLeft||d&&d.clientLeft||0),c.pageY=a.clientY+(k&&k.scrollTop||d&&
d.scrollTop||0)-(k&&k.clientTop||d&&d.clientTop||0));!c.relatedTarget&&f&&(c.relatedTarget=f===c.target?a.toElement:f);!c.which&&b!==n&&(c.which=b&1?1:b&2?3:b&4?2:0);return c}},special:{load:{noBubble:!0},focus:{trigger:function(){if(this!==f()&&this.focus)try{return this.focus(),!1}catch(c){}},delegateType:"focusin"},blur:{trigger:function(){if(this===f()&&this.blur)return this.blur(),!1},delegateType:"focusout"},click:{trigger:function(){if(m.nodeName(this,"input")&&"checkbox"===this.type&&this.click)return this.click(),
!1},_default:function(c){return m.nodeName(c.target,"a")}},beforeunload:{postDispatch:function(c){c.result!==n&&(c.originalEvent.returnValue=c.result)}}},simulate:function(c,a,d,k){c=m.extend(new m.Event,d,{type:c,isSimulated:!0,originalEvent:{}});k?m.event.trigger(c,null,a):m.event.dispatch.call(a,c);c.isDefaultPrevented()&&d.preventDefault()}};m.removeEvent=J.removeEventListener?function(c,a,d){c.removeEventListener&&c.removeEventListener(a,d,!1)}:function(c,a,d){a="on"+a;c.detachEvent&&(typeof c[a]===
$&&(c[a]=null),c.detachEvent(a,d))};m.Event=function(c,a){if(!(this instanceof m.Event))return new m.Event(c,a);c&&c.type?(this.originalEvent=c,this.type=c.type,this.isDefaultPrevented=c.defaultPrevented||!1===c.returnValue||c.getPreventDefault&&c.getPreventDefault()?d:r):this.type=c;a&&m.extend(this,a);this.timeStamp=c&&c.timeStamp||m.now();this[m.expando]=!0};m.Event.prototype={isDefaultPrevented:r,isPropagationStopped:r,isImmediatePropagationStopped:r,preventDefault:function(){var c=this.originalEvent;
this.isDefaultPrevented=d;c&&(c.preventDefault?c.preventDefault():c.returnValue=!1)},stopPropagation:function(){var c=this.originalEvent;this.isPropagationStopped=d;c&&(c.stopPropagation&&c.stopPropagation(),c.cancelBubble=!0)},stopImmediatePropagation:function(){this.isImmediatePropagationStopped=d;this.stopPropagation()}};m.each({mouseenter:"mouseover",mouseleave:"mouseout"},function(c,a){m.event.special[c]={delegateType:a,bindType:a,handle:function(c){var d,k=c.relatedTarget,b=c.handleObj;if(!k||
k!==this&&!m.contains(this,k))c.type=b.origType,d=b.handler.apply(this,arguments),c.type=a;return d}}});m.support.submitBubbles||(m.event.special.submit={setup:function(){if(m.nodeName(this,"form"))return!1;m.event.add(this,"click._submit keypress._submit",function(c){c=c.target;if((c=m.nodeName(c,"input")||m.nodeName(c,"button")?c.form:n)&&!m._data(c,"submitBubbles"))m.event.add(c,"submit._submit",function(c){c._submit_bubble=!0}),m._data(c,"submitBubbles",!0)})},postDispatch:function(c){c._submit_bubble&&
(delete c._submit_bubble,this.parentNode&&!c.isTrigger&&m.event.simulate("submit",this.parentNode,c,!0))},teardown:function(){if(m.nodeName(this,"form"))return!1;m.event.remove(this,"._submit")}});m.support.changeBubbles||(m.event.special.change={setup:function(){if(Gb.test(this.nodeName)){if("checkbox"===this.type||"radio"===this.type)m.event.add(this,"propertychange._change",function(c){"checked"===c.originalEvent.propertyName&&(this._just_changed=!0)}),m.event.add(this,"click._change",function(c){this._just_changed&&
!c.isTrigger&&(this._just_changed=!1);m.event.simulate("change",this,c,!0)});return!1}m.event.add(this,"beforeactivate._change",function(c){c=c.target;Gb.test(c.nodeName)&&!m._data(c,"changeBubbles")&&(m.event.add(c,"change._change",function(c){this.parentNode&&(!c.isSimulated&&!c.isTrigger)&&m.event.simulate("change",this.parentNode,c,!0)}),m._data(c,"changeBubbles",!0))})},handle:function(c){var a=c.target;if(this!==a||c.isSimulated||c.isTrigger||"radio"!==a.type&&"checkbox"!==a.type)return c.handleObj.handler.apply(this,
arguments)},teardown:function(){m.event.remove(this,"._change");return!Gb.test(this.nodeName)}});m.support.focusinBubbles||m.each({focus:"focusin",blur:"focusout"},function(c,a){var d=0,k=function(c){m.event.simulate(a,c.target,m.event.fix(c),!0)};m.event.special[a]={setup:function(){0===d++&&J.addEventListener(c,k,!0)},teardown:function(){0===--d&&J.removeEventListener(c,k,!0)}}});m.fn.extend({on:function(c,a,d,k,b){var f,g;if("object"===typeof c){"string"!==typeof a&&(d=d||a,a=n);for(f in c)this.on(f,
a,d,c[f],b);return this}null==d&&null==k?(k=a,d=a=n):null==k&&("string"===typeof a?(k=d,d=n):(k=d,d=a,a=n));if(!1===k)k=r;else if(!k)return this;1===b&&(g=k,k=function(c){m().off(c);return g.apply(this,arguments)},k.guid=g.guid||(g.guid=m.guid++));return this.each(function(){m.event.add(this,c,k,d,a)})},one:function(c,a,d,k){return this.on(c,a,d,k,1)},off:function(c,a,d){var k;if(c&&c.preventDefault&&c.handleObj)return k=c.handleObj,m(c.delegateTarget).off(k.namespace?k.origType+"."+k.namespace:k.origType,
k.selector,k.handler),this;if("object"===typeof c){for(k in c)this.off(k,a,c[k]);return this}if(!1===a||"function"===typeof a)d=a,a=n;!1===d&&(d=r);return this.each(function(){m.event.remove(this,c,d,a)})},trigger:function(c,a){return this.each(function(){m.event.trigger(c,a,this)})},triggerHandler:function(c,a){var d=this[0];if(d)return m.event.trigger(c,a,d,!0)}});var Bc=/^.[^:#\[\.,]*$/,ld=/^(?:parents|prev(?:Until|All))/,ic=m.expr.match.needsContext,md={children:!0,contents:!0,next:!0,prev:!0};
m.fn.extend({find:function(c){var a,d=[],k=this,b=k.length;if("string"!==typeof c)return this.pushStack(m(c).filter(function(){for(a=0;a<b;a++)if(m.contains(k[a],this))return!0}));for(a=0;a<b;a++)m.find(c,k[a],d);d=this.pushStack(1<b?m.unique(d):d);d.selector=this.selector?this.selector+" "+c:c;return d},has:function(c){var a,d=m(c,this),k=d.length;return this.filter(function(){for(a=0;a<k;a++)if(m.contains(this,d[a]))return!0})},not:function(c){return this.pushStack(o(this,c||[],!0))},filter:function(c){return this.pushStack(o(this,
c||[],!1))},is:function(c){return!!o(this,"string"===typeof c&&ic.test(c)?m(c):c||[],!1).length},closest:function(c,a){for(var d,k=0,b=this.length,f=[],g=ic.test(c)||"string"!==typeof c?m(c,a||this.context):0;k<b;k++)for(d=this[k];d&&d!==a;d=d.parentNode)if(11>d.nodeType&&(g?-1<g.index(d):1===d.nodeType&&m.find.matchesSelector(d,c))){f.push(d);break}return this.pushStack(1<f.length?m.unique(f):f)},index:function(c){return!c?this[0]&&this[0].parentNode?this.first().prevAll().length:-1:"string"===typeof c?
m.inArray(this[0],m(c)):m.inArray(c.jquery?c[0]:c,this)},add:function(c,a){var d="string"===typeof c?m(c,a):m.makeArray(c&&c.nodeType?[c]:c),d=m.merge(this.get(),d);return this.pushStack(m.unique(d))},addBack:function(c){return this.add(null==c?this.prevObject:this.prevObject.filter(c))}});m.each({parent:function(c){return(c=c.parentNode)&&11!==c.nodeType?c:null},parents:function(c){return m.dir(c,"parentNode")},parentsUntil:function(c,a,d){return m.dir(c,"parentNode",d)},next:function(c){return p(c,
"nextSibling")},prev:function(c){return p(c,"previousSibling")},nextAll:function(c){return m.dir(c,"nextSibling")},prevAll:function(c){return m.dir(c,"previousSibling")},nextUntil:function(c,a,d){return m.dir(c,"nextSibling",d)},prevUntil:function(c,a,d){return m.dir(c,"previousSibling",d)},siblings:function(c){return m.sibling((c.parentNode||{}).firstChild,c)},children:function(c){return m.sibling(c.firstChild)},contents:function(c){return m.nodeName(c,"iframe")?c.contentDocument||c.contentWindow.document:
m.merge([],c.childNodes)}},function(c,a){m.fn[c]=function(d,k){var b=m.map(this,a,d);"Until"!==c.slice(-5)&&(k=d);k&&"string"===typeof k&&(b=m.filter(k,b));1<this.length&&(md[c]||(b=m.unique(b)),ld.test(c)&&(b=b.reverse()));return this.pushStack(b)}});m.extend({filter:function(c,a,d){var k=a[0];d&&(c=":not("+c+")");return 1===a.length&&1===k.nodeType?m.find.matchesSelector(k,c)?[k]:[]:m.find.matches(c,m.grep(a,function(c){return 1===c.nodeType}))},dir:function(c,a,d){var k=[];for(c=c[a];c&&9!==c.nodeType&&
(d===n||1!==c.nodeType||!m(c).is(d));)1===c.nodeType&&k.push(c),c=c[a];return k},sibling:function(c,a){for(var d=[];c;c=c.nextSibling)1===c.nodeType&&c!==a&&d.push(c);return d}});var Ob="abbr|article|aside|audio|bdi|canvas|data|datalist|details|figcaption|figure|footer|header|hgroup|mark|meter|nav|output|progress|section|summary|time|video",nd=/ jQuery\d+="(?:null|\d+)"/g,jc=RegExp("\x3c(?:"+Ob+")[\\s/\x3e]","i"),Hb=/^\s+/,kc=/<(?!area|br|col|embed|hr|img|input|link|meta|param)(([\w:]+)[^>]*)\/>/gi,
lc=/<([\w:]+)/,mc=/<tbody/i,od=/<|&#?\w+;/,pd=/<(?:script|style|link)/i,nb=/^(?:checkbox|radio)$/i,qd=/checked\s*(?:[^=]|=\s*.checked.)/i,nc=/^$|\/(?:java|ecma)script/i,Cc=/^true\/(.*)/,rd=/^\s*<!(?:\[CDATA\[|--)|(?:\]\]|--)>\s*$/g,ia={option:[1,"\x3cselect multiple\x3d'multiple'\x3e","\x3c/select\x3e"],legend:[1,"\x3cfieldset\x3e","\x3c/fieldset\x3e"],area:[1,"\x3cmap\x3e","\x3c/map\x3e"],param:[1,"\x3cobject\x3e","\x3c/object\x3e"],thead:[1,"\x3ctable\x3e","\x3c/table\x3e"],tr:[2,"\x3ctable\x3e\x3ctbody\x3e",
"\x3c/tbody\x3e\x3c/table\x3e"],col:[2,"\x3ctable\x3e\x3ctbody\x3e\x3c/tbody\x3e\x3ccolgroup\x3e","\x3c/colgroup\x3e\x3c/table\x3e"],td:[3,"\x3ctable\x3e\x3ctbody\x3e\x3ctr\x3e","\x3c/tr\x3e\x3c/tbody\x3e\x3c/table\x3e"],_default:m.support.htmlSerialize?[0,"",""]:[1,"X\x3cdiv\x3e","\x3c/div\x3e"]},Ib=w(J).appendChild(J.createElement("div"));ia.optgroup=ia.option;ia.tbody=ia.tfoot=ia.colgroup=ia.caption=ia.thead;ia.th=ia.td;m.fn.extend({text:function(c){return m.access(this,function(c){return c===
n?m.text(this):this.empty().append((this[0]&&this[0].ownerDocument||J).createTextNode(c))},null,c,arguments.length)},append:function(){return this.domManip(arguments,function(c){(1===this.nodeType||11===this.nodeType||9===this.nodeType)&&A(this,c).appendChild(c)})},prepend:function(){return this.domManip(arguments,function(c){if(1===this.nodeType||11===this.nodeType||9===this.nodeType){var a=A(this,c);a.insertBefore(c,a.firstChild)}})},before:function(){return this.domManip(arguments,function(c){this.parentNode&&
this.parentNode.insertBefore(c,this)})},after:function(){return this.domManip(arguments,function(c){this.parentNode&&this.parentNode.insertBefore(c,this.nextSibling)})},remove:function(c,a){for(var d,k=c?m.filter(c,this):this,b=0;null!=(d=k[b]);b++)!a&&1===d.nodeType&&m.cleanData(z(d)),d.parentNode&&(a&&m.contains(d.ownerDocument,d)&&u(z(d,"script")),d.parentNode.removeChild(d));return this},empty:function(){for(var c,a=0;null!=(c=this[a]);a++){for(1===c.nodeType&&m.cleanData(z(c,!1));c.firstChild;)c.removeChild(c.firstChild);
c.options&&m.nodeName(c,"select")&&(c.options.length=0)}return this},clone:function(c,a){c=null==c?!1:c;a=null==a?c:a;return this.map(function(){return m.clone(this,c,a)})},html:function(c){return m.access(this,function(c){var a=this[0]||{},d=0,k=this.length;if(c===n)return 1===a.nodeType?a.innerHTML.replace(nd,""):n;if("string"===typeof c&&!pd.test(c)&&(m.support.htmlSerialize||!jc.test(c))&&(m.support.leadingWhitespace||!Hb.test(c))&&!ia[(lc.exec(c)||["",""])[1].toLowerCase()]){c=c.replace(kc,"\x3c$1\x3e\x3c/$2\x3e");
try{for(;d<k;d++)a=this[d]||{},1===a.nodeType&&(m.cleanData(z(a,!1)),a.innerHTML=c);a=0}catch(b){}}a&&this.empty().append(c)},null,c,arguments.length)},replaceWith:function(){var c=m.map(this,function(c){return[c.nextSibling,c.parentNode]}),a=0;this.domManip(arguments,function(d){var k=c[a++],b=c[a++];b&&(k&&k.parentNode!==b&&(k=this.nextSibling),m(this).remove(),b.insertBefore(d,k))},!0);return a?this:this.remove()},detach:function(c){return this.remove(c,!0)},domManip:function(c,a,d){c=sa.apply([],
c);var k,b,f,g,e=0,r=this.length,h=this,o=r-1,p=c[0],j=m.isFunction(p);if(j||!(1>=r||"string"!==typeof p||m.support.checkClone||!qd.test(p)))return this.each(function(k){var b=h.eq(k);j&&(c[0]=p.call(this,k,b.html()));b.domManip(c,a,d)});if(r&&(g=m.buildFragment(c,this[0].ownerDocument,!1,!d&&this),k=g.firstChild,1===g.childNodes.length&&(g=k),k)){f=m.map(z(g,"script"),q);for(b=f.length;e<r;e++)k=g,e!==o&&(k=m.clone(k,!0,!0),b&&m.merge(f,z(k,"script"))),a.call(this[e],k,e);if(b){g=f[f.length-1].ownerDocument;
m.map(f,t);for(e=0;e<b;e++)if(k=f[e],nc.test(k.type||"")&&!m._data(k,"globalEval")&&m.contains(g,k))k.src?m._evalUrl(k.src):m.globalEval((k.text||k.textContent||k.innerHTML||"").replace(rd,""))}g=k=null}return this}});m.each({appendTo:"append",prependTo:"prepend",insertBefore:"before",insertAfter:"after",replaceAll:"replaceWith"},function(c,a){m.fn[c]=function(c){for(var d=0,k=[],b=m(c),f=b.length-1;d<=f;d++)c=d===f?this:this.clone(!0),m(b[d])[a](c),qa.apply(k,c.get());return this.pushStack(k)}});
m.extend({clone:function(c,a,d){var k,b,f,g,e,r=m.contains(c.ownerDocument,c);m.support.html5Clone||m.isXMLDoc(c)||!jc.test("\x3c"+c.nodeName+"\x3e")?f=c.cloneNode(!0):(Ib.innerHTML=c.outerHTML,Ib.removeChild(f=Ib.firstChild));if((!m.support.noCloneEvent||!m.support.noCloneChecked)&&(1===c.nodeType||11===c.nodeType)&&!m.isXMLDoc(c)){k=z(f);e=z(c);for(g=0;null!=(b=e[g]);++g)if(k[g]){var h=k[g],o=void 0,p=void 0,j=void 0;if(1===h.nodeType){o=h.nodeName.toLowerCase();if(!m.support.noCloneEvent&&h[m.expando]){j=
m._data(h);for(p in j.events)m.removeEvent(h,p,j.handle);h.removeAttribute(m.expando)}if("script"===o&&h.text!==b.text)q(h).text=b.text,t(h);else if("object"===o)h.parentNode&&(h.outerHTML=b.outerHTML),m.support.html5Clone&&(b.innerHTML&&!m.trim(h.innerHTML))&&(h.innerHTML=b.innerHTML);else if("input"===o&&nb.test(b.type))h.defaultChecked=h.checked=b.checked,h.value!==b.value&&(h.value=b.value);else if("option"===o)h.defaultSelected=h.selected=b.defaultSelected;else if("input"===o||"textarea"===o)h.defaultValue=
b.defaultValue}}}if(a)if(d){e=e||z(c);k=k||z(f);for(g=0;null!=(b=e[g]);g++)v(b,k[g])}else v(c,f);k=z(f,"script");0<k.length&&u(k,!r&&z(c,"script"));return f},buildFragment:function(c,a,d,k){for(var b,f,g,e,r,h,o=c.length,p=w(a),j=[],l=0;l<o;l++)if((f=c[l])||0===f)if("object"===m.type(f))m.merge(j,f.nodeType?[f]:f);else if(od.test(f)){g=g||p.appendChild(a.createElement("div"));e=(lc.exec(f)||["",""])[1].toLowerCase();h=ia[e]||ia._default;g.innerHTML=h[1]+f.replace(kc,"\x3c$1\x3e\x3c/$2\x3e")+h[2];
for(b=h[0];b--;)g=g.lastChild;!m.support.leadingWhitespace&&Hb.test(f)&&j.push(a.createTextNode(Hb.exec(f)[0]));if(!m.support.tbody)for(b=(f="table"===e&&!mc.test(f)?g.firstChild:"\x3ctable\x3e"===h[1]&&!mc.test(f)?g:0)&&f.childNodes.length;b--;)m.nodeName(r=f.childNodes[b],"tbody")&&!r.childNodes.length&&f.removeChild(r);m.merge(j,g.childNodes);for(g.textContent="";g.firstChild;)g.removeChild(g.firstChild);g=p.lastChild}else j.push(a.createTextNode(f));g&&p.removeChild(g);m.support.appendChecked||
m.grep(z(j,"input"),y);for(l=0;f=j[l++];)if(!(k&&-1!==m.inArray(f,k))&&(c=m.contains(f.ownerDocument,f),g=z(p.appendChild(f),"script"),c&&u(g),d))for(b=0;f=g[b++];)nc.test(f.type||"")&&d.push(f);return p},cleanData:function(c,a){for(var d,k,b,f,g=0,e=m.expando,r=m.cache,h=m.support.deleteExpando,o=m.event.special;null!=(d=c[g]);g++)if(a||m.acceptData(d))if(f=(b=d[e])&&r[b]){if(f.events)for(k in f.events)o[k]?m.event.remove(d,k):m.removeEvent(d,k,f.handle);r[b]&&(delete r[b],h?delete d[e]:typeof d.removeAttribute!==
$?d.removeAttribute(e):d[e]=null,ha.push(b))}},_evalUrl:function(c){return m.ajax({url:c,type:"GET",dataType:"script",async:!1,global:!1,"throws":!0})}});m.fn.extend({wrapAll:function(c){if(m.isFunction(c))return this.each(function(a){m(this).wrapAll(c.call(this,a))});if(this[0]){var a=m(c,this[0].ownerDocument).eq(0).clone(!0);this[0].parentNode&&a.insertBefore(this[0]);a.map(function(){for(var c=this;c.firstChild&&1===c.firstChild.nodeType;)c=c.firstChild;return c}).append(this)}return this},wrapInner:function(c){return m.isFunction(c)?
this.each(function(a){m(this).wrapInner(c.call(this,a))}):this.each(function(){var a=m(this),d=a.contents();d.length?d.wrapAll(c):a.append(c)})},wrap:function(c){var a=m.isFunction(c);return this.each(function(d){m(this).wrapAll(a?c.call(this,d):c)})},unwrap:function(){return this.parent().each(function(){m.nodeName(this,"body")||m(this).replaceWith(this.childNodes)}).end()}});var Qa,Ba,Ca,Jb=/alpha\([^)]*\)/i,sd=/opacity\s*=\s*([^)]*)/,td=/^(top|right|bottom|left)$/,ud=/^(none|table(?!-c[ea]).+)/,
oc=/^margin/,Dc=RegExp("^("+Ya+")(.*)$","i"),Wa=RegExp("^("+Ya+")(?!px)[a-z%]+$","i"),vd=RegExp("^([+-])\x3d("+Ya+")","i"),Qb={BODY:"block"},wd={position:"absolute",visibility:"hidden",display:"block"},pc={letterSpacing:0,fontWeight:400},Aa=["Top","Right","Bottom","Left"],Pb=["Webkit","O","Moz","ms"];m.fn.extend({css:function(c,a){return m.access(this,function(c,a,d){var k,b={},f=0;if(m.isArray(a)){k=Ba(c);for(d=a.length;f<d;f++)b[a[f]]=m.css(c,a[f],!1,k);return b}return d!==n?m.style(c,a,d):m.css(c,
a)},c,a,1<arguments.length)},show:function(){return k(this,!0)},hide:function(){return k(this)},toggle:function(a){return"boolean"===typeof a?a?this.show():this.hide():this.each(function(){c(this)?m(this).show():m(this).hide()})}});m.extend({cssHooks:{opacity:{get:function(c,a){if(a){var d=Ca(c,"opacity");return""===d?"1":d}}}},cssNumber:{columnCount:!0,fillOpacity:!0,fontWeight:!0,lineHeight:!0,opacity:!0,order:!0,orphans:!0,widows:!0,zIndex:!0,zoom:!0},cssProps:{"float":m.support.cssFloat?"cssFloat":
"styleFloat"},style:function(c,a,d,k){if(c&&!(3===c.nodeType||8===c.nodeType||!c.style)){var b,f,g,e=m.camelCase(a),r=c.style;a=m.cssProps[e]||(m.cssProps[e]=B(r,e));g=m.cssHooks[a]||m.cssHooks[e];if(d!==n){f=typeof d;if("string"===f&&(b=vd.exec(d)))d=(b[1]+1)*b[2]+parseFloat(m.css(c,a)),f="number";if(!(null==d||"number"===f&&isNaN(d)))if("number"===f&&!m.cssNumber[e]&&(d+="px"),!m.support.clearCloneStyle&&(""===d&&0===a.indexOf("background"))&&(r[a]="inherit"),!g||!("set"in g)||(d=g.set(c,d,k))!==
n)try{r[a]=d}catch(h){}}else return g&&"get"in g&&(b=g.get(c,!1,k))!==n?b:r[a]}},css:function(c,a,d,k){var b,f;f=m.camelCase(a);a=m.cssProps[f]||(m.cssProps[f]=B(c.style,f));(f=m.cssHooks[a]||m.cssHooks[f])&&"get"in f&&(b=f.get(c,!0,d));b===n&&(b=Ca(c,a,k));"normal"===b&&a in pc&&(b=pc[a]);return""===d||d?(c=parseFloat(b),!0===d||m.isNumeric(c)?c||0:b):b}});b.getComputedStyle?(Ba=function(c){return b.getComputedStyle(c,null)},Ca=function(c,a,d){var k,b=(d=d||Ba(c))?d.getPropertyValue(a)||d[a]:n,f=
c.style;d&&(""===b&&!m.contains(c.ownerDocument,c)&&(b=m.style(c,a)),Wa.test(b)&&oc.test(a)&&(c=f.width,a=f.minWidth,k=f.maxWidth,f.minWidth=f.maxWidth=f.width=b,b=d.width,f.width=c,f.minWidth=a,f.maxWidth=k));return b}):J.documentElement.currentStyle&&(Ba=function(c){return c.currentStyle},Ca=function(c,a,d){var k,b,f=(d=d||Ba(c))?d[a]:n,g=c.style;null==f&&(g&&g[a])&&(f=g[a]);if(Wa.test(f)&&!td.test(a)){d=g.left;if(b=(k=c.runtimeStyle)&&k.left)k.left=c.currentStyle.left;g.left="fontSize"===a?"1em":
f;f=g.pixelLeft+"px";g.left=d;b&&(k.left=b)}return""===f?"auto":f});m.each(["height","width"],function(c,a){m.cssHooks[a]={get:function(c,d,k){if(d)return 0===c.offsetWidth&&ud.test(m.css(c,"display"))?m.swap(c,wd,function(){return H(c,a,k)}):H(c,a,k)},set:function(c,d,k){var b=k&&Ba(c);return C(c,d,k?D(c,a,k,m.support.boxSizing&&"border-box"===m.css(c,"boxSizing",!1,b),b):0)}}});m.support.opacity||(m.cssHooks.opacity={get:function(c,a){return sd.test((a&&c.currentStyle?c.currentStyle.filter:c.style.filter)||
"")?0.01*parseFloat(RegExp.$1)+"":a?"1":""},set:function(c,a){var d=c.style,k=c.currentStyle,b=m.isNumeric(a)?"alpha(opacity\x3d"+100*a+")":"",f=k&&k.filter||d.filter||"";d.zoom=1;if((1<=a||""===a)&&""===m.trim(f.replace(Jb,""))&&d.removeAttribute)if(d.removeAttribute("filter"),""===a||k&&!k.filter)return;d.filter=Jb.test(f)?f.replace(Jb,b):f+" "+b}});m(function(){m.support.reliableMarginRight||(m.cssHooks.marginRight={get:function(c,a){if(a)return m.swap(c,{display:"inline-block"},Ca,[c,"marginRight"])}});
!m.support.pixelPosition&&m.fn.position&&m.each(["top","left"],function(c,a){m.cssHooks[a]={get:function(c,d){if(d)return d=Ca(c,a),Wa.test(d)?m(c).position()[a]+"px":d}}})});m.expr&&m.expr.filters&&(m.expr.filters.hidden=function(c){return 0>=c.offsetWidth&&0>=c.offsetHeight||!m.support.reliableHiddenOffsets&&"none"===(c.style&&c.style.display||m.css(c,"display"))},m.expr.filters.visible=function(c){return!m.expr.filters.hidden(c)});m.each({margin:"",padding:"",border:"Width"},function(c,a){m.cssHooks[c+
a]={expand:function(d){var k=0,b={};for(d="string"===typeof d?d.split(" "):[d];4>k;k++)b[c+Aa[k]+a]=d[k]||d[k-2]||d[0];return b}};oc.test(c)||(m.cssHooks[c+a].set=C)});var xd=/%20/g,Ec=/\[\]$/,qc=/\r?\n/g,yd=/^(?:submit|button|image|reset|file)$/i,zd=/^(?:input|select|textarea|keygen)/i;m.fn.extend({serialize:function(){return m.param(this.serializeArray())},serializeArray:function(){return this.map(function(){var c=m.prop(this,"elements");return c?m.makeArray(c):this}).filter(function(){var c=this.type;
return this.name&&!m(this).is(":disabled")&&zd.test(this.nodeName)&&!yd.test(c)&&(this.checked||!nb.test(c))}).map(function(c,a){var d=m(this).val();return null==d?null:m.isArray(d)?m.map(d,function(c){return{name:a.name,value:c.replace(qc,"\r\n")}}):{name:a.name,value:d.replace(qc,"\r\n")}}).get()}});m.param=function(c,a){var d,k=[],b=function(c,a){a=m.isFunction(a)?a():null==a?"":a;k[k.length]=encodeURIComponent(c)+"\x3d"+encodeURIComponent(a)};a===n&&(a=m.ajaxSettings&&m.ajaxSettings.traditional);
if(m.isArray(c)||c.jquery&&!m.isPlainObject(c))m.each(c,function(){b(this.name,this.value)});else for(d in c)K(d,c[d],a,b);return k.join("\x26").replace(xd,"+")};m.each("blur focus focusin focusout load resize scroll unload click dblclick mousedown mouseup mousemove mouseover mouseout mouseenter mouseleave change select submit keydown keypress keyup error contextmenu".split(" "),function(c,a){m.fn[a]=function(c,d){return 0<arguments.length?this.on(a,null,c,d):this.trigger(a)}});m.fn.extend({hover:function(c,
a){return this.mouseenter(c).mouseleave(a||c)},bind:function(c,a,d){return this.on(c,null,a,d)},unbind:function(c,a){return this.off(c,null,a)},delegate:function(c,a,d,k){return this.on(a,c,d,k)},undelegate:function(c,a,d){return 1===arguments.length?this.off(c,"**"):this.off(a,c||"**",d)}});var Ja,za,Kb=m.now(),Lb=/\?/,Ad=/#.*$/,rc=/([?&])_=[^&]*/,Bd=/^(.*?):[ \t]*([^\r\n]*)\r?$/mg,Cd=/^(?:GET|HEAD)$/,Dd=/^\/\//,sc=/^([\w.+-]+:)(?:\/\/([^\/?#:]*)(?::(\d+)|)|)/,tc=m.fn.load,uc={},ob={},vc="*/".concat("*");
try{za=Gc.href}catch(Jd){za=J.createElement("a"),za.href="",za=za.href}Ja=sc.exec(za.toLowerCase())||[];m.fn.load=function(c,a,d){if("string"!==typeof c&&tc)return tc.apply(this,arguments);var k,b,f,g=this,e=c.indexOf(" ");0<=e&&(k=c.slice(e,c.length),c=c.slice(0,e));m.isFunction(a)?(d=a,a=n):a&&"object"===typeof a&&(f="POST");0<g.length&&m.ajax({url:c,type:f,dataType:"html",data:a}).done(function(c){b=arguments;g.html(k?m("\x3cdiv\x3e").append(m.parseHTML(c)).find(k):c)}).complete(d&&function(c,
a){g.each(d,b||[c.responseText,a,c])});return this};m.each("ajaxStart ajaxStop ajaxComplete ajaxError ajaxSuccess ajaxSend".split(" "),function(c,a){m.fn[a]=function(c){return this.on(a,c)}});m.extend({active:0,lastModified:{},etag:{},ajaxSettings:{url:za,type:"GET",isLocal:/^(?:about|app|app-storage|.+-extension|file|res|widget):$/.test(Ja[1]),global:!0,processData:!0,async:!0,contentType:"application/x-www-form-urlencoded; charset\x3dUTF-8",accepts:{"*":vc,text:"text/plain",html:"text/html",xml:"application/xml, text/xml",
json:"application/json, text/javascript"},contents:{xml:/xml/,html:/html/,json:/json/},responseFields:{xml:"responseXML",text:"responseText",json:"responseJSON"},converters:{"* text":String,"text html":!0,"text json":m.parseJSON,"text xml":m.parseXML},flatOptions:{url:!0,context:!0}},ajaxSetup:function(c,a){return a?E(E(c,m.ajaxSettings),a):E(m.ajaxSettings,c)},ajaxPrefilter:I(uc),ajaxTransport:I(ob),ajax:function(c,a){function d(c,a,k,b){var o,x,t,D;D=a;if(2!==A){A=2;e&&clearTimeout(e);h=n;g=b||
"";v.readyState=0<c?4:0;b=200<=c&&300>c||304===c;if(k){t=p;for(var u=v,H,z,F,y,G=t.contents,E=t.dataTypes;"*"===E[0];)E.shift(),z===n&&(z=t.mimeType||u.getResponseHeader("Content-Type"));if(z)for(y in G)if(G[y]&&G[y].test(z)){E.unshift(y);break}if(E[0]in k)F=E[0];else{for(y in k){if(!E[0]||t.converters[y+" "+E[0]]){F=y;break}H||(H=y)}F=F||H}F?(F!==E[0]&&E.unshift(F),t=k[F]):t=void 0}a:{k=p;H=t;z=v;F=b;var B,K,I,u={},G=k.dataTypes.slice();if(G[1])for(K in k.converters)u[K.toLowerCase()]=k.converters[K];
for(y=G.shift();y;)if(k.responseFields[y]&&(z[k.responseFields[y]]=H),!I&&(F&&k.dataFilter)&&(H=k.dataFilter(H,k.dataType)),I=y,y=G.shift())if("*"===y)y=I;else if("*"!==I&&I!==y){K=u[I+" "+y]||u["* "+y];if(!K)for(B in u)if(t=B.split(" "),t[1]===y&&(K=u[I+" "+t[0]]||u["* "+t[0]])){!0===K?K=u[B]:!0!==u[B]&&(y=t[0],G.unshift(t[1]));break}if(!0!==K)if(K&&k["throws"])H=K(H);else try{H=K(H)}catch(mb){t={state:"parsererror",error:K?mb:"No conversion from "+I+" to "+y};break a}}t={state:"success",data:H}}if(b)p.ifModified&&
((D=v.getResponseHeader("Last-Modified"))&&(m.lastModified[f]=D),(D=v.getResponseHeader("etag"))&&(m.etag[f]=D)),204===c||"HEAD"===p.type?D="nocontent":304===c?D="notmodified":(D=t.state,o=t.data,x=t.error,b=!x);else if(x=D,c||!D)D="error",0>c&&(c=0);v.status=c;v.statusText=(a||D)+"";b?w.resolveWith(j,[o,D,v]):w.rejectWith(j,[v,D,x]);v.statusCode(q);q=n;r&&l.trigger(b?"ajaxSuccess":"ajaxError",[v,p,b?o:x]);C.fireWith(j,[v,D]);r&&(l.trigger("ajaxComplete",[v,p]),--m.active||m.event.trigger("ajaxStop"))}}
"object"===typeof c&&(a=c,c=n);a=a||{};var k,b,f,g,e,r,h,o,p=m.ajaxSetup({},a),j=p.context||p,l=p.context&&(j.nodeType||j.jquery)?m(j):m.event,w=m.Deferred(),C=m.Callbacks("once memory"),q=p.statusCode||{},t={},D={},A=0,u="canceled",v={readyState:0,getResponseHeader:function(c){var a;if(2===A){if(!o)for(o={};a=Bd.exec(g);)o[a[1].toLowerCase()]=a[2];a=o[c.toLowerCase()]}return null==a?null:a},getAllResponseHeaders:function(){return 2===A?g:null},setRequestHeader:function(c,a){var d=c.toLowerCase();
A||(c=D[d]=D[d]||c,t[c]=a);return this},overrideMimeType:function(c){A||(p.mimeType=c);return this},statusCode:function(c){var a;if(c)if(2>A)for(a in c)q[a]=[q[a],c[a]];else v.always(c[v.status]);return this},abort:function(c){c=c||u;h&&h.abort(c);d(0,c);return this}};w.promise(v).complete=C.add;v.success=v.done;v.error=v.fail;p.url=((c||p.url||za)+"").replace(Ad,"").replace(Dd,Ja[1]+"//");p.type=a.method||a.type||p.method||p.type;p.dataTypes=m.trim(p.dataType||"*").toLowerCase().match(pa)||[""];
null==p.crossDomain&&(k=sc.exec(p.url.toLowerCase()),p.crossDomain=!(!k||!(k[1]!==Ja[1]||k[2]!==Ja[2]||(k[3]||("http:"===k[1]?"80":"443"))!==(Ja[3]||("http:"===Ja[1]?"80":"443")))));p.data&&(p.processData&&"string"!==typeof p.data)&&(p.data=m.param(p.data,p.traditional));W(uc,p,a,v);if(2===A)return v;(r=p.global)&&0===m.active++&&m.event.trigger("ajaxStart");p.type=p.type.toUpperCase();p.hasContent=!Cd.test(p.type);f=p.url;p.hasContent||(p.data&&(f=p.url+=(Lb.test(f)?"\x26":"?")+p.data,delete p.data),
!1===p.cache&&(p.url=rc.test(f)?f.replace(rc,"$1_\x3d"+Kb++):f+(Lb.test(f)?"\x26":"?")+"_\x3d"+Kb++));p.ifModified&&(m.lastModified[f]&&v.setRequestHeader("If-Modified-Since",m.lastModified[f]),m.etag[f]&&v.setRequestHeader("If-None-Match",m.etag[f]));(p.data&&p.hasContent&&!1!==p.contentType||a.contentType)&&v.setRequestHeader("Content-Type",p.contentType);v.setRequestHeader("Accept",p.dataTypes[0]&&p.accepts[p.dataTypes[0]]?p.accepts[p.dataTypes[0]]+("*"!==p.dataTypes[0]?", "+vc+"; q\x3d0.01":""):
p.accepts["*"]);for(b in p.headers)v.setRequestHeader(b,p.headers[b]);if(p.beforeSend&&(!1===p.beforeSend.call(j,v,p)||2===A))return v.abort();u="abort";for(b in{success:1,error:1,complete:1})v[b](p[b]);if(h=W(ob,p,a,v)){v.readyState=1;r&&l.trigger("ajaxSend",[v,p]);p.async&&0<p.timeout&&(e=setTimeout(function(){v.abort("timeout")},p.timeout));try{A=1,h.send(t,d)}catch(H){if(2>A)d(-1,H);else throw H;}}else d(-1,"No Transport");return v},getJSON:function(c,a,d){return m.get(c,a,d,"json")},getScript:function(c,
a){return m.get(c,n,a,"script")}});m.each(["get","post"],function(c,a){m[a]=function(c,d,k,b){m.isFunction(d)&&(b=b||k,k=d,d=n);return m.ajax({url:c,type:a,dataType:b,data:d,success:k})}});m.ajaxSetup({accepts:{script:"text/javascript, application/javascript, application/ecmascript, application/x-ecmascript"},contents:{script:/(?:java|ecma)script/},converters:{"text script":function(c){m.globalEval(c);return c}}});m.ajaxPrefilter("script",function(c){c.cache===n&&(c.cache=!1);c.crossDomain&&(c.type=
"GET",c.global=!1)});m.ajaxTransport("script",function(c){if(c.crossDomain){var a,d=J.head||m("head")[0]||J.documentElement;return{send:function(k,b){a=J.createElement("script");a.async=!0;c.scriptCharset&&(a.charset=c.scriptCharset);a.src=c.url;a.onload=a.onreadystatechange=function(c,d){if(d||!a.readyState||/loaded|complete/.test(a.readyState))a.onload=a.onreadystatechange=null,a.parentNode&&a.parentNode.removeChild(a),a=null,d||b(200,"success")};d.insertBefore(a,d.firstChild)},abort:function(){if(a)a.onload(n,
!0)}}}});var wc=[],Mb=/(=)\?(?=&|$)|\?\?/;m.ajaxSetup({jsonp:"callback",jsonpCallback:function(){var c=wc.pop()||m.expando+"_"+Kb++;this[c]=!0;return c}});m.ajaxPrefilter("json jsonp",function(c,a,d){var k,f,g,e=!1!==c.jsonp&&(Mb.test(c.url)?"url":"string"===typeof c.data&&!(c.contentType||"").indexOf("application/x-www-form-urlencoded")&&Mb.test(c.data)&&"data");if(e||"jsonp"===c.dataTypes[0])return k=c.jsonpCallback=m.isFunction(c.jsonpCallback)?c.jsonpCallback():c.jsonpCallback,e?c[e]=c[e].replace(Mb,
"$1"+k):!1!==c.jsonp&&(c.url+=(Lb.test(c.url)?"\x26":"?")+c.jsonp+"\x3d"+k),c.converters["script json"]=function(){g||m.error(k+" was not called");return g[0]},c.dataTypes[0]="json",f=b[k],b[k]=function(){g=arguments},d.always(function(){b[k]=f;c[k]&&(c.jsonpCallback=a.jsonpCallback,wc.push(k));g&&m.isFunction(f)&&f(g[0]);g=f=n}),"script"});var Pa,Va,Ed=0,Nb=b.ActiveXObject&&function(){for(var c in Pa)Pa[c](n,!0)};m.ajaxSettings.xhr=b.ActiveXObject?function(){var c;if(!(c=!this.isLocal&&N()))a:{try{c=
new b.ActiveXObject("Microsoft.XMLHTTP");break a}catch(a){}c=void 0}return c}:N;Va=m.ajaxSettings.xhr();m.support.cors=!!Va&&"withCredentials"in Va;(Va=m.support.ajax=!!Va)&&m.ajaxTransport(function(c){if(!c.crossDomain||m.support.cors){var a;return{send:function(d,k){var f,g,e=c.xhr();c.username?e.open(c.type,c.url,c.async,c.username,c.password):e.open(c.type,c.url,c.async);if(c.xhrFields)for(g in c.xhrFields)e[g]=c.xhrFields[g];c.mimeType&&e.overrideMimeType&&e.overrideMimeType(c.mimeType);!c.crossDomain&&
!d["X-Requested-With"]&&(d["X-Requested-With"]="XMLHttpRequest");try{for(g in d)e.setRequestHeader(g,d[g])}catch(r){}e.send(c.hasContent&&c.data||null);a=function(d,b){var g,r,h,p;try{if(a&&(b||4===e.readyState))if(a=n,f&&(e.onreadystatechange=m.noop,Nb&&delete Pa[f]),b)4!==e.readyState&&e.abort();else{p={};g=e.status;r=e.getAllResponseHeaders();"string"===typeof e.responseText&&(p.text=e.responseText);try{h=e.statusText}catch(o){h=""}!g&&c.isLocal&&!c.crossDomain?g=p.text?200:404:1223===g&&(g=204)}}catch(j){b||
k(-1,j)}p&&k(g,h,p,r)};c.async?4===e.readyState?setTimeout(a):(f=++Ed,Nb&&(Pa||(Pa={},m(b).unload(Nb)),Pa[f]=a),e.onreadystatechange=a):a()},abort:function(){a&&a(n,!0)}}}});var Ka,lb,Fd=/^(?:toggle|show|hide)$/,xc=RegExp("^(?:([+-])\x3d|)("+Ya+")([a-z%]*)$","i"),Gd=/queueHooks$/,Xa=[function(a,d,k){var b,f,g,e,r,h=this,p={},o=a.style,j=a.nodeType&&c(a),l=m._data(a,"fxshow");k.queue||(e=m._queueHooks(a,"fx"),null==e.unqueued&&(e.unqueued=0,r=e.empty.fire,e.empty.fire=function(){e.unqueued||r()}),
e.unqueued++,h.always(function(){h.always(function(){e.unqueued--;m.queue(a,"fx").length||e.empty.fire()})}));if(1===a.nodeType&&("height"in d||"width"in d))k.overflow=[o.overflow,o.overflowX,o.overflowY],"inline"===m.css(a,"display")&&"none"===m.css(a,"float")&&(!m.support.inlineBlockNeedsLayout||"inline"===F(a.nodeName)?o.display="inline-block":o.zoom=1);k.overflow&&(o.overflow="hidden",m.support.shrinkWrapBlocks||h.always(function(){o.overflow=k.overflow[0];o.overflowX=k.overflow[1];o.overflowY=
k.overflow[2]}));for(b in d)if(f=d[b],Fd.exec(f)&&(delete d[b],g=g||"toggle"===f,f!==(j?"hide":"show")))p[b]=l&&l[b]||m.style(a,b);if(!m.isEmptyObject(p))for(b in l?"hidden"in l&&(j=l.hidden):l=m._data(a,"fxshow",{}),g&&(l.hidden=!j),j?m(a).show():h.done(function(){m(a).hide()}),h.done(function(){var c;m._removeData(a,"fxshow");for(c in p)m.style(a,c,p[c])}),p)d=ca(j?l[b]:0,b,h),b in l||(l[b]=d.start,j&&(d.end=d.start,d.start="width"===b||"height"===b?1:0))}],Ra={"*":[function(c,a){var d=this.createTween(c,
a),k=d.cur(),b=xc.exec(a),f=b&&b[3]||(m.cssNumber[c]?"":"px"),g=(m.cssNumber[c]||"px"!==f&&+k)&&xc.exec(m.css(d.elem,c)),e=1,r=20;if(g&&g[3]!==f){f=f||g[3];b=b||[];g=+k||1;do e=e||".5",g/=e,m.style(d.elem,c,g+f);while(e!==(e=d.cur()/k)&&1!==e&&--r)}b&&(g=d.start=+g||+k||0,d.unit=f,d.end=b[1]?g+(b[1]+1)*b[2]:+b[2]);return d}]};m.Animation=m.extend(da,{tweener:function(c,a){m.isFunction(c)?(a=c,c=["*"]):c=c.split(" ");for(var d,k=0,b=c.length;k<b;k++)d=c[k],Ra[d]=Ra[d]||[],Ra[d].unshift(a)},prefilter:function(c,
a){a?Xa.unshift(c):Xa.push(c)}});m.Tween=U;U.prototype={constructor:U,init:function(c,a,d,k,b,f){this.elem=c;this.prop=d;this.easing=b||"swing";this.options=a;this.start=this.now=this.cur();this.end=k;this.unit=f||(m.cssNumber[d]?"":"px")},cur:function(){var c=U.propHooks[this.prop];return c&&c.get?c.get(this):U.propHooks._default.get(this)},run:function(c){var a,d=U.propHooks[this.prop];this.pos=this.options.duration?a=m.easing[this.easing](c,this.options.duration*c,0,1,this.options.duration):a=
c;this.now=(this.end-this.start)*a+this.start;this.options.step&&this.options.step.call(this.elem,this.now,this);d&&d.set?d.set(this):U.propHooks._default.set(this);return this}};U.prototype.init.prototype=U.prototype;U.propHooks={_default:{get:function(c){if(null!=c.elem[c.prop]&&(!c.elem.style||null==c.elem.style[c.prop]))return c.elem[c.prop];c=m.css(c.elem,c.prop,"");return!c||"auto"===c?0:c},set:function(c){if(m.fx.step[c.prop])m.fx.step[c.prop](c);else c.elem.style&&(null!=c.elem.style[m.cssProps[c.prop]]||
m.cssHooks[c.prop])?m.style(c.elem,c.prop,c.now+c.unit):c.elem[c.prop]=c.now}}};U.propHooks.scrollTop=U.propHooks.scrollLeft={set:function(c){c.elem.nodeType&&c.elem.parentNode&&(c.elem[c.prop]=c.now)}};m.each(["toggle","show","hide"],function(c,a){var d=m.fn[a];m.fn[a]=function(c,k,b){return null==c||"boolean"===typeof c?d.apply(this,arguments):this.animate(S(a,!0),c,k,b)}});m.fn.extend({fadeTo:function(a,d,k,b){return this.filter(c).css("opacity",0).show().end().animate({opacity:d},a,k,b)},animate:function(c,
a,d,k){var b=m.isEmptyObject(c),f=m.speed(a,d,k);a=function(){var a=da(this,m.extend({},c),f);(b||m._data(this,"finish"))&&a.stop(!0)};a.finish=a;return b||!1===f.queue?this.each(a):this.queue(f.queue,a)},stop:function(c,a,d){var k=function(c){var a=c.stop;delete c.stop;a(d)};"string"!==typeof c&&(d=a,a=c,c=n);a&&!1!==c&&this.queue(c||"fx",[]);return this.each(function(){var a=!0,b=null!=c&&c+"queueHooks",f=m.timers,g=m._data(this);if(b)g[b]&&g[b].stop&&k(g[b]);else for(b in g)g[b]&&(g[b].stop&&Gd.test(b))&&
k(g[b]);for(b=f.length;b--;)if(f[b].elem===this&&(null==c||f[b].queue===c))f[b].anim.stop(d),a=!1,f.splice(b,1);(a||!d)&&m.dequeue(this,c)})},finish:function(c){!1!==c&&(c=c||"fx");return this.each(function(){var a,d=m._data(this),k=d[c+"queue"];a=d[c+"queueHooks"];var b=m.timers,f=k?k.length:0;d.finish=!0;m.queue(this,c,[]);a&&a.stop&&a.stop.call(this,!0);for(a=b.length;a--;)b[a].elem===this&&b[a].queue===c&&(b[a].anim.stop(!0),b.splice(a,1));for(a=0;a<f;a++)k[a]&&k[a].finish&&k[a].finish.call(this);
delete d.finish})}});m.each({slideDown:S("show"),slideUp:S("hide"),slideToggle:S("toggle"),fadeIn:{opacity:"show"},fadeOut:{opacity:"hide"},fadeToggle:{opacity:"toggle"}},function(c,a){m.fn[c]=function(c,d,k){return this.animate(a,c,d,k)}});m.speed=function(c,a,d){var k=c&&"object"===typeof c?m.extend({},c):{complete:d||!d&&a||m.isFunction(c)&&c,duration:c,easing:d&&a||a&&!m.isFunction(a)&&a};k.duration=m.fx.off?0:"number"===typeof k.duration?k.duration:k.duration in m.fx.speeds?m.fx.speeds[k.duration]:
m.fx.speeds._default;if(null==k.queue||!0===k.queue)k.queue="fx";k.old=k.complete;k.complete=function(){m.isFunction(k.old)&&k.old.call(this);k.queue&&m.dequeue(this,k.queue)};return k};m.easing={linear:function(c){return c},swing:function(c){return 0.5-Math.cos(c*Math.PI)/2}};m.timers=[];m.fx=U.prototype.init;m.fx.tick=function(){var c,a=m.timers,d=0;for(Ka=m.now();d<a.length;d++)c=a[d],!c()&&a[d]===c&&a.splice(d--,1);a.length||m.fx.stop();Ka=n};m.fx.timer=function(c){c()&&m.timers.push(c)&&m.fx.start()};
m.fx.interval=13;m.fx.start=function(){lb||(lb=setInterval(m.fx.tick,m.fx.interval))};m.fx.stop=function(){clearInterval(lb);lb=null};m.fx.speeds={slow:600,fast:200,_default:400};m.fx.step={};m.expr&&m.expr.filters&&(m.expr.filters.animated=function(c){return m.grep(m.timers,function(a){return c===a.elem}).length});m.fn.offset=function(c){if(arguments.length)return c===n?this:this.each(function(a){m.offset.setOffset(this,c,a)});var a,d,k={top:0,left:0},b=(d=this[0])&&d.ownerDocument;if(b){a=b.documentElement;
if(!m.contains(a,d))return k;typeof d.getBoundingClientRect!==$&&(k=d.getBoundingClientRect());d=ja(b);return{top:k.top+(d.pageYOffset||a.scrollTop)-(a.clientTop||0),left:k.left+(d.pageXOffset||a.scrollLeft)-(a.clientLeft||0)}}};m.offset={setOffset:function(c,a,d){var k=m.css(c,"position");"static"===k&&(c.style.position="relative");var b=m(c),f=b.offset(),g=m.css(c,"top"),e=m.css(c,"left"),r={},h={};("absolute"===k||"fixed"===k)&&-1<m.inArray("auto",[g,e])?(h=b.position(),k=h.top,e=h.left):(k=parseFloat(g)||
0,e=parseFloat(e)||0);m.isFunction(a)&&(a=a.call(c,d,f));null!=a.top&&(r.top=a.top-f.top+k);null!=a.left&&(r.left=a.left-f.left+e);"using"in a?a.using.call(c,r):b.css(r)}};m.fn.extend({position:function(){if(this[0]){var c,a,d={top:0,left:0},k=this[0];"fixed"===m.css(k,"position")?a=k.getBoundingClientRect():(c=this.offsetParent(),a=this.offset(),m.nodeName(c[0],"html")||(d=c.offset()),d.top+=m.css(c[0],"borderTopWidth",!0),d.left+=m.css(c[0],"borderLeftWidth",!0));return{top:a.top-d.top-m.css(k,
"marginTop",!0),left:a.left-d.left-m.css(k,"marginLeft",!0)}}},offsetParent:function(){return this.map(function(){for(var c=this.offsetParent||ba;c&&!m.nodeName(c,"html")&&"static"===m.css(c,"position");)c=c.offsetParent;return c||ba})}});m.each({scrollLeft:"pageXOffset",scrollTop:"pageYOffset"},function(c,a){var d=/Y/.test(a);m.fn[c]=function(k){return m.access(this,function(c,k,b){var f=ja(c);if(b===n)return f?a in f?f[a]:f.document.documentElement[k]:c[k];f?f.scrollTo(!d?b:m(f).scrollLeft(),d?
b:m(f).scrollTop()):c[k]=b},c,k,arguments.length,null)}});m.each({Height:"height",Width:"width"},function(c,a){m.each({padding:"inner"+c,content:a,"":"outer"+c},function(d,k){m.fn[k]=function(k,b){var f=arguments.length&&(d||"boolean"!==typeof k),g=d||(!0===k||!0===b?"margin":"border");return m.access(this,function(a,d,k){return m.isWindow(a)?a.document.documentElement["client"+c]:9===a.nodeType?(d=a.documentElement,Math.max(a.body["scroll"+c],d["scroll"+c],a.body["offset"+c],d["offset"+c],d["client"+
c])):k===n?m.css(a,d,g):m.style(a,d,k,g)},a,f?k:n,f,null)}})});m.fn.size=function(){return this.length};m.fn.andSelf=m.fn.addBack;j.jQuery=m})(window,ChemDoodle.lib);
(function(b){"function"===typeof define&&define.amd?define(["jquery"],b):"object"===typeof exports?module.exports=b:b(ChemDoodle.lib.jQuery)})(function(b){function j(f){var r=f||window.event,h=e.call(arguments,1),j=0,l=0,t=0,u=0;f=b.event.fix(r);f.type="mousewheel";"detail"in r&&(t=-1*r.detail);"wheelDelta"in r&&(t=r.wheelDelta);"wheelDeltaY"in r&&(t=r.wheelDeltaY);"wheelDeltaX"in r&&(l=-1*r.wheelDeltaX);"axis"in r&&r.axis===r.HORIZONTAL_AXIS&&(l=-1*t,t=0);j=0===t?l:t;"deltaY"in r&&(j=t=-1*r.deltaY);
"deltaX"in r&&(l=r.deltaX,0===t&&(j=-1*l));if(!(0===t&&0===l)){1===r.deltaMode?(r=b.data(this,"mousewheel-line-height"),j*=r,t*=r,l*=r):2===r.deltaMode&&(r=b.data(this,"mousewheel-page-height"),j*=r,t*=r,l*=r);u=Math.max(Math.abs(t),Math.abs(l));if(!d||u<d)d=u,120===d&&(g=!0,d/=40);g&&(j/=40,l/=40,t/=40);j=Math[1<=j?"floor":"ceil"](j/d);l=Math[1<=l?"floor":"ceil"](l/d);t=Math[1<=t?"floor":"ceil"](t/d);f.deltaX=l;f.deltaY=t;f.deltaFactor=d;f.deltaMode=0;h.unshift(f,j,l,t);a&&clearTimeout(a);a=setTimeout(n,
200);return(b.event.dispatch||b.event.handle).apply(this,h)}}function n(){g=d=null}var l=["wheel","mousewheel","DOMMouseScroll","MozMousePixelScroll"],h="onwheel"in document||9<=document.documentMode?["wheel"]:["mousewheel","DomMouseScroll","MozMousePixelScroll"],e=Array.prototype.slice,g,a,d;if(b.event.fixHooks)for(var r=l.length;r;)b.event.fixHooks[l[--r]]=b.event.mouseHooks;var f=b.event.special.mousewheel={version:"3.1.8",setup:function(){if(this.addEventListener)for(var a=h.length;a;)this.addEventListener(h[--a],
j,!1);else this.onmousewheel=j;b.data(this,"mousewheel-line-height",f.getLineHeight(this));b.data(this,"mousewheel-page-height",f.getPageHeight(this))},teardown:function(){if(this.removeEventListener)for(var a=h.length;a;)this.removeEventListener(h[--a],j,!1);else this.onmousewheel=null},getLineHeight:function(a){return parseInt(b(a)["offsetParent"in b.fn?"offsetParent":"parent"]().css("fontSize"),10)},getPageHeight:function(a){return b(a).height()}};b.fn.extend({mousewheel:function(a){return a?this.bind("mousewheel",
a):this.trigger("mousewheel")},unmousewheel:function(a){return this.unbind("mousewheel",a)}})});
(function(b,j){"object"===typeof exports?module.exports=j(global):"function"===typeof define&&define.amd?define([],function(){return j(b)}):j(b)})(ChemDoodle.lib,function(b){function j(c){return g=c}function n(){return g="undefined"!==typeof Float32Array?Float32Array:Array}var l={};if("undefined"!=typeof Float32Array){var h=new Float32Array(1),e=new Int32Array(h.buffer);l.invsqrt=function(c){h[0]=c;e[0]=1597463007-(e[0]>>1);var a=h[0];return a*(1.5-0.5*c*a*a)}}else l.invsqrt=function(c){return 1/
Math.sqrt(c)};var g=null;n();var a={create:function(c){var a=new g(3);c?(a[0]=c[0],a[1]=c[1],a[2]=c[2]):a[0]=a[1]=a[2]=0;return a},createFrom:function(c,a,d){var b=new g(3);b[0]=c;b[1]=a;b[2]=d;return b},set:function(c,a){a[0]=c[0];a[1]=c[1];a[2]=c[2];return a},equal:function(c,a){return c===a||1E-6>Math.abs(c[0]-a[0])&&1E-6>Math.abs(c[1]-a[1])&&1E-6>Math.abs(c[2]-a[2])},add:function(c,a,d){if(!d||c===d)return c[0]+=a[0],c[1]+=a[1],c[2]+=a[2],c;d[0]=c[0]+a[0];d[1]=c[1]+a[1];d[2]=c[2]+a[2];return d},
subtract:function(c,a,d){if(!d||c===d)return c[0]-=a[0],c[1]-=a[1],c[2]-=a[2],c;d[0]=c[0]-a[0];d[1]=c[1]-a[1];d[2]=c[2]-a[2];return d},multiply:function(c,a,d){if(!d||c===d)return c[0]*=a[0],c[1]*=a[1],c[2]*=a[2],c;d[0]=c[0]*a[0];d[1]=c[1]*a[1];d[2]=c[2]*a[2];return d},negate:function(c,a){a||(a=c);a[0]=-c[0];a[1]=-c[1];a[2]=-c[2];return a},scale:function(c,a,d){if(!d||c===d)return c[0]*=a,c[1]*=a,c[2]*=a,c;d[0]=c[0]*a;d[1]=c[1]*a;d[2]=c[2]*a;return d},normalize:function(c,a){a||(a=c);var d=c[0],
b=c[1],f=c[2],g=Math.sqrt(d*d+b*b+f*f);if(g){if(1===g)return a[0]=d,a[1]=b,a[2]=f,a}else return a[0]=0,a[1]=0,a[2]=0,a;g=1/g;a[0]=d*g;a[1]=b*g;a[2]=f*g;return a},cross:function(c,a,d){d||(d=c);var b=c[0],f=c[1];c=c[2];var g=a[0],e=a[1];a=a[2];d[0]=f*a-c*e;d[1]=c*g-b*a;d[2]=b*e-f*g;return d},length:function(c){var a=c[0],d=c[1];c=c[2];return Math.sqrt(a*a+d*d+c*c)},squaredLength:function(c){var a=c[0],d=c[1];c=c[2];return a*a+d*d+c*c},dot:function(c,a){return c[0]*a[0]+c[1]*a[1]+c[2]*a[2]},direction:function(c,
a,d){d||(d=c);var b=c[0]-a[0],f=c[1]-a[1];c=c[2]-a[2];a=Math.sqrt(b*b+f*f+c*c);if(!a)return d[0]=0,d[1]=0,d[2]=0,d;a=1/a;d[0]=b*a;d[1]=f*a;d[2]=c*a;return d},lerp:function(c,a,d,b){b||(b=c);b[0]=c[0]+d*(a[0]-c[0]);b[1]=c[1]+d*(a[1]-c[1]);b[2]=c[2]+d*(a[2]-c[2]);return b},dist:function(c,a){var d=a[0]-c[0],b=a[1]-c[1],f=a[2]-c[2];return Math.sqrt(d*d+b*b+f*f)}},d=null,r=new g(4);a.unproject=function(c,a,b,f,g){g||(g=c);d||(d=q.create());var e=d;r[0]=2*(c[0]-f[0])/f[2]-1;r[1]=2*(c[1]-f[1])/f[3]-1;r[2]=
2*c[2]-1;r[3]=1;q.multiply(b,a,e);if(!q.inverse(e))return null;q.multiplyVec4(e,r);if(0===r[3])return null;g[0]=r[0]/r[3];g[1]=r[1]/r[3];g[2]=r[2]/r[3];return g};var f=a.createFrom(1,0,0),p=a.createFrom(0,1,0),o=a.createFrom(0,0,1),w=a.create();a.rotationTo=function(c,d,b){b||(b=t.create());var g=a.dot(c,d);if(1<=g)t.set(u,b);else if(-0.999999>g)a.cross(f,c,w),1E-6>a.length(w)&&a.cross(p,c,w),1E-6>a.length(w)&&a.cross(o,c,w),a.normalize(w),t.fromAngleAxis(Math.PI,w,b);else{var g=Math.sqrt(2*(1+g)),
e=1/g;a.cross(c,d,w);b[0]=w[0]*e;b[1]=w[1]*e;b[2]=w[2]*e;b[3]=0.5*g;t.normalize(b)}1<b[3]?b[3]=1:-1>b[3]&&(b[3]=-1);return b};a.str=function(c){return"["+c[0]+", "+c[1]+", "+c[2]+"]"};var A={create:function(c){var a=new g(9);c?(a[0]=c[0],a[1]=c[1],a[2]=c[2],a[3]=c[3],a[4]=c[4],a[5]=c[5],a[6]=c[6],a[7]=c[7],a[8]=c[8]):a[0]=a[1]=a[2]=a[3]=a[4]=a[5]=a[6]=a[7]=a[8]=0;return a},createFrom:function(c,a,d,b,f,e,r,h,p){var o=new g(9);o[0]=c;o[1]=a;o[2]=d;o[3]=b;o[4]=f;o[5]=e;o[6]=r;o[7]=h;o[8]=p;return o},
determinant:function(c){var a=c[3],d=c[4],b=c[5],f=c[6],g=c[7],e=c[8];return c[0]*(e*d-b*g)+c[1]*(-e*a+b*f)+c[2]*(g*a-d*f)},inverse:function(c,a){var d=c[0],b=c[1],f=c[2],g=c[3],e=c[4],r=c[5],h=c[6],p=c[7],o=c[8],j=o*e-r*p,l=-o*g+r*h,w=p*g-e*h,n=d*j+b*l+f*w;if(!n)return null;n=1/n;a||(a=A.create());a[0]=j*n;a[1]=(-o*b+f*p)*n;a[2]=(r*b-f*e)*n;a[3]=l*n;a[4]=(o*d-f*h)*n;a[5]=(-r*d+f*g)*n;a[6]=w*n;a[7]=(-p*d+b*h)*n;a[8]=(e*d-b*g)*n;return a},multiply:function(c,a,d){d||(d=c);var b=c[0],f=c[1],g=c[2],
e=c[3],r=c[4],h=c[5],p=c[6],o=c[7];c=c[8];var j=a[0],l=a[1],w=a[2],n=a[3],q=a[4],t=a[5],A=a[6],u=a[7];a=a[8];d[0]=j*b+l*e+w*p;d[1]=j*f+l*r+w*o;d[2]=j*g+l*h+w*c;d[3]=n*b+q*e+t*p;d[4]=n*f+q*r+t*o;d[5]=n*g+q*h+t*c;d[6]=A*b+u*e+a*p;d[7]=A*f+u*r+a*o;d[8]=A*g+u*h+a*c;return d},multiplyVec2:function(c,a,d){d||(d=a);var b=a[0];a=a[1];d[0]=b*c[0]+a*c[3]+c[6];d[1]=b*c[1]+a*c[4]+c[7];return d},multiplyVec3:function(c,a,d){d||(d=a);var b=a[0],f=a[1];a=a[2];d[0]=b*c[0]+f*c[3]+a*c[6];d[1]=b*c[1]+f*c[4]+a*c[7];
d[2]=b*c[2]+f*c[5]+a*c[8];return d},set:function(c,a){a[0]=c[0];a[1]=c[1];a[2]=c[2];a[3]=c[3];a[4]=c[4];a[5]=c[5];a[6]=c[6];a[7]=c[7];a[8]=c[8];return a},equal:function(c,a){return c===a||1E-6>Math.abs(c[0]-a[0])&&1E-6>Math.abs(c[1]-a[1])&&1E-6>Math.abs(c[2]-a[2])&&1E-6>Math.abs(c[3]-a[3])&&1E-6>Math.abs(c[4]-a[4])&&1E-6>Math.abs(c[5]-a[5])&&1E-6>Math.abs(c[6]-a[6])&&1E-6>Math.abs(c[7]-a[7])&&1E-6>Math.abs(c[8]-a[8])},identity:function(c){c||(c=A.create());c[0]=1;c[1]=0;c[2]=0;c[3]=0;c[4]=1;c[5]=
0;c[6]=0;c[7]=0;c[8]=1;return c},transpose:function(c,a){if(!a||c===a){var d=c[1],b=c[2],f=c[5];c[1]=c[3];c[2]=c[6];c[3]=d;c[5]=c[7];c[6]=b;c[7]=f;return c}a[0]=c[0];a[1]=c[3];a[2]=c[6];a[3]=c[1];a[4]=c[4];a[5]=c[7];a[6]=c[2];a[7]=c[5];a[8]=c[8];return a},toMat4:function(c,a){a||(a=q.create());a[15]=1;a[14]=0;a[13]=0;a[12]=0;a[11]=0;a[10]=c[8];a[9]=c[7];a[8]=c[6];a[7]=0;a[6]=c[5];a[5]=c[4];a[4]=c[3];a[3]=0;a[2]=c[2];a[1]=c[1];a[0]=c[0];return a},str:function(c){return"["+c[0]+", "+c[1]+", "+c[2]+
", "+c[3]+", "+c[4]+", "+c[5]+", "+c[6]+", "+c[7]+", "+c[8]+"]"}},q={create:function(c){var a=new g(16);c&&(a[0]=c[0],a[1]=c[1],a[2]=c[2],a[3]=c[3],a[4]=c[4],a[5]=c[5],a[6]=c[6],a[7]=c[7],a[8]=c[8],a[9]=c[9],a[10]=c[10],a[11]=c[11],a[12]=c[12],a[13]=c[13],a[14]=c[14],a[15]=c[15]);return a},createFrom:function(c,a,d,b,f,e,r,h,p,o,j,l,w,n,q,t){var A=new g(16);A[0]=c;A[1]=a;A[2]=d;A[3]=b;A[4]=f;A[5]=e;A[6]=r;A[7]=h;A[8]=p;A[9]=o;A[10]=j;A[11]=l;A[12]=w;A[13]=n;A[14]=q;A[15]=t;return A},set:function(c,
a){a[0]=c[0];a[1]=c[1];a[2]=c[2];a[3]=c[3];a[4]=c[4];a[5]=c[5];a[6]=c[6];a[7]=c[7];a[8]=c[8];a[9]=c[9];a[10]=c[10];a[11]=c[11];a[12]=c[12];a[13]=c[13];a[14]=c[14];a[15]=c[15];return a},equal:function(c,a){return c===a||1E-6>Math.abs(c[0]-a[0])&&1E-6>Math.abs(c[1]-a[1])&&1E-6>Math.abs(c[2]-a[2])&&1E-6>Math.abs(c[3]-a[3])&&1E-6>Math.abs(c[4]-a[4])&&1E-6>Math.abs(c[5]-a[5])&&1E-6>Math.abs(c[6]-a[6])&&1E-6>Math.abs(c[7]-a[7])&&1E-6>Math.abs(c[8]-a[8])&&1E-6>Math.abs(c[9]-a[9])&&1E-6>Math.abs(c[10]-a[10])&&
1E-6>Math.abs(c[11]-a[11])&&1E-6>Math.abs(c[12]-a[12])&&1E-6>Math.abs(c[13]-a[13])&&1E-6>Math.abs(c[14]-a[14])&&1E-6>Math.abs(c[15]-a[15])},identity:function(c){c||(c=q.create());c[0]=1;c[1]=0;c[2]=0;c[3]=0;c[4]=0;c[5]=1;c[6]=0;c[7]=0;c[8]=0;c[9]=0;c[10]=1;c[11]=0;c[12]=0;c[13]=0;c[14]=0;c[15]=1;return c},transpose:function(c,a){if(!a||c===a){var d=c[1],b=c[2],f=c[3],g=c[6],e=c[7],r=c[11];c[1]=c[4];c[2]=c[8];c[3]=c[12];c[4]=d;c[6]=c[9];c[7]=c[13];c[8]=b;c[9]=g;c[11]=c[14];c[12]=f;c[13]=e;c[14]=r;
return c}a[0]=c[0];a[1]=c[4];a[2]=c[8];a[3]=c[12];a[4]=c[1];a[5]=c[5];a[6]=c[9];a[7]=c[13];a[8]=c[2];a[9]=c[6];a[10]=c[10];a[11]=c[14];a[12]=c[3];a[13]=c[7];a[14]=c[11];a[15]=c[15];return a},determinant:function(c){var a=c[0],d=c[1],b=c[2],f=c[3],g=c[4],e=c[5],r=c[6],h=c[7],p=c[8],o=c[9],j=c[10],l=c[11],w=c[12],n=c[13],q=c[14];c=c[15];return w*o*r*f-p*n*r*f-w*e*j*f+g*n*j*f+p*e*q*f-g*o*q*f-w*o*b*h+p*n*b*h+w*d*j*h-a*n*j*h-p*d*q*h+a*o*q*h+w*e*b*l-g*n*b*l-w*d*r*l+a*n*r*l+g*d*q*l-a*e*q*l-p*e*b*c+g*o*b*
c+p*d*r*c-a*o*r*c-g*d*j*c+a*e*j*c},inverse:function(c,a){a||(a=c);var d=c[0],b=c[1],f=c[2],g=c[3],e=c[4],r=c[5],h=c[6],p=c[7],o=c[8],j=c[9],l=c[10],w=c[11],n=c[12],q=c[13],t=c[14],A=c[15],u=d*r-b*e,v=d*h-f*e,y=d*p-g*e,z=b*h-f*r,B=b*p-g*r,ba=f*p-g*h,ea=o*q-j*n,fa=o*t-l*n,X=o*A-w*n,ha=j*t-l*q,sa=j*A-w*q,qa=l*A-w*t,R=u*qa-v*sa+y*ha+z*X-B*fa+ba*ea;if(!R)return null;R=1/R;a[0]=(r*qa-h*sa+p*ha)*R;a[1]=(-b*qa+f*sa-g*ha)*R;a[2]=(q*ba-t*B+A*z)*R;a[3]=(-j*ba+l*B-w*z)*R;a[4]=(-e*qa+h*X-p*fa)*R;a[5]=(d*qa-f*
X+g*fa)*R;a[6]=(-n*ba+t*y-A*v)*R;a[7]=(o*ba-l*y+w*v)*R;a[8]=(e*sa-r*X+p*ea)*R;a[9]=(-d*sa+b*X-g*ea)*R;a[10]=(n*B-q*y+A*u)*R;a[11]=(-o*B+j*y-w*u)*R;a[12]=(-e*ha+r*fa-h*ea)*R;a[13]=(d*ha-b*fa+f*ea)*R;a[14]=(-n*z+q*v-t*u)*R;a[15]=(o*z-j*v+l*u)*R;return a},toRotationMat:function(c,a){a||(a=q.create());a[0]=c[0];a[1]=c[1];a[2]=c[2];a[3]=c[3];a[4]=c[4];a[5]=c[5];a[6]=c[6];a[7]=c[7];a[8]=c[8];a[9]=c[9];a[10]=c[10];a[11]=c[11];a[12]=0;a[13]=0;a[14]=0;a[15]=1;return a},toMat3:function(c,a){a||(a=A.create());
a[0]=c[0];a[1]=c[1];a[2]=c[2];a[3]=c[4];a[4]=c[5];a[5]=c[6];a[6]=c[8];a[7]=c[9];a[8]=c[10];return a},toInverseMat3:function(c,a){var d=c[0],b=c[1],f=c[2],g=c[4],e=c[5],r=c[6],h=c[8],p=c[9],o=c[10],j=o*e-r*p,l=-o*g+r*h,w=p*g-e*h,n=d*j+b*l+f*w;if(!n)return null;n=1/n;a||(a=A.create());a[0]=j*n;a[1]=(-o*b+f*p)*n;a[2]=(r*b-f*e)*n;a[3]=l*n;a[4]=(o*d-f*h)*n;a[5]=(-r*d+f*g)*n;a[6]=w*n;a[7]=(-p*d+b*h)*n;a[8]=(e*d-b*g)*n;return a},multiply:function(c,a,d){d||(d=c);var b=c[0],f=c[1],g=c[2],e=c[3],r=c[4],h=
c[5],p=c[6],o=c[7],j=c[8],l=c[9],w=c[10],n=c[11],q=c[12],t=c[13],A=c[14];c=c[15];var u=a[0],v=a[1],y=a[2],z=a[3];d[0]=u*b+v*r+y*j+z*q;d[1]=u*f+v*h+y*l+z*t;d[2]=u*g+v*p+y*w+z*A;d[3]=u*e+v*o+y*n+z*c;u=a[4];v=a[5];y=a[6];z=a[7];d[4]=u*b+v*r+y*j+z*q;d[5]=u*f+v*h+y*l+z*t;d[6]=u*g+v*p+y*w+z*A;d[7]=u*e+v*o+y*n+z*c;u=a[8];v=a[9];y=a[10];z=a[11];d[8]=u*b+v*r+y*j+z*q;d[9]=u*f+v*h+y*l+z*t;d[10]=u*g+v*p+y*w+z*A;d[11]=u*e+v*o+y*n+z*c;u=a[12];v=a[13];y=a[14];z=a[15];d[12]=u*b+v*r+y*j+z*q;d[13]=u*f+v*h+y*l+z*t;
d[14]=u*g+v*p+y*w+z*A;d[15]=u*e+v*o+y*n+z*c;return d},multiplyVec3:function(c,a,d){d||(d=a);var b=a[0],f=a[1];a=a[2];d[0]=c[0]*b+c[4]*f+c[8]*a+c[12];d[1]=c[1]*b+c[5]*f+c[9]*a+c[13];d[2]=c[2]*b+c[6]*f+c[10]*a+c[14];return d},multiplyVec4:function(c,a,d){d||(d=a);var b=a[0],f=a[1],g=a[2];a=a[3];d[0]=c[0]*b+c[4]*f+c[8]*g+c[12]*a;d[1]=c[1]*b+c[5]*f+c[9]*g+c[13]*a;d[2]=c[2]*b+c[6]*f+c[10]*g+c[14]*a;d[3]=c[3]*b+c[7]*f+c[11]*g+c[15]*a;return d},translate:function(c,a,d){var b=a[0],f=a[1];a=a[2];var g,e,
r,h,p,o,j,l,w,n,q,t;if(!d||c===d)return c[12]=c[0]*b+c[4]*f+c[8]*a+c[12],c[13]=c[1]*b+c[5]*f+c[9]*a+c[13],c[14]=c[2]*b+c[6]*f+c[10]*a+c[14],c[15]=c[3]*b+c[7]*f+c[11]*a+c[15],c;g=c[0];e=c[1];r=c[2];h=c[3];p=c[4];o=c[5];j=c[6];l=c[7];w=c[8];n=c[9];q=c[10];t=c[11];d[0]=g;d[1]=e;d[2]=r;d[3]=h;d[4]=p;d[5]=o;d[6]=j;d[7]=l;d[8]=w;d[9]=n;d[10]=q;d[11]=t;d[12]=g*b+p*f+w*a+c[12];d[13]=e*b+o*f+n*a+c[13];d[14]=r*b+j*f+q*a+c[14];d[15]=h*b+l*f+t*a+c[15];return d},scale:function(c,a,d){var b=a[0],f=a[1];a=a[2];
if(!d||c===d)return c[0]*=b,c[1]*=b,c[2]*=b,c[3]*=b,c[4]*=f,c[5]*=f,c[6]*=f,c[7]*=f,c[8]*=a,c[9]*=a,c[10]*=a,c[11]*=a,c;d[0]=c[0]*b;d[1]=c[1]*b;d[2]=c[2]*b;d[3]=c[3]*b;d[4]=c[4]*f;d[5]=c[5]*f;d[6]=c[6]*f;d[7]=c[7]*f;d[8]=c[8]*a;d[9]=c[9]*a;d[10]=c[10]*a;d[11]=c[11]*a;d[12]=c[12];d[13]=c[13];d[14]=c[14];d[15]=c[15];return d},rotate:function(c,a,d,b){var f=d[0],g=d[1];d=d[2];var e=Math.sqrt(f*f+g*g+d*d),r,h,p,o,j,l,w,n,q,t,A,u,v,y,z,B,ba,ea,fa,X;if(!e)return null;1!==e&&(e=1/e,f*=e,g*=e,d*=e);r=Math.sin(a);
h=Math.cos(a);p=1-h;a=c[0];e=c[1];o=c[2];j=c[3];l=c[4];w=c[5];n=c[6];q=c[7];t=c[8];A=c[9];u=c[10];v=c[11];y=f*f*p+h;z=g*f*p+d*r;B=d*f*p-g*r;ba=f*g*p-d*r;ea=g*g*p+h;fa=d*g*p+f*r;X=f*d*p+g*r;f=g*d*p-f*r;g=d*d*p+h;b?c!==b&&(b[12]=c[12],b[13]=c[13],b[14]=c[14],b[15]=c[15]):b=c;b[0]=a*y+l*z+t*B;b[1]=e*y+w*z+A*B;b[2]=o*y+n*z+u*B;b[3]=j*y+q*z+v*B;b[4]=a*ba+l*ea+t*fa;b[5]=e*ba+w*ea+A*fa;b[6]=o*ba+n*ea+u*fa;b[7]=j*ba+q*ea+v*fa;b[8]=a*X+l*f+t*g;b[9]=e*X+w*f+A*g;b[10]=o*X+n*f+u*g;b[11]=j*X+q*f+v*g;return b},
rotateX:function(c,a,d){var b=Math.sin(a);a=Math.cos(a);var f=c[4],g=c[5],e=c[6],r=c[7],h=c[8],p=c[9],o=c[10],j=c[11];d?c!==d&&(d[0]=c[0],d[1]=c[1],d[2]=c[2],d[3]=c[3],d[12]=c[12],d[13]=c[13],d[14]=c[14],d[15]=c[15]):d=c;d[4]=f*a+h*b;d[5]=g*a+p*b;d[6]=e*a+o*b;d[7]=r*a+j*b;d[8]=f*-b+h*a;d[9]=g*-b+p*a;d[10]=e*-b+o*a;d[11]=r*-b+j*a;return d},rotateY:function(c,a,d){var b=Math.sin(a);a=Math.cos(a);var f=c[0],g=c[1],e=c[2],r=c[3],h=c[8],p=c[9],o=c[10],j=c[11];d?c!==d&&(d[4]=c[4],d[5]=c[5],d[6]=c[6],d[7]=
c[7],d[12]=c[12],d[13]=c[13],d[14]=c[14],d[15]=c[15]):d=c;d[0]=f*a+h*-b;d[1]=g*a+p*-b;d[2]=e*a+o*-b;d[3]=r*a+j*-b;d[8]=f*b+h*a;d[9]=g*b+p*a;d[10]=e*b+o*a;d[11]=r*b+j*a;return d},rotateZ:function(c,a,d){var b=Math.sin(a);a=Math.cos(a);var f=c[0],g=c[1],e=c[2],r=c[3],h=c[4],p=c[5],o=c[6],j=c[7];d?c!==d&&(d[8]=c[8],d[9]=c[9],d[10]=c[10],d[11]=c[11],d[12]=c[12],d[13]=c[13],d[14]=c[14],d[15]=c[15]):d=c;d[0]=f*a+h*b;d[1]=g*a+p*b;d[2]=e*a+o*b;d[3]=r*a+j*b;d[4]=f*-b+h*a;d[5]=g*-b+p*a;d[6]=e*-b+o*a;d[7]=r*
-b+j*a;return d},frustum:function(c,a,d,b,f,g,e){e||(e=q.create());var r=a-c,h=b-d,p=g-f;e[0]=2*f/r;e[1]=0;e[2]=0;e[3]=0;e[4]=0;e[5]=2*f/h;e[6]=0;e[7]=0;e[8]=(a+c)/r;e[9]=(b+d)/h;e[10]=-(g+f)/p;e[11]=-1;e[12]=0;e[13]=0;e[14]=-(2*g*f)/p;e[15]=0;return e},perspective:function(c,a,d,b,f){c=d*Math.tan(c*Math.PI/360);a*=c;return q.frustum(-a,a,-c,c,d,b,f)},ortho:function(c,a,d,b,f,g,e){e||(e=q.create());var r=a-c,h=b-d,p=g-f;e[0]=2/r;e[1]=0;e[2]=0;e[3]=0;e[4]=0;e[5]=2/h;e[6]=0;e[7]=0;e[8]=0;e[9]=0;e[10]=
-2/p;e[11]=0;e[12]=-(c+a)/r;e[13]=-(b+d)/h;e[14]=-(g+f)/p;e[15]=1;return e},lookAt:function(c,a,d,b){b||(b=q.create());var f,g,e,r,h,p,o,j,l=c[0],w=c[1];c=c[2];e=d[0];r=d[1];g=d[2];o=a[0];d=a[1];f=a[2];if(l===o&&w===d&&c===f)return q.identity(b);a=l-o;d=w-d;o=c-f;j=1/Math.sqrt(a*a+d*d+o*o);a*=j;d*=j;o*=j;f=r*o-g*d;g=g*a-e*o;e=e*d-r*a;(j=Math.sqrt(f*f+g*g+e*e))?(j=1/j,f*=j,g*=j,e*=j):e=g=f=0;r=d*e-o*g;h=o*f-a*e;p=a*g-d*f;(j=Math.sqrt(r*r+h*h+p*p))?(j=1/j,r*=j,h*=j,p*=j):p=h=r=0;b[0]=f;b[1]=r;b[2]=
a;b[3]=0;b[4]=g;b[5]=h;b[6]=d;b[7]=0;b[8]=e;b[9]=p;b[10]=o;b[11]=0;b[12]=-(f*l+g*w+e*c);b[13]=-(r*l+h*w+p*c);b[14]=-(a*l+d*w+o*c);b[15]=1;return b},fromRotationTranslation:function(c,a,d){d||(d=q.create());var b=c[0],f=c[1],g=c[2],e=c[3],r=b+b,h=f+f,p=g+g;c=b*r;var o=b*h,b=b*p,j=f*h,f=f*p,g=g*p,r=e*r,h=e*h,e=e*p;d[0]=1-(j+g);d[1]=o+e;d[2]=b-h;d[3]=0;d[4]=o-e;d[5]=1-(c+g);d[6]=f+r;d[7]=0;d[8]=b+h;d[9]=f-r;d[10]=1-(c+j);d[11]=0;d[12]=a[0];d[13]=a[1];d[14]=a[2];d[15]=1;return d},str:function(c){return"["+
c[0]+", "+c[1]+", "+c[2]+", "+c[3]+", "+c[4]+", "+c[5]+", "+c[6]+", "+c[7]+", "+c[8]+", "+c[9]+", "+c[10]+", "+c[11]+", "+c[12]+", "+c[13]+", "+c[14]+", "+c[15]+"]"}},t={create:function(c){var a=new g(4);c?(a[0]=c[0],a[1]=c[1],a[2]=c[2],a[3]=c[3]):a[0]=a[1]=a[2]=a[3]=0;return a},createFrom:function(c,a,d,b){var f=new g(4);f[0]=c;f[1]=a;f[2]=d;f[3]=b;return f},set:function(c,a){a[0]=c[0];a[1]=c[1];a[2]=c[2];a[3]=c[3];return a},equal:function(c,a){return c===a||1E-6>Math.abs(c[0]-a[0])&&1E-6>Math.abs(c[1]-
a[1])&&1E-6>Math.abs(c[2]-a[2])&&1E-6>Math.abs(c[3]-a[3])},identity:function(c){c||(c=t.create());c[0]=0;c[1]=0;c[2]=0;c[3]=1;return c}},u=t.identity();t.calculateW=function(c,a){var d=c[0],b=c[1],f=c[2];if(!a||c===a)return c[3]=-Math.sqrt(Math.abs(1-d*d-b*b-f*f)),c;a[0]=d;a[1]=b;a[2]=f;a[3]=-Math.sqrt(Math.abs(1-d*d-b*b-f*f));return a};t.dot=function(c,a){return c[0]*a[0]+c[1]*a[1]+c[2]*a[2]+c[3]*a[3]};t.inverse=function(c,a){var d=c[0],b=c[1],f=c[2],g=c[3],d=(d=d*d+b*b+f*f+g*g)?1/d:0;if(!a||c===
a)return c[0]*=-d,c[1]*=-d,c[2]*=-d,c[3]*=d,c;a[0]=-c[0]*d;a[1]=-c[1]*d;a[2]=-c[2]*d;a[3]=c[3]*d;return a};t.conjugate=function(c,a){if(!a||c===a)return c[0]*=-1,c[1]*=-1,c[2]*=-1,c;a[0]=-c[0];a[1]=-c[1];a[2]=-c[2];a[3]=c[3];return a};t.length=function(c){var a=c[0],d=c[1],b=c[2];c=c[3];return Math.sqrt(a*a+d*d+b*b+c*c)};t.normalize=function(c,a){a||(a=c);var d=c[0],b=c[1],f=c[2],g=c[3],e=Math.sqrt(d*d+b*b+f*f+g*g);if(0===e)return a[0]=0,a[1]=0,a[2]=0,a[3]=0,a;e=1/e;a[0]=d*e;a[1]=b*e;a[2]=f*e;a[3]=
g*e;return a};t.add=function(c,a,d){if(!d||c===d)return c[0]+=a[0],c[1]+=a[1],c[2]+=a[2],c[3]+=a[3],c;d[0]=c[0]+a[0];d[1]=c[1]+a[1];d[2]=c[2]+a[2];d[3]=c[3]+a[3];return d};t.multiply=function(c,a,d){d||(d=c);var b=c[0],f=c[1],g=c[2];c=c[3];var e=a[0],r=a[1],h=a[2];a=a[3];d[0]=b*a+c*e+f*h-g*r;d[1]=f*a+c*r+g*e-b*h;d[2]=g*a+c*h+b*r-f*e;d[3]=c*a-b*e-f*r-g*h;return d};t.multiplyVec3=function(c,a,d){d||(d=a);var b=a[0],f=a[1],g=a[2];a=c[0];var e=c[1],r=c[2];c=c[3];var h=c*b+e*g-r*f,p=c*f+r*b-a*g,o=c*g+
a*f-e*b,b=-a*b-e*f-r*g;d[0]=h*c+b*-a+p*-r-o*-e;d[1]=p*c+b*-e+o*-a-h*-r;d[2]=o*c+b*-r+h*-e-p*-a;return d};t.scale=function(c,a,d){if(!d||c===d)return c[0]*=a,c[1]*=a,c[2]*=a,c[3]*=a,c;d[0]=c[0]*a;d[1]=c[1]*a;d[2]=c[2]*a;d[3]=c[3]*a;return d};t.toMat3=function(c,a){a||(a=A.create());var d=c[0],b=c[1],f=c[2],g=c[3],e=d+d,r=b+b,h=f+f,p=d*e,o=d*r,d=d*h,j=b*r,b=b*h,f=f*h,e=g*e,r=g*r,g=g*h;a[0]=1-(j+f);a[1]=o+g;a[2]=d-r;a[3]=o-g;a[4]=1-(p+f);a[5]=b+e;a[6]=d+r;a[7]=b-e;a[8]=1-(p+j);return a};t.toMat4=function(c,
a){a||(a=q.create());var d=c[0],b=c[1],f=c[2],g=c[3],e=d+d,r=b+b,h=f+f,p=d*e,o=d*r,d=d*h,j=b*r,b=b*h,f=f*h,e=g*e,r=g*r,g=g*h;a[0]=1-(j+f);a[1]=o+g;a[2]=d-r;a[3]=0;a[4]=o-g;a[5]=1-(p+f);a[6]=b+e;a[7]=0;a[8]=d+r;a[9]=b-e;a[10]=1-(p+j);a[11]=0;a[12]=0;a[13]=0;a[14]=0;a[15]=1;return a};t.slerp=function(c,a,d,b){b||(b=c);var f=c[0]*a[0]+c[1]*a[1]+c[2]*a[2]+c[3]*a[3],g,e;if(1<=Math.abs(f))return b!==c&&(b[0]=c[0],b[1]=c[1],b[2]=c[2],b[3]=c[3]),b;g=Math.acos(f);e=Math.sqrt(1-f*f);if(0.001>Math.abs(e))return b[0]=
0.5*c[0]+0.5*a[0],b[1]=0.5*c[1]+0.5*a[1],b[2]=0.5*c[2]+0.5*a[2],b[3]=0.5*c[3]+0.5*a[3],b;f=Math.sin((1-d)*g)/e;d=Math.sin(d*g)/e;b[0]=c[0]*f+a[0]*d;b[1]=c[1]*f+a[1]*d;b[2]=c[2]*f+a[2]*d;b[3]=c[3]*f+a[3]*d;return b};t.fromRotationMatrix=function(a,d){d||(d=t.create());var b=a[0]+a[4]+a[8],f;if(0<b)f=Math.sqrt(b+1),d[3]=0.5*f,f=0.5/f,d[0]=(a[7]-a[5])*f,d[1]=(a[2]-a[6])*f,d[2]=(a[3]-a[1])*f;else{f=t.fromRotationMatrix.s_iNext=t.fromRotationMatrix.s_iNext||[1,2,0];b=0;a[4]>a[0]&&(b=1);a[8]>a[3*b+b]&&
(b=2);var g=f[b],e=f[g];f=Math.sqrt(a[3*b+b]-a[3*g+g]-a[3*e+e]+1);d[b]=0.5*f;f=0.5/f;d[3]=(a[3*e+g]-a[3*g+e])*f;d[g]=(a[3*g+b]+a[3*b+g])*f;d[e]=(a[3*e+b]+a[3*b+e])*f}return d};A.toQuat4=t.fromRotationMatrix;var v=A.create();t.fromAxes=function(a,d,b,f){v[0]=d[0];v[3]=d[1];v[6]=d[2];v[1]=b[0];v[4]=b[1];v[7]=b[2];v[2]=a[0];v[5]=a[1];v[8]=a[2];return t.fromRotationMatrix(v,f)};t.identity=function(a){a||(a=t.create());a[0]=0;a[1]=0;a[2]=0;a[3]=1;return a};t.fromAngleAxis=function(a,d,b){b||(b=t.create());
a*=0.5;var f=Math.sin(a);b[3]=Math.cos(a);b[0]=f*d[0];b[1]=f*d[1];b[2]=f*d[2];return b};t.toAngleAxis=function(a,d){d||(d=a);var b=a[0]*a[0]+a[1]*a[1]+a[2]*a[2];0<b?(d[3]=2*Math.acos(a[3]),b=l.invsqrt(b),d[0]=a[0]*b,d[1]=a[1]*b,d[2]=a[2]*b):(d[3]=0,d[0]=1,d[1]=0,d[2]=0);return d};t.str=function(a){return"["+a[0]+", "+a[1]+", "+a[2]+", "+a[3]+"]"};var z={create:function(a){var d=new g(2);a?(d[0]=a[0],d[1]=a[1]):(d[0]=0,d[1]=0);return d},createFrom:function(a,d){var b=new g(2);b[0]=a;b[1]=d;return b},
add:function(a,d,b){b||(b=d);b[0]=a[0]+d[0];b[1]=a[1]+d[1];return b},subtract:function(a,d,b){b||(b=d);b[0]=a[0]-d[0];b[1]=a[1]-d[1];return b},multiply:function(a,d,b){b||(b=d);b[0]=a[0]*d[0];b[1]=a[1]*d[1];return b},divide:function(a,d,b){b||(b=d);b[0]=a[0]/d[0];b[1]=a[1]/d[1];return b},scale:function(a,d,b){b||(b=a);b[0]=a[0]*d;b[1]=a[1]*d;return b},dist:function(a,d){var b=d[0]-a[0],f=d[1]-a[1];return Math.sqrt(b*b+f*f)},set:function(a,d){d[0]=a[0];d[1]=a[1];return d},equal:function(a,d){return a===
d||1E-6>Math.abs(a[0]-d[0])&&1E-6>Math.abs(a[1]-d[1])},negate:function(a,d){d||(d=a);d[0]=-a[0];d[1]=-a[1];return d},normalize:function(a,d){d||(d=a);var b=a[0]*a[0]+a[1]*a[1];0<b?(b=Math.sqrt(b),d[0]=a[0]/b,d[1]=a[1]/b):d[0]=d[1]=0;return d},cross:function(a,d,b){a=a[0]*d[1]-a[1]*d[0];if(!b)return a;b[0]=b[1]=0;b[2]=a;return b},length:function(a){var d=a[0];a=a[1];return Math.sqrt(d*d+a*a)},squaredLength:function(a){var d=a[0];a=a[1];return d*d+a*a},dot:function(a,d){return a[0]*d[0]+a[1]*d[1]},
direction:function(a,d,b){b||(b=a);var f=a[0]-d[0];a=a[1]-d[1];d=f*f+a*a;if(!d)return b[0]=0,b[1]=0,b[2]=0,b;d=1/Math.sqrt(d);b[0]=f*d;b[1]=a*d;return b},lerp:function(a,d,b,f){f||(f=a);f[0]=a[0]+b*(d[0]-a[0]);f[1]=a[1]+b*(d[1]-a[1]);return f},str:function(a){return"["+a[0]+", "+a[1]+"]"}},y={create:function(a){var d=new g(4);a?(d[0]=a[0],d[1]=a[1],d[2]=a[2],d[3]=a[3]):d[0]=d[1]=d[2]=d[3]=0;return d},createFrom:function(a,d,b,f){var e=new g(4);e[0]=a;e[1]=d;e[2]=b;e[3]=f;return e},set:function(a,
d){d[0]=a[0];d[1]=a[1];d[2]=a[2];d[3]=a[3];return d},equal:function(a,d){return a===d||1E-6>Math.abs(a[0]-d[0])&&1E-6>Math.abs(a[1]-d[1])&&1E-6>Math.abs(a[2]-d[2])&&1E-6>Math.abs(a[3]-d[3])},identity:function(a){a||(a=y.create());a[0]=1;a[1]=0;a[2]=0;a[3]=1;return a},transpose:function(a,d){if(!d||a===d){var b=a[1];a[1]=a[2];a[2]=b;return a}d[0]=a[0];d[1]=a[2];d[2]=a[1];d[3]=a[3];return d},determinant:function(a){return a[0]*a[3]-a[2]*a[1]},inverse:function(a,d){d||(d=a);var b=a[0],f=a[1],g=a[2],
e=a[3],r=b*e-g*f;if(!r)return null;r=1/r;d[0]=e*r;d[1]=-f*r;d[2]=-g*r;d[3]=b*r;return d},multiply:function(a,d,b){b||(b=a);var f=a[0],g=a[1],e=a[2];a=a[3];b[0]=f*d[0]+g*d[2];b[1]=f*d[1]+g*d[3];b[2]=e*d[0]+a*d[2];b[3]=e*d[1]+a*d[3];return b},rotate:function(a,d,b){b||(b=a);var f=a[0],g=a[1],e=a[2];a=a[3];var r=Math.sin(d);d=Math.cos(d);b[0]=f*d+g*r;b[1]=f*-r+g*d;b[2]=e*d+a*r;b[3]=e*-r+a*d;return b},multiplyVec2:function(a,d,b){b||(b=d);var f=d[0];d=d[1];b[0]=f*a[0]+d*a[1];b[1]=f*a[2]+d*a[3];return b},
scale:function(a,d,b){b||(b=a);var f=a[1],g=a[2],e=a[3],r=d[0];d=d[1];b[0]=a[0]*r;b[1]=f*d;b[2]=g*r;b[3]=e*d;return b},str:function(a){return"["+a[0]+", "+a[1]+", "+a[2]+", "+a[3]+"]"}},B={create:function(a){var d=new g(4);a?(d[0]=a[0],d[1]=a[1],d[2]=a[2],d[3]=a[3]):(d[0]=0,d[1]=0,d[2]=0,d[3]=0);return d},createFrom:function(a,d,b,f){var e=new g(4);e[0]=a;e[1]=d;e[2]=b;e[3]=f;return e},add:function(a,d,b){b||(b=d);b[0]=a[0]+d[0];b[1]=a[1]+d[1];b[2]=a[2]+d[2];b[3]=a[3]+d[3];return b},subtract:function(a,
d,b){b||(b=d);b[0]=a[0]-d[0];b[1]=a[1]-d[1];b[2]=a[2]-d[2];b[3]=a[3]-d[3];return b},multiply:function(a,d,b){b||(b=d);b[0]=a[0]*d[0];b[1]=a[1]*d[1];b[2]=a[2]*d[2];b[3]=a[3]*d[3];return b},divide:function(a,d,b){b||(b=d);b[0]=a[0]/d[0];b[1]=a[1]/d[1];b[2]=a[2]/d[2];b[3]=a[3]/d[3];return b},scale:function(a,d,b){b||(b=a);b[0]=a[0]*d;b[1]=a[1]*d;b[2]=a[2]*d;b[3]=a[3]*d;return b},set:function(a,d){d[0]=a[0];d[1]=a[1];d[2]=a[2];d[3]=a[3];return d},equal:function(a,d){return a===d||1E-6>Math.abs(a[0]-d[0])&&
1E-6>Math.abs(a[1]-d[1])&&1E-6>Math.abs(a[2]-d[2])&&1E-6>Math.abs(a[3]-d[3])},negate:function(a,d){d||(d=a);d[0]=-a[0];d[1]=-a[1];d[2]=-a[2];d[3]=-a[3];return d},length:function(a){var d=a[0],b=a[1],f=a[2];a=a[3];return Math.sqrt(d*d+b*b+f*f+a*a)},squaredLength:function(a){var d=a[0],b=a[1],f=a[2];a=a[3];return d*d+b*b+f*f+a*a},lerp:function(a,d,b,f){f||(f=a);f[0]=a[0]+b*(d[0]-a[0]);f[1]=a[1]+b*(d[1]-a[1]);f[2]=a[2]+b*(d[2]-a[2]);f[3]=a[3]+b*(d[3]-a[3]);return f},str:function(a){return"["+a[0]+", "+
a[1]+", "+a[2]+", "+a[3]+"]"}};b&&(b.glMatrixArrayType=g,b.MatrixArray=g,b.setMatrixArrayType=j,b.determineMatrixArrayType=n,b.glMath=l,b.vec2=z,b.vec3=a,b.vec4=B,b.mat2=y,b.mat3=A,b.mat4=q,b.quat4=t);return{glMatrixArrayType:g,MatrixArray:g,setMatrixArrayType:j,determineMatrixArrayType:n,glMath:l,vec2:z,vec3:a,vec4:B,mat2:y,mat3:A,mat4:q,quat4:t}});
ChemDoodle.animations=function(b){var j={};b.requestAnimFrame=b.requestAnimationFrame||b.webkitRequestAnimationFrame||b.mozRequestAnimationFrame||b.oRequestAnimationFrame||b.msRequestAnimationFrame||function(j){b.setTimeout(j,1E3/60)};j.requestInterval=function(j,l){function h(){(new Date).getTime()-e>=l&&(j.call(),e=(new Date).getTime());g.value=b.requestAnimFrame(h)}if(!b.requestAnimationFrame&&!b.webkitRequestAnimationFrame&&(!b.mozRequestAnimationFrame||!b.mozCancelRequestAnimationFrame)&&!b.oRequestAnimationFrame&&
!b.msRequestAnimationFrame)return b.setInterval(j,l);var e=(new Date).getTime(),g={};g.value=b.requestAnimFrame(h);return g};j.clearRequestInterval=function(j){b.cancelAnimationFrame?b.cancelAnimationFrame(j.value):b.webkitCancelAnimationFrame?b.webkitCancelAnimationFrame(j.value):b.webkitCancelRequestAnimationFrame?b.webkitCancelRequestAnimationFrame(j.value):b.mozCancelRequestAnimationFrame?b.mozCancelRequestAnimationFrame(j.value):b.oCancelRequestAnimationFrame?b.oCancelRequestAnimationFrame(j.value):
b.msCancelRequestAnimationFrame?b.msCancelRequestAnimationFrame(j.value):clearInterval(j)};j.requestTimeout=function(j,l){function h(){(new Date).getTime()-e>=l?j.call():g.value=b.requestAnimFrame(h)}if(!b.requestAnimationFrame&&!b.webkitRequestAnimationFrame&&(!b.mozRequestAnimationFrame||!b.mozCancelRequestAnimationFrame)&&!b.oRequestAnimationFrame&&!b.msRequestAnimationFrame)return b.setTimeout(j,l);var e=(new Date).getTime(),g={};g.value=b.requestAnimFrame(h);return g};j.clearRequestTimeout=function(j){b.cancelAnimationFrame?
b.cancelAnimationFrame(j.value):b.webkitCancelAnimationFrame?b.webkitCancelAnimationFrame(j.value):b.webkitCancelRequestAnimationFrame?b.webkitCancelRequestAnimationFrame(j.value):b.mozCancelRequestAnimationFrame?b.mozCancelRequestAnimationFrame(j.value):b.oCancelRequestAnimationFrame?b.oCancelRequestAnimationFrame(j.value):b.msCancelRequestAnimationFrame?b.msCancelRequestAnimationFrame(j.value):clearTimeout(j)};return j}(window);
ChemDoodle.extensions=function(b,j,n){return{stringStartsWith:function(b,h){return b.slice(0,h.length)===h},vec3AngleFrom:function(b,h){var e=j.length(b),g=j.length(h),e=j.dot(b,h)/e/g;return n.acos(e)},contextHashTo:function(j,h,e,g,a,d,r){var f=0,p=(new b.Point(h,e)).distance(new b.Point(g,a)),o=!1,w=h,n=e;h=g-h;for(e=a-e;f<p;){if(o)if(f+r>p){j.moveTo(g,a);break}else{var q=r/p,w=w+q*h,n=n+q*e;j.moveTo(w,n);f+=r}else if(f+d>p){j.lineTo(g,a);break}else q=d/p,w+=q*h,n+=q*e,j.lineTo(w,n),f+=d;o=!o}},
contextRoundRect:function(b,h,e,g,a,d){b.beginPath();b.moveTo(h+d,e);b.lineTo(h+g-d,e);b.quadraticCurveTo(h+g,e,h+g,e+d);b.lineTo(h+g,e+a-d);b.quadraticCurveTo(h+g,e+a,h+g-d,e+a);b.lineTo(h+d,e+a);b.quadraticCurveTo(h,e+a,h,e+a-d);b.lineTo(h,e+d);b.quadraticCurveTo(h,e,h+d,e);b.closePath()},contextEllipse:function(b,h,e,g,a){var d=0.5522848*(g/2),r=0.5522848*(a/2),f=h+g,p=e+a;g=h+g/2;a=e+a/2;b.beginPath();b.moveTo(h,a);b.bezierCurveTo(h,a-r,g-d,e,g,e);b.bezierCurveTo(g+d,e,f,a-r,f,a);b.bezierCurveTo(f,
a+r,g+d,p,g,p);b.bezierCurveTo(g-d,p,h,a+r,h,a);b.closePath()},getFontString:function(b,h,e,g){var a=[];e&&a.push("bold ");g&&a.push("italic ");a.push(b+"px ");b=0;for(e=h.length;b<e;b++)g=h[b],-1!==g.indexOf(" ")&&(g='"'+g+'"'),a.push((0!==b?",":"")+g);return a.join("")}}}(ChemDoodle.structures,ChemDoodle.lib.vec3,Math);
ChemDoodle.math=function(b,j,n,l,h){var e={},g={aliceblue:"#f0f8ff",antiquewhite:"#faebd7",aqua:"#00ffff",aquamarine:"#7fffd4",azure:"#f0ffff",beige:"#f5f5dc",bisque:"#ffe4c4",black:"#000000",blanchedalmond:"#ffebcd",blue:"#0000ff",blueviolet:"#8a2be2",brown:"#a52a2a",burlywood:"#deb887",cadetblue:"#5f9ea0",chartreuse:"#7fff00",chocolate:"#d2691e",coral:"#ff7f50",cornflowerblue:"#6495ed",cornsilk:"#fff8dc",crimson:"#dc143c",cyan:"#00ffff",darkblue:"#00008b",darkcyan:"#008b8b",darkgoldenrod:"#b8860b",
darkgray:"#a9a9a9",darkgreen:"#006400",darkkhaki:"#bdb76b",darkmagenta:"#8b008b",darkolivegreen:"#556b2f",darkorange:"#ff8c00",darkorchid:"#9932cc",darkred:"#8b0000",darksalmon:"#e9967a",darkseagreen:"#8fbc8f",darkslateblue:"#483d8b",darkslategray:"#2f4f4f",darkturquoise:"#00ced1",darkviolet:"#9400d3",deeppink:"#ff1493",deepskyblue:"#00bfff",dimgray:"#696969",dodgerblue:"#1e90ff",firebrick:"#b22222",floralwhite:"#fffaf0",forestgreen:"#228b22",fuchsia:"#ff00ff",gainsboro:"#dcdcdc",ghostwhite:"#f8f8ff",
gold:"#ffd700",goldenrod:"#daa520",gray:"#808080",green:"#008000",greenyellow:"#adff2f",honeydew:"#f0fff0",hotpink:"#ff69b4","indianred ":"#cd5c5c","indigo ":"#4b0082",ivory:"#fffff0",khaki:"#f0e68c",lavender:"#e6e6fa",lavenderblush:"#fff0f5",lawngreen:"#7cfc00",lemonchiffon:"#fffacd",lightblue:"#add8e6",lightcoral:"#f08080",lightcyan:"#e0ffff",lightgoldenrodyellow:"#fafad2",lightgrey:"#d3d3d3",lightgreen:"#90ee90",lightpink:"#ffb6c1",lightsalmon:"#ffa07a",lightseagreen:"#20b2aa",lightskyblue:"#87cefa",
lightslategray:"#778899",lightsteelblue:"#b0c4de",lightyellow:"#ffffe0",lime:"#00ff00",limegreen:"#32cd32",linen:"#faf0e6",magenta:"#ff00ff",maroon:"#800000",mediumaquamarine:"#66cdaa",mediumblue:"#0000cd",mediumorchid:"#ba55d3",mediumpurple:"#9370d8",mediumseagreen:"#3cb371",mediumslateblue:"#7b68ee",mediumspringgreen:"#00fa9a",mediumturquoise:"#48d1cc",mediumvioletred:"#c71585",midnightblue:"#191970",mintcream:"#f5fffa",mistyrose:"#ffe4e1",moccasin:"#ffe4b5",navajowhite:"#ffdead",navy:"#000080",
oldlace:"#fdf5e6",olive:"#808000",olivedrab:"#6b8e23",orange:"#ffa500",orangered:"#ff4500",orchid:"#da70d6",palegoldenrod:"#eee8aa",palegreen:"#98fb98",paleturquoise:"#afeeee",palevioletred:"#d87093",papayawhip:"#ffefd5",peachpuff:"#ffdab9",peru:"#cd853f",pink:"#ffc0cb",plum:"#dda0dd",powderblue:"#b0e0e6",purple:"#800080",red:"#ff0000",rosybrown:"#bc8f8f",royalblue:"#4169e1",saddlebrown:"#8b4513",salmon:"#fa8072",sandybrown:"#f4a460",seagreen:"#2e8b57",seashell:"#fff5ee",sienna:"#a0522d",silver:"#c0c0c0",
skyblue:"#87ceeb",slateblue:"#6a5acd",slategray:"#708090",snow:"#fffafa",springgreen:"#00ff7f",steelblue:"#4682b4",tan:"#d2b48c",teal:"#008080",thistle:"#d8bfd8",tomato:"#ff6347",turquoise:"#40e0d0",violet:"#ee82ee",wheat:"#f5deb3",white:"#ffffff",whitesmoke:"#f5f5f5",yellow:"#ffff00",yellowgreen:"#9acd32"};e.angleBetweenLargest=function(a){if(0===a.length)return{angle:0,largest:2*h.PI};if(1===a.length)return{angle:a[0]+h.PI,largest:2*h.PI};for(var d=0,b=0,f=0,g=a.length-1;f<g;f++){var e=a[f+1]-a[f];
e>d&&(d=e,b=(a[f+1]+a[f])/2)}f=a[0]+2*h.PI-a[a.length-1];f>d&&(b=a[0]-f/2,d=f,0>b&&(b+=2*h.PI));return{angle:b,largest:d}};e.isBetween=function(a,d,b){if(d>b){var f=d;d=b;b=f}return a>=d&&a<=b};l(document).ready(function(){b.iChemLabs.checkForUpdates({})});e.getRGB=function(a,d){var b=[0,0,0];g[a.toLowerCase()]&&(a=g[a.toLowerCase()]);if("#"===a.charAt(0))return 4===a.length&&(a="#"+a.charAt(1)+a.charAt(1)+a.charAt(2)+a.charAt(2)+a.charAt(3)+a.charAt(3)),[parseInt(a.substring(1,3),16)/255*d,parseInt(a.substring(3,
5),16)/255*d,parseInt(a.substring(5,7),16)/255*d];if(j.stringStartsWith(a,"rgb")){var f=a.replace(/rgb\(|\)/g,"").split(",");return 3!==f.length?b:[parseInt(f[0])/255*d,parseInt(f[1])/255*d,parseInt(f[2])/255*d]}return b};e.idx2color=function(a){a=a.toString(16);for(var d=0,b=6-a.length;d<b;d++)a="0"+a;return"#"+a};e.distanceFromPointToLineInclusive=function(a,d,b){var f=d.distance(b);b=d.angle(b);b=h.PI/2-b;b=d.angle(a)+b;a=d.distance(a);a=new n.Point(a*h.cos(b),-a*h.sin(b));return e.isBetween(-a.y,
0,f)?h.abs(a.x):-1};e.calculateDistanceInterior=function(a,d,b){if(this.isBetween(d.x,b.x,b.x+b.w)&&this.isBetween(d.y,b.y,b.y+b.w))return a.distance(d);var f=[];f.push({x1:b.x,y1:b.y,x2:b.x+b.w,y2:b.y});f.push({x1:b.x,y1:b.y+b.h,x2:b.x+b.w,y2:b.y+b.h});f.push({x1:b.x,y1:b.y,x2:b.x,y2:b.y+b.h});f.push({x1:b.x+b.w,y1:b.y,x2:b.x+b.w,y2:b.y+b.h});b=[];for(var g=0;4>g;g++){var e=f[g];(e=this.intersectLines(d.x,d.y,a.x,a.y,e.x1,e.y1,e.x2,e.y2))&&b.push(e)}if(0===b.length)return 0;g=d=0;for(f=b.length;g<
f;g++){var e=b[g],j=a.x-e.x,e=a.y-e.y;d=h.max(d,h.sqrt(j*j+e*e))}return d};e.intersectLines=function(a,d,b,f,g,e,h,j){b-=a;f-=d;h-=g;j-=e;var l=f*h-b*j;if(0===l)return!1;h=(j*(a-g)-h*(d-e))/l;g=(f*(a-g)-b*(d-e))/l;return 0<=g&&1>=g&&0<=h&&1>=h?{x:a+h*b,y:d+h*f}:!1};e.hsl2rgb=function(a,d,b){var f=function(a,d,b){0>b?b+=1:1<b&&(b-=1);return b<1/6?a+6*(d-a)*b:0.5>b?d:b<2/3?a+6*(d-a)*(2/3-b):a};if(0===d)b=d=a=b;else{var g=0.5>b?b*(1+d):b+d-b*d,e=2*b-g;b=f(e,g,a+1/3);d=f(e,g,a);a=f(e,g,a-1/3)}return[255*
b,255*d,255*a]};e.isPointInPoly=function(a,d){for(var b=!1,f=-1,g=a.length,e=g-1;++f<g;e=f)(a[f].y<=d.y&&d.y<a[e].y||a[e].y<=d.y&&d.y<a[f].y)&&d.x<(a[e].x-a[f].x)*(d.y-a[f].y)/(a[e].y-a[f].y)+a[f].x&&(b=!b);return b};e.clamp=function(a,d,b){return a<d?d:a>b?b:a};e.rainbowAt=function(a,d,b){1>b.length?b.push("#000000","#FFFFFF"):2>b.length&&b.push("#FFFFFF");var f=d/(b.length-1);d=h.floor(a/f);a=(a-d*f)/f;f=e.getRGB(b[d],1);b=e.getRGB(b[d+1],1);return"rgb("+[255*(f[0]+(b[0]-f[0])*a),255*(f[1]+(b[1]-
f[1])*a),255*(f[2]+(b[2]-f[2])*a)].join()+")"};e.angleBounds=function(a,d,b){for(var f=2*h.PI;0>a;)a+=f;for(;a>f;)a-=f;b&&a>h.PI&&(a=2*h.PI-a);d&&(a=180*a/h.PI);return a};return e}(ChemDoodle,ChemDoodle.extensions,ChemDoodle.structures,ChemDoodle.lib.jQuery,Math);
(function(b,j){b.Bounds=function(){};var n=b.Bounds.prototype;n.minX=n.minY=n.minZ=Infinity;n.maxX=n.maxY=n.maxZ=-Infinity;n.expand=function(l,h,e,g){l instanceof b.Bounds?(this.minX=j.min(this.minX,l.minX),this.minY=j.min(this.minY,l.minY),this.maxX=j.max(this.maxX,l.maxX),this.maxY=j.max(this.maxY,l.maxY),Infinity!==l.maxZ&&(this.minZ=j.min(this.minZ,l.minZ),this.maxZ=j.max(this.maxZ,l.maxZ))):(this.minX=j.min(this.minX,l),this.maxX=j.max(this.maxX,l),this.minY=j.min(this.minY,h),this.maxY=j.max(this.maxY,
h),void 0!==e&&void 0!==g&&(this.minX=j.min(this.minX,e),this.maxX=j.max(this.maxX,e),this.minY=j.min(this.minY,g),this.maxY=j.max(this.maxY,g)))};n.expand3D=function(b,h,e,g,a,d){this.minX=j.min(this.minX,b);this.maxX=j.max(this.maxX,b);this.minY=j.min(this.minY,h);this.maxY=j.max(this.maxY,h);this.minZ=j.min(this.minZ,e);this.maxZ=j.max(this.maxZ,e);void 0!==g&&(void 0!==a&&void 0!==d)&&(this.minX=j.min(this.minX,g),this.maxX=j.max(this.maxX,g),this.minY=j.min(this.minY,a),this.maxY=j.max(this.maxY,
a),this.minZ=j.min(this.minZ,d),this.maxZ=j.max(this.maxZ,d))}})(ChemDoodle.math,Math);
(function(){var b={subtract:function(a,d){return{x:a.x-d.x,y:a.y-d.y}},dotProduct:function(a,d){return a.x*d.x+a.y*d.y},square:function(a){return Math.sqrt(a.x*a.x+a.y*a.y)},scale:function(a,d){return{x:a.x*d,y:a.y*d}}},j=Math.pow(2,-65),n=function(a,d){for(var g=[],e=d.length-1,r=2*e-1,j=[],n=[],u=[],v=[],z=[[1,0.6,0.3,0.1],[0.4,0.6,0.6,0.4],[0.1,0.3,0.6,1]],y=0;y<=e;y++)j[y]=b.subtract(d[y],a);for(y=0;y<=e-1;y++)n[y]=b.subtract(d[y+1],d[y]),n[y]=b.scale(n[y],3);for(y=0;y<=e-1;y++)for(var B=0;B<=
e;B++)u[y]||(u[y]=[]),u[y][B]=b.dotProduct(n[y],j[B]);for(y=0;y<=r;y++)v[y]||(v[y]=[]),v[y].y=0,v[y].x=parseFloat(y)/r;r=e-1;for(j=0;j<=e+r;j++){y=Math.max(0,j-r);for(n=Math.min(j,e);y<=n;y++)B=j-y,v[y+B].y+=u[B][y]*z[B][y]}e=d.length-1;v=l(v,2*e-1,g,0);r=b.subtract(a,d[0]);u=b.square(r);for(y=z=0;y<v;y++)r=b.subtract(a,h(d,e,g[y],null,null)),r=b.square(r),r<u&&(u=r,z=g[y]);r=b.subtract(a,d[e]);r=b.square(r);r<u&&(u=r,z=1);return{location:z,distance:u}},l=function(a,d,b,g){var e=[],r=[],n=[],u=[],
v=0,z,y;y=0==a[0].y?0:0<a[0].y?1:-1;for(var B=1;B<=d;B++)z=0==a[B].y?0:0<a[B].y?1:-1,z!=y&&v++,y=z;switch(v){case 0:return 0;case 1:if(64<=g)return b[0]=(a[0].x+a[d].x)/2,1;var c,k,C,v=a[0].y-a[d].y;z=a[d].x-a[0].x;y=a[0].x*a[d].y-a[d].x*a[0].y;B=c=0;for(k=1;k<d;k++)C=v*a[k].x+z*a[k].y+y,C>c?c=C:C<B&&(B=C);C=z;k=0*C-1*v;c=(1*(y-c)-0*C)*(1/k);C=z;k=0*C-1*v;v=(1*(y-B)-0*C)*(1/k);z=Math.min(c,v);if(Math.max(c,v)-z<j)return n=a[d].x-a[0].x,u=a[d].y-a[0].y,b[0]=0+1*(n*(a[0].y-0)-u*(a[0].x-0))*(1/(0*n-
1*u)),1}h(a,d,0.5,e,r);a=l(e,d,n,g+1);d=l(r,d,u,g+1);for(g=0;g<a;g++)b[g]=n[g];for(g=0;g<d;g++)b[g+a]=u[g];return a+d},h=function(a,d,b,g,e){for(var h=[[]],r=0;r<=d;r++)h[0][r]=a[r];for(a=1;a<=d;a++)for(r=0;r<=d-a;r++)h[a]||(h[a]=[]),h[a][r]||(h[a][r]={}),h[a][r].x=(1-b)*h[a-1][r].x+b*h[a-1][r+1].x,h[a][r].y=(1-b)*h[a-1][r].y+b*h[a-1][r+1].y;if(null!=g)for(r=0;r<=d;r++)g[r]=h[r][0];if(null!=e)for(r=0;r<=d;r++)e[r]=h[d-r][r];return h[d][0]},e={},g=function(a,d){var b,g=a.length-1;b=e[g];if(!b){b=[];
var h=function(a){return function(){return a}},r=function(){return function(a){return a}},j=function(){return function(a){return 1-a}},l=function(a){return function(c){for(var d=1,b=0;b<a.length;b++)d*=a[b](c);return d}};b.push(new function(){return function(a){return Math.pow(a,g)}});for(var n=1;n<g;n++){for(var z=[new h(g)],y=0;y<g-n;y++)z.push(new r);for(y=0;y<n;y++)z.push(new j);b.push(new l(z))}b.push(new function(){return function(a){return Math.pow(1-a,g)}});e[g]=b}for(j=r=h=0;j<a.length;j++)h+=
a[j].x*b[j](d),r+=a[j].y*b[j](d);return{x:h,y:r}},a=function(a,d){return Math.sqrt(Math.pow(a.x-d.x,2)+Math.pow(a.y-d.y,2))},d=function(d,b,e){for(var h=g(d,b),r=0,j=0<e?1:-1,l=null;r<Math.abs(e);)b+=0.005*j,l=g(d,b),r+=a(l,h),h=l;return{point:l,location:b}},r=function(a,d){var b=g(a,d),e=g(a.slice(0,a.length-1),d),h=e.y-b.y,b=e.x-b.x;return 0==h?Infinity:Math.atan(h/b)};ChemDoodle.math.jsBezier={distanceFromCurve:n,gradientAtPoint:r,gradientAtPointAlongCurveFrom:function(a,b,g){b=d(a,b,g);1<b.location&&
(b.location=1);0>b.location&&(b.location=0);return r(a,b.location)},nearestPointOnCurve:function(a,d){var b=n(a,d);return{point:h(d,d.length-1,b.location,null,null),location:b.location}},pointOnCurve:g,pointAlongCurveFrom:function(a,b,g){return d(a,b,g).point},perpendicularToCurveAt:function(a,b,g,e){b=d(a,b,null==e?0:e);a=r(a,b.location);e=Math.atan(-1/a);a=g/2*Math.sin(e);g=g/2*Math.cos(e);return[{x:b.point.x+g,y:b.point.y+a},{x:b.point.x-g,y:b.point.y-a}]},locationAlongCurveFrom:function(a,b,g){return d(a,
b,g).location},getLength:function(d){for(var b=g(d,0),e=0,h=0,r=null;1>h;)h+=0.005,r=g(d,h),e+=a(r,b),b=r;return e}}})(ChemDoodle.math);
ChemDoodle.featureDetection=function(b,j,n,l){var h={supports_canvas:function(){return!!n.createElement("canvas").getContext},supports_canvas_text:function(){return!h.supports_canvas()?!1:"function"===typeof n.createElement("canvas").getContext("2d").fillText},supports_webgl:function(){var b=n.createElement("canvas");try{if(b.getContext("webgl")||b.getContext("experimental-webgl"))return!0}catch(g){}return!1},supports_xhr2:function(){return j.support.cors},supports_touch:function(){return"ontouchstart"in
l&&navigator.userAgent.match(/iPhone|iPad|iPod|Android|BlackBerry|BB10/i)},supports_gesture:function(){return"ongesturestart"in l}};return h}(ChemDoodle.iChemLabs,ChemDoodle.lib.jQuery,document,window);ChemDoodle.SYMBOLS="H He Li Be B C N O F Ne Na Mg Al Si P S Cl Ar K Ca Sc Ti V Cr Mn Fe Co Ni Cu Zn Ga Ge As Se Br Kr Rb Sr Y Zr Nb Mo Tc Ru Rh Pd Ag Cd In Sn Sb Te I Xe Cs Ba La Ce Pr Nd Pm Sm Eu Gd Tb Dy Ho Er Tm Yb Lu Hf Ta W Re Os Ir Pt Au Hg Tl Pb Bi Po At Rn Fr Ra Ac Th Pa U Np Pu Am Cm Bk Cf Es Fm Md No Lr Rf Db Sg Bh Hs Mt Ds Rg Cn Uut Uuq Uup Uuh Uus Uuo".split(" ");
ChemDoodle.ELEMENT=function(){function b(b,j,h,e,g,a,d,r,f){this.symbol=b;this.name=j;this.atomicNumber=h;this.addH=e;this.jmolColor=this.pymolColor=g;this.covalentRadius=a;this.vdWRadius=d;this.valency=r;this.mass=f}var j=[];j.H=new b("H","Hydrogen",1,!1,"#FFFFFF",0.31,1.2,1,1);j.He=new b("He","Helium",2,!1,"#D9FFFF",0.28,1.4,0,4);j.Li=new b("Li","Lithium",3,!1,"#CC80FF",1.28,1.82,1,7);j.Be=new b("Be","Beryllium",4,!1,"#C2FF00",0.96,0,2,9);j.B=new b("B","Boron",5,!0,"#FFB5B5",0.84,0,3,11);j.C=new b("C",
"Carbon",6,!0,"#909090",0.76,1.7,4,12);j.N=new b("N","Nitrogen",7,!0,"#3050F8",0.71,1.55,3,14);j.O=new b("O","Oxygen",8,!0,"#FF0D0D",0.66,1.52,2,16);j.F=new b("F","Fluorine",9,!0,"#90E050",0.57,1.47,1,19);j.Ne=new b("Ne","Neon",10,!1,"#B3E3F5",0.58,1.54,0,20);j.Na=new b("Na","Sodium",11,!1,"#AB5CF2",1.66,2.27,1,23);j.Mg=new b("Mg","Magnesium",12,!1,"#8AFF00",1.41,1.73,0,24);j.Al=new b("Al","Aluminum",13,!1,"#BFA6A6",1.21,0,0,27);j.Si=new b("Si","Silicon",14,!0,"#F0C8A0",1.11,2.1,4,28);j.P=new b("P",
"Phosphorus",15,!0,"#FF8000",1.07,1.8,3,31);j.S=new b("S","Sulfur",16,!0,"#FFFF30",1.05,1.8,2,32);j.Cl=new b("Cl","Chlorine",17,!0,"#1FF01F",1.02,1.75,1,35);j.Ar=new b("Ar","Argon",18,!1,"#80D1E3",1.06,1.88,0,40);j.K=new b("K","Potassium",19,!1,"#8F40D4",2.03,2.75,0,39);j.Ca=new b("Ca","Calcium",20,!1,"#3DFF00",1.76,0,0,40);j.Sc=new b("Sc","Scandium",21,!1,"#E6E6E6",1.7,0,0,45);j.Ti=new b("Ti","Titanium",22,!1,"#BFC2C7",1.6,0,1,48);j.V=new b("V","Vanadium",23,!1,"#A6A6AB",1.53,0,1,51);j.Cr=new b("Cr",
"Chromium",24,!1,"#8A99C7",1.39,0,2,52);j.Mn=new b("Mn","Manganese",25,!1,"#9C7AC7",1.39,0,3,55);j.Fe=new b("Fe","Iron",26,!1,"#E06633",1.32,0,2,56);j.Co=new b("Co","Cobalt",27,!1,"#F090A0",1.26,0,1,59);j.Ni=new b("Ni","Nickel",28,!1,"#50D050",1.24,1.63,1,58);j.Cu=new b("Cu","Copper",29,!1,"#C88033",1.32,1.4,0,63);j.Zn=new b("Zn","Zinc",30,!1,"#7D80B0",1.22,1.39,0,64);j.Ga=new b("Ga","Gallium",31,!1,"#C28F8F",1.22,1.87,0,69);j.Ge=new b("Ge","Germanium",32,!1,"#668F8F",1.2,0,4,74);j.As=new b("As",
"Arsenic",33,!0,"#BD80E3",1.19,1.85,3,75);j.Se=new b("Se","Selenium",34,!0,"#FFA100",1.2,1.9,2,80);j.Br=new b("Br","Bromine",35,!0,"#A62929",1.2,1.85,1,79);j.Kr=new b("Kr","Krypton",36,!1,"#5CB8D1",1.16,2.02,0,84);j.Rb=new b("Rb","Rubidium",37,!1,"#702EB0",2.2,0,0,85);j.Sr=new b("Sr","Strontium",38,!1,"#00FF00",1.95,0,0,88);j.Y=new b("Y","Yttrium",39,!1,"#94FFFF",1.9,0,0,89);j.Zr=new b("Zr","Zirconium",40,!1,"#94E0E0",1.75,0,0,90);j.Nb=new b("Nb","Niobium",41,!1,"#73C2C9",1.64,0,1,93);j.Mo=new b("Mo",
"Molybdenum",42,!1,"#54B5B5",1.54,0,2,98);j.Tc=new b("Tc","Technetium",43,!1,"#3B9E9E",1.47,0,3,0);j.Ru=new b("Ru","Ruthenium",44,!1,"#248F8F",1.46,0,2,102);j.Rh=new b("Rh","Rhodium",45,!1,"#0A7D8C",1.42,0,1,103);j.Pd=new b("Pd","Palladium",46,!1,"#006985",1.39,1.63,0,106);j.Ag=new b("Ag","Silver",47,!1,"#C0C0C0",1.45,1.72,0,107);j.Cd=new b("Cd","Cadmium",48,!1,"#FFD98F",1.44,1.58,0,114);j.In=new b("In","Indium",49,!1,"#A67573",1.42,1.93,0,115);j.Sn=new b("Sn","Tin",50,!1,"#668080",1.39,2.17,4,120);
j.Sb=new b("Sb","Antimony",51,!1,"#9E63B5",1.39,0,3,121);j.Te=new b("Te","Tellurium",52,!0,"#D47A00",1.38,2.06,2,130);j.I=new b("I","Iodine",53,!0,"#940094",1.39,1.98,1,127);j.Xe=new b("Xe","Xenon",54,!1,"#429EB0",1.4,2.16,0,132);j.Cs=new b("Cs","Cesium",55,!1,"#57178F",2.44,0,0,133);j.Ba=new b("Ba","Barium",56,!1,"#00C900",2.15,0,0,138);j.La=new b("La","Lanthanum",57,!1,"#70D4FF",2.07,0,0,139);j.Ce=new b("Ce","Cerium",58,!1,"#FFFFC7",2.04,0,0,140);j.Pr=new b("Pr","Praseodymium",59,!1,"#D9FFC7",2.03,
0,0,141);j.Nd=new b("Nd","Neodymium",60,!1,"#C7FFC7",2.01,0,0,142);j.Pm=new b("Pm","Promethium",61,!1,"#A3FFC7",1.99,0,0,0);j.Sm=new b("Sm","Samarium",62,!1,"#8FFFC7",1.98,0,0,152);j.Eu=new b("Eu","Europium",63,!1,"#61FFC7",1.98,0,0,153);j.Gd=new b("Gd","Gadolinium",64,!1,"#45FFC7",1.96,0,0,158);j.Tb=new b("Tb","Terbium",65,!1,"#30FFC7",1.94,0,0,159);j.Dy=new b("Dy","Dysprosium",66,!1,"#1FFFC7",1.92,0,0,164);j.Ho=new b("Ho","Holmium",67,!1,"#00FF9C",1.92,0,0,165);j.Er=new b("Er","Erbium",68,!1,"#00E675",
1.89,0,0,166);j.Tm=new b("Tm","Thulium",69,!1,"#00D452",1.9,0,0,169);j.Yb=new b("Yb","Ytterbium",70,!1,"#00BF38",1.87,0,0,174);j.Lu=new b("Lu","Lutetium",71,!1,"#00AB24",1.87,0,0,175);j.Hf=new b("Hf","Hafnium",72,!1,"#4DC2FF",1.75,0,0,180);j.Ta=new b("Ta","Tantalum",73,!1,"#4DA6FF",1.7,0,1,181);j.W=new b("W","Tungsten",74,!1,"#2194D6",1.62,0,2,184);j.Re=new b("Re","Rhenium",75,!1,"#267DAB",1.51,0,3,187);j.Os=new b("Os","Osmium",76,!1,"#266696",1.44,0,2,192);j.Ir=new b("Ir","Iridium",77,!1,"#175487",
1.41,0,3,193);j.Pt=new b("Pt","Platinum",78,!1,"#D0D0E0",1.36,1.75,0,195);j.Au=new b("Au","Gold",79,!1,"#FFD123",1.36,1.66,1,197);j.Hg=new b("Hg","Mercury",80,!1,"#B8B8D0",1.32,1.55,0,202);j.Tl=new b("Tl","Thallium",81,!1,"#A6544D",1.45,1.96,0,205);j.Pb=new b("Pb","Lead",82,!1,"#575961",1.46,2.02,4,208);j.Bi=new b("Bi","Bismuth",83,!1,"#9E4FB5",1.48,0,3,209);j.Po=new b("Po","Polonium",84,!1,"#AB5C00",1.4,0,2,0);j.At=new b("At","Astatine",85,!0,"#754F45",1.5,0,1,0);j.Rn=new b("Rn","Radon",86,!1,"#428296",
1.5,0,0,0);j.Fr=new b("Fr","Francium",87,!1,"#420066",2.6,0,0,0);j.Ra=new b("Ra","Radium",88,!1,"#007D00",2.21,0,0,0);j.Ac=new b("Ac","Actinium",89,!1,"#70ABFA",2.15,0,0,0);j.Th=new b("Th","Thorium",90,!1,"#00BAFF",2.06,0,0,232);j.Pa=new b("Pa","Protactinium",91,!1,"#00A1FF",2,0,0,231);j.U=new b("U","Uranium",92,!1,"#008FFF",1.96,1.86,0,238);j.Np=new b("Np","Neptunium",93,!1,"#0080FF",1.9,0,0,0);j.Pu=new b("Pu","Plutonium",94,!1,"#006BFF",1.87,0,0,0);j.Am=new b("Am","Americium",95,!1,"#545CF2",1.8,
0,0,0);j.Cm=new b("Cm","Curium",96,!1,"#785CE3",1.69,0,0,0);j.Bk=new b("Bk","Berkelium",97,!1,"#8A4FE3",0,0,0,0);j.Cf=new b("Cf","Californium",98,!1,"#A136D4",0,0,0,0);j.Es=new b("Es","Einsteinium",99,!1,"#B31FD4",0,0,0,0);j.Fm=new b("Fm","Fermium",100,!1,"#B31FBA",0,0,0,0);j.Md=new b("Md","Mendelevium",101,!1,"#B30DA6",0,0,0,0);j.No=new b("No","Nobelium",102,!1,"#BD0D87",0,0,0,0);j.Lr=new b("Lr","Lawrencium",103,!1,"#C70066",0,0,0,0);j.Rf=new b("Rf","Rutherfordium",104,!1,"#CC0059",0,0,0,0);j.Db=
new b("Db","Dubnium",105,!1,"#D1004F",0,0,0,0);j.Sg=new b("Sg","Seaborgium",106,!1,"#D90045",0,0,0,0);j.Bh=new b("Bh","Bohrium",107,!1,"#E00038",0,0,0,0);j.Hs=new b("Hs","Hassium",108,!1,"#E6002E",0,0,0,0);j.Mt=new b("Mt","Meitnerium",109,!1,"#EB0026",0,0,0,0);j.Ds=new b("Ds","Darmstadtium",110,!1,"#000000",0,0,0,0);j.Rg=new b("Rg","Roentgenium",111,!1,"#000000",0,0,0,0);j.Cn=new b("Cn","Copernicium",112,!1,"#000000",0,0,0,0);j.Uut=new b("Uut","Ununtrium",113,!1,"#000000",0,0,0,0);j.Uuq=new b("Uuq",
"Ununquadium",114,!1,"#000000",0,0,0,0);j.Uup=new b("Uup","Ununpentium",115,!1,"#000000",0,0,0,0);j.Uuh=new b("Uuh","Ununhexium",116,!1,"#000000",0,0,0,0);j.Uus=new b("Uus","Ununseptium",117,!1,"#000000",0,0,0,0);j.Uuo=new b("Uuo","Ununoctium",118,!1,"#000000",0,0,0,0);j.H.pymolColor="#E6E6E6";j.C.pymolColor="#33FF33";j.N.pymolColor="#3333FF";j.O.pymolColor="#FF4D4D";j.F.pymolColor="#B3FFFF";j.S.pymolColor="#E6C640";return j}(ChemDoodle.SYMBOLS);
ChemDoodle.RESIDUE=function(){function b(b,j,h,e,g,a){this.symbol=b;this.name=j;this.polar=h;this.aminoColor=e;this.shapelyColor=g;this.acidity=a}var j=[];j.Ala=new b("Ala","Alanine",!1,"#C8C8C8","#8CFF8C",0);j.Arg=new b("Arg","Arginine",!0,"#145AFF","#00007C",1);j.Asn=new b("Asn","Asparagine",!0,"#00DCDC","#FF7C70",0);j.Asp=new b("Asp","Aspartic Acid",!0,"#E60A0A","#A00042",-1);j.Cys=new b("Cys","Cysteine",!0,"#E6E600","#FFFF70",0);j.Gln=new b("Gln","Glutamine",!0,"#00DCDC","#FF4C4C",0);j.Glu=new b("Glu",
"Glutamic Acid",!0,"#E60A0A","#660000",-1);j.Gly=new b("Gly","Glycine",!1,"#EBEBEB","#FFFFFF",0);j.His=new b("His","Histidine",!0,"#8282D2","#7070FF",1);j.Ile=new b("Ile","Isoleucine",!1,"#0F820F","#004C00",0);j.Leu=new b("Leu","Leucine",!1,"#0F820F","#455E45",0);j.Lys=new b("Lys","Lysine",!0,"#145AFF","#4747B8",1);j.Met=new b("Met","Methionine",!1,"#E6E600","#B8A042",0);j.Phe=new b("Phe","Phenylalanine",!1,"#3232AA","#534C52",0);j.Pro=new b("Pro","Proline",!1,"#DC9682","#525252",0);j.Ser=new b("Ser",
"Serine",!0,"#FA9600","#FF7042",0);j.Thr=new b("Thr","Threonine",!0,"#FA9600","#B84C00",0);j.Trp=new b("Trp","Tryptophan",!0,"#B45AB4","#4F4600",0);j.Tyr=new b("Tyr","Tyrosine",!0,"#3232AA","#8C704C",0);j.Val=new b("Val","Valine",!1,"#0F820F","#FF8CFF",0);j.Asx=new b("Asx","Asparagine/Aspartic Acid",!0,"#FF69B4","#FF00FF",0);j.Glx=new b("Glx","Glutamine/Glutamic Acid",!0,"#FF69B4","#FF00FF",0);j["*"]=new b("*","Other",!1,"#BEA06E","#FF00FF",0);j.A=new b("A","Adenine",!1,"#BEA06E","#A0A0FF",0);j.G=
new b("G","Guanine",!1,"#BEA06E","#FF7070",0);j.I=new b("I","",!1,"#BEA06E","#80FFFF",0);j.C=new b("C","Cytosine",!1,"#BEA06E","#FF8C4B",0);j.T=new b("T","Thymine",!1,"#BEA06E","#A0FFA0",0);j.U=new b("U","Uracil",!1,"#BEA06E","#FF8080",0);return j}();
(function(b){b.Queue=function(){this.queue=[]};b=b.Queue.prototype;b.queueSpace=0;b.getSize=function(){return this.queue.length-this.queueSpace};b.isEmpty=function(){return 0===this.queue.length};b.enqueue=function(b){this.queue.push(b)};b.dequeue=function(){var b;this.queue.length&&(b=this.queue[this.queueSpace],2*++this.queueSpace>=this.queue.length&&(this.queue=this.queue.slice(this.queueSpace),this.queueSpace=0));return b};b.getOldestElement=function(){var b;this.queue.length&&(b=this.queue[this.queueSpace]);
return b}})(ChemDoodle.structures);
(function(b,j){b.Point=function(b,h){this.x=b?b:0;this.y=h?h:0};var n=b.Point.prototype;n.sub=function(b){this.x-=b.x;this.y-=b.y};n.add=function(b){this.x+=b.x;this.y+=b.y};n.distance=function(b){var h=b.x-this.x;b=b.y-this.y;return j.sqrt(h*h+b*b)};n.angleForStupidCanvasArcs=function(b){var h=b.x-this.x;b=b.y-this.y;for(var e=0,e=0===h?0===b?0:0<b?j.PI/2:3*j.PI/2:0===b?0<h?0:j.PI:0>h?j.atan(b/h)+j.PI:0>b?j.atan(b/h)+2*j.PI:j.atan(b/h);0>e;)e+=2*j.PI;return e%=2*j.PI};n.angle=function(b){var h=b.x-
this.x;b=this.y-b.y;for(var e=0,e=0===h?0===b?0:0<b?j.PI/2:3*j.PI/2:0===b?0<h?0:j.PI:0>h?j.atan(b/h)+j.PI:0>b?j.atan(b/h)+2*j.PI:j.atan(b/h);0>e;)e+=2*j.PI;return e%=2*j.PI}})(ChemDoodle.structures,Math);
(function(b,j,n,l,h,e){l.Atom=function(g,a,d,e){this.label=g?g.replace(/\s/g,""):"C";b[this.label]||(this.label="C");this.x=a?a:0;this.y=d?d:0;this.z=e?e:0};l=l.Atom.prototype=new l.Point(0,0);l.charge=0;l.numLonePair=0;l.numRadical=0;l.mass=-1;l.coordinationNumber=0;l.bondNumber=0;l.angleOfLeastInterference=0;l.isHidden=!1;l.altLabel=void 0;l.any=!1;l.rgroup=-1;l.isLone=!1;l.isHover=!1;l.isSelected=!1;l.add3D=function(b){this.x+=b.x;this.y+=b.y;this.z+=b.z};l.sub3D=function(b){this.x-=b.x;this.y-=
b.y;this.z-=b.z};l.distance3D=function(b){var a=b.x-this.x,d=b.y-this.y;b=b.z-this.z;return h.sqrt(a*a+d*d+b*b)};l.draw=function(b,a){if(this.isLassoed){var d=b.createRadialGradient(this.x-1,this.y-1,0,this.x,this.y,7);d.addColorStop(0,"rgba(212, 99, 0, 0)");d.addColorStop(0.7,"rgba(212, 99, 0, 0.8)");b.fillStyle=d;b.beginPath();b.arc(this.x,this.y,5,0,2*h.PI,!1);b.fill()}this.textBounds=[];this.specs&&(a=this.specs);var e=j.getFontString(a.atoms_font_size_2D,a.atoms_font_families_2D,a.atoms_font_bold_2D,
a.atoms_font_italic_2D);b.font=e;b.fillStyle=this.getElementColor(a.atoms_useJMOLColors,a.atoms_usePYMOLColors,a.atoms_color,2);"H"===this.label&&a.atoms_HBlack_2D&&(b.fillStyle="black");var f;if(this.isLone&&!a.atoms_displayAllCarbonLabels_2D||a.atoms_circles_2D)b.beginPath(),b.arc(this.x,this.y,a.atoms_circleDiameter_2D/2,0,2*h.PI,!1),b.fill(),0<a.atoms_circleBorderWidth_2D&&(b.lineWidth=a.atoms_circleBorderWidth_2D,b.strokeStyle="black",b.stroke());else if(this.isLabelVisible(a))if(b.textAlign=
"center",b.textBaseline="middle",void 0!==this.altLabel){b.fillText(this.altLabel,this.x,this.y);var p=b.measureText(this.altLabel).width;this.textBounds.push({x:this.x-p/2,y:this.y-a.atoms_font_size_2D/2+1,w:p,h:a.atoms_font_size_2D-2})}else if(this.any)b.font=j.getFontString(a.atoms_font_size_2D+5,a.atoms_font_families_2D,!0),b.fillText("*",this.x+1,this.y+3),p=b.measureText("*").width,this.textBounds.push({x:this.x-p/2,y:this.y-a.atoms_font_size_2D/2+1,w:p,h:a.atoms_font_size_2D-2});else if(-1!==
this.rgroup)d="R"+this.rgroup,b.fillText(d,this.x,this.y),p=b.measureText(d).width,this.textBounds.push({x:this.x-p/2,y:this.y-a.atoms_font_size_2D/2+1,w:p,h:a.atoms_font_size_2D-2});else{b.fillText(this.label,this.x,this.y);p=b.measureText(this.label).width;this.textBounds.push({x:this.x-p/2,y:this.y-a.atoms_font_size_2D/2+1,w:p,h:a.atoms_font_size_2D-2});var o=0;-1!==this.mass&&(d=b.font,b.font=j.getFontString(0.7*a.atoms_font_size_2D,a.atoms_font_families_2D,a.atoms_font_bold_2D,a.atoms_font_italic_2D),
o=b.measureText(this.mass).width,b.fillText(this.mass,this.x-o-0.5,this.y-a.atoms_font_size_2D/2+1),this.textBounds.push({x:this.x-p/2-o-0.5,y:this.y-1.7*a.atoms_font_size_2D/2+1,w:o,h:a.atoms_font_size_2D/2-1}),b.font=d);var d=p/2,l=this.getImplicitHydrogenCount();if(a.atoms_implicitHydrogens_2D&&0<l){f=0;var A=b.measureText("H").width,q=!0;if(1<l){var t=p/2+A/2,u=0,v=j.getFontString(0.8*a.atoms_font_size_2D,a.atoms_font_families_2D,a.atoms_font_bold_2D,a.atoms_font_italic_2D);b.font=v;var z=b.measureText(l).width;
1===this.bondNumber?this.angleOfLeastInterference>h.PI/2&&this.angleOfLeastInterference<3*h.PI/2&&(t=-p/2-z-A/2-o/2,q=!1,f=h.PI):this.angleOfLeastInterference<=h.PI/4||(this.angleOfLeastInterference<3*h.PI/4?(t=0,u=0.9*-a.atoms_font_size_2D,0!==this.charge&&(u-=0.3*a.atoms_font_size_2D),q=!1,f=h.PI/2):this.angleOfLeastInterference<=5*h.PI/4?(t=-p/2-z-A/2-o/2,q=!1,f=h.PI):this.angleOfLeastInterference<7*h.PI/4&&(t=0,u=0.9*a.atoms_font_size_2D,q=!1,f=3*h.PI/2));b.font=e;b.fillText("H",this.x+t,this.y+
u);b.font=v;b.fillText(l,this.x+t+A/2+z/2,this.y+u+0.3*a.atoms_font_size_2D);this.textBounds.push({x:this.x+t-A/2,y:this.y+u-a.atoms_font_size_2D/2+1,w:A,h:a.atoms_font_size_2D-2});this.textBounds.push({x:this.x+t+A/2,y:this.y+u+0.3*a.atoms_font_size_2D-a.atoms_font_size_2D/2+1,w:z,h:0.8*a.atoms_font_size_2D-2})}else t=p/2+A/2,u=0,1===this.bondNumber?this.angleOfLeastInterference>h.PI/2&&this.angleOfLeastInterference<3*h.PI/2&&(t=-p/2-A/2-o/2,q=!1,f=h.PI):this.angleOfLeastInterference<=h.PI/4||(this.angleOfLeastInterference<
3*h.PI/4?(t=0,u=0.9*-a.atoms_font_size_2D,q=!1,f=h.PI/2):this.angleOfLeastInterference<=5*h.PI/4?(t=-p/2-A/2-o/2,q=!1,f=h.PI):this.angleOfLeastInterference<7*h.PI/4&&(t=0,u=0.9*a.atoms_font_size_2D,q=!1,f=3*h.PI/2)),b.fillText("H",this.x+t,this.y+u),this.textBounds.push({x:this.x+t-A/2,y:this.y+u-a.atoms_font_size_2D/2+1,w:A,h:a.atoms_font_size_2D-2});q&&(d+=A)}0!==this.charge&&(e=this.charge.toFixed(0),e="1"===e?"+":"-1"===e?"\u2013":j.stringStartsWith(e,"-")?e.substring(1)+"\u2013":e+"+",p=b.measureText(e).width,
d+=p/2,b.textAlign="center",b.textBaseline="middle",b.font=j.getFontString(h.floor(0.8*a.atoms_font_size_2D),a.atoms_font_families_2D,a.atoms_font_bold_2D,a.atoms_font_italic_2D),b.fillText(e,this.x+d-1,this.y-a.atoms_font_size_2D/2+1),this.textBounds.push({x:this.x+d-p/2-1,y:this.y-1.8*a.atoms_font_size_2D/2+5,w:p,h:a.atoms_font_size_2D/2-1}))}if(0<this.numLonePair||0<this.numRadical){b.fillStyle="black";l=this.angles.slice(0);d=this.angleOfLeastInterference;e=this.largestAngle;void 0!==f&&(l.push(f),
l.sort(),e=n.angleBetweenLargest(l),d=e.angle%(2*h.PI),e=e.largest);p=[];for(o=0;o<this.numLonePair;o++)p.push({t:2});for(o=0;o<this.numRadical;o++)p.push({t:1});if(void 0===f&&h.abs(e-2*h.PI/l.length)<h.PI/60){l=h.ceil(p.length/l.length);o=0;for(A=p.length;o<A;o+=l,d+=e)this.drawElectrons(b,a,p.slice(o,h.min(p.length,o+l)),d,e,f)}else this.drawElectrons(b,a,p,d,e,f)}};l.drawElectrons=function(b,a,d,e,f,j){j=f/(d.length+(0===this.bonds.length&&void 0===j?0:1));f=e-f/2+j;for(var o=0;o<d.length;o++){var l=
d[o];e=f+o*j;var n=this.x+Math.cos(e)*a.atoms_lonePairDistance_2D,q=this.y-Math.sin(e)*a.atoms_lonePairDistance_2D;2===l.t?(l=e+Math.PI/2,e=Math.cos(l)*a.atoms_lonePairSpread_2D/2,l=-Math.sin(l)*a.atoms_lonePairSpread_2D/2,b.beginPath(),b.arc(n+e,q+l,a.atoms_lonePairDiameter_2D,0,2*h.PI,!1),b.fill(),b.beginPath(),b.arc(n-e,q-l,a.atoms_lonePairDiameter_2D,0,2*h.PI,!1),b.fill()):1===l.t&&(b.beginPath(),b.arc(n,q,a.atoms_lonePairDiameter_2D,0,2*h.PI,!1),b.fill())}};l.drawDecorations=function(b){if(this.isHover||
this.isSelected)b.strokeStyle=this.isHover?"#885110":"#0060B2",b.lineWidth=1.2,b.beginPath(),b.arc(this.x,this.y,this.isHover?7:15,0,2*h.PI,!1),b.stroke();this.isOverlap&&(b.strokeStyle="#C10000",b.lineWidth=1.2,b.beginPath(),b.arc(this.x,this.y,7,0,2*h.PI,!1),b.stroke())};l.render=function(g,a,d){this.specs&&(a=this.specs);var h=e.translate(g.modelViewMatrix,[this.x,this.y,this.z],[]),f=a.atoms_useVDWDiameters_3D?b[this.label].vdWRadius*a.atoms_vdwMultiplier_3D:a.atoms_sphereDiameter_3D/2;0===f&&
(f=1);e.scale(h,[f,f,f]);d||(d=a.atoms_color,a.atoms_useJMOLColors?d=b[this.label].jmolColor:a.atoms_usePYMOLColors&&(d=b[this.label].pymolColor),g.material.setDiffuseColor(d));g.setMatrixUniforms(h);g.drawElements(g.TRIANGLES,(this.renderAsStar?g.starBuffer:g.sphereBuffer).vertexIndexBuffer.numItems,g.UNSIGNED_SHORT,0)};l.renderHighlight=function(g,a){if(this.isSelected||this.isHover){this.specs&&(a=this.specs);var d=e.translate(g.modelViewMatrix,[this.x,this.y,this.z],[]),h=a.atoms_useVDWDiameters_3D?
b[this.label].vdWRadius*a.atoms_vdwMultiplier_3D:a.atoms_sphereDiameter_3D/2;0===h&&(h=1);h*=1.3;e.scale(d,[h,h,h]);g.setMatrixUniforms(d);g.material.setDiffuseColor(this.isHover?"#885110":"#0060B2");g.drawElements(g.TRIANGLES,(this.renderAsStar?g.starBuffer:g.sphereBuffer).vertexIndexBuffer.numItems,g.UNSIGNED_SHORT,0)}};l.isLabelVisible=function(b){return b.atoms_displayAllCarbonLabels_2D||"C"!==this.label||this.altLabel||(this.any||-1!==this.rgroup)||(-1!==this.mass||0!==this.charge)||b.atoms_showAttributedCarbons_2D&&
(0!==this.numRadical||0!==this.numLonePair)||this.isHidden&&b.atoms_showHiddenCarbons_2D||b.atoms_displayTerminalCarbonLabels_2D&&1===this.bondNumber?!0:!1};l.getImplicitHydrogenCount=function(){if("H"===this.label||!b[this.label]||!b[this.label].addH)return 0;var e=b[this.label].valency,a=e-this.coordinationNumber;0<this.numRadical&&(a=h.max(0,a-this.numRadical));0<this.charge?(e=4-e,a=this.charge<=e?a+this.charge:4-this.coordinationNumber-this.charge+e):a+=this.charge;return 0>a?0:h.floor(a)};l.getBounds=
function(){var b=new n.Bounds;b.expand(this.x,this.y);if(this.textBounds)for(var a=0,d=this.textBounds.length;a<d;a++){var e=this.textBounds[a];b.expand(e.x,e.y,e.x+e.w,e.y+e.h)}return b};l.getBounds3D=function(){var b=new n.Bounds;b.expand3D(this.x,this.y,this.z);return b};l.getElementColor=function(e,a,d,h){if(2==h&&this.any||-1!==this.rgroup)return d;e?d=b[this.label].jmolColor:a&&(d=b[this.label].pymolColor);return d}})(ChemDoodle.ELEMENT,ChemDoodle.extensions,ChemDoodle.math,ChemDoodle.structures,
Math,ChemDoodle.lib.mat4);
(function(b,j,n,l,h,e,g){n.Bond=function(a,d,b){this.a1=a;this.a2=d;this.bondOrder=void 0!==b?b:1};n.Bond.STEREO_NONE="none";n.Bond.STEREO_PROTRUDING="protruding";n.Bond.STEREO_RECESSED="recessed";n.Bond.STEREO_AMBIGUOUS="ambiguous";b=n.Bond.prototype;b.stereo=n.Bond.STEREO_NONE;b.isHover=!1;b.ring=void 0;b.getCenter=function(){return new n.Point((this.a1.x+this.a2.x)/2,(this.a1.y+this.a2.y)/2)};b.getLength=function(){return this.a1.distance(this.a2)};b.getLength3D=function(){return this.a1.distance3D(this.a2)};b.contains=
function(a){return a===this.a1||a===this.a2};b.getNeighbor=function(a){if(a===this.a1)return this.a2;if(a===this.a2)return this.a1};b.draw=function(a,d){if(!(this.a1.x===this.a2.x&&this.a1.y===this.a2.y)){this.specs&&(d=this.specs);var b=this.a1.x,f=this.a2.x,e=this.a1.y,g=this.a2.y,w=this.a1.distance(this.a2),A=f-b,q=g-e;if(this.a1.isLassoed&&this.a2.isLassoed){var t=a.createLinearGradient(b,e,f,g);t.addColorStop(0,"rgba(212, 99, 0, 0)");t.addColorStop(0.5,"rgba(212, 99, 0, 0.8)");t.addColorStop(1,
"rgba(212, 99, 0, 0)");var u=2.5,v=this.a1.angle(this.a2)+h.PI/2,z=h.cos(v),v=h.sin(v),y=b-z*u,B=e+v*u,c=b+z*u,k=e-v*u,C=f+z*u,D=g-v*u,z=f-z*u,v=g+v*u;a.fillStyle=t;a.beginPath();a.moveTo(y,B);a.lineTo(c,k);a.lineTo(C,D);a.lineTo(z,v);a.closePath();a.fill()}if(d.atoms_display&&!d.atoms_circles_2D&&this.a1.isLabelVisible(d)&&this.a1.textBounds){u=z=0;for(y=this.a1.textBounds.length;u<y;u++)z=Math.max(z,l.calculateDistanceInterior(this.a1,this.a2,this.a1.textBounds[u]));z+=d.bonds_atomLabelBuffer_2D;
z/=w;b+=A*z;e+=q*z}if(d.atoms_display&&!d.atoms_circles_2D&&this.a2.isLabelVisible(d)&&this.a2.textBounds){u=z=0;for(y=this.a2.textBounds.length;u<y;u++)z=Math.max(z,l.calculateDistanceInterior(this.a2,this.a1,this.a2.textBounds[u]));z+=d.bonds_atomLabelBuffer_2D;z/=w;f-=A*z;g-=q*z}d.bonds_clearOverlaps_2D&&(z=b+0.15*A,v=e+0.15*q,u=f-0.15*A,w=g-0.15*q,a.strokeStyle=d.backgroundColor,a.lineWidth=d.bonds_width_2D+2*d.bonds_overlapClearWidth_2D,a.lineCap="round",a.beginPath(),a.moveTo(z,v),a.lineTo(u,
w),a.closePath(),a.stroke());a.strokeStyle=d.bonds_color;a.fillStyle=d.bonds_color;a.lineWidth=d.bonds_width_2D;a.lineCap=d.bonds_ends_2D;if(d.bonds_useJMOLColors||d.bonds_usePYMOLColors)z=a.createLinearGradient(b,e,f,g),v=this.a1.getElementColor(d.bonds_useJMOLColors,d.bonds_usePYMOLColors,d.atoms_color,2),u=this.a2.getElementColor(d.bonds_useJMOLColors,d.bonds_usePYMOLColors,d.atoms_color,2),z.addColorStop(0,v),d.bonds_colorGradient||(z.addColorStop(0.5,v),z.addColorStop(0.51,u)),z.addColorStop(1,
u),a.strokeStyle=z,a.fillStyle=z;if(d.bonds_lewisStyle_2D&&0===this.bondOrder%1)this.drawLewisStyle(a,d,b,e,f,g);else switch(this.bondOrder){case 0:f-=b;g-=e;f=h.sqrt(f*f+g*g);g=h.floor(f/d.bonds_dotSize_2D);f=(f-(g-1)*d.bonds_dotSize_2D)/2;1===g%2?f+=d.bonds_dotSize_2D/4:(f-=d.bonds_dotSize_2D/4,g+=2);g/=2;q=this.a1.angle(this.a2);z=b+f*Math.cos(q);v=e-f*Math.sin(q);a.beginPath();for(u=0;u<g;u++)a.arc(z,v,d.bonds_dotSize_2D/2,0,2*h.PI,!1),z+=2*d.bonds_dotSize_2D*Math.cos(q),v-=2*d.bonds_dotSize_2D*
Math.sin(q);a.fill();break;case 0.5:a.beginPath();a.moveTo(b,e);j.contextHashTo(a,b,e,f,g,d.bonds_hashSpacing_2D,d.bonds_hashSpacing_2D);a.stroke();break;case 1:if(this.stereo===n.Bond.STEREO_PROTRUDING||this.stereo===n.Bond.STEREO_RECESSED)q=d.bonds_width_2D/2,u=this.a1.distance(this.a2)*d.bonds_wedgeThickness_2D/2,v=this.a1.angle(this.a2)+h.PI/2,z=h.cos(v),v=h.sin(v),y=b-z*q,B=e+v*q,c=b+z*q,k=e-v*q,C=f+z*u,D=g-v*u,z=f-z*u,v=g+v*u,a.beginPath(),a.moveTo(y,B),a.lineTo(c,k),a.lineTo(C,D),a.lineTo(z,
v),a.closePath(),this.stereo===n.Bond.STEREO_PROTRUDING?a.fill():(a.save(),a.clip(),a.lineWidth=2*u,a.lineCap="butt",a.beginPath(),a.moveTo(b,e),j.contextHashTo(a,b,e,f,g,d.bonds_hashWidth_2D,d.bonds_hashSpacing_2D),a.stroke(),a.restore());else if(this.stereo===n.Bond.STEREO_AMBIGUOUS){a.beginPath();a.moveTo(b,e);f=h.floor(h.sqrt(A*A+q*q)/d.bonds_wavyLength_2D);v=this.a1.angle(this.a2)+h.PI/2;z=h.cos(v);v=h.sin(v);g=A/f;q/=f;u=0;for(y=f;u<y;u++)b+=g,e+=q,f=d.bonds_wavyLength_2D*z+b-0.5*g,w=d.bonds_wavyLength_2D*
-v+e-0.5*q,A=d.bonds_wavyLength_2D*-z+b-0.5*g,B=d.bonds_wavyLength_2D*v+e-0.5*q,0===u%2?a.quadraticCurveTo(f,w,b,e):a.quadraticCurveTo(A,B,b,e);a.stroke();break}else a.beginPath(),a.moveTo(b,e),a.lineTo(f,g),a.stroke();break;case 1.5:case 2:this.stereo===n.Bond.STEREO_AMBIGUOUS?(u=this.a1.distance(this.a2)*d.bonds_saturationWidth_2D/2,v=this.a1.angle(this.a2)+h.PI/2,z=h.cos(v),v=h.sin(v),y=b-z*u,B=e+v*u,c=b+z*u,k=e-v*u,C=f+z*u,D=g-v*u,z=f-z*u,v=g+v*u,a.beginPath(),a.moveTo(y,B),a.lineTo(C,D),a.moveTo(c,
k),a.lineTo(z,v),a.stroke()):!d.bonds_symmetrical_2D&&(this.ring||"C"===this.a1.label&&"C"===this.a2.label)?(a.beginPath(),a.moveTo(b,e),a.lineTo(f,g),z=0,w=this.a1.distance(this.a2),q=this.a1.angle(this.a2),v=q+h.PI/2,u=w*d.bonds_saturationWidth_2D,A=d.bonds_saturationAngle_2D,A<h.PI/2&&(z=-(u/h.tan(A))),h.abs(z)<w/2&&(A=b-h.cos(q)*z,b=f+h.cos(q)*z,f=e+h.sin(q)*z,e=g-h.sin(q)*z,z=h.cos(v),v=h.sin(v),y=A-z*u,B=f+v*u,c=A+z*u,k=f-v*u,C=b-z*u,D=e+v*u,z=b+z*u,v=e-v*u,!this.ring||this.ring.center.angle(this.a1)>
this.ring.center.angle(this.a2)&&!(this.ring.center.angle(this.a1)-this.ring.center.angle(this.a2)>h.PI)||this.ring.center.angle(this.a1)-this.ring.center.angle(this.a2)<-h.PI?(a.moveTo(y,B),2===this.bondOrder?a.lineTo(C,D):j.contextHashTo(a,y,B,C,D,d.bonds_hashSpacing_2D,d.bonds_hashSpacing_2D)):(a.moveTo(c,k),2===this.bondOrder?a.lineTo(z,v):j.contextHashTo(a,c,k,z,v,d.bonds_hashSpacing_2D,d.bonds_hashSpacing_2D)),a.stroke())):(u=this.a1.distance(this.a2)*d.bonds_saturationWidth_2D/2,v=this.a1.angle(this.a2)+
h.PI/2,z=h.cos(v),v=h.sin(v),y=b-z*u,B=e+v*u,c=b+z*u,k=e-v*u,C=f+z*u,D=g-v*u,z=f-z*u,v=g+v*u,a.beginPath(),a.moveTo(y,B),a.lineTo(z,v),a.moveTo(c,k),2===this.bondOrder?a.lineTo(C,D):j.contextHashTo(a,c,k,C,D,d.bonds_hashSpacing_2D,d.bonds_hashSpacing_2D),a.stroke());break;case 3:u=this.a1.distance(this.a2)*d.bonds_saturationWidth_2D,v=this.a1.angle(this.a2)+h.PI/2,z=h.cos(v),v=h.sin(v),y=b-z*u,B=e+v*u,c=b+z*u,k=e-v*u,C=f+z*u,D=g-v*u,z=f-z*u,v=g+v*u,a.beginPath(),a.moveTo(y,B),a.lineTo(z,v),a.moveTo(c,
k),a.lineTo(C,D),a.moveTo(b,e),a.lineTo(f,g),a.stroke()}}};b.drawDecorations=function(a){if(this.isHover||this.isSelected){var d=2*h.PI,b=(this.a1.angleForStupidCanvasArcs(this.a2)+h.PI/2)%d;a.strokeStyle=this.isHover?"#885110":"#0060B2";a.lineWidth=1.2;a.beginPath();var f=(b+h.PI)%d,f=f%(2*h.PI);a.arc(this.a1.x,this.a1.y,7,b,f,!1);a.stroke();a.beginPath();b+=h.PI;f=(b+h.PI)%d;a.arc(this.a2.x,this.a2.y,7,b,f,!1);a.stroke()}};b.drawLewisStyle=function(a,d,b,f,e,g){var j=this.a1.angle(this.a2),l=j+
h.PI/2;e-=b;g-=f;e=h.sqrt(e*e+g*g)/(this.bondOrder+1);g=e*h.cos(j);j=-e*h.sin(j);b+=g;f+=j;for(e=0;e<this.bondOrder;e++){var n=d.atoms_lonePairSpread_2D/2,t=b-h.cos(l)*n,u=f+h.sin(l)*n,v=b+h.cos(l)*n,n=f-h.sin(l)*n;a.beginPath();a.arc(t-d.atoms_lonePairDiameter_2D/2,u-d.atoms_lonePairDiameter_2D/2,d.atoms_lonePairDiameter_2D,0,2*h.PI,!1);a.fill();a.beginPath();a.arc(v-d.atoms_lonePairDiameter_2D/2,n-d.atoms_lonePairDiameter_2D/2,d.atoms_lonePairDiameter_2D,0,2*h.PI,!1);a.fill();b+=g;f+=j}};b.render=
function(a,d,b){this.specs&&(d=this.specs);var f=this.a1.distance3D(this.a2);if(0!==f){var p=d.bonds_cylinderDiameter_3D/2,o=d.bonds_color,l,n=e.translate(a.modelViewMatrix,[this.a1.x,this.a1.y,this.a1.z],[]),q,t=[this.a2.x-this.a1.x,this.a2.y-this.a1.y,this.a2.z-this.a1.z],u=[0,1,0],v=0;this.a1.x===this.a2.x&&this.a1.z===this.a2.z?(u=[0,0,1],this.a2.y<this.a1.y&&(v=h.PI)):(v=j.vec3AngleFrom(u,t),u=g.cross(u,t,[]));var z=d.bonds_useJMOLColors,y=d.bonds_usePYMOLColors;if(z||y)o=this.a1.getElementColor(z,
y,o),l=this.a2.getElementColor(z,y,d.bonds_color),o!=l&&(q=e.translate(a.modelViewMatrix,[this.a2.x,this.a2.y,this.a2.z],[]));var z=[0],B;if(b){d.bonds_showBondOrders_3D&&1<this.bondOrder&&(z=[d.bonds_cylinderDiameter_3D],B=[0,0,1],b=e.inverse(a.rotationMatrix,[]),e.multiplyVec3(b,B),B=g.cross(t,B,[]),g.normalize(B));var p=1,c=d.bonds_pillSpacing_3D,t=d.bonds_pillHeight_3D;0==this.bondOrder&&(d.bonds_renderAsLines_3D?t=c:(t=d.bonds_pillDiameter_3D,t<d.bonds_cylinderDiameter_3D&&(t/=2),p=t/2,f/=p,
c/=p/2));b=t+c;var y=h.floor(f/b),k=(c+d.bonds_pillDiameter_3D+(f-b*y))/2,C=y;q&&(C=h.floor(y/2));f=0;for(c=z.length;f<c;f++){var D=e.set(n,[]);0!==z[f]&&e.translate(D,g.scale(B,z[f],[]));0!==v&&e.rotate(D,v,u);1!=p&&e.scale(D,[p,p,p]);o&&a.material.setDiffuseColor(o);e.translate(D,[0,k,0]);for(var H=0;H<C;H++)d.bonds_renderAsLines_3D?0==this.bondOrder?(a.setMatrixUniforms(D),a.drawArrays(a.POINTS,0,1)):(e.scale(D,[1,t,1]),a.setMatrixUniforms(D),a.drawArrays(a.LINES,0,a.lineBuffer.vertexPositionBuffer.numItems),
e.scale(D,[1,1/t,1])):(a.setMatrixUniforms(D),0==this.bondOrder?a.drawElements(a.TRIANGLES,a.sphereBuffer.vertexIndexBuffer.numItems,a.UNSIGNED_SHORT,0):a.drawElements(a.TRIANGLES,a.pillBuffer.vertexIndexBuffer.numItems,a.UNSIGNED_SHORT,0)),e.translate(D,[0,b,0]);if(q){var F,G;d.bonds_renderAsLines_3D?(F=t,F/=2,G=0):(F=2/3,G=(1-F)/2);0!=y%2&&(e.scale(D,[1,F,1]),a.setMatrixUniforms(D),d.bonds_renderAsLines_3D?0==this.bondOrder?a.drawArrays(a.POINTS,0,1):a.drawArrays(a.LINES,0,a.lineBuffer.vertexPositionBuffer.numItems):
0==this.bondOrder?a.drawElements(a.TRIANGLES,a.sphereBuffer.vertexIndexBuffer.numItems,a.UNSIGNED_SHORT,0):a.drawElements(a.TRIANGLES,a.pillBuffer.vertexIndexBuffer.numItems,a.UNSIGNED_SHORT,0),e.translate(D,[0,b*(1+G),0]),e.scale(D,[1,1/F,1]));e.set(q,D);0!==z[f]&&e.translate(D,g.scale(B,z[f],[]));e.rotate(D,v+h.PI,u);1!=p&&e.scale(D,[p,p,p]);l&&a.material.setDiffuseColor(l);e.translate(D,[0,k,0]);for(H=0;H<C;H++)d.bonds_renderAsLines_3D?0==this.bondOrder?(a.setMatrixUniforms(D),a.drawArrays(a.POINTS,
0,1)):(e.scale(D,[1,t,1]),a.setMatrixUniforms(D),a.drawArrays(a.LINES,0,a.lineBuffer.vertexPositionBuffer.numItems),e.scale(D,[1,1/t,1])):(a.setMatrixUniforms(D),0==this.bondOrder?a.drawElements(a.TRIANGLES,a.sphereBuffer.vertexIndexBuffer.numItems,a.UNSIGNED_SHORT,0):a.drawElements(a.TRIANGLES,a.pillBuffer.vertexIndexBuffer.numItems,a.UNSIGNED_SHORT,0)),e.translate(D,[0,b,0]);0!=y%2&&(e.scale(D,[1,F,1]),a.setMatrixUniforms(D),d.bonds_renderAsLines_3D?0==this.bondOrder?a.drawArrays(a.POINTS,0,1):
a.drawArrays(a.LINES,0,a.lineBuffer.vertexPositionBuffer.numItems):0==this.bondOrder?a.drawElements(a.TRIANGLES,a.sphereBuffer.vertexIndexBuffer.numItems,a.UNSIGNED_SHORT,0):a.drawElements(a.TRIANGLES,a.pillBuffer.vertexIndexBuffer.numItems,a.UNSIGNED_SHORT,0),e.translate(D,[0,b*(1+G),0]),e.scale(D,[1,1/F,1]))}}}else{if(d.bonds_showBondOrders_3D){switch(this.bondOrder){case 1.5:z=[-d.bonds_cylinderDiameter_3D];break;case 2:z=[-d.bonds_cylinderDiameter_3D,d.bonds_cylinderDiameter_3D];break;case 3:z=
[-1.2*d.bonds_cylinderDiameter_3D,0,1.2*d.bonds_cylinderDiameter_3D]}1<this.bondOrder&&(B=[0,0,1],b=e.inverse(a.rotationMatrix,[]),e.multiplyVec3(b,B),B=g.cross(t,B,[]),g.normalize(B))}else switch(this.bondOrder){case 0:p*=0.25;break;case 0.5:case 1.5:p*=0.5}q&&(f/=2);p=[p,f,p];f=0;for(c=z.length;f<c;f++)D=e.set(n,[]),0!==z[f]&&e.translate(D,g.scale(B,z[f],[])),0!==v&&e.rotate(D,v,u),e.scale(D,p),o&&a.material.setDiffuseColor(o),a.setMatrixUniforms(D),d.bonds_renderAsLines_3D?a.drawArrays(a.LINES,
0,a.lineBuffer.vertexPositionBuffer.numItems):a.drawArrays(a.TRIANGLE_STRIP,0,a.cylinderBuffer.vertexPositionBuffer.numItems),q&&(e.set(q,D),0!==z[f]&&e.translate(D,g.scale(B,z[f],[])),e.rotate(D,v+h.PI,u),e.scale(D,p),l&&a.material.setDiffuseColor(l),a.setMatrixUniforms(D),d.bonds_renderAsLines_3D?a.drawArrays(a.LINES,0,a.lineBuffer.vertexPositionBuffer.numItems):a.drawArrays(a.TRIANGLE_STRIP,0,a.cylinderBuffer.vertexPositionBuffer.numItems))}}};b.renderHighlight=function(a,d){if(this.isSelected||
this.isHover){this.specs&&(d=this.specs);this.specs&&(d=this.specs);var b=this.a1.distance3D(this.a2);if(0!==b){var f=d.bonds_cylinderDiameter_3D/1.2,p=e.translate(a.modelViewMatrix,[this.a1.x,this.a1.y,this.a1.z],[]),o=[this.a2.x-this.a1.x,this.a2.y-this.a1.y,this.a2.z-this.a1.z],l=[0,1,0],n=0;this.a1.x===this.a2.x&&this.a1.z===this.a2.z?(o=[0,0,1],this.a2.y<this.a1.y&&(n=h.PI)):(n=j.vec3AngleFrom(l,o),o=g.cross(l,o,[]));b=[f,b,f];0!==n&&e.rotate(p,n,o);e.scale(p,b);a.setMatrixUniforms(p);a.material.setDiffuseColor(this.isHover?
"#885110":"#0060B2");a.drawArrays(a.TRIANGLE_STRIP,0,a.cylinderBuffer.vertexPositionBuffer.numItems)}}};b.renderPicker=function(a,d){this.specs&&(d=this.specs);var b=this.a1.distance3D(this.a2);if(0!==b){var f=d.bonds_cylinderDiameter_3D/2,p=e.translate(a.modelViewMatrix,[this.a1.x,this.a1.y,this.a1.z],[]),o=[this.a2.x-this.a1.x,this.a2.y-this.a1.y,this.a2.z-this.a1.z],l=[0,1,0],n=0;this.a1.x===this.a2.x&&this.a1.z===this.a2.z?(l=[0,0,1],this.a2.y<this.a1.y&&(n=h.PI)):(n=j.vec3AngleFrom(l,o),l=g.cross(l,
o,[]));var q=[0],t;if(d.bonds_showBondOrders_3D)if(d.bonds_renderAsLines_3D){switch(this.bondOrder){case 1.5:case 2:q=[-d.bonds_cylinderDiameter_3D,d.bonds_cylinderDiameter_3D];break;case 3:q=[-1.2*d.bonds_cylinderDiameter_3D,0,1.2*d.bonds_cylinderDiameter_3D]}if(1<this.bondOrder){t=[0,0,1];var u=e.inverse(a.rotationMatrix,[]);e.multiplyVec3(u,t);t=g.cross(o,t,[]);g.normalize(t)}}else switch(this.bondOrder){case 1.5:case 2:f*=3;break;case 3:f*=3.4}else switch(this.bondOrder){case 0:f*=0.25;break;
case 0.5:case 1.5:f*=0.5}b=[f,b,f];f=0;for(o=q.length;f<o;f++)u=e.set(p,[]),0!==q[f]&&e.translate(u,g.scale(t,q[f],[])),0!==n&&e.rotate(u,n,l),e.scale(u,b),a.setMatrixUniforms(u),d.bonds_renderAsLines_3D?a.drawArrays(a.LINES,0,a.lineBuffer.vertexPositionBuffer.numItems):a.drawArrays(a.TRIANGLE_STRIP,0,a.cylinderBuffer.vertexPositionBuffer.numItems)}}})(ChemDoodle.ELEMENT,ChemDoodle.extensions,ChemDoodle.structures,ChemDoodle.math,Math,ChemDoodle.lib.mat4,ChemDoodle.lib.vec3);
(function(b,j){b.Ring=function(){this.atoms=[];this.bonds=[]};var n=b.Ring.prototype;n.center=void 0;n.setupBonds=function(){for(var b=0,h=this.bonds.length;b<h;b++)this.bonds[b].ring=this;this.center=this.getCenter()};n.getCenter=function(){for(var l=Infinity,h=Infinity,e=-Infinity,g=-Infinity,a=0,d=this.atoms.length;a<d;a++)l=j.min(this.atoms[a].x,l),h=j.min(this.atoms[a].y,h),e=j.max(this.atoms[a].x,e),g=j.max(this.atoms[a].y,g);return new b.Point((e+l)/2,(g+h)/2)}})(ChemDoodle.structures,Math);
(function(b,j,n,l,h){n.Molecule=function(){this.atoms=[];this.bonds=[];this.rings=[]};var e=n.Molecule.prototype;e.findRings=!0;e.draw=function(b,a){this.specs&&(a=this.specs);if(a.atoms_display&&!a.atoms_circles_2D)for(var d=0,e=this.atoms.length;d<e;d++)this.atoms[d].draw(b,a);if(a.bonds_display){d=0;for(e=this.bonds.length;d<e;d++)this.bonds[d].draw(b,a)}if(a.atoms_display&&a.atoms_circles_2D){d=0;for(e=this.atoms.length;d<e;d++)this.atoms[d].draw(b,a)}};e.render=function(b,a){this.specs&&(a=this.specs);
var d=0<this.atoms.length&&void 0!==this.atoms[0].hetatm;if(d){if(a.macro_displayBonds){0<this.bonds.length&&(a.bonds_renderAsLines_3D&&!this.residueSpecs||this.residueSpecs&&this.residueSpecs.bonds_renderAsLines_3D?(b.lineWidth(this.residueSpecs?this.residueSpecs.bonds_width_2D:a.bonds_width_2D),b.lineBuffer.bindBuffers(b)):b.cylinderBuffer.bindBuffers(b),b.material.setTempColors(a.bonds_materialAmbientColor_3D,void 0,a.bonds_materialSpecularColor_3D,a.bonds_materialShininess_3D));for(var e=0,f=
this.bonds.length;e<f;e++){var h=this.bonds[e];if(!h.a1.hetatm&&(-1===a.macro_atomToLigandDistance||void 0!==h.a1.closestDistance&&a.macro_atomToLigandDistance>=h.a1.closestDistance&&a.macro_atomToLigandDistance>=h.a2.closestDistance))h.render(b,this.residueSpecs?this.residueSpecs:a)}}if(a.macro_displayAtoms){0<this.atoms.length&&(b.sphereBuffer.bindBuffers(b),b.material.setTempColors(a.atoms_materialAmbientColor_3D,void 0,a.atoms_materialSpecularColor_3D,a.atoms_materialShininess_3D));e=0;for(f=
this.atoms.length;e<f;e++)if(h=this.atoms[e],!h.hetatm&&(-1===a.macro_atomToLigandDistance||void 0!==h.closestDistance&&a.macro_atomToLigandDistance>=h.closestDistance))h.render(b,this.residueSpecs?this.residueSpecs:a)}}if(a.bonds_display){var o=[],w=[];0<this.bonds.length&&(a.bonds_renderAsLines_3D?(b.lineWidth(a.bonds_width_2D),b.lineBuffer.bindBuffers(b)):b.cylinderBuffer.bindBuffers(b),b.material.setTempColors(a.bonds_materialAmbientColor_3D,void 0,a.bonds_materialSpecularColor_3D,a.bonds_materialShininess_3D));
e=0;for(f=this.bonds.length;e<f;e++)if(h=this.bonds[e],!d||h.a1.hetatm)a.bonds_showBondOrders_3D?0==h.bondOrder?w.push(h):0.5==h.bondOrder?o.push(h):(1.5==h.bondOrder&&o.push(h),h.render(b,a)):h.render(b,a);if(0<o.length){a.bonds_renderAsLines_3D||b.pillBuffer.bindBuffers(b);e=0;for(f=o.length;e<f;e++)o[e].render(b,a,!0)}if(0<w.length){a.bonds_renderAsLines_3D||b.sphereBuffer.bindBuffers(b);e=0;for(f=w.length;e<f;e++)w[e].render(b,a,!0)}}if(a.atoms_display){e=0;for(f=this.atoms.length;e<f;e++)h=this.atoms[e],
h.bondNumber=0,h.renderAsStar=!1;e=0;for(f=this.bonds.length;e<f;e++)h=this.bonds[e],h.a1.bondNumber++,h.a2.bondNumber++;0<this.atoms.length&&(b.sphereBuffer.bindBuffers(b),b.material.setTempColors(a.atoms_materialAmbientColor_3D,void 0,a.atoms_materialSpecularColor_3D,a.atoms_materialShininess_3D));o=[];e=0;for(f=this.atoms.length;e<f;e++)if(h=this.atoms[e],!d||h.hetatm&&(a.macro_showWater||!h.isWater))a.atoms_nonBondedAsStars_3D&&0===h.bondNumber?(h.renderAsStar=!0,o.push(h)):h.render(b,a);if(0<
o.length){b.starBuffer.bindBuffers(b);e=0;for(f=o.length;e<f;e++)o[e].render(b,a)}}if(this.chains){b.setMatrixUniforms(b.modelViewMatrix);if(a.proteins_displayRibbon){b.material.setTempColors(a.proteins_materialAmbientColor_3D,void 0,a.proteins_materialSpecularColor_3D,a.proteins_materialShininess_3D);d=0;for(o=this.ribbons.length;d<o;d++)if(h=a.proteins_ribbonCartoonize?this.cartoons[d]:this.ribbons[d],"none"!==a.proteins_residueColor){h.front.bindBuffers(b);w="rainbow"===a.proteins_residueColor;
e=0;for(f=h.front.segments.length;e<f;e++)w&&b.material.setDiffuseColor(j.rainbowAt(e,f,a.macro_rainbowColors)),h.front.segments[e].render(b,a);h.back.bindBuffers(b);e=0;for(f=h.back.segments.length;e<f;e++)w&&b.material.setDiffuseColor(j.rainbowAt(e,f,a.macro_rainbowColors)),h.back.segments[e].render(b,a)}else if(a.proteins_ribbonCartoonize){h.front.bindBuffers(b);e=0;for(f=h.front.cartoonSegments.length;e<f;e++)h.front.cartoonSegments[e].render(b,a);h.back.bindBuffers(b);e=0;for(f=h.back.cartoonSegments.length;e<
f;e++)h.back.cartoonSegments[e].render(b,a)}else h.front.render(b,a),h.back.render(b,a)}if(a.proteins_displayBackbone){if(!this.alphaCarbonTrace){this.alphaCarbonTrace={nodes:[],edges:[]};d=0;for(o=this.chains.length;d<o;d++)if(w=this.chains[d],!(2<w.length&&l[w[2].name]&&"#BEA06E"===l[w[2].name].aminoColor)&&0<w.length){e=1;for(f=w.length-2;e<f;e++)h=w[e].cp1,h.chainColor=w.chainColor,this.alphaCarbonTrace.nodes.push(h),h=new n.Bond(w[e].cp1,w[e+1].cp1),h.residueName=w[e].name,h.chainColor=w.chainColor,
this.alphaCarbonTrace.edges.push(h),e===w.length-3&&(h=w[e+1].cp1,h.chainColor=w.chainColor,this.alphaCarbonTrace.nodes.push(h))}}if(0<this.alphaCarbonTrace.nodes.length){d=new n.VisualSpecifications;d.atoms_display=!0;d.bonds_display=!0;d.atoms_sphereDiameter_3D=a.proteins_backboneThickness;d.bonds_cylinderDiameter_3D=a.proteins_backboneThickness;d.bonds_useJMOLColors=!1;d.atoms_color=a.proteins_backboneColor;d.bonds_color=a.proteins_backboneColor;d.atoms_useVDWDiameters_3D=!1;b.material.setTempColors(a.proteins_materialAmbientColor_3D,
void 0,a.proteins_materialSpecularColor_3D,a.proteins_materialShininess_3D);b.material.setDiffuseColor(a.proteins_backboneColor);e=0;for(f=this.alphaCarbonTrace.nodes.length;e<f;e++)h=this.alphaCarbonTrace.nodes[e],a.macro_colorByChain&&(d.atoms_color=h.chainColor),b.sphereBuffer.bindBuffers(b),h.render(b,d);e=0;for(f=this.alphaCarbonTrace.edges.length;e<f;e++){var h=this.alphaCarbonTrace.edges[e],A,o=l[h.residueName]?l[h.residueName]:l["*"];a.macro_colorByChain?A=h.chainColor:"shapely"===a.proteins_residueColor?
A=o.shapelyColor:"amino"===a.proteins_residueColor?A=o.aminoColor:"polarity"===a.proteins_residueColor?A=o.polar?"#C10000":"#FFFFFF":"acidity"===a.proteins_residueColor?A=1===o.acidity?"#0000FF":-1===o.acidity?"#FF0000":o.polar?"#FFFFFF":"#773300":"rainbow"===a.proteins_residueColor&&(A=j.rainbowAt(e,f,a.macro_rainbowColors));A&&(d.bonds_color=A);b.cylinderBuffer.bindBuffers(b);h.render(b,d)}}}if(a.nucleics_display){b.material.setTempColors(a.nucleics_materialAmbientColor_3D,void 0,a.nucleics_materialSpecularColor_3D,
a.nucleics_materialShininess_3D);d=0;for(o=this.tubes.length;d<o;d++)b.setMatrixUniforms(b.modelViewMatrix),h=this.tubes[d],h.render(b,a)}}a.crystals_displayUnitCell&&this.unitCell&&(b.setMatrixUniforms(b.modelViewMatrix),this.unitCell.bindBuffers(b),b.material.setDiffuseColor(a.crystals_unitCellColor),b.lineWidth(a.crystals_unitCellLineWidth),b.drawElements(b.LINES,this.unitCell.vertexIndexBuffer.numItems,b.UNSIGNED_SHORT,0));if(a.atoms_display){A=!1;e=0;for(f=this.atoms.length;e<f;e++)if(h=this.atoms[e],
h.isHover||h.isSelected){A=!0;break}if(!A){e=0;for(f=this.bonds.length;e<f;e++)if(h=this.bonds[e],h.isHover||h.isSelected){A=!0;break}}if(A){b.sphereBuffer.bindBuffers(b);b.blendFunc(b.SRC_ALPHA,b.ONE);b.material.setTempColors(a.atoms_materialAmbientColor_3D,void 0,"#000000",0);b.enable(b.BLEND);b.depthMask(!1);b.material.setAlpha(0.4);b.sphereBuffer.bindBuffers(b);e=0;for(f=this.atoms.length;e<f;e++)h=this.atoms[e],(h.isHover||h.isSelected)&&h.renderHighlight(b,a);b.cylinderBuffer.bindBuffers(b);
e=0;for(f=this.bonds.length;e<f;e++)h=this.bonds[e],(h.isHover||h.isSelected)&&h.renderHighlight(b,a);b.depthMask(!0);b.disable(b.BLEND);b.blendFuncSeparate(b.SRC_ALPHA,b.ONE_MINUS_SRC_ALPHA,b.ONE,b.ONE_MINUS_SRC_ALPHA)}}this.surface&&a.surfaces_display&&(b.setMatrixUniforms(b.modelViewMatrix),this.surface.bindBuffers(b),b.material.setTempColors(a.surfaces_materialAmbientColor_3D,a.surfaces_color,a.surfaces_materialSpecularColor_3D,a.surfaces_materialShininess_3D),"Dot"===a.surfaces_style?b.drawArrays(b.POINTS,
0,this.surface.vertexPositionBuffer.numItems):b.drawElements(b.TRIANGLES,this.surface.vertexIndexBuffer.numItems,b.UNSIGNED_SHORT,0))};e.renderPickFrame=function(b,a,d,e,f){this.specs&&(a=this.specs);var h=0<this.atoms.length&&void 0!==this.atoms[0].hetatm;if(f&&a.bonds_display){0<this.bonds.length&&(a.bonds_renderAsLines_3D?(b.lineWidth(a.bonds_width_2D),b.lineBuffer.bindBuffers(b)):b.cylinderBuffer.bindBuffers(b));f=0;for(var o=this.bonds.length;f<o;f++){var l=this.bonds[f];if(!h||l.a1.hetatm)b.material.setDiffuseColor(j.idx2color(d.length)),
l.renderPicker(b,a),d.push(l)}}if(e&&a.atoms_display){f=0;for(o=this.atoms.length;f<o;f++)e=this.atoms[f],e.bondNumber=0,e.renderAsStar=!1;f=0;for(o=this.bonds.length;f<o;f++)l=this.bonds[f],l.a1.bondNumber++,l.a2.bondNumber++;0<this.atoms.length&&b.sphereBuffer.bindBuffers(b);l=[];f=0;for(o=this.atoms.length;f<o;f++)if(e=this.atoms[f],!h||e.hetatm&&(a.macro_showWater||!e.isWater))a.atoms_nonBondedAsStars_3D&&0===e.bondNumber?(e.renderAsStar=!0,l.push(e)):(b.material.setDiffuseColor(j.idx2color(d.length)),
e.render(b,a,!0),d.push(e));if(0<l.length){b.starBuffer.bindBuffers(b);f=0;for(o=l.length;f<o;f++)e=l[f],b.material.setDiffuseColor(j.idx2color(d.length)),e.render(b,a,!0),d.push(e)}}};e.getCenter3D=function(){if(1===this.atoms.length)return new n.Atom("C",this.atoms[0].x,this.atoms[0].y,this.atoms[0].z);var b=Infinity,a=Infinity,d=Infinity,e=-Infinity,f=-Infinity,j=-Infinity;if(this.chains)for(var o=0,l=this.chains.length;o<l;o++)for(var A=this.chains[o],q=0,t=A.length;q<t;q++)var u=A[q],b=h.min(u.cp1.x,
u.cp2.x,b),a=h.min(u.cp1.y,u.cp2.y,a),d=h.min(u.cp1.z,u.cp2.z,d),e=h.max(u.cp1.x,u.cp2.x,e),f=h.max(u.cp1.y,u.cp2.y,f),j=h.max(u.cp1.z,u.cp2.z,j);o=0;for(l=this.atoms.length;o<l;o++)b=h.min(this.atoms[o].x,b),a=h.min(this.atoms[o].y,a),d=h.min(this.atoms[o].z,d),e=h.max(this.atoms[o].x,e),f=h.max(this.atoms[o].y,f),j=h.max(this.atoms[o].z,j);return new n.Atom("C",(e+b)/2,(f+a)/2,(j+d)/2)};e.getCenter=function(){if(1===this.atoms.length)return new n.Point(this.atoms[0].x,this.atoms[0].y);for(var b=
Infinity,a=Infinity,d=-Infinity,e=-Infinity,f=0,j=this.atoms.length;f<j;f++)b=h.min(this.atoms[f].x,b),a=h.min(this.atoms[f].y,a),d=h.max(this.atoms[f].x,d),e=h.max(this.atoms[f].y,e);return new n.Point((d+b)/2,(e+a)/2)};e.getDimension=function(){if(1===this.atoms.length)return new n.Point(0,0);var b=Infinity,a=Infinity,d=-Infinity,e=-Infinity;if(this.chains){for(var f=0,j=this.chains.length;f<j;f++)for(var o=this.chains[f],l=0,A=o.length;l<A;l++)var q=o[l],b=h.min(q.cp1.x,q.cp2.x,b),a=h.min(q.cp1.y,
q.cp2.y,a),d=h.max(q.cp1.x,q.cp2.x,d),e=h.max(q.cp1.y,q.cp2.y,e);b-=30;a-=30;d+=30;e+=30}f=0;for(j=this.atoms.length;f<j;f++)b=h.min(this.atoms[f].x,b),a=h.min(this.atoms[f].y,a),d=h.max(this.atoms[f].x,d),e=h.max(this.atoms[f].y,e);return new n.Point(d-b,e-a)};e.check=function(e){if(e&&this.doChecks){if(this.findRings)if(this.bonds.length-this.atoms.length!==this.fjNumCache){this.rings=(new b.informatics.SSSRFinder(this)).rings;for(var a=0,d=this.bonds.length;a<d;a++)this.bonds[a].ring=void 0;a=
0;for(d=this.rings.length;a<d;a++)this.rings[a].setupBonds()}else{a=0;for(d=this.rings.length;a<d;a++){var h=this.rings[a];h.center=h.getCenter()}}a=0;for(d=this.atoms.length;a<d;a++)if(this.atoms[a].isLone=!1,"C"===this.atoms[a].label){for(var f=h=0,j=this.bonds.length;f<j;f++)(this.bonds[f].a1===this.atoms[a]||this.bonds[f].a2===this.atoms[a])&&h++;0===h&&(this.atoms[a].isLone=!0)}h=!1;a=0;for(d=this.atoms.length;a<d;a++)0!==this.atoms[a].z&&(h=!0);h&&(this.sortAtomsByZ(),this.sortBondsByZ());this.setupMetaData();
this.atomNumCache=this.atoms.length;this.bondNumCache=this.bonds.length;this.fjNumCache=this.bonds.length-this.atoms.length}this.doChecks=!e};e.getAngles=function(b){for(var a=[],d=0,e=this.bonds.length;d<e;d++)this.bonds[d].contains(b)&&a.push(b.angle(this.bonds[d].getNeighbor(b)));a.sort();return a};e.getCoordinationNumber=function(b){for(var a=0,d=0,e=b.length;d<e;d++)a+=b[d].bondOrder;return a};e.getBonds=function(b){for(var a=[],d=0,e=this.bonds.length;d<e;d++)this.bonds[d].contains(b)&&a.push(this.bonds[d]);
return a};e.sortAtomsByZ=function(){for(var b=1,a=this.atoms.length;b<a;b++)for(var d=b;0<d&&this.atoms[d].z<this.atoms[d-1].z;){var e=this.atoms[d];this.atoms[d]=this.atoms[d-1];this.atoms[d-1]=e;d--}};e.sortBondsByZ=function(){for(var b=1,a=this.bonds.length;b<a;b++)for(var d=b;0<d&&this.bonds[d].a1.z+this.bonds[d].a2.z<this.bonds[d-1].a1.z+this.bonds[d-1].a2.z;){var e=this.bonds[d];this.bonds[d]=this.bonds[d-1];this.bonds[d-1]=e;d--}};e.setupMetaData=function(){for(var b=this.getCenter(),a=0,d=
this.atoms.length;a<d;a++){var e=this.atoms[a];e.bonds=this.getBonds(e);e.angles=this.getAngles(e);e.isHidden=2===e.bonds.length&&h.abs(h.abs(e.angles[1]-e.angles[0])-h.PI)<h.PI/30&&e.bonds[0].bondOrder===e.bonds[1].bondOrder;var f=j.angleBetweenLargest(e.angles);e.angleOfLeastInterference=f.angle%(2*h.PI);e.largestAngle=f.largest;e.coordinationNumber=this.getCoordinationNumber(e.bonds);e.bondNumber=e.bonds.length;e.molCenter=b}a=0;for(d=this.bonds.length;a<d;a++)this.bonds[a].molCenter=b};e.scaleToAverageBondLength=
function(b){var a=this.getAverageBondLength();if(0!==a){b/=a;for(var a=0,d=this.atoms.length;a<d;a++)this.atoms[a].x*=b,this.atoms[a].y*=b}};e.getAverageBondLength=function(){if(0===this.bonds.length)return 0;for(var b=0,a=0,d=this.bonds.length;a<d;a++)b+=this.bonds[a].getLength();return b/=this.bonds.length};e.getBounds=function(){for(var b=new j.Bounds,a=0,d=this.atoms.length;a<d;a++)b.expand(this.atoms[a].getBounds());if(this.chains){a=0;for(d=this.chains.length;a<d;a++)for(var e=this.chains[a],
f=0,h=e.length;f<h;f++){var o=e[f];b.expand(o.cp1.x,o.cp1.y);b.expand(o.cp2.x,o.cp2.y)}b.minX-=30;b.minY-=30;b.maxX+=30;b.maxY+=30}return b};e.getBounds3D=function(){for(var b=new j.Bounds,a=0,d=this.atoms.length;a<d;a++)b.expand(this.atoms[a].getBounds3D());if(this.chains){a=0;for(d=this.chains.length;a<d;a++)for(var e=this.chains[a],f=0,h=e.length;f<h;f++){var o=e[f];b.expand3D(o.cp1.x,o.cp1.y,o.cp1.z);b.expand3D(o.cp2.x,o.cp2.y,o.cp2.z)}}return b}})(ChemDoodle,ChemDoodle.math,ChemDoodle.structures,
ChemDoodle.RESIDUE,Math);
(function(b,j,n,l){var h,e=-1;b.Residue=function(a){this.resSeq=a};var g=b.Residue.prototype;g.setup=function(a,d){this.horizontalResolution=d;var e=[a.x-this.cp1.x,a.y-this.cp1.y,a.z-this.cp1.z],f=l.cross(e,[this.cp2.x-this.cp1.x,this.cp2.y-this.cp1.y,this.cp2.z-this.cp1.z],[]);this.D=l.cross(f,e,[]);l.normalize(f);l.normalize(this.D);this.guidePointsSmall=[];this.guidePointsLarge=[];e=[(a.x+this.cp1.x)/2,(a.y+this.cp1.y)/2,(a.z+this.cp1.z)/2];this.helix&&(l.scale(f,1.5),l.add(e,f));this.guidePointsSmall[0]=
new b.Atom("",e[0]-this.D[0]/2,e[1]-this.D[1]/2,e[2]-this.D[2]/2);for(f=1;f<d;f++)this.guidePointsSmall[f]=new b.Atom("",this.guidePointsSmall[0].x+this.D[0]*f/d,this.guidePointsSmall[0].y+this.D[1]*f/d,this.guidePointsSmall[0].z+this.D[2]*f/d);l.scale(this.D,4);this.guidePointsLarge[0]=new b.Atom("",e[0]-this.D[0]/2,e[1]-this.D[1]/2,e[2]-this.D[2]/2);for(f=1;f<d;f++)this.guidePointsLarge[f]=new b.Atom("",this.guidePointsLarge[0].x+this.D[0]*f/d,this.guidePointsLarge[0].y+this.D[1]*f/d,this.guidePointsLarge[0].z+
this.D[2]*f/d)};g.getGuidePointSet=function(a){if(0===a)return this.helix||this.sheet?this.guidePointsLarge:this.guidePointsSmall;if(1===a)return this.guidePointsSmall;if(2===a)return this.guidePointsLarge};g.computeLineSegments=function(a,d,b,f,g){if(g!==e){var j=g*g,l=g*g*g;h=n.multiply([-1/6,0.5,-0.5,1/6,0.5,-1,0.5,0,-0.5,0,0.5,0,1/6,2/3,1/6,0],[6/l,0,0,0,6/l,2/j,0,0,1/l,1/j,1/g,0,0,0,0,1],[]);e=g}this.split=d.helix!==this.helix||d.sheet!==this.sheet;this.lineSegments=this.innerCompute(0,a,d,b,
!1,g);f&&(this.lineSegmentsCartoon=this.innerCompute(d.helix||d.sheet?2:1,a,d,b,!0,g))};g.innerCompute=function(a,d,e,f,g,o){var w=[],A=this.getGuidePointSet(a);d=d.getGuidePointSet(a);e=e.getGuidePointSet(a);for(var q=f.getGuidePointSet(a),t=0,u=this.guidePointsLarge.length;t<u;t++){for(var v=n.multiply([d[t].x,d[t].y,d[t].z,1,A[t].x,A[t].y,A[t].z,1,e[t].x,e[t].y,e[t].z,1,q[t].x,q[t].y,q[t].z,1],h,[]),z=[],y=0;y<o;y++){for(a=3;0<a;a--)for(f=0;4>f;f++)v[4*a+f]+=v[4*(a-1)+f];z[y]=new b.Atom("",v[12]/
v[15],v[13]/v[15],v[14]/v[15])}w[t]=z}if(g&&this.arrow)for(a=0;a<o;a++){g=1.5-1.3*a/o;A=j.floor(this.horizontalResolution/2);d=w[A];f=0;for(e=w.length;f<e;f++)f!==A&&(q=d[a],t=w[f][a],u=[t.x-q.x,t.y-q.y,t.z-q.z],l.scale(u,g),t.x=q.x+u[0],t.y=q.y+u[1],t.z=q.z+u[2])}return w}})(ChemDoodle.structures,Math,ChemDoodle.lib.mat4,ChemDoodle.lib.vec3);
(function(b,j,n,l,h){j.Spectrum=function(){this.data=[];this.metadata=[];this.dataDisplay=[];this.memory={offsetTop:0,offsetLeft:0,offsetBottom:0,flipXAxis:!1,scale:1,width:0,height:0}};l=j.Spectrum.prototype;l.title=void 0;l.xUnit=void 0;l.yUnit=void 0;l.continuous=!0;l.integrationSensitivity=0.01;l.draw=function(e,g,a,d){this.specs&&(g=this.specs);var j=5,f=0,l=0;e.fillStyle=g.text_color;e.textAlign="center";e.textBaseline="alphabetic";e.font=b.getFontString(g.text_font_size,g.text_font_families);
this.xUnit&&(l+=g.text_font_size,e.fillText(this.xUnit,a/2,d-2));this.yUnit&&g.plots_showYAxis&&(f+=g.text_font_size,e.save(),e.translate(g.text_font_size,d/2),e.rotate(-h.PI/2),e.fillText(this.yUnit,0,0),e.restore());this.title&&(j+=g.text_font_size,e.fillText(this.title,a/2,g.text_font_size));l+=5+g.text_font_size;g.plots_showYAxis&&(f+=5+e.measureText("1000").width);g.plots_showGrid&&(e.strokeStyle=g.plots_gridColor,e.lineWidth=g.plots_gridLineWidth,e.strokeRect(f,j,a-f,d-l-j));e.textAlign="center";
e.textBaseline="top";for(var o=this.maxX-this.minX,w=o/100,n=0.001;n<w||25<o/n;)n*=10;for(var q=0,t=g.plots_flipXAxis?a:0,o=h.round(this.minX/n)*n;o<=this.maxX;o+=n/2){var u=this.getTransformedX(o,g,a,f);if(u>f)if(e.strokeStyle="black",e.lineWidth=1,0===q%2){e.beginPath();e.moveTo(u,d-l);e.lineTo(u,d-l+2);e.stroke();for(w=o.toFixed(5);"0"===w.charAt(w.length-1);)w=w.substring(0,w.length-1);"."===w.charAt(w.length-1)&&(w=w.substring(0,w.length-1));var v=e.measureText(w).width;g.plots_flipXAxis&&(v*=
-1);var z=u-v/2;if(g.plots_flipXAxis?z<t:z>t)e.fillText(w,u,d-l+2),t=u+v/2;g.plots_showGrid&&(e.strokeStyle=g.plots_gridColor,e.lineWidth=g.plots_gridLineWidth,e.beginPath(),e.moveTo(u,d-l),e.lineTo(u,j),e.stroke())}else e.beginPath(),e.moveTo(u,d-l),e.lineTo(u,d-l+2),e.stroke();q++}if(g.plots_showYAxis||g.plots_showGrid){n=1/g.scale;e.textAlign="right";e.textBaseline="middle";for(o=0;10>=o;o++)if(w=n/10*o,q=j+(d-l-j)*(1-w*g.scale),g.plots_showGrid&&(e.strokeStyle=g.plots_gridColor,e.lineWidth=g.plots_gridLineWidth,
e.beginPath(),e.moveTo(f,q),e.lineTo(a,q),e.stroke()),g.plots_showYAxis){e.strokeStyle="black";e.lineWidth=1;e.beginPath();e.moveTo(f,q);e.lineTo(f-3,q);e.stroke();w*=100;t=h.max(0,3-h.floor(w).toString().length);w=w.toFixed(t);if(0<t)for(;"0"===w.charAt(w.length-1);)w=w.substring(0,w.length-1);"."===w.charAt(w.length-1)&&(w=w.substring(0,w.length-1));e.fillText(w,f-3,q)}}e.strokeStyle="black";e.lineWidth=1;e.beginPath();e.moveTo(a,d-l);e.lineTo(f,d-l);g.plots_showYAxis&&e.lineTo(f,j);e.stroke();
if(0<this.dataDisplay.length){e.textAlign="left";e.textBaseline="top";o=w=0;for(n=this.dataDisplay.length;o<n;o++)if(this.dataDisplay[o].value)e.fillText([this.dataDisplay[o].display,": ",this.dataDisplay[o].value].join(""),f+10,j+10+w*(g.text_font_size+5)),w++;else if(this.dataDisplay[o].tag){q=0;for(t=this.metadata.length;q<t;q++)if(b.stringStartsWith(this.metadata[q],this.dataDisplay[o].tag)){t=this.metadata[q];this.dataDisplay[o].display&&(t=this.metadata[q].indexOf("\x3d"),t=[this.dataDisplay[o].display,
": ",-1<t?this.metadata[q].substring(t+2):this.metadata[q]].join(""));e.fillText(t,f+10,j+10+w*(g.text_font_size+5));w++;break}}}this.drawPlot(e,g,a,d,j,f,l);this.memory.offsetTop=j;this.memory.offsetLeft=f;this.memory.offsetBottom=l;this.memory.flipXAxis=g.plots_flipXAxis;this.memory.scale=g.scale;this.memory.width=a;this.memory.height=d};l.drawPlot=function(b,g,a,d,l,f,p){this.specs&&(g=this.specs);b.strokeStyle=g.plots_color;b.lineWidth=g.plots_width;var o=[];b.beginPath();if(this.continuous)for(var w=
!1,n=0,q=!1,t=0,u=this.data.length;t<u;t++){var v=this.getTransformedX(this.data[t].x,g,a,f),z;t<u&&!w&&(z=this.getTransformedX(this.data[t+1].x,g,a,f));if(v>=f&&v<a||void 0!==z&&z>=f&&z<a){var y=this.getTransformedY(this.data[t].y,g,d,p,l);g.plots_showIntegration&&h.abs(this.data[t].y)>this.integrationSensitivity&&o.push(new j.Point(this.data[t].x,this.data[t].y));w||(b.moveTo(v,y),w=!0);b.lineTo(v,y);n++;0===n%1E3&&(b.stroke(),b.beginPath(),b.moveTo(v,y));if(q)break}else w&&(q=!0)}else{t=0;for(u=
this.data.length;t<u;t++)v=this.getTransformedX(this.data[t].x,g,a,f),v>=f&&v<a&&(b.moveTo(v,d-p),b.lineTo(v,this.getTransformedY(this.data[t].y,g,d,p,l)))}b.stroke();if(g.plots_showIntegration&&1<o.length){b.strokeStyle=g.plots_integrationColor;b.lineWidth=g.plots_integrationLineWidth;b.beginPath();t=o[1].x>o[0].x;if(this.flipXAxis&&!t||!this.flipXAxis&&t){for(t=o.length-2;0<=t;t--)o[t].y+=o[t+1].y;w=o[0].y}else{t=1;for(u=o.length;t<u;t++)o[t].y+=o[t-1].y;w=o[o.length-1].y}t=0;for(u=o.length;t<u;t++)v=
this.getTransformedX(o[t].x,g,a,f),y=this.getTransformedY(o[t].y/g.scale/w,g,d,p,l),0===t?b.moveTo(v,y):b.lineTo(v,y);b.stroke()}};l.getTransformedY=function(b,h,a,d,j){return j+(a-d-j)*(1-b*h.scale)};l.getInverseTransformedY=function(b){return 100*((1-(b-this.memory.offsetTop)/(this.memory.height-this.memory.offsetBottom-this.memory.offsetTop))/this.memory.scale)};l.getTransformedX=function(b,h,a,d){b=d+(b-this.minX)/(this.maxX-this.minX)*(a-d);h.plots_flipXAxis&&(b=a+d-b);return b};l.getInverseTransformedX=
function(b){this.memory.flipXAxis&&(b=this.memory.width+this.memory.offsetLeft-b);return(b-this.memory.offsetLeft)*(this.maxX-this.minX)/(this.memory.width-this.memory.offsetLeft)+this.minX};l.setup=function(){for(var b=Number.MAX_VALUE,g=Number.MIN_VALUE,a=Number.MIN_VALUE,d=0,j=this.data.length;d<j;d++)b=h.min(b,this.data[d].x),g=h.max(g,this.data[d].x),a=h.max(a,this.data[d].y);this.continuous?(this.minX=b,this.maxX=g):(this.minX=b-1,this.maxX=g+1);d=0;for(j=this.data.length;d<j;d++)this.data[d].y/=
a};l.zoom=function(b,g,a,d){b=this.getInverseTransformedX(b);g=this.getInverseTransformedX(g);this.minX=h.min(b,g);this.maxX=h.max(b,g);if(d){d=Number.MIN_VALUE;g=0;for(b=this.data.length;g<b;g++)n.isBetween(this.data[g].x,this.minX,this.maxX)&&(d=h.max(d,this.data[g].y));return 1/d}};l.translate=function(b,h){var a=b/(h-this.memory.offsetLeft)*(this.maxX-this.minX)*(this.memory.flipXAxis?1:-1);this.minX+=a;this.maxX+=a};l.alertMetadata=function(){alert(this.metadata.join("\n"))};l.getInternalCoordinates=
function(b,h){return new ChemDoodle.structures.Point(this.getInverseTransformedX(b),this.getInverseTransformedY(h))};l.getClosestPlotInternalCoordinates=function(b){var h=this.getInverseTransformedX(b-1);b=this.getInverseTransformedX(b+1);if(h>b){var a=h,h=b;b=a}for(var a=-1,d=-Infinity,j=!1,f=0,l=this.data.length;f<l;f++){var o=this.data[f];if(n.isBetween(o.x,h,b))o.y>d&&(j=!0,d=o.y,a=f);else if(j)break}if(-1!==a)return o=this.data[a],new ChemDoodle.structures.Point(o.x,100*o.y)};l.getClosestPeakInternalCoordinates=
function(b){var g=this.getInverseTransformedX(b);b=0;for(var a=Infinity,d=0,j=this.data.length;d<j;d++){var f=h.abs(this.data[d].x-g);if(f<=a)a=f,b=d;else break}g=highestRight=b;a=maxRight=this.data[b].y;d=b+1;for(j=this.data.length;d<j;d++)if(this.data[d].y+0.05>maxRight)maxRight=this.data[d].y,highestRight=d;else break;for(d=b-1;0<=d;d--)if(this.data[d].y+0.05>a)a=this.data[d].y,g=d;else break;b=this.data[g-b>highestRight-b?highestRight:g];return new ChemDoodle.structures.Point(b.x,100*b.y)}})(ChemDoodle.extensions,
ChemDoodle.structures,ChemDoodle.math,ChemDoodle.lib.jQuery,Math);
(function(b,j,n){j._Shape=function(){};j=j._Shape.prototype;j.drawDecorations=function(b,h){if(this.isHover)for(var e=this.getPoints(),g=0,a=e.length;g<a;g++){var d=e[g];this.drawAnchor(b,h,d,d===this.hoverPoint)}};j.getBounds=function(){for(var j=new b.Bounds,h=this.getPoints(),e=0,g=h.length;e<g;e++){var a=h[e];j.expand(a.x,a.y)}return j};j.drawAnchor=function(b,h,e,g){b.save();b.translate(e.x,e.y);b.rotate(n.PI/4);b.scale(1/h.scale,1/h.scale);b.beginPath();b.moveTo(-4,-4);b.lineTo(4,-4);b.lineTo(4,
4);b.lineTo(-4,4);b.closePath();b.fillStyle=g?"#885110":"white";b.fill();b.beginPath();b.moveTo(-4,-2);b.lineTo(-4,-4);b.lineTo(-2,-4);b.moveTo(2,-4);b.lineTo(4,-4);b.lineTo(4,-2);b.moveTo(4,2);b.lineTo(4,4);b.lineTo(2,4);b.moveTo(-2,4);b.lineTo(-4,4);b.lineTo(-4,2);b.moveTo(-4,-2);b.strokeStyle="rgba(0,0,0,.2)";b.lineWidth=5;b.stroke();b.strokeStyle="blue";b.lineWidth=1;b.stroke();b.restore()}})(ChemDoodle.math,ChemDoodle.structures.d2,Math);
(function(b,j,n,l,h){l.Bracket=function(b,h){this.p1=b?b:new n.Point;this.p2=h?h:new n.Point};l=l.Bracket.prototype=new l._Shape;l.charge=0;l.mult=0;l.repeat=0;l.draw=function(e,g){var a=h.min(this.p1.x,this.p2.x),d=h.max(this.p1.x,this.p2.x),j=h.min(this.p1.y,this.p2.y),f=h.max(this.p1.y,this.p2.y),l=f-j,o=l/10;e.beginPath();e.moveTo(a+o,j);e.lineTo(a,j);e.lineTo(a,f);e.lineTo(a+o,f);e.moveTo(d-o,f);e.lineTo(d,f);e.lineTo(d,j);e.lineTo(d-o,j);this.isLassoed&&(o=e.createLinearGradient(this.p1.x,this.p1.y,
this.p2.x,this.p2.y),o.addColorStop(0,"rgba(212, 99, 0, 0)"),o.addColorStop(0.5,"rgba(212, 99, 0, 0.8)"),o.addColorStop(1,"rgba(212, 99, 0, 0)"),e.lineWidth=g.shapes_lineWidth_2D+5,e.strokeStyle=o,e.lineJoin="miter",e.lineCap="square",e.stroke());e.strokeStyle=g.shapes_color;e.lineWidth=g.shapes_lineWidth_2D;e.lineJoin="miter";e.lineCap="butt";e.stroke();0!==this.charge&&(e.fillStyle=g.text_color,e.textAlign="left",e.textBaseline="alphabetic",e.font=b.getFontString(g.text_font_size,g.text_font_families),
o=this.charge.toFixed(0),o="1"===o?"+":"-1"===o?"\u2013":b.stringStartsWith(o,"-")?o.substring(1)+"\u2013":o+"+",e.fillText(o,d+5,j+5));0!==this.mult&&(e.fillStyle=g.text_color,e.textAlign="right",e.textBaseline="middle",e.font=b.getFontString(g.text_font_size,g.text_font_families),e.fillText(this.mult.toFixed(0),a-5,j+l/2));0!==this.repeat&&(e.fillStyle=g.text_color,e.textAlign="left",e.textBaseline="top",e.font=b.getFontString(g.text_font_size,g.text_font_families),o=this.repeat.toFixed(0),e.fillText(o,
d+5,f-5))};l.getPoints=function(){return[this.p1,this.p2]};l.isOver=function(b){return j.isBetween(b.x,this.p1.x,this.p2.x)&&j.isBetween(b.y,this.p1.y,this.p2.y)}})(ChemDoodle.extensions,ChemDoodle.math,ChemDoodle.structures,ChemDoodle.structures.d2,Math);
(function(b,j,n,l){n.Line=function(b,h){this.p1=b?b:new j.Point;this.p2=h?h:new j.Point};n.Line.ARROW_SYNTHETIC="synthetic";n.Line.ARROW_RETROSYNTHETIC="retrosynthetic";n.Line.ARROW_RESONANCE="resonance";n.Line.ARROW_EQUILIBRIUM="equilibrium";var h=n.Line.prototype=new n._Shape;h.arrowType=void 0;h.topText=void 0;h.bottomText=void 0;h.draw=function(b,h){if(this.isLassoed){var a=b.createLinearGradient(this.p1.x,this.p1.y,this.p2.x,this.p2.y);a.addColorStop(0,"rgba(212, 99, 0, 0)");a.addColorStop(0.5,
"rgba(212, 99, 0, 0.8)");a.addColorStop(1,"rgba(212, 99, 0, 0)");var d=2.5,j=this.p1.angle(this.p2)+l.PI/2,f=l.cos(j),j=l.sin(j),p=this.p1.x-f*d,o=this.p1.y+j*d,w=this.p1.x+f*d,A=this.p1.y-j*d,q=this.p2.x+f*d,t=this.p2.y-j*d,u=this.p2.x-f*d,v=this.p2.y+j*d;b.fillStyle=a;b.beginPath();b.moveTo(p,o);b.lineTo(w,A);b.lineTo(q,t);b.lineTo(u,v);b.closePath();b.fill()}b.strokeStyle=h.shapes_color;b.fillStyle=h.shapes_color;b.lineWidth=h.shapes_lineWidth_2D;b.lineJoin="miter";b.lineCap="butt";if(this.p1.x!==
this.p2.x||this.p1.y!==this.p2.y){if(this.arrowType===n.Line.ARROW_RETROSYNTHETIC){var a=2*l.sqrt(2),d=h.shapes_arrowLength_2D/a,f=this.p1.angle(this.p2),j=f+l.PI/2,a=h.shapes_arrowLength_2D/a,z=l.cos(f),y=l.sin(f),f=l.cos(j),j=l.sin(j),p=this.p1.x-f*d,o=this.p1.y+j*d,w=this.p1.x+f*d,A=this.p1.y-j*d,q=this.p2.x+f*d-z*a,t=this.p2.y-j*d+y*a,u=this.p2.x-f*d-z*a,v=this.p2.y+j*d+y*a,B=this.p2.x+2*f*d-2*z*a,c=this.p2.y-2*j*d+2*y*a,k=this.p2.x-2*f*d-2*z*a,d=this.p2.y+2*j*d+2*y*a;b.beginPath();b.moveTo(w,
A);b.lineTo(q,t);b.moveTo(B,c);b.lineTo(this.p2.x,this.p2.y);b.lineTo(k,d);b.moveTo(u,v);b.lineTo(p,o)}else this.arrowType===n.Line.ARROW_EQUILIBRIUM?(a=2*l.sqrt(2),d=h.shapes_arrowLength_2D/a/2,f=this.p1.angle(this.p2),j=f+l.PI/2,a=2*h.shapes_arrowLength_2D/l.sqrt(3),z=l.cos(f),y=l.sin(f),f=l.cos(j),j=l.sin(j),p=this.p1.x-f*d,o=this.p1.y+j*d,w=this.p1.x+f*d,A=this.p1.y-j*d,q=this.p2.x+f*d,t=this.p2.y-j*d,u=this.p2.x-f*d,v=this.p2.y+j*d,b.beginPath(),b.moveTo(w,A),b.lineTo(q,t),b.moveTo(u,v),b.lineTo(p,
o),b.stroke(),w=q-0.8*z*a,A=t+0.8*y*a,B=q+f*h.shapes_arrowLength_2D/3-z*a,c=t-j*h.shapes_arrowLength_2D/3+y*a,b.beginPath(),b.moveTo(q,t),b.lineTo(B,c),b.lineTo(w,A),b.closePath(),b.fill(),b.stroke(),w=p+0.8*z*a,A=o-0.8*y*a,B=p-f*h.shapes_arrowLength_2D/3+z*a,c=o+j*h.shapes_arrowLength_2D/3-y*a,b.beginPath(),b.moveTo(p,o),b.lineTo(B,c),b.lineTo(w,A),b.closePath(),b.fill()):this.arrowType===n.Line.ARROW_SYNTHETIC?(f=this.p1.angle(this.p2),j=f+l.PI/2,a=2*h.shapes_arrowLength_2D/l.sqrt(3),z=l.cos(f),
y=l.sin(f),f=l.cos(j),j=l.sin(j),b.beginPath(),b.moveTo(this.p1.x,this.p1.y),b.lineTo(this.p2.x-z*a/2,this.p2.y+y*a/2),b.stroke(),w=this.p2.x-0.8*z*a,A=this.p2.y+0.8*y*a,B=this.p2.x+f*h.shapes_arrowLength_2D/3-z*a,c=this.p2.y-j*h.shapes_arrowLength_2D/3+y*a,k=this.p2.x-f*h.shapes_arrowLength_2D/3-z*a,d=this.p2.y+j*h.shapes_arrowLength_2D/3+y*a,b.beginPath(),b.moveTo(this.p2.x,this.p2.y),b.lineTo(k,d),b.lineTo(w,A),b.lineTo(B,c),b.closePath(),b.fill()):this.arrowType===n.Line.ARROW_RESONANCE?(f=this.p1.angle(this.p2),
j=f+l.PI/2,a=2*h.shapes_arrowLength_2D/l.sqrt(3),z=l.cos(f),y=l.sin(f),f=l.cos(j),j=l.sin(j),b.beginPath(),b.moveTo(this.p1.x+z*a/2,this.p1.y-y*a/2),b.lineTo(this.p2.x-z*a/2,this.p2.y+y*a/2),b.stroke(),w=this.p2.x-0.8*z*a,A=this.p2.y+0.8*y*a,B=this.p2.x+f*h.shapes_arrowLength_2D/3-z*a,c=this.p2.y-j*h.shapes_arrowLength_2D/3+y*a,k=this.p2.x-f*h.shapes_arrowLength_2D/3-z*a,d=this.p2.y+j*h.shapes_arrowLength_2D/3+y*a,b.beginPath(),b.moveTo(this.p2.x,this.p2.y),b.lineTo(k,d),b.lineTo(w,A),b.lineTo(B,
c),b.closePath(),b.fill(),b.stroke(),w=this.p1.x+0.8*z*a,A=this.p1.y-0.8*y*a,B=this.p1.x-f*h.shapes_arrowLength_2D/3+z*a,c=this.p1.y+j*h.shapes_arrowLength_2D/3-y*a,k=this.p1.x+f*h.shapes_arrowLength_2D/3+z*a,d=this.p1.y-j*h.shapes_arrowLength_2D/3-y*a,b.beginPath(),b.moveTo(this.p1.x,this.p1.y),b.lineTo(k,d),b.lineTo(w,A),b.lineTo(B,c),b.closePath(),b.fill()):(b.beginPath(),b.moveTo(this.p1.x,this.p1.y),b.lineTo(this.p2.x,this.p2.y));b.stroke();this.topText&&(b.textAlign="center",b.textBaseline=
"bottom",b.fillText(this.topText,(this.p1.x+this.p2.x)/2,this.p1.y-5));this.bottomText&&(b.textAlign="center",b.textBaseline="top",b.fillText(this.bottomText,(this.p1.x+this.p2.x)/2,this.p1.y+5))}};h.getPoints=function(){return[this.p1,this.p2]};h.isOver=function(e,h){var a=b.distanceFromPointToLineInclusive(e,this.p1,this.p2);return-1!==a&&a<h}})(ChemDoodle.math,ChemDoodle.structures,ChemDoodle.structures.d2,Math);
(function(b,j,n,l,h){var e=function(a){var b=[];if(a instanceof n.Atom)if(0===a.bondNumber)b.push(h.PI);else{if(a.angles){if(1===a.angles.length)b.push(a.angles[0]+h.PI);else{for(var f=1,e=a.angles.length;f<e;f++)b.push(a.angles[f-1]+(a.angles[f]-a.angles[f-1])/2);f=a.angles[a.angles.length-1];b.push(f+(a.angles[0]+2*h.PI-f)/2)}a.largestAngle>h.PI&&(b=[a.angleOfLeastInterference]);if(a.bonds){f=0;for(e=a.bonds.length;f<e;f++){var g=a.bonds[f];if(2===g.bondOrder&&(g=g.getNeighbor(a),"O"===g.label)){b=
[g.angle(a)];break}}}}}else a=a.a1.angle(a.a2),b.push(a+h.PI/2),b.push(a+3*h.PI/2);f=0;for(e=b.length;f<e;f++){for(;b[f]>2*h.PI;)b[f]-=2*h.PI;for(;0>b[f];)b[f]+=2*h.PI}return b},g=function(a,b){var e=3;if(a instanceof n.Atom){if(a.isLabelVisible(b)&&(e=8),0!==a.charge||0!==a.numRadical||0!==a.numLonePair)e=13}else a instanceof n.Point?e=0:1<a.bondOrder&&(e=5);return e},a=function(a,b,e,j,o,l,A,q,t,u){var v=l.angle(o),z=A.angle(q),y=h.cos(v),v=h.sin(v),B=g(e,b);o.x-=y*B;o.y+=v*B;B=z+h.PI/2;e=2*b.shapes_arrowLength_2D/
h.sqrt(3);var y=h.cos(z),v=h.sin(z),c=h.cos(B),k=h.sin(B);q.x-=5*y;q.y+=5*v;z=new n.Point(q.x,q.y);B=g(j,b)/3;z.x-=y*B;z.y+=v*B;q.x-=y*(0.8*e+B);q.y+=v*(0.8*e+B);j=z.x-0.8*y*e;var B=z.y+0.8*v*e,C=new n.Point(z.x+c*b.shapes_arrowLength_2D/3-y*e,z.y-k*b.shapes_arrowLength_2D/3+v*e);b=new n.Point(z.x-c*b.shapes_arrowLength_2D/3-y*e,z.y+k*b.shapes_arrowLength_2D/3+v*e);v=y=!0;1===t&&(C.distance(l)>b.distance(l)?v=!1:y=!1);a.beginPath();a.moveTo(z.x,z.y);v&&a.lineTo(b.x,b.y);a.lineTo(j,B);y&&a.lineTo(C.x,
C.y);a.closePath();a.fill();a.stroke();a.beginPath();a.moveTo(o.x,o.y);a.bezierCurveTo(l.x,l.y,A.x,A.y,q.x,q.y);a.stroke();u.push([o,l,A,q])};l.Pusher=function(a,b,e){this.o1=a;this.o2=b;this.numElectron=e?e:1};l=l.Pusher.prototype=new l._Shape;l.drawDecorations=function(a,b){if(this.isHover)for(var e=this.o1 instanceof n.Atom?new n.Point(this.o1.x,this.o1.y):this.o1.getCenter(),h=this.o2 instanceof n.Atom?new n.Point(this.o2.x,this.o2.y):this.o2.getCenter(),e=[e,h],h=0,g=e.length;h<g;h++){var j=
e[h];this.drawAnchor(a,b,j,j===this.hoverPoint)}};l.draw=function(d,g){if(this.o1&&this.o2){d.strokeStyle=g.shapes_color;d.fillStyle=g.shapes_color;d.lineWidth=g.shapes_lineWidth_2D;d.lineJoin="miter";d.lineCap="butt";for(var f=this.o1 instanceof n.Atom?new n.Point(this.o1.x,this.o1.y):this.o1.getCenter(),j=this.o2 instanceof n.Atom?new n.Point(this.o2.x,this.o2.y):this.o2.getCenter(),o=e(this.o1),l=e(this.o2),A,q,t=Infinity,u=0,v=o.length;u<v;u++)for(var z=0,y=l.length;z<y;z++){var B=new n.Point(f.x+
35*h.cos(o[u]),f.y-35*h.sin(o[u])),c=new n.Point(j.x+35*h.cos(l[z]),j.y-35*h.sin(l[z])),k=B.distance(c);k<t&&(t=k,A=B,q=c)}this.caches=[];-1===this.numElectron?(u=f.distance(j)/2,l=f.angle(j),o=l+h.PI/2,v=h.cos(l),z=h.sin(l),l=new n.Point(f.x+(u-1)*v,f.y-(u-1)*z),t=new n.Point(l.x+35*h.cos(o+h.PI/6),l.y-35*h.sin(o+h.PI/6)),u=new n.Point(f.x+(u+1)*v,f.y-(u+1)*z),o=new n.Point(u.x+35*h.cos(o-h.PI/6),u.y-35*h.sin(o-h.PI/6)),a(d,g,this.o1,l,f,A,t,l,1,this.caches),a(d,g,this.o2,u,j,q,o,u,1,this.caches)):
(b.intersectLines(f.x,f.y,A.x,A.y,j.x,j.y,q.x,q.y)&&(o=A,A=q,q=o),o=A.angle(f),l=q.angle(j),t=h.max(o,l)-h.min(o,l),0.001>h.abs(t-h.PI)&&this.o1.molCenter===this.o2.molCenter&&(o+=h.PI/2,l-=h.PI/2,A.x=f.x+35*h.cos(o+h.PI),A.y=f.y-35*h.sin(o+h.PI),q.x=j.x+35*h.cos(l+h.PI),q.y=j.y-35*h.sin(l+h.PI)),a(d,g,this.o1,this.o2,f,A,q,j,this.numElectron,this.caches))}};l.getPoints=function(){return[]};l.isOver=function(a,b){for(var e=0,h=this.caches.length;e<h;e++)if(j.distanceFromCurve(a,this.caches[e]).distance<
b)return!0;return!1}})(ChemDoodle.math,ChemDoodle.math.jsBezier,ChemDoodle.structures,ChemDoodle.structures.d2,Math);
(function(b){b._Mesh=function(){};b=b._Mesh.prototype;b.storeData=function(b,n,l){this.positionData=b;this.normalData=n;this.indexData=l};b.setupBuffers=function(b){this.vertexPositionBuffer=b.createBuffer();b.bindBuffer(b.ARRAY_BUFFER,this.vertexPositionBuffer);b.bufferData(b.ARRAY_BUFFER,new Float32Array(this.positionData),b.STATIC_DRAW);this.vertexPositionBuffer.itemSize=3;this.vertexPositionBuffer.numItems=this.positionData.length/3;this.vertexNormalBuffer=b.createBuffer();b.bindBuffer(b.ARRAY_BUFFER,
this.vertexNormalBuffer);b.bufferData(b.ARRAY_BUFFER,new Float32Array(this.normalData),b.STATIC_DRAW);this.vertexNormalBuffer.itemSize=3;this.vertexNormalBuffer.numItems=this.normalData.length/3;this.indexData&&(this.vertexIndexBuffer=b.createBuffer(),b.bindBuffer(b.ELEMENT_ARRAY_BUFFER,this.vertexIndexBuffer),b.bufferData(b.ELEMENT_ARRAY_BUFFER,new Uint16Array(this.indexData),b.STATIC_DRAW),this.vertexIndexBuffer.itemSize=1,this.vertexIndexBuffer.numItems=this.indexData.length);if(this.partitions)for(var n=
0,l=this.partitions.length;n<l;n++){var h=this.partitions[n],e=this.generateBuffers(b,h.positionData,h.normalData,h.indexData);h.vertexPositionBuffer=e[0];h.vertexNormalBuffer=e[1];h.vertexIndexBuffer=e[2]}};b.generateBuffers=function(b,n,l,h){var e=b.createBuffer();b.bindBuffer(b.ARRAY_BUFFER,e);b.bufferData(b.ARRAY_BUFFER,new Float32Array(n),b.STATIC_DRAW);e.itemSize=3;e.numItems=n.length/3;n=b.createBuffer();b.bindBuffer(b.ARRAY_BUFFER,n);b.bufferData(b.ARRAY_BUFFER,new Float32Array(l),b.STATIC_DRAW);
n.itemSize=3;n.numItems=l.length/3;var g;h&&(g=b.createBuffer(),b.bindBuffer(b.ELEMENT_ARRAY_BUFFER,g),b.bufferData(b.ELEMENT_ARRAY_BUFFER,new Uint16Array(h),b.STATIC_DRAW),g.itemSize=1,g.numItems=h.length);return[e,n,g]};b.bindBuffers=function(b){this.vertexPositionBuffer||this.setupBuffers(b);b.bindBuffer(b.ARRAY_BUFFER,this.vertexPositionBuffer);b.vertexAttribPointer(b.shader.vertexPositionAttribute,this.vertexPositionBuffer.itemSize,b.FLOAT,!1,0,0);b.bindBuffer(b.ARRAY_BUFFER,this.vertexNormalBuffer);
b.vertexAttribPointer(b.shader.vertexNormalAttribute,this.vertexNormalBuffer.itemSize,b.FLOAT,!1,0,0);this.vertexIndexBuffer&&b.bindBuffer(b.ELEMENT_ARRAY_BUFFER,this.vertexIndexBuffer)}})(ChemDoodle.structures.d3,Math);
(function(b){b._Measurement=function(){};(b._Measurement.prototype=new b._Mesh).render=function(b,n){b.setMatrixUniforms(b.modelViewMatrix);n.measurement_update_3D&&(this.text=this.vertexPositionBuffer=void 0);this.vertexPositionBuffer||this.calculateData(n);this.bindBuffers(b);b.material.setDiffuseColor(n.shapes_color);b.lineWidth(1);b.drawElements(b.LINES,this.vertexIndexBuffer.numItems,b.UNSIGNED_SHORT,0);if(n.measurement_displayText_3D){this.text||(this.text=this.getText(n));var l={position:[],
texCoord:[],translation:[]};b.textImage.pushVertexData(this.text.value,this.text.pos,1,l);b.textMesh.storeData(b,l.position,l.texCoord,l.translation);b.enable(b.BLEND);b.depthMask(!1);b.enableVertexAttribArray(b.shader.vertexTexCoordAttribute);b.textImage.useTexture(b);b.textMesh.render(b);b.disableVertexAttribArray(b.shader.vertexTexCoordAttribute);b.disable(b.BLEND);b.depthMask(!0)}}})(ChemDoodle.structures.d3);
(function(b,j,n,l,h,e,g){n.Angle=function(a,b,e){this.a1=a;this.a2=b;this.a3=e};b=n.Angle.prototype=new n._Measurement;b.calculateData=function(a){var b=[],e=[],f=[],l=this.a2.distance3D(this.a1),o=this.a2.distance3D(this.a3);this.distUse=h.min(l,o)/2;this.vec1=g.normalize([this.a1.x-this.a2.x,this.a1.y-this.a2.y,this.a1.z-this.a2.z]);this.vec2=g.normalize([this.a3.x-this.a2.x,this.a3.y-this.a2.y,this.a3.z-this.a2.z]);this.angle=j.vec3AngleFrom(this.vec1,this.vec2);l=g.normalize(g.cross(this.vec1,
this.vec2,[]));l=g.normalize(g.cross(l,this.vec1,[]));a=a.measurement_angleBands_3D;for(o=0;o<=a;++o){var w=this.angle*o/a,n=g.scale(this.vec1,h.cos(w),[]),w=g.scale(l,h.sin(w),[]),n=g.scale(g.normalize(g.add(n,w,[])),this.distUse);b.push(this.a2.x+n[0],this.a2.y+n[1],this.a2.z+n[2]);e.push(0,0,0);o<a&&f.push(o,o+1)}this.storeData(b,e,f)};b.getText=function(){var a=g.scale(g.normalize(g.add(this.vec1,this.vec2,[])),this.distUse+0.3);return{pos:[this.a2.x+a[0],this.a2.y+a[1],this.a2.z+a[2]],value:[l.angleBounds(this.angle,
!0).toFixed(2)," \u00b0"].join("")}}})(ChemDoodle.ELEMENT,ChemDoodle.extensions,ChemDoodle.structures.d3,ChemDoodle.math,Math,ChemDoodle.lib.mat4,ChemDoodle.lib.vec3);
(function(b,j){b.Arrow=function(b,l){for(var h=[],e=[],g=0;g<=l;g++){var a=2*g*j.PI/l,d=j.sin(a),a=j.cos(a);e.push(0,0,-1,0,0,-1,a,d,0,a,d,0,0,0,-1,0,0,-1,a,d,1,a,d,1);h.push(0,0,0,b*a,b*d,0,b*a,b*d,0,b*a,b*d,2,b*a,b*d,2,2*b*a,2*b*d,2,2*b*a,2*b*d,2,0,0,3)}g=[];for(d=0;d<l;d++)for(var a=8*d,r=0;7>r;r++){var f=r+a,p=f+7+2;g.push(f,p,f+1,p,f,p-1)}this.storeData(h,e,g)};b.Arrow.prototype=new b._Mesh})(ChemDoodle.structures.d3,Math);
(function(b,j,n){b.LineArrow=function(){this.storeData([0,0,-3,0.1,0,-2.8,0,0,-3,-0.1,0,-2.8,0,0,-3,0,0,3,0,0,3,0.1,0,2.8,0,0,3,-0.1,0,2.8],[0,0,0,0,0,0,0,0,0,0,0,0,0,0,0,0,0,0,0,0,0,0,0,0,0,0,0,0,0,0])};b.LineArrow.prototype=new b._Mesh;b.Compass=function(h,e){this.textImage=new b.TextImage;this.textImage.init(h);this.textImage.updateFont(h,e.text_font_size,e.text_font_families,e.text_font_bold,e.text_font_italic,e.text_font_stroke_3D);this.textMesh=new b.TextMesh;this.textMesh.init(h);var g=3/(e.compass_size_3D/
h.canvas.clientHeight),a=j.tan(e.projectionPerspectiveVerticalFieldOfView_3D/360*j.PI),d=g/a,l=j.max(d-g,0.1),f=h.canvas.clientWidth/h.canvas.clientHeight,p,o;e.projectionPerspective_3D?(o=l,p=n.frustum):(o=d,p=n.ortho);var w=2*(o/h.canvas.clientHeight)*a,a=a*o;o=-a;var A=f*o,f=f*a;if(0===e.compass_type_3D){var q=(-(h.canvas.clientWidth-e.compass_size_3D)/2+this.textImage.charHeight)*w,w=(-(h.canvas.clientHeight-e.compass_size_3D)/2+this.textImage.charHeight)*w,A=A-q,f=f-q;o-=w;a-=w}this.projectionMatrix=
p(A,f,o,a,l,d+g);this.translationMatrix=n.translate(n.identity([]),[0,0,-d]);g={position:[],texCoord:[],translation:[]};this.textImage.pushVertexData("X",[3.5,0,0],0,g);this.textImage.pushVertexData("Y",[0,3.5,0],0,g);this.textImage.pushVertexData("Z",[0,0,3.5],0,g);this.textMesh.storeData(h,g.position,g.texCoord,g.translation)};var l=b.Compass.prototype;l.renderArrow=function(b,e,g,a){b.material.setDiffuseColor(g);b.setMatrixUniforms(a);1===e?b.drawArrays(b.LINES,0,b.lineArrowBuffer.vertexPositionBuffer.numItems):
b.drawElements(b.TRIANGLES,b.arrowBuffer.vertexIndexBuffer.numItems,b.UNSIGNED_SHORT,0)};l.render=function(b,e){1===e.compass_type_3D?b.lineArrowBuffer.bindBuffers(b):b.arrowBuffer.bindBuffers(b);b.material.setTempColors(e.bonds_materialAmbientColor_3D,void 0,e.bonds_materialSpecularColor_3D,e.bonds_materialShininess_3D);var g=n.multiply(this.translationMatrix,b.rotationMatrix,[]),a=j.PI/2;b.fogging.setMode(0);this.renderArrow(b,e.compass_type_3D,e.compass_axisXColor_3D,n.rotateY(g,a,[]));this.renderArrow(b,
e.compass_type_3D,e.compass_axisYColor_3D,n.rotateX(g,-a,[]));this.renderArrow(b,e.compass_type_3D,e.compass_axisZColor_3D,g)};l.renderAxis=function(b){var e=n.multiply(this.translationMatrix,b.rotationMatrix,[]);b.setMatrixUniforms(e);this.textImage.useTexture(b);this.textMesh.render(b)}})(ChemDoodle.structures.d3,Math,ChemDoodle.lib.mat4);
(function(b,j){b.Cylinder=function(b,l,h){for(var e=[],g=[],a=0;a<h;a++){var d=2*a*j.PI/h,r=j.cos(d),d=j.sin(d);g.push(r,0,d);e.push(b*r,0,b*d);g.push(r,0,d);e.push(b*r,l,b*d)}g.push(1,0,0);e.push(b,0,0);g.push(1,0,0);e.push(b,l,0);this.storeData(e,g)};b.Cylinder.prototype=new b._Mesh})(ChemDoodle.structures.d3,Math);
(function(b,j,n,l){j.Distance=function(b,e,g,a){this.a1=b;this.a2=e;this.node=g;this.offset=a?a:0};j=j.Distance.prototype=new j._Measurement;j.calculateData=function(h){var e=[this.a1.x,this.a1.y,this.a1.z,this.a2.x,this.a2.y,this.a2.z];this.node&&(this.move=this.offset+n.max(h.atoms_useVDWDiameters_3D?b[this.a1.label].vdWRadius*h.atoms_vdwMultiplier_3D:h.atoms_sphereDiameter_3D/2,h.atoms_useVDWDiameters_3D?b[this.a2.label].vdWRadius*h.atoms_vdwMultiplier_3D:h.atoms_sphereDiameter_3D/2),this.displacement=
[(this.a1.x+this.a2.x)/2-this.node.x,(this.a1.y+this.a2.y)/2-this.node.y,(this.a1.z+this.a2.z)/2-this.node.z],l.normalize(this.displacement),h=l.scale(this.displacement,this.move,[]),e[0]+=h[0],e[1]+=h[1],e[2]+=h[2],e[3]+=h[0],e[4]+=h[1],e[5]+=h[2]);this.storeData(e,[0,0,0,0,0,0],[0,1])};j.getText=function(){var b=this.a1.distance3D(this.a2),e=[(this.a1.x+this.a2.x)/2,(this.a1.y+this.a2.y)/2,(this.a1.z+this.a2.z)/2];if(this.node){var g=l.scale(this.displacement,this.move+0.1,[]);e[0]+=g[0];e[1]+=
g[1];e[2]+=g[2]}return{pos:e,value:[b.toFixed(2)," \u212b"].join("")}}})(ChemDoodle.ELEMENT,ChemDoodle.structures.d3,Math,ChemDoodle.lib.vec3);
(function(b,j){j.Fog=function(b){this.gl=b;this.mUL=b.getUniformLocation(b.program,"u_fog_mode");this.cUL=b.getUniformLocation(b.program,"u_fog_color");this.sUL=b.getUniformLocation(b.program,"u_fog_start");this.eUL=b.getUniformLocation(b.program,"u_fog_end");this.dUL=b.getUniformLocation(b.program,"u_fog_density")};var n=j.Fog.prototype;n.setTempParameter=function(j,h,e,g){if(!this.cCache||this.cCache!==j)this.cCache=j,j=b.getRGB(j,1),this.gl.uniform3f(this.cUL,j[0],j[1],j[2]);if(!this.sCache||this.sCache!==
h)this.sCache=h,this.gl.uniform1f(this.sUL,h);if(!this.eCache||this.eCache!==e)this.eCache=e,this.gl.uniform1f(this.eUL,e);if(!this.dCache||this.dCache!==g)this.dCache=g,this.gl.uniform1f(this.dUL,g)};n.setMode=function(b){if(!this.mCache||this.mCache!==b)this.mCache=b,this.gl.uniform1i(this.mUL,b)}})(ChemDoodle.math,ChemDoodle.structures.d3,ChemDoodle.lib.vec3);
(function(b,j){j.Label=function(){this.textImage=new j.TextImage};var n=j.Label.prototype;n.init=function(b,h){this.textImage.init(b);this.textImage.updateFont(b,h.atoms_font_size_2D,h.atoms_font_families_2D,h.atoms_font_bold_2D,h.atoms_font_italic_2D,h.text_font_stroke_3D)};n.updateVerticesBuffer=function(j,h,e){for(var g=0,a=h.length;g<a;g++){for(var d=h[g],r=d.labelMesh,f=d.atoms,p=this.textImage,o={position:[],texCoord:[],translation:[]},w=0<f.length&&void 0!=f[0].hetatm,n=0,q=f.length;n<q;n++){var t=
f[n],u=t.label,v=0.05;if(e.atoms_useVDWDiameters_3D){var z=b[u].vdWRadius*e.atoms_vdwMultiplier_3D;0===z&&(z=1);v+=z}else e.atoms_sphereDiameter_3D&&(v+=1.5*(e.atoms_sphereDiameter_3D/2));if(w)if(t.hetatm){if(t.isWater&&!e.macro_showWaters)continue}else if(!e.macro_displayAtoms)continue;p.pushVertexData(u,[t.x,t.y,t.z],v,o)}if((d=d.chains)&&(e.proteins_displayRibbon||e.proteins_displayBackbone)){n=0;for(q=d.length;n<q;n++){f=d[n];w=0;for(u=f.length;w<u;w++)v=f[w],v.name&&(t=v.cp1,p.pushVertexData(v.name,
[t.x,t.y,t.z],2,o))}}r.storeData(j,o.position,o.texCoord,o.translation,o.zDepth)}};n.render=function(b,h,e){b.setMatrixUniforms(b.modelViewMatrix);this.textImage.useTexture(b);h=0;for(var g=e.length;h<g;h++)e[h].labelMesh&&e[h].labelMesh.render(b)}})(ChemDoodle.ELEMENT,ChemDoodle.structures.d3);
(function(b,j){b.Sphere=function(b,l,h){for(var e=[],g=[],a=0;a<=l;a++)for(var d=a*j.PI/l,r=j.sin(d),f=j.cos(d),d=0;d<=h;d++){var p=2*d*j.PI/h,o=j.sin(p),p=j.cos(p)*r,w=f,o=o*r;g.push(p,w,o);e.push(b*p,b*w,b*o)}b=[];h+=1;for(a=0;a<l;a++)for(d=0;d<h;d++)r=a*h+d%h,f=r+h,b.push(r,r+1,f),d<h-1&&b.push(f,r+1,f+1);this.storeData(e,g,b)};b.Sphere.prototype=new b._Mesh})(ChemDoodle.structures.d3,Math);
(function(b,j,n,l){function h(a,b,e,f){this.entire=a;this.name=b;this.indexes=e;this.pi=f}var e=function(a,b){a.bindBuffer(a.ARRAY_BUFFER,b.vertexPositionBuffer);a.vertexAttribPointer(a.shader.vertexPositionAttribute,b.vertexPositionBuffer.itemSize,a.FLOAT,!1,0,0);a.bindBuffer(a.ARRAY_BUFFER,b.vertexNormalBuffer);a.vertexAttribPointer(a.shader.vertexNormalAttribute,b.vertexNormalBuffer.itemSize,a.FLOAT,!1,0,0);a.bindBuffer(a.ELEMENT_ARRAY_BUFFER,b.vertexIndexBuffer)},g=h.prototype;g.getColor=function(a){return a.macro_colorByChain?
this.chainColor:this.name?this.getResidueColor(b[this.name]?this.name:"*",a):this.helix?this.entire.front?a.proteins_ribbonCartoonHelixPrimaryColor:a.proteins_ribbonCartoonHelixSecondaryColor:this.sheet?a.proteins_ribbonCartoonSheetColor:this.entire.front?a.proteins_primaryColor:a.proteins_secondaryColor};g.getResidueColor=function(a,d){var e=b[a];if("shapely"===d.proteins_residueColor)return e.shapelyColor;if("amino"===d.proteins_residueColor)return e.aminoColor;if("polarity"===d.proteins_residueColor){if(e.polar)return"#C10000"}else if("acidity"===
d.proteins_residueColor){if(1===e.acidity)return"#0000FF";if(-1===e.acidity)return"#FF0000";if(!e.polar)return"#773300"}return"#FFFFFF"};g.render=function(a,b,h){this.entire.partitions&&this.pi!==this.entire.partitions.lastRender&&(e(a,this.entire.partitions[this.pi]),this.entire.partitions.lastRender=this.pi);this.vertexIndexBuffer||(this.vertexIndexBuffer=a.createBuffer(),a.bindBuffer(a.ELEMENT_ARRAY_BUFFER,this.vertexIndexBuffer),a.bufferData(a.ELEMENT_ARRAY_BUFFER,new Uint16Array(this.indexes),
a.STATIC_DRAW),this.vertexIndexBuffer.itemSize=1,this.vertexIndexBuffer.numItems=this.indexes.length);a.bindBuffer(a.ELEMENT_ARRAY_BUFFER,this.vertexIndexBuffer);!h&&"rainbow"!==b.proteins_residueColor&&a.material.setDiffuseColor(this.getColor(b));a.drawElements(a.TRIANGLES,this.vertexIndexBuffer.numItems,a.UNSIGNED_SHORT,0)};j.Ribbon=function(a,b,e){var f=a[0].lineSegments.length,g=a[0].lineSegments[0].length;this.partitions=[];this.partitions.lastRender=0;var j;this.front=0<b;for(var w=0,A=a.length-
1;w<A;w++){if(!j||65E3<j.positionData.length)0<this.partitions.length&&w--,j={count:0,positionData:[],normalData:[],indexData:[]},this.partitions.push(j);var q=a[w];j.count++;for(var t=0;t<f;t++)for(var u=e?q.lineSegmentsCartoon[t]:q.lineSegments[t],v=0===t,z=!1,y=0;y<g;y++){var B=u[y],c=w,k=y+1;w===a.length-2&&y===g-1?k--:y===g-1&&(c++,k=0);var k=e?a[c].lineSegmentsCartoon[t][k]:a[c].lineSegments[t][k],c=!1,C=t+1;t===f-1&&(C-=2,c=!0);var C=e?q.lineSegmentsCartoon[C][y]:q.lineSegments[C][y],k=[k.x-
B.x,k.y-B.y,k.z-B.z],C=[C.x-B.x,C.y-B.y,C.z-B.z],D=l.cross(k,C,[]);0===y&&(l.normalize(k),l.scale(k,-1),j.normalData.push(k[0],k[1],k[2]),j.positionData.push(B.x,B.y,B.z));v||z?(l.normalize(C),l.scale(C,-1),j.normalData.push(C[0],C[1],C[2]),j.positionData.push(B.x,B.y,B.z),v&&y===g-1&&(v=!1,y=-1)):(l.normalize(D),(c&&!this.front||!c&&this.front)&&l.scale(D,-1),j.normalData.push(D[0],D[1],D[2]),l.scale(D,n.abs(b)),j.positionData.push(B.x+D[0],B.y+D[1],B.z+D[2]),t===f-1&&y===g-1&&(z=!0,y=-1));if(-1===
y||y===g-1)l.normalize(k),j.normalData.push(k[0],k[1],k[2]),j.positionData.push(B.x,B.y,B.z)}}f+=2;g+=2;e&&(this.cartoonSegments=[]);this.segments=[];b=0;for(q=this.partitions.length;b<q;b++){j=this.partitions[b];var H;e&&(H=[]);w=0;for(A=j.count-1;w<A;w++){u=w;for(t=0;t<b;t++)u+=this.partitions[t].count-1;t=a[u];0<w&&(e&&t.split)&&(y=new h(this,void 0,H,b),t.helix&&(y.helix=!0),t.sheet&&(y.sheet=!0),this.cartoonSegments.push(y),H=[]);v=w*f*g;z=[];t=0;for(B=f-1;t<B;t++){c=v+t*g;for(y=0;y<g;y++)k=
1,w===j.count-1?k=0:y===g-1&&(k=f*g-y),k=[c+y,c+g+y,c+g+y+k,c+y,c+y+k,c+g+y+k],y!==g-1&&(this.front?z.push(k[0],k[1],k[2],k[3],k[5],k[4]):z.push(k[0],k[2],k[1],k[3],k[4],k[5])),y===g-2&&w<j.count-1&&(C=f*g-y,k[2]+=C,k[4]+=C,k[5]+=C),this.front?j.indexData.push(k[0],k[1],k[2],k[3],k[5],k[4]):j.indexData.push(k[0],k[2],k[1],k[3],k[4],k[5]),e&&(this.front?H.push(k[0],k[1],k[2],k[3],k[5],k[4]):H.push(k[0],k[2],k[1],k[3],k[4],k[5]))}this.segments.push(new h(this,a[u+1].name,z,b))}if(e){y=new h(this,void 0,
H,b);u=j.count-1;for(t=0;t<b;t++)u+=this.partitions[t].count-1;t=a[u];t.helix&&(y.helix=!0);t.sheet&&(y.sheet=!0);this.cartoonSegments.push(y)}}this.storeData(this.partitions[0].positionData,this.partitions[0].normalData,this.partitions[0].indexData);1===this.partitions.length&&(this.partitions=void 0)};(j.Ribbon.prototype=new j._Mesh).render=function(a,b){this.bindBuffers(a);var h=b.macro_colorByChain?this.chainColor:void 0;h||(h=this.front?b.proteins_primaryColor:b.proteins_secondaryColor);a.material.setDiffuseColor(h);
a.drawElements(a.TRIANGLES,this.vertexIndexBuffer.numItems,a.UNSIGNED_SHORT,0);if(this.partitions)for(var h=1,f=this.partitions.length;h<f;h++){var g=this.partitions[h];e(a,g);a.drawElements(a.TRIANGLES,g.vertexIndexBuffer.numItems,a.UNSIGNED_SHORT,0)}}})(ChemDoodle.RESIDUE,ChemDoodle.structures.d3,Math,ChemDoodle.lib.vec3);
(function(b,j,n){j.Light=function(j,h,e){this.diffuseRGB=b.getRGB(j,1);this.specularRGB=b.getRGB(h,1);this.direction=e};j.Light.prototype.lightScene=function(b){b.uniform3f(b.getUniformLocation(b.program,"u_light_diffuse_color"),this.diffuseRGB[0],this.diffuseRGB[1],this.diffuseRGB[2]);b.uniform3f(b.getUniformLocation(b.program,"u_light_specular_color"),this.specularRGB[0],this.specularRGB[1],this.specularRGB[2]);var h=n.create(this.direction);n.normalize(h);n.negate(h);b.uniform3f(b.getUniformLocation(b.program,
"u_light_direction"),h[0],h[1],h[2]);var e=[0,0,0],h=[e[0]+h[0],e[1]+h[1],e[2]+h[2]],e=n.length(h);0===e?h=[0,0,1]:n.scale(1/e);b.uniform3f(b.getUniformLocation(b.program,"u_light_half_vector"),h[0],h[1],h[2])}})(ChemDoodle.math,ChemDoodle.structures.d3,ChemDoodle.lib.vec3);(function(b){b.Line=function(){this.storeData([0,0,0,0,1,0],[0,0,0,0,0,0])};b.Line.prototype=new b._Mesh})(ChemDoodle.structures.d3);
(function(b,j){j.Material=function(b){this.gl=b;this.aUL=b.getUniformLocation(b.program,"u_material_ambient_color");this.dUL=b.getUniformLocation(b.program,"u_material_diffuse_color");this.sUL=b.getUniformLocation(b.program,"u_material_specular_color");this.snUL=b.getUniformLocation(b.program,"u_material_shininess");this.alUL=b.getUniformLocation(b.program,"u_material_alpha")};var n=j.Material.prototype;n.setTempColors=function(j,h,e,g){if(!this.aCache||this.aCache!==j)this.aCache=j,j=b.getRGB(j,
1),this.gl.uniform3f(this.aUL,j[0],j[1],j[2]);if(h&&(!this.dCache||this.dCache!==h))this.dCache=h,j=b.getRGB(h,1),this.gl.uniform3f(this.dUL,j[0],j[1],j[2]);if(!this.sCache||this.sCache!==e)this.sCache=e,j=b.getRGB(e,1),this.gl.uniform3f(this.sUL,j[0],j[1],j[2]);if(!this.snCache||this.snCache!==g)this.snCache=g,this.gl.uniform1f(this.snUL,g);this.alCache=1;this.gl.uniform1f(this.alUL,1)};n.setDiffuseColor=function(j){if(!this.dCache||this.dCache!==j)this.dCache=j,j=b.getRGB(j,1),this.gl.uniform3f(this.dUL,
j[0],j[1],j[2])};n.setAlpha=function(b){if(!this.alCache||this.alCache!==b)this.alCache=b,this.gl.uniform1f(this.alUL,b)}})(ChemDoodle.math,ChemDoodle.structures.d3);
(function(b,j,n,l){j.MolecularSurface=function(h,e,g,a,d){function j(a,b,c,d){var e=a.index;if(a.contained)for(var e=-1,f=Infinity,h=0,g=b.length;h<g;h++)for(var o=b[h],k=0,l=o.length;k<l;k++){var p=o[k];if(!p.contained&&p.index!==c&&p.index!==d){var r=p.distance3D(a);r<f&&(e=p.index,f=r)}}return e}for(var f=[],p=[],o=[],w=[],A=0;A<=e;A++)for(var q=A*l.PI/e,t=l.sin(q),u=l.cos(q),q=0;q<=g;q++){var v=2*q*l.PI/g;w.push(l.cos(v)*t,u,l.sin(v)*t)}t=[];A=0;for(q=h.atoms.length;A<q;A++){for(var u=[],z=h.atoms[A],
y=n[z.label][d]+a,B=[],v=0,c=h.atoms.length;v<c;v++)if(v!==A){var k=h.atoms[v];k.index=v;z.distance3D(k)<y+n[k.label][d]+a&&B.push(k)}v=0;for(c=w.length;v<c;v+=3){for(var C=new b.Atom("C",z.x+y*w[v],z.y+y*w[v+1],z.z+y*w[v+2]),D=0,H=B.length;D<H;D++)if(k=B[D],C.distance3D(k)<n[k.label][d]+a){C.contained=!0;break}u.push(C)}t.push(u)}h=[];g++;for(A=0;A<e;A++)for(q=0;q<g;q++)d=A*g+q%g,a=d+g,h.push(d),h.push(a),h.push(d+1),q<g-1&&(h.push(a),h.push(a+1),h.push(d+1));A=D=0;for(q=t.length;A<q;A++){u=t[A];
v=0;for(c=u.length;v<c;v++)C=u[v],C.contained||(C.index=D,D++,f.push(C.x,C.y,C.z),p.push(w[3*v],w[3*v+1],w[3*v+2]));v=0;for(c=h.length;v<c;v+=3)d=u[h[v]],a=u[h[v+1]],C=u[h[v+2]],!d.contained&&(!a.contained&&!C.contained)&&o.push(d.index,a.index,C.index)}w=[];A=0;for(q=t.length;A<q;A++){u=t[A];v=0;for(c=h.length;v<c;v+=3){d=u[h[v]];a=u[h[v+1]];C=u[h[v+2]];B=[];D=0;for(H=t.length;D<H;D++)D!==A&&B.push(t[D]);if((!d.contained||!a.contained||!C.contained)&&(d.contained||a.contained||C.contained))if(e=
j(d,B,-1,-1),g=j(a,B,e,-1),B=j(C,B,e,g),-1!==e&&-1!==g&&-1!==B){a=!1;D=0;for(H=w.length;D<H;D+=3)if(d=w[D],C=w[D+1],z=w[D+2],y=g===d||g===C||g===z,k=B===d||B===C||B===z,(e===d||e===C||e===z)&&y&&k){a=!0;break}a||w.push(e,g,B)}}}o=o.concat(w);this.storeData(f,p,o)};j.MolecularSurface.prototype=new j._Mesh})(ChemDoodle.structures,ChemDoodle.structures.d3,ChemDoodle.ELEMENT,Math);
(function(b){b.Picker=function(){};b=b.Picker.prototype;b.init=function(b){this.framebuffer=b.createFramebuffer();var n=b.createTexture(),l=b.createRenderbuffer();b.bindTexture(b.TEXTURE_2D,n);b.texParameteri(b.TEXTURE_2D,b.TEXTURE_MAG_FILTER,b.NEAREST);b.texParameteri(b.TEXTURE_2D,b.TEXTURE_MIN_FILTER,b.NEAREST);b.texParameteri(b.TEXTURE_2D,b.TEXTURE_WRAP_S,b.CLAMP_TO_EDGE);b.texParameteri(b.TEXTURE_2D,b.TEXTURE_WRAP_T,b.CLAMP_TO_EDGE);b.bindRenderbuffer(b.RENDERBUFFER,l);b.bindFramebuffer(b.FRAMEBUFFER,
this.framebuffer);b.framebufferTexture2D(b.FRAMEBUFFER,b.COLOR_ATTACHMENT0,b.TEXTURE_2D,n,0);b.framebufferRenderbuffer(b.FRAMEBUFFER,b.DEPTH_ATTACHMENT,b.RENDERBUFFER,l);b.bindTexture(b.TEXTURE_2D,null);b.bindRenderbuffer(b.RENDERBUFFER,null);b.bindFramebuffer(b.FRAMEBUFFER,null)};b.setDimension=function(b,n,l){b.bindFramebuffer(b.FRAMEBUFFER,this.framebuffer);var h=b.getFramebufferAttachmentParameter(b.FRAMEBUFFER,b.DEPTH_ATTACHMENT,b.FRAMEBUFFER_ATTACHMENT_OBJECT_NAME);b.isRenderbuffer(h)&&(b.bindRenderbuffer(b.RENDERBUFFER,
h),b.renderbufferStorage(b.RENDERBUFFER,b.DEPTH_COMPONENT16,n,l),b.bindRenderbuffer(b.RENDERBUFFER,null));h=b.getFramebufferAttachmentParameter(b.FRAMEBUFFER,b.COLOR_ATTACHMENT0,b.FRAMEBUFFER_ATTACHMENT_OBJECT_NAME);b.isTexture(h)&&(b.bindTexture(b.TEXTURE_2D,h),b.texImage2D(b.TEXTURE_2D,0,b.RGBA,n,l,0,b.RGBA,b.UNSIGNED_BYTE,null),b.bindTexture(b.TEXTURE_2D,null));b.bindFramebuffer(b.FRAMEBUFFER,null)};b.pick=function(b,n,l,h,e,g,a){var d=void 0,r=b.getParameter(b.COLOR_CLEAR_VALUE);b.bindFramebuffer(b.FRAMEBUFFER,
this.framebuffer);b.clearColor(1,1,1,0);b.clear(b.COLOR_BUFFER_BIT|b.DEPTH_BUFFER_BIT);b.fogging.setMode(0);b.disableVertexAttribArray(b.shader.vertexNormalAttribute);var f=[];b.material.setAlpha(255);for(var p=0,o=n.length;p<o;p++)n[p].renderPickFrame(b,l,f,g,a);b.flush();n=new Uint8Array(4);b.readPixels(h-2,e+2,1,1,b.RGBA,b.UNSIGNED_BYTE,n);0<n[3]&&(d=f[n[2]|n[1]<<8|n[0]<<16]);b.enableVertexAttribArray(b.shader.vertexNormalAttribute);b.fogging.setMode(l.fog_mode_3D);b.bindFramebuffer(b.FRAMEBUFFER,
null);b.clearColor(r[0],r[1],r[2],r[3]);return d}})(ChemDoodle.structures.d3,ChemDoodle.math,document);
(function(b,j){b.Pill=function(b,l,h,e){var g=1,a=2*b;l-=a;0>l?(g=0,l+=a):l<a&&(g=l/a,l=a);for(var a=[],d=[],r=0;r<=h;r++)for(var f=r*j.PI/h,p=j.sin(f),o=j.cos(f)*g,f=0;f<=e;f++){var w=2*f*j.PI/e,A=j.sin(w),w=j.cos(w)*p,q=o,A=A*p;d.push(w,q,A);a.push(b*w,b*q+(r<h/2?l:0),b*A)}b=[];e+=1;for(r=0;r<h;r++)for(f=0;f<e;f++)l=r*e+f%e,g=l+e,b.push(l,l+1,g),f<e-1&&b.push(g,l+1,g+1);this.storeData(a,d,b)};b.Pill.prototype=new b._Mesh})(ChemDoodle.structures.d3,Math);
(function(b,j){b.Shader=function(){};var n=b.Shader.prototype;n.init=function(b){var h=this.getShader(b,"vertex-shader");h||(h=this.loadDefaultVertexShader(b));var e=this.getShader(b,"fragment-shader");e||(e=this.loadDefaultFragmentShader(b));b.attachShader(b.program,h);b.attachShader(b.program,e);this.vertexPositionAttribute=0;b.bindAttribLocation(b.program,this.vertexPositionAttribute,"a_vertex_position");b.linkProgram(b.program);b.getProgramParameter(b.program,b.LINK_STATUS)||alert("Could not initialize shaders: "+
b.getProgramInfoLog(b.program));b.useProgram(b.program);b.enableVertexAttribArray(this.vertexPositionAttribute);this.vertexTexCoordAttribute=b.getAttribLocation(b.program,"a_vertex_texcoord");this.vertexNormalAttribute=b.getAttribLocation(b.program,"a_vertex_normal");b.enableVertexAttribArray(this.vertexNormalAttribute);this.dimensionUniform=b.getUniformLocation(b.program,"u_dimension")};n.getShader=function(b,h){var e=j.getElementById(h);if(e){for(var g=[],a=e.firstChild;a;)3===a.nodeType&&g.push(a.textContent),
a=a.nextSibling;if("x-shader/x-fragment"===e.type)a=b.createShader(b.FRAGMENT_SHADER);else if("x-shader/x-vertex"===e.type)a=b.createShader(b.VERTEX_SHADER);else return;b.shaderSource(a,g.join(""));b.compileShader(a);if(b.getShaderParameter(a,b.COMPILE_STATUS))return a;alert(e.type+" "+b.getShaderInfoLog(a))}};n.loadDefaultVertexShader=function(b){var h=b.createShader(b.VERTEX_SHADER);b.shaderSource(h,"precision mediump float;attribute vec3 a_vertex_position;attribute vec3 a_vertex_normal;attribute vec2 a_vertex_texcoord;uniform vec3 u_light_diffuse_color;uniform vec3 u_material_ambient_color;uniform vec3 u_material_diffuse_color;uniform mat4 u_model_view_matrix;uniform mat4 u_projection_matrix;uniform mat3 u_normal_matrix;uniform vec2 u_dimension;varying vec2 v_texcoord;varying vec3 v_diffuse;varying vec4 v_ambient;varying vec3 v_normal;void main() {v_texcoord \x3d a_vertex_texcoord;if(length(a_vertex_texcoord) !\x3d 0.) {gl_Position \x3d u_model_view_matrix * vec4(a_vertex_position, 1.);vec4 depth_pos \x3d vec4(gl_Position);depth_pos.z +\x3d a_vertex_normal.z;gl_Position \x3d u_projection_matrix * gl_Position;depth_pos \x3d u_projection_matrix * depth_pos;gl_Position /\x3d gl_Position.w;gl_Position.xy +\x3d a_vertex_normal.xy / u_dimension * 2.;gl_Position.z \x3d depth_pos.z / depth_pos.w;} else {v_normal \x3d length(a_vertex_normal)\x3d\x3d0. ? a_vertex_normal : normalize(u_normal_matrix * a_vertex_normal);v_ambient \x3d vec4(u_material_ambient_color, 1.);v_diffuse \x3d u_material_diffuse_color * u_light_diffuse_color;gl_Position \x3d u_projection_matrix * u_model_view_matrix * vec4(a_vertex_position, 1.);gl_Position /\x3d gl_Position.w;gl_PointSize \x3d 2.;}}");
b.compileShader(h);if(b.getShaderParameter(h,b.COMPILE_STATUS))return h;alert("Vertex shader failed to compile: "+b.getShaderInfoLog(h))};n.loadDefaultFragmentShader=function(b){var h=b.createShader(b.FRAGMENT_SHADER);b.shaderSource(h,"precision mediump float;\nuniform vec3 u_light_specular_color;uniform vec3 u_light_direction;uniform vec3 u_light_half_vector;uniform vec3 u_material_specular_color;uniform float u_material_shininess;uniform float u_material_alpha;uniform int u_fog_mode;uniform vec3 u_fog_color;uniform float u_fog_density;uniform float u_fog_start;uniform float u_fog_end;uniform sampler2D u_image;varying vec2 v_texcoord;varying vec3 v_diffuse;varying vec4 v_ambient;varying vec3 v_normal;void main(void){if(length(v_texcoord)!\x3d0.) {gl_FragColor \x3d texture2D(u_image, v_texcoord);}else if(length(v_normal)\x3d\x3d0.){gl_FragColor \x3d vec4(v_diffuse, u_material_alpha);}else{float nDotL \x3d max(dot(v_normal, u_light_direction), 0.);vec4 color \x3d vec4(v_diffuse*nDotL, 1.);float nDotHV \x3d max(dot(v_normal, u_light_half_vector), 0.);vec3 specular \x3d u_material_specular_color * u_light_specular_color;color+\x3dvec4(specular * pow(nDotHV, u_material_shininess), 1.);gl_FragColor \x3d color+v_ambient;gl_FragColor.a*\x3du_material_alpha;float fogCoord \x3d gl_FragCoord.z/gl_FragCoord.w;float fogFactor \x3d 1.;if(u_fog_mode \x3d\x3d 1){if(fogCoord \x3c u_fog_start){fogFactor \x3d 1.;}else if(fogCoord \x3e u_fog_end){fogFactor \x3d 0.;}else{fogFactor \x3d clamp((u_fog_end - fogCoord) / (u_fog_end - u_fog_start), 0., 1.);}}else if(u_fog_mode \x3d\x3d 2) {fogFactor \x3d clamp(exp(-u_fog_density*fogCoord), 0., 1.);}else if(u_fog_mode \x3d\x3d 3) {fogFactor \x3d clamp(exp(-pow(u_fog_density*fogCoord, 2.)), 0., 1.);}gl_FragColor \x3d mix(vec4(u_fog_color, 1.), gl_FragColor, fogFactor);}}");
b.compileShader(h);if(b.getShaderParameter(h,b.COMPILE_STATUS))return h;alert("Fragment shader failed to compile: "+b.getShaderInfoLog(h))}})(ChemDoodle.structures.d3,document);
(function(b,j,n){j.Shape=function(j,h){for(var e=j.length,g=[],a=[],d=new b.Point,r=0,f=e;r<f;r++){var p=r+1;r===f-1&&(p=0);for(var o=j[r],p=j[p],w=n.cross([0,0,1],[p.x-o.x,p.y-o.y,0]),A=0;2>A;A++)g.push(o.x,o.y,h/2),g.push(o.x,o.y,-h/2),g.push(p.x,p.y,h/2),g.push(p.x,p.y,-h/2);for(A=0;4>A;A++)a.push(w[0],w[1],w[2]);a.push(0,0,1);a.push(0,0,-1);a.push(0,0,1);a.push(0,0,-1);d.add(o)}d.x/=e;d.y/=e;a.push(0,0,1);g.push(d.x,d.y,h/2);a.push(0,0,-1);g.push(d.x,d.y,-h/2);d=[];o=8*e;r=0;for(f=e;r<f;r++)e=
8*r,d.push(e),d.push(e+3),d.push(e+1),d.push(e),d.push(e+2),d.push(e+3),d.push(e+4),d.push(o),d.push(e+6),d.push(e+5),d.push(e+7),d.push(o+1);this.storeData(g,a,d)};j.Shape.prototype=new j._Mesh})(ChemDoodle.structures,ChemDoodle.structures.d3,ChemDoodle.lib.vec3);
(function(b,j,n){b.Star=function(){for(var b=[0.8944,0.4472,0,0.2764,0.4472,0.8506,0.2764,0.4472,-0.8506,-0.7236,0.4472,0.5257,-0.7236,0.4472,-0.5257,-0.3416,0.4472,0,-0.1056,0.4472,0.3249,-0.1056,0.4472,-0.3249,0.2764,0.4472,0.2008,0.2764,0.4472,-0.2008,-0.8944,-0.4472,0,-0.2764,-0.4472,0.8506,-0.2764,-0.4472,-0.8506,0.7236,-0.4472,0.5257,0.7236,-0.4472,-0.5257,0.3416,-0.4472,0,0.1056,-0.4472,0.3249,0.1056,-0.4472,-0.3249,-0.2764,-0.4472,0.2008,-0.2764,-0.4472,-0.2008,-0.5527,0.1058,0,-0.1708,0.1058,
0.5527,-0.1708,0.1058,-0.5527,0.4471,0.1058,0.3249,0.4471,0.1058,-0.3249,0.5527,-0.1058,0,0.1708,-0.1058,0.5527,0.1708,-0.1058,-0.5527,-0.4471,-0.1058,0.3249,-0.4471,-0.1058,-0.3249,0,1,0,0,-1,0],h=[0,9,8,2,7,9,4,5,7,3,6,5,1,8,6,0,8,23,30,6,8,3,21,6,11,26,21,13,23,26,2,9,24,30,8,9,1,23,8,13,25,23,14,24,25,4,7,22,30,9,7,0,24,9,14,27,24,12,22,27,3,5,20,30,7,5,2,22,7,12,29,22,10,20,29,1,6,21,30,5,6,4,20,5,10,28,20,11,21,28,10,19,18,12,17,19,14,15,17,13,16,15,11,18,16,31,19,17,14,17,27,2,27,22,4,22,29,
10,29,19,31,18,19,12,19,29,4,29,20,3,20,28,11,28,18,31,16,18,10,18,28,3,28,21,1,21,26,13,26,16,31,15,16,11,16,26,1,26,23,0,23,25,14,25,15,31,17,15,13,15,25,0,25,24,2,24,27,12,27,17],e=[],g=[],a=[],d=0,j=h.length;d<j;d+=3){var f=3*h[d],p=3*h[d+1],o=3*h[d+2],f=[b[f],b[f+1],b[f+2]],p=[b[p],b[p+1],b[p+2]],o=[b[o],b[o+1],b[o+2]],w=n.cross([o[0]-p[0],o[1]-p[1],o[2]-p[2]],[f[0]-p[0],f[1]-p[1],f[2]-p[2]],[]);n.normalize(w);e.push(f[0],f[1],f[2],p[0],p[1],p[2],o[0],o[1],o[2]);g.push(w[0],w[1],w[2],w[0],w[1],
w[2],w[0],w[1],w[2]);a.push(d,d+1,d+2)}this.storeData(e,g,a)};b.Star.prototype=new b._Mesh})(ChemDoodle.structures.d3,Math,ChemDoodle.lib.vec3);
(function(b,j,n){b.TextImage=function(){this.ctx=n.createElement("canvas").getContext("2d");this.data=[];this.text="";this.charHeight=0};b=b.TextImage.prototype;b.init=function(b){this.textureImage=b.createTexture();b.bindTexture(b.TEXTURE_2D,this.textureImage);b.pixelStorei(b.UNPACK_FLIP_Y_WEBGL,!1);b.texParameteri(b.TEXTURE_2D,b.TEXTURE_WRAP_S,b.CLAMP_TO_EDGE);b.texParameteri(b.TEXTURE_2D,b.TEXTURE_WRAP_T,b.CLAMP_TO_EDGE);b.texParameteri(b.TEXTURE_2D,b.TEXTURE_MIN_FILTER,b.NEAREST);b.texParameteri(b.TEXTURE_2D,
b.TEXTURE_MAG_FILTER,b.NEAREST);b.bindTexture(b.TEXTURE_2D,null);this.updateFont(b,12,["Sans-serif"],!1,!1,!1)};b.charData=function(b){b=this.text.indexOf(b);return 0<=b?this.data[b]:null};b.updateFont=function(b,h,e,g,a,d){var r=this.ctx,f=this.ctx.canvas,p=[],o="";a=j.getFontString(h,e,g,a);r.font=a;r.save();var w=0;h*=1.5;e=32;for(g=127;e<g;e++){var n=String.fromCharCode(e),q=r.measureText(n).width;p.push({text:n,width:q,height:h});w+=2*q}var t=["\u00b0","\u212b","\u00ae"];e=0;for(g=t.length;e<
g;e++)n=t[e],q=r.measureText(n).width,p.push({text:n,width:q,height:h}),w+=2*q;e=Math.sqrt(w*h);e=Math.ceil(e/h);w=Math.ceil(w/(e-1));f.width=w;f.height=e*h;r.font=a;r.textAlign="left";r.textBaseline="middle";r.strokeStyle="#000";r.lineWidth=1.4;r.fillStyle="#fff";e=n=a=0;for(g=p.length;e<g;e++){q=p[e];t=2*q.width;h=q.height;var u=q.text;n+t>w&&(a++,n=0);var v=a*h;d&&r.strokeText(u,n,v+h/2);r.fillText(u,n,v+h/2);q.x=n;q.y=v;o+=u;n+=t}this.text=o;this.data=p;this.charHeight=h;b.bindTexture(b.TEXTURE_2D,
this.textureImage);b.texImage2D(b.TEXTURE_2D,0,b.RGBA,b.RGBA,b.UNSIGNED_BYTE,f);b.bindTexture(b.TEXTURE_2D,null)};b.pushVertexData=function(b,h,e,g){var a=b.toString().split(""),d=this.getHeight(),j=this.getWidth();b=-this.textWidth(b)/2;for(var f=-this.charHeight/2,p=0,o=a.length;p<o;p++){var w=this.charData(a[p]),n=w.width,q=w.x/j,t=q+1.8*w.width/j,u=w.y/d,w=u+w.height/d,v=b+1.8*n,z=this.charHeight/2;g.position.push(h[0],h[1],h[2],h[0],h[1],h[2],h[0],h[1],h[2],h[0],h[1],h[2],h[0],h[1],h[2],h[0],
h[1],h[2]);g.texCoord.push(q,u,t,w,t,u,q,u,q,w,t,w);g.translation.push(b,z,e,v,f,e,v,z,e,b,z,e,b,f,e,v,f,e);b=v+n-1.8*n}};b.getCanvas=function(){return this.ctx.canvas};b.getHeight=function(){return this.getCanvas().height};b.getWidth=function(){return this.getCanvas().width};b.textWidth=function(b){return this.ctx.measureText(b).width};b.test=function(){n.body.appendChild(this.getCanvas())};b.useTexture=function(b){b.bindTexture(b.TEXTURE_2D,this.textureImage)}})(ChemDoodle.structures.d3,ChemDoodle.extensions,
document);
(function(b){b.TextMesh=function(){};b=b.TextMesh.prototype;b.init=function(b){this.vertexPositionBuffer=b.createBuffer();this.vertexTexCoordBuffer=b.createBuffer();this.vertexTranslationBuffer=b.createBuffer()};b.setVertexData=function(b,n,l,h){b.bindBuffer(b.ARRAY_BUFFER,n);b.bufferData(b.ARRAY_BUFFER,new Float32Array(l),b.STATIC_DRAW);n.itemSize=h;n.numItems=l.length/h};b.storeData=function(b,n,l,h){this.setVertexData(b,this.vertexPositionBuffer,n,3);this.setVertexData(b,this.vertexTexCoordBuffer,l,
2);this.setVertexData(b,this.vertexTranslationBuffer,h,3)};b.bindBuffers=function(b){b.bindBuffer(b.ARRAY_BUFFER,this.vertexPositionBuffer);b.vertexAttribPointer(b.shader.vertexPositionAttribute,this.vertexPositionBuffer.itemSize,b.FLOAT,!1,0,0);b.bindBuffer(b.ARRAY_BUFFER,this.vertexTexCoordBuffer);b.vertexAttribPointer(b.shader.vertexTexCoordAttribute,this.vertexTexCoordBuffer.itemSize,b.FLOAT,!1,0,0);b.bindBuffer(b.ARRAY_BUFFER,this.vertexTranslationBuffer);b.vertexAttribPointer(b.shader.vertexNormalAttribute,
this.vertexTranslationBuffer.itemSize,b.FLOAT,!1,0,0)};b.render=function(b){var n=this.vertexPositionBuffer.numItems;n&&(this.bindBuffers(b),b.drawArrays(b.TRIANGLES,0,n))}})(ChemDoodle.structures.d3,Math);
(function(b,j,n,l,h,e,g){l.Torsion=function(a,b,e,f){this.a1=a;this.a2=b;this.a3=e;this.a4=f};b=l.Torsion.prototype=new l._Measurement;b.calculateData=function(a){var b=[],e=[],f=[],j=this.a2.distance3D(this.a1),o=this.a2.distance3D(this.a3);this.distUse=h.min(j,o)/2;var o=[this.a2.x-this.a1.x,this.a2.y-this.a1.y,this.a2.z-this.a1.z],j=[this.a3.x-this.a2.x,this.a3.y-this.a2.y,this.a3.z-this.a2.z],l=[this.a4.x-this.a3.x,this.a4.y-this.a3.y,this.a4.z-this.a3.z],n=g.cross(o,j,[]),l=g.cross(j,l,[]);g.scale(o,
g.length(j));this.torsion=h.atan2(g.dot(o,l),g.dot(n,l));o=g.normalize(g.cross(n,j,[]));n=g.normalize(g.cross(j,o,[]));this.pos=g.add([this.a2.x,this.a2.y,this.a2.z],g.scale(g.normalize(j,[]),this.distUse));var l=[],q=a.measurement_angleBands_3D;for(a=0;a<=q;++a){var t=this.torsion*a/q,u=g.scale(o,h.cos(t),[]),t=g.scale(n,h.sin(t),[]),u=g.scale(g.normalize(g.add(u,t,[])),this.distUse);0==a&&(l=u);b.push(this.pos[0]+u[0],this.pos[1]+u[1],this.pos[2]+u[2]);e.push(0,0,0);a<q&&f.push(a,a+1)}this.vecText=
g.normalize(g.add(l,u,[]));j=g.normalize(j,[]);g.scale(j,0.0625);t=this.torsion-2*h.asin(0.125)*this.torsion/h.abs(this.torsion);u=g.scale(o,h.cos(t),[]);t=g.scale(n,h.sin(t),[]);u=g.scale(g.normalize(g.add(u,t,[])),this.distUse);b.push(this.pos[0]+j[0]+u[0],this.pos[1]+j[1]+u[1],this.pos[2]+j[2]+u[2]);e.push(0,0,0);b.push(this.pos[0]-j[0]+u[0],this.pos[1]-j[1]+u[1],this.pos[2]-j[2]+u[2]);e.push(0,0,0);f.push(--a,a+1,a,a+2);this.storeData(b,e,f)};b.getText=function(){g.add(this.pos,g.scale(this.vecText,
this.distUse+0.3,[]));return{pos:this.pos,value:[j.angleBounds(this.torsion,!0,!0).toFixed(2)," \u00b0"].join("")}}})(ChemDoodle.ELEMENT,ChemDoodle.math,ChemDoodle.extensions,ChemDoodle.structures.d3,Math,ChemDoodle.lib.mat4,ChemDoodle.lib.vec3);
(function(b,j,n,l,h,e,g,a){var d=function(a,b,d){var g=h.sqrt(b[1]*b[1]+b[2]*b[2]),j=[1,0,0,0,0,b[2]/g,-b[1]/g,0,0,b[1]/g,b[2]/g,0,0,0,0,1],l=[1,0,0,0,0,b[2]/g,b[1]/g,0,0,-b[1]/g,b[2]/g,0,0,0,0,1],n=[g,0,-b[0],0,0,1,0,0,b[0],0,g,0,0,0,0,1];b=[g,0,b[0],0,0,1,0,0,-b[0],0,g,0,0,0,0,1];d=[h.cos(d),-h.sin(d),0,0,h.sin(d),h.cos(d),0,0,0,0,1,0,0,0,0,1];var t=e.multiply(j,e.multiply(n,e.multiply(d,e.multiply(b,l,[]))));this.rotate=function(){return e.multiplyVec3(t,a)}};l.Tube=function(l,f,p){var o=l[0].lineSegments[0].length;
this.partitions=[];var w;this.ends=[];this.ends.push(l[0].lineSegments[0][0]);this.ends.push(l[l.length-2].lineSegments[0][0]);for(var A=[1,0,0],q=0,t=l.length-1;q<t;q++){if(!w||65E3<w.positionData.length)0<this.partitions.length&&q--,w={count:0,positionData:[],normalData:[],indexData:[]},this.partitions.push(w);var u=l[q];w.count++;for(var v=Infinity,z=new n.Atom("",l[q+1].cp1.x,l[q+1].cp1.y,l[q+1].cp1.z),y=0;y<o;y++){var B=u.lineSegments[0][y],c;c=y===o-1?q===l.length-2?u.lineSegments[0][y-1]:l[q+
1].lineSegments[0][0]:u.lineSegments[0][y+1];c=[c.x-B.x,c.y-B.y,c.z-B.z];g.normalize(c);q===l.length-2&&y===o-1&&g.scale(c,-1);var k=g.cross(c,A,[]);g.normalize(k);g.scale(k,f/2);k=new d(k,c,2*Math.PI/p);c=0;for(var C=p;c<C;c++){var D=k.rotate();c===h.floor(p/4)&&(A=[D[0],D[1],D[2]]);w.normalData.push(D[0],D[1],D[2]);w.positionData.push(B.x+D[0],B.y+D[1],B.z+D[2])}z&&(c=B.distance3D(z),c<v&&(v=c,l[q+1].pPoint=B))}}A=0;for(u=this.partitions.length;A<u;A++){w=this.partitions[A];q=0;for(t=w.count-1;q<
t;q++){v=q*o*p;y=0;for(z=o;y<z;y++){B=v+y*p;for(c=0;c<p;c++)k=B+c,w.indexData.push(k),w.indexData.push(k+p),w.indexData.push(k+p+1),w.indexData.push(k),w.indexData.push(k+p+1),w.indexData.push(k+1)}}}this.storeData(this.partitions[0].positionData,this.partitions[0].normalData,this.partitions[0].indexData);p=[new n.Point(2,0)];for(q=0;60>q;q++)o=q/60*h.PI,p.push(new n.Point(2*h.cos(o),-2*h.sin(o)));p.push(new n.Point(-2,0),new n.Point(-2,4),new n.Point(2,4));var H=new n.d3.Shape(p,1);this.render=function(c,
d){this.bindBuffers(c);c.material.setDiffuseColor(d.macro_colorByChain?this.chainColor:d.nucleics_tubeColor);c.drawElements(c.TRIANGLES,this.vertexIndexBuffer.numItems,c.UNSIGNED_SHORT,0);if(this.partitions)for(var o=1,k=this.partitions.length;o<k;o++){var p=this.partitions[o],w=c,q=p;w.bindBuffer(w.ARRAY_BUFFER,q.vertexPositionBuffer);w.vertexAttribPointer(w.shader.vertexPositionAttribute,q.vertexPositionBuffer.itemSize,w.FLOAT,!1,0,0);w.bindBuffer(w.ARRAY_BUFFER,q.vertexNormalBuffer);w.vertexAttribPointer(w.shader.vertexNormalAttribute,
q.vertexNormalBuffer.itemSize,w.FLOAT,!1,0,0);w.bindBuffer(w.ELEMENT_ARRAY_BUFFER,q.vertexIndexBuffer);c.drawElements(c.TRIANGLES,p.vertexIndexBuffer.numItems,c.UNSIGNED_SHORT,0)}c.sphereBuffer.bindBuffers(c);for(o=0;2>o;o++)p=this.ends[o],p=e.translate(c.modelViewMatrix,[p.x,p.y,p.z],[]),k=f/2,e.scale(p,[k,k,k]),c.setMatrixUniforms(p),c.drawElements(c.TRIANGLES,c.sphereBuffer.vertexIndexBuffer.numItems,c.UNSIGNED_SHORT,0);c.cylinderBuffer.bindBuffers(c);o=1;for(k=l.length-1;o<k;o++){var q=l[o],t=
q.pPoint,u=new n.Atom("",q.cp2.x,q.cp2.y,q.cp2.z),p=1.001*t.distance3D(u),q=[f/4,p,f/4],p=e.translate(c.modelViewMatrix,[t.x,t.y,t.z],[]),v=[0,1,0],A=0,w=[u.x-t.x,u.y-t.y,u.z-t.z];t.x===u.x&&t.z===u.z?(v=[0,0,1],t.y<t.y&&(A=h.PI)):(A=b.vec3AngleFrom(v,w),v=g.cross(v,w,[]));0!==A&&e.rotate(p,A,v);e.scale(p,q);c.setMatrixUniforms(p);c.drawArrays(c.TRIANGLE_STRIP,0,c.cylinderBuffer.vertexPositionBuffer.numItems)}H.bindBuffers(c);"none"===d.nucleics_residueColor&&!d.macro_colorByChain&&c.material.setDiffuseColor(d.nucleics_baseColor);
o=1;for(k=l.length-1;o<k;o++)q=l[o],u=q.cp2,p=e.translate(c.modelViewMatrix,[u.x,u.y,u.z],[]),v=[0,1,0],A=0,t=q.cp3,w=[t.x-u.x,t.y-u.y,t.z-u.z],u.x===t.x&&u.z===t.z?(v=[0,0,1],u.y<u.y&&(A=h.PI)):(A=b.vec3AngleFrom(v,w),v=g.cross(v,w,[])),0!==A&&e.rotate(p,A,v),u=[1,0,0],A=e.rotate(e.identity([]),A,v),e.multiplyVec3(A,u),A=q.cp4,t=q.cp5,A.y===t.y&&A.z===t.z||(A=[t.x-A.x,t.y-A.y,t.z-A.z],t=b.vec3AngleFrom(u,A),0>g.dot(w,g.cross(u,A))&&(t*=-1),e.rotateY(p,t)),d.macro_colorByChain||("shapely"===d.nucleics_residueColor?
j[q.name]?c.material.setDiffuseColor(j[q.name].shapelyColor):c.material.setDiffuseColor(j["*"].shapelyColor):"rainbow"===d.nucleics_residueColor&&c.material.setDiffuseColor(a.rainbowAt(o,k,d.macro_rainbowColors))),c.setMatrixUniforms(p),c.drawElements(c.TRIANGLES,H.vertexIndexBuffer.numItems,c.UNSIGNED_SHORT,0)}};l.Tube.prototype=new l._Mesh})(ChemDoodle.extensions,ChemDoodle.RESIDUE,ChemDoodle.structures,ChemDoodle.structures.d3,Math,ChemDoodle.lib.mat4,ChemDoodle.lib.vec3,ChemDoodle.math);
(function(b){b.UnitCell=function(b){var n=[],l=[],h=function(b,a,d,e){n.push(b[0],b[1],b[2]);n.push(a[0],a[1],a[2]);n.push(d[0],d[1],d[2]);n.push(e[0],e[1],e[2]);for(b=0;4>b;b++)l.push(0,0,0)};h(b.o,b.x,b.xy,b.y);h(b.o,b.y,b.yz,b.z);h(b.o,b.z,b.xz,b.x);h(b.yz,b.y,b.xy,b.xyz);h(b.xyz,b.xz,b.z,b.yz);h(b.xy,b.x,b.xz,b.xyz);b=[];for(h=0;6>h;h++){var e=4*h;b.push(e,e+1,e+1,e+2,e+2,e+3,e+3,e)}this.storeData(n,l,b)};b.UnitCell.prototype=new b._Mesh})(ChemDoodle.structures.d3,ChemDoodle.lib.vec3);
(function(b,j,n){b.Plate=function(b){this.lanes=Array(b);i=0;for(ii=b;i<ii;i++)this.lanes[i]=[]};var l=b.Plate.prototype;l.sort=function(){i=0;for(ii=this.lanes.length;i<ii;i++)this.lanes[i].sort(function(b,e){return b-e})};l.draw=function(b){var e=b.canvas.width,g=b.canvas.height;this.origin=9*g/10;this.front=g/10;this.laneLength=this.origin-this.front;b.strokeStyle="#000000";b.beginPath();b.moveTo(0,this.front);j.contextHashTo(b,0,this.front,e,this.front,3,3);b.closePath();b.stroke();b.beginPath();
b.moveTo(0,this.origin);b.lineTo(e,this.origin);b.closePath();b.stroke();i=0;for(ii=this.lanes.length;i<ii;i++){g=(i+1)*e/(ii+1);b.beginPath();b.moveTo(g,this.origin);b.lineTo(g,this.origin+3);b.closePath();b.stroke();s=0;for(ss=this.lanes[i].length;s<ss;s++){var a=this.origin-this.laneLength*this.lanes[i][s].rf;switch(this.lanes[i][s].type){case "compact":b.beginPath();b.arc(g,a,3,0,2*n.PI,!1);b.closePath();break;case "expanded":b.beginPath();b.arc(g,a,7,0,2*n.PI,!1);b.closePath();break;case "widened":j.contextOval(b,
g-18,a-10,36,10);break;case "cresent":b.beginPath(),b.arc(g,a,9,0,n.PI,!0),b.closePath()}switch(this.lanes[i][s].style){case "solid":b.fillStyle="#000000";b.fill();break;case "transparent":b.stroke()}}}};b.Plate.Spot=function(b,e,g){this.type=b;this.rf=e;this.style=g?g:"solid"}})(ChemDoodle.structures,ChemDoodle.extensions,Math);
(function(b,j,n){b.default_backgroundColor="#FFFFFF";b.default_scale=1;b.default_rotateAngle=0;b.default_bondLength_2D=20;b.default_angstromsPerBondLength=1.25;b.default_lightDirection_3D=[-0.1,-0.1,-1];b.default_lightDiffuseColor_3D="#FFFFFF";b.default_lightSpecularColor_3D="#FFFFFF";b.default_projectionPerspective_3D=!0;b.default_projectionPerspectiveVerticalFieldOfView_3D=45;b.default_projectionOrthoWidth_3D=40;b.default_projectionWidthHeightRatio_3D=void 0;b.default_projectionFrontCulling_3D=
0.1;b.default_projectionBackCulling_3D=1E4;b.default_cullBackFace_3D=!0;b.default_fog_mode_3D=0;b.default_fog_color_3D="#000000";b.default_fog_start_3D=0;b.default_fog_end_3D=1;b.default_fog_density_3D=1;b.default_atoms_display=!0;b.default_atoms_color="#000000";b.default_atoms_font_size_2D=12;b.default_atoms_font_families_2D=["Helvetica","Arial","Dialog"];b.default_atoms_font_bold_2D=!1;b.default_atoms_font_italic_2D=!1;b.default_atoms_circles_2D=!1;b.default_atoms_circleDiameter_2D=10;b.default_atoms_circleBorderWidth_2D=
1;b.default_atoms_lonePairDistance_2D=8;b.default_atoms_lonePairSpread_2D=4;b.default_atoms_lonePairDiameter_2D=1;b.default_atoms_useJMOLColors=!1;b.default_atoms_usePYMOLColors=!1;b.default_atoms_resolution_3D=60;b.default_atoms_sphereDiameter_3D=0.8;b.default_atoms_useVDWDiameters_3D=!1;b.default_atoms_vdwMultiplier_3D=1;b.default_atoms_materialAmbientColor_3D="#000000";b.default_atoms_materialSpecularColor_3D="#555555";b.default_atoms_materialShininess_3D=32;b.default_atoms_implicitHydrogens_2D=
!0;b.default_atoms_displayTerminalCarbonLabels_2D=!1;b.default_atoms_showHiddenCarbons_2D=!0;b.default_atoms_showAttributedCarbons_2D=!0;b.default_atoms_displayAllCarbonLabels_2D=!1;b.default_atoms_nonBondedAsStars_3D=!1;b.default_atoms_displayLabels_3D=!1;b.default_atoms_HBlack_2D=!0;b.default_bonds_display=!0;b.default_bonds_color="#000000";b.default_bonds_width_2D=1;b.default_bonds_saturationWidth_2D=0.2;b.default_bonds_ends_2D="round";b.default_bonds_useJMOLColors=!1;b.default_bonds_usePYMOLColors=
!1;b.default_bonds_colorGradient=!1;b.default_bonds_saturationAngle_2D=n.PI/3;b.default_bonds_symmetrical_2D=!1;b.default_bonds_clearOverlaps_2D=!1;b.default_bonds_overlapClearWidth_2D=0.5;b.default_bonds_atomLabelBuffer_2D=1;b.default_bonds_wedgeThickness_2D=0.22;b.default_bonds_hashWidth_2D=1;b.default_bonds_hashSpacing_2D=2.5;b.default_bonds_dotSize_2D=2;b.default_bonds_lewisStyle_2D=!1;b.default_bonds_showBondOrders_3D=!1;b.default_bonds_resolution_3D=60;b.default_bonds_renderAsLines_3D=!1;b.default_bonds_cylinderDiameter_3D=
0.3;b.default_bonds_pillLatitudeResolution_3D=10;b.default_bonds_pillLongitudeResolution_3D=20;b.default_bonds_pillHeight_3D=0.3;b.default_bonds_pillSpacing_3D=0.1;b.default_bonds_pillDiameter_3D=0.3;b.default_bonds_materialAmbientColor_3D="#222222";b.default_bonds_materialSpecularColor_3D="#555555";b.default_bonds_materialShininess_3D=32;b.default_proteins_displayRibbon=!0;b.default_proteins_displayBackbone=!1;b.default_proteins_backboneThickness=1.5;b.default_proteins_backboneColor="#CCCCCC";b.default_proteins_ribbonCartoonize=
!1;b.default_proteins_residueColor="none";b.default_proteins_primaryColor="#FF0D0D";b.default_proteins_secondaryColor="#FFFF30";b.default_proteins_ribbonCartoonHelixPrimaryColor="#00E740";b.default_proteins_ribbonCartoonHelixSecondaryColor="#9905FF";b.default_proteins_ribbonCartoonSheetColor="#E8BB99";b.default_proteins_ribbonThickness=0.2;b.default_proteins_verticalResolution=10;b.default_proteins_horizontalResolution=9;b.default_proteins_materialAmbientColor_3D="#222222";b.default_proteins_materialSpecularColor_3D=
"#555555";b.default_proteins_materialShininess_3D=32;b.default_nucleics_display=!0;b.default_nucleics_tubeColor="#CCCCCC";b.default_nucleics_baseColor="#C10000";b.default_nucleics_residueColor="none";b.default_nucleics_tubeThickness=1.5;b.default_nucleics_tubeResolution_3D=60;b.default_nucleics_verticalResolution=10;b.default_nucleics_materialAmbientColor_3D="#222222";b.default_nucleics_materialSpecularColor_3D="#555555";b.default_nucleics_materialShininess_3D=32;b.default_macro_displayAtoms=!1;b.default_macro_displayBonds=
!1;b.default_macro_atomToLigandDistance=-1;b.default_macro_showWater=!1;b.default_macro_colorByChain=!1;b.default_macro_rainbowColors=["#0000FF","#00FFFF","#00FF00","#FFFF00","#FF0000"];b.default_surfaces_display=!0;b.default_surfaces_style="Dot";b.default_surfaces_color="#E9B862";b.default_surfaces_materialAmbientColor_3D="#000000";b.default_surfaces_materialSpecularColor_3D="#000000";b.default_surfaces_materialShininess_3D=32;b.default_crystals_displayUnitCell=!0;b.default_crystals_unitCellColor=
"green";b.default_crystals_unitCellLineWidth=1;b.default_plots_color="#000000";b.default_plots_width=1;b.default_plots_showIntegration=!1;b.default_plots_integrationColor="#c10000";b.default_plots_integrationLineWidth=1;b.default_plots_showGrid=!1;b.default_plots_gridColor="gray";b.default_plots_gridLineWidth=0.5;b.default_plots_showYAxis=!0;b.default_plots_flipXAxis=!1;b.default_text_font_size=12;b.default_text_font_families=["Helvetica","Arial","Dialog"];b.default_text_font_bold=!0;b.default_text_font_italic=
!1;b.default_text_font_stroke_3D=!0;b.default_text_color="#000000";b.default_shapes_color="#000000";b.default_shapes_lineWidth_2D=1;b.default_shapes_arrowLength_2D=8;b.default_compass_display=!1;b.default_compass_axisXColor_3D="#FF0000";b.default_compass_axisYColor_3D="#00FF00";b.default_compass_axisZColor_3D="#0000FF";b.default_compass_size_3D=50;b.default_compass_resolution_3D=10;b.default_compass_displayText_3D=!0;b.default_compass_type_3D=0;b.default_measurement_update_3D=!1;b.default_measurement_angleBands_3D=
10;b.default_measurement_displayText_3D=!0;j.VisualSpecifications=function(){this.backgroundColor=b.default_backgroundColor;this.scale=b.default_scale;this.rotateAngle=b.default_rotateAngle;this.bondLength=b.default_bondLength_2D;this.angstromsPerBondLength=b.default_angstromsPerBondLength;this.lightDirection_3D=b.default_lightDirection_3D.slice(0);this.lightDiffuseColor_3D=b.default_lightDiffuseColor_3D;this.lightSpecularColor_3D=b.default_lightSpecularColor_3D;this.projectionPerspective_3D=b.default_projectionPerspective_3D;
this.projectionPerspectiveVerticalFieldOfView_3D=b.default_projectionPerspectiveVerticalFieldOfView_3D;this.projectionOrthoWidth_3D=b.default_projectionOrthoWidth_3D;this.projectionWidthHeightRatio_3D=b.default_projectionWidthHeightRatio_3D;this.projectionFrontCulling_3D=b.default_projectionFrontCulling_3D;this.projectionBackCulling_3D=b.default_projectionBackCulling_3D;this.cullBackFace_3D=b.default_cullBackFace_3D;this.fog_mode_3D=b.default_fog_mode_3D;this.fog_color_3D=b.default_fog_color_3D;this.fog_start_3D=
b.default_fog_start_3D;this.fog_end_3D=b.default_fog_end_3D;this.fog_density_3D=b.default_fog_density_3D;this.atoms_display=b.default_atoms_display;this.atoms_color=b.default_atoms_color;this.atoms_font_size_2D=b.default_atoms_font_size_2D;this.atoms_font_families_2D=b.default_atoms_font_families_2D.slice(0);this.atoms_font_bold_2D=b.default_atoms_font_bold_2D;this.atoms_font_italic_2D=b.default_atoms_font_italic_2D;this.atoms_circles_2D=b.default_atoms_circles_2D;this.atoms_circleDiameter_2D=b.default_atoms_circleDiameter_2D;
this.atoms_circleBorderWidth_2D=b.default_atoms_circleBorderWidth_2D;this.atoms_lonePairDistance_2D=b.default_atoms_lonePairDistance_2D;this.atoms_lonePairSpread_2D=b.default_atoms_lonePairSpread_2D;this.atoms_lonePairDiameter_2D=b.default_atoms_lonePairDiameter_2D;this.atoms_useJMOLColors=b.default_atoms_useJMOLColors;this.atoms_usePYMOLColors=b.default_atoms_usePYMOLColors;this.atoms_resolution_3D=b.default_atoms_resolution_3D;this.atoms_sphereDiameter_3D=b.default_atoms_sphereDiameter_3D;this.atoms_useVDWDiameters_3D=
b.default_atoms_useVDWDiameters_3D;this.atoms_vdwMultiplier_3D=b.default_atoms_vdwMultiplier_3D;this.atoms_materialAmbientColor_3D=b.default_atoms_materialAmbientColor_3D;this.atoms_materialSpecularColor_3D=b.default_atoms_materialSpecularColor_3D;this.atoms_materialShininess_3D=b.default_atoms_materialShininess_3D;this.atoms_implicitHydrogens_2D=b.default_atoms_implicitHydrogens_2D;this.atoms_displayTerminalCarbonLabels_2D=b.default_atoms_displayTerminalCarbonLabels_2D;this.atoms_showHiddenCarbons_2D=
b.default_atoms_showHiddenCarbons_2D;this.atoms_showAttributedCarbons_2D=b.default_atoms_showAttributedCarbons_2D;this.atoms_displayAllCarbonLabels_2D=b.default_atoms_displayAllCarbonLabels_2D;this.atoms_nonBondedAsStars_3D=b.default_atoms_nonBondedAsStars_3D;this.atoms_displayLabels_3D=b.default_atoms_displayLabels_3D;this.atoms_HBlack_2D=b.default_atoms_HBlack_2D;this.bonds_display=b.default_bonds_display;this.bonds_color=b.default_bonds_color;this.bonds_width_2D=b.default_bonds_width_2D;this.bonds_saturationWidth_2D=
b.default_bonds_saturationWidth_2D;this.bonds_ends_2D=b.default_bonds_ends_2D;this.bonds_useJMOLColors=b.default_bonds_useJMOLColors;this.bonds_usePYMOLColors=b.default_bonds_usePYMOLColors;this.bonds_colorGradient=b.default_bonds_colorGradient;this.bonds_saturationAngle_2D=b.default_bonds_saturationAngle_2D;this.bonds_symmetrical_2D=b.default_bonds_symmetrical_2D;this.bonds_clearOverlaps_2D=b.default_bonds_clearOverlaps_2D;this.bonds_overlapClearWidth_2D=b.default_bonds_overlapClearWidth_2D;this.bonds_atomLabelBuffer_2D=
b.default_bonds_atomLabelBuffer_2D;this.bonds_wedgeThickness_2D=b.default_bonds_wedgeThickness_2D;this.bonds_hashWidth_2D=b.default_bonds_hashWidth_2D;this.bonds_hashSpacing_2D=b.default_bonds_hashSpacing_2D;this.bonds_dotSize_2D=b.default_bonds_dotSize_2D;this.bonds_lewisStyle_2D=b.default_bonds_lewisStyle_2D;this.bonds_showBondOrders_3D=b.default_bonds_showBondOrders_3D;this.bonds_resolution_3D=b.default_bonds_resolution_3D;this.bonds_renderAsLines_3D=b.default_bonds_renderAsLines_3D;this.bonds_cylinderDiameter_3D=
b.default_bonds_cylinderDiameter_3D;this.bonds_pillHeight_3D=b.default_bonds_pillHeight_3D;this.bonds_pillLatitudeResolution_3D=b.default_bonds_pillLatitudeResolution_3D;this.bonds_pillLongitudeResolution_3D=b.default_bonds_pillLongitudeResolution_3D;this.bonds_pillSpacing_3D=b.default_bonds_pillSpacing_3D;this.bonds_pillDiameter_3D=b.default_bonds_pillDiameter_3D;this.bonds_materialAmbientColor_3D=b.default_bonds_materialAmbientColor_3D;this.bonds_materialSpecularColor_3D=b.default_bonds_materialSpecularColor_3D;
this.bonds_materialShininess_3D=b.default_bonds_materialShininess_3D;this.proteins_displayRibbon=b.default_proteins_displayRibbon;this.proteins_displayBackbone=b.default_proteins_displayBackbone;this.proteins_backboneThickness=b.default_proteins_backboneThickness;this.proteins_backboneColor=b.default_proteins_backboneColor;this.proteins_ribbonCartoonize=b.default_proteins_ribbonCartoonize;this.proteins_residueColor=b.default_proteins_residueColor;this.proteins_primaryColor=b.default_proteins_primaryColor;
this.proteins_secondaryColor=b.default_proteins_secondaryColor;this.proteins_ribbonCartoonHelixPrimaryColor=b.default_proteins_ribbonCartoonHelixPrimaryColor;this.proteins_ribbonCartoonHelixSecondaryColor=b.default_proteins_ribbonCartoonHelixSecondaryColor;this.proteins_ribbonCartoonSheetColor=b.default_proteins_ribbonCartoonSheetColor;this.proteins_ribbonThickness=b.default_proteins_ribbonThickness;this.proteins_verticalResolution=b.default_proteins_verticalResolution;this.proteins_horizontalResolution=
b.default_proteins_horizontalResolution;this.proteins_materialAmbientColor_3D=b.default_proteins_materialAmbientColor_3D;this.proteins_materialSpecularColor_3D=b.default_proteins_materialSpecularColor_3D;this.proteins_materialShininess_3D=b.default_proteins_materialShininess_3D;this.macro_displayAtoms=b.default_macro_displayAtoms;this.macro_displayBonds=b.default_macro_displayBonds;this.macro_atomToLigandDistance=b.default_macro_atomToLigandDistance;this.nucleics_display=b.default_nucleics_display;
this.nucleics_tubeColor=b.default_nucleics_tubeColor;this.nucleics_baseColor=b.default_nucleics_baseColor;this.nucleics_residueColor=b.default_nucleics_residueColor;this.nucleics_tubeThickness=b.default_nucleics_tubeThickness;this.nucleics_tubeResolution_3D=b.default_nucleics_tubeResolution_3D;this.nucleics_verticalResolution=b.default_nucleics_verticalResolution;this.nucleics_materialAmbientColor_3D=b.default_nucleics_materialAmbientColor_3D;this.nucleics_materialSpecularColor_3D=b.default_nucleics_materialSpecularColor_3D;
this.nucleics_materialShininess_3D=b.default_nucleics_materialShininess_3D;this.macro_showWater=b.default_macro_showWater;this.macro_colorByChain=b.default_macro_colorByChain;this.macro_rainbowColors=b.default_macro_rainbowColors.slice(0);this.surfaces_display=b.default_surfaces_display;this.surfaces_style=b.default_surfaces_style;this.surfaces_color=b.default_surfaces_color;this.surfaces_materialAmbientColor_3D=b.default_surfaces_materialAmbientColor_3D;this.surfaces_materialSpecularColor_3D=b.default_surfaces_materialSpecularColor_3D;
this.surfaces_materialShininess_3D=b.default_surfaces_materialShininess_3D;this.crystals_displayUnitCell=b.default_crystals_displayUnitCell;this.crystals_unitCellColor=b.default_crystals_unitCellColor;this.crystals_unitCellLineWidth=b.default_crystals_unitCellLineWidth;this.plots_color=b.default_plots_color;this.plots_width=b.default_plots_width;this.plots_showIntegration=b.default_plots_showIntegration;this.plots_integrationColor=b.default_plots_integrationColor;this.plots_integrationLineWidth=b.default_plots_integrationLineWidth;
this.plots_showGrid=b.default_plots_showGrid;this.plots_gridColor=b.default_plots_gridColor;this.plots_gridLineWidth=b.default_plots_gridLineWidth;this.plots_showYAxis=b.default_plots_showYAxis;this.plots_flipXAxis=b.default_plots_flipXAxis;this.text_font_size=b.default_text_font_size;this.text_font_families=b.default_text_font_families.slice(0);this.text_font_bold=b.default_text_font_bold;this.text_font_italic=b.default_text_font_italic;this.text_font_stroke_3D=b.default_text_font_stroke_3D;this.text_color=
b.default_text_color;this.shapes_color=b.default_shapes_color;this.shapes_lineWidth_2D=b.default_shapes_lineWidth_2D;this.shapes_arrowLength_2D=b.default_shapes_arrowLength_2D;this.compass_display=b.default_compass_display;this.compass_axisXColor_3D=b.default_compass_axisXColor_3D;this.compass_axisYColor_3D=b.default_compass_axisYColor_3D;this.compass_axisZColor_3D=b.default_compass_axisZColor_3D;this.compass_size_3D=b.default_compass_size_3D;this.compass_resolution_3D=b.default_compass_resolution_3D;
this.compass_displayText_3D=b.default_compass_displayText_3D;this.compass_type_3D=b.default_compass_type_3D;this.measurement_update_3D=b.default_measurement_update_3D;this.measurement_angleBands_3D=b.default_measurement_angleBands_3D;this.measurement_displayText_3D=b.default_measurement_displayText_3D};j.VisualSpecifications.prototype.set3DRepresentation=function(j){this.bonds_display=this.atoms_display=!0;this.bonds_color="#777777";this.bonds_showBondOrders_3D=this.bonds_useJMOLColors=this.atoms_useJMOLColors=
this.atoms_useVDWDiameters_3D=!0;this.bonds_renderAsLines_3D=!1;"Ball and Stick"===j?(this.atoms_vdwMultiplier_3D=0.3,this.bonds_useJMOLColors=!1,this.bonds_cylinderDiameter_3D=0.3,this.bonds_materialAmbientColor_3D=b.default_atoms_materialAmbientColor_3D,this.bonds_pillDiameter_3D=0.15):"van der Waals Spheres"===j?(this.bonds_display=!1,this.atoms_vdwMultiplier_3D=1):"Stick"===j?(this.bonds_showBondOrders_3D=this.atoms_useVDWDiameters_3D=!1,this.bonds_cylinderDiameter_3D=this.atoms_sphereDiameter_3D=
0.8,this.bonds_materialAmbientColor_3D=this.atoms_materialAmbientColor_3D):"Wireframe"===j?(this.atoms_useVDWDiameters_3D=!1,this.bonds_cylinderDiameter_3D=this.bonds_pillDiameter_3D=0.05,this.atoms_sphereDiameter_3D=0.15,this.bonds_materialAmbientColor_3D=b.default_atoms_materialAmbientColor_3D):"Line"===j?(this.atoms_display=!1,this.bonds_renderAsLines_3D=!0,this.bonds_width_2D=1,this.bonds_cylinderDiameter_3D=0.05):alert('"'+j+'" is not recognized. Use one of the following strings:\n\n1. Ball and Stick\n2. van der Waals Spheres\n3. Stick\n4. Wireframe\n5. Line\n')}})(ChemDoodle,
ChemDoodle.structures,Math);
(function(b,j,n,l){n.getPointsPerAngstrom=function(){return b.default_bondLength_2D/b.default_angstromsPerBondLength};n.BondDeducer=function(){};var h=n.BondDeducer.prototype;h.margin=1.1;h.deduceCovalentBonds=function(b,h){var a=n.getPointsPerAngstrom();h&&(a=h);for(var d=0,r=b.atoms.length;d<r;d++)for(var f=d+1;f<r;f++){var p=b.atoms[d],o=b.atoms[f];p.distance3D(o)<(j[p.label].covalentRadius+j[o.label].covalentRadius)*a*this.margin&&b.bonds.push(new l.Bond(p,o,1))}}})(ChemDoodle,ChemDoodle.ELEMENT,
ChemDoodle.informatics,ChemDoodle.structures);(function(b){b.HydrogenDeducer=function(){};b.HydrogenDeducer.prototype.removeHydrogens=function(b){for(var n=[],l=[],h=0,e=b.bonds.length;h<e;h++)"H"!==b.bonds[h].a1.label&&"H"!==b.bonds[h].a2.label&&l.push(b.bonds[h]);h=0;for(e=b.atoms.length;h<e;h++)"H"!==b.atoms[h].label&&n.push(b.atoms[h]);b.atoms=n;b.bonds=l}})(ChemDoodle.informatics);
(function(b,j,n){j.MolecularSurfaceGenerator=function(){};j.MolecularSurfaceGenerator.prototype.generateSurface=function(b,h,e,g,a){return new n.MolecularSurface(b,h,e,g,a)}})(ChemDoodle,ChemDoodle.informatics,ChemDoodle.structures.d3);
(function(b,j){b.Splitter=function(){};b.Splitter.prototype.split=function(b){for(var l=[],h=0,e=b.atoms.length;h<e;h++)b.atoms[h].visited=!1;h=0;for(e=b.bonds.length;h<e;h++)b.bonds[h].visited=!1;h=0;for(e=b.atoms.length;h<e;h++){var g=b.atoms[h];if(!g.visited){var a=new j.Molecule;a.atoms.push(g);g.visited=!0;var d=new j.Queue;for(d.enqueue(g);!d.isEmpty();)for(var g=d.dequeue(),r=0,f=b.bonds.length;r<f;r++){var p=b.bonds[r];p.contains(g)&&!p.visited&&(p.visited=!0,a.bonds.push(p),p=p.getNeighbor(g),
p.visited||(p.visited=!0,a.atoms.push(p),d.enqueue(p)))}l.push(a)}}return l}})(ChemDoodle.informatics,ChemDoodle.structures);(function(b,j){b.StructureBuilder=function(){};b.StructureBuilder.prototype.copy=function(b){var l=new j.JSONInterpreter;return l.molFrom(l.molTo(b))}})(ChemDoodle.informatics,ChemDoodle.io,ChemDoodle.structures);
(function(b){b._Counter=function(){};b=b._Counter.prototype;b.value=0;b.molecule=void 0;b.setMolecule=function(b){this.value=0;this.molecule=b;this.innerCalculate&&this.innerCalculate()}})(ChemDoodle.informatics);(function(b){b.FrerejacqueNumberCounter=function(b){this.setMolecule(b)};(b.FrerejacqueNumberCounter.prototype=new b._Counter).innerCalculate=function(){this.value=this.molecule.bonds.length-this.molecule.atoms.length+(new b.NumberOfMoleculesCounter(this.molecule)).value}})(ChemDoodle.informatics);
(function(b,j){j.NumberOfMoleculesCounter=function(b){this.setMolecule(b)};(j.NumberOfMoleculesCounter.prototype=new j._Counter).innerCalculate=function(){for(var j=0,l=this.molecule.atoms.length;j<l;j++)this.molecule.atoms[j].visited=!1;j=0;for(l=this.molecule.atoms.length;j<l;j++)if(!this.molecule.atoms[j].visited){this.value++;var h=new b.Queue;this.molecule.atoms[j].visited=!0;for(h.enqueue(this.molecule.atoms[j]);!h.isEmpty();)for(var e=h.dequeue(),g=0,a=this.molecule.bonds.length;g<a;g++){var d=
this.molecule.bonds[g];d.contains(e)&&(d=d.getNeighbor(e),d.visited||(d.visited=!0,h.enqueue(d)))}}}})(ChemDoodle.structures,ChemDoodle.informatics);
(function(b){b._RingFinder=function(){};b=b._RingFinder.prototype;b.atoms=void 0;b.bonds=void 0;b.rings=void 0;b.reduce=function(b){for(var n=0,l=b.atoms.length;n<l;n++)b.atoms[n].visited=!1;n=0;for(l=b.bonds.length;n<l;n++)b.bonds[n].visited=!1;for(var h=!0;h;){h=!1;n=0;for(l=b.atoms.length;n<l;n++){for(var e=0,g,a=0,d=b.bonds.length;a<d;a++)if(b.bonds[a].contains(b.atoms[n])&&!b.bonds[a].visited){e++;if(2===e)break;g=b.bonds[a]}1===e&&(h=!0,g.visited=!0,b.atoms[n].visited=!0)}}n=0;for(l=b.atoms.length;n<
l;n++)b.atoms[n].visited||this.atoms.push(b.atoms[n]);n=0;for(l=b.bonds.length;n<l;n++)b.bonds[n].visited||this.bonds.push(b.bonds[n]);0===this.bonds.length&&0!==this.atoms.length&&(this.atoms=[])};b.setMolecule=function(b){this.atoms=[];this.bonds=[];this.rings=[];this.reduce(b);2<this.atoms.length&&this.innerGetRings&&this.innerGetRings()};b.fuse=function(){for(var b=0,n=this.rings.length;b<n;b++)for(var l=0,h=this.bonds.length;l<h;l++)-1!==this.rings[b].atoms.indexOf(this.bonds[l].a1)&&-1!==this.rings[b].atoms.indexOf(this.bonds[l].a2)&&
this.rings[b].bonds.push(this.bonds[l])}})(ChemDoodle.informatics);
(function(b,j){function n(b,e){this.atoms=[];if(e)for(var g=0,a=e.atoms.length;g<a;g++)this.atoms[g]=e.atoms[g];this.atoms.push(b)}var l=n.prototype;l.grow=function(b,e){for(var g=this.atoms[this.atoms.length-1],a=[],d=0,j=b.length;d<j;d++)if(b[d].contains(g)){var f=b[d].getNeighbor(g);-1===e.indexOf(f)&&a.push(f)}g=[];d=0;for(j=a.length;d<j;d++)g.push(new n(a[d],this));return g};l.check=function(b,e,g){for(var a=0,d=e.atoms.length-1;a<d;a++)if(-1!==this.atoms.indexOf(e.atoms[a]))return;var l;if(e.atoms[e.atoms.length-
1]===this.atoms[this.atoms.length-1]){l=new j.Ring;l.atoms[0]=g;a=0;for(d=this.atoms.length;a<d;a++)l.atoms.push(this.atoms[a]);for(a=e.atoms.length-2;0<=a;a--)l.atoms.push(e.atoms[a])}else{for(var f=[],a=0,d=b.length;a<d;a++)b[a].contains(e.atoms[e.atoms.length-1])&&f.push(b[a]);a=0;for(d=f.length;a<d;a++)if((1===e.atoms.length||!f[a].contains(e.atoms[e.atoms.length-2]))&&f[a].contains(this.atoms[this.atoms.length-1])){l=new j.Ring;l.atoms[0]=g;b=0;for(g=this.atoms.length;b<g;b++)l.atoms.push(this.atoms[b]);
for(b=e.atoms.length-1;0<=b;b--)l.atoms.push(e.atoms[b]);break}}return l};b.EulerFacetRingFinder=function(b){this.setMolecule(b)};l=b.EulerFacetRingFinder.prototype=new b._RingFinder;l.fingerBreak=5;l.innerGetRings=function(){for(var b=0,e=this.atoms.length;b<e;b++){for(var g=[],a=0,d=this.bonds.length;a<d;a++)this.bonds[a].contains(this.atoms[b])&&g.push(this.bonds[a].getNeighbor(this.atoms[b]));a=0;for(d=g.length;a<d;a++)for(var j=a+1;j<g.length;j++){var f=[];f[0]=new n(g[a]);f[1]=new n(g[j]);var l=
[];l[0]=this.atoms[b];for(var o=0,w=g.length;o<w;o++)o!==a&&o!==j&&l.push(g[o]);var A=[];for((o=f[0].check(this.bonds,f[1],this.atoms[b]))&&(A[0]=o);0===A.length&&0<f.length&&f[0].atoms.length<this.fingerBreak;){for(var q=[],o=0,w=f.length;o<w;o++)for(var t=f[o].grow(this.bonds,l),u=0,v=t.length;u<v;u++)q.push(t[u]);f=q;o=0;for(w=f.length;o<w;o++)for(u=o+1;u<w;u++)(v=f[o].check(this.bonds,f[u],this.atoms[b]))&&A.push(v);if(0===A.length){q=[];o=0;for(w=l.length;o<w;o++){u=0;for(v=this.bonds.length;u<
v;u++)this.bonds[u].contains(l[o])&&(g=this.bonds[u].getNeighbor(l[o]),-1===l.indexOf(g)&&-1===q.indexOf(g)&&q.push(g))}o=0;for(w=q.length;o<w;o++)l.push(q[o])}}if(0<A.length){f=void 0;o=0;for(w=A.length;o<w;o++)if(!f||f.atoms.length>A[o].atoms.length)f=A[o];A=!1;o=0;for(w=this.rings.length;o<w;o++){l=!0;u=0;for(v=f.atoms.length;u<v;u++)if(-1===this.rings[o].atoms.indexOf(f.atoms[u])){l=!1;break}if(l){A=!0;break}}A||this.rings.push(f)}}}this.fuse()}})(ChemDoodle.informatics,ChemDoodle.structures);
(function(b){b.SSSRFinder=function(j){this.rings=[];if(0<j.atoms.length){var n=(new b.FrerejacqueNumberCounter(j)).value,l=(new b.EulerFacetRingFinder(j)).rings;l.sort(function(a,b){return a.atoms.length-b.atoms.length});for(var h=0,e=j.bonds.length;h<e;h++)j.bonds[h].visited=!1;h=0;for(e=l.length;h<e;h++){j=!1;for(var g=0,a=l[h].bonds.length;g<a;g++)if(!l[h].bonds[g].visited){j=!0;break}if(j){g=0;for(a=l[h].bonds.length;g<a;g++)l[h].bonds[g].visited=!0;this.rings.push(l[h])}if(this.rings.length===
n)break}}}})(ChemDoodle.informatics);(function(b){b._Interpreter=function(){};b._Interpreter.prototype.fit=function(b,n,l){for(var h=b.length,e=[],g=0;g<n-h;g++)e.push(" ");return l?b+e.join(""):e.join("")+b}})(ChemDoodle.io);
(function(b,j,n,l,h,e){var g=/\s+/g,a=/\(|\)|\s+/g,d=/\'|\s+/g,r=/,|\'|\s+/g,f=/^\s+/,p=/[0-9]/g,o=/[0-9]|\+|\-/g,w=function(a){return 0!==a.length},A={P:[],A:[[0,0.5,0.5]],B:[[0.5,0,0.5]],C:[[0.5,0.5,0]],I:[[0.5,0.5,0.5]],R:[[2/3,1/3,1/3],[1/3,2/3,2/3]],S:[[1/3,1/3,2/3],[2/3,2/3,1/3]],T:[[1/3,2/3,1/3],[2/3,1/3,2/3]],F:[[0,0.5,0.5],[0.5,0,0.5],[0.5,0.5,0]]},q=function(a){var b=0,d=0,e=0,f=0,c=a.indexOf("x"),g=a.indexOf("y"),h=a.indexOf("z");-1!==c&&(d++,0<c&&"+"!==a.charAt(c-1)&&(d*=-1));-1!==g&&
(e++,0<g&&"+"!==a.charAt(g-1)&&(e*=-1));-1!==h&&(f++,0<h&&"+"!==a.charAt(h-1)&&(f*=-1));if(2<a.length){c="+";g=0;for(h=a.length;g<h;g++){var j=a.charAt(g);if(("-"===j||"/"===j)&&(g===a.length-1||a.charAt(g+1).match(p)))c=j;j.match(p)&&("+"===c?b+=parseInt(j):"-"===c?b-=parseInt(j):"/"===c&&(b/=parseInt(j)))}}return[b,d,e,f]};n.CIFInterpreter=function(){};(n.CIFInterpreter.prototype=new n._Interpreter).read=function(p,n,t,y){n=n?n:1;t=t?t:1;y=y?y:1;var B=new l.Molecule;if(!p)return B;for(var c=p.split("\n"),
k=0,C=0,D=0,H=p=0,F=0,G="P",K,I,W,E,N=!0;0<c.length;)if(N?E=c.shift():N=!0,0<E.length)if(j.stringStartsWith(E,"_cell_length_a"))k=parseFloat(E.split(a)[1]);else if(j.stringStartsWith(E,"_cell_length_b"))C=parseFloat(E.split(a)[1]);else if(j.stringStartsWith(E,"_cell_length_c"))D=parseFloat(E.split(a)[1]);else if(j.stringStartsWith(E,"_cell_angle_alpha"))p=h.PI*parseFloat(E.split(a)[1])/180;else if(j.stringStartsWith(E,"_cell_angle_beta"))H=h.PI*parseFloat(E.split(a)[1])/180;else if(j.stringStartsWith(E,
"_cell_angle_gamma"))F=h.PI*parseFloat(E.split(a)[1])/180;else if(j.stringStartsWith(E,"_symmetry_space_group_name_H-M"))G=E.split(d)[1];else if(j.stringStartsWith(E,"loop_")){for(var P={fields:[],lines:[]},ca=!1;void 0!==(E=c.shift())&&!j.stringStartsWith(E=E.replace(f,""),"loop_")&&0<E.length;)if(j.stringStartsWith(E,"_")){if(ca)break;P.fields=P.fields.concat(E.split(g).filter(w))}else ca=!0,P.lines.push(E);if(0!==c.length&&(j.stringStartsWith(E,"loop_")||j.stringStartsWith(E,"_")))N=!1;-1!==P.fields.indexOf("_symmetry_equiv_pos_as_xyz")||
-1!==P.fields.indexOf("_space_group_symop_operation_xyz")?K=P:-1!==P.fields.indexOf("_atom_site_label")?I=P:-1!==P.fields.indexOf("_geom_bond_atom_site_label_1")&&(W=P)}E=k;p=(h.cos(p)-h.cos(F)*h.cos(H))/h.sin(F);p=[E,0,0,0,C*h.cos(F),C*h.sin(F),0,0,D*h.cos(H),D*p,D*h.sqrt(1-h.pow(h.cos(H),2)-p*p),0,0,0,0,1];if(I){P=N=k=c=D=-1;F=0;for(H=I.fields.length;F<H;F++)E=I.fields[F],"_atom_site_type_symbol"===E?D=F:"_atom_site_label"===E?c=F:"_atom_site_fract_x"===E?k=F:"_atom_site_fract_y"===E?N=F:"_atom_site_fract_z"===
E&&(P=F);F=0;for(H=I.lines.length;F<H;F++)E=I.lines[F],C=E.split(g).filter(w),E=new l.Atom(C[-1===D?c:D].split(o)[0],parseFloat(C[k]),parseFloat(C[N]),parseFloat(C[P])),B.atoms.push(E),-1!==c&&(E.cifId=C[c],E.cifPart=0)}if(K&&!W){F=C=0;for(H=K.fields.length;F<H;F++)if(E=K.fields[F],"_symmetry_equiv_pos_as_xyz"===E||"_space_group_symop_operation_xyz"===E)C=F;N=A[G];c=[];F=0;for(H=K.lines.length;F<H;F++){E=K.lines[F].split(r).filter(w);for(var P=q(E[C]),ca=q(E[C+1]),da=q(E[C+2]),G=0,k=B.atoms.length;G<
k;G++){E=B.atoms[G];var U=E.x*P[1]+E.y*P[2]+E.z*P[3]+P[0],S=E.x*ca[1]+E.y*ca[2]+E.z*ca[3]+ca[0],ja=E.x*da[1]+E.y*da[2]+E.z*da[3]+da[0];I=new l.Atom(E.label,U,S,ja);c.push(I);void 0!==E.cifId&&(I.cifId=E.cifId,I.cifPart=F+1);if(N){I=0;for(D=N.length;I<D;I++){var aa=N[I],aa=new l.Atom(E.label,U+aa[0],S+aa[1],ja+aa[2]);c.push(aa);void 0!==E.cifId&&(aa.cifId=E.cifId,aa.cifPart=F+1)}}}}F=0;for(H=c.length;F<H;F++){for(E=c[F];1<=E.x;)E.x--;for(;0>E.x;)E.x++;for(;1<=E.y;)E.y--;for(;0>E.y;)E.y++;for(;1<=E.z;)E.z--;
for(;0>E.z;)E.z++}I=[];F=0;for(H=c.length;F<H;F++){D=!1;E=c[F];G=0;for(k=B.atoms.length;G<k;G++)if(1E-4>B.atoms[G].distance3D(E)){D=!0;break}if(!D){G=0;for(k=I.length;G<k;G++)if(1E-4>I[G].distance3D(E)){D=!0;break}D||I.push(E)}}B.atoms=B.atoms.concat(I)}H=[];for(F=0;F<n;F++)for(G=0;G<t;G++)for(I=0;I<y;I++)if(!(0===F&&0===G&&0===I)){D=0;for(C=B.atoms.length;D<C;D++)E=B.atoms[D],c=new l.Atom(E.label,E.x+F,E.y+G,E.z+I),H.push(c),void 0!==E.cifId&&(c.cifId=E.cifId,c.cifPart=E.cifPart+(K?K.lines.length:
0)+F+10*G+100*I)}B.atoms=B.atoms.concat(H);F=0;for(H=B.atoms.length;F<H;F++)E=B.atoms[F],K=e.multiplyVec3(p,[E.x,E.y,E.z]),E.x=K[0],E.y=K[1],E.z=K[2];if(W){c=K=-1;F=0;for(H=W.fields.length;F<H;F++)E=W.fields[F],"_geom_bond_atom_site_label_1"===E?K=F:"_geom_bond_atom_site_label_2"===E&&(c=F);I=0;for(D=W.lines.length;I<D;I++){C=W.lines[I].split(g).filter(w);E=C[K];C=C[c];F=0;for(H=B.atoms.length;F<H;F++)for(G=F+1;G<H;G++){k=B.atoms[F];N=B.atoms[G];if(k.cifPart!==N.cifPart)break;(k.cifId===E&&N.cifId===
C||k.cifId===C&&N.cifId===E)&&B.bonds.push(new l.Bond(k,N))}}}else(new b.informatics.BondDeducer).deduceCovalentBonds(B,1);n=[-n/2,-t/2,-y/2];B.unitCellVectors={o:e.multiplyVec3(p,n,[]),x:e.multiplyVec3(p,[n[0]+1,n[1],n[2]]),y:e.multiplyVec3(p,[n[0],n[1]+1,n[2]]),z:e.multiplyVec3(p,[n[0],n[1],n[2]+1]),xy:e.multiplyVec3(p,[n[0]+1,n[1]+1,n[2]]),xz:e.multiplyVec3(p,[n[0]+1,n[1],n[2]+1]),yz:e.multiplyVec3(p,[n[0],n[1]+1,n[2]+1]),xyz:e.multiplyVec3(p,[n[0]+1,n[1]+1,n[2]+1])};return B};var t=new n.CIFInterpreter;
b.readCIF=function(a,b,d,e){return t.read(a,b,d,e)}})(ChemDoodle,ChemDoodle.extensions,ChemDoodle.io,ChemDoodle.structures,Math,ChemDoodle.lib.mat4,ChemDoodle.lib.vec3);
(function(b,j,n,l){j.CMLInterpreter=function(){};var h=j.CMLInterpreter.prototype=new j._Interpreter;h.read=function(b){var a=[];b=l.parseXML(b);b=l(b).find("cml");for(var d=0,e=b.length;d<e;d++)for(var f=l(b[d]).find("molecule"),h=0,j=f.length;h<j;h++){for(var w=a[h]=new n.Molecule,A=[],q=l(f[h]).find("atom"),t=0,u=q.length;t<u;t++){var v=l(q[t]),z=v.attr("elementType"),y,B,c;void 0==v.attr("x2")?(y=v.attr("x3"),B=v.attr("y3"),c=v.attr("z3")):(y=v.attr("x2"),B=v.attr("y2"),c=0);z=a[h].atoms[t]=new n.Atom(z,
y,B,c);A[t]=v.attr("id");void 0!=v.attr("formalCharge")&&(z.charge=v.attr("formalCharge"))}q=l(f[h]).find("bond");t=0;for(u=q.length;t<u;t++){v=l(q[t]);y=v.attr("atomRefs2").split(" ");z=w.atoms[l.inArray(y[0],A)];y=w.atoms[l.inArray(y[1],A)];switch(v.attr("order")){case "2":case "D":B=2;break;case "3":case "T":B=3;break;case "A":B=1.5;break;default:B=1}z=a[h].bonds[t]=new n.Bond(z,y,B);switch(v.find("bondStereo").text()){case "W":z.stereo=n.Bond.STEREO_PROTRUDING;break;case "H":z.stereo=n.Bond.STEREO_RECESSED}}}return a};
h.write=function(b){var a=[];a.push('\x3c?xml version\x3d"1.0" encoding\x3d"UTF-8"?\x3e\n');a.push('\x3ccml convention\x3d"conventions:molecular" xmlns\x3d"http://www.xml-cml.org/schema" xmlns:conventions\x3d"http://www.xml-cml.org/convention/" xmlns:dc\x3d"http://purl.org/dc/elements/1.1/"\x3e\n');for(var d=0,e=b.length;d<e;d++){a.push('\x3cmolecule id\x3d"m');a.push(d);a.push('"\x3e');a.push("\x3catomArray\x3e");for(var f=0,h=b[d].atoms.length;f<h;f++){var j=b[d].atoms[f];a.push('\x3catom elementType\x3d"');
a.push(j.label);a.push('" id\x3d"a');a.push(f);a.push('" ');a.push('x3\x3d"');a.push(j.x);a.push('" y3\x3d"');a.push(j.y);a.push('" z3\x3d"');a.push(j.z);a.push('" ');0!=j.charge&&(a.push('formalCharge\x3d"'),a.push(j.charge),a.push('" '));a.push("/\x3e")}a.push("\x3c/atomArray\x3e");a.push("\x3cbondArray\x3e");f=0;for(h=b[d].bonds.length;f<h;f++){j=b[d].bonds[f];a.push('\x3cbond atomRefs2\x3d"a');a.push(b[d].atoms.indexOf(j.a1));a.push(" a");a.push(b[d].atoms.indexOf(j.a2));a.push('" order\x3d"');
switch(j.bondOrder){case 1.5:a.push("A");break;case 1:case 2:case 3:a.push(j.bondOrder);break;default:a.push("S")}a.push('"/\x3e')}a.push("\x3c/bondArray\x3e");a.push("\x3c/molecule\x3e")}a.push("\x3c/cml\x3e");return a.join("")};var e=new j.CMLInterpreter;b.readCML=function(b){return e.read(b)};b.writeCML=function(b){return e.write(b)}})(ChemDoodle,ChemDoodle.io,ChemDoodle.structures,ChemDoodle.lib.jQuery);
(function(b,j,n,l){n.MOLInterpreter=function(){};var h=n.MOLInterpreter.prototype=new n._Interpreter;h.read=function(e,a){a||(a=b.default_bondLength_2D);var d=new l.Molecule;if(!e)return d;for(var h=e.split("\n"),f=h[3],p=parseInt(f.substring(0,3)),f=parseInt(f.substring(3,6)),o=0;o<p;o++){var w=h[4+o];d.atoms[o]=new l.Atom(w.substring(31,34),parseFloat(w.substring(0,10))*a,(1===a?1:-1)*parseFloat(w.substring(10,20))*a,parseFloat(w.substring(20,30))*a);var n=parseInt(w.substring(34,36));0!==n&&j[d.atoms[o].label]&&
(d.atoms[o].mass=j[d.atoms[o].label].mass+n);switch(parseInt(w.substring(36,39))){case 1:d.atoms[o].charge=3;break;case 2:d.atoms[o].charge=2;break;case 3:d.atoms[o].charge=1;break;case 5:d.atoms[o].charge=-1;break;case 6:d.atoms[o].charge=-2;break;case 7:d.atoms[o].charge=-3}}for(o=0;o<f;o++){var w=h[4+p+o],q=parseInt(w.substring(6,9)),n=parseInt(w.substring(9,12));if(3<q)switch(q){case 4:q=1.5;break;default:q=1}w=new l.Bond(d.atoms[parseInt(w.substring(0,3))-1],d.atoms[parseInt(w.substring(3,6))-
1],q);switch(n){case 3:w.stereo=l.Bond.STEREO_AMBIGUOUS;break;case 1:w.stereo=l.Bond.STEREO_PROTRUDING;break;case 6:w.stereo=l.Bond.STEREO_RECESSED}d.bonds[o]=w}return d};h.write=function(e){var a=[];a.push("Molecule from ChemDoodle Web Components\n\nhttp://www.ichemlabs.com\n");a.push(this.fit(e.atoms.length.toString(),3));a.push(this.fit(e.bonds.length.toString(),3));a.push("  0  0  0  0            999 V2000\n");for(var d=e.getCenter(),h=0,f=e.atoms.length;h<f;h++){var p=e.atoms[h],o=" 0";if(-1!==
p.mass&&j[p.label]){var n=p.mass-j[p.label].mass;5>n&&-4<n&&(o=(-1<n?" ":"")+n)}n="  0";if(0!==p.charge)switch(p.charge){case 3:n="  1";break;case 2:n="  2";break;case 1:n="  3";break;case -1:n="  5";break;case -2:n="  6";break;case -3:n="  7"}a.push(this.fit(((p.x-d.x)/b.default_bondLength_2D).toFixed(4),10));a.push(this.fit((-(p.y-d.y)/b.default_bondLength_2D).toFixed(4),10));a.push(this.fit((p.z/b.default_bondLength_2D).toFixed(4),10));a.push(" ");a.push(this.fit(p.label,3,!0));a.push(o);a.push(n);
a.push("  0  0  0  0\n")}h=0;for(f=e.bonds.length;h<f;h++){p=e.bonds[h];d=0;p.stereo===l.Bond.STEREO_AMBIGUOUS?d=3:p.stereo===l.Bond.STEREO_PROTRUDING?d=1:p.stereo===l.Bond.STEREO_RECESSED&&(d=6);a.push(this.fit((e.atoms.indexOf(p.a1)+1).toString(),3));a.push(this.fit((e.atoms.indexOf(p.a2)+1).toString(),3));p=p.bondOrder;if(1.5==p)p=4;else if(3<p||0!=p%1)p=1;a.push(this.fit(p,3));a.push("  ");a.push(d);a.push("     0  0\n")}a.push("M  END");return a.join("")};var e=new n.MOLInterpreter;b.readMOL=
function(b,a){return e.read(b,a)};b.writeMOL=function(b){return e.write(b)}})(ChemDoodle,ChemDoodle.ELEMENT,ChemDoodle.io,ChemDoodle.structures);
(function(b,j,n,l,h,e,g){function a(a,b,d,e,h){for(var g=0,j=b.length;g<j;g++){var l=b[g];if(l.id===d&&e>=l.start&&e<=l.end){h?a.helix=!0:a.sheet=!0;e+1===l.end&&(a.arrow=!0);break}}}n.PDBInterpreter=function(){};var d=n.PDBInterpreter.prototype=new n._Interpreter;d.calculateRibbonDistances=!1;d.deduceResidueBonds=!1;d.read=function(d,p){var o=new l.Molecule;o.chains=[];if(!d)return o;var n=d.split("\n");p||(p=1);for(var r=[],q=[],t,u=[],v=[],z=[],y=0,B=n.length;y<B;y++){var c=n[y];if(j.stringStartsWith(c,
"HELIX"))r.push({id:c.substring(19,20),start:parseInt(c.substring(21,25)),end:parseInt(c.substring(33,37))});else if(j.stringStartsWith(c,"SHEET"))q.push({id:c.substring(21,22),start:parseInt(c.substring(22,26)),end:parseInt(c.substring(33,37))});else if(j.stringStartsWith(c,"ATOM")){var k=c.substring(16,17);if(" "===k||"A"===k){k=e(c.substring(76,78));if(0===k.length){var C=e(c.substring(12,14));"HD"===C?k="H":0<C.length&&(k=1<C.length?C.charAt(0)+C.substring(1).toLowerCase():C)}C=new l.Atom(k,parseFloat(c.substring(30,
38))*p,parseFloat(c.substring(38,46))*p,parseFloat(c.substring(46,54))*p);C.hetatm=!1;v.push(C);var D=parseInt(c.substring(22,26));if(0===u.length)for(k=0;2>k;k++){var H=new l.Residue(-1);H.cp1=C;H.cp2=C;u.push(H)}D!==Number.NaN&&u[u.length-1].resSeq!==D&&(k=new l.Residue(D),k.name=e(c.substring(17,20)),3===k.name.length?k.name=k.name.substring(0,1)+k.name.substring(1).toLowerCase():2===k.name.length&&"D"===k.name.charAt(0)&&(k.name=k.name.substring(1)),u.push(k),H=c.substring(21,22),a(k,r,H,D,!0),
a(k,q,H,D,!1));c=e(c.substring(12,16));k=u[u.length-1];if("CA"===c||"P"===c||"O5'"===c)k.cp1||(k.cp1=C);else if("N3"===c&&("C"===k.name||"U"===k.name||"T"===k.name)||"N1"===c&&("A"===k.name||"G"===k.name))k.cp3=C;else if("C2"===c)k.cp4=C;else if("C4"===c&&("C"===k.name||"U"===k.name||"T"===k.name)||"C6"===c&&("A"===k.name||"G"===k.name))k.cp5=C;else if("O"===c||"C6"===c&&("C"===k.name||"U"===k.name||"T"===k.name)||"N9"===c){if(!u[u.length-1].cp2){if("C6"===c||"N9"===c)t=C;k.cp2=C}}else"C"===c&&(t=
C)}}else if(j.stringStartsWith(c,"HETATM"))k=e(c.substring(76,78)),0===k.length&&(k=e(c.substring(12,16))),1<k.length&&(k=k.substring(0,1)+k.substring(1).toLowerCase()),k=new l.Atom(k,parseFloat(c.substring(30,38))*p,parseFloat(c.substring(38,46))*p,parseFloat(c.substring(46,54))*p),k.hetatm=!0,"HOH"===e(c.substring(17,20))&&(k.isWater=!0),o.atoms.push(k),z[parseInt(e(c.substring(6,11)))]=k;else if(j.stringStartsWith(c,"CONECT")){if(k=parseInt(e(c.substring(6,11))),z[k]){C=z[k];for(D=0;4>D;D++)if(k=
e(c.substring(11+5*D,16+5*D)),0!==k.length&&(k=parseInt(k),z[k])){for(var H=z[k],F=!1,k=0,G=o.bonds.length;k<G;k++){var K=o.bonds[k];if(K.a1===C&&K.a2===H||K.a1===H&&K.a2===C){F=!0;break}}F||o.bonds.push(new l.Bond(C,H))}}}else if(j.stringStartsWith(c,"TER"))this.endChain(o,u,t,v),u=[];else if(j.stringStartsWith(c,"ENDMDL"))break}this.endChain(o,u,t,v);0===o.bonds.size&&(new b.informatics.BondDeducer).deduceCovalentBonds(o,p);if(this.deduceResidueBonds){y=0;for(B=v.length;y<B;y++){n=g.min(B,y+20);
for(k=y+1;k<n;k++)r=v[y],q=v[k],r.distance3D(q)<1.1*(h[r.label].covalentRadius+h[q.label].covalentRadius)&&o.bonds.push(new l.Bond(r,q,1))}}o.atoms=o.atoms.concat(v);this.calculateRibbonDistances&&this.calculateDistances(o,v);return o};d.endChain=function(a,b,d,e){if(0<b.length){var h=b[b.length-1];h.cp1||(h.cp1=e[e.length-2]);h.cp2||(h.cp2=e[e.length-1]);for(e=0;4>e;e++)h=new l.Residue(-1),h.cp1=d,h.cp2=b[b.length-1].cp2,b.push(h);a.chains.push(b)}};d.calculateDistances=function(a,b){for(var d=[],
e=0,h=a.atoms.length;e<h;e++){var g=a.atoms[e];g.hetatm&&(g.isWater||d.push(g))}e=0;for(h=b.length;e<h;e++)if(g=b[e],g.closestDistance=Number.POSITIVE_INFINITY,0===d.length)g.closestDistance=0;else for(var j=0,l=d.length;j<l;j++)g.closestDistance=Math.min(g.closestDistance,g.distance3D(d[j]))};var r=new n.PDBInterpreter;b.readPDB=function(a,b){return r.read(a,b)}})(ChemDoodle,ChemDoodle.extensions,ChemDoodle.io,ChemDoodle.structures,ChemDoodle.ELEMENT,ChemDoodle.lib.jQuery.trim,Math);
(function(b,j,n,l,h,e){var g={"@":0,A:1,B:2,C:3,D:4,E:5,F:6,G:7,H:8,I:9,a:-1,b:-2,c:-3,d:-4,e:-5,f:-6,g:-7,h:-8,i:-9},a={"%":0,J:1,K:2,L:3,M:4,N:5,O:6,P:7,Q:8,R:9,j:-1,k:-2,l:-3,m:-4,n:-5,o:-6,p:-7,q:-8,r:-9},d={S:1,T:2,U:3,V:4,W:5,X:6,Y:7,Z:8,s:9};n.JCAMPInterpreter=function(){};h=n.JCAMPInterpreter.prototype=new n._Interpreter;h.convertHZ2PPM=!1;h.read=function(b){this.isBreak=function(b){return void 0!==g[b]||void 0!==a[b]||void 0!==d[b]||" "===b||"-"===b||"+"===b};this.getValue=function(b,c){var d=
b.charAt(0),e=b.substring(1);return void 0!==g[d]?parseFloat(g[d]+e):void 0!==a[d]?parseFloat(a[d]+e)+c:parseFloat(e)};var h=new l.Spectrum;if(void 0===b||0===b.length)return h;b=b.split("\n");for(var o=[],n,r,q,t,u=1,v=1,z=1,y=-1,B=-1,c=-1,k=!0,C=!1,D=0,H=b.length;D<H;D++){var F=e(b[D]),G=F.indexOf("$$");-1!==G&&(F=F.substring(0,G));if(0===o.length||!j.stringStartsWith(b[D],"##"))0!==o.length&&o.push("\n"),o.push(e(F));else if(G=o.join(""),k&&100>G.length&&h.metadata.push(G),o=[F],j.stringStartsWith(G,
"##TITLE\x3d"))h.title=e(G.substring(8));else if(j.stringStartsWith(G,"##XUNITS\x3d"))h.xUnit=e(G.substring(9)),this.convertHZ2PPM&&"HZ"===h.xUnit.toUpperCase()&&(h.xUnit="PPM",C=!0);else if(j.stringStartsWith(G,"##YUNITS\x3d"))h.yUnit=e(G.substring(9));else if(!j.stringStartsWith(G,"##XYPAIRS\x3d"))if(j.stringStartsWith(G,"##FIRSTX\x3d"))r=parseFloat(e(G.substring(9)));else if(j.stringStartsWith(G,"##LASTX\x3d"))n=parseFloat(e(G.substring(8)));else if(j.stringStartsWith(G,"##FIRSTY\x3d"))q=parseFloat(e(G.substring(9)));
else if(j.stringStartsWith(G,"##NPOINTS\x3d"))t=parseFloat(e(G.substring(10)));else if(j.stringStartsWith(G,"##XFACTOR\x3d"))u=parseFloat(e(G.substring(10)));else if(j.stringStartsWith(G,"##YFACTOR\x3d"))v=parseFloat(e(G.substring(10)));else if(j.stringStartsWith(G,"##DELTAX\x3d"))y=parseFloat(e(G.substring(9)));else if(j.stringStartsWith(G,"##.OBSERVE FREQUENCY\x3d"))this.convertHZ2PPM&&(z=parseFloat(e(G.substring(21))));else if(j.stringStartsWith(G,"##.SHIFT REFERENCE\x3d"))this.convertHZ2PPM&&
(c=G.substring(19).split(","),B=parseInt(e(c[2])),c=parseFloat(e(c[3])));else if(j.stringStartsWith(G,"##XYDATA\x3d")){C||(z=1);var F=k=!1,G=G.split("\n"),K=(n-r)/(t-1);if(-1!==y)for(var I=1,W=G.length;I<W;I++)if("|"===G[I].charAt(0)){K=y;break}for(var E=r-K,N=q,P=0,ca,I=1,W=G.length;I<W;I++){for(var da=[],E=e(G[I]),o=[],U=!1,S=0,ja=E.length;S<ja;S++)this.isBreak(E.charAt(S))?(0<o.length&&!(1===o.length&&" "===o[0])&&da.push(o.join("")),o=[E.charAt(S)]):"|"===E.charAt(S)?U=!0:o.push(E.charAt(S));
da.push(o.join(""));E=parseFloat(da[0])*u-K;S=1;for(ja=da.length;S<ja;S++)if(N=da[S],void 0!==d[N.charAt(0)])for(var aa=parseInt(d[N.charAt(0)]+N.substring(1))-1,Sa=0;Sa<aa;Sa++)E+=K,P=this.getValue(ca,P),N=P*v,$++,h.data[h.data.length-1]=new l.Point(E/z,N);else void 0!==g[N.charAt(0)]&&F?(N=this.getValue(N,P)*v,U&&(E+=K,h.data.push(new l.Point(E/z,N)))):(F=void 0!==a[N.charAt(0)],ca=N,E+=K,P=this.getValue(N,P),N=P*v,$++,h.data.push(new l.Point(E/z,N)))}if(-1!==B){F=c-h.data[B-1].x;D=0;for(H=h.data.length;D<
H;D++)h.data[D].x+=F}}else if(j.stringStartsWith(G,"##PEAK TABLE\x3d")){k=!1;h.continuous=!1;for(var G=G.split("\n"),$=0,I=1,W=G.length;I<W;I++){F=G[I].split(/[\s,]+/);$+=F.length/2;S=0;for(ja=F.length;S+1<ja;S+=2)h.data.push(new l.Point(parseFloat(e(F[S])),parseFloat(e(F[S+1]))))}}}h.setup();return h};var r=new n.JCAMPInterpreter;r.convertHZ2PPM=!0;b.readJCAMP=function(a){return r.read(a)}})(ChemDoodle,ChemDoodle.extensions,ChemDoodle.io,ChemDoodle.structures,ChemDoodle.lib.jQuery,ChemDoodle.lib.jQuery.trim);
(function(b,j,n,l,h,e){j.JSONInterpreter=function(){};var g=j.JSONInterpreter.prototype;g.contentTo=function(a,b){for(var e=0,h=0,g=0,j=a.length;g<j;g++){for(var l=a[g],n=0,t=l.atoms.length;n<t;n++)l.atoms[n].tmpid="a"+e++;n=0;for(t=l.bonds.length;n<t;n++)l.bonds[n].tmpid="b"+h++}g=e=0;for(j=b.length;g<j;g++)b[g].tmpid="s"+e++;e={};if(a&&0<a.length){e.m=[];g=0;for(j=a.length;g<j;g++)e.m.push(this.molTo(a[g]))}if(b&&0<b.length){e.s=[];g=0;for(j=b.length;g<j;g++)e.s.push(this.shapeTo(b[g]))}g=0;for(j=
a.length;g<j;g++){l=a[g];n=0;for(t=l.atoms.length;n<t;n++)l.atoms[n].tmpid=void 0;n=0;for(t=l.bonds.length;n<t;n++)l.bonds[n].tmpid=void 0}g=0;for(j=b.length;g<j;g++)b[g].tmpid=void 0;return e};g.contentFrom=function(a){var b={molecules:[],shapes:[]};if(a.m)for(var e=0,h=a.m.length;e<h;e++)b.molecules.push(this.molFrom(a.m[e]));if(a.s){e=0;for(h=a.s.length;e<h;e++)b.shapes.push(this.shapeFrom(a.s[e],b.molecules))}e=0;for(h=b.molecules.length;e<h;e++){a=b.molecules[e];for(var g=0,j=a.atoms.length;g<
j;g++)a.atoms[g].tmpid=void 0;g=0;for(j=a.bonds.length;g<j;g++)a.bonds[g].tmpid=void 0}e=0;for(h=b.shapes.length;e<h;e++)b.shapes[e].tmpid=void 0;return b};g.molTo=function(a){for(var b={a:[]},e=0,h=a.atoms.length;e<h;e++){var g=a.atoms[e],j={x:g.x,y:g.y};g.tmpid&&(j.i=g.tmpid);"C"!==g.label&&(j.l=g.label);0!==g.z&&(j.z=g.z);0!==g.charge&&(j.c=g.charge);-1!==g.mass&&(j.m=g.mass);0!==g.numRadical&&(j.r=g.numRadical);0!==g.numLonePair&&(j.p=g.numLonePair);g.any&&(j.q=!0);-1!==g.rgroup&&(j.rg=g.rgroup);
b.a.push(j)}if(0<a.bonds.length){b.b=[];e=0;for(h=a.bonds.length;e<h;e++)g=a.bonds[e],j={b:a.atoms.indexOf(g.a1),e:a.atoms.indexOf(g.a2)},g.tmpid&&(j.i=g.tmpid),1!==g.bondOrder&&(j.o=g.bondOrder),g.stereo!==n.Bond.STEREO_NONE&&(j.s=g.stereo),b.b.push(j)}return b};g.molFrom=function(a){for(var b=new n.Molecule,e=0,h=a.a.length;e<h;e++){var g=a.a[e],j=new n.Atom(g.l?g.l:"C",g.x,g.y);g.i&&(j.tmpid=g.i);g.z&&(j.z=g.z);g.c&&(j.charge=g.c);g.m&&(j.mass=g.m);g.r&&(j.numRadical=g.r);g.p&&(j.numLonePair=g.p);
g.q&&(j.any=!0);g.rg&&(j.rgroup=g.rg);void 0!==g.p_h&&(j.hetatm=g.p_h);void 0!==g.p_w&&(j.isWater=g.p_w);void 0!==g.p_d&&(j.closestDistance=g.p_d);b.atoms.push(j)}if(a.b){e=0;for(h=a.b.length;e<h;e++)g=a.b[e],j=new n.Bond(b.atoms[g.b],b.atoms[g.e],void 0===g.o?1:g.o),g.i&&(j.tmpid=g.i),g.s&&(j.stereo=g.s),b.bonds.push(j)}return b};g.shapeTo=function(a){var b={};a.tmpid&&(b.i=a.tmpid);a instanceof l.Line?(b.t="Line",b.x1=a.p1.x,b.y1=a.p1.y,b.x2=a.p2.x,b.y2=a.p2.y,b.a=a.arrowType):a instanceof l.Pusher?
(b.t="Pusher",b.o1=a.o1.tmpid,b.o2=a.o2.tmpid,1!==a.numElectron&&(b.e=a.numElectron)):a instanceof l.Bracket?(b.t="Bracket",b.x1=a.p1.x,b.y1=a.p1.y,b.x2=a.p2.x,b.y2=a.p2.y,0!==a.charge&&(b.c=a.charge),0!==a.mult&&(b.m=a.mult),0!==a.repeat&&(b.r=a.repeat)):a instanceof h.Distance?(b.t="Distance",b.a1=a.a1.tmpid,b.a2=a.a2.tmpid,a.node&&(b.n=a.node,b.o=a.offset)):a instanceof h.Angle?(b.t="Angle",b.a1=a.a1.tmpid,b.a2=a.a2.tmpid,b.a3=a.a3.tmpid):a instanceof h.Torsion&&(b.t="Torsion",b.a1=a.a1.tmpid,
b.a2=a.a2.tmpid,b.a3=a.a3.tmpid,b.a4=a.a4.tmpid);return b};g.shapeFrom=function(a,b){var e;if("Line"===a.t)e=new l.Line(new n.Point(a.x1,a.y1),new n.Point(a.x2,a.y2)),e.arrowType=a.a;else if("Pusher"===a.t){var g,j;e=0;for(var w=b.length;e<w;e++){for(var A=b[e],q=0,t=A.atoms.length;q<t;q++){var u=A.atoms[q];u.tmpid===a.o1?g=u:u.tmpid===a.o2&&(j=u)}q=0;for(t=A.bonds.length;q<t;q++){var v=A.bonds[q];v.tmpid===a.o1?g=v:v.tmpid===a.o2&&(j=v)}}e=new l.Pusher(g,j);a.e&&(e.numElectron=a.e)}else if("Bracket"===
a.t)e=new l.Bracket(new n.Point(a.x1,a.y1),new n.Point(a.x2,a.y2)),void 0!==a.c&&(e.charge=a.c),void 0!==a.m&&(e.mult=a.m),void 0!==a.r&&(e.repeat=a.r);else if("Distance"===a.t){var z;e=0;for(w=b.length;e<w;e++){A=b[e];q=0;for(t=A.atoms.length;q<t;q++)u=A.atoms[q],u.tmpid===a.a1?v=u:u.tmpid===a.a2&&(z=u)}e=new h.Distance(v,z,a.n,a.o)}else if("Angle"===a.t){var y;e=0;for(w=b.length;e<w;e++){A=b[e];q=0;for(t=A.atoms.length;q<t;q++)u=A.atoms[q],u.tmpid===a.a1?v=u:u.tmpid===a.a2?z=u:u.tmpid===a.a3&&(y=
u)}e=new h.Angle(v,z,y)}else if("Torsion"===a.t){var B;e=0;for(w=b.length;e<w;e++){A=b[e];q=0;for(t=A.atoms.length;q<t;q++)u=A.atoms[q],u.tmpid===a.a1?v=u:u.tmpid===a.a2?z=u:u.tmpid===a.a3?y=u:u.tmpid===a.a4&&(B=u)}e=new h.Torsion(v,z,y,B)}return e};g.pdbFrom=function(a){var b=this.molFrom(a.mol);b.findRings=!1;b.fromJSON=!0;b.chains=this.chainsFrom(a.ribbons);return b};g.chainsFrom=function(a){for(var b=[],e=0,g=a.cs.length;e<g;e++){for(var h=a.cs[e],j=[],l=0,q=h.length;l<q;l++){var t=h[l],u=new n.Residue;
u.name=t.n;u.cp1=new n.Atom("",t.x1,t.y1,t.z1);u.cp2=new n.Atom("",t.x2,t.y2,t.z2);t.x3&&(u.cp3=new n.Atom("",t.x3,t.y3,t.z3),u.cp4=new n.Atom("",t.x4,t.y4,t.z4),u.cp5=new n.Atom("",t.x5,t.y5,t.z5));u.helix=t.h;u.sheet=t.s;u.arrow=t.a;j.push(u)}b.push(j)}return b};var a=new j.JSONInterpreter;b.readJSON=function(b){var g;try{g=e.parse(b)}catch(f){return}if(g)return g.m||g.s?a.contentFrom(g):g.a?{molecules:[a.molFrom(g)],shapes:[]}:{molecules:[],shapes:[]}};b.writeJSON=function(b,g){return e.stringify(a.contentTo(b,
g))}})(ChemDoodle,ChemDoodle.io,ChemDoodle.structures,ChemDoodle.structures.d2,ChemDoodle.structures.d3,JSON);
(function(b,j,n){j.RXNInterpreter=function(){};var l=j.RXNInterpreter.prototype=new j._Interpreter;l.read=function(e,g){g||(g=b.default_bondLength_2D);var a=[],d;if(e){d=e.split("$MOL\n");for(var h=d[0].split("\n")[4],f=parseInt(h.substring(0,3)),h=parseInt(h.substring(3,6)),j=1,l=0,w=0,A=f+h;w<A;w++){a[w]=b.readMOL(d[j],g);var q=a[w].getBounds(),q=q.maxX-q.minX,l=l-(q+40);j++}w=0;for(A=f;w<A;w++){var q=a[w].getBounds(),q=q.maxX-q.minX,j=a[w].getCenter(),t=0;for(d=a[w].atoms.length;t<d;t++){var u=
a[w].atoms[t];u.x+=l+q/2-j.x;u.y-=j.y}l+=q+40}d=new n.d2.Line(new n.Point(l,0),new n.Point(l+40,0));l+=80;w=f;for(A=f+h;w<A;w++){q=a[w].getBounds();q=q.maxX-q.minX;j=a[w].getCenter();for(t=0;t<a[w].atoms.length;t++)u=a[w].atoms[t],u.x+=l+q/2-j.x,u.y-=j.y;l+=q+40}}else a.push(new n.Molecule),d=new n.d2.Line(new n.Point(-20,0),new n.Point(20,0));d.arrowType=n.d2.Line.ARROW_SYNTHETIC;return{molecules:a,shapes:[d]}};l.write=function(e,g){var a=[[],[]],d=void 0;if(e&&g){h=0;for(f=g.length;h<f;h++)if(g[h]instanceof
n.d2.Line){d=g[h].getPoints();break}if(!d)return"";for(var h=0,f=e.length;h<f;h++)e[h].getCenter().x<d[1].x?a[0].push(e[h]):a[1].push(e[h]);d=[];d.push("$RXN\nReaction from ChemDoodle Web Components\n\nhttp://www.ichemlabs.com\n");d.push(this.fit(a[0].length.toString(),3));d.push(this.fit(a[1].length.toString(),3));d.push("\n");for(h=0;2>h;h++)for(var f=0,j=a[h].length;f<j;f++)d.push("$MOL\n"),d.push(b.writeMOL(a[h][f])),d.push("\n");return d.join("")}};var h=new j.RXNInterpreter;b.readRXN=function(b,
g){return h.read(b,g)};b.writeRXN=function(b,g){return h.write(b,g)}})(ChemDoodle,ChemDoodle.io,ChemDoodle.structures);
(function(b,j,n,l,h,e){l.XYZInterpreter=function(){};j=l.XYZInterpreter.prototype=new l._Interpreter;j.deduceCovalentBonds=!0;j.read=function(a){var d=new h.Molecule;if(!a)return d;a=a.split("\n");for(var g=parseInt(e(a[0])),f=0;f<g;f++){var j=a[f+2].split(/\s+/g);d.atoms[f]=new h.Atom(isNaN(j[0])?j[0]:n[parseInt(j[0])-1],parseFloat(j[1]),parseFloat(j[2]),parseFloat(j[3]))}this.deduceCovalentBonds&&(new b.informatics.BondDeducer).deduceCovalentBonds(d,1);return d};var g=new l.XYZInterpreter;b.readXYZ=
function(a){return g.read(a)}})(ChemDoodle,ChemDoodle.ELEMENT,ChemDoodle.SYMBOLS,ChemDoodle.io,ChemDoodle.structures,ChemDoodle.lib.jQuery.trim);
ChemDoodle.monitor=function(b,j,n){var l={CANVAS_DRAGGING:void 0,CANVAS_OVER:void 0,ALT:!1,SHIFT:!1,META:!1};b.supports_touch()||j(n).ready(function(){j(n).mousemove(function(b){l.CANVAS_DRAGGING&&l.CANVAS_DRAGGING.drag&&(l.CANVAS_DRAGGING.prehandleEvent(b),l.CANVAS_DRAGGING.drag(b))});j(n).mouseup(function(b){l.CANVAS_DRAGGING&&l.CANVAS_DRAGGING!==l.CANVAS_OVER&&l.CANVAS_DRAGGING.mouseup&&(l.CANVAS_DRAGGING.prehandleEvent(b),l.CANVAS_DRAGGING.mouseup(b));l.CANVAS_DRAGGING=void 0});j(n).keydown(function(b){l.SHIFT=
b.shiftKey;l.ALT=b.altKey;l.META=b.metaKey||b.ctrlKey;var e=l.CANVAS_OVER;l.CANVAS_DRAGGING&&(e=l.CANVAS_DRAGGING);e&&e.keydown&&(e.prehandleEvent(b),e.keydown(b))});j(n).keypress(function(b){var e=l.CANVAS_OVER;l.CANVAS_DRAGGING&&(e=l.CANVAS_DRAGGING);e&&e.keypress&&(e.prehandleEvent(b),e.keypress(b))});j(n).keyup(function(b){l.SHIFT=b.shiftKey;l.ALT=b.altKey;l.META=b.metaKey||b.ctrlKey;var e=l.CANVAS_OVER;l.CANVAS_DRAGGING&&(e=l.CANVAS_DRAGGING);e&&e.keyup&&(e.prehandleEvent(b),e.keyup(b))})});
return l}(ChemDoodle.featureDetection,ChemDoodle.lib.jQuery,document);
(function(b,j,n,l,h,e,g,a,d,r){b._Canvas=function(){};var f=b._Canvas.prototype;f.molecules=void 0;f.shapes=void 0;f.emptyMessage=void 0;f.image=void 0;f.repaint=function(){if(!this.test){var b=a.getElementById(this.id);if(b.getContext){var d=b.getContext("2d");1!==this.pixelRatio&&b.width===this.width&&(b.width=this.width*this.pixelRatio,b.height=this.height*this.pixelRatio,d.scale(this.pixelRatio,this.pixelRatio));this.image?d.drawImage(this.image,0,0):(this.specs.backgroundColor&&this.bgCache!==
b.style.backgroundColor&&(b.style.backgroundColor=this.specs.backgroundColor,this.bgCache=b.style.backgroundColor),d.fillStyle=this.specs.backgroundColor,d.fillRect(0,0,this.width,this.height));if(this.innerRepaint)this.innerRepaint(d);else if(0!==this.molecules.length||0!==this.shapes.length){d.save();d.translate(this.width/2,this.height/2);d.rotate(this.specs.rotateAngle);d.scale(this.specs.scale,this.specs.scale);d.translate(-this.width/2,-this.height/2);for(var b=0,e=this.molecules.length;b<e;b++)this.molecules[b].check(!0),
this.molecules[b].draw(d,this.specs);b=0;for(e=this.shapes.length;b<e;b++)this.shapes[b].draw(d,this.specs);d.restore()}else this.emptyMessage&&(d.fillStyle="#737683",d.textAlign="center",d.textBaseline="middle",d.font="18px Helvetica, Verdana, Arial, Sans-serif",d.fillText(this.emptyMessage,this.width/2,this.height/2));this.drawChildExtras&&this.drawChildExtras(d)}}};f.resize=function(a,d){var f=e("#"+this.id);f.attr({width:a,height:d});f.css("width",a);f.css("height",d);this.width=a;this.height=
d;if(b._Canvas3D&&this instanceof b._Canvas3D)this.gl.viewport(0,0,a,d),this.setupScene();else if(0<this.molecules.length){this.center();for(var f=0,g=this.molecules.length;f<g;f++)this.molecules[f].check()}this.repaint()};f.setBackgroundImage=function(a){this.image=new Image;var b=this;this.image.onload=function(){b.repaint()};this.image.src=a};f.loadMolecule=function(a){this.clear();this.molecules.push(a);this.center();b._Canvas3D&&this instanceof b._Canvas3D||a.check();this.afterLoadContent&&this.afterLoadContent();
this.repaint()};f.loadContent=function(a,d){this.molecules=a?a:[];this.shapes=d?d:[];this.center();if(!(b._Canvas3D&&this instanceof b._Canvas3D))for(var e=0,f=this.molecules.length;e<f;e++)this.molecules[e].check();this.afterLoadContent&&this.afterLoadContent();this.repaint()};f.addMolecule=function(a){this.molecules.push(a);b._Canvas3D&&this instanceof b._Canvas3D||a.check();this.repaint()};f.removeMolecule=function(a){this.molecules=e.grep(this.molecules,function(b){return b!==a});this.repaint()};
f.getMolecule=function(){return 0<this.molecules.length?this.molecules[0]:void 0};f.getMolecules=function(){return this.molecules};f.addShape=function(a){this.shapes.push(a);this.repaint()};f.removeShape=function(a){this.shapes=e.grep(this.shapes,function(b){return b!==a});this.repaint()};f.getShapes=function(){return this.shapes};f.clear=function(){this.molecules=[];this.shapes=[];this.specs.scale=1;this.repaint()};f.center=function(){for(var a=this.getContentBounds(),b=new h.Point((this.width-a.minX-
a.maxX)/2,(this.height-a.minY-a.maxY)/2),d=0,e=this.molecules.length;d<e;d++)for(var f=this.molecules[d],j=0,l=f.atoms.length;j<l;j++)f.atoms[j].add(b);d=0;for(e=this.shapes.length;d<e;d++){f=this.shapes[d].getPoints();j=0;for(l=f.length;j<l;j++)f[j].add(b)}this.specs.scale=1;b=a.maxX-a.minX;a=a.maxY-a.minY;if(b>this.width||a>this.height)this.specs.scale=0.85*g.min(this.width/b,this.height/a)};f.bondExists=function(a,b){for(var d=0,e=this.molecules.length;d<e;d++)for(var f=this.molecules[d],g=0,h=
f.bonds.length;g<h;g++){var j=f.bonds[g];if(j.contains(a)&&j.contains(b))return!0}return!1};f.getBond=function(a,b){for(var d=0,e=this.molecules.length;d<e;d++)for(var f=this.molecules[d],g=0,h=f.bonds.length;g<h;g++){var j=f.bonds[g];if(j.contains(a)&&j.contains(b))return j}};f.getMoleculeByAtom=function(a){for(var b=0,d=this.molecules.length;b<d;b++){var e=this.molecules[b];if(-1!==e.atoms.indexOf(a))return e}};f.getAllAtoms=function(){for(var a=[],b=0,d=this.molecules.length;b<d;b++)a=a.concat(this.molecules[b].atoms);
return a};f.getAllPoints=function(){for(var a=[],b=0,d=this.molecules.length;b<d;b++)a=a.concat(this.molecules[b].atoms);b=0;for(d=this.shapes.length;b<d;b++)a=a.concat(this.shapes[b].getPoints());return a};f.getContentBounds=function(){for(var a=new n.Bounds,b=0,d=this.molecules.length;b<d;b++)a.expand(this.molecules[b].getBounds());b=0;for(d=this.shapes.length;b<d;b++)a.expand(this.shapes[b].getBounds());return a};f.create=function(f,o,n){this.id=f;this.width=o;this.height=n;this.molecules=[];this.shapes=
[];if(a.getElementById(f)){var A=e("#"+f);o?A.attr("width",o):this.width=A.attr("width");n?A.attr("height",n):this.height=A.attr("height");A.attr("class","ChemDoodleWebComponent")}else{if(!b.featureDetection.supports_canvas_text()&&-1!=r.indexOf("MSIE")){a.writeln('\x3cdiv style\x3d"border: 1px solid black;" width\x3d"'+o+'" height\x3d"'+n+'"\x3ePlease install \x3ca href\x3d"http://code.google.com/chrome/chromeframe/"\x3eGoogle Chrome Frame\x3c/a\x3e, then restart Internet Explorer.\x3c/div\x3e');
return}a.writeln('\x3ccanvas class\x3d"ChemDoodleWebComponent" id\x3d"'+f+'" width\x3d"'+o+'" height\x3d"'+n+'" alt\x3d"ChemDoodle Web Component"\x3eThis browser does not support HTML5/Canvas.\x3c/canvas\x3e')}f=e("#"+f);f.css("width",this.width);f.css("height",this.height);this.pixelRatio=d.devicePixelRatio?d.devicePixelRatio:1;this.specs=new h.VisualSpecifications;var q=this;j.supports_touch()?(f.bind("touchstart",function(a){var b=(new Date).getTime();if(!j.supports_gesture()&&2===a.originalEvent.touches.length){var d=
a.originalEvent.touches,e=new h.Point(d[0].pageX,d[0].pageY),d=new h.Point(d[1].pageX,d[1].pageY);q.implementedGestureDist=e.distance(d);q.implementedGestureAngle=e.angle(d);q.gesturestart&&(q.prehandleEvent(a),q.gesturestart(a))}q.lastTouch&&1===a.originalEvent.touches.length&&500>b-q.lastTouch?q.dbltap?(q.prehandleEvent(a),q.dbltap(a)):q.dblclick?(q.prehandleEvent(a),q.dblclick(a)):q.touchstart?(q.prehandleEvent(a),q.touchstart(a)):q.mousedown&&(q.prehandleEvent(a),q.mousedown(a)):q.touchstart?
(q.prehandleEvent(a),q.touchstart(a),this.hold&&clearTimeout(this.hold),this.touchhold&&(this.hold=setTimeout(function(){q.touchhold(a)},1E3))):q.mousedown&&(q.prehandleEvent(a),q.mousedown(a));q.lastTouch=b}),f.bind("touchmove",function(a){this.hold&&(clearTimeout(this.hold),this.hold=void 0);if(!j.supports_gesture()&&2===a.originalEvent.touches.length&&q.gesturechange){var b=a.originalEvent.touches,d=new h.Point(b[0].pageX,b[0].pageY),e=new h.Point(b[1].pageX,b[1].pageY),b=d.distance(e),d=d.angle(e);
a.originalEvent.scale=b/q.implementedGestureDist;a.originalEvent.rotation=180*(q.implementedGestureAngle-d)/g.PI;q.prehandleEvent(a);q.gesturechange(a)}if(1<a.originalEvent.touches.length&&q.multitouchmove){d=a.originalEvent.touches.length;q.prehandleEvent(a);b=new h.Point(-a.offset.left*d,-a.offset.top*d);for(e=0;e<d;e++)b.x+=a.originalEvent.changedTouches[e].pageX,b.y+=a.originalEvent.changedTouches[e].pageY;b.x/=d;b.y/=d;a.p=b;q.multitouchmove(a,d)}else q.touchmove?(q.prehandleEvent(a),q.touchmove(a)):
q.drag&&(q.prehandleEvent(a),q.drag(a))}),f.bind("touchend",function(a){this.hold&&(clearTimeout(this.hold),this.hold=void 0);!j.supports_gesture()&&q.implementedGestureDist&&(q.implementedGestureDist=void 0,q.implementedGestureAngle=void 0,q.gestureend&&(q.prehandleEvent(a),q.gestureend(a)));q.touchend?(q.prehandleEvent(a),q.touchend(a)):q.mouseup&&(q.prehandleEvent(a),q.mouseup(a));250>(new Date).getTime()-q.lastTouch&&(q.tap?(q.prehandleEvent(a),q.tap(a)):q.click&&(q.prehandleEvent(a),q.click(a)))}),
f.bind("gesturestart",function(a){q.gesturestart&&(q.prehandleEvent(a),q.gesturestart(a))}),f.bind("gesturechange",function(a){q.gesturechange&&(q.prehandleEvent(a),q.gesturechange(a))}),f.bind("gestureend",function(a){q.gestureend&&(q.prehandleEvent(a),q.gestureend(a))})):(f.click(function(a){switch(a.which){case 1:q.click&&(q.prehandleEvent(a),q.click(a));break;case 2:q.middleclick&&(q.prehandleEvent(a),q.middleclick(a));break;case 3:q.rightclick&&(q.prehandleEvent(a),q.rightclick(a))}}),f.dblclick(function(a){q.dblclick&&
(q.prehandleEvent(a),q.dblclick(a))}),f.mousedown(function(a){switch(a.which){case 1:l.CANVAS_DRAGGING=q;q.mousedown&&(q.prehandleEvent(a),q.mousedown(a));break;case 2:q.middlemousedown&&(q.prehandleEvent(a),q.middlemousedown(a));break;case 3:q.rightmousedown&&(q.prehandleEvent(a),q.rightmousedown(a))}}),f.mousemove(function(a){!l.CANVAS_DRAGGING&&q.mousemove&&(q.prehandleEvent(a),q.mousemove(a))}),f.mouseout(function(a){l.CANVAS_OVER=void 0;q.mouseout&&(q.prehandleEvent(a),q.mouseout(a))}),f.mouseover(function(a){l.CANVAS_OVER=
q;q.mouseover&&(q.prehandleEvent(a),q.mouseover(a))}),f.mouseup(function(a){switch(a.which){case 1:q.mouseup&&(q.prehandleEvent(a),q.mouseup(a));break;case 2:q.middlemouseup&&(q.prehandleEvent(a),q.middlemouseup(a));break;case 3:q.rightmouseup&&(q.prehandleEvent(a),q.rightmouseup(a))}}),f.mousewheel(function(a,b){q.mousewheel&&(q.prehandleEvent(a),q.mousewheel(a,b))}));this.subCreate&&this.subCreate()};f.prehandleEvent=function(a){a.originalEvent.changedTouches&&(a.pageX=a.originalEvent.changedTouches[0].pageX,
a.pageY=a.originalEvent.changedTouches[0].pageY);a.preventDefault();a.offset=e("#"+this.id).offset();a.p=new h.Point(a.pageX-a.offset.left,a.pageY-a.offset.top)}})(ChemDoodle,ChemDoodle.featureDetection,ChemDoodle.math,ChemDoodle.monitor,ChemDoodle.structures,ChemDoodle.lib.jQuery,Math,document,window,navigator.userAgent);
(function(b,j){b._AnimatorCanvas=function(b,h,e){b&&this.create(b,h,e)};var n=b._AnimatorCanvas.prototype=new b._Canvas;n.timeout=33;n.startAnimation=function(){this.stopAnimation();this.lastTime=(new Date).getTime();var b=this;this.nextFrame&&(this.handle=j.requestInterval(function(){var h=(new Date).getTime();b.nextFrame(h-b.lastTime);b.repaint();b.lastTime=h},this.timeout))};n.stopAnimation=function(){this.handle&&(j.clearRequestInterval(this.handle),this.handle=void 0)};n.isRunning=function(){return void 0!==
this.handle}})(ChemDoodle,ChemDoodle.animations);
(function(b,j){b.FileCanvas=function(b,l,h,e){b&&this.create(b,l,h);j.writeln('\x3cbr\x3e\x3cform name\x3d"FileForm" enctype\x3d"multipart/form-data" method\x3d"POST" action\x3d"'+e+'" target\x3d"HiddenFileFrame"\x3e\x3cinput type\x3d"file" name\x3d"f" /\x3e\x3cinput type\x3d"submit" name\x3d"submitbutton" value\x3d"Show File" /\x3e\x3c/form\x3e\x3ciframe id\x3d"HFF-'+b+'" name\x3d"HiddenFileFrame" height\x3d"0" width\x3d"0" style\x3d"display:none;" onLoad\x3d"GetMolFromFrame(\'HFF-'+b+"', "+b+')"\x3e\x3c/iframe\x3e');
this.emptyMessage="Click below to load file";this.repaint()};b.FileCanvas.prototype=new b._Canvas})(ChemDoodle,document);
(function(b){b.HyperlinkCanvas=function(b,n,l,h,e,g){b&&this.create(b,n,l);this.urlOrFunction=h;this.color=e?e:"blue";this.size=g?g:2};b=b.HyperlinkCanvas.prototype=new b._Canvas;b.openInNewWindow=!0;b.hoverImage=void 0;b.drawChildExtras=function(b){this.e&&(this.hoverImage?b.drawImage(this.hoverImage,0,0):(b.strokeStyle=this.color,b.lineWidth=2*this.size,b.strokeRect(0,0,this.width,this.height)))};b.setHoverImage=function(b){this.hoverImage=new Image;this.hoverImage.src=b};b.click=function(){this.e=
void 0;this.repaint();this.urlOrFunction instanceof Function?this.urlOrFunction():this.openInNewWindow?window.open(this.urlOrFunction):location.href=this.urlOrFunction};b.mouseout=function(){this.e=void 0;this.repaint()};b.mouseover=function(b){this.e=b;this.repaint()}})(ChemDoodle);
(function(b,j,n,l){b.MolGrabberCanvas=function(b,e,g){b&&this.create(b,e,g);e=[];e.push('\x3cbr\x3e\x3cinput type\x3d"text" id\x3d"');e.push(b);e.push('_query" size\x3d"32" value\x3d"" /\x3e');e.push("\x3cbr\x3e\x3cnobr\x3e");e.push('\x3cselect id\x3d"');e.push(b);e.push('_select"\x3e');e.push('\x3coption value\x3d"chemexper"\x3eChemExper');e.push('\x3coption value\x3d"chemspider"\x3eChemSpider');e.push('\x3coption value\x3d"pubchem" selected\x3ePubChem');e.push("\x3c/select\x3e");e.push('\x3cbutton id\x3d"');
e.push(b);e.push('_submit"\x3eShow Molecule\x3c/button\x3e');e.push("\x3c/nobr\x3e");l.getElementById(b);n("#"+b).after(e.join(""));var a=this;n("#"+b+"_submit").click(function(){a.search()});n("#"+b+"_query").keypress(function(b){13===b.which&&a.search()});this.emptyMessage="Enter search term below";this.repaint()};b=b.MolGrabberCanvas.prototype=new b._Canvas;b.setSearchTerm=function(b){n("#"+this.id+"_query").val(b);this.search()};b.search=function(){this.emptyMessage="Searching...";this.clear();
var b=this;j.getMoleculeFromDatabase(n("#"+this.id+"_query").val(),{database:n("#"+this.id+"_select").val()},function(e){b.loadMolecule(e)})}})(ChemDoodle,ChemDoodle.iChemLabs,ChemDoodle.lib.jQuery,document);
(function(b,j,n){var l=[],h=[1,0,0],e=[0,1,0],g=[0,0,1];b.RotatorCanvas=function(a,b,e,f){a&&this.create(a,b,e);this.rotate3D=f};b=b.RotatorCanvas.prototype=new b._AnimatorCanvas;j=j.PI/15;b.xIncrement=j;b.yIncrement=j;b.zIncrement=j;b.nextFrame=function(a){if(0===this.molecules.length&&0===this.shapes.length)this.stopAnimation();else if(a/=1E3,this.rotate3D){n.identity(l);n.rotate(l,this.xIncrement*a,h);n.rotate(l,this.yIncrement*a,e);n.rotate(l,this.zIncrement*a,g);a=0;for(var b=this.molecules.length;a<
b;a++){for(var j=this.molecules[a],f=0,p=j.atoms.length;f<p;f++){var o=j.atoms[f],w=[o.x-this.width/2,o.y-this.height/2,o.z];n.multiplyVec3(l,w);o.x=w[0]+this.width/2;o.y=w[1]+this.height/2;o.z=w[2]}f=0;for(p=j.rings.length;f<p;f++)j.rings[f].center=j.rings[f].getCenter();this.specs.atoms_display&&this.specs.atoms_circles_2D&&j.sortAtomsByZ();this.specs.bonds_display&&this.specs.bonds_clearOverlaps_2D&&j.sortBondsByZ()}a=0;for(b=this.shapes.length;a<b;a++){j=this.shapes[a].getPoints();f=0;for(p=j.length;f<
p;f++)o=j[f],w=[o.x-this.width/2,o.y-this.height/2,0],n.multiplyVec3(l,w),o.x=w[0]+this.width/2,o.y=w[1]+this.height/2}}else this.specs.rotateAngle+=this.zIncrement*a};b.dblclick=function(){this.isRunning()?this.stopAnimation():this.startAnimation()}})(ChemDoodle,Math,ChemDoodle.lib.mat4);
(function(b,j,n){b.SlideshowCanvas=function(b,h,e){b&&this.create(b,h,e)};b=b.SlideshowCanvas.prototype=new b._AnimatorCanvas;b.frames=[];b.curIndex=0;b.timeout=5E3;b.alpha=0;b.innerHandle=void 0;b.phase=0;b.drawChildExtras=function(b){var h=n.getRGB(this.specs.backgroundColor,255);b.fillStyle="rgba("+h[0]+", "+h[1]+", "+h[2]+", "+this.alpha+")";b.fillRect(0,0,this.width,this.height)};b.nextFrame=function(){if(0===this.frames.length)this.stopAnimation();else{this.phase=0;var b=this,h=1;this.innerHandle=
setInterval(function(){b.alpha=h/15;b.repaint();15===h&&b.breakInnerHandle();h++},33)}};b.breakInnerHandle=function(){this.innerHandle&&(clearInterval(this.innerHandle),this.innerHandle=void 0);if(0===this.phase){this.curIndex++;this.curIndex>this.frames.length-1&&(this.curIndex=0);this.alpha=1;var b=this.frames[this.curIndex];this.loadContent(b.mols,b.shapes);this.phase=1;var h=this,e=1;this.innerHandle=setInterval(function(){h.alpha=(15-e)/15;h.repaint();15===e&&h.breakInnerHandle();e++},33)}else 1===
this.phase&&(this.alpha=0,this.repaint())};b.addFrame=function(b,h){0===this.frames.length&&this.loadContent(b,h);this.frames.push({mols:b,shapes:h})}})(ChemDoodle,ChemDoodle.animations,ChemDoodle.math);
(function(b,j,n,l,h){b.TransformCanvas=function(b,g,a,d){b&&this.create(b,g,a);this.rotate3D=d};b=b.TransformCanvas.prototype=new b._Canvas;b.lastPoint=void 0;b.rotationMultMod=1.3;b.lastPinchScale=1;b.lastGestureRotate=0;b.mousedown=function(b){this.lastPoint=b.p};b.dblclick=function(){this.center();this.repaint()};b.drag=function(b){if(!this.lastPoint.multi){if(j.ALT){var g=new n.Point(b.p.x,b.p.y);g.sub(this.lastPoint);for(var a=0,d=this.molecules.length;a<d;a++){for(var r=this.molecules[a],f=
0,p=r.atoms.length;f<p;f++)r.atoms[f].add(g);r.check()}a=0;for(d=this.shapes.length;a<d;a++){r=this.shapes[a].getPoints();f=0;for(p=r.length;f<p;f++)r[f].add(g)}this.lastPoint=b.p}else if(!0===this.rotate3D){p=l.max(this.width/4,this.height/4);f=(b.p.x-this.lastPoint.x)/p*this.rotationMultMod;p=-(b.p.y-this.lastPoint.y)/p*this.rotationMultMod;g=[];h.identity(g);h.rotate(g,p,[1,0,0]);h.rotate(g,f,[0,1,0]);a=0;for(d=this.molecules.length;a<d;a++){r=this.molecules[a];f=0;for(p=r.atoms.length;f<p;f++)a=
r.atoms[f],d=[a.x-this.width/2,a.y-this.height/2,a.z],h.multiplyVec3(g,d),a.x=d[0]+this.width/2,a.y=d[1]+this.height/2,a.z=d[2];a=0;for(d=r.rings.length;a<d;a++)r.rings[a].center=r.rings[a].getCenter();this.lastPoint=b.p;this.specs.atoms_display&&this.specs.atoms_circles_2D&&r.sortAtomsByZ();this.specs.bonds_display&&this.specs.bonds_clearOverlaps_2D&&r.sortBondsByZ()}}else p=new n.Point(this.width/2,this.height/2),f=p.angle(this.lastPoint),p=p.angle(b.p),this.specs.rotateAngle-=p-f,this.lastPoint=
b.p;this.repaint()}};b.mousewheel=function(b,g){this.specs.scale+=g/50;0.01>this.specs.scale&&(this.specs.scale=0.01);this.repaint()};b.multitouchmove=function(b,g){if(2===g)if(this.lastPoint.multi){var a=new n.Point(b.p.x,b.p.y);a.sub(this.lastPoint);for(var d=0,h=this.molecules.length;d<h;d++){for(var f=this.molecules[d],j=0,l=f.atoms.length;j<l;j++)f.atoms[j].add(a);f.check()}d=0;for(h=this.shapes.length;d<h;d++){f=this.shapes[d].getPoints();j=0;for(l=f.length;j<l;j++)f[j].add(a)}this.lastPoint=
b.p;this.lastPoint.multi=!0;this.repaint()}else this.lastPoint=b.p,this.lastPoint.multi=!0};b.gesturechange=function(b){0!==b.originalEvent.scale-this.lastPinchScale&&(this.specs.scale*=b.originalEvent.scale/this.lastPinchScale,0.01>this.specs.scale&&(this.specs.scale=0.01),this.lastPinchScale=b.originalEvent.scale);if(0!==this.lastGestureRotate-b.originalEvent.rotation){for(var g=(this.lastGestureRotate-b.originalEvent.rotation)/180*f.PI,a=new n.Point(this.width/2,this.height/2),d=0,h=this.molecules.length;d<
h;d++){for(var f=this.molecules[d],j=0,l=f.atoms.length;j<l;j++){var w=f.atoms[j],A=a.distance(w),q=a.angle(w)+g;w.x=a.x+A*f.cos(q);w.y=a.y-A*f.sin(q)}f.check()}this.lastGestureRotate=b.originalEvent.rotation}this.repaint()};b.gestureend=function(){this.lastPinchScale=1;this.lastGestureRotate=0}})(ChemDoodle,ChemDoodle.monitor,ChemDoodle.structures,Math,ChemDoodle.lib.mat4);(function(b){b.ViewerCanvas=function(b,n,l){b&&this.create(b,n,l)};b.ViewerCanvas.prototype=new b._Canvas})(ChemDoodle);
(function(b){b._SpectrumCanvas=function(b,n,l){b&&this.create(b,n,l)};b=b._SpectrumCanvas.prototype=new b._Canvas;b.spectrum=void 0;b.emptyMessage="No Spectrum Loaded or Recognized";b.loadMolecule=void 0;b.getMolecule=void 0;b.innerRepaint=function(b){this.spectrum&&0<this.spectrum.data.length?this.spectrum.draw(b,this.specs,this.width,this.height):this.emptyMessage&&(b.fillStyle="#737683",b.textAlign="center",b.textBaseline="middle",b.font="18px Helvetica, Verdana, Arial, Sans-serif",b.fillText(this.emptyMessage,
this.width/2,this.height/2))};b.loadSpectrum=function(b){this.spectrum=b;this.repaint()};b.getSpectrum=function(){return this.spectrum};b.getSpectrumCoordinates=function(b,n){return spectrum.getInternalCoordinates(b,n,this.width,this.height)}})(ChemDoodle,document);(function(b){b.ObserverCanvas=function(b,n,l){b&&this.create(b,n,l)};b.ObserverCanvas.prototype=new b._SpectrumCanvas})(ChemDoodle);
(function(b){b.OverlayCanvas=function(b,n,l){b&&this.create(b,n,l)};b=b.OverlayCanvas.prototype=new b._SpectrumCanvas;b.overlaySpectra=[];b.superRepaint=b.innerRepaint;b.innerRepaint=function(b){this.superRepaint(b);if(this.spectrum&&0<this.spectrum.data.length)for(var n=0,l=this.overlaySpectra.length;n<l;n++){var h=this.overlaySpectra[n];h&&0<h.data.length&&(h.minX=this.spectrum.minX,h.maxX=this.spectrum.maxX,h.drawPlot(b,this.specs,this.width,this.height,this.spectrum.memory.offsetTop,this.spectrum.memory.offsetLeft,
this.spectrum.memory.offsetBottom))}};b.addSpectrum=function(b){this.spectrum?this.overlaySpectra.push(b):this.spectrum=b}})(ChemDoodle);
(function(b,j,n){b.PerspectiveCanvas=function(b,e,g){b&&this.create(b,e,g)};var l=b.PerspectiveCanvas.prototype=new b._SpectrumCanvas;l.dragRange=void 0;l.rescaleYAxisOnZoom=!0;l.lastPinchScale=1;l.mousedown=function(h){this.dragRange=new b.structures.Point(h.p.x,h.p.x)};l.mouseup=function(b){this.dragRange&&this.dragRange.x!==this.dragRange.y&&(this.dragRange.multi||(b=this.spectrum.zoom(this.dragRange.x,b.p.x,this.width,this.rescaleYAxisOnZoom),this.rescaleYAxisOnZoom&&(this.specs.scale=b)),this.dragRange=
void 0,this.repaint())};l.drag=function(b){this.dragRange&&(this.dragRange.multi?this.dragRange=void 0:(j.SHIFT&&(this.spectrum.translate(b.p.x-this.dragRange.x,this.width),this.dragRange.x=b.p.x),this.dragRange.y=b.p.x),this.repaint())};l.drawChildExtras=function(b){if(this.dragRange){var e=n.min(this.dragRange.x,this.dragRange.y),g=n.max(this.dragRange.x,this.dragRange.y);b.strokeStyle="gray";b.lineStyle=1;b.beginPath();for(b.moveTo(e,this.height/2);e<=g;e++)5>e%10?b.lineTo(e,n.round(this.height/
2)):b.moveTo(e,n.round(this.height/2));b.stroke()}};l.mousewheel=function(b,e){this.specs.scale+=e/10;0.01>this.specs.scale&&(this.specs.scale=0.01);this.repaint()};l.dblclick=function(){this.spectrum.setup();this.specs.scale=1;this.repaint()};l.multitouchmove=function(h,e){2===e&&(!this.dragRange||!this.dragRange.multi?(this.dragRange=new b.structures.Point(h.p.x,h.p.x),this.dragRange.multi=!0):(this.spectrum.translate(h.p.x-this.dragRange.x,this.width),this.dragRange.x=h.p.x,this.dragRange.y=h.p.x,
this.repaint()))};l.gesturechange=function(b){this.specs.scale*=b.originalEvent.scale/this.lastPinchScale;0.01>this.specs.scale&&(this.specs.scale=0.01);this.lastPinchScale=b.originalEvent.scale;this.repaint()};l.gestureend=function(){this.lastPinchScale=1}})(ChemDoodle,ChemDoodle.monitor,Math);
(function(b,j,n){b.SeekerCanvas=function(b,e,g,a){b&&this.create(b,e,g);this.seekType=a};var l=b.SeekerCanvas.prototype=new b._SpectrumCanvas;l.superRepaint=l.innerRepaint;l.innerRepaint=function(h){this.superRepaint(h);if(this.spectrum&&0<this.spectrum.data.length&&this.p){var e,g;if(this.seekType===b.SeekerCanvas.SEEK_POINTER)e=this.p,g=this.spectrum.getInternalCoordinates(e.x,e.y);else if(this.seekType===b.SeekerCanvas.SEEK_PLOT||this.seekType===b.SeekerCanvas.SEEK_PEAK){g=this.seekType===b.SeekerCanvas.SEEK_PLOT?
this.spectrum.getClosestPlotInternalCoordinates(this.p.x):this.spectrum.getClosestPeakInternalCoordinates(this.p.x);if(!g)return;e={x:this.spectrum.getTransformedX(g.x,this.specs,this.width,this.spectrum.memory.offsetLeft),y:this.spectrum.getTransformedY(g.y/100,this.specs,this.height,this.spectrum.memory.offsetBottom,this.spectrum.memory.offsetTop)}}h.fillStyle="white";h.strokeStyle=this.specs.plots_color;h.lineWidth=this.specs.plots_width;h.beginPath();h.arc(e.x,e.y,3,0,2*n.PI,!1);h.fill();h.stroke();
h.font=j.getFontString(this.specs.text_font_size,this.specs.text_font_families);h.textAlign="left";h.textBaseline="bottom";g="x:"+g.x.toFixed(3)+", y:"+g.y.toFixed(3);var a=e.x+3,d=h.measureText(g).width;a+d>this.width-2&&(a-=6+d);e=e.y;0>e-this.specs.text_font_size-2&&(e+=this.specs.text_font_size);h.fillRect(a,e-this.specs.text_font_size,d,this.specs.text_font_size);h.fillStyle="black";h.fillText(g,a,e)}};l.mouseout=function(){this.p=void 0;this.repaint()};l.mousemove=function(b){this.p={x:b.p.x-
2,y:b.p.y-3};this.repaint()};l.touchstart=function(b){this.mousemove(b)};l.touchmove=function(b){this.mousemove(b)};l.touchend=function(b){this.mouseout(b)};b.SeekerCanvas.SEEK_POINTER="pointer";b.SeekerCanvas.SEEK_PLOT="plot";b.SeekerCanvas.SEEK_PEAK="peak"})(ChemDoodle,ChemDoodle.extensions,Math);
(function(b,j,n,l,h,e,g,a,d,r,f,p){b._Canvas3D=function(a,b,d){a&&this.create(a,b,d)};var o=b._Canvas3D.prototype=new b._Canvas;o.rotationMatrix=void 0;o.translationMatrix=void 0;o.lastPoint=void 0;o.emptyMessage="WebGL is Unavailable!";o.lastPinchScale=1;o.lastGestureRotate=0;o.afterLoadContent=function(){for(var a=new n.Bounds,b=0,e=this.molecules.length;b<e;b++)a.expand(this.molecules[b].getBounds3D());var h=f.dist([a.maxX,a.maxY,a.maxZ],[a.minX,a.minY,a.minZ])/2+1.5,b=45,e=Math.tan(b/360*Math.PI)/
0.8;this.depth=h/e;var e=g.max(this.depth-h,0.1),h=this.depth+h,j=this.gl.canvas.clientWidth/this.gl.canvas.clientHeight;1>j&&(b/=j);this.specs.projectionOrthoWidth_3D=2*(Math.tan(b/360*Math.PI)*this.depth)*j;this.specs.projectionPerspectiveVerticalFieldOfView_3D=b;this.specs.projectionFrontCulling_3D=e;this.specs.projectionBackCulling_3D=h;this.specs.projectionWidthHeightRatio_3D=j;this.translationMatrix=d.translate(d.identity([]),[0,0,-this.depth]);this.maxDimension=g.max(a.maxX-a.minX,a.maxY-a.minY);
this.setupScene()};o.setViewDistance=function(a){this.specs.projectionPerspectiveVerticalFieldOfView_3D=n.clamp(this.specs.projectionPerspectiveVerticalFieldOfView_3D/a,0.1,179.9);this.specs.projectionOrthoWidth_3D=2*(g.tan(this.specs.projectionPerspectiveVerticalFieldOfView_3D/360*Math.PI)*this.depth)*this.specs.projectionWidthHeightRatio_3D;this.updateScene()};o.repaint=function(){if(this.gl){this.gl.clear(this.gl.COLOR_BUFFER_BIT|this.gl.DEPTH_BUFFER_BIT);this.gl.modelViewMatrix=d.multiply(this.translationMatrix,
this.rotationMatrix,[]);this.gl.rotationMatrix=this.rotationMatrix;var a=this.gl.getUniformLocation(this.gl.program,"u_projection_matrix");this.gl.uniformMatrix4fv(a,!1,this.gl.projectionMatrix);this.gl.fogging.setMode(this.specs.fog_mode_3D);for(var b=0,e=this.molecules.length;b<e;b++)this.molecules[b].render(this.gl,this.specs);b=0;for(e=this.shapes.length;b<e;b++)this.shapes[b].render(this.gl,this.specs);this.specs.compass_display&&(this.gl.uniformMatrix4fv(a,!1,this.compass.projectionMatrix),
this.compass.render(this.gl,this.specs),this.gl.setMatrixUniforms(this.gl.modelViewMatrix),this.gl.uniformMatrix4fv(a,!1,this.gl.projectionMatrix));this.gl.enable(this.gl.BLEND);this.gl.depthMask(!1);this.gl.enableVertexAttribArray(this.gl.shader.vertexTexCoordAttribute);this.specs.atoms_displayLabels_3D&&this.label3D.render(this.gl,this.specs,this.getMolecules());this.specs.compass_display&&this.specs.compass_displayText_3D&&(this.gl.uniformMatrix4fv(a,!1,this.compass.projectionMatrix),this.compass.renderAxis(this.gl),
this.gl.setMatrixUniforms(this.gl.modelViewMatrix),this.gl.uniformMatrix4fv(a,!1,this.gl.projectionMatrix));this.gl.disableVertexAttribArray(this.gl.shader.vertexTexCoordAttribute);this.gl.disable(this.gl.BLEND);this.gl.depthMask(!0);this.gl.disable(this.gl.DEPTH_TEST);this.drawChildExtras&&this.drawChildExtras(this.gl);this.gl.enable(this.gl.DEPTH_TEST);this.gl.flush()}};o.pick=function(a,b,e,f){if(this.gl){d.multiply(this.translationMatrix,this.rotationMatrix,this.gl.modelViewMatrix);this.gl.rotationMatrix=
this.rotationMatrix;var g=this.gl.getUniformLocation(this.gl.program,"u_projection_matrix");this.gl.uniformMatrix4fv(g,!1,this.gl.projectionMatrix);return this.picker.pick(this.gl,this.molecules,this.specs,a,this.height-b,e,f)}};o.center=function(){for(var a=new l.Atom,b=0,d=this.molecules.length;b<d;b++){var e=this.molecules[b];a.add3D(e.getCenter3D())}a.x/=this.molecules.length;a.y/=this.molecules.length;b=0;for(d=this.molecules.length;b<d;b++){for(var e=this.molecules[b],f=0,g=e.atoms.length;f<
g;f++)e.atoms[f].sub3D(a);if(e.chains&&e.fromJSON){f=0;for(g=e.chains.length;f<g;f++)for(var h=e.chains[f],j=0,n=h.length;j<n;j++){var c=h[j];c.cp1.sub3D(a);c.cp2.sub3D(a);c.cp3&&(c.cp3.sub3D(a),c.cp4.sub3D(a),c.cp5.sub3D(a))}}}};o.subCreate=function(){try{var b=a.getElementById(this.id);this.gl=b.getContext("webgl");this.gl||(this.gl=b.getContext("experimental-webgl"))}catch(e){}this.gl?(this.rotationMatrix=d.identity([]),this.translationMatrix=d.identity([]),this.gl.viewport(0,0,this.width,this.height),
this.gl.program=this.gl.createProgram(),this.gl.shader=new h.Shader,this.gl.shader.init(this.gl),this.gl.programLabel=this.gl.createProgram(),this.setupScene()):this.displayMessage()};b._Canvas.prototype.displayMessage=function(){var b=a.getElementById(this.id);b.getContext&&(b=b.getContext("2d"),this.specs.backgroundColor&&(b.fillStyle=this.specs.backgroundColor,b.fillRect(0,0,this.width,this.height)),this.emptyMessage&&(b.fillStyle="#737683",b.textAlign="center",b.textBaseline="middle",b.font="18px Helvetica, Verdana, Arial, Sans-serif",
b.fillText(this.emptyMessage,this.width/2,this.height/2)))};o.renderText=function(a,b){if(this.gl){var d={position:[],texCoord:[],translation:[]};this.gl.textImage.pushVertexData(a,b,0,d);this.gl.textMesh.storeData(this.gl,d.position,d.texCoord,d.translation);this.gl.enable(this.gl.BLEND);this.gl.depthMask(!1);this.gl.enableVertexAttribArray(this.gl.shader.vertexTexCoordAttribute);this.gl.textImage.useTexture(this.gl);this.gl.textMesh.render(this.gl);this.gl.disableVertexAttribArray(this.gl.shader.vertexTexCoordAttribute);
this.gl.disable(this.gl.BLEND);this.gl.depthMask(!0)}};o.setupScene=function(){if(this.gl){p("#"+this.id).css("background-color",this.specs.backgroundColor);var a=n.getRGB(this.specs.backgroundColor,1);this.gl.clearColor(a[0],a[1],a[2],1);this.gl.clearDepth(1);this.gl.enable(this.gl.DEPTH_TEST);this.gl.depthFunc(this.gl.LEQUAL);this.gl.blendFuncSeparate(this.gl.SRC_ALPHA,this.gl.ONE_MINUS_SRC_ALPHA,this.gl.ONE,this.gl.ONE_MINUS_SRC_ALPHA);this.specs.cullBackFace_3D&&this.gl.enable(this.gl.CULL_FACE);
this.gl.sphereBuffer=new h.Sphere(1,this.specs.atoms_resolution_3D,this.specs.atoms_resolution_3D);this.gl.starBuffer=new h.Star;this.gl.cylinderBuffer=new h.Cylinder(1,1,this.specs.bonds_resolution_3D);this.gl.pillBuffer=new h.Pill(this.specs.bonds_pillDiameter_3D/2,this.specs.bonds_pillHeight_3D,this.specs.bonds_pillLatitudeResolution_3D,this.specs.bonds_pillLongitudeResolution_3D);this.gl.lineBuffer=new h.Line;this.gl.lineArrowBuffer=new h.LineArrow;this.gl.arrowBuffer=new h.Arrow(0.3,this.specs.compass_resolution_3D);
this.gl.textMesh=new h.TextMesh;this.gl.textMesh.init(this.gl);this.gl.textImage=new h.TextImage;this.gl.textImage.init(this.gl);this.gl.textImage.updateFont(this.gl,this.specs.text_font_size,this.specs.text_font_families,this.specs.text_font_bold,this.specs.text_font_italic,this.specs.text_font_stroke_3D);this.label3D=new h.Label;this.label3D.init(this.gl,this.specs);for(var o=0,q=this.molecules.length;o<q;o++)if(a=this.molecules[o],a.labelMesh instanceof h.TextMesh||(a.labelMesh=new h.TextMesh,
a.labelMesh.init(this.gl)),a.unitCellVectors&&(a.unitCell=new h.UnitCell(a.unitCellVectors)),a.chains){a.ribbons=[];a.cartoons=[];a.tubes=[];for(var t=0,u=a.chains.length;t<u;t++){var v=a.chains[t],z=2<v.length&&e[v[2].name]&&"#BEA06E"===e[v[2].name].aminoColor;if(0<v.length&&!v[0].lineSegments){for(var y=0,B=v.length-1;y<B;y++)v[y].setup(v[y+1].cp1,z?1:this.specs.proteins_horizontalResolution);if(!z){y=1;for(B=v.length-1;y<B;y++)j.vec3AngleFrom(v[y-1].D,v[y].D)>g.PI/2&&(v[y].guidePointsSmall.reverse(),
v[y].guidePointsLarge.reverse(),f.scale(v[y].D,-1))}y=1;for(B=v.length-3;y<B;y++)v[y].computeLineSegments(v[y-1],v[y+1],v[y+2],!z,z?this.specs.nucleics_verticalResolution:this.specs.proteins_verticalResolution);v.pop();v.pop();v.pop();v.shift()}var y=n.hsl2rgb(1===u?0.5:t/u,1,0.5),c="rgb("+y[0]+","+y[1]+","+y[2]+")";v.chainColor=c;if(z)y=new h.Tube(v,this.specs.nucleics_tubeThickness,this.specs.nucleics_tubeResolution_3D),y.chainColor=c,a.tubes.push(y);else{z={front:new h.Ribbon(v,this.specs.proteins_ribbonThickness,
!1),back:new h.Ribbon(v,-this.specs.proteins_ribbonThickness,!1)};z.front.chainColor=c;z.back.chainColor=c;y=0;for(B=z.front.segments.length;y<B;y++)z.front.segments[y].chainColor=c;y=0;for(B=z.back.segments.length;y<B;y++)z.back.segments[y].chainColor=c;a.ribbons.push(z);v={front:new h.Ribbon(v,this.specs.proteins_ribbonThickness,!0),back:new h.Ribbon(v,-this.specs.proteins_ribbonThickness,!0)};v.front.chainColor=c;v.back.chainColor=c;y=0;for(B=v.front.segments.length;y<B;y++)v.front.segments[y].chainColor=
c;y=0;for(B=v.back.segments.length;y<B;y++)v.back.segments[y].chainColor=c;y=0;for(B=v.front.cartoonSegments.length;y<B;y++)v.front.cartoonSegments[y].chainColor=c;y=0;for(B=v.back.cartoonSegments.length;y<B;y++)v.back.cartoonSegments[y].chainColor=c;a.cartoons.push(v)}}}this.label3D.updateVerticesBuffer(this.gl,this.getMolecules(),this.specs);if(this instanceof b.MovieCanvas3D&&this.frames){y=0;for(B=this.frames.length;y<B;y++){o=this.frames[y];t=0;for(u=o.mols.length;t<u;t++)a=o.mols[t],a.labelMesh instanceof
l.d3.TextMesh||(a.labelMesh=new l.d3.TextMesh,a.labelMesh.init(this.gl));this.label3D.updateVerticesBuffer(this.gl,o.mols,this.specs)}}this.gl.lighting=new h.Light(this.specs.lightDiffuseColor_3D,this.specs.lightSpecularColor_3D,this.specs.lightDirection_3D);this.gl.lighting.lightScene(this.gl);this.gl.material=new h.Material(this.gl);this.gl.fogging=new h.Fog(this.gl);this.gl.fogging.setTempParameter(this.specs.fog_color_3D||this.specs.backgroundColor,this.specs.fog_start_3D,this.specs.fog_end_3D,
this.specs.fog_density_3D);this.compass=new h.Compass(this.gl,this.specs);a=this.width/this.height;this.specs.projectionWidthHeightRatio_3D&&(a=this.specs.projectionWidthHeightRatio_3D);this.gl.projectionMatrix=this.specs.projectionPerspective_3D?d.perspective(this.specs.projectionPerspectiveVerticalFieldOfView_3D,a,this.specs.projectionFrontCulling_3D,this.specs.projectionBackCulling_3D):d.ortho(-this.specs.projectionOrthoWidth_3D/2,this.specs.projectionOrthoWidth_3D/2,-this.specs.projectionOrthoWidth_3D/
2/a,this.specs.projectionOrthoWidth_3D/2/a,this.specs.projectionFrontCulling_3D,this.specs.projectionBackCulling_3D);a=this.gl.getUniformLocation(this.gl.program,"u_projection_matrix");this.gl.uniformMatrix4fv(a,!1,this.gl.projectionMatrix);var k=this.gl.getUniformLocation(this.gl.program,"u_model_view_matrix"),C=this.gl.getUniformLocation(this.gl.program,"u_normal_matrix");this.gl.setMatrixUniforms=function(a){this.uniformMatrix4fv(k,!1,a);a=r.transpose(d.toInverseMat3(a,[]));this.uniformMatrix3fv(C,
!1,a)};t=this.gl.getUniformLocation(this.gl.program,"u_dimension");this.gl.uniformMatrix4fv(a,!1,this.gl.projectionMatrix);this.gl.uniform2f(t,this.gl.canvas.clientWidth,this.gl.canvas.clientHeight);this.picker=new h.Picker;this.picker.init(this.gl);this.picker.setDimension(this.gl,this.width,this.height)}};o.updateScene=function(){this.gl.fogging.setTempParameter(this.specs.fog_color_3D||this.specs.backgroundColor,this.specs.fog_start_3D,this.specs.fog_end_3D,this.specs.fog_density_3D);var a=this.width/
this.height;this.specs.projectionWidthHeightRatio_3D&&(a=this.specs.projectionWidthHeightRatio_3D);this.gl.projectionMatrix=this.specs.projectionPerspective_3D?d.perspective(this.specs.projectionPerspectiveVerticalFieldOfView_3D,a,this.specs.projectionFrontCulling_3D,this.specs.projectionBackCulling_3D):d.ortho(-this.specs.projectionOrthoWidth_3D/2,this.specs.projectionOrthoWidth_3D/2,-this.specs.projectionOrthoWidth_3D/2/a,this.specs.projectionOrthoWidth_3D/2/a,this.specs.projectionFrontCulling_3D,
this.specs.projectionBackCulling_3D);this.repaint()};o.mousedown=function(a){this.lastPoint=a.p};o.mouseup=function(){this.lastPoint=void 0};o.rightmousedown=function(a){this.lastPoint=a.p};o.drag=function(a){if(this.lastPoint){if(b.monitor.ALT){var e=new l.Point(a.p.x,a.p.y);e.sub(this.lastPoint);var f=g.tan(this.specs.projectionPerspectiveVerticalFieldOfView_3D/360*g.PI),f=this.depth/(this.height/2/f);d.translate(this.translationMatrix,[e.x*f,-e.y*f,0])}else f=a.p.x-this.lastPoint.x,e=a.p.y-this.lastPoint.y,
f=d.rotate(d.identity([]),f*g.PI/180,[0,1,0]),d.rotate(f,e*g.PI/180,[1,0,0]),this.rotationMatrix=d.multiply(f,this.rotationMatrix);this.lastPoint=a.p;this.repaint()}};o.mousewheel=function(a,b){var d=this.specs.projectionPerspectiveVerticalFieldOfView_3D+b;this.specs.projectionPerspectiveVerticalFieldOfView_3D=0.1>d?0.1:179.9<d?179.9:d;this.specs.projectionOrthoWidth_3D=2*(Math.tan(this.specs.projectionPerspectiveVerticalFieldOfView_3D/360*Math.PI)*this.depth)*this.specs.projectionWidthHeightRatio_3D;
this.updateScene()};o.multitouchmove=function(a,b){if(2===b)if(this.lastPoint.multi){var e=new l.Point(a.p.x,a.p.y);e.sub(this.lastPoint);var f=g.tan(this.specs.projectionPerspectiveVerticalFieldOfView_3D/360*g.PI),f=this.depth/(this.height/2/f);d.translate(this.translationMatrix,[e.x*f,-e.y*f,0]);this.lastPoint=a.p;this.repaint()}else this.lastPoint=a.p,this.lastPoint.multi=!0};o.gesturechange=function(a){if(0!==a.originalEvent.scale-this.lastPinchScale){var b=this.specs.projectionPerspectiveVerticalFieldOfView_3D+
30*-(a.originalEvent.scale/this.lastPinchScale-1);this.specs.projectionPerspectiveVerticalFieldOfView_3D=0.1>b?0.1:179.9<b?179.9:b;this.specs.projectionOrthoWidth_3D=2*(Math.tan(this.specs.projectionPerspectiveVerticalFieldOfView_3D/360*Math.PI)*this.depth)*this.specs.projectionWidthHeightRatio_3D;this.updateScene();this.lastPinchScale=a.originalEvent.scale}this.repaint()};o.gestureend=function(){this.lastPinchScale=1;this.lastGestureRotate=0}})(ChemDoodle,ChemDoodle.extensions,ChemDoodle.math,ChemDoodle.structures,
ChemDoodle.structures.d3,ChemDoodle.RESIDUE,Math,document,ChemDoodle.lib.mat4,ChemDoodle.lib.mat3,ChemDoodle.lib.vec3,ChemDoodle.lib.jQuery,window);
(function(b,j,n,l){b.MolGrabberCanvas3D=function(b,e,g){b&&this.create(b,e,g);e=[];e.push('\x3cbr\x3e\x3cinput type\x3d"text" id\x3d"');e.push(b);e.push('_query" size\x3d"32" value\x3d"" /\x3e');e.push("\x3cbr\x3e\x3cnobr\x3e");e.push('\x3cselect id\x3d"');e.push(b);e.push('_select"\x3e');e.push('\x3coption value\x3d"pubchem" selected\x3ePubChem');e.push("\x3c/select\x3e");e.push('\x3cbutton id\x3d"');e.push(b);e.push('_submit"\x3eShow Molecule\x3c/button\x3e');e.push("\x3c/nobr\x3e");l.writeln(e.join(""));
var a=this;n("#"+b+"_submit").click(function(){a.search()});n("#"+b+"_query").keypress(function(b){13===b.which&&a.search()})};b=b.MolGrabberCanvas3D.prototype=new b._Canvas3D;b.setSearchTerm=function(b){n("#"+this.id+"_query").val(b);this.search()};b.search=function(){var b=this;j.getMoleculeFromDatabase(n("#"+this.id+"_query").val(),{database:n("#"+this.id+"_select").val(),dimension:3},function(e){b.loadMolecule(e)})}})(ChemDoodle,ChemDoodle.iChemLabs,ChemDoodle.lib.jQuery,document);
(function(b,j){b.MovieCanvas3D=function(b,h,e){b&&this.create(b,h,e);this.frames=[]};b.MovieCanvas3D.PLAY_ONCE=0;b.MovieCanvas3D.PLAY_LOOP=1;b.MovieCanvas3D.PLAY_SPRING=2;var n=b.MovieCanvas3D.prototype=new b._Canvas3D;n.timeout=50;n.frameNumber=0;n.playMode=2;n.reverse=!1;n.startAnimation=b._AnimatorCanvas.prototype.startAnimation;n.stopAnimation=b._AnimatorCanvas.prototype.stopAnimation;n.isRunning=b._AnimatorCanvas.prototype.isRunning;n.dblclick=b.RotatorCanvas.prototype.dblclick;n.nextFrame=function(){var b=
this.frames[this.frameNumber];this.molecules=b.mols;this.shapes=b.shapes;2===this.playMode&&this.reverse?(this.frameNumber--,0>this.frameNumber&&(this.frameNumber=1,this.reverse=!1)):(this.frameNumber++,this.frameNumber>=this.frames.length&&(2===this.playMode?(this.frameNumber-=2,this.reverse=!0):(this.frameNumber=0,0===this.playMode&&this.stopAnimation())))};n.center=function(){for(var b=new j.Atom,h=this.frames[0],e=0,g=h.mols.length;e<g;e++)b.add3D(h.mols[e].getCenter3D());b.x/=h.mols.length;b.y/=
h.mols.length;h=new j.Atom;h.sub3D(b);for(var b=0,a=this.frames.length;b<a;b++)for(var d=this.frames[b],e=0,g=d.mols.length;e<g;e++)for(var n=d.mols[e],f=0,p=n.atoms.length;f<p;f++)n.atoms[f].add3D(h)};n.addFrame=function(b,h){this.frames.push({mols:b,shapes:h})}})(ChemDoodle,ChemDoodle.structures);
(function(b,j,n){var l=[],h=[1,0,0],e=[0,1,0],g=[0,0,1];b.RotatorCanvas3D=function(a,b,e){a&&this.create(a,b,e)};var a=b.RotatorCanvas3D.prototype=new b._Canvas3D;a.timeout=33;j=j.PI/15;a.xIncrement=j;a.yIncrement=j;a.zIncrement=j;a.startAnimation=b._AnimatorCanvas.prototype.startAnimation;a.stopAnimation=b._AnimatorCanvas.prototype.stopAnimation;a.isRunning=b._AnimatorCanvas.prototype.isRunning;a.dblclick=b.RotatorCanvas.prototype.dblclick;a.mousedown=void 0;a.rightmousedown=void 0;a.drag=void 0;
a.mousewheel=void 0;a.nextFrame=function(a){0===this.molecules.length&&0===this.shapes.length?this.stopAnimation():(n.identity(l),a/=1E3,n.rotate(l,this.xIncrement*a,h),n.rotate(l,this.yIncrement*a,e),n.rotate(l,this.zIncrement*a,g),n.multiply(this.rotationMatrix,l))}})(ChemDoodle,Math,ChemDoodle.lib.mat4);(function(b){b.TransformCanvas3D=function(b,n,l){b&&this.create(b,n,l)};b.TransformCanvas3D.prototype=new b._Canvas3D})(ChemDoodle);
(function(b){b.ViewerCanvas3D=function(b,n,l){b&&this.create(b,n,l)};b=b.ViewerCanvas3D.prototype=new b._Canvas3D;b.mousedown=void 0;b.rightmousedown=void 0;b.drag=void 0;b.mousewheel=void 0})(ChemDoodle);
(function(b,j,n){function l(b,g,a,d){this.element=b;this.x=g;this.y=a;this.dimension=d}b.PeriodicTableCanvas=function(b,g){this.padding=5;b&&this.create(b,18*g+2*this.padding,10*g+2*this.padding);this.cellDimension=g?g:20;this.setupTable();this.repaint()};var h=b.PeriodicTableCanvas.prototype=new b._Canvas;h.loadMolecule=void 0;h.getMolecule=void 0;h.getHoveredElement=function(){if(this.hovered)return this.hovered.element};h.innerRepaint=function(b){for(var g=0,a=this.cells.length;g<a;g++)this.drawCell(b,
this.specs,this.cells[g]);this.hovered&&this.drawCell(b,this.specs,this.hovered);this.selected&&this.drawCell(b,this.specs,this.selected)};h.setupTable=function(){this.cells=[];for(var e=this.padding,g=this.padding,a=0,d=0,h=b.SYMBOLS.length;d<h;d++){18===a&&(a=0,g+=this.cellDimension,e=this.padding);var f=b.ELEMENT[b.SYMBOLS[d]];if(2===f.atomicNumber)e+=16*this.cellDimension,a+=16;else if(5===f.atomicNumber||13===f.atomicNumber)e+=10*this.cellDimension,a+=10;if((58>f.atomicNumber||71<f.atomicNumber&&
90>f.atomicNumber||103<f.atomicNumber)&&113>f.atomicNumber)this.cells.push(new l(f,e,g,this.cellDimension)),e+=this.cellDimension,a++}g+=2*this.cellDimension;e=3*this.cellDimension+this.padding;for(d=57;104>d;d++)if(f=b.ELEMENT[b.SYMBOLS[d]],90===f.atomicNumber&&(g+=this.cellDimension,e=3*this.cellDimension+this.padding),58<=f.atomicNumber&&71>=f.atomicNumber||90<=f.atomicNumber&&103>=f.atomicNumber)this.cells.push(new l(f,e,g,this.cellDimension)),e+=this.cellDimension};h.drawCell=function(b,g,a){var d=
b.createRadialGradient(a.x+a.dimension/3,a.y+a.dimension/3,1.5*a.dimension,a.x+a.dimension/3,a.y+a.dimension/3,a.dimension/10);d.addColorStop(0,"#000000");d.addColorStop(0.7,a.element.jmolColor);d.addColorStop(1,"#FFFFFF");b.fillStyle=d;j.contextRoundRect(b,a.x,a.y,a.dimension,a.dimension,a.dimension/8);if(a===this.hovered||a===this.selected)b.lineWidth=2,b.strokeStyle="#c10000",b.stroke(),b.fillStyle="white";b.fill();b.font=j.getFontString(g.text_font_size,g.text_font_families);b.fillStyle=g.text_color;
b.textAlign="center";b.textBaseline="middle";b.fillText(a.element.symbol,a.x+a.dimension/2,a.y+a.dimension/2)};h.click=function(){this.hovered&&(this.selected=this.hovered,this.repaint())};h.touchstart=function(b){this.mousemove(b)};h.mousemove=function(b){var g=b.p.x;b=b.p.y;this.hovered=void 0;for(var a=0,d=this.cells.length;a<d;a++){var h=this.cells[a];if(n.isBetween(g,h.x,h.x+h.dimension)&&n.isBetween(b,h.y,h.y+h.dimension)){this.hovered=h;break}}this.repaint()};h.mouseout=function(){this.hovered=
void 0;this.repaint()}})(ChemDoodle,ChemDoodle.extensions,ChemDoodle.math,document);(function(b,j,n){b.png={};b.png.create=function(b){n.open(j.getElementById(b.id).toDataURL("image/png"))}})(ChemDoodle.io,document,window);(function(b,j){b.file={};b.file.content=function(b,l){j.get(b,"",l)}})(ChemDoodle.io,ChemDoodle.lib.jQuery);
(function(b,j,n,l,h,e){j.SERVER_URL="http://ichemlabs.cloud.chemdoodle.com/icl_cdc_v060001/WebHQ";j.inRelay=!1;j.asynchronous=!0;j.INFO={userAgent:navigator.userAgent,v_cwc:b.getVersion(),v_jQuery:h.version,v_jQuery_ui:h.ui?h.ui.version:"N/A"};var g=new n.JSONInterpreter,a=new l.Queue;j.useHTTPS=function(){j.SERVER_URL="https"+j.SERVER_URL.substr(4)};j._contactServer=function(b,e,f,g,l){this.inRelay?a.enqueue({call:b,content:e,options:f,callback:g,errorback:l}):(j.inRelay=!0,h.ajax({dataType:"text",
type:"POST",data:JSON.stringify({call:b,content:e,options:f,info:j.INFO}),url:this.SERVER_URL,success:function(b){b=JSON.parse(b);b.message&&alert(b.message);j.inRelay=!1;g&&(b.content&&!b.stop)&&g(b.content);b.stop&&l&&l();a.isEmpty()||(b=a.dequeue(),j.contactServer(b.call,b.content,b.options,b.callback,b.errorback))},error:function(){"checkForUpdates"!=b&&alert("Call failed. Please try again. If you continue to see this message, please contact iChemLabs customer support.");j.inRelay=!1;l&&l();if(!a.isEmpty()){var e=
a.dequeue();j.contactServer(e.call,e.content,e.options,e.callback,e.errorback)}},xhrFields:{withCredentials:!0},async:j.asynchronous}))};j.authenticate=function(a,b,e,g){this._contactServer("authenticate",{credential:a},b,function(a){e(a)},g)};j.calculate=function(a,b,e,h){this._contactServer("calculate",{mol:g.molTo(a)},b,function(a){e(a)},h)};j.createLewisDotStructure=function(a,b,e,h){this._contactServer("createLewisDot",{mol:g.molTo(a)},b,function(a){e(g.molFrom(a.mol))},h)};j.generateImage=function(a,
b,e,h){this._contactServer("generateImage",{mol:g.molTo(a)},b,function(a){e(a.link)},h)};j.generateIUPACName=function(a,b,e,h){this._contactServer("generateIUPACName",{mol:g.molTo(a)},b,function(a){e(a.iupac)},h)};j.getAd=function(a,b){this._contactServer("getAd",{},{},function(b){a(b.image_url,b.target_url)},b)};j.getMoleculeFromContent=function(a,b,e,h){this._contactServer("getMoleculeFromContent",{content:a},b,function(a){for(var b=!1,d=0,h=a.mol.a.length;d<h;d++)if(0!==a.mol.a[d].z){b=!0;break}if(b){d=
0;for(h=a.mol.a.length;d<h;d++)a.mol.a[d].x/=20,a.mol.a[d].y/=20,a.mol.a[d].z/=20}e(g.molFrom(a.mol))},h)};j.getMoleculeFromDatabase=function(a,b,e,h){this._contactServer("getMoleculeFromDatabase",{query:a},b,function(a){if(3===b.dimension)for(var d=0,h=a.mol.a.length;d<h;d++)a.mol.a[d].x/=20,a.mol.a[d].y/=-20,a.mol.a[d].z/=20;e(g.molFrom(a.mol))},h)};j.getOptimizedPDBStructure=function(a,b,e,h){this._contactServer("getOptimizedPDBStructure",{id:a},b,function(a){var b;b=a.mol?g.molFrom(a.mol):new l.Molecule;
b.chains=g.chainsFrom(a.ribbons);b.fromJSON=!0;e(b)},h)};j.getZeoliteFromIZA=function(a,b,e,g){this._contactServer("getZeoliteFromIZA",{query:a},b,function(a){e(ChemDoodle.readCIF(a.cif,b.xSuper,b.ySuper,b.zSuper))},g)};j.isGraphIsomorphism=function(a,b,e,h,j){this._contactServer("isGraphIsomorphism",{arrow:g.molTo(a),target:g.molTo(b)},e,function(a){h(a.value)},j)};j.isSubgraphIsomorphism=function(a,b,e,h,j){this._contactServer("isSubgraphIsomorphism",{arrow:g.molTo(a),target:g.molTo(b)},e,function(a){h(a.value)},
j)};j.kekulize=function(a,b,e,h){this._contactServer("kekulize",{mol:g.molTo(a)},b,function(a){e(g.molFrom(a.mol))},h)};j.optimize=function(a,b,e,h){this._contactServer("optimize",{mol:g.molTo(a)},b,function(h){h=g.molFrom(h.mol);if(2===b.dimension){for(var j=0,l=h.atoms.length;j<l;j++)a.atoms[j].x=h.atoms[j].x,a.atoms[j].y=h.atoms[j].y;e()}else if(3===b.dimension){j=0;for(l=h.atoms.length;j<l;j++)h.atoms[j].x/=20,h.atoms[j].y/=-20,h.atoms[j].z/=20;e(h)}},h)};j.readIUPACName=function(a,b,e,h){this._contactServer("readIUPACName",
{iupac:a},b,function(a){e(g.molFrom(a.mol))},h)};j.readSMILES=function(a,b,e,h){this._contactServer("readSMILES",{smiles:a},b,function(a){e(g.molFrom(a.mol))},h)};j.saveFile=function(a,b,e,h){this._contactServer("saveFile",{mol:g.molTo(a)},b,function(a){e(a.link)},h)};j.simulate13CNMR=function(a,e,f,h){e.nucleus="C";e.isotope=13;this._contactServer("simulateNMR",{mol:g.molTo(a)},e,function(a){f(b.readJCAMP(a.jcamp))},h)};j.simulate1HNMR=function(a,e,f,h){e.nucleus="H";e.isotope=1;this._contactServer("simulateNMR",
{mol:g.molTo(a)},e,function(a){f(b.readJCAMP(a.jcamp))},h)};j.simulateMassParentPeak=function(a,e,f,h){this._contactServer("simulateMassParentPeak",{mol:g.molTo(a)},e,function(a){f(b.readJCAMP(a.jcamp))},h)};j.writeSMILES=function(a,b,e,h){this._contactServer("writeSMILES",{mol:g.molTo(a)},b,function(a){e(a.smiles)},h)};j.version=function(a,b,e){this._contactServer("version",{},a,function(a){b(a.value)},e)};j.checkForUpdates=function(a){this._contactServer("checkForUpdates",{value:e.href},a,function(){},
function(){})}})(ChemDoodle,ChemDoodle.iChemLabs,ChemDoodle.io,ChemDoodle.structures,ChemDoodle.lib.jQuery,location);
