# Supplementary material for: HIVprotI: an integrated web based platform for prediction and design of HIV proteins inhibitors
Source: J Cheminform. 2018 Mar 9;10:12. doi: 10.1186/s13321-018-0266-y (PMC5845081; doi:10.1186/s13321-018-0266-y)
Supplement: Supplementary file 2 — Additional file 2. Source code of HIVProtI web server. [file 13321_2018_266_MOESM2_ESM.zip › HIVprotI_Source-code/hivprotI/cdw/install/uis/ChemDoodleWeb-uis.js]

//
// ChemDoodle Web Components 6.0.1
//
// http://web.chemdoodle.com
//
// Copyright 2009-2014 iChemLabs, LLC.  All rights reserved.
//
// The ChemDoodle Web Components library is licensed under version 3
// of the GNU GENERAL PUBLIC LICENSE.
//
// You may redistribute it and/or modify it under the terms of the
// GNU General Public License as published by the Free Software Foundation,
// either version 3 of the License, or (at your option) any later version.
//
// As an exception to the GPL, you may distribute this packed form of
// the code without the copy of the GPL license normally required,
// provided you include this license notice and a URL through which
// recipients can access the corresponding unpacked source code. 
//
// This program is distributed in the hope that it will be useful,
// but WITHOUT ANY WARRANTY; without even the implied warranty of
// MERCHANTABILITY or FITNESS FOR A PARTICULAR PURPOSE.  See the
// GNU General Public License for more details.
//
// Please contact iChemLabs <http://www.ichemlabs.com/contact-us> for
// alternate licensing options.
//
(function(a){var h=a,j=function(b,d){var a,c;a=b.nodeName.toLowerCase();if("area"===a){a=b.parentNode;c=a.name;if(!b.href||!c||"map"!==a.nodeName.toLowerCase())return!1;a=h("img[usemap\x3d#"+c+"]")[0];return!!a&&k(a)}return(/input|select|textarea|button|object/.test(a)?!b.disabled:"a"===a?b.href||d:d)&&k(b)},k=function(b){return h.expr.filters.visible(b)&&!h(b).parents().addBack().filter(function(){return"hidden"===h.css(this,"visibility")}).length},e=0,g=/^ui-id-\d+$/;h.ui=h.ui||{};h.extend(h.ui,
{version:"1.10.3",keyCode:{BACKSPACE:8,COMMA:188,DELETE:46,DOWN:40,END:35,ENTER:13,ESCAPE:27,HOME:36,LEFT:37,NUMPAD_ADD:107,NUMPAD_DECIMAL:110,NUMPAD_DIVIDE:111,NUMPAD_ENTER:108,NUMPAD_MULTIPLY:106,NUMPAD_SUBTRACT:109,PAGE_DOWN:34,PAGE_UP:33,PERIOD:190,RIGHT:39,SPACE:32,TAB:9,UP:38}});h.fn.extend({focus:function(b){return function(d,a){return"number"===typeof d?this.each(function(){var b=this;setTimeout(function(){h(b).focus();a&&a.call(b)},d)}):b.apply(this,arguments)}}(h.fn.focus),scrollParent:function(){var b;
b=h.ui.ie&&/(static|relative)/.test(this.css("position"))||/absolute/.test(this.css("position"))?this.parents().filter(function(){return/(relative|absolute|fixed)/.test(h.css(this,"position"))&&/(auto|scroll)/.test(h.css(this,"overflow")+h.css(this,"overflow-y")+h.css(this,"overflow-x"))}).eq(0):this.parents().filter(function(){return/(auto|scroll)/.test(h.css(this,"overflow")+h.css(this,"overflow-y")+h.css(this,"overflow-x"))}).eq(0);return/fixed/.test(this.css("position"))||!b.length?h(document):
b},zIndex:function(b){if(void 0!==b)return this.css("zIndex",b);if(this.length){b=h(this[0]);for(var d;b.length&&b[0]!==document;){d=b.css("position");if("absolute"===d||"relative"===d||"fixed"===d)if(d=parseInt(b.css("zIndex"),10),!isNaN(d)&&0!==d)return d;b=b.parent()}}return 0},uniqueId:function(){return this.each(function(){this.id||(this.id="ui-id-"+ ++e)})},removeUniqueId:function(){return this.each(function(){g.test(this.id)&&h(this).removeAttr("id")})}});h.extend(h.expr[":"],{data:h.expr.createPseudo?
h.expr.createPseudo(function(b){return function(d){return!!h.data(d,b)}}):function(b,d,a){return!!h.data(b,a[3])},focusable:function(b){return j(b,!isNaN(h.attr(b,"tabindex")))},tabbable:function(b){var d=h.attr(b,"tabindex"),a=isNaN(d);return(a||0<=d)&&j(b,!a)}});h("\x3ca\x3e").outerWidth(1).jquery||h.each(["Width","Height"],function(b,d){function a(b,d,m,e){h.each(c,function(){d-=parseFloat(h.css(b,"padding"+this))||0;m&&(d-=parseFloat(h.css(b,"border"+this+"Width"))||0);e&&(d-=parseFloat(h.css(b,
"margin"+this))||0)});return d}var c="Width"===d?["Left","Right"]:["Top","Bottom"],e=d.toLowerCase(),g={innerWidth:h.fn.innerWidth,innerHeight:h.fn.innerHeight,outerWidth:h.fn.outerWidth,outerHeight:h.fn.outerHeight};h.fn["inner"+d]=function(b){return void 0===b?g["inner"+d].call(this):this.each(function(){h(this).css(e,a(this,b)+"px")})};h.fn["outer"+d]=function(b,c){return"number"!==typeof b?g["outer"+d].call(this,b):this.each(function(){h(this).css(e,a(this,b,!0,c)+"px")})}});h.fn.addBack||(h.fn.addBack=
function(b){return this.add(null==b?this.prevObject:this.prevObject.filter(b))});if(h("\x3ca\x3e").data("a-b","a").removeData("a-b").data("a-b")){var f=h.fn.removeData;h.fn.removeData=function(b){return arguments.length?f.call(this,h.camelCase(b)):f.call(this)}}h.ui.ie=!!/msie [\w.]+/.exec(navigator.userAgent.toLowerCase());h.support.selectstart="onselectstart"in document.createElement("div");h.fn.extend({disableSelection:function(){return this.bind((h.support.selectstart?"selectstart":"mousedown")+
".ui-disableSelection",function(b){b.preventDefault()})},enableSelection:function(){return this.unbind(".ui-disableSelection")}});h.extend(h.ui,{plugin:{add:function(b,d,a){var c;b=h.ui[b].prototype;for(c in a)b.plugins[c]=b.plugins[c]||[],b.plugins[c].push([d,a[c]])},call:function(b,d,a){var c=b.plugins[d];if(c&&b.element[0].parentNode&&11!==b.element[0].parentNode.nodeType)for(d=0;d<c.length;d++)b.options[c[d][0]]&&c[d][1].apply(b.element,a)}},hasScroll:function(b,d){if("hidden"===h(b).css("overflow"))return!1;
var a=d&&"left"===d?"scrollLeft":"scrollTop",c=!1;if(0<b[a])return!0;b[a]=1;c=0<b[a];b[a]=0;return c}});var i=a,u=0,l=Array.prototype.slice,p=i.cleanData;i.cleanData=function(b){for(var d=0,a;null!=(a=b[d]);d++)try{i(a).triggerHandler("remove")}catch(c){}p(b)};i.widget=function(b,d,a){var c,e,g,f,h={},l=b.split(".")[0];b=b.split(".")[1];c=l+"-"+b;a||(a=d,d=i.Widget);i.expr[":"][c.toLowerCase()]=function(b){return!!i.data(b,c)};i[l]=i[l]||{};e=i[l][b];g=i[l][b]=function(b,d){if(!this._createWidget)return new g(b,
d);arguments.length&&this._createWidget(b,d)};i.extend(g,e,{version:a.version,_proto:i.extend({},a),_childConstructors:[]});f=new d;f.options=i.widget.extend({},f.options);i.each(a,function(b,a){var m;if(i.isFunction(a)){var c=function(){return d.prototype[b].apply(this,arguments)},S=function(a){return d.prototype[b].apply(this,a)};m=function(){var b=this._super,d=this._superApply,m;this._super=c;this._superApply=S;m=a.apply(this,arguments);this._super=b;this._superApply=d;return m}}else m=a;h[b]=
m});g.prototype=i.widget.extend(f,{widgetEventPrefix:e?f.widgetEventPrefix:b},h,{constructor:g,namespace:l,widgetName:b,widgetFullName:c});e?(i.each(e._childConstructors,function(b,d){var a=d.prototype;i.widget(a.namespace+"."+a.widgetName,g,d._proto)}),delete e._childConstructors):d._childConstructors.push(g);i.widget.bridge(b,g)};i.widget.extend=function(b){for(var d=l.call(arguments,1),a=0,c=d.length,e,g;a<c;a++)for(e in d[a])g=d[a][e],d[a].hasOwnProperty(e)&&void 0!==g&&(b[e]=i.isPlainObject(g)?
i.isPlainObject(b[e])?i.widget.extend({},b[e],g):i.widget.extend({},g):g);return b};i.widget.bridge=function(b,d){var a=d.prototype.widgetFullName||b;i.fn[b]=function(c){var e="string"===typeof c,g=l.call(arguments,1),f=this;c=!e&&g.length?i.widget.extend.apply(null,[c].concat(g)):c;e?this.each(function(){var d,e=i.data(this,a);if(!e)return i.error("cannot call methods on "+b+" prior to initialization; attempted to call method '"+c+"'");if(!i.isFunction(e[c])||"_"===c.charAt(0))return i.error("no such method '"+
c+"' for "+b+" widget instance");d=e[c].apply(e,g);if(d!==e&&void 0!==d)return f=d&&d.jquery?f.pushStack(d.get()):d,!1}):this.each(function(){var b=i.data(this,a);b?b.option(c||{})._init():i.data(this,a,new d(c,this))});return f}};i.Widget=function(){};i.Widget._childConstructors=[];i.Widget.prototype={widgetName:"widget",widgetEventPrefix:"",defaultElement:"\x3cdiv\x3e",options:{disabled:!1,create:null},_createWidget:function(b,d){d=i(d||this.defaultElement||this)[0];this.element=i(d);this.uuid=
u++;this.eventNamespace="."+this.widgetName+this.uuid;this.options=i.widget.extend({},this.options,this._getCreateOptions(),b);this.bindings=i();this.hoverable=i();this.focusable=i();d!==this&&(i.data(d,this.widgetFullName,this),this._on(!0,this.element,{remove:function(b){b.target===d&&this.destroy()}}),this.document=i(d.style?d.ownerDocument:d.document||d),this.window=i(this.document[0].defaultView||this.document[0].parentWindow));this._create();this._trigger("create",null,this._getCreateEventData());
this._init()},_getCreateOptions:i.noop,_getCreateEventData:i.noop,_create:i.noop,_init:i.noop,destroy:function(){this._destroy();this.element.unbind(this.eventNamespace).removeData(this.widgetName).removeData(this.widgetFullName).removeData(i.camelCase(this.widgetFullName));this.widget().unbind(this.eventNamespace).removeAttr("aria-disabled").removeClass(this.widgetFullName+"-disabled ui-state-disabled");this.bindings.unbind(this.eventNamespace);this.hoverable.removeClass("ui-state-hover");this.focusable.removeClass("ui-state-focus")},
_destroy:i.noop,widget:function(){return this.element},option:function(b,d){var a=b,c,e,g;if(0===arguments.length)return i.widget.extend({},this.options);if("string"===typeof b)if(a={},c=b.split("."),b=c.shift(),c.length){e=a[b]=i.widget.extend({},this.options[b]);for(g=0;g<c.length-1;g++)e[c[g]]=e[c[g]]||{},e=e[c[g]];b=c.pop();if(void 0===d)return void 0===e[b]?null:e[b];e[b]=d}else{if(void 0===d)return void 0===this.options[b]?null:this.options[b];a[b]=d}this._setOptions(a);return this},_setOptions:function(b){for(var d in b)this._setOption(d,
b[d]);return this},_setOption:function(b,d){this.options[b]=d;"disabled"===b&&(this.widget().toggleClass(this.widgetFullName+"-disabled ui-state-disabled",!!d).attr("aria-disabled",d),this.hoverable.removeClass("ui-state-hover"),this.focusable.removeClass("ui-state-focus"));return this},enable:function(){return this._setOption("disabled",!1)},disable:function(){return this._setOption("disabled",!0)},_on:function(b,d,a){var c,e=this;"boolean"!==typeof b&&(a=d,d=b,b=!1);a?(d=c=i(d),this.bindings=this.bindings.add(d)):
(a=d,d=this.element,c=this.widget());i.each(a,function(a,m){function g(){if(b||!(!0===e.options.disabled||i(this).hasClass("ui-state-disabled")))return("string"===typeof m?e[m]:m).apply(e,arguments)}"string"!==typeof m&&(g.guid=m.guid=m.guid||g.guid||i.guid++);var f=a.match(/^(\w+)\s*(.*)$/),h=f[1]+e.eventNamespace;(f=f[2])?c.delegate(f,h,g):d.bind(h,g)})},_off:function(b,d){d=(d||"").split(" ").join(this.eventNamespace+" ")+this.eventNamespace;b.unbind(d).undelegate(d)},_delay:function(b,d){var a=
this;return setTimeout(function(){return("string"===typeof b?a[b]:b).apply(a,arguments)},d||0)},_hoverable:function(b){this.hoverable=this.hoverable.add(b);this._on(b,{mouseenter:function(b){i(b.currentTarget).addClass("ui-state-hover")},mouseleave:function(b){i(b.currentTarget).removeClass("ui-state-hover")}})},_focusable:function(b){this.focusable=this.focusable.add(b);this._on(b,{focusin:function(b){i(b.currentTarget).addClass("ui-state-focus")},focusout:function(b){i(b.currentTarget).removeClass("ui-state-focus")}})},
_trigger:function(b,d,a){var c,e=this.options[b];a=a||{};d=i.Event(d);d.type=(b===this.widgetEventPrefix?b:this.widgetEventPrefix+b).toLowerCase();d.target=this.element[0];if(b=d.originalEvent)for(c in b)c in d||(d[c]=b[c]);this.element.trigger(d,a);return!(i.isFunction(e)&&!1===e.apply(this.element[0],[d].concat(a))||d.isDefaultPrevented())}};i.each({show:"fadeIn",hide:"fadeOut"},function(b,d){i.Widget.prototype["_"+b]=function(a,c,e){"string"===typeof c&&(c={effect:c});var g,f=!c?b:!0===c||"number"===
typeof c?d:c.effect||d;c=c||{};"number"===typeof c&&(c={duration:c});g=!i.isEmptyObject(c);c.complete=e;c.delay&&a.delay(c.delay);if(g&&i.effects&&i.effects.effect[f])a[b](c);else if(f!==b&&a[f])a[f](c.duration,c.easing,e);else a.queue(function(d){i(this)[b]();e&&e.call(a[0]);d()})}});var n=!1;a(document).mouseup(function(){n=!1});a.widget("ui.mouse",{version:"1.10.3",options:{cancel:"input,textarea,button,select,option",distance:1,delay:0},_mouseInit:function(){var b=this;this.element.bind("mousedown."+
this.widgetName,function(d){return b._mouseDown(d)}).bind("click."+this.widgetName,function(d){if(!0===a.data(d.target,b.widgetName+".preventClickEvent"))return a.removeData(d.target,b.widgetName+".preventClickEvent"),d.stopImmediatePropagation(),!1});this.started=!1},_mouseDestroy:function(){this.element.unbind("."+this.widgetName);this._mouseMoveDelegate&&a(document).unbind("mousemove."+this.widgetName,this._mouseMoveDelegate).unbind("mouseup."+this.widgetName,this._mouseUpDelegate)},_mouseDown:function(b){if(!n){this._mouseStarted&&
this._mouseUp(b);this._mouseDownEvent=b;var d=this,m=1===b.which,c="string"===typeof this.options.cancel&&b.target.nodeName?a(b.target).closest(this.options.cancel).length:!1;if(!m||c||!this._mouseCapture(b))return!0;this.mouseDelayMet=!this.options.delay;this.mouseDelayMet||(this._mouseDelayTimer=setTimeout(function(){d.mouseDelayMet=!0},this.options.delay));if(this._mouseDistanceMet(b)&&this._mouseDelayMet(b)&&(this._mouseStarted=!1!==this._mouseStart(b),!this._mouseStarted))return b.preventDefault(),
!0;!0===a.data(b.target,this.widgetName+".preventClickEvent")&&a.removeData(b.target,this.widgetName+".preventClickEvent");this._mouseMoveDelegate=function(b){return d._mouseMove(b)};this._mouseUpDelegate=function(b){return d._mouseUp(b)};a(document).bind("mousemove."+this.widgetName,this._mouseMoveDelegate).bind("mouseup."+this.widgetName,this._mouseUpDelegate);b.preventDefault();return n=!0}},_mouseMove:function(b){if(a.ui.ie&&(!document.documentMode||9>document.documentMode)&&!b.button)return this._mouseUp(b);
if(this._mouseStarted)return this._mouseDrag(b),b.preventDefault();this._mouseDistanceMet(b)&&this._mouseDelayMet(b)&&((this._mouseStarted=!1!==this._mouseStart(this._mouseDownEvent,b))?this._mouseDrag(b):this._mouseUp(b));return!this._mouseStarted},_mouseUp:function(b){a(document).unbind("mousemove."+this.widgetName,this._mouseMoveDelegate).unbind("mouseup."+this.widgetName,this._mouseUpDelegate);this._mouseStarted&&(this._mouseStarted=!1,b.target===this._mouseDownEvent.target&&a.data(b.target,this.widgetName+
".preventClickEvent",!0),this._mouseStop(b));return!1},_mouseDistanceMet:function(b){return Math.max(Math.abs(this._mouseDownEvent.pageX-b.pageX),Math.abs(this._mouseDownEvent.pageY-b.pageY))>=this.options.distance},_mouseDelayMet:function(){return this.mouseDelayMet},_mouseStart:function(){},_mouseDrag:function(){},_mouseStop:function(){},_mouseCapture:function(){return!0}});var c=function(b,d,a){return[parseFloat(b[0])*(x.test(b[0])?d/100:1),parseFloat(b[1])*(x.test(b[1])?a/100:1)]};a.ui=a.ui||
{};var o,r=Math.max,q=Math.abs,s=Math.round,w=/left|center|right/,y=/top|center|bottom/,v=/[\+\-]\d+(\.[\d]+)?%?/,A=/^\w+/,x=/%$/,E=a.fn.position;a.position={scrollbarWidth:function(){if(void 0!==o)return o;var b,d,m=a("\x3cdiv style\x3d'display:block;width:50px;height:50px;overflow:hidden;'\x3e\x3cdiv style\x3d'height:100px;width:auto;'\x3e\x3c/div\x3e\x3c/div\x3e");d=m.children()[0];a("body").append(m);b=d.offsetWidth;m.css("overflow","scroll");d=d.offsetWidth;b===d&&(d=m[0].clientWidth);m.remove();
return o=b-d},getScrollInfo:function(b){var d=b.isWindow?"":b.element.css("overflow-x"),m=b.isWindow?"":b.element.css("overflow-y"),d="scroll"===d||"auto"===d&&b.width<b.element[0].scrollWidth;return{width:"scroll"===m||"auto"===m&&b.height<b.element[0].scrollHeight?a.position.scrollbarWidth():0,height:d?a.position.scrollbarWidth():0}},getWithinInfo:function(b){b=a(b||window);var d=a.isWindow(b[0]);return{element:b,isWindow:d,offset:b.offset()||{left:0,top:0},scrollLeft:b.scrollLeft(),scrollTop:b.scrollTop(),
width:d?b.width():b.outerWidth(),height:d?b.height():b.outerHeight()}}};a.fn.position=function(b){if(!b||!b.of)return E.apply(this,arguments);b=a.extend({},b);var d,m,e,g,f,i,h=a(b.of),l=a.position.getWithinInfo(b.within),k=a.position.getScrollInfo(l),p=(b.collision||"flip").split(" "),n={};i=h;var j=i[0];i=9===j.nodeType?{width:i.width(),height:i.height(),offset:{top:0,left:0}}:a.isWindow(j)?{width:i.width(),height:i.height(),offset:{top:i.scrollTop(),left:i.scrollLeft()}}:j.preventDefault?{width:0,
height:0,offset:{top:j.pageY,left:j.pageX}}:{width:i.outerWidth(),height:i.outerHeight(),offset:i.offset()};h[0].preventDefault&&(b.at="left top");m=i.width;e=i.height;g=i.offset;f=a.extend({},g);a.each(["my","at"],function(){var d=(b[this]||"").split(" "),a,m;1===d.length&&(d=w.test(d[0])?d.concat(["center"]):y.test(d[0])?["center"].concat(d):["center","center"]);d[0]=w.test(d[0])?d[0]:"center";d[1]=y.test(d[1])?d[1]:"center";a=v.exec(d[0]);m=v.exec(d[1]);n[this]=[a?a[0]:0,m?m[0]:0];b[this]=[A.exec(d[0])[0],
A.exec(d[1])[0]]});1===p.length&&(p[1]=p[0]);"right"===b.at[0]?f.left+=m:"center"===b.at[0]&&(f.left+=m/2);"bottom"===b.at[1]?f.top+=e:"center"===b.at[1]&&(f.top+=e/2);d=c(n.at,m,e);f.left+=d[0];f.top+=d[1];return this.each(function(){var i,j,u=a(this),o=u.outerWidth(),F=u.outerHeight(),w=parseInt(a.css(this,"marginLeft"),10)||0,t=parseInt(a.css(this,"marginTop"),10)||0,T=o+w+(parseInt(a.css(this,"marginRight"),10)||0)+k.width,y=F+t+(parseInt(a.css(this,"marginBottom"),10)||0)+k.height,v=a.extend({},
f),x=c(n.my,u.outerWidth(),u.outerHeight());"right"===b.my[0]?v.left-=o:"center"===b.my[0]&&(v.left-=o/2);"bottom"===b.my[1]?v.top-=F:"center"===b.my[1]&&(v.top-=F/2);v.left+=x[0];v.top+=x[1];a.support.offsetFractions||(v.left=s(v.left),v.top=s(v.top));i={marginLeft:w,marginTop:t};a.each(["left","top"],function(c,g){if(a.ui.position[p[c]])a.ui.position[p[c]][g](v,{targetWidth:m,targetHeight:e,elemWidth:o,elemHeight:F,collisionPosition:i,collisionWidth:T,collisionHeight:y,offset:[d[0]+x[0],d[1]+x[1]],
my:b.my,at:b.at,within:l,elem:u})});b.using&&(j=function(d){var a=g.left-v.left,c=a+m-o,f=g.top-v.top,i=f+e-F,l={target:{element:h,left:g.left,top:g.top,width:m,height:e},element:{element:u,left:v.left,top:v.top,width:o,height:F},horizontal:0>c?"left":0<a?"right":"center",vertical:0>i?"top":0<f?"bottom":"middle"};m<o&&q(a+c)<m&&(l.horizontal="center");e<F&&q(f+i)<e&&(l.vertical="middle");l.important=r(q(a),q(c))>r(q(f),q(i))?"horizontal":"vertical";b.using.call(this,d,l)});u.offset(a.extend(v,{using:j}))})};
a.ui.position={fit:{left:function(b,d){var a=d.within,c=a.isWindow?a.scrollLeft:a.offset.left,e=a.width,g=b.left-d.collisionPosition.marginLeft,a=c-g,f=g+d.collisionWidth-e-c;d.collisionWidth>e?0<a&&0>=f?(c=b.left+a+d.collisionWidth-e-c,b.left+=a-c):b.left=0<f&&0>=a?c:a>f?c+e-d.collisionWidth:c:b.left=0<a?b.left+a:0<f?b.left-f:r(b.left-g,b.left)},top:function(b,d){var a=d.within,c=a.isWindow?a.scrollTop:a.offset.top,e=d.within.height,g=b.top-d.collisionPosition.marginTop,a=c-g,f=g+d.collisionHeight-
e-c;d.collisionHeight>e?0<a&&0>=f?(c=b.top+a+d.collisionHeight-e-c,b.top+=a-c):b.top=0<f&&0>=a?c:a>f?c+e-d.collisionHeight:c:b.top=0<a?b.top+a:0<f?b.top-f:r(b.top-g,b.top)}},flip:{left:function(b,d){var a=d.within,c=a.offset.left+a.scrollLeft,e=a.width,g=a.isWindow?a.scrollLeft:a.offset.left,f=b.left-d.collisionPosition.marginLeft,a=f-g,i=f+d.collisionWidth-e-g,f="left"===d.my[0]?-d.elemWidth:"right"===d.my[0]?d.elemWidth:0,h="left"===d.at[0]?d.targetWidth:"right"===d.at[0]?-d.targetWidth:0,l=-2*
d.offset[0];if(0>a){if(c=b.left+f+h+l+d.collisionWidth-e-c,0>c||c<q(a))b.left+=f+h+l}else if(0<i&&(c=b.left-d.collisionPosition.marginLeft+f+h+l-g,0<c||q(c)<i))b.left+=f+h+l},top:function(b,d){var a=d.within,c=a.offset.top+a.scrollTop,e=a.height,g=a.isWindow?a.scrollTop:a.offset.top,f=b.top-d.collisionPosition.marginTop,a=f-g,i=f+d.collisionHeight-e-g,f="top"===d.my[1]?-d.elemHeight:"bottom"===d.my[1]?d.elemHeight:0,h="top"===d.at[1]?d.targetHeight:"bottom"===d.at[1]?-d.targetHeight:0,l=-2*d.offset[1];
if(0>a){if(c=b.top+f+h+l+d.collisionHeight-e-c,b.top+f+h+l>a&&(0>c||c<q(a)))b.top+=f+h+l}else if(0<i&&(c=b.top-d.collisionPosition.marginTop+f+h+l-g,b.top+f+h+l>i&&(0<c||q(c)<i)))b.top+=f+h+l}},flipfit:{left:function(){a.ui.position.flip.left.apply(this,arguments);a.ui.position.fit.left.apply(this,arguments)},top:function(){a.ui.position.flip.top.apply(this,arguments);a.ui.position.fit.top.apply(this,arguments)}}};var D,B,C,I,J=document.getElementsByTagName("body")[0];C=document.createElement("div");
D=document.createElement(J?"div":"body");B={visibility:"hidden",width:0,height:0,border:0,margin:0,background:"none"};J&&a.extend(B,{position:"absolute",left:"-1000px",top:"-1000px"});for(I in B)D.style[I]=B[I];D.appendChild(C);B=J||document.documentElement;B.insertBefore(D,B.firstChild);C.style.cssText="position: absolute; left: 10.7432222px;";C=a(C).offset().left;a.support.offsetFractions=10<C&&11>C;D.innerHTML="";B.removeChild(D);a.widget("ui.draggable",a.ui.mouse,{version:"1.10.3",widgetEventPrefix:"drag",
options:{addClasses:!0,appendTo:"parent",axis:!1,connectToSortable:!1,containment:!1,cursor:"auto",cursorAt:!1,grid:!1,handle:!1,helper:"original",iframeFix:!1,opacity:!1,refreshPositions:!1,revert:!1,revertDuration:500,scope:"default",scroll:!0,scrollSensitivity:20,scrollSpeed:20,snap:!1,snapMode:"both",snapTolerance:20,stack:!1,zIndex:!1,drag:null,start:null,stop:null},_create:function(){"original"===this.options.helper&&!/^(?:r|a|f)/.test(this.element.css("position"))&&(this.element[0].style.position=
"relative");this.options.addClasses&&this.element.addClass("ui-draggable");this.options.disabled&&this.element.addClass("ui-draggable-disabled");this._mouseInit()},_destroy:function(){this.element.removeClass("ui-draggable ui-draggable-dragging ui-draggable-disabled");this._mouseDestroy()},_mouseCapture:function(b){var d=this.options;if(this.helper||d.disabled||0<a(b.target).closest(".ui-resizable-handle").length)return!1;this.handle=this._getHandle(b);if(!this.handle)return!1;a(!0===d.iframeFix?
"iframe":d.iframeFix).each(function(){a("\x3cdiv class\x3d'ui-draggable-iframeFix' style\x3d'background: #fff;'\x3e\x3c/div\x3e").css({width:this.offsetWidth+"px",height:this.offsetHeight+"px",position:"absolute",opacity:"0.001",zIndex:1E3}).css(a(this).offset()).appendTo("body")});return!0},_mouseStart:function(b){var d=this.options;this.helper=this._createHelper(b);this.helper.addClass("ui-draggable-dragging");this._cacheHelperProportions();a.ui.ddmanager&&(a.ui.ddmanager.current=this);this._cacheMargins();
this.cssPosition=this.helper.css("position");this.scrollParent=this.helper.scrollParent();this.offsetParent=this.helper.offsetParent();this.offsetParentCssPosition=this.offsetParent.css("position");this.offset=this.positionAbs=this.element.offset();this.offset={top:this.offset.top-this.margins.top,left:this.offset.left-this.margins.left};this.offset.scroll=!1;a.extend(this.offset,{click:{left:b.pageX-this.offset.left,top:b.pageY-this.offset.top},parent:this._getParentOffset(),relative:this._getRelativeOffset()});
this.originalPosition=this.position=this._generatePosition(b);this.originalPageX=b.pageX;this.originalPageY=b.pageY;d.cursorAt&&this._adjustOffsetFromHelper(d.cursorAt);this._setContainment();if(!1===this._trigger("start",b))return this._clear(),!1;this._cacheHelperProportions();a.ui.ddmanager&&!d.dropBehaviour&&a.ui.ddmanager.prepareOffsets(this,b);this._mouseDrag(b,!0);a.ui.ddmanager&&a.ui.ddmanager.dragStart(this,b);return!0},_mouseDrag:function(b,d){"fixed"===this.offsetParentCssPosition&&(this.offset.parent=
this._getParentOffset());this.position=this._generatePosition(b);this.positionAbs=this._convertPositionTo("absolute");if(!d){var m=this._uiHash();if(!1===this._trigger("drag",b,m))return this._mouseUp({}),!1;this.position=m.position}if(!this.options.axis||"y"!==this.options.axis)this.helper[0].style.left=this.position.left+"px";if(!this.options.axis||"x"!==this.options.axis)this.helper[0].style.top=this.position.top+"px";a.ui.ddmanager&&a.ui.ddmanager.drag(this,b);return!1},_mouseStop:function(b){var d=
this,m=!1;a.ui.ddmanager&&!this.options.dropBehaviour&&(m=a.ui.ddmanager.drop(this,b));this.dropped&&(m=this.dropped,this.dropped=!1);if("original"===this.options.helper&&!a.contains(this.element[0].ownerDocument,this.element[0]))return!1;"invalid"===this.options.revert&&!m||"valid"===this.options.revert&&m||!0===this.options.revert||a.isFunction(this.options.revert)&&this.options.revert.call(this.element,m)?a(this.helper).animate(this.originalPosition,parseInt(this.options.revertDuration,10),function(){!1!==
d._trigger("stop",b)&&d._clear()}):!1!==this._trigger("stop",b)&&this._clear();return!1},_mouseUp:function(b){a("div.ui-draggable-iframeFix").each(function(){this.parentNode.removeChild(this)});a.ui.ddmanager&&a.ui.ddmanager.dragStop(this,b);return a.ui.mouse.prototype._mouseUp.call(this,b)},cancel:function(){this.helper.is(".ui-draggable-dragging")?this._mouseUp({}):this._clear();return this},_getHandle:function(b){return this.options.handle?!!a(b.target).closest(this.element.find(this.options.handle)).length:
!0},_createHelper:function(b){var d=this.options;b=a.isFunction(d.helper)?a(d.helper.apply(this.element[0],[b])):"clone"===d.helper?this.element.clone().removeAttr("id"):this.element;b.parents("body").length||b.appendTo("parent"===d.appendTo?this.element[0].parentNode:d.appendTo);b[0]!==this.element[0]&&!/(fixed|absolute)/.test(b.css("position"))&&b.css("position","absolute");return b},_adjustOffsetFromHelper:function(b){"string"===typeof b&&(b=b.split(" "));a.isArray(b)&&(b={left:+b[0],top:+b[1]||
0});"left"in b&&(this.offset.click.left=b.left+this.margins.left);"right"in b&&(this.offset.click.left=this.helperProportions.width-b.right+this.margins.left);"top"in b&&(this.offset.click.top=b.top+this.margins.top);"bottom"in b&&(this.offset.click.top=this.helperProportions.height-b.bottom+this.margins.top)},_getParentOffset:function(){var b=this.offsetParent.offset();"absolute"===this.cssPosition&&(this.scrollParent[0]!==document&&a.contains(this.scrollParent[0],this.offsetParent[0]))&&(b.left+=
this.scrollParent.scrollLeft(),b.top+=this.scrollParent.scrollTop());if(this.offsetParent[0]===document.body||this.offsetParent[0].tagName&&"html"===this.offsetParent[0].tagName.toLowerCase()&&a.ui.ie)b={top:0,left:0};return{top:b.top+(parseInt(this.offsetParent.css("borderTopWidth"),10)||0),left:b.left+(parseInt(this.offsetParent.css("borderLeftWidth"),10)||0)}},_getRelativeOffset:function(){if("relative"===this.cssPosition){var b=this.element.position();return{top:b.top-(parseInt(this.helper.css("top"),
10)||0)+this.scrollParent.scrollTop(),left:b.left-(parseInt(this.helper.css("left"),10)||0)+this.scrollParent.scrollLeft()}}return{top:0,left:0}},_cacheMargins:function(){this.margins={left:parseInt(this.element.css("marginLeft"),10)||0,top:parseInt(this.element.css("marginTop"),10)||0,right:parseInt(this.element.css("marginRight"),10)||0,bottom:parseInt(this.element.css("marginBottom"),10)||0}},_cacheHelperProportions:function(){this.helperProportions={width:this.helper.outerWidth(),height:this.helper.outerHeight()}},
_setContainment:function(){var b,d,m;b=this.options;if(b.containment)if("window"===b.containment)this.containment=[a(window).scrollLeft()-this.offset.relative.left-this.offset.parent.left,a(window).scrollTop()-this.offset.relative.top-this.offset.parent.top,a(window).scrollLeft()+a(window).width()-this.helperProportions.width-this.margins.left,a(window).scrollTop()+(a(window).height()||document.body.parentNode.scrollHeight)-this.helperProportions.height-this.margins.top];else if("document"===b.containment)this.containment=
[0,0,a(document).width()-this.helperProportions.width-this.margins.left,(a(document).height()||document.body.parentNode.scrollHeight)-this.helperProportions.height-this.margins.top];else if(b.containment.constructor===Array)this.containment=b.containment;else{if("parent"===b.containment&&(b.containment=this.helper[0].parentNode),d=a(b.containment),m=d[0])b="hidden"!==d.css("overflow"),this.containment=[(parseInt(d.css("borderLeftWidth"),10)||0)+(parseInt(d.css("paddingLeft"),10)||0),(parseInt(d.css("borderTopWidth"),
10)||0)+(parseInt(d.css("paddingTop"),10)||0),(b?Math.max(m.scrollWidth,m.offsetWidth):m.offsetWidth)-(parseInt(d.css("borderRightWidth"),10)||0)-(parseInt(d.css("paddingRight"),10)||0)-this.helperProportions.width-this.margins.left-this.margins.right,(b?Math.max(m.scrollHeight,m.offsetHeight):m.offsetHeight)-(parseInt(d.css("borderBottomWidth"),10)||0)-(parseInt(d.css("paddingBottom"),10)||0)-this.helperProportions.height-this.margins.top-this.margins.bottom],this.relative_container=d}else this.containment=
null},_convertPositionTo:function(b,d){d||(d=this.position);var m="absolute"===b?1:-1,c="absolute"===this.cssPosition&&!(this.scrollParent[0]!==document&&a.contains(this.scrollParent[0],this.offsetParent[0]))?this.offsetParent:this.scrollParent;this.offset.scroll||(this.offset.scroll={top:c.scrollTop(),left:c.scrollLeft()});return{top:d.top+this.offset.relative.top*m+this.offset.parent.top*m-("fixed"===this.cssPosition?-this.scrollParent.scrollTop():this.offset.scroll.top)*m,left:d.left+this.offset.relative.left*
m+this.offset.parent.left*m-("fixed"===this.cssPosition?-this.scrollParent.scrollLeft():this.offset.scroll.left)*m}},_generatePosition:function(b){var d,m,c,e=this.options,g="absolute"===this.cssPosition&&!(this.scrollParent[0]!==document&&a.contains(this.scrollParent[0],this.offsetParent[0]))?this.offsetParent:this.scrollParent;c=b.pageX;m=b.pageY;this.offset.scroll||(this.offset.scroll={top:g.scrollTop(),left:g.scrollLeft()});this.originalPosition&&(this.containment&&(this.relative_container?(d=
this.relative_container.offset(),d=[this.containment[0]+d.left,this.containment[1]+d.top,this.containment[2]+d.left,this.containment[3]+d.top]):d=this.containment,b.pageX-this.offset.click.left<d[0]&&(c=d[0]+this.offset.click.left),b.pageY-this.offset.click.top<d[1]&&(m=d[1]+this.offset.click.top),b.pageX-this.offset.click.left>d[2]&&(c=d[2]+this.offset.click.left),b.pageY-this.offset.click.top>d[3]&&(m=d[3]+this.offset.click.top)),e.grid&&(m=e.grid[1]?this.originalPageY+Math.round((m-this.originalPageY)/
e.grid[1])*e.grid[1]:this.originalPageY,m=d?m-this.offset.click.top>=d[1]||m-this.offset.click.top>d[3]?m:m-this.offset.click.top>=d[1]?m-e.grid[1]:m+e.grid[1]:m,c=e.grid[0]?this.originalPageX+Math.round((c-this.originalPageX)/e.grid[0])*e.grid[0]:this.originalPageX,c=d?c-this.offset.click.left>=d[0]||c-this.offset.click.left>d[2]?c:c-this.offset.click.left>=d[0]?c-e.grid[0]:c+e.grid[0]:c));return{top:m-this.offset.click.top-this.offset.relative.top-this.offset.parent.top+("fixed"===this.cssPosition?
-this.scrollParent.scrollTop():this.offset.scroll.top),left:c-this.offset.click.left-this.offset.relative.left-this.offset.parent.left+("fixed"===this.cssPosition?-this.scrollParent.scrollLeft():this.offset.scroll.left)}},_clear:function(){this.helper.removeClass("ui-draggable-dragging");this.helper[0]!==this.element[0]&&!this.cancelHelperRemoval&&this.helper.remove();this.helper=null;this.cancelHelperRemoval=!1},_trigger:function(b,d,m){m=m||this._uiHash();a.ui.plugin.call(this,b,[d,m]);"drag"===
b&&(this.positionAbs=this._convertPositionTo("absolute"));return a.Widget.prototype._trigger.call(this,b,d,m)},plugins:{},_uiHash:function(){return{helper:this.helper,position:this.position,originalPosition:this.originalPosition,offset:this.positionAbs}}});a.ui.plugin.add("draggable","connectToSortable",{start:function(b,d){var m=a(this).data("ui-draggable"),c=m.options,e=a.extend({},d,{item:m.element});m.sortables=[];a(c.connectToSortable).each(function(){var d=a.data(this,"ui-sortable");d&&!d.options.disabled&&
(m.sortables.push({instance:d,shouldRevert:d.options.revert}),d.refreshPositions(),d._trigger("activate",b,e))})},stop:function(b,d){var m=a(this).data("ui-draggable"),c=a.extend({},d,{item:m.element});a.each(m.sortables,function(){this.instance.isOver?(this.instance.isOver=0,m.cancelHelperRemoval=!0,this.instance.cancelHelperRemoval=!1,this.shouldRevert&&(this.instance.options.revert=this.shouldRevert),this.instance._mouseStop(b),this.instance.options.helper=this.instance.options._helper,"original"===
m.options.helper&&this.instance.currentItem.css({top:"auto",left:"auto"})):(this.instance.cancelHelperRemoval=!1,this.instance._trigger("deactivate",b,c))})},drag:function(b,d){var m=a(this).data("ui-draggable"),c=this;a.each(m.sortables,function(){var e=!1,g=this;this.instance.positionAbs=m.positionAbs;this.instance.helperProportions=m.helperProportions;this.instance.offset.click=m.offset.click;this.instance._intersectsWith(this.instance.containerCache)&&(e=!0,a.each(m.sortables,function(){this.instance.positionAbs=
m.positionAbs;this.instance.helperProportions=m.helperProportions;this.instance.offset.click=m.offset.click;this!==g&&(this.instance._intersectsWith(this.instance.containerCache)&&a.contains(g.instance.element[0],this.instance.element[0]))&&(e=!1);return e}));e?(this.instance.isOver||(this.instance.isOver=1,this.instance.currentItem=a(c).clone().removeAttr("id").appendTo(this.instance.element).data("ui-sortable-item",!0),this.instance.options._helper=this.instance.options.helper,this.instance.options.helper=
function(){return d.helper[0]},b.target=this.instance.currentItem[0],this.instance._mouseCapture(b,!0),this.instance._mouseStart(b,!0,!0),this.instance.offset.click.top=m.offset.click.top,this.instance.offset.click.left=m.offset.click.left,this.instance.offset.parent.left-=m.offset.parent.left-this.instance.offset.parent.left,this.instance.offset.parent.top-=m.offset.parent.top-this.instance.offset.parent.top,m._trigger("toSortable",b),m.dropped=this.instance.element,m.currentItem=m.element,this.instance.fromOutside=
m),this.instance.currentItem&&this.instance._mouseDrag(b)):this.instance.isOver&&(this.instance.isOver=0,this.instance.cancelHelperRemoval=!0,this.instance.options.revert=!1,this.instance._trigger("out",b,this.instance._uiHash(this.instance)),this.instance._mouseStop(b,!0),this.instance.options.helper=this.instance.options._helper,this.instance.currentItem.remove(),this.instance.placeholder&&this.instance.placeholder.remove(),m._trigger("fromSortable",b),m.dropped=!1)})}});a.ui.plugin.add("draggable",
"cursor",{start:function(){var b=a("body"),d=a(this).data("ui-draggable").options;b.css("cursor")&&(d._cursor=b.css("cursor"));b.css("cursor",d.cursor)},stop:function(){var b=a(this).data("ui-draggable").options;b._cursor&&a("body").css("cursor",b._cursor)}});a.ui.plugin.add("draggable","opacity",{start:function(b,d){var m=a(d.helper),c=a(this).data("ui-draggable").options;m.css("opacity")&&(c._opacity=m.css("opacity"));m.css("opacity",c.opacity)},stop:function(b,d){var m=a(this).data("ui-draggable").options;
m._opacity&&a(d.helper).css("opacity",m._opacity)}});a.ui.plugin.add("draggable","scroll",{start:function(){var b=a(this).data("ui-draggable");b.scrollParent[0]!==document&&"HTML"!==b.scrollParent[0].tagName&&(b.overflowOffset=b.scrollParent.offset())},drag:function(b){var d=a(this).data("ui-draggable"),m=d.options,c=!1;if(d.scrollParent[0]!==document&&"HTML"!==d.scrollParent[0].tagName){if(!m.axis||"x"!==m.axis)d.overflowOffset.top+d.scrollParent[0].offsetHeight-b.pageY<m.scrollSensitivity?d.scrollParent[0].scrollTop=
c=d.scrollParent[0].scrollTop+m.scrollSpeed:b.pageY-d.overflowOffset.top<m.scrollSensitivity&&(d.scrollParent[0].scrollTop=c=d.scrollParent[0].scrollTop-m.scrollSpeed);if(!m.axis||"y"!==m.axis)d.overflowOffset.left+d.scrollParent[0].offsetWidth-b.pageX<m.scrollSensitivity?d.scrollParent[0].scrollLeft=c=d.scrollParent[0].scrollLeft+m.scrollSpeed:b.pageX-d.overflowOffset.left<m.scrollSensitivity&&(d.scrollParent[0].scrollLeft=c=d.scrollParent[0].scrollLeft-m.scrollSpeed)}else{if(!m.axis||"x"!==m.axis)b.pageY-
a(document).scrollTop()<m.scrollSensitivity?c=a(document).scrollTop(a(document).scrollTop()-m.scrollSpeed):a(window).height()-(b.pageY-a(document).scrollTop())<m.scrollSensitivity&&(c=a(document).scrollTop(a(document).scrollTop()+m.scrollSpeed));if(!m.axis||"y"!==m.axis)b.pageX-a(document).scrollLeft()<m.scrollSensitivity?c=a(document).scrollLeft(a(document).scrollLeft()-m.scrollSpeed):a(window).width()-(b.pageX-a(document).scrollLeft())<m.scrollSensitivity&&(c=a(document).scrollLeft(a(document).scrollLeft()+
m.scrollSpeed))}!1!==c&&(a.ui.ddmanager&&!m.dropBehaviour)&&a.ui.ddmanager.prepareOffsets(d,b)}});a.ui.plugin.add("draggable","snap",{start:function(){var b=a(this).data("ui-draggable"),d=b.options;b.snapElements=[];a(d.snap.constructor!==String?d.snap.items||":data(ui-draggable)":d.snap).each(function(){var d=a(this),c=d.offset();this!==b.element[0]&&b.snapElements.push({item:this,width:d.outerWidth(),height:d.outerHeight(),top:c.top,left:c.left})})},drag:function(b,d){var m,c,e,g,f,i,h,l,k,p,n=
a(this).data("ui-draggable"),j=n.options,u=j.snapTolerance,o=d.offset.left,r=o+n.helperProportions.width,q=d.offset.top,s=q+n.helperProportions.height;for(k=n.snapElements.length-1;0<=k;k--)f=n.snapElements[k].left,i=f+n.snapElements[k].width,h=n.snapElements[k].top,l=h+n.snapElements[k].height,r<f-u||o>i+u||s<h-u||q>l+u||!a.contains(n.snapElements[k].item.ownerDocument,n.snapElements[k].item)?(n.snapElements[k].snapping&&n.options.snap.release&&n.options.snap.release.call(n.element,b,a.extend(n._uiHash(),
{snapItem:n.snapElements[k].item})),n.snapElements[k].snapping=!1):("inner"!==j.snapMode&&(m=Math.abs(h-s)<=u,c=Math.abs(l-q)<=u,e=Math.abs(f-r)<=u,g=Math.abs(i-o)<=u,m&&(d.position.top=n._convertPositionTo("relative",{top:h-n.helperProportions.height,left:0}).top-n.margins.top),c&&(d.position.top=n._convertPositionTo("relative",{top:l,left:0}).top-n.margins.top),e&&(d.position.left=n._convertPositionTo("relative",{top:0,left:f-n.helperProportions.width}).left-n.margins.left),g&&(d.position.left=
n._convertPositionTo("relative",{top:0,left:i}).left-n.margins.left)),p=m||c||e||g,"outer"!==j.snapMode&&(m=Math.abs(h-q)<=u,c=Math.abs(l-s)<=u,e=Math.abs(f-o)<=u,g=Math.abs(i-r)<=u,m&&(d.position.top=n._convertPositionTo("relative",{top:h,left:0}).top-n.margins.top),c&&(d.position.top=n._convertPositionTo("relative",{top:l-n.helperProportions.height,left:0}).top-n.margins.top),e&&(d.position.left=n._convertPositionTo("relative",{top:0,left:f}).left-n.margins.left),g&&(d.position.left=n._convertPositionTo("relative",
{top:0,left:i-n.helperProportions.width}).left-n.margins.left)),!n.snapElements[k].snapping&&(m||c||e||g||p)&&n.options.snap.snap&&n.options.snap.snap.call(n.element,b,a.extend(n._uiHash(),{snapItem:n.snapElements[k].item})),n.snapElements[k].snapping=m||c||e||g||p)}});a.ui.plugin.add("draggable","stack",{start:function(){var b,d=this.data("ui-draggable").options,d=a.makeArray(a(d.stack)).sort(function(b,d){return(parseInt(a(b).css("zIndex"),10)||0)-(parseInt(a(d).css("zIndex"),10)||0)});d.length&&
(b=parseInt(a(d[0]).css("zIndex"),10)||0,a(d).each(function(d){a(this).css("zIndex",b+d)}),this.css("zIndex",b+d.length))}});a.ui.plugin.add("draggable","zIndex",{start:function(b,d){var m=a(d.helper),c=a(this).data("ui-draggable").options;m.css("zIndex")&&(c._zIndex=m.css("zIndex"));m.css("zIndex",c.zIndex)},stop:function(b,d){var m=a(this).data("ui-draggable").options;m._zIndex&&a(d.helper).css("zIndex",m._zIndex)}});a.widget("ui.droppable",{version:"1.10.3",widgetEventPrefix:"drop",options:{accept:"*",
activeClass:!1,addClasses:!0,greedy:!1,hoverClass:!1,scope:"default",tolerance:"intersect",activate:null,deactivate:null,drop:null,out:null,over:null},_create:function(){var b=this.options,d=b.accept;this.isover=!1;this.isout=!0;this.accept=a.isFunction(d)?d:function(b){return b.is(d)};this.proportions={width:this.element[0].offsetWidth,height:this.element[0].offsetHeight};a.ui.ddmanager.droppables[b.scope]=a.ui.ddmanager.droppables[b.scope]||[];a.ui.ddmanager.droppables[b.scope].push(this);b.addClasses&&
this.element.addClass("ui-droppable")},_destroy:function(){for(var b=0,d=a.ui.ddmanager.droppables[this.options.scope];b<d.length;b++)d[b]===this&&d.splice(b,1);this.element.removeClass("ui-droppable ui-droppable-disabled")},_setOption:function(b,d){"accept"===b&&(this.accept=a.isFunction(d)?d:function(b){return b.is(d)});a.Widget.prototype._setOption.apply(this,arguments)},_activate:function(b){var d=a.ui.ddmanager.current;this.options.activeClass&&this.element.addClass(this.options.activeClass);
d&&this._trigger("activate",b,this.ui(d))},_deactivate:function(b){var d=a.ui.ddmanager.current;this.options.activeClass&&this.element.removeClass(this.options.activeClass);d&&this._trigger("deactivate",b,this.ui(d))},_over:function(b){var d=a.ui.ddmanager.current;if(d&&(d.currentItem||d.element)[0]!==this.element[0])if(this.accept.call(this.element[0],d.currentItem||d.element))this.options.hoverClass&&this.element.addClass(this.options.hoverClass),this._trigger("over",b,this.ui(d))},_out:function(b){var d=
a.ui.ddmanager.current;if(d&&(d.currentItem||d.element)[0]!==this.element[0])if(this.accept.call(this.element[0],d.currentItem||d.element))this.options.hoverClass&&this.element.removeClass(this.options.hoverClass),this._trigger("out",b,this.ui(d))},_drop:function(b,d){var m=d||a.ui.ddmanager.current,c=!1;if(!m||(m.currentItem||m.element)[0]===this.element[0])return!1;this.element.find(":data(ui-droppable)").not(".ui-draggable-dragging").each(function(){var b=a.data(this,"ui-droppable");if(b.options.greedy&&
!b.options.disabled&&b.options.scope===m.options.scope&&b.accept.call(b.element[0],m.currentItem||m.element)&&a.ui.intersect(m,a.extend(b,{offset:b.element.offset()}),b.options.tolerance))return c=!0,!1});return c?!1:this.accept.call(this.element[0],m.currentItem||m.element)?(this.options.activeClass&&this.element.removeClass(this.options.activeClass),this.options.hoverClass&&this.element.removeClass(this.options.hoverClass),this._trigger("drop",b,this.ui(m)),this.element):!1},ui:function(b){return{draggable:b.currentItem||
b.element,helper:b.helper,position:b.position,offset:b.positionAbs}}});a.ui.intersect=function(b,d,a){if(!d.offset)return!1;var c=(b.positionAbs||b.position.absolute).left,e=c+b.helperProportions.width,g=(b.positionAbs||b.position.absolute).top,f=g+b.helperProportions.height,i=d.offset.left,h=i+d.proportions.width,l=d.offset.top,k=l+d.proportions.height;switch(a){case "fit":return i<=c&&e<=h&&l<=g&&f<=k;case "intersect":return i<c+b.helperProportions.width/2&&e-b.helperProportions.width/2<h&&l<g+
b.helperProportions.height/2&&f-b.helperProportions.height/2<k;case "pointer":return a=(b.positionAbs||b.position.absolute).left+(b.clickOffset||b.offset.click).left,b=(b.positionAbs||b.position.absolute).top+(b.clickOffset||b.offset.click).top,b>l&&b<l+d.proportions.height&&a>i&&a<i+d.proportions.width;case "touch":return(g>=l&&g<=k||f>=l&&f<=k||g<l&&f>k)&&(c>=i&&c<=h||e>=i&&e<=h||c<i&&e>h);default:return!1}};a.ui.ddmanager={current:null,droppables:{"default":[]},prepareOffsets:function(b,d){var m,
c,e=a.ui.ddmanager.droppables[b.options.scope]||[],g=d?d.type:null,f=(b.currentItem||b.element).find(":data(ui-droppable)").addBack();m=0;a:for(;m<e.length;m++)if(!(e[m].options.disabled||b&&!e[m].accept.call(e[m].element[0],b.currentItem||b.element))){for(c=0;c<f.length;c++)if(f[c]===e[m].element[0]){e[m].proportions.height=0;continue a}e[m].visible="none"!==e[m].element.css("display");e[m].visible&&("mousedown"===g&&e[m]._activate.call(e[m],d),e[m].offset=e[m].element.offset(),e[m].proportions=
{width:e[m].element[0].offsetWidth,height:e[m].element[0].offsetHeight})}},drop:function(b,d){var m=!1;a.each((a.ui.ddmanager.droppables[b.options.scope]||[]).slice(),function(){if(this.options&&(!this.options.disabled&&(this.visible&&a.ui.intersect(b,this,this.options.tolerance))&&(m=this._drop.call(this,d)||m),!this.options.disabled&&this.visible&&this.accept.call(this.element[0],b.currentItem||b.element)))this.isout=!0,this.isover=!1,this._deactivate.call(this,d)});return m},dragStart:function(b,
d){b.element.parentsUntil("body").bind("scroll.droppable",function(){b.options.refreshPositions||a.ui.ddmanager.prepareOffsets(b,d)})},drag:function(b,d){b.options.refreshPositions&&a.ui.ddmanager.prepareOffsets(b,d);a.each(a.ui.ddmanager.droppables[b.options.scope]||[],function(){if(!this.options.disabled&&!this.greedyChild&&this.visible){var m,c,e;e=a.ui.intersect(b,this,this.options.tolerance);var g=!e&&this.isover?"isout":e&&!this.isover?"isover":null;g&&(this.options.greedy&&(c=this.options.scope,
e=this.element.parents(":data(ui-droppable)").filter(function(){return a.data(this,"ui-droppable").options.scope===c}),e.length&&(m=a.data(e[0],"ui-droppable"),m.greedyChild="isover"===g)),m&&"isover"===g&&(m.isover=!1,m.isout=!0,m._out.call(m,d)),this[g]=!0,this["isout"===g?"isover":"isout"]=!1,this["isover"===g?"_over":"_out"].call(this,d),m&&"isout"===g&&(m.isout=!1,m.isover=!0,m._over.call(m,d)))}})},dragStop:function(b,d){b.element.parentsUntil("body").unbind("scroll.droppable");b.options.refreshPositions||
a.ui.ddmanager.prepareOffsets(b,d)}};var K=function(b){return parseInt(b,10)||0},z=function(b){return!isNaN(parseInt(b,10))};a.widget("ui.resizable",a.ui.mouse,{version:"1.10.3",widgetEventPrefix:"resize",options:{alsoResize:!1,animate:!1,animateDuration:"slow",animateEasing:"swing",aspectRatio:!1,autoHide:!1,containment:!1,ghost:!1,grid:!1,handles:"e,s,se",helper:!1,maxHeight:null,maxWidth:null,minHeight:10,minWidth:10,zIndex:90,resize:null,start:null,stop:null},_create:function(){var b,d,m,c,e,
g=this,f=this.options;this.element.addClass("ui-resizable");a.extend(this,{_aspectRatio:!!f.aspectRatio,aspectRatio:f.aspectRatio,originalElement:this.element,_proportionallyResizeElements:[],_helper:f.helper||f.ghost||f.animate?f.helper||"ui-resizable-helper":null});this.element[0].nodeName.match(/canvas|textarea|input|select|button|img/i)&&(this.element.wrap(a("\x3cdiv class\x3d'ui-wrapper' style\x3d'overflow: hidden;'\x3e\x3c/div\x3e").css({position:this.element.css("position"),width:this.element.outerWidth(),
height:this.element.outerHeight(),top:this.element.css("top"),left:this.element.css("left")})),this.element=this.element.parent().data("ui-resizable",this.element.data("ui-resizable")),this.elementIsWrapper=!0,this.element.css({marginLeft:this.originalElement.css("marginLeft"),marginTop:this.originalElement.css("marginTop"),marginRight:this.originalElement.css("marginRight"),marginBottom:this.originalElement.css("marginBottom")}),this.originalElement.css({marginLeft:0,marginTop:0,marginRight:0,marginBottom:0}),
this.originalResizeStyle=this.originalElement.css("resize"),this.originalElement.css("resize","none"),this._proportionallyResizeElements.push(this.originalElement.css({position:"static",zoom:1,display:"block"})),this.originalElement.css({margin:this.originalElement.css("margin")}),this._proportionallyResize());this.handles=f.handles||(!a(".ui-resizable-handle",this.element).length?"e,s,se":{n:".ui-resizable-n",e:".ui-resizable-e",s:".ui-resizable-s",w:".ui-resizable-w",se:".ui-resizable-se",sw:".ui-resizable-sw",
ne:".ui-resizable-ne",nw:".ui-resizable-nw"});if(this.handles.constructor===String){"all"===this.handles&&(this.handles="n,e,s,w,se,sw,ne,nw");b=this.handles.split(",");this.handles={};for(d=0;d<b.length;d++)m=a.trim(b[d]),e="ui-resizable-"+m,c=a("\x3cdiv class\x3d'ui-resizable-handle "+e+"'\x3e\x3c/div\x3e"),c.css({zIndex:f.zIndex}),"se"===m&&c.addClass("ui-icon ui-icon-gripsmall-diagonal-se"),this.handles[m]=".ui-resizable-"+m,this.element.append(c)}this._renderAxis=function(b){var d,m,c;b=b||this.element;
for(d in this.handles)this.handles[d].constructor===String&&(this.handles[d]=a(this.handles[d],this.element).show()),this.elementIsWrapper&&this.originalElement[0].nodeName.match(/textarea|input|select|button/i)&&(m=a(this.handles[d],this.element),c=/sw|ne|nw|se|n|s/.test(d)?m.outerHeight():m.outerWidth(),m=["padding",/ne|nw|n/.test(d)?"Top":/se|sw|s/.test(d)?"Bottom":/^e$/.test(d)?"Right":"Left"].join(""),b.css(m,c),this._proportionallyResize()),a(this.handles[d])};this._renderAxis(this.element);
this._handles=a(".ui-resizable-handle",this.element).disableSelection();this._handles.mouseover(function(){g.resizing||(this.className&&(c=this.className.match(/ui-resizable-(se|sw|ne|nw|n|e|s|w)/i)),g.axis=c&&c[1]?c[1]:"se")});f.autoHide&&(this._handles.hide(),a(this.element).addClass("ui-resizable-autohide").mouseenter(function(){f.disabled||(a(this).removeClass("ui-resizable-autohide"),g._handles.show())}).mouseleave(function(){!f.disabled&&!g.resizing&&(a(this).addClass("ui-resizable-autohide"),
g._handles.hide())}));this._mouseInit()},_destroy:function(){this._mouseDestroy();var b,d=function(b){a(b).removeClass("ui-resizable ui-resizable-disabled ui-resizable-resizing").removeData("resizable").removeData("ui-resizable").unbind(".resizable").find(".ui-resizable-handle").remove()};this.elementIsWrapper&&(d(this.element),b=this.element,this.originalElement.css({position:b.css("position"),width:b.outerWidth(),height:b.outerHeight(),top:b.css("top"),left:b.css("left")}).insertAfter(b),b.remove());
this.originalElement.css("resize",this.originalResizeStyle);d(this.originalElement);return this},_mouseCapture:function(b){var d,m,c=!1;for(d in this.handles)if(m=a(this.handles[d])[0],m===b.target||a.contains(m,b.target))c=!0;return!this.options.disabled&&c},_mouseStart:function(b){var d,m,c;c=this.options;d=this.element.position();var e=this.element;this.resizing=!0;/absolute/.test(e.css("position"))?e.css({position:"absolute",top:e.css("top"),left:e.css("left")}):e.is(".ui-draggable")&&e.css({position:"absolute",
top:d.top,left:d.left});this._renderProxy();d=K(this.helper.css("left"));m=K(this.helper.css("top"));c.containment&&(d+=a(c.containment).scrollLeft()||0,m+=a(c.containment).scrollTop()||0);this.offset=this.helper.offset();this.position={left:d,top:m};this.size=this._helper?{width:e.outerWidth(),height:e.outerHeight()}:{width:e.width(),height:e.height()};this.originalSize=this._helper?{width:e.outerWidth(),height:e.outerHeight()}:{width:e.width(),height:e.height()};this.originalPosition={left:d,top:m};
this.sizeDiff={width:e.outerWidth()-e.width(),height:e.outerHeight()-e.height()};this.originalMousePosition={left:b.pageX,top:b.pageY};this.aspectRatio="number"===typeof c.aspectRatio?c.aspectRatio:this.originalSize.width/this.originalSize.height||1;c=a(".ui-resizable-"+this.axis).css("cursor");a("body").css("cursor","auto"===c?this.axis+"-resize":c);e.addClass("ui-resizable-resizing");this._propagate("start",b);return!0},_mouseDrag:function(b){var d,c=this.helper,e={};d=this.originalMousePosition;
var g=this.position.top,f=this.position.left,i=this.size.width,h=this.size.height,l=this._change[this.axis];if(!l)return!1;d=l.apply(this,[b,b.pageX-d.left||0,b.pageY-d.top||0]);this._updateVirtualBoundaries(b.shiftKey);if(this._aspectRatio||b.shiftKey)d=this._updateRatio(d,b);d=this._respectSize(d,b);this._updateCache(d);this._propagate("resize",b);this.position.top!==g&&(e.top=this.position.top+"px");this.position.left!==f&&(e.left=this.position.left+"px");this.size.width!==i&&(e.width=this.size.width+
"px");this.size.height!==h&&(e.height=this.size.height+"px");c.css(e);!this._helper&&this._proportionallyResizeElements.length&&this._proportionallyResize();a.isEmptyObject(e)||this._trigger("resize",b,this.ui());return!1},_mouseStop:function(b){this.resizing=!1;var d,c,e,g=this.options;this._helper&&(d=this._proportionallyResizeElements,d=(c=d.length&&/textarea/i.test(d[0].nodeName))&&a.ui.hasScroll(d[0],"left")?0:this.sizeDiff.height,c=c?0:this.sizeDiff.width,c={width:this.helper.width()-c,height:this.helper.height()-
d},d=parseInt(this.element.css("left"),10)+(this.position.left-this.originalPosition.left)||null,e=parseInt(this.element.css("top"),10)+(this.position.top-this.originalPosition.top)||null,g.animate||this.element.css(a.extend(c,{top:e,left:d})),this.helper.height(this.size.height),this.helper.width(this.size.width),this._helper&&!g.animate&&this._proportionallyResize());a("body").css("cursor","auto");this.element.removeClass("ui-resizable-resizing");this._propagate("stop",b);this._helper&&this.helper.remove();
return!1},_updateVirtualBoundaries:function(b){var d,a,c,e;e=this.options;e={minWidth:z(e.minWidth)?e.minWidth:0,maxWidth:z(e.maxWidth)?e.maxWidth:Infinity,minHeight:z(e.minHeight)?e.minHeight:0,maxHeight:z(e.maxHeight)?e.maxHeight:Infinity};if(this._aspectRatio||b)b=e.minHeight*this.aspectRatio,a=e.minWidth/this.aspectRatio,d=e.maxHeight*this.aspectRatio,c=e.maxWidth/this.aspectRatio,b>e.minWidth&&(e.minWidth=b),a>e.minHeight&&(e.minHeight=a),d<e.maxWidth&&(e.maxWidth=d),c<e.maxHeight&&(e.maxHeight=
c);this._vBoundaries=e},_updateCache:function(b){this.offset=this.helper.offset();z(b.left)&&(this.position.left=b.left);z(b.top)&&(this.position.top=b.top);z(b.height)&&(this.size.height=b.height);z(b.width)&&(this.size.width=b.width)},_updateRatio:function(b){var d=this.position,a=this.size,c=this.axis;z(b.height)?b.width=b.height*this.aspectRatio:z(b.width)&&(b.height=b.width/this.aspectRatio);"sw"===c&&(b.left=d.left+(a.width-b.width),b.top=null);"nw"===c&&(b.top=d.top+(a.height-b.height),b.left=
d.left+(a.width-b.width));return b},_respectSize:function(b){var d=this._vBoundaries,a=this.axis,c=z(b.width)&&d.maxWidth&&d.maxWidth<b.width,e=z(b.height)&&d.maxHeight&&d.maxHeight<b.height,g=z(b.width)&&d.minWidth&&d.minWidth>b.width,f=z(b.height)&&d.minHeight&&d.minHeight>b.height,i=this.originalPosition.left+this.originalSize.width,h=this.position.top+this.size.height,l=/sw|nw|w/.test(a),a=/nw|ne|n/.test(a);g&&(b.width=d.minWidth);f&&(b.height=d.minHeight);c&&(b.width=d.maxWidth);e&&(b.height=
d.maxHeight);g&&l&&(b.left=i-d.minWidth);c&&l&&(b.left=i-d.maxWidth);f&&a&&(b.top=h-d.minHeight);e&&a&&(b.top=h-d.maxHeight);!b.width&&!b.height&&!b.left&&b.top?b.top=null:!b.width&&(!b.height&&!b.top&&b.left)&&(b.left=null);return b},_proportionallyResize:function(){if(this._proportionallyResizeElements.length){var b,d,a,c,e,g=this.helper||this.element;for(b=0;b<this._proportionallyResizeElements.length;b++){e=this._proportionallyResizeElements[b];if(!this.borderDif){this.borderDif=[];a=[e.css("borderTopWidth"),
e.css("borderRightWidth"),e.css("borderBottomWidth"),e.css("borderLeftWidth")];c=[e.css("paddingTop"),e.css("paddingRight"),e.css("paddingBottom"),e.css("paddingLeft")];for(d=0;d<a.length;d++)this.borderDif[d]=(parseInt(a[d],10)||0)+(parseInt(c[d],10)||0)}e.css({height:g.height()-this.borderDif[0]-this.borderDif[2]||0,width:g.width()-this.borderDif[1]-this.borderDif[3]||0})}}},_renderProxy:function(){var b=this.options;this.elementOffset=this.element.offset();this._helper?(this.helper=this.helper||
a("\x3cdiv style\x3d'overflow:hidden;'\x3e\x3c/div\x3e"),this.helper.addClass(this._helper).css({width:this.element.outerWidth()-1,height:this.element.outerHeight()-1,position:"absolute",left:this.elementOffset.left+"px",top:this.elementOffset.top+"px",zIndex:++b.zIndex}),this.helper.appendTo("body").disableSelection()):this.helper=this.element},_change:{e:function(b,d){return{width:this.originalSize.width+d}},w:function(b,d){return{left:this.originalPosition.left+d,width:this.originalSize.width-
d}},n:function(b,d,a){return{top:this.originalPosition.top+a,height:this.originalSize.height-a}},s:function(b,d,a){return{height:this.originalSize.height+a}},se:function(b,d,c){return a.extend(this._change.s.apply(this,arguments),this._change.e.apply(this,[b,d,c]))},sw:function(b,d,c){return a.extend(this._change.s.apply(this,arguments),this._change.w.apply(this,[b,d,c]))},ne:function(b,d,c){return a.extend(this._change.n.apply(this,arguments),this._change.e.apply(this,[b,d,c]))},nw:function(b,d,
c){return a.extend(this._change.n.apply(this,arguments),this._change.w.apply(this,[b,d,c]))}},_propagate:function(b,d){a.ui.plugin.call(this,b,[d,this.ui()]);"resize"!==b&&this._trigger(b,d,this.ui())},plugins:{},ui:function(){return{originalElement:this.originalElement,element:this.element,helper:this.helper,position:this.position,size:this.size,originalSize:this.originalSize,originalPosition:this.originalPosition}}});a.ui.plugin.add("resizable","animate",{stop:function(b){var d=a(this).data("ui-resizable"),
c=d.options,e=d._proportionallyResizeElements,g=e.length&&/textarea/i.test(e[0].nodeName),f=g&&a.ui.hasScroll(e[0],"left")?0:d.sizeDiff.height,g={width:d.size.width-(g?0:d.sizeDiff.width),height:d.size.height-f},f=parseInt(d.element.css("left"),10)+(d.position.left-d.originalPosition.left)||null,i=parseInt(d.element.css("top"),10)+(d.position.top-d.originalPosition.top)||null;d.element.animate(a.extend(g,i&&f?{top:i,left:f}:{}),{duration:c.animateDuration,easing:c.animateEasing,step:function(){var c=
{width:parseInt(d.element.css("width"),10),height:parseInt(d.element.css("height"),10),top:parseInt(d.element.css("top"),10),left:parseInt(d.element.css("left"),10)};e&&e.length&&a(e[0]).css({width:c.width,height:c.height});d._updateCache(c);d._propagate("resize",b)}})}});a.ui.plugin.add("resizable","containment",{start:function(){var b,d,c,e,g,f=a(this).data("ui-resizable"),i=f.element;c=f.options.containment;if(i=c instanceof a?c.get(0):/parent/.test(c)?i.parent().get(0):c)f.containerElement=a(i),
/document/.test(c)||c===document?(f.containerOffset={left:0,top:0},f.containerPosition={left:0,top:0},f.parentData={element:a(document),left:0,top:0,width:a(document).width(),height:a(document).height()||document.body.parentNode.scrollHeight}):(b=a(i),d=[],a(["Top","Right","Left","Bottom"]).each(function(a,c){d[a]=K(b.css("padding"+c))}),f.containerOffset=b.offset(),f.containerPosition=b.position(),f.containerSize={height:b.innerHeight()-d[3],width:b.innerWidth()-d[1]},c=f.containerOffset,e=f.containerSize.height,
g=f.containerSize.width,g=a.ui.hasScroll(i,"left")?i.scrollWidth:g,e=a.ui.hasScroll(i)?i.scrollHeight:e,f.parentData={element:i,left:c.left,top:c.top,width:g,height:e})},resize:function(b){var d,c,e,g,f=a(this).data("ui-resizable");d=f.options;c=f.containerOffset;e=f.position;b=f._aspectRatio||b.shiftKey;g={top:0,left:0};var i=f.containerElement;i[0]!==document&&/static/.test(i.css("position"))&&(g=c);if(e.left<(f._helper?c.left:0))f.size.width+=f._helper?f.position.left-c.left:f.position.left-g.left,
b&&(f.size.height=f.size.width/f.aspectRatio),f.position.left=d.helper?c.left:0;if(e.top<(f._helper?c.top:0))f.size.height+=f._helper?f.position.top-c.top:f.position.top,b&&(f.size.width=f.size.height*f.aspectRatio),f.position.top=f._helper?c.top:0;f.offset.left=f.parentData.left+f.position.left;f.offset.top=f.parentData.top+f.position.top;d=Math.abs(f.offset.left-g.left+f.sizeDiff.width);c=Math.abs((f._helper?f.offset.top-g.top:f.offset.top-c.top)+f.sizeDiff.height);e=f.containerElement.get(0)===
f.element.parent().get(0);g=/relative|absolute/.test(f.containerElement.css("position"));e&&g&&(d-=f.parentData.left);d+f.size.width>=f.parentData.width&&(f.size.width=f.parentData.width-d,b&&(f.size.height=f.size.width/f.aspectRatio));c+f.size.height>=f.parentData.height&&(f.size.height=f.parentData.height-c,b&&(f.size.width=f.size.height*f.aspectRatio))},stop:function(){var b=a(this).data("ui-resizable"),d=b.options,c=b.containerOffset,e=b.containerPosition,f=b.containerElement,g=a(b.helper),i=
g.offset(),h=g.outerWidth()-b.sizeDiff.width,g=g.outerHeight()-b.sizeDiff.height;b._helper&&(!d.animate&&/relative/.test(f.css("position")))&&a(this).css({left:i.left-e.left-c.left,width:h,height:g});b._helper&&(!d.animate&&/static/.test(f.css("position")))&&a(this).css({left:i.left-e.left-c.left,width:h,height:g})}});a.ui.plugin.add("resizable","alsoResize",{start:function(){var b=a(this).data("ui-resizable").options,d=function(b){a(b).each(function(){var b=a(this);b.data("ui-resizable-alsoresize",
{width:parseInt(b.width(),10),height:parseInt(b.height(),10),left:parseInt(b.css("left"),10),top:parseInt(b.css("top"),10)})})};"object"===typeof b.alsoResize&&!b.alsoResize.parentNode?b.alsoResize.length?(b.alsoResize=b.alsoResize[0],d(b.alsoResize)):a.each(b.alsoResize,function(b){d(b)}):d(b.alsoResize)},resize:function(b,d){var c=a(this).data("ui-resizable"),e=c.options,f=c.originalSize,g=c.originalPosition,i={height:c.size.height-f.height||0,width:c.size.width-f.width||0,top:c.position.top-g.top||
0,left:c.position.left-g.left||0},h=function(b,c){a(b).each(function(){var b=a(this),e=a(this).data("ui-resizable-alsoresize"),m={},f=c&&c.length?c:b.parents(d.originalElement[0]).length?["width","height"]:["width","height","top","left"];a.each(f,function(b,d){var a=(e[d]||0)+(i[d]||0);a&&0<=a&&(m[d]=a||null)});b.css(m)})};"object"===typeof e.alsoResize&&!e.alsoResize.nodeType?a.each(e.alsoResize,function(b,d){h(b,d)}):h(e.alsoResize)},stop:function(){a(this).removeData("resizable-alsoresize")}});
a.ui.plugin.add("resizable","ghost",{start:function(){var b=a(this).data("ui-resizable"),d=b.options,c=b.size;b.ghost=b.originalElement.clone();b.ghost.css({opacity:0.25,display:"block",position:"relative",height:c.height,width:c.width,margin:0,left:0,top:0}).addClass("ui-resizable-ghost").addClass("string"===typeof d.ghost?d.ghost:"");b.ghost.appendTo(b.helper)},resize:function(){var b=a(this).data("ui-resizable");b.ghost&&b.ghost.css({position:"relative",height:b.size.height,width:b.size.width})},
stop:function(){var b=a(this).data("ui-resizable");b.ghost&&b.helper&&b.helper.get(0).removeChild(b.ghost.get(0))}});a.ui.plugin.add("resizable","grid",{resize:function(){var b=a(this).data("ui-resizable"),d=b.options,c=b.size,e=b.originalSize,f=b.originalPosition,g=b.axis,i="number"===typeof d.grid?[d.grid,d.grid]:d.grid,h=i[0]||1,l=i[1]||1,k=Math.round((c.width-e.width)/h)*h,c=Math.round((c.height-e.height)/l)*l,n=e.width+k,e=e.height+c,p=d.maxWidth&&d.maxWidth<n,j=d.maxHeight&&d.maxHeight<e,u=
d.minWidth&&d.minWidth>n,o=d.minHeight&&d.minHeight>e;d.grid=i;u&&(n+=h);o&&(e+=l);p&&(n-=h);j&&(e-=l);/^(se|s|e)$/.test(g)?(b.size.width=n,b.size.height=e):/^(ne)$/.test(g)?(b.size.width=n,b.size.height=e,b.position.top=f.top-c):(/^(sw)$/.test(g)?(b.size.width=n,b.size.height=e):(b.size.width=n,b.size.height=e,b.position.top=f.top-c),b.position.left=f.left-k)}});a.widget("ui.selectable",a.ui.mouse,{version:"1.10.3",options:{appendTo:"body",autoRefresh:!0,distance:0,filter:"*",tolerance:"touch",selected:null,
selecting:null,start:null,stop:null,unselected:null,unselecting:null},_create:function(){var b,d=this;this.element.addClass("ui-selectable");this.dragged=!1;this.refresh=function(){b=a(d.options.filter,d.element[0]);b.addClass("ui-selectee");b.each(function(){var b=a(this),d=b.offset();a.data(this,"selectable-item",{element:this,$element:b,left:d.left,top:d.top,right:d.left+b.outerWidth(),bottom:d.top+b.outerHeight(),startselected:!1,selected:b.hasClass("ui-selected"),selecting:b.hasClass("ui-selecting"),
unselecting:b.hasClass("ui-unselecting")})})};this.refresh();this.selectees=b.addClass("ui-selectee");this._mouseInit();this.helper=a("\x3cdiv class\x3d'ui-selectable-helper'\x3e\x3c/div\x3e")},_destroy:function(){this.selectees.removeClass("ui-selectee").removeData("selectable-item");this.element.removeClass("ui-selectable ui-selectable-disabled");this._mouseDestroy()},_mouseStart:function(b){var d=this,c=this.options;this.opos=[b.pageX,b.pageY];this.options.disabled||(this.selectees=a(c.filter,
this.element[0]),this._trigger("start",b),a(c.appendTo).append(this.helper),this.helper.css({left:b.pageX,top:b.pageY,width:0,height:0}),c.autoRefresh&&this.refresh(),this.selectees.filter(".ui-selected").each(function(){var c=a.data(this,"selectable-item");c.startselected=!0;!b.metaKey&&!b.ctrlKey&&(c.$element.removeClass("ui-selected"),c.selected=!1,c.$element.addClass("ui-unselecting"),c.unselecting=!0,d._trigger("unselecting",b,{unselecting:c.element}))}),a(b.target).parents().addBack().each(function(){var c,
e=a.data(this,"selectable-item");if(e)return c=!b.metaKey&&!b.ctrlKey||!e.$element.hasClass("ui-selected"),e.$element.removeClass(c?"ui-unselecting":"ui-selected").addClass(c?"ui-selecting":"ui-unselecting"),e.unselecting=!c,e.selecting=c,(e.selected=c)?d._trigger("selecting",b,{selecting:e.element}):d._trigger("unselecting",b,{unselecting:e.element}),!1}))},_mouseDrag:function(b){this.dragged=!0;if(!this.options.disabled){var d,c=this,e=this.options,f=this.opos[0],g=this.opos[1],i=b.pageX,h=b.pageY;
f>i&&(d=i,i=f,f=d);g>h&&(d=h,h=g,g=d);this.helper.css({left:f,top:g,width:i-f,height:h-g});this.selectees.each(function(){var d=a.data(this,"selectable-item"),l=!1;d&&d.element!==c.element[0]&&("touch"===e.tolerance?l=!(d.left>i||d.right<f||d.top>h||d.bottom<g):"fit"===e.tolerance&&(l=d.left>f&&d.right<i&&d.top>g&&d.bottom<h),l?(d.selected&&(d.$element.removeClass("ui-selected"),d.selected=!1),d.unselecting&&(d.$element.removeClass("ui-unselecting"),d.unselecting=!1),d.selecting||(d.$element.addClass("ui-selecting"),
d.selecting=!0,c._trigger("selecting",b,{selecting:d.element}))):(d.selecting&&((b.metaKey||b.ctrlKey)&&d.startselected?(d.$element.removeClass("ui-selecting"),d.selecting=!1,d.$element.addClass("ui-selected"),d.selected=!0):(d.$element.removeClass("ui-selecting"),d.selecting=!1,d.startselected&&(d.$element.addClass("ui-unselecting"),d.unselecting=!0),c._trigger("unselecting",b,{unselecting:d.element}))),d.selected&&(!b.metaKey&&!b.ctrlKey&&!d.startselected)&&(d.$element.removeClass("ui-selected"),
d.selected=!1,d.$element.addClass("ui-unselecting"),d.unselecting=!0,c._trigger("unselecting",b,{unselecting:d.element}))))});return!1}},_mouseStop:function(b){var d=this;this.dragged=!1;a(".ui-unselecting",this.element[0]).each(function(){var c=a.data(this,"selectable-item");c.$element.removeClass("ui-unselecting");c.unselecting=!1;c.startselected=!1;d._trigger("unselected",b,{unselected:c.element})});a(".ui-selecting",this.element[0]).each(function(){var c=a.data(this,"selectable-item");c.$element.removeClass("ui-selecting").addClass("ui-selected");
c.selecting=!1;c.selected=!0;c.startselected=!0;d._trigger("selected",b,{selected:c.element})});this._trigger("stop",b);this.helper.remove();return!1}});var M=function(b){return/left|right/.test(b.css("float"))||/inline|table-cell/.test(b.css("display"))};a.widget("ui.sortable",a.ui.mouse,{version:"1.10.3",widgetEventPrefix:"sort",ready:!1,options:{appendTo:"parent",axis:!1,connectWith:!1,containment:!1,cursor:"auto",cursorAt:!1,dropOnEmpty:!0,forcePlaceholderSize:!1,forceHelperSize:!1,grid:!1,handle:!1,
helper:"original",items:"\x3e *",opacity:!1,placeholder:!1,revert:!1,scroll:!0,scrollSensitivity:20,scrollSpeed:20,scope:"default",tolerance:"intersect",zIndex:1E3,activate:null,beforeStop:null,change:null,deactivate:null,out:null,over:null,receive:null,remove:null,sort:null,start:null,stop:null,update:null},_create:function(){var b=this.options;this.containerCache={};this.element.addClass("ui-sortable");this.refresh();this.floating=this.items.length?"x"===b.axis||M(this.items[0].item):!1;this.offset=
this.element.offset();this._mouseInit();this.ready=!0},_destroy:function(){this.element.removeClass("ui-sortable ui-sortable-disabled");this._mouseDestroy();for(var b=this.items.length-1;0<=b;b--)this.items[b].item.removeData(this.widgetName+"-item");return this},_setOption:function(b,d){"disabled"===b?(this.options[b]=d,this.widget().toggleClass("ui-sortable-disabled",!!d)):a.Widget.prototype._setOption.apply(this,arguments)},_mouseCapture:function(b,d){var c=null,e=!1,f=this;if(this.reverting||
this.options.disabled||"static"===this.options.type)return!1;this._refreshItems(b);a(b.target).parents().each(function(){if(a.data(this,f.widgetName+"-item")===f)return c=a(this),!1});a.data(b.target,f.widgetName+"-item")===f&&(c=a(b.target));if(!c||this.options.handle&&!d&&(a(this.options.handle,c).find("*").addBack().each(function(){this===b.target&&(e=!0)}),!e))return!1;this.currentItem=c;this._removeCurrentsFromItems();return!0},_mouseStart:function(b,d,c){var e;d=this.options;this.currentContainer=
this;this.refreshPositions();this.helper=this._createHelper(b);this._cacheHelperProportions();this._cacheMargins();this.scrollParent=this.helper.scrollParent();this.offset=this.currentItem.offset();this.offset={top:this.offset.top-this.margins.top,left:this.offset.left-this.margins.left};a.extend(this.offset,{click:{left:b.pageX-this.offset.left,top:b.pageY-this.offset.top},parent:this._getParentOffset(),relative:this._getRelativeOffset()});this.helper.css("position","absolute");this.cssPosition=
this.helper.css("position");this.originalPosition=this._generatePosition(b);this.originalPageX=b.pageX;this.originalPageY=b.pageY;d.cursorAt&&this._adjustOffsetFromHelper(d.cursorAt);this.domPosition={prev:this.currentItem.prev()[0],parent:this.currentItem.parent()[0]};this.helper[0]!==this.currentItem[0]&&this.currentItem.hide();this._createPlaceholder();d.containment&&this._setContainment();d.cursor&&"auto"!==d.cursor&&(e=this.document.find("body"),this.storedCursor=e.css("cursor"),e.css("cursor",
d.cursor),this.storedStylesheet=a("\x3cstyle\x3e*{ cursor: "+d.cursor+" !important; }\x3c/style\x3e").appendTo(e));d.opacity&&(this.helper.css("opacity")&&(this._storedOpacity=this.helper.css("opacity")),this.helper.css("opacity",d.opacity));d.zIndex&&(this.helper.css("zIndex")&&(this._storedZIndex=this.helper.css("zIndex")),this.helper.css("zIndex",d.zIndex));this.scrollParent[0]!==document&&"HTML"!==this.scrollParent[0].tagName&&(this.overflowOffset=this.scrollParent.offset());this._trigger("start",
b,this._uiHash());this._preserveHelperProportions||this._cacheHelperProportions();if(!c)for(c=this.containers.length-1;0<=c;c--)this.containers[c]._trigger("activate",b,this._uiHash(this));a.ui.ddmanager&&(a.ui.ddmanager.current=this);a.ui.ddmanager&&!d.dropBehaviour&&a.ui.ddmanager.prepareOffsets(this,b);this.dragging=!0;this.helper.addClass("ui-sortable-helper");this._mouseDrag(b);return!0},_mouseDrag:function(b){var d,c,e,f;d=this.options;c=!1;this.position=this._generatePosition(b);this.positionAbs=
this._convertPositionTo("absolute");this.lastPositionAbs||(this.lastPositionAbs=this.positionAbs);this.options.scroll&&(this.scrollParent[0]!==document&&"HTML"!==this.scrollParent[0].tagName?(this.overflowOffset.top+this.scrollParent[0].offsetHeight-b.pageY<d.scrollSensitivity?this.scrollParent[0].scrollTop=c=this.scrollParent[0].scrollTop+d.scrollSpeed:b.pageY-this.overflowOffset.top<d.scrollSensitivity&&(this.scrollParent[0].scrollTop=c=this.scrollParent[0].scrollTop-d.scrollSpeed),this.overflowOffset.left+
this.scrollParent[0].offsetWidth-b.pageX<d.scrollSensitivity?this.scrollParent[0].scrollLeft=c=this.scrollParent[0].scrollLeft+d.scrollSpeed:b.pageX-this.overflowOffset.left<d.scrollSensitivity&&(this.scrollParent[0].scrollLeft=c=this.scrollParent[0].scrollLeft-d.scrollSpeed)):(b.pageY-a(document).scrollTop()<d.scrollSensitivity?c=a(document).scrollTop(a(document).scrollTop()-d.scrollSpeed):a(window).height()-(b.pageY-a(document).scrollTop())<d.scrollSensitivity&&(c=a(document).scrollTop(a(document).scrollTop()+
d.scrollSpeed)),b.pageX-a(document).scrollLeft()<d.scrollSensitivity?c=a(document).scrollLeft(a(document).scrollLeft()-d.scrollSpeed):a(window).width()-(b.pageX-a(document).scrollLeft())<d.scrollSensitivity&&(c=a(document).scrollLeft(a(document).scrollLeft()+d.scrollSpeed))),!1!==c&&(a.ui.ddmanager&&!d.dropBehaviour)&&a.ui.ddmanager.prepareOffsets(this,b));this.positionAbs=this._convertPositionTo("absolute");if(!this.options.axis||"y"!==this.options.axis)this.helper[0].style.left=this.position.left+
"px";if(!this.options.axis||"x"!==this.options.axis)this.helper[0].style.top=this.position.top+"px";for(d=this.items.length-1;0<=d;d--)if(c=this.items[d],e=c.item[0],(f=this._intersectsWithPointer(c))&&c.instance===this.currentContainer&&e!==this.currentItem[0]&&this.placeholder[1===f?"next":"prev"]()[0]!==e&&!a.contains(this.placeholder[0],e)&&("semi-dynamic"===this.options.type?!a.contains(this.element[0],e):1)){this.direction=1===f?"down":"up";if("pointer"===this.options.tolerance||this._intersectsWithSides(c))this._rearrange(b,
c);else break;this._trigger("change",b,this._uiHash());break}this._contactContainers(b);a.ui.ddmanager&&a.ui.ddmanager.drag(this,b);this._trigger("sort",b,this._uiHash());this.lastPositionAbs=this.positionAbs;return!1},_mouseStop:function(b,d){if(b){a.ui.ddmanager&&!this.options.dropBehaviour&&a.ui.ddmanager.drop(this,b);if(this.options.revert){var c=this,e=this.placeholder.offset(),f=this.options.axis,g={};if(!f||"x"===f)g.left=e.left-this.offset.parent.left-this.margins.left+(this.offsetParent[0]===
document.body?0:this.offsetParent[0].scrollLeft);if(!f||"y"===f)g.top=e.top-this.offset.parent.top-this.margins.top+(this.offsetParent[0]===document.body?0:this.offsetParent[0].scrollTop);this.reverting=!0;a(this.helper).animate(g,parseInt(this.options.revert,10)||500,function(){c._clear(b)})}else this._clear(b,d);return!1}},cancel:function(){if(this.dragging){this._mouseUp({target:null});"original"===this.options.helper?this.currentItem.css(this._storedCSS).removeClass("ui-sortable-helper"):this.currentItem.show();
for(var b=this.containers.length-1;0<=b;b--)this.containers[b]._trigger("deactivate",null,this._uiHash(this)),this.containers[b].containerCache.over&&(this.containers[b]._trigger("out",null,this._uiHash(this)),this.containers[b].containerCache.over=0)}this.placeholder&&(this.placeholder[0].parentNode&&this.placeholder[0].parentNode.removeChild(this.placeholder[0]),"original"!==this.options.helper&&(this.helper&&this.helper[0].parentNode)&&this.helper.remove(),a.extend(this,{helper:null,dragging:!1,
reverting:!1,_noFinalSort:null}),this.domPosition.prev?a(this.domPosition.prev).after(this.currentItem):a(this.domPosition.parent).prepend(this.currentItem));return this},serialize:function(b){var d=this._getItemsAsjQuery(b&&b.connected),c=[];b=b||{};a(d).each(function(){var d=(a(b.item||this).attr(b.attribute||"id")||"").match(b.expression||/(.+)[\-=_](.+)/);d&&c.push((b.key||d[1]+"[]")+"\x3d"+(b.key&&b.expression?d[1]:d[2]))});!c.length&&b.key&&c.push(b.key+"\x3d");return c.join("\x26")},toArray:function(b){var d=
this._getItemsAsjQuery(b&&b.connected),c=[];b=b||{};d.each(function(){c.push(a(b.item||this).attr(b.attribute||"id")||"")});return c},_intersectsWith:function(b){var d=this.positionAbs.left,a=d+this.helperProportions.width,c=this.positionAbs.top,e=c+this.helperProportions.height,f=b.left,g=f+b.width,i=b.top,h=i+b.height,l=this.offset.click.top,k=this.offset.click.left,k="y"===this.options.axis||d+k>f&&d+k<g,l=("x"===this.options.axis||c+l>i&&c+l<h)&&k;return"pointer"===this.options.tolerance||this.options.forcePointerForContainers||
"pointer"!==this.options.tolerance&&this.helperProportions[this.floating?"width":"height"]>b[this.floating?"width":"height"]?l:f<d+this.helperProportions.width/2&&a-this.helperProportions.width/2<g&&i<c+this.helperProportions.height/2&&e-this.helperProportions.height/2<h},_intersectsWithPointer:function(b){var d="y"===this.options.axis||this.positionAbs.left+this.offset.click.left>b.left&&this.positionAbs.left+this.offset.click.left<b.left+b.width;b=("x"===this.options.axis||this.positionAbs.top+
this.offset.click.top>b.top&&this.positionAbs.top+this.offset.click.top<b.top+b.height)&&d;var d=this._getDragVerticalDirection(),a=this._getDragHorizontalDirection();return!b?!1:this.floating?a&&"right"===a||"down"===d?2:1:d&&("down"===d?2:1)},_intersectsWithSides:function(b){var d=this.positionAbs.top+this.offset.click.top>b.top+b.height/2&&this.positionAbs.top+this.offset.click.top<b.top+b.height/2+b.height;b=this.positionAbs.left+this.offset.click.left>b.left+b.width/2&&this.positionAbs.left+
this.offset.click.left<b.left+b.width/2+b.width;var a=this._getDragVerticalDirection(),c=this._getDragHorizontalDirection();return this.floating&&c?"right"===c&&b||"left"===c&&!b:a&&("down"===a&&d||"up"===a&&!d)},_getDragVerticalDirection:function(){var b=this.positionAbs.top-this.lastPositionAbs.top;return 0!==b&&(0<b?"down":"up")},_getDragHorizontalDirection:function(){var b=this.positionAbs.left-this.lastPositionAbs.left;return 0!==b&&(0<b?"right":"left")},refresh:function(b){this._refreshItems(b);
this.refreshPositions();return this},_connectWith:function(){var b=this.options;return b.connectWith.constructor===String?[b.connectWith]:b.connectWith},_getItemsAsjQuery:function(b){var d,c,e,f=[],g=[],i=this._connectWith();if(i&&b)for(b=i.length-1;0<=b;b--){c=a(i[b]);for(d=c.length-1;0<=d;d--)(e=a.data(c[d],this.widgetFullName))&&(e!==this&&!e.options.disabled)&&g.push([a.isFunction(e.options.items)?e.options.items.call(e.element):a(e.options.items,e.element).not(".ui-sortable-helper").not(".ui-sortable-placeholder"),
e])}g.push([a.isFunction(this.options.items)?this.options.items.call(this.element,null,{options:this.options,item:this.currentItem}):a(this.options.items,this.element).not(".ui-sortable-helper").not(".ui-sortable-placeholder"),this]);for(b=g.length-1;0<=b;b--)g[b][0].each(function(){f.push(this)});return a(f)},_removeCurrentsFromItems:function(){var b=this.currentItem.find(":data("+this.widgetName+"-item)");this.items=a.grep(this.items,function(d){for(var a=0;a<b.length;a++)if(b[a]===d.item[0])return!1;
return!0})},_refreshItems:function(b){this.items=[];this.containers=[this];var d,c,e,f,g,i=this.items,h=[[a.isFunction(this.options.items)?this.options.items.call(this.element[0],b,{item:this.currentItem}):a(this.options.items,this.element),this]];if((g=this._connectWith())&&this.ready)for(d=g.length-1;0<=d;d--){e=a(g[d]);for(c=e.length-1;0<=c;c--)if((f=a.data(e[c],this.widgetFullName))&&f!==this&&!f.options.disabled)h.push([a.isFunction(f.options.items)?f.options.items.call(f.element[0],b,{item:this.currentItem}):
a(f.options.items,f.element),f]),this.containers.push(f)}for(d=h.length-1;0<=d;d--){b=h[d][1];e=h[d][0];c=0;for(g=e.length;c<g;c++)f=a(e[c]),f.data(this.widgetName+"-item",b),i.push({item:f,instance:b,width:0,height:0,left:0,top:0})}},refreshPositions:function(b){this.offsetParent&&this.helper&&(this.offset.parent=this._getParentOffset());var d,c,e;for(d=this.items.length-1;0<=d;d--)c=this.items[d],c.instance!==this.currentContainer&&this.currentContainer&&c.item[0]!==this.currentItem[0]||(e=this.options.toleranceElement?
a(this.options.toleranceElement,c.item):c.item,b||(c.width=e.outerWidth(),c.height=e.outerHeight()),e=e.offset(),c.left=e.left,c.top=e.top);if(this.options.custom&&this.options.custom.refreshContainers)this.options.custom.refreshContainers.call(this);else for(d=this.containers.length-1;0<=d;d--)e=this.containers[d].element.offset(),this.containers[d].containerCache.left=e.left,this.containers[d].containerCache.top=e.top,this.containers[d].containerCache.width=this.containers[d].element.outerWidth(),
this.containers[d].containerCache.height=this.containers[d].element.outerHeight();return this},_createPlaceholder:function(b){b=b||this;var d,c=b.options;if(!c.placeholder||c.placeholder.constructor===String)d=c.placeholder,c.placeholder={element:function(){var c=b.currentItem[0].nodeName.toLowerCase(),e=a("\x3c"+c+"\x3e",b.document[0]).addClass(d||b.currentItem[0].className+" ui-sortable-placeholder").removeClass("ui-sortable-helper");"tr"===c?b.currentItem.children().each(function(){a("\x3ctd\x3e\x26#160;\x3c/td\x3e",
b.document[0]).attr("colspan",a(this).attr("colspan")||1).appendTo(e)}):"img"===c&&e.attr("src",b.currentItem.attr("src"));d||e.css("visibility","hidden");return e},update:function(a,e){if(!d||c.forcePlaceholderSize)e.height()||e.height(b.currentItem.innerHeight()-parseInt(b.currentItem.css("paddingTop")||0,10)-parseInt(b.currentItem.css("paddingBottom")||0,10)),e.width()||e.width(b.currentItem.innerWidth()-parseInt(b.currentItem.css("paddingLeft")||0,10)-parseInt(b.currentItem.css("paddingRight")||
0,10))}};b.placeholder=a(c.placeholder.element.call(b.element,b.currentItem));b.currentItem.after(b.placeholder);c.placeholder.update(b,b.placeholder)},_contactContainers:function(b){var d,c,e,f,g,i,h,l,k,n=c=null;for(d=this.containers.length-1;0<=d;d--)if(!a.contains(this.currentItem[0],this.containers[d].element[0]))if(this._intersectsWith(this.containers[d].containerCache)){if(!c||!a.contains(this.containers[d].element[0],c.element[0]))c=this.containers[d],n=d}else this.containers[d].containerCache.over&&
(this.containers[d]._trigger("out",b,this._uiHash(this)),this.containers[d].containerCache.over=0);if(c)if(1===this.containers.length)this.containers[n].containerCache.over||(this.containers[n]._trigger("over",b,this._uiHash(this)),this.containers[n].containerCache.over=1);else{d=1E4;e=null;f=(k=c.floating||M(this.currentItem))?"left":"top";g=k?"width":"height";i=this.positionAbs[f]+this.offset.click[f];for(c=this.items.length-1;0<=c;c--)if(a.contains(this.containers[n].element[0],this.items[c].item[0])&&
this.items[c].item[0]!==this.currentItem[0]&&(!k||this.positionAbs.top+this.offset.click.top>this.items[c].top&&this.positionAbs.top+this.offset.click.top<this.items[c].top+this.items[c].height))h=this.items[c].item.offset()[f],l=!1,Math.abs(h-i)>Math.abs(h+this.items[c][g]-i)&&(l=!0,h+=this.items[c][g]),Math.abs(h-i)<d&&(d=Math.abs(h-i),e=this.items[c],this.direction=l?"up":"down");if((e||this.options.dropOnEmpty)&&this.currentContainer!==this.containers[n])e?this._rearrange(b,e,null,!0):this._rearrange(b,
null,this.containers[n].element,!0),this._trigger("change",b,this._uiHash()),this.containers[n]._trigger("change",b,this._uiHash(this)),this.currentContainer=this.containers[n],this.options.placeholder.update(this.currentContainer,this.placeholder),this.containers[n]._trigger("over",b,this._uiHash(this)),this.containers[n].containerCache.over=1}},_createHelper:function(b){var d=this.options;b=a.isFunction(d.helper)?a(d.helper.apply(this.element[0],[b,this.currentItem])):"clone"===d.helper?this.currentItem.clone():
this.currentItem;b.parents("body").length||a("parent"!==d.appendTo?d.appendTo:this.currentItem[0].parentNode)[0].appendChild(b[0]);b[0]===this.currentItem[0]&&(this._storedCSS={width:this.currentItem[0].style.width,height:this.currentItem[0].style.height,position:this.currentItem.css("position"),top:this.currentItem.css("top"),left:this.currentItem.css("left")});(!b[0].style.width||d.forceHelperSize)&&b.width(this.currentItem.width());(!b[0].style.height||d.forceHelperSize)&&b.height(this.currentItem.height());
return b},_adjustOffsetFromHelper:function(b){"string"===typeof b&&(b=b.split(" "));a.isArray(b)&&(b={left:+b[0],top:+b[1]||0});"left"in b&&(this.offset.click.left=b.left+this.margins.left);"right"in b&&(this.offset.click.left=this.helperProportions.width-b.right+this.margins.left);"top"in b&&(this.offset.click.top=b.top+this.margins.top);"bottom"in b&&(this.offset.click.top=this.helperProportions.height-b.bottom+this.margins.top)},_getParentOffset:function(){this.offsetParent=this.helper.offsetParent();
var b=this.offsetParent.offset();"absolute"===this.cssPosition&&(this.scrollParent[0]!==document&&a.contains(this.scrollParent[0],this.offsetParent[0]))&&(b.left+=this.scrollParent.scrollLeft(),b.top+=this.scrollParent.scrollTop());if(this.offsetParent[0]===document.body||this.offsetParent[0].tagName&&"html"===this.offsetParent[0].tagName.toLowerCase()&&a.ui.ie)b={top:0,left:0};return{top:b.top+(parseInt(this.offsetParent.css("borderTopWidth"),10)||0),left:b.left+(parseInt(this.offsetParent.css("borderLeftWidth"),
10)||0)}},_getRelativeOffset:function(){if("relative"===this.cssPosition){var b=this.currentItem.position();return{top:b.top-(parseInt(this.helper.css("top"),10)||0)+this.scrollParent.scrollTop(),left:b.left-(parseInt(this.helper.css("left"),10)||0)+this.scrollParent.scrollLeft()}}return{top:0,left:0}},_cacheMargins:function(){this.margins={left:parseInt(this.currentItem.css("marginLeft"),10)||0,top:parseInt(this.currentItem.css("marginTop"),10)||0}},_cacheHelperProportions:function(){this.helperProportions=
{width:this.helper.outerWidth(),height:this.helper.outerHeight()}},_setContainment:function(){var b,d,c;d=this.options;"parent"===d.containment&&(d.containment=this.helper[0].parentNode);if("document"===d.containment||"window"===d.containment)this.containment=[0-this.offset.relative.left-this.offset.parent.left,0-this.offset.relative.top-this.offset.parent.top,a("document"===d.containment?document:window).width()-this.helperProportions.width-this.margins.left,(a("document"===d.containment?document:
window).height()||document.body.parentNode.scrollHeight)-this.helperProportions.height-this.margins.top];/^(document|window|parent)$/.test(d.containment)||(b=a(d.containment)[0],d=a(d.containment).offset(),c="hidden"!==a(b).css("overflow"),this.containment=[d.left+(parseInt(a(b).css("borderLeftWidth"),10)||0)+(parseInt(a(b).css("paddingLeft"),10)||0)-this.margins.left,d.top+(parseInt(a(b).css("borderTopWidth"),10)||0)+(parseInt(a(b).css("paddingTop"),10)||0)-this.margins.top,d.left+(c?Math.max(b.scrollWidth,
b.offsetWidth):b.offsetWidth)-(parseInt(a(b).css("borderLeftWidth"),10)||0)-(parseInt(a(b).css("paddingRight"),10)||0)-this.helperProportions.width-this.margins.left,d.top+(c?Math.max(b.scrollHeight,b.offsetHeight):b.offsetHeight)-(parseInt(a(b).css("borderTopWidth"),10)||0)-(parseInt(a(b).css("paddingBottom"),10)||0)-this.helperProportions.height-this.margins.top])},_convertPositionTo:function(b,d){d||(d=this.position);var c="absolute"===b?1:-1,e="absolute"===this.cssPosition&&!(this.scrollParent[0]!==
document&&a.contains(this.scrollParent[0],this.offsetParent[0]))?this.offsetParent:this.scrollParent,f=/(html|body)/i.test(e[0].tagName);return{top:d.top+this.offset.relative.top*c+this.offset.parent.top*c-("fixed"===this.cssPosition?-this.scrollParent.scrollTop():f?0:e.scrollTop())*c,left:d.left+this.offset.relative.left*c+this.offset.parent.left*c-("fixed"===this.cssPosition?-this.scrollParent.scrollLeft():f?0:e.scrollLeft())*c}},_generatePosition:function(b){var d,c,e=this.options;c=b.pageX;d=
b.pageY;var f="absolute"===this.cssPosition&&!(this.scrollParent[0]!==document&&a.contains(this.scrollParent[0],this.offsetParent[0]))?this.offsetParent:this.scrollParent,g=/(html|body)/i.test(f[0].tagName);"relative"===this.cssPosition&&!(this.scrollParent[0]!==document&&this.scrollParent[0]!==this.offsetParent[0])&&(this.offset.relative=this._getRelativeOffset());this.originalPosition&&(this.containment&&(b.pageX-this.offset.click.left<this.containment[0]&&(c=this.containment[0]+this.offset.click.left),
b.pageY-this.offset.click.top<this.containment[1]&&(d=this.containment[1]+this.offset.click.top),b.pageX-this.offset.click.left>this.containment[2]&&(c=this.containment[2]+this.offset.click.left),b.pageY-this.offset.click.top>this.containment[3]&&(d=this.containment[3]+this.offset.click.top)),e.grid&&(d=this.originalPageY+Math.round((d-this.originalPageY)/e.grid[1])*e.grid[1],d=this.containment?d-this.offset.click.top>=this.containment[1]&&d-this.offset.click.top<=this.containment[3]?d:d-this.offset.click.top>=
this.containment[1]?d-e.grid[1]:d+e.grid[1]:d,c=this.originalPageX+Math.round((c-this.originalPageX)/e.grid[0])*e.grid[0],c=this.containment?c-this.offset.click.left>=this.containment[0]&&c-this.offset.click.left<=this.containment[2]?c:c-this.offset.click.left>=this.containment[0]?c-e.grid[0]:c+e.grid[0]:c));return{top:d-this.offset.click.top-this.offset.relative.top-this.offset.parent.top+("fixed"===this.cssPosition?-this.scrollParent.scrollTop():g?0:f.scrollTop()),left:c-this.offset.click.left-
this.offset.relative.left-this.offset.parent.left+("fixed"===this.cssPosition?-this.scrollParent.scrollLeft():g?0:f.scrollLeft())}},_rearrange:function(b,d,a,c){a?a[0].appendChild(this.placeholder[0]):d.item[0].parentNode.insertBefore(this.placeholder[0],"down"===this.direction?d.item[0]:d.item[0].nextSibling);var e=this.counter=this.counter?++this.counter:1;this._delay(function(){e===this.counter&&this.refreshPositions(!c)})},_clear:function(b,d){this.reverting=!1;var a,c=[];!this._noFinalSort&&
this.currentItem.parent().length&&this.placeholder.before(this.currentItem);this._noFinalSort=null;if(this.helper[0]===this.currentItem[0]){for(a in this._storedCSS)if("auto"===this._storedCSS[a]||"static"===this._storedCSS[a])this._storedCSS[a]="";this.currentItem.css(this._storedCSS).removeClass("ui-sortable-helper")}else this.currentItem.show();this.fromOutside&&!d&&c.push(function(b){this._trigger("receive",b,this._uiHash(this.fromOutside))});(this.fromOutside||this.domPosition.prev!==this.currentItem.prev().not(".ui-sortable-helper")[0]||
this.domPosition.parent!==this.currentItem.parent()[0])&&!d&&c.push(function(b){this._trigger("update",b,this._uiHash())});this!==this.currentContainer&&!d&&(c.push(function(b){this._trigger("remove",b,this._uiHash())}),c.push(function(b){return function(d){b._trigger("receive",d,this._uiHash(this))}}.call(this,this.currentContainer)),c.push(function(b){return function(d){b._trigger("update",d,this._uiHash(this))}}.call(this,this.currentContainer)));for(a=this.containers.length-1;0<=a;a--)d||c.push(function(b){return function(d){b._trigger("deactivate",
d,this._uiHash(this))}}.call(this,this.containers[a])),this.containers[a].containerCache.over&&(c.push(function(b){return function(d){b._trigger("out",d,this._uiHash(this))}}.call(this,this.containers[a])),this.containers[a].containerCache.over=0);this.storedCursor&&(this.document.find("body").css("cursor",this.storedCursor),this.storedStylesheet.remove());this._storedOpacity&&this.helper.css("opacity",this._storedOpacity);this._storedZIndex&&this.helper.css("zIndex","auto"===this._storedZIndex?"":
this._storedZIndex);this.dragging=!1;if(this.cancelHelperRemoval){if(!d){this._trigger("beforeStop",b,this._uiHash());for(a=0;a<c.length;a++)c[a].call(this,b);this._trigger("stop",b,this._uiHash())}return this.fromOutside=!1}d||this._trigger("beforeStop",b,this._uiHash());this.placeholder[0].parentNode.removeChild(this.placeholder[0]);this.helper[0]!==this.currentItem[0]&&this.helper.remove();this.helper=null;if(!d){for(a=0;a<c.length;a++)c[a].call(this,b);this._trigger("stop",b,this._uiHash())}this.fromOutside=
!1;return!0},_trigger:function(){!1===a.Widget.prototype._trigger.apply(this,arguments)&&this.cancel()},_uiHash:function(b){var d=b||this;return{helper:d.helper,placeholder:d.placeholder||a([]),position:d.position,originalPosition:d.originalPosition,offset:d.positionAbs,item:d.currentItem,sender:b?b.element:null}}});var L,N,O,H,U=function(){var b=a(this);setTimeout(function(){b.find(":ui-button").button("refresh")},1)},P=function(b){var d=b.name,c=b.form,e=a([]);d&&(d=d.replace(/'/g,"\\'"),e=c?a(c).find("[name\x3d'"+
d+"']"):a("[name\x3d'"+d+"']",b.ownerDocument).filter(function(){return!this.form}));return e};a.widget("ui.button",{version:"1.10.3",defaultElement:"\x3cbutton\x3e",options:{disabled:null,text:!0,label:null,icons:{primary:null,secondary:null}},_create:function(){this.element.closest("form").unbind("reset"+this.eventNamespace).bind("reset"+this.eventNamespace,U);"boolean"!==typeof this.options.disabled?this.options.disabled=!!this.element.prop("disabled"):this.element.prop("disabled",this.options.disabled);
this._determineButtonType();this.hasTitle=!!this.buttonElement.attr("title");var b=this,d=this.options,c="checkbox"===this.type||"radio"===this.type,e=!c?"ui-state-active":"";null===d.label&&(d.label="input"===this.type?this.buttonElement.val():this.buttonElement.html());this._hoverable(this.buttonElement);this.buttonElement.addClass("ui-button ui-widget ui-state-default ui-corner-all").attr("role","button").bind("mouseenter"+this.eventNamespace,function(){d.disabled||this===L&&a(this).addClass("ui-state-active")}).bind("mouseleave"+
this.eventNamespace,function(){d.disabled||a(this).removeClass(e)}).bind("click"+this.eventNamespace,function(b){d.disabled&&(b.preventDefault(),b.stopImmediatePropagation())});this.element.bind("focus"+this.eventNamespace,function(){b.buttonElement.addClass("ui-state-focus")}).bind("blur"+this.eventNamespace,function(){b.buttonElement.removeClass("ui-state-focus")});c&&(this.element.bind("change"+this.eventNamespace,function(){H||b.refresh()}),this.buttonElement.bind("mousedown"+this.eventNamespace,
function(b){d.disabled||(H=!1,N=b.pageX,O=b.pageY)}).bind("mouseup"+this.eventNamespace,function(b){if(!d.disabled&&(N!==b.pageX||O!==b.pageY))H=!0}));"checkbox"===this.type?this.buttonElement.bind("click"+this.eventNamespace,function(){if(d.disabled||H)return!1}):"radio"===this.type?this.buttonElement.bind("click"+this.eventNamespace,function(){if(d.disabled||H)return!1;a(this).addClass("ui-state-active");b.buttonElement.attr("aria-pressed","true");var c=b.element[0];P(c).not(c).map(function(){return a(this).button("widget")[0]}).removeClass("ui-state-active").attr("aria-pressed",
"false")}):(this.buttonElement.bind("mousedown"+this.eventNamespace,function(){if(d.disabled)return!1;a(this).addClass("ui-state-active");L=this;b.document.one("mouseup",function(){L=null})}).bind("mouseup"+this.eventNamespace,function(){if(d.disabled)return!1;a(this).removeClass("ui-state-active")}).bind("keydown"+this.eventNamespace,function(b){if(d.disabled)return!1;(b.keyCode===a.ui.keyCode.SPACE||b.keyCode===a.ui.keyCode.ENTER)&&a(this).addClass("ui-state-active")}).bind("keyup"+this.eventNamespace+
" blur"+this.eventNamespace,function(){a(this).removeClass("ui-state-active")}),this.buttonElement.is("a")&&this.buttonElement.keyup(function(b){b.keyCode===a.ui.keyCode.SPACE&&a(this).click()}));this._setOption("disabled",d.disabled);this._resetButton()},_determineButtonType:function(){var b,d;this.type=this.element.is("[type\x3dcheckbox]")?"checkbox":this.element.is("[type\x3dradio]")?"radio":this.element.is("input")?"input":"button";"checkbox"===this.type||"radio"===this.type?(b=this.element.parents().last(),
d="label[for\x3d'"+this.element.attr("id")+"']",this.buttonElement=b.find(d),this.buttonElement.length||(b=b.length?b.siblings():this.element.siblings(),this.buttonElement=b.filter(d),this.buttonElement.length||(this.buttonElement=b.find(d))),this.element.addClass("ui-helper-hidden-accessible"),(b=this.element.is(":checked"))&&this.buttonElement.addClass("ui-state-active"),this.buttonElement.prop("aria-pressed",b)):this.buttonElement=this.element},widget:function(){return this.buttonElement},_destroy:function(){this.element.removeClass("ui-helper-hidden-accessible");
this.buttonElement.removeClass("ui-button ui-widget ui-state-default ui-corner-all ui-state-hover ui-state-active  ui-button-icons-only ui-button-icon-only ui-button-text-icons ui-button-text-icon-primary ui-button-text-icon-secondary ui-button-text-only").removeAttr("role").removeAttr("aria-pressed").html(this.buttonElement.find(".ui-button-text").html());this.hasTitle||this.buttonElement.removeAttr("title")},_setOption:function(b,d){this._super(b,d);"disabled"===b?d?this.element.prop("disabled",
!0):this.element.prop("disabled",!1):this._resetButton()},refresh:function(){var b=this.element.is("input, button")?this.element.is(":disabled"):this.element.hasClass("ui-button-disabled");b!==this.options.disabled&&this._setOption("disabled",b);"radio"===this.type?P(this.element[0]).each(function(){a(this).is(":checked")?a(this).button("widget").addClass("ui-state-active").attr("aria-pressed","true"):a(this).button("widget").removeClass("ui-state-active").attr("aria-pressed","false")}):"checkbox"===
this.type&&(this.element.is(":checked")?this.buttonElement.addClass("ui-state-active").attr("aria-pressed","true"):this.buttonElement.removeClass("ui-state-active").attr("aria-pressed","false"))},_resetButton:function(){if("input"===this.type)this.options.label&&this.element.val(this.options.label);else{var b=this.buttonElement.removeClass("ui-button-icons-only ui-button-icon-only ui-button-text-icons ui-button-text-icon-primary ui-button-text-icon-secondary ui-button-text-only"),d=a("\x3cspan\x3e\x3c/span\x3e",
this.document[0]).addClass("ui-button-text").html(this.options.label).appendTo(b.empty()).text(),c=this.options.icons,e=c.primary&&c.secondary,f=[];c.primary||c.secondary?(this.options.text&&f.push("ui-button-text-icon"+(e?"s":c.primary?"-primary":"-secondary")),c.primary&&b.prepend("\x3cspan class\x3d'ui-button-icon-primary ui-icon "+c.primary+"'\x3e\x3c/span\x3e"),c.secondary&&b.append("\x3cspan class\x3d'ui-button-icon-secondary ui-icon "+c.secondary+"'\x3e\x3c/span\x3e"),this.options.text||(f.push(e?
"ui-button-icons-only":"ui-button-icon-only"),this.hasTitle||b.attr("title",a.trim(d)))):f.push("ui-button-text-only");b.addClass(f.join(" "))}}});a.widget("ui.buttonset",{version:"1.10.3",options:{items:"button, input[type\x3dbutton], input[type\x3dsubmit], input[type\x3dreset], input[type\x3dcheckbox], input[type\x3dradio], a, :data(ui-button)"},_create:function(){this.element.addClass("ui-buttonset")},_init:function(){this.refresh()},_setOption:function(b,d){"disabled"===b&&this.buttons.button("option",
b,d);this._super(b,d)},refresh:function(){var b="rtl"===this.element.css("direction");this.buttons=this.element.find(this.options.items).filter(":ui-button").button("refresh").end().not(":ui-button").button().end().map(function(){return a(this).button("widget")[0]}).removeClass("ui-corner-all ui-corner-left ui-corner-right").filter(":first").addClass(b?"ui-corner-right":"ui-corner-left").end().filter(":last").addClass(b?"ui-corner-left":"ui-corner-right").end().end()},_destroy:function(){this.element.removeClass("ui-buttonset");
this.buttons.map(function(){return a(this).button("widget")[0]}).removeClass("ui-corner-left ui-corner-right").end().button("destroy")}});var t=a,V={buttons:!0,height:!0,maxHeight:!0,maxWidth:!0,minHeight:!0,minWidth:!0,width:!0},W={maxHeight:!0,maxWidth:!0,minHeight:!0,minWidth:!0};t.widget("ui.dialog",{version:"1.10.3",options:{appendTo:"body",autoOpen:!0,buttons:[],closeOnEscape:!0,closeText:"close",dialogClass:"",draggable:!0,hide:null,height:"auto",maxHeight:null,maxWidth:null,minHeight:150,
minWidth:150,modal:!1,position:{my:"center",at:"center",of:window,collision:"fit",using:function(b){var d=t(this).css(b).offset().top;0>d&&t(this).css("top",b.top-d)}},resizable:!0,show:null,title:null,width:300,beforeClose:null,close:null,drag:null,dragStart:null,dragStop:null,focus:null,open:null,resize:null,resizeStart:null,resizeStop:null},_create:function(){this.originalCss={display:this.element[0].style.display,width:this.element[0].style.width,minHeight:this.element[0].style.minHeight,maxHeight:this.element[0].style.maxHeight,
height:this.element[0].style.height};this.originalPosition={parent:this.element.parent(),index:this.element.parent().children().index(this.element)};this.originalTitle=this.element.attr("title");this.options.title=this.options.title||this.originalTitle;this._createWrapper();this.element.show().removeAttr("title").addClass("ui-dialog-content ui-widget-content").appendTo(this.uiDialog);this._createTitlebar();this._createButtonPane();this.options.draggable&&t.fn.draggable&&this._makeDraggable();this.options.resizable&&
t.fn.resizable&&this._makeResizable();this._isOpen=!1},_init:function(){this.options.autoOpen&&this.open()},_appendTo:function(){var b=this.options.appendTo;return b&&(b.jquery||b.nodeType)?t(b):this.document.find(b||"body").eq(0)},_destroy:function(){var b,d=this.originalPosition;this._destroyOverlay();this.element.removeUniqueId().removeClass("ui-dialog-content ui-widget-content").css(this.originalCss).detach();this.uiDialog.stop(!0,!0).remove();this.originalTitle&&this.element.attr("title",this.originalTitle);
b=d.parent.children().eq(d.index);b.length&&b[0]!==this.element[0]?b.before(this.element):d.parent.append(this.element)},widget:function(){return this.uiDialog},disable:t.noop,enable:t.noop,close:function(b){var d=this;this._isOpen&&!1!==this._trigger("beforeClose",b)&&(this._isOpen=!1,this._destroyOverlay(),this.opener.filter(":focusable").focus().length||t(this.document[0].activeElement).blur(),this._hide(this.uiDialog,this.options.hide,function(){d._trigger("close",b)}))},isOpen:function(){return this._isOpen},
moveToTop:function(){this._moveToTop()},_moveToTop:function(b,d){var a=!!this.uiDialog.nextAll(":visible").insertBefore(this.uiDialog).length;a&&!d&&this._trigger("focus",b);return a},open:function(){var b=this;this._isOpen?this._moveToTop()&&this._focusTabbable():(this._isOpen=!0,this.opener=t(this.document[0].activeElement),this._size(),this._position(),this._createOverlay(),this._moveToTop(null,!0),this._show(this.uiDialog,this.options.show,function(){b._focusTabbable();b._trigger("focus")}),this._trigger("open"))},
_focusTabbable:function(){var b=this.element.find("[autofocus]");b.length||(b=this.element.find(":tabbable"));b.length||(b=this.uiDialogButtonPane.find(":tabbable"));b.length||(b=this.uiDialogTitlebarClose.filter(":tabbable"));b.length||(b=this.uiDialog);b.eq(0).focus()},_keepFocus:function(b){function d(){var b=this.document[0].activeElement;this.uiDialog[0]===b||t.contains(this.uiDialog[0],b)||this._focusTabbable()}b.preventDefault();d.call(this);this._delay(d)},_createWrapper:function(){this.uiDialog=
t("\x3cdiv\x3e").addClass("ui-dialog ui-widget ui-widget-content ui-corner-all ui-front "+this.options.dialogClass).hide().attr({tabIndex:-1,role:"dialog"}).appendTo(this._appendTo());this._on(this.uiDialog,{keydown:function(b){if(this.options.closeOnEscape&&!b.isDefaultPrevented()&&b.keyCode&&b.keyCode===t.ui.keyCode.ESCAPE)b.preventDefault(),this.close(b);else if(b.keyCode===t.ui.keyCode.TAB){var d=this.uiDialog.find(":tabbable"),a=d.filter(":first"),d=d.filter(":last");if((b.target===d[0]||b.target===
this.uiDialog[0])&&!b.shiftKey)a.focus(1),b.preventDefault();else if((b.target===a[0]||b.target===this.uiDialog[0])&&b.shiftKey)d.focus(1),b.preventDefault()}},mousedown:function(b){this._moveToTop(b)&&this._focusTabbable()}});this.element.find("[aria-describedby]").length||this.uiDialog.attr({"aria-describedby":this.element.uniqueId().attr("id")})},_createTitlebar:function(){var b;this.uiDialogTitlebar=t("\x3cdiv\x3e").addClass("ui-dialog-titlebar ui-widget-header ui-corner-all ui-helper-clearfix").prependTo(this.uiDialog);
this._on(this.uiDialogTitlebar,{mousedown:function(b){t(b.target).closest(".ui-dialog-titlebar-close")||this.uiDialog.focus()}});this.uiDialogTitlebarClose=t("\x3cbutton\x3e\x3c/button\x3e").button({label:this.options.closeText,icons:{primary:"ui-icon-closethick"},text:!1}).addClass("ui-dialog-titlebar-close").appendTo(this.uiDialogTitlebar);this._on(this.uiDialogTitlebarClose,{click:function(b){b.preventDefault();this.close(b)}});b=t("\x3cspan\x3e").uniqueId().addClass("ui-dialog-title").prependTo(this.uiDialogTitlebar);
this._title(b);this.uiDialog.attr({"aria-labelledby":b.attr("id")})},_title:function(b){this.options.title||b.html("\x26#160;");b.text(this.options.title)},_createButtonPane:function(){this.uiDialogButtonPane=t("\x3cdiv\x3e").addClass("ui-dialog-buttonpane ui-widget-content ui-helper-clearfix");this.uiButtonSet=t("\x3cdiv\x3e").addClass("ui-dialog-buttonset").appendTo(this.uiDialogButtonPane);this._createButtons()},_createButtons:function(){var b=this,d=this.options.buttons;this.uiDialogButtonPane.remove();
this.uiButtonSet.empty();t.isEmptyObject(d)||t.isArray(d)&&!d.length?this.uiDialog.removeClass("ui-dialog-buttons"):(t.each(d,function(d,a){var c,e;a=t.isFunction(a)?{click:a,text:d}:a;a=t.extend({type:"button"},a);c=a.click;a.click=function(){c.apply(b.element[0],arguments)};e={icons:a.icons,text:a.showText};delete a.icons;delete a.showText;t("\x3cbutton\x3e\x3c/button\x3e",a).button(e).appendTo(b.uiButtonSet)}),this.uiDialog.addClass("ui-dialog-buttons"),this.uiDialogButtonPane.appendTo(this.uiDialog))},
_makeDraggable:function(){function b(b){return{position:b.position,offset:b.offset}}var d=this,a=this.options;this.uiDialog.draggable({cancel:".ui-dialog-content, .ui-dialog-titlebar-close",handle:".ui-dialog-titlebar",containment:"document",start:function(a,c){t(this).addClass("ui-dialog-dragging");d._blockFrames();d._trigger("dragStart",a,b(c))},drag:function(a,c){d._trigger("drag",a,b(c))},stop:function(c,e){a.position=[e.position.left-d.document.scrollLeft(),e.position.top-d.document.scrollTop()];
t(this).removeClass("ui-dialog-dragging");d._unblockFrames();d._trigger("dragStop",c,b(e))}})},_makeResizable:function(){function b(b){return{originalPosition:b.originalPosition,originalSize:b.originalSize,position:b.position,size:b.size}}var d=this,a=this.options,c=a.resizable,e=this.uiDialog.css("position"),c="string"===typeof c?c:"n,e,s,w,se,sw,ne,nw";this.uiDialog.resizable({cancel:".ui-dialog-content",containment:"document",alsoResize:this.element,maxWidth:a.maxWidth,maxHeight:a.maxHeight,minWidth:a.minWidth,
minHeight:this._minHeight(),handles:c,start:function(a,c){t(this).addClass("ui-dialog-resizing");d._blockFrames();d._trigger("resizeStart",a,b(c))},resize:function(a,c){d._trigger("resize",a,b(c))},stop:function(c,e){a.height=t(this).height();a.width=t(this).width();t(this).removeClass("ui-dialog-resizing");d._unblockFrames();d._trigger("resizeStop",c,b(e))}}).css("position",e)},_minHeight:function(){var b=this.options;return"auto"===b.height?b.minHeight:Math.min(b.minHeight,b.height)},_position:function(){var b=
this.uiDialog.is(":visible");b||this.uiDialog.show();this.uiDialog.position(this.options.position);b||this.uiDialog.hide()},_setOptions:function(b){var d=this,a=!1,c={};t.each(b,function(b,e){d._setOption(b,e);b in V&&(a=!0);b in W&&(c[b]=e)});a&&(this._size(),this._position());this.uiDialog.is(":data(ui-resizable)")&&this.uiDialog.resizable("option",c)},_setOption:function(b,d){var a,c=this.uiDialog;"dialogClass"===b&&c.removeClass(this.options.dialogClass).addClass(d);"disabled"!==b&&(this._super(b,
d),"appendTo"===b&&this.uiDialog.appendTo(this._appendTo()),"buttons"===b&&this._createButtons(),"closeText"===b&&this.uiDialogTitlebarClose.button({label:""+d}),"draggable"===b&&((a=c.is(":data(ui-draggable)"))&&!d&&c.draggable("destroy"),!a&&d&&this._makeDraggable()),"position"===b&&this._position(),"resizable"===b&&((a=c.is(":data(ui-resizable)"))&&!d&&c.resizable("destroy"),a&&"string"===typeof d&&c.resizable("option","handles",d),!a&&!1!==d&&this._makeResizable()),"title"===b&&this._title(this.uiDialogTitlebar.find(".ui-dialog-title")))},
_size:function(){var b,d,a,c=this.options;this.element.show().css({width:"auto",minHeight:0,maxHeight:"none",height:0});c.minWidth>c.width&&(c.width=c.minWidth);b=this.uiDialog.css({height:"auto",width:c.width}).outerHeight();d=Math.max(0,c.minHeight-b);a="number"===typeof c.maxHeight?Math.max(0,c.maxHeight-b):"none";"auto"===c.height?this.element.css({minHeight:d,maxHeight:a,height:"auto"}):this.element.height(Math.max(0,c.height-b));this.uiDialog.is(":data(ui-resizable)")&&this.uiDialog.resizable("option",
"minHeight",this._minHeight())},_blockFrames:function(){this.iframeBlocks=this.document.find("iframe").map(function(){var b=t(this);return t("\x3cdiv\x3e").css({position:"absolute",width:b.outerWidth(),height:b.outerHeight()}).appendTo(b.parent()).offset(b.offset())[0]})},_unblockFrames:function(){this.iframeBlocks&&(this.iframeBlocks.remove(),delete this.iframeBlocks)},_allowInteraction:function(b){return t(b.target).closest(".ui-dialog").length?!0:!!t(b.target).closest(".ui-datepicker").length},
_createOverlay:function(){if(this.options.modal){var b=this,d=this.widgetFullName;t.ui.dialog.overlayInstances||this._delay(function(){t.ui.dialog.overlayInstances&&this.document.bind("focusin.dialog",function(a){b._allowInteraction(a)||(a.preventDefault(),t(".ui-dialog:visible:last .ui-dialog-content").data(d)._focusTabbable())})});this.overlay=t("\x3cdiv\x3e").addClass("ui-widget-overlay ui-front").appendTo(this._appendTo());this._on(this.overlay,{mousedown:"_keepFocus"});t.ui.dialog.overlayInstances++}},
_destroyOverlay:function(){this.options.modal&&this.overlay&&(t.ui.dialog.overlayInstances--,t.ui.dialog.overlayInstances||this.document.unbind("focusin.dialog"),this.overlay.remove(),this.overlay=null)}});t.ui.dialog.overlayInstances=0;!1!==t.uiBackCompat&&t.widget("ui.dialog",t.ui.dialog,{_position:function(){var b=this.options.position,d=[],a=[0,0],c;if(b){if("string"===typeof b||"object"===typeof b&&"0"in b)d=b.split?b.split(" "):[b[0],b[1]],1===d.length&&(d[1]=d[0]),t.each(["left","top"],function(b,
c){+d[b]===d[b]&&(a[b]=d[b],d[b]=c)}),b={my:d[0]+(0>a[0]?a[0]:"+"+a[0])+" "+d[1]+(0>a[1]?a[1]:"+"+a[1]),at:d.join(" ")};b=t.extend({},t.ui.dialog.prototype.options.position,b)}else b=t.ui.dialog.prototype.options.position;(c=this.uiDialog.is(":visible"))||this.uiDialog.show();this.uiDialog.position(b);c||this.uiDialog.hide()}});a.widget("ui.menu",{version:"1.10.3",defaultElement:"\x3cul\x3e",delay:300,options:{icons:{submenu:"ui-icon-carat-1-e"},menus:"ul",position:{my:"left top",at:"right top"},
role:"menu",blur:null,focus:null,select:null},_create:function(){this.activeMenu=this.element;this.mouseHandled=!1;this.element.uniqueId().addClass("ui-menu ui-widget ui-widget-content ui-corner-all").toggleClass("ui-menu-icons",!!this.element.find(".ui-icon").length).attr({role:this.options.role,tabIndex:0}).bind("click"+this.eventNamespace,a.proxy(function(b){this.options.disabled&&b.preventDefault()},this));this.options.disabled&&this.element.addClass("ui-state-disabled").attr("aria-disabled",
"true");this._on({"mousedown .ui-menu-item \x3e a":function(b){b.preventDefault()},"click .ui-state-disabled \x3e a":function(b){b.preventDefault()},"click .ui-menu-item:has(a)":function(b){var d=a(b.target).closest(".ui-menu-item");!this.mouseHandled&&d.not(".ui-state-disabled").length&&(this.mouseHandled=!0,this.select(b),d.has(".ui-menu").length?this.expand(b):this.element.is(":focus")||(this.element.trigger("focus",[!0]),this.active&&1===this.active.parents(".ui-menu").length&&clearTimeout(this.timer)))},
"mouseenter .ui-menu-item":function(b){var d=a(b.currentTarget);d.siblings().children(".ui-state-active").removeClass("ui-state-active");this.focus(b,d)},mouseleave:"collapseAll","mouseleave .ui-menu":"collapseAll",focus:function(b,d){var a=this.active||this.element.children(".ui-menu-item").eq(0);d||this.focus(b,a)},blur:function(b){this._delay(function(){a.contains(this.element[0],this.document[0].activeElement)||this.collapseAll(b)})},keydown:"_keydown"});this.refresh();this._on(this.document,
{click:function(b){a(b.target).closest(".ui-menu").length||this.collapseAll(b);this.mouseHandled=!1}})},_destroy:function(){this.element.removeAttr("aria-activedescendant").find(".ui-menu").addBack().removeClass("ui-menu ui-widget ui-widget-content ui-corner-all ui-menu-icons").removeAttr("role").removeAttr("tabIndex").removeAttr("aria-labelledby").removeAttr("aria-expanded").removeAttr("aria-hidden").removeAttr("aria-disabled").removeUniqueId().show();this.element.find(".ui-menu-item").removeClass("ui-menu-item").removeAttr("role").removeAttr("aria-disabled").children("a").removeUniqueId().removeClass("ui-corner-all ui-state-hover").removeAttr("tabIndex").removeAttr("role").removeAttr("aria-haspopup").children().each(function(){var b=
a(this);b.data("ui-menu-submenu-carat")&&b.remove()});this.element.find(".ui-menu-divider").removeClass("ui-menu-divider ui-widget-content")},_keydown:function(b){function d(b){return b.replace(/[\-\[\]{}()*+?.,\\\^$|#\s]/g,"\\$\x26")}var c,e,f,g,i=!0;switch(b.keyCode){case a.ui.keyCode.PAGE_UP:this.previousPage(b);break;case a.ui.keyCode.PAGE_DOWN:this.nextPage(b);break;case a.ui.keyCode.HOME:this._move("first","first",b);break;case a.ui.keyCode.END:this._move("last","last",b);break;case a.ui.keyCode.UP:this.previous(b);
break;case a.ui.keyCode.DOWN:this.next(b);break;case a.ui.keyCode.LEFT:this.collapse(b);break;case a.ui.keyCode.RIGHT:this.active&&!this.active.is(".ui-state-disabled")&&this.expand(b);break;case a.ui.keyCode.ENTER:case a.ui.keyCode.SPACE:this._activate(b);break;case a.ui.keyCode.ESCAPE:this.collapse(b);break;default:i=!1,c=this.previousFilter||"",e=String.fromCharCode(b.keyCode),f=!1,clearTimeout(this.filterTimer),e===c?f=!0:e=c+e,g=RegExp("^"+d(e),"i"),c=this.activeMenu.children(".ui-menu-item").filter(function(){return g.test(a(this).children("a").text())}),
c=f&&-1!==c.index(this.active.next())?this.active.nextAll(".ui-menu-item"):c,c.length||(e=String.fromCharCode(b.keyCode),g=RegExp("^"+d(e),"i"),c=this.activeMenu.children(".ui-menu-item").filter(function(){return g.test(a(this).children("a").text())})),c.length?(this.focus(b,c),1<c.length?(this.previousFilter=e,this.filterTimer=this._delay(function(){delete this.previousFilter},1E3)):delete this.previousFilter):delete this.previousFilter}i&&b.preventDefault()},_activate:function(b){this.active.is(".ui-state-disabled")||
(this.active.children("a[aria-haspopup\x3d'true']").length?this.expand(b):this.select(b))},refresh:function(){var b,d=this.options.icons.submenu;b=this.element.find(this.options.menus);b.filter(":not(.ui-menu)").addClass("ui-menu ui-widget ui-widget-content ui-corner-all").hide().attr({role:this.options.role,"aria-hidden":"true","aria-expanded":"false"}).each(function(){var b=a(this),c=b.prev("a"),e=a("\x3cspan\x3e").addClass("ui-menu-icon ui-icon "+d).data("ui-menu-submenu-carat",!0);c.attr("aria-haspopup",
"true").prepend(e);b.attr("aria-labelledby",c.attr("id"))});b=b.add(this.element);b.children(":not(.ui-menu-item):has(a)").addClass("ui-menu-item").attr("role","presentation").children("a").uniqueId().addClass("ui-corner-all").attr({tabIndex:-1,role:this._itemRole()});b.children(":not(.ui-menu-item)").each(function(){var b=a(this);/[^\-\u2014\u2013\s]/.test(b.text())||b.addClass("ui-widget-content ui-menu-divider")});b.children(".ui-state-disabled").attr("aria-disabled","true");this.active&&!a.contains(this.element[0],
this.active[0])&&this.blur()},_itemRole:function(){return{menu:"menuitem",listbox:"option"}[this.options.role]},_setOption:function(b,d){"icons"===b&&this.element.find(".ui-menu-icon").removeClass(this.options.icons.submenu).addClass(d.submenu);this._super(b,d)},focus:function(b,d){var a;this.blur(b,b&&"focus"===b.type);this._scrollIntoView(d);this.active=d.first();a=this.active.children("a").addClass("ui-state-focus");this.options.role&&this.element.attr("aria-activedescendant",a.attr("id"));this.active.parent().closest(".ui-menu-item").children("a:first").addClass("ui-state-active");
b&&"keydown"===b.type?this._close():this.timer=this._delay(function(){this._close()},this.delay);a=d.children(".ui-menu");a.length&&/^mouse/.test(b.type)&&this._startOpening(a);this.activeMenu=d.parent();this._trigger("focus",b,{item:d})},_scrollIntoView:function(b){var d,c,e;this._hasScroll()&&(d=parseFloat(a.css(this.activeMenu[0],"borderTopWidth"))||0,c=parseFloat(a.css(this.activeMenu[0],"paddingTop"))||0,d=b.offset().top-this.activeMenu.offset().top-d-c,c=this.activeMenu.scrollTop(),e=this.activeMenu.height(),
b=b.height(),0>d?this.activeMenu.scrollTop(c+d):d+b>e&&this.activeMenu.scrollTop(c+d-e+b))},blur:function(b,d){d||clearTimeout(this.timer);this.active&&(this.active.children("a").removeClass("ui-state-focus"),this.active=null,this._trigger("blur",b,{item:this.active}))},_startOpening:function(b){clearTimeout(this.timer);"true"===b.attr("aria-hidden")&&(this.timer=this._delay(function(){this._close();this._open(b)},this.delay))},_open:function(b){var d=a.extend({of:this.active},this.options.position);
clearTimeout(this.timer);this.element.find(".ui-menu").not(b.parents(".ui-menu")).hide().attr("aria-hidden","true");b.show().removeAttr("aria-hidden").attr("aria-expanded","true").position(d)},collapseAll:function(b,d){clearTimeout(this.timer);this.timer=this._delay(function(){var c=d?this.element:a(b&&b.target).closest(this.element.find(".ui-menu"));c.length||(c=this.element);this._close(c);this.blur(b);this.activeMenu=c},this.delay)},_close:function(b){b||(b=this.active?this.active.parent():this.element);
b.find(".ui-menu").hide().attr("aria-hidden","true").attr("aria-expanded","false").end().find("a.ui-state-active").removeClass("ui-state-active")},collapse:function(b){var d=this.active&&this.active.parent().closest(".ui-menu-item",this.element);d&&d.length&&(this._close(),this.focus(b,d))},expand:function(b){var d=this.active&&this.active.children(".ui-menu ").children(".ui-menu-item").first();d&&d.length&&(this._open(d.parent()),this._delay(function(){this.focus(b,d)}))},next:function(b){this._move("next",
"first",b)},previous:function(b){this._move("prev","last",b)},isFirstItem:function(){return this.active&&!this.active.prevAll(".ui-menu-item").length},isLastItem:function(){return this.active&&!this.active.nextAll(".ui-menu-item").length},_move:function(b,d,a){var c;this.active&&(c="first"===b||"last"===b?this.active["first"===b?"prevAll":"nextAll"](".ui-menu-item").eq(-1):this.active[b+"All"](".ui-menu-item").eq(0));if(!c||!c.length||!this.active)c=this.activeMenu.children(".ui-menu-item")[d]();
this.focus(a,c)},nextPage:function(b){var d,c,e;this.active?this.isLastItem()||(this._hasScroll()?(c=this.active.offset().top,e=this.element.height(),this.active.nextAll(".ui-menu-item").each(function(){d=a(this);return 0>d.offset().top-c-e}),this.focus(b,d)):this.focus(b,this.activeMenu.children(".ui-menu-item")[!this.active?"first":"last"]())):this.next(b)},previousPage:function(b){var d,c,e;this.active?this.isFirstItem()||(this._hasScroll()?(c=this.active.offset().top,e=this.element.height(),this.active.prevAll(".ui-menu-item").each(function(){d=
a(this);return 0<d.offset().top-c+e}),this.focus(b,d)):this.focus(b,this.activeMenu.children(".ui-menu-item").first())):this.next(b)},_hasScroll:function(){return this.element.outerHeight()<this.element.prop("scrollHeight")},select:function(b){this.active=this.active||a(b.target).closest(".ui-menu-item");var d={item:this.active};this.active.has(".ui-menu").length||this.collapseAll(b,!0);this._trigger("select",b,d)}});a.widget("ui.progressbar",{version:"1.10.3",options:{max:100,value:0,change:null,
complete:null},min:0,_create:function(){this.oldValue=this.options.value=this._constrainedValue();this.element.addClass("ui-progressbar ui-widget ui-widget-content ui-corner-all").attr({role:"progressbar","aria-valuemin":this.min});this.valueDiv=a("\x3cdiv class\x3d'ui-progressbar-value ui-widget-header ui-corner-left'\x3e\x3c/div\x3e").appendTo(this.element);this._refreshValue()},_destroy:function(){this.element.removeClass("ui-progressbar ui-widget ui-widget-content ui-corner-all").removeAttr("role").removeAttr("aria-valuemin").removeAttr("aria-valuemax").removeAttr("aria-valuenow");
this.valueDiv.remove()},value:function(b){if(void 0===b)return this.options.value;this.options.value=this._constrainedValue(b);this._refreshValue()},_constrainedValue:function(b){void 0===b&&(b=this.options.value);this.indeterminate=!1===b;"number"!==typeof b&&(b=0);return this.indeterminate?!1:Math.min(this.options.max,Math.max(this.min,b))},_setOptions:function(b){var d=b.value;delete b.value;this._super(b);this.options.value=this._constrainedValue(d);this._refreshValue()},_setOption:function(b,
d){"max"===b&&(d=Math.max(this.min,d));this._super(b,d)},_percentage:function(){return this.indeterminate?100:100*(this.options.value-this.min)/(this.options.max-this.min)},_refreshValue:function(){var b=this.options.value,d=this._percentage();this.valueDiv.toggle(this.indeterminate||b>this.min).toggleClass("ui-corner-right",b===this.options.max).width(d.toFixed(0)+"%");this.element.toggleClass("ui-progressbar-indeterminate",this.indeterminate);this.indeterminate?(this.element.removeAttr("aria-valuenow"),
this.overlayDiv||(this.overlayDiv=a("\x3cdiv class\x3d'ui-progressbar-overlay'\x3e\x3c/div\x3e").appendTo(this.valueDiv))):(this.element.attr({"aria-valuemax":this.options.max,"aria-valuenow":b}),this.overlayDiv&&(this.overlayDiv.remove(),this.overlayDiv=null));this.oldValue!==b&&(this.oldValue=b,this._trigger("change"));b===this.options.max&&this._trigger("complete")}});a.widget("ui.slider",a.ui.mouse,{version:"1.10.3",widgetEventPrefix:"slide",options:{animate:!1,distance:0,max:100,min:0,orientation:"horizontal",
range:!1,step:1,value:0,values:null,change:null,slide:null,start:null,stop:null},_create:function(){this._mouseSliding=this._keySliding=!1;this._animateOff=!0;this._handleIndex=null;this._detectOrientation();this._mouseInit();this.element.addClass("ui-slider ui-slider-"+this.orientation+" ui-widget ui-widget-content ui-corner-all");this._refresh();this._setOption("disabled",this.options.disabled);this._animateOff=!1},_refresh:function(){this._createRange();this._createHandles();this._setupEvents();
this._refreshValue()},_createHandles:function(){var b,d;b=this.options;var c=this.element.find(".ui-slider-handle").addClass("ui-state-default ui-corner-all"),e=[];d=b.values&&b.values.length||1;c.length>d&&(c.slice(d).remove(),c=c.slice(0,d));for(b=c.length;b<d;b++)e.push("\x3ca class\x3d'ui-slider-handle ui-state-default ui-corner-all' href\x3d'#'\x3e\x3c/a\x3e");this.handles=c.add(a(e.join("")).appendTo(this.element));this.handle=this.handles.eq(0);this.handles.each(function(b){a(this).data("ui-slider-handle-index",
b)})},_createRange:function(){var b=this.options,d="";b.range?(!0===b.range&&(b.values?b.values.length&&2!==b.values.length?b.values=[b.values[0],b.values[0]]:a.isArray(b.values)&&(b.values=b.values.slice(0)):b.values=[this._valueMin(),this._valueMin()]),!this.range||!this.range.length?(this.range=a("\x3cdiv\x3e\x3c/div\x3e").appendTo(this.element),d="ui-slider-range ui-widget-header ui-corner-all"):this.range.removeClass("ui-slider-range-min ui-slider-range-max").css({left:"",bottom:""}),this.range.addClass(d+
("min"===b.range||"max"===b.range?" ui-slider-range-"+b.range:""))):this.range=a([])},_setupEvents:function(){var b=this.handles.add(this.range).filter("a");this._off(b);this._on(b,this._handleEvents);this._hoverable(b);this._focusable(b)},_destroy:function(){this.handles.remove();this.range.remove();this.element.removeClass("ui-slider ui-slider-horizontal ui-slider-vertical ui-widget ui-widget-content ui-corner-all");this._mouseDestroy()},_mouseCapture:function(b){var d,c,e,f,g,i=this,h=this.options;
if(h.disabled)return!1;this.elementSize={width:this.element.outerWidth(),height:this.element.outerHeight()};this.elementOffset=this.element.offset();d=this._normValueFromMouse({x:b.pageX,y:b.pageY});c=this._valueMax()-this._valueMin()+1;this.handles.each(function(b){var g=Math.abs(d-i.values(b));if(c>g||c===g&&(b===i._lastChangedValue||i.values(b)===h.min))c=g,e=a(this),f=b});if(!1===this._start(b,f))return!1;this._mouseSliding=!0;this._handleIndex=f;e.addClass("ui-state-active").focus();g=e.offset();
this._clickOffset=!a(b.target).parents().addBack().is(".ui-slider-handle")?{left:0,top:0}:{left:b.pageX-g.left-e.width()/2,top:b.pageY-g.top-e.height()/2-(parseInt(e.css("borderTopWidth"),10)||0)-(parseInt(e.css("borderBottomWidth"),10)||0)+(parseInt(e.css("marginTop"),10)||0)};this.handles.hasClass("ui-state-hover")||this._slide(b,f,d);return this._animateOff=!0},_mouseStart:function(){return!0},_mouseDrag:function(b){var d=this._normValueFromMouse({x:b.pageX,y:b.pageY});this._slide(b,this._handleIndex,
d);return!1},_mouseStop:function(b){this.handles.removeClass("ui-state-active");this._mouseSliding=!1;this._stop(b,this._handleIndex);this._change(b,this._handleIndex);this._clickOffset=this._handleIndex=null;return this._animateOff=!1},_detectOrientation:function(){this.orientation="vertical"===this.options.orientation?"vertical":"horizontal"},_normValueFromMouse:function(b){var d;"horizontal"===this.orientation?(d=this.elementSize.width,b=b.x-this.elementOffset.left-(this._clickOffset?this._clickOffset.left:
0)):(d=this.elementSize.height,b=b.y-this.elementOffset.top-(this._clickOffset?this._clickOffset.top:0));d=b/d;1<d&&(d=1);0>d&&(d=0);"vertical"===this.orientation&&(d=1-d);b=this._valueMax()-this._valueMin();d=this._valueMin()+d*b;return this._trimAlignValue(d)},_start:function(b,d){var a={handle:this.handles[d],value:this.value()};this.options.values&&this.options.values.length&&(a.value=this.values(d),a.values=this.values());return this._trigger("start",b,a)},_slide:function(b,d,a){var c;if(this.options.values&&
this.options.values.length){c=this.values(d?0:1);if(2===this.options.values.length&&!0===this.options.range&&(0===d&&a>c||1===d&&a<c))a=c;a!==this.values(d)&&(c=this.values(),c[d]=a,b=this._trigger("slide",b,{handle:this.handles[d],value:a,values:c}),this.values(d?0:1),!1!==b&&this.values(d,a,!0))}else a!==this.value()&&(b=this._trigger("slide",b,{handle:this.handles[d],value:a}),!1!==b&&this.value(a))},_stop:function(b,a){var c={handle:this.handles[a],value:this.value()};this.options.values&&this.options.values.length&&
(c.value=this.values(a),c.values=this.values());this._trigger("stop",b,c)},_change:function(b,a){if(!this._keySliding&&!this._mouseSliding){var c={handle:this.handles[a],value:this.value()};this.options.values&&this.options.values.length&&(c.value=this.values(a),c.values=this.values());this._lastChangedValue=a;this._trigger("change",b,c)}},value:function(b){if(arguments.length)this.options.value=this._trimAlignValue(b),this._refreshValue(),this._change(null,0);else return this._value()},values:function(b,
d){var c,e,f;if(1<arguments.length)this.options.values[b]=this._trimAlignValue(d),this._refreshValue(),this._change(null,b);else if(arguments.length)if(a.isArray(arguments[0])){c=this.options.values;e=arguments[0];for(f=0;f<c.length;f+=1)c[f]=this._trimAlignValue(e[f]),this._change(null,f);this._refreshValue()}else return this.options.values&&this.options.values.length?this._values(b):this.value();else return this._values()},_setOption:function(b,d){var c,e=0;"range"===b&&!0===this.options.range&&
("min"===d?(this.options.value=this._values(0),this.options.values=null):"max"===d&&(this.options.value=this._values(this.options.values.length-1),this.options.values=null));a.isArray(this.options.values)&&(e=this.options.values.length);a.Widget.prototype._setOption.apply(this,arguments);switch(b){case "orientation":this._detectOrientation();this.element.removeClass("ui-slider-horizontal ui-slider-vertical").addClass("ui-slider-"+this.orientation);this._refreshValue();break;case "value":this._animateOff=
!0;this._refreshValue();this._change(null,0);this._animateOff=!1;break;case "values":this._animateOff=!0;this._refreshValue();for(c=0;c<e;c+=1)this._change(null,c);this._animateOff=!1;break;case "min":case "max":this._animateOff=!0;this._refreshValue();this._animateOff=!1;break;case "range":this._animateOff=!0,this._refresh(),this._animateOff=!1}},_value:function(){var b=this.options.value;return b=this._trimAlignValue(b)},_values:function(b){var a,c;if(arguments.length)return a=this.options.values[b],
a=this._trimAlignValue(a);if(this.options.values&&this.options.values.length){a=this.options.values.slice();for(c=0;c<a.length;c+=1)a[c]=this._trimAlignValue(a[c]);return a}return[]},_trimAlignValue:function(b){if(b<=this._valueMin())return this._valueMin();if(b>=this._valueMax())return this._valueMax();var a=0<this.options.step?this.options.step:1,c=(b-this._valueMin())%a;b-=c;2*Math.abs(c)>=a&&(b+=0<c?a:-a);return parseFloat(b.toFixed(5))},_valueMin:function(){return this.options.min},_valueMax:function(){return this.options.max},
_refreshValue:function(){var b,d,c,e,f,g=this.options.range,i=this.options,h=this,l=!this._animateOff?i.animate:!1,k={};if(this.options.values&&this.options.values.length)this.handles.each(function(c){d=100*((h.values(c)-h._valueMin())/(h._valueMax()-h._valueMin()));k["horizontal"===h.orientation?"left":"bottom"]=d+"%";a(this).stop(1,1)[l?"animate":"css"](k,i.animate);if(!0===h.options.range)if("horizontal"===h.orientation){if(0===c)h.range.stop(1,1)[l?"animate":"css"]({left:d+"%"},i.animate);if(1===
c)h.range[l?"animate":"css"]({width:d-b+"%"},{queue:!1,duration:i.animate})}else{if(0===c)h.range.stop(1,1)[l?"animate":"css"]({bottom:d+"%"},i.animate);if(1===c)h.range[l?"animate":"css"]({height:d-b+"%"},{queue:!1,duration:i.animate})}b=d});else{c=this.value();e=this._valueMin();f=this._valueMax();d=f!==e?100*((c-e)/(f-e)):0;k["horizontal"===this.orientation?"left":"bottom"]=d+"%";this.handle.stop(1,1)[l?"animate":"css"](k,i.animate);if("min"===g&&"horizontal"===this.orientation)this.range.stop(1,
1)[l?"animate":"css"]({width:d+"%"},i.animate);if("max"===g&&"horizontal"===this.orientation)this.range[l?"animate":"css"]({width:100-d+"%"},{queue:!1,duration:i.animate});if("min"===g&&"vertical"===this.orientation)this.range.stop(1,1)[l?"animate":"css"]({height:d+"%"},i.animate);if("max"===g&&"vertical"===this.orientation)this.range[l?"animate":"css"]({height:100-d+"%"},{queue:!1,duration:i.animate})}},_handleEvents:{keydown:function(b){var c,e,f,g=a(b.target).data("ui-slider-handle-index");switch(b.keyCode){case a.ui.keyCode.HOME:case a.ui.keyCode.END:case a.ui.keyCode.PAGE_UP:case a.ui.keyCode.PAGE_DOWN:case a.ui.keyCode.UP:case a.ui.keyCode.RIGHT:case a.ui.keyCode.DOWN:case a.ui.keyCode.LEFT:if(b.preventDefault(),
!this._keySliding&&(this._keySliding=!0,a(b.target).addClass("ui-state-active"),c=this._start(b,g),!1===c))return}f=this.options.step;c=this.options.values&&this.options.values.length?e=this.values(g):e=this.value();switch(b.keyCode){case a.ui.keyCode.HOME:e=this._valueMin();break;case a.ui.keyCode.END:e=this._valueMax();break;case a.ui.keyCode.PAGE_UP:e=this._trimAlignValue(c+(this._valueMax()-this._valueMin())/5);break;case a.ui.keyCode.PAGE_DOWN:e=this._trimAlignValue(c-(this._valueMax()-this._valueMin())/
5);break;case a.ui.keyCode.UP:case a.ui.keyCode.RIGHT:if(c===this._valueMax())return;e=this._trimAlignValue(c+f);break;case a.ui.keyCode.DOWN:case a.ui.keyCode.LEFT:if(c===this._valueMin())return;e=this._trimAlignValue(c-f)}this._slide(b,g,e)},click:function(b){b.preventDefault()},keyup:function(b){var c=a(b.target).data("ui-slider-handle-index");this._keySliding&&(this._keySliding=!1,this._stop(b,c),this._change(b,c),a(b.target).removeClass("ui-state-active"))}}});var G=function(b){return function(){var a=
this.element.val();b.apply(this,arguments);this._refresh();a!==this.element.val()&&this._trigger("change")}};a.widget("ui.spinner",{version:"1.10.3",defaultElement:"\x3cinput\x3e",widgetEventPrefix:"spin",options:{culture:null,icons:{down:"ui-icon-triangle-1-s",up:"ui-icon-triangle-1-n"},incremental:!0,max:null,min:null,numberFormat:null,page:10,step:1,change:null,spin:null,start:null,stop:null},_create:function(){this._setOption("max",this.options.max);this._setOption("min",this.options.min);this._setOption("step",
this.options.step);this._value(this.element.val(),!0);this._draw();this._on(this._events);this._refresh();this._on(this.window,{beforeunload:function(){this.element.removeAttr("autocomplete")}})},_getCreateOptions:function(){var b={},c=this.element;a.each(["min","max","step"],function(a,e){var f=c.attr(e);void 0!==f&&f.length&&(b[e]=f)});return b},_events:{keydown:function(b){this._start(b)&&this._keydown(b)&&b.preventDefault()},keyup:"_stop",focus:function(){this.previous=this.element.val()},blur:function(b){this.cancelBlur?
delete this.cancelBlur:(this._stop(),this._refresh(),this.previous!==this.element.val()&&this._trigger("change",b))},mousewheel:function(b,a){if(a){if(!this.spinning&&!this._start(b))return!1;this._spin((0<a?1:-1)*this.options.step,b);clearTimeout(this.mousewheelTimer);this.mousewheelTimer=this._delay(function(){this.spinning&&this._stop(b)},100);b.preventDefault()}},"mousedown .ui-spinner-button":function(b){function c(){this.element[0]!==this.document[0].activeElement&&(this.element.focus(),this.previous=
e,this._delay(function(){this.previous=e}))}var e;e=this.element[0]===this.document[0].activeElement?this.previous:this.element.val();b.preventDefault();c.call(this);this.cancelBlur=!0;this._delay(function(){delete this.cancelBlur;c.call(this)});!1!==this._start(b)&&this._repeat(null,a(b.currentTarget).hasClass("ui-spinner-up")?1:-1,b)},"mouseup .ui-spinner-button":"_stop","mouseenter .ui-spinner-button":function(b){if(a(b.currentTarget).hasClass("ui-state-active")){if(!1===this._start(b))return!1;
this._repeat(null,a(b.currentTarget).hasClass("ui-spinner-up")?1:-1,b)}},"mouseleave .ui-spinner-button":"_stop"},_draw:function(){var b=this.uiSpinner=this.element.addClass("ui-spinner-input").attr("autocomplete","off").wrap(this._uiSpinnerHtml()).parent().append(this._buttonHtml());this.element.attr("role","spinbutton");this.buttons=b.find(".ui-spinner-button").attr("tabIndex",-1).button().removeClass("ui-corner-all");this.buttons.height()>Math.ceil(0.5*b.height())&&0<b.height()&&b.height(b.height());
this.options.disabled&&this.disable()},_keydown:function(b){var c=this.options,e=a.ui.keyCode;switch(b.keyCode){case e.UP:return this._repeat(null,1,b),!0;case e.DOWN:return this._repeat(null,-1,b),!0;case e.PAGE_UP:return this._repeat(null,c.page,b),!0;case e.PAGE_DOWN:return this._repeat(null,-c.page,b),!0}return!1},_uiSpinnerHtml:function(){return"\x3cspan class\x3d'ui-spinner ui-widget ui-widget-content ui-corner-all'\x3e\x3c/span\x3e"},_buttonHtml:function(){return"\x3ca class\x3d'ui-spinner-button ui-spinner-up ui-corner-tr'\x3e\x3cspan class\x3d'ui-icon "+
this.options.icons.up+"'\x3e\x26#9650;\x3c/span\x3e\x3c/a\x3e\x3ca class\x3d'ui-spinner-button ui-spinner-down ui-corner-br'\x3e\x3cspan class\x3d'ui-icon "+this.options.icons.down+"'\x3e\x26#9660;\x3c/span\x3e\x3c/a\x3e"},_start:function(b){if(!this.spinning&&!1===this._trigger("start",b))return!1;this.counter||(this.counter=1);return this.spinning=!0},_repeat:function(b,a,c){b=b||500;clearTimeout(this.timer);this.timer=this._delay(function(){this._repeat(40,a,c)},b);this._spin(a*this.options.step,
c)},_spin:function(b,a){var c=this.value()||0;this.counter||(this.counter=1);c=this._adjustValue(c+b*this._increment(this.counter));if(!this.spinning||!1!==this._trigger("spin",a,{value:c}))this._value(c),this.counter++},_increment:function(b){var c=this.options.incremental;return c?a.isFunction(c)?c(b):Math.floor(b*b*b/5E4-b*b/500+17*b/200+1):1},_precision:function(){var b=this._precisionOf(this.options.step);null!==this.options.min&&(b=Math.max(b,this._precisionOf(this.options.min)));return b},
_precisionOf:function(b){b=b.toString();var a=b.indexOf(".");return-1===a?0:b.length-a-1},_adjustValue:function(b){var a,c=this.options;a=null!==c.min?c.min:0;b=Math.round((b-a)/c.step)*c.step;b=a+b;b=parseFloat(b.toFixed(this._precision()));return null!==c.max&&b>c.max?c.max:null!==c.min&&b<c.min?c.min:b},_stop:function(b){this.spinning&&(clearTimeout(this.timer),clearTimeout(this.mousewheelTimer),this.counter=0,this.spinning=!1,this._trigger("stop",b))},_setOption:function(b,a){if("culture"===b||
"numberFormat"===b){var c=this._parse(this.element.val());this.options[b]=a;this.element.val(this._format(c))}else{if("max"===b||"min"===b||"step"===b)"string"===typeof a&&(a=this._parse(a));"icons"===b&&(this.buttons.first().find(".ui-icon").removeClass(this.options.icons.up).addClass(a.up),this.buttons.last().find(".ui-icon").removeClass(this.options.icons.down).addClass(a.down));this._super(b,a);"disabled"===b&&(a?(this.element.prop("disabled",!0),this.buttons.button("disable")):(this.element.prop("disabled",
!1),this.buttons.button("enable")))}},_setOptions:G(function(b){this._super(b);this._value(this.element.val())}),_parse:function(b){"string"===typeof b&&""!==b&&(b=window.Globalize&&this.options.numberFormat?Globalize.parseFloat(b,10,this.options.culture):+b);return""===b||isNaN(b)?null:b},_format:function(b){return""===b?"":window.Globalize&&this.options.numberFormat?Globalize.format(b,this.options.numberFormat,this.options.culture):b},_refresh:function(){this.element.attr({"aria-valuemin":this.options.min,
"aria-valuemax":this.options.max,"aria-valuenow":this._parse(this.element.val())})},_value:function(b,a){var c;""!==b&&(c=this._parse(b),null!==c&&(a||(c=this._adjustValue(c)),b=this._format(c)));this.element.val(b);this._refresh()},_destroy:function(){this.element.removeClass("ui-spinner-input").prop("disabled",!1).removeAttr("autocomplete").removeAttr("role").removeAttr("aria-valuemin").removeAttr("aria-valuemax").removeAttr("aria-valuenow");this.uiSpinner.replaceWith(this.element)},stepUp:G(function(b){this._stepUp(b)}),
_stepUp:function(b){this._start()&&(this._spin((b||1)*this.options.step),this._stop())},stepDown:G(function(b){this._stepDown(b)}),_stepDown:function(b){this._start()&&(this._spin((b||1)*-this.options.step),this._stop())},pageUp:G(function(b){this._stepUp((b||1)*this.options.page)}),pageDown:G(function(b){this._stepDown((b||1)*this.options.page)}),value:function(b){if(!arguments.length)return this._parse(this.element.val());G(this._value).call(this,b)},widget:function(){return this.uiSpinner}});var R=
function(b){return 1<b.hash.length&&decodeURIComponent(b.href.replace(Q,""))===decodeURIComponent(location.href.replace(Q,""))},X=0,Q=/#.*$/;a.widget("ui.tabs",{version:"1.10.3",delay:300,options:{active:null,collapsible:!1,event:"click",heightStyle:"content",hide:null,show:null,activate:null,beforeActivate:null,beforeLoad:null,load:null},_create:function(){var b=this,c=this.options;this.running=!1;this.element.addClass("ui-tabs ui-widget ui-widget-content ui-corner-all").toggleClass("ui-tabs-collapsible",
c.collapsible).delegate(".ui-tabs-nav \x3e li","mousedown"+this.eventNamespace,function(b){a(this).is(".ui-state-disabled")&&b.preventDefault()}).delegate(".ui-tabs-anchor","focus"+this.eventNamespace,function(){a(this).closest("li").is(".ui-state-disabled")&&this.blur()});this._processTabs();c.active=this._initialActive();a.isArray(c.disabled)&&(c.disabled=a.unique(c.disabled.concat(a.map(this.tabs.filter(".ui-state-disabled"),function(a){return b.tabs.index(a)}))).sort());this.active=!1!==this.options.active&&
this.anchors.length?this._findActive(c.active):a();this._refresh();this.active.length&&this.load(c.active)},_initialActive:function(){var b=this.options.active,c=this.options.collapsible,e=location.hash.substring(1);if(null===b&&(e&&this.tabs.each(function(c,d){if(a(d).attr("aria-controls")===e)return b=c,!1}),null===b&&(b=this.tabs.index(this.tabs.filter(".ui-tabs-active"))),null===b||-1===b))b=this.tabs.length?0:!1;!1!==b&&(b=this.tabs.index(this.tabs.eq(b)),-1===b&&(b=c?!1:0));!c&&(!1===b&&this.anchors.length)&&
(b=0);return b},_getCreateEventData:function(){return{tab:this.active,panel:!this.active.length?a():this._getPanelForTab(this.active)}},_tabKeydown:function(b){var c=a(this.document[0].activeElement).closest("li"),e=this.tabs.index(c),f=!0;if(!this._handlePageNav(b)){switch(b.keyCode){case a.ui.keyCode.RIGHT:case a.ui.keyCode.DOWN:e++;break;case a.ui.keyCode.UP:case a.ui.keyCode.LEFT:f=!1;e--;break;case a.ui.keyCode.END:e=this.anchors.length-1;break;case a.ui.keyCode.HOME:e=0;break;case a.ui.keyCode.SPACE:b.preventDefault();
clearTimeout(this.activating);this._activate(e);return;case a.ui.keyCode.ENTER:b.preventDefault();clearTimeout(this.activating);this._activate(e===this.options.active?!1:e);return;default:return}b.preventDefault();clearTimeout(this.activating);e=this._focusNextTab(e,f);b.ctrlKey||(c.attr("aria-selected","false"),this.tabs.eq(e).attr("aria-selected","true"),this.activating=this._delay(function(){this.option("active",e)},this.delay))}},_panelKeydown:function(b){!this._handlePageNav(b)&&(b.ctrlKey&&
b.keyCode===a.ui.keyCode.UP)&&(b.preventDefault(),this.active.focus())},_handlePageNav:function(b){if(b.altKey&&b.keyCode===a.ui.keyCode.PAGE_UP)return this._activate(this._focusNextTab(this.options.active-1,!1)),!0;if(b.altKey&&b.keyCode===a.ui.keyCode.PAGE_DOWN)return this._activate(this._focusNextTab(this.options.active+1,!0)),!0},_findNextTab:function(b,c){function e(){b>f&&(b=0);0>b&&(b=f);return b}for(var f=this.tabs.length-1;-1!==a.inArray(e(),this.options.disabled);)b=c?b+1:b-1;return b},
_focusNextTab:function(b,a){b=this._findNextTab(b,a);this.tabs.eq(b).focus();return b},_setOption:function(b,a){"active"===b?this._activate(a):"disabled"===b?this._setupDisabled(a):(this._super(b,a),"collapsible"===b&&(this.element.toggleClass("ui-tabs-collapsible",a),!a&&!1===this.options.active&&this._activate(0)),"event"===b&&this._setupEvents(a),"heightStyle"===b&&this._setupHeightStyle(a))},_tabId:function(b){return b.attr("aria-controls")||"ui-tabs-"+ ++X},_sanitizeSelector:function(b){return b?
b.replace(/[!"$%&'()*+,.\/:;<=>?@\[\]\^`{|}~]/g,"\\$\x26"):""},refresh:function(){var b=this.options,c=this.tablist.children(":has(a[href])");b.disabled=a.map(c.filter(".ui-state-disabled"),function(b){return c.index(b)});this._processTabs();!1===b.active||!this.anchors.length?(b.active=!1,this.active=a()):this.active.length&&!a.contains(this.tablist[0],this.active[0])?this.tabs.length===b.disabled.length?(b.active=!1,this.active=a()):this._activate(this._findNextTab(Math.max(0,b.active-1),!1)):b.active=
this.tabs.index(this.active);this._refresh()},_refresh:function(){this._setupDisabled(this.options.disabled);this._setupEvents(this.options.event);this._setupHeightStyle(this.options.heightStyle);this.tabs.not(this.active).attr({"aria-selected":"false",tabIndex:-1});this.panels.not(this._getPanelForTab(this.active)).hide().attr({"aria-expanded":"false","aria-hidden":"true"});this.active.length?(this.active.addClass("ui-tabs-active ui-state-active").attr({"aria-selected":"true",tabIndex:0}),this._getPanelForTab(this.active).show().attr({"aria-expanded":"true",
"aria-hidden":"false"})):this.tabs.eq(0).attr("tabIndex",0)},_processTabs:function(){var b=this;this.tablist=this._getList().addClass("ui-tabs-nav ui-helper-reset ui-helper-clearfix ui-widget-header ui-corner-all").attr("role","tablist");this.tabs=this.tablist.find("\x3e li:has(a[href])").addClass("ui-state-default ui-corner-top").attr({role:"tab",tabIndex:-1});this.anchors=this.tabs.map(function(){return a("a",this)[0]}).addClass("ui-tabs-anchor").attr({role:"presentation",tabIndex:-1});this.panels=
a();this.anchors.each(function(c,e){var f,g,i,h=a(e).uniqueId().attr("id"),l=a(e).closest("li"),k=l.attr("aria-controls");R(e)?(f=e.hash,g=b.element.find(b._sanitizeSelector(f))):(i=b._tabId(l),f="#"+i,g=b.element.find(f),g.length||(g=b._createPanel(i),g.insertAfter(b.panels[c-1]||b.tablist)),g.attr("aria-live","polite"));g.length&&(b.panels=b.panels.add(g));k&&l.data("ui-tabs-aria-controls",k);l.attr({"aria-controls":f.substring(1),"aria-labelledby":h});g.attr("aria-labelledby",h)});this.panels.addClass("ui-tabs-panel ui-widget-content ui-corner-bottom").attr("role",
"tabpanel")},_getList:function(){return this.element.find("ol,ul").eq(0)},_createPanel:function(b){return a("\x3cdiv\x3e").attr("id",b).addClass("ui-tabs-panel ui-widget-content ui-corner-bottom").data("ui-tabs-destroy",!0)},_setupDisabled:function(b){a.isArray(b)&&(b.length?b.length===this.anchors.length&&(b=!0):b=!1);for(var c=0,e;e=this.tabs[c];c++)!0===b||-1!==a.inArray(c,b)?a(e).addClass("ui-state-disabled").attr("aria-disabled","true"):a(e).removeClass("ui-state-disabled").removeAttr("aria-disabled");
this.options.disabled=b},_setupEvents:function(b){var c={click:function(b){b.preventDefault()}};b&&a.each(b.split(" "),function(b,a){c[a]="_eventHandler"});this._off(this.anchors.add(this.tabs).add(this.panels));this._on(this.anchors,c);this._on(this.tabs,{keydown:"_tabKeydown"});this._on(this.panels,{keydown:"_panelKeydown"});this._focusable(this.tabs);this._hoverable(this.tabs)},_setupHeightStyle:function(b){var c,e=this.element.parent();"fill"===b?(c=e.height(),c-=this.element.outerHeight()-this.element.height(),
this.element.siblings(":visible").each(function(){var b=a(this),e=b.css("position");"absolute"===e||"fixed"===e||(c-=b.outerHeight(!0))}),this.element.children().not(this.panels).each(function(){c-=a(this).outerHeight(!0)}),this.panels.each(function(){a(this).height(Math.max(0,c-a(this).innerHeight()+a(this).height()))}).css("overflow","auto")):"auto"===b&&(c=0,this.panels.each(function(){c=Math.max(c,a(this).height("").height())}).height(c))},_eventHandler:function(b){var c=this.options,e=this.active,
f=a(b.currentTarget).closest("li"),g=f[0]===e[0],i=g&&c.collapsible,h=i?a():this._getPanelForTab(f),l=!e.length?a():this._getPanelForTab(e),e={oldTab:e,oldPanel:l,newTab:i?a():f,newPanel:h};b.preventDefault();if(!f.hasClass("ui-state-disabled")&&!f.hasClass("ui-tabs-loading")&&!this.running&&!(g&&!c.collapsible||!1===this._trigger("beforeActivate",b,e)))c.active=i?!1:this.tabs.index(f),this.active=g?a():f,this.xhr&&this.xhr.abort(),!l.length&&!h.length&&a.error("jQuery UI Tabs: Mismatching fragment identifier."),
h.length&&this.load(this.tabs.index(f),b),this._toggle(b,e)},_toggle:function(b,c){function e(){g.running=!1;g._trigger("activate",b,c)}function f(){c.newTab.closest("li").addClass("ui-tabs-active ui-state-active");i.length&&g.options.show?g._show(i,g.options.show,e):(i.show(),e())}var g=this,i=c.newPanel,h=c.oldPanel;this.running=!0;h.length&&this.options.hide?this._hide(h,this.options.hide,function(){c.oldTab.closest("li").removeClass("ui-tabs-active ui-state-active");f()}):(c.oldTab.closest("li").removeClass("ui-tabs-active ui-state-active"),
h.hide(),f());h.attr({"aria-expanded":"false","aria-hidden":"true"});c.oldTab.attr("aria-selected","false");i.length&&h.length?c.oldTab.attr("tabIndex",-1):i.length&&this.tabs.filter(function(){return 0===a(this).attr("tabIndex")}).attr("tabIndex",-1);i.attr({"aria-expanded":"true","aria-hidden":"false"});c.newTab.attr({"aria-selected":"true",tabIndex:0})},_activate:function(b){b=this._findActive(b);b[0]!==this.active[0]&&(b.length||(b=this.active),b=b.find(".ui-tabs-anchor")[0],this._eventHandler({target:b,
currentTarget:b,preventDefault:a.noop}))},_findActive:function(b){return!1===b?a():this.tabs.eq(b)},_getIndex:function(b){"string"===typeof b&&(b=this.anchors.index(this.anchors.filter("[href$\x3d'"+b+"']")));return b},_destroy:function(){this.xhr&&this.xhr.abort();this.element.removeClass("ui-tabs ui-widget ui-widget-content ui-corner-all ui-tabs-collapsible");this.tablist.removeClass("ui-tabs-nav ui-helper-reset ui-helper-clearfix ui-widget-header ui-corner-all").removeAttr("role");this.anchors.removeClass("ui-tabs-anchor").removeAttr("role").removeAttr("tabIndex").removeUniqueId();
this.tabs.add(this.panels).each(function(){a.data(this,"ui-tabs-destroy")?a(this).remove():a(this).removeClass("ui-state-default ui-state-active ui-state-disabled ui-corner-top ui-corner-bottom ui-widget-content ui-tabs-active ui-tabs-panel").removeAttr("tabIndex").removeAttr("aria-live").removeAttr("aria-busy").removeAttr("aria-selected").removeAttr("aria-labelledby").removeAttr("aria-hidden").removeAttr("aria-expanded").removeAttr("role")});this.tabs.each(function(){var b=a(this),c=b.data("ui-tabs-aria-controls");
c?b.attr("aria-controls",c).removeData("ui-tabs-aria-controls"):b.removeAttr("aria-controls")});this.panels.show();"content"!==this.options.heightStyle&&this.panels.css("height","")},enable:function(b){var c=this.options.disabled;!1!==c&&(void 0===b?c=!1:(b=this._getIndex(b),c=a.isArray(c)?a.map(c,function(c){return c!==b?c:null}):a.map(this.tabs,function(c,a){return a!==b?a:null})),this._setupDisabled(c))},disable:function(b){var c=this.options.disabled;if(!0!==c){if(void 0===b)c=!0;else{b=this._getIndex(b);
if(-1!==a.inArray(b,c))return;c=a.isArray(c)?a.merge([b],c).sort():[b]}this._setupDisabled(c)}},load:function(b,c){b=this._getIndex(b);var e=this,f=this.tabs.eq(b),g=f.find(".ui-tabs-anchor"),i=this._getPanelForTab(f),h={tab:f,panel:i};if(!R(g[0])&&(this.xhr=a.ajax(this._ajaxSettings(g,c,h)))&&"canceled"!==this.xhr.statusText)f.addClass("ui-tabs-loading"),i.attr("aria-busy","true"),this.xhr.success(function(b){setTimeout(function(){i.html(b);e._trigger("load",c,h)},1)}).complete(function(b,c){setTimeout(function(){"abort"===
c&&e.panels.stop(!1,!0);f.removeClass("ui-tabs-loading");i.removeAttr("aria-busy");b===e.xhr&&delete e.xhr},1)})},_ajaxSettings:function(b,c,e){var f=this;return{url:b.attr("href"),beforeSend:function(b,g){return f._trigger("beforeLoad",c,a.extend({jqXHR:b,ajaxSettings:g},e))}}},_getPanelForTab:function(b){b=a(b).attr("aria-controls");return this.element.find(this._sanitizeSelector("#"+b))}});var Y=0;a.widget("ui.tooltip",{version:"1.10.3",options:{content:function(){var b=a(this).attr("title")||
"";return a("\x3ca\x3e").text(b).html()},hide:!0,items:"[title]:not([disabled])",position:{my:"left top+15",at:"left bottom",collision:"flipfit flip"},show:!0,tooltipClass:null,track:!1,close:null,open:null},_create:function(){this._on({mouseover:"open",focusin:"open"});this.tooltips={};this.parents={};this.options.disabled&&this._disable()},_setOption:function(b,c){var e=this;"disabled"===b?(this[c?"_disable":"_enable"](),this.options[b]=c):(this._super(b,c),"content"===b&&a.each(this.tooltips,function(b,
c){e._updateContent(c)}))},_disable:function(){var b=this;a.each(this.tooltips,function(c,e){var f=a.Event("blur");f.target=f.currentTarget=e[0];b.close(f,!0)});this.element.find(this.options.items).addBack().each(function(){var b=a(this);b.is("[title]")&&b.data("ui-tooltip-title",b.attr("title")).attr("title","")})},_enable:function(){this.element.find(this.options.items).addBack().each(function(){var b=a(this);b.data("ui-tooltip-title")&&b.attr("title",b.data("ui-tooltip-title"))})},open:function(b){var c=
this,e=a(b?b.target:this.element).closest(this.options.items);e.length&&!e.data("ui-tooltip-id")&&(e.attr("title")&&e.data("ui-tooltip-title",e.attr("title")),e.data("ui-tooltip-open",!0),b&&"mouseover"===b.type&&e.parents().each(function(){var b=a(this),e;b.data("ui-tooltip-open")&&(e=a.Event("blur"),e.target=e.currentTarget=this,c.close(e,!0));b.attr("title")&&(b.uniqueId(),c.parents[this.id]={element:this,title:b.attr("title")},b.attr("title",""))}),this._updateContent(e,b))},_updateContent:function(b,
c){var a;a=this.options.content;var e=this,f=c?c.type:null;if("string"===typeof a)return this._open(c,b,a);(a=a.call(b[0],function(a){b.data("ui-tooltip-open")&&e._delay(function(){c&&(c.type=f);this._open(c,b,a)})}))&&this._open(c,b,a)},_open:function(b,c,e){function f(b){h.of=b;g.is(":hidden")||g.position(h)}var g,i,h=a.extend({},this.options.position);if(e)if(g=this._find(c),g.length)g.find(".ui-tooltip-content").html(e);else{c.is("[title]")&&(b&&"mouseover"===b.type?c.attr("title",""):c.removeAttr("title"));
g=this._tooltip(c);var l=g.attr("id"),k=(c.attr("aria-describedby")||"").split(/\s+/);k.push(l);c.data("ui-tooltip-id",l).attr("aria-describedby",a.trim(k.join(" ")));g.find(".ui-tooltip-content").html(e);this.options.track&&b&&/^mouse/.test(b.type)?(this._on(this.document,{mousemove:f}),f(b)):g.position(a.extend({of:c},this.options.position));g.hide();this._show(g,this.options.show);this.options.show&&this.options.show.delay&&(i=this.delayedShow=setInterval(function(){g.is(":visible")&&(f(h.of),
clearInterval(i))},a.fx.interval));this._trigger("open",b,{tooltip:g});e={keyup:function(b){b.keyCode===a.ui.keyCode.ESCAPE&&(b=a.Event(b),b.currentTarget=c[0],this.close(b,!0))},remove:function(){this._removeTooltip(g)}};if(!b||"mouseover"===b.type)e.mouseleave="close";if(!b||"focusin"===b.type)e.focusout="close";this._on(!0,c,e)}},close:function(b){var c=this,e=a(b?b.currentTarget:this.element),f=this._find(e);if(!this.closing){clearInterval(this.delayedShow);e.data("ui-tooltip-title")&&e.attr("title",
e.data("ui-tooltip-title"));var g=e.data("ui-tooltip-id"),i=(e.attr("aria-describedby")||"").split(/\s+/),g=a.inArray(g,i);-1!==g&&i.splice(g,1);e.removeData("ui-tooltip-id");(i=a.trim(i.join(" ")))?e.attr("aria-describedby",i):e.removeAttr("aria-describedby");f.stop(!0);this._hide(f,this.options.hide,function(){c._removeTooltip(a(this))});e.removeData("ui-tooltip-open");this._off(e,"mouseleave focusout keyup");e[0]!==this.element[0]&&this._off(e,"remove");this._off(this.document,"mousemove");b&&
"mouseleave"===b.type&&a.each(this.parents,function(b,e){a(e.element).attr("title",e.title);delete c.parents[b]});this.closing=!0;this._trigger("close",b,{tooltip:f});this.closing=!1}},_tooltip:function(b){var c="ui-tooltip-"+Y++,e=a("\x3cdiv\x3e").attr({id:c,role:"tooltip"}).addClass("ui-tooltip ui-widget ui-corner-all ui-widget-content "+(this.options.tooltipClass||""));a("\x3cdiv\x3e").addClass("ui-tooltip-content").appendTo(e);e.appendTo(this.document[0].body);this.tooltips[c]=b;return e},_find:function(b){return(b=
b.data("ui-tooltip-id"))?a("#"+b):a()},_removeTooltip:function(b){b.remove();delete this.tooltips[b.attr("id")]},_destroy:function(){var b=this;a.each(this.tooltips,function(c,e){var f=a.Event("blur");f.target=f.currentTarget=e[0];b.close(f,!0);a("#"+c).remove();e.data("ui-tooltip-title")&&(e.attr("title",e.data("ui-tooltip-title")),e.removeData("ui-tooltip-title"))})}})})(ChemDoodle.lib.jQuery);
(function(a){a.fn.simpleColor=function(h){var j=this,k="990033 ff3366 cc0033 ff0033 ff9999 cc3366 ffccff cc6699 993366 660033 cc3399 ff99cc ff66cc ff99ff ff6699 cc0066 ff0066 ff3399 ff0099 ff33cc ff00cc ff66ff ff33ff ff00ff cc0099 990066 cc66cc cc33cc cc99ff cc66ff cc33ff 993399 cc00cc cc00ff 9900cc 990099 cc99cc 996699 663366 660099 9933cc 660066 9900ff 9933ff 9966cc 330033 663399 6633cc 6600cc 9966ff 330066 6600ff 6633ff ccccff 9999ff 9999cc 6666cc 6666ff 666699 333366 333399 330099 3300cc 3300ff 3333ff 3333cc 0066ff 0033ff 3366ff 3366cc 000066 000033 0000ff 000099 0033cc 0000cc 336699 0066cc 99ccff 6699ff 003366 6699cc 006699 3399cc 0099cc 66ccff 3399ff 003399 0099ff 33ccff 00ccff 99ffff 66ffff 33ffff 00ffff 00cccc 009999 669999 99cccc ccffff 33cccc 66cccc 339999 336666 006666 003333 00ffcc 33ffcc 33cc99 00cc99 66ffcc 99ffcc 00ff99 339966 006633 336633 669966 66cc66 99ff99 66ff66 339933 99cc99 66ff99 33ff99 33cc66 00cc66 66cc99 009966 009933 33ff66 00ff66 ccffcc ccff99 99ff66 99ff33 00ff33 33ff33 00cc33 33cc33 66ff33 00ff00 66cc33 006600 003300 009900 33ff00 66ff00 99ff00 66cc00 00cc00 33cc00 339900 99cc66 669933 99cc33 336600 669900 99cc00 ccff66 ccff33 ccff00 999900 cccc00 cccc33 333300 666600 999933 cccc66 666633 999966 cccc99 ffffcc ffff99 ffff66 ffff33 ffff00 ffcc00 ffcc66 ffcc33 cc9933 996600 cc9900 ff9900 cc6600 993300 cc6633 663300 ff9966 ff6633 ff9933 ff6600 cc3300 996633 330000 663333 996666 cc9999 993333 cc6666 ffcccc ff3333 cc3333 ff6666 660000 990000 cc0000 ff0000 ff3300 cc9966 ffcc99 ffffff cccccc 999999 666666 333333 000000 000000 000000 000000 000000 000000 000000 000000 000000".split(" ");h=
a.extend({defaultColor:this.attr("defaultColor")||"#FFF",cellWidth:this.attr("cellWidth")||10,cellHeight:this.attr("cellHeight")||10,cellMargin:this.attr("cellMargin")||1,boxWidth:this.attr("boxWidth")||"115px",boxHeight:this.attr("boxHeight")||"20px",columns:this.attr("columns")||16,insert:this.attr("insert")||"after",colors:this.attr("colors")||k,displayColorCode:this.attr("displayColorCode")||!1,colorCodeAlign:this.attr("colorCodeAlign")||"center",colorCodeColor:this.attr("colorCodeColor")||"#FFF",
onSelect:null,onCellEnter:null,onClose:null,livePreview:!1},h||{});h.totalWidth=h.columns*(h.cellWidth+2*h.cellMargin);h.chooserCSS=a.extend({border:"1px solid #000",margin:"0 0 0 5px",width:h.totalWidth,height:h.totalHeight,top:0,left:h.boxWidth,position:"absolute","background-color":"#fff"},h.chooserCSS||{});h.displayCSS=a.extend({"background-color":h.defaultColor,border:"1px solid #000",width:h.boxWidth,height:h.boxHeight,"line-height":h.boxHeight+"px",cursor:"pointer"},h.displayCSS||{});this.hide();
-1!=navigator.userAgent.indexOf("MSIE")&&(h.totalWidth+=2);h.totalHeight=Math.ceil(h.colors.length/h.columns)*(h.cellHeight+2*h.cellMargin);a.simpleColorOptions=h;this.each(function(){h=a.simpleColorOptions;var e=a("\x3cdiv class\x3d'simpleColorContainer' /\x3e");e.css("position","relative");var g=this.value&&""!=this.value?this.value:h.defaultColor,f=a("\x3cdiv class\x3d'simpleColorDisplay' /\x3e");f.css(a.extend(h.displayCSS,{"background-color":g}));f.data("color",g);e.append(f);h.displayColorCode&&
(f.data("displayColorCode",!0),f.text(this.value),f.css({color:h.colorCodeColor,textAlign:h.colorCodeAlign}));f.bind("click",{input:this,container:e,displayBox:f},function(e){a("html").bind("click.simpleColorDisplay",function(g){a("html").unbind("click.simpleColorDisplay");a(".simpleColorChooser").hide();g=a(g.target);if(!1===g.is(".simpleColorCell")||!1===a.contains(a(e.target).closest(".simpleColorContainer")[0],g[0]))f.css("background-color",f.data("color")),h.displayColorCode&&f.text(f.data("color"));
if(h.onClose)h.onClose(j)});if(e.data.container.chooser)e.data.container.chooser.toggle();else{var g=a("\x3cdiv class\x3d'simpleColorChooser'/\x3e");g.css(h.chooserCSS);e.data.container.chooser=g;e.data.container.append(g);for(var l=0;l<h.colors.length;l++){var k=a("\x3cdiv class\x3d'simpleColorCell' id\x3d'"+h.colors[l]+"'/\x3e");k.css({width:h.cellWidth+"px",height:h.cellHeight+"px",margin:h.cellMargin+"px",cursor:"pointer",lineHeight:h.cellHeight+"px",fontSize:"1px","float":"left","background-color":"#"+
h.colors[l]});g.append(k);(h.onCellEnter||h.livePreview)&&k.bind("mouseenter",function(){if(h.onCellEnter)h.onCellEnter(this.id,j);h.livePreview&&(f.css("background-color","#"+this.id),h.displayColorCode&&f.text("#"+this.id))});k.bind("click",{input:e.data.input,chooser:g,displayBox:f},function(e){var c="#"+this.id;e.data.input.value=c;a(e.data.input).change();a(e.data.displayBox).data("color",c);e.data.displayBox.css("background-color",c);e.data.chooser.hide();h.displayColorCode&&e.data.displayBox.text(c);
if(h.onSelect)h.onSelect(c,j)})}}});a(this).after(e);a(this).data("container",e)});a(".simpleColorDisplay").each(function(){a(this).click(function(a){a.stopPropagation()})});return this};a.fn.closeChooser=function(){this.each(function(){a(this).data("container").find(".simpleColorChooser").hide()});return this};a.fn.setColor=function(h){this.each(function(){var j=a(this).data("container").find(".simpleColorDisplay");j.css("background-color",h).data("color",h);!0===j.data("displayColorCode")&&j.text(h)});
return this}})(ChemDoodle.lib.jQuery);ChemDoodle.uis=function(){var a={actions:{},gui:{}};a.gui.desktop={};a.gui.mobile={};a.states={};a.tools={};return a}();(function(a){a._Action=function(){};a=a._Action.prototype;a.forward=function(a){this.innerForward();this.checks(a)};a.reverse=function(a){this.innerReverse();this.checks(a)};a.checks=function(a){for(var j=0,k=a.molecules.length;j<k;j++)a.molecules[j].check();a.lasso&&a.lasso.isActive()&&a.lasso.setBounds();a.repaint()}})(ChemDoodle.uis.actions);
(function(a,h,j){j.AddAction=function(a,e,g,f){this.sketcher=a;this.a=e;this.as=g;this.bs=f};j=j.AddAction.prototype=new j._Action;j.innerForward=function(){var a=this.sketcher.getMoleculeByAtom(this.a);a||(a=new h.Molecule,this.sketcher.molecules.push(a));if(this.as)for(var e=0,g=this.as.length;e<g;e++)a.atoms.push(this.as[e]);if(this.bs){for(var f=[],e=0,g=this.bs.length;e<g;e++){var i=this.bs[e];if(-1===a.atoms.indexOf(i.a1)){var j=this.sketcher.getMoleculeByAtom(i.a1);-1===f.indexOf(j)&&f.push(j)}-1===
a.atoms.indexOf(i.a2)&&(j=this.sketcher.getMoleculeByAtom(i.a2),-1===f.indexOf(j)&&f.push(j));a.bonds.push(i)}e=0;for(g=f.length;e<g;e++)i=f[e],this.sketcher.removeMolecule(i),a.atoms=a.atoms.concat(i.atoms),a.bonds=a.bonds.concat(i.bonds)}};j.innerReverse=function(){var h=this.sketcher.getMoleculeByAtom(this.a);if(this.as){for(var e=[],g=0,f=h.atoms.length;g<f;g++)-1===this.as.indexOf(h.atoms[g])&&e.push(h.atoms[g]);h.atoms=e}if(this.bs){e=[];g=0;for(f=h.bonds.length;g<f;g++)-1===this.bs.indexOf(h.bonds[g])&&
e.push(h.bonds[g]);h.bonds=e}if(0===h.atoms.length)this.sketcher.removeMolecule(h);else if(e=(new a.Splitter).split(h),1<e.length){this.sketcher.removeMolecule(h);g=0;for(f=e.length;g<f;g++)this.sketcher.molecules.push(e[g])}}})(ChemDoodle.informatics,ChemDoodle.structures,ChemDoodle.uis.actions);(function(a){a.AddShapeAction=function(a,j){this.sketcher=a;this.s=j};a=a.AddShapeAction.prototype=new a._Action;a.innerForward=function(){this.sketcher.shapes.push(this.s)};a.innerReverse=function(){this.sketcher.removeShape(this.s)}})(ChemDoodle.uis.actions);
(function(a,h){a.ChangeBondAction=function(a,e,g){this.b=a;this.orderBefore=a.bondOrder;this.stereoBefore=a.stereo;e?(this.orderAfter=e,this.stereoAfter=g):(this.orderAfter=a.bondOrder+1,3<this.orderAfter&&(this.orderAfter=1),this.stereoAfter=h.STEREO_NONE)};var j=a.ChangeBondAction.prototype=new a._Action;j.innerForward=function(){this.b.bondOrder=this.orderAfter;this.b.stereo=this.stereoAfter};j.innerReverse=function(){this.b.bondOrder=this.orderBefore;this.b.stereo=this.stereoBefore}})(ChemDoodle.uis.actions,
ChemDoodle.structures.Bond);
(function(a,h){a.ChangeBracketAttributeAction=function(a,e){this.s=a;this.type=e};var j=a.ChangeBracketAttributeAction.prototype=new a._Action;j.innerForward=function(){var a=0<this.type?1:-1;switch(h.abs(this.type)){case 1:this.s.charge+=a;break;case 2:this.s.repeat+=a;break;case 3:this.s.mult+=a}};j.innerReverse=function(){var a=0<this.type?-1:1;switch(h.abs(this.type)){case 1:this.s.charge+=a;break;case 2:this.s.repeat+=a;break;case 3:this.s.mult+=a}}})(ChemDoodle.uis.actions,Math);
(function(a){a.ChangeChargeAction=function(a,j){this.a=a;this.delta=j};a=a.ChangeChargeAction.prototype=new a._Action;a.innerForward=function(){this.a.charge+=this.delta};a.innerReverse=function(){this.a.charge-=this.delta}})(ChemDoodle.uis.actions);
(function(a){a.ChangeCoordinatesAction=function(a,j){this.as=a;this.recs=[];for(var k=0,e=this.as.length;k<e;k++)this.recs[k]={xo:this.as[k].x,yo:this.as[k].y,xn:j[k].x,yn:j[k].y}};a=a.ChangeCoordinatesAction.prototype=new a._Action;a.innerForward=function(){for(var a=0,j=this.as.length;a<j;a++)this.as[a].x=this.recs[a].xn,this.as[a].y=this.recs[a].yn};a.innerReverse=function(){for(var a=0,j=this.as.length;a<j;a++)this.as[a].x=this.recs[a].xo,this.as[a].y=this.recs[a].yo}})(ChemDoodle.uis.actions);
(function(a){a.ChangeLabelAction=function(a,j){this.a=a;this.before=a.label;this.after=j};a=a.ChangeLabelAction.prototype=new a._Action;a.innerForward=function(){this.a.label=this.after};a.innerReverse=function(){this.a.label=this.before}})(ChemDoodle.uis.actions);(function(a){a.ChangeLonePairAction=function(a,j){this.a=a;this.delta=j};a=a.ChangeLonePairAction.prototype=new a._Action;a.innerForward=function(){this.a.numLonePair+=this.delta};a.innerReverse=function(){this.a.numLonePair-=this.delta}})(ChemDoodle.uis.actions);
(function(a){a.ChangeRadicalAction=function(a,j){this.a=a;this.delta=j};a=a.ChangeRadicalAction.prototype=new a._Action;a.innerForward=function(){this.a.numRadical+=this.delta};a.innerReverse=function(){this.a.numRadical-=this.delta}})(ChemDoodle.uis.actions);(function(a){a.ChangeRgroupAction=function(a,j){this.a=a;this.rbefore=a.rgroup;this.rafter=j};a=a.ChangeRgroupAction.prototype=new a._Action;a.innerForward=function(){this.a.rgroup=this.rafter};a.innerReverse=function(){this.a.rgroup=this.rbefore}})(ChemDoodle.uis.actions);
(function(a,h){h.ClearAction=function(h){this.sketcher=h;this.beforeMols=this.sketcher.molecules;this.beforeShapes=this.sketcher.shapes;this.sketcher.clear();this.sketcher.oneMolecule&&!this.sketcher.setupScene&&(this.afterMol=new a.Molecule,this.afterMol.atoms.push(new a.Atom),this.sketcher.molecules.push(this.afterMol),this.sketcher.center(),this.sketcher.repaint())};var j=h.ClearAction.prototype=new h._Action;j.innerForward=function(){this.sketcher.molecules=[];this.sketcher.shapes=[];this.sketcher.oneMolecule&&
!this.sketcher.setupScene&&this.sketcher.molecules.push(this.afterMol)};j.innerReverse=function(){this.sketcher.molecules=this.beforeMols;this.sketcher.shapes=this.beforeShapes}})(ChemDoodle.structures,ChemDoodle.uis.actions);
(function(a){a.DeleteAction=function(a,h,e,g){this.sketcher=a;this.a=h;this.as=e;this.bs=g;this.ss=[]};var h=a.DeleteAction.prototype=new a._Action;h.innerForwardAReverse=a.AddAction.prototype.innerReverse;h.innerReverseAForward=a.AddAction.prototype.innerForward;h.innerForward=function(){this.innerForwardAReverse();for(var a=0,h=this.ss.length;a<h;a++)this.sketcher.removeShape(this.ss[a])};h.innerReverse=function(){this.innerReverseAForward();0<this.ss.length&&(this.sketcher.shapes=this.sketcher.shapes.concat(this.ss))}})(ChemDoodle.uis.actions);
(function(a,h){h.DeleteContentAction=function(a,e,g){this.sketcher=a;this.as=e;this.ss=g;this.bs=[];a=0;for(e=this.sketcher.molecules.length;a<e;a++){g=this.sketcher.molecules[a];for(var f=0,i=g.bonds.length;f<i;f++){var h=g.bonds[f];h.a1.isLassoed&&h.a2.isLassoed&&this.bs.push(h)}}};var j=h.DeleteContentAction.prototype=new h._Action;j.innerForward=function(){for(var h=0,e=this.ss.length;h<e;h++)this.sketcher.removeShape(this.ss[h]);for(var g=[],f=[],h=0,e=this.sketcher.molecules.length;h<e;h++){for(var i=
this.sketcher.molecules[h],j=0,l=i.atoms.length;j<l;j++){var p=i.atoms[j];-1===this.as.indexOf(p)&&g.push(p)}j=0;for(l=i.bonds.length;j<l;j++)p=i.bonds[j],-1===this.bs.indexOf(p)&&f.push(p)}this.sketcher.molecules=(new a.Splitter).split({atoms:g,bonds:f})};j.innerReverse=function(){this.sketcher.shapes=this.sketcher.shapes.concat(this.ss);for(var h=[],e=[],g=0,f=this.sketcher.molecules.length;g<f;g++)var i=this.sketcher.molecules[g],h=h.concat(i.atoms),e=e.concat(i.bonds);this.sketcher.molecules=
(new a.Splitter).split({atoms:h.concat(this.as),bonds:e.concat(this.bs)})}})(ChemDoodle.informatics,ChemDoodle.uis.actions);(function(a){a.DeleteShapeAction=function(a,h){this.sketcher=a;this.s=h};var h=a.DeleteShapeAction.prototype=new a._Action;h.innerForward=a.AddShapeAction.prototype.innerReverse;h.innerReverse=a.AddShapeAction.prototype.innerForward})(ChemDoodle.uis.actions);
(function(a){a.FlipBondAction=function(a){this.b=a};a=a.FlipBondAction.prototype=new a._Action;a.innerForward=function(){var a=this.b.a1;this.b.a1=this.b.a2;this.b.a2=a};a.innerReverse=function(){this.innerForward()}})(ChemDoodle.uis.actions);(function(a){a.MoveAction=function(a,j){this.ps=a;this.dif=j};a=a.MoveAction.prototype=new a._Action;a.innerForward=function(){for(var a=0,j=this.ps.length;a<j;a++)this.ps[a].add(this.dif)};a.innerReverse=function(){for(var a=0,j=this.ps.length;a<j;a++)this.ps[a].sub(this.dif)}})(ChemDoodle.uis.actions);
(function(a,h){h.NewMoleculeAction=function(a,e,g){this.sketcher=a;this.as=e;this.bs=g};var j=h.NewMoleculeAction.prototype=new h._Action;j.innerForward=function(){var h=new a.Molecule;h.atoms=h.atoms.concat(this.as);h.bonds=h.bonds.concat(this.bs);h.check();this.sketcher.addMolecule(h)};j.innerReverse=function(){this.sketcher.removeMolecule(this.sketcher.getMoleculeByAtom(this.as[0]))}})(ChemDoodle.structures,ChemDoodle.uis.actions);
(function(a,h){a.RotateAction=function(a,e,g){this.ps=a;this.dif=e;this.center=g};var j=a.RotateAction.prototype=new a._Action;j.innerForward=function(){for(var a=0,e=this.ps.length;a<e;a++){var g=this.ps[a],f=this.center.distance(g),i=this.center.angle(g)+this.dif;g.x=this.center.x+f*h.cos(i);g.y=this.center.y-f*h.sin(i)}};j.innerReverse=function(){for(var a=0,e=this.ps.length;a<e;a++){var g=this.ps[a],f=this.center.distance(g),i=this.center.angle(g)-this.dif;g.x=this.center.x+f*h.cos(i);g.y=this.center.y-
f*h.sin(i)}}})(ChemDoodle.uis.actions,Math);(function(a){a.SwitchContentAction=function(a,j,k){this.sketcher=a;this.beforeMols=this.sketcher.molecules;this.beforeShapes=this.sketcher.shapes;this.molsA=j;this.shapesA=k};a=a.SwitchContentAction.prototype=new a._Action;a.innerForward=function(){this.sketcher.loadContent(this.molsA,this.shapesA)};a.innerReverse=function(){this.sketcher.molecules=this.beforeMols;this.sketcher.shapes=this.beforeShapes}})(ChemDoodle.uis.actions);
(function(a){a.SwitchMoleculeAction=function(a,j){this.sketcher=a;this.beforeMols=this.sketcher.molecules;this.beforeShapes=this.sketcher.shapes;this.molA=j};a=a.SwitchMoleculeAction.prototype=new a._Action;a.innerForward=function(){this.sketcher.loadMolecule(this.molA)};a.innerReverse=function(){this.sketcher.molecules=this.beforeMols;this.sketcher.shapes=this.beforeShapes}})(ChemDoodle.uis.actions);
(function(a){a.ToggleAnyAtomAction=function(a){this.a=a};var h=a.ToggleAnyAtomAction.prototype=new a._Action;h.innerForward=function(){this.a.any=!this.a.any};h.innerReverse=a.ToggleAnyAtomAction.prototype.innerForward})(ChemDoodle.uis.actions);
(function(a){a.HistoryManager=function(a){this.sketcher=a;this.undoStack=[];this.redoStack=[]};a=a.HistoryManager.prototype;a.undo=function(){if(0!==this.undoStack.length){this.sketcher.lasso&&this.sketcher.lasso.isActive()&&this.sketcher.lasso.empty();var a=this.undoStack.pop();a.reverse(this.sketcher);this.redoStack.push(a);0===this.undoStack.length&&this.sketcher.toolbarManager.buttonUndo.disable();this.sketcher.toolbarManager.buttonRedo.enable()}};a.redo=function(){if(0!==this.redoStack.length){this.sketcher.lasso&&
this.sketcher.lasso.isActive()&&this.sketcher.lasso.empty();var a=this.redoStack.pop();a.forward(this.sketcher);this.undoStack.push(a);this.sketcher.toolbarManager.buttonUndo.enable();0===this.redoStack.length&&this.sketcher.toolbarManager.buttonRedo.disable()}};a.pushUndo=function(a){a.forward(this.sketcher);this.undoStack.push(a);0!==this.redoStack.length&&(this.redoStack=[]);this.sketcher.toolbarManager.buttonUndo.enable();this.sketcher.toolbarManager.buttonRedo.disable()};a.clear=function(){0!==
this.undoStack.length&&(this.undoStack=[],this.sketcher.toolbarManager.buttonUndo.disable());0!==this.redoStack.length&&(this.redoStack=[],this.sketcher.toolbarManager.buttonRedo.disable())}})(ChemDoodle.uis.actions);
(function(a,h,j,k,e,g,f){k._State=function(){};k=k._State.prototype;k.setup=function(a){this.sketcher=a};k.clearHover=function(){this.sketcher.hovering&&(this.sketcher.hovering.isHover=!1,this.sketcher.hovering.isSelected=!1,this.sketcher.hovering=void 0)};k.findHoveredObject=function(a,e,f,g){this.clearHover();var h=Infinity,c,k=this.sketcher.specs.bondLength;this.sketcher.isMobile||(k/=this.sketcher.specs.scale);if(e){e=0;for(var j=this.sketcher.molecules.length;e<j;e++)for(var q=this.sketcher.molecules[e],
s=0,w=q.atoms.length;s<w;s++){var y=q.atoms[s];y.isHover=!1;var v=a.p.distance(y);v<k&&v<h&&(h=v,c=y)}}if(f){e=0;for(j=this.sketcher.molecules.length;e<j;e++){q=this.sketcher.molecules[e];s=0;for(w=q.bonds.length;s<w;s++)f=q.bonds[s],f.isHover=!1,v=a.p.distance(f.getCenter()),v<k&&v<h&&(h=v,c=f)}}if(g){e=0;for(j=this.sketcher.shapes.length;e<j;e++){g=this.sketcher.shapes[e];g.isHover=!1;g.hoverPoint=void 0;f=g.getPoints();s=0;for(w=f.length;s<w;s++)q=f[s],v=a.p.distance(q),v<k&&v<h&&(h=v,c=g,g.hoverPoint=
q)}if(!c){e=0;for(j=this.sketcher.shapes.length;e<j;e++)g=this.sketcher.shapes[e],g.isOver(a.p,k)&&(c=g)}}c&&(c.isHover=!0,this.sketcher.hovering=c)};k.getOptimumAngle=function(e,g){var h=this.sketcher.getMoleculeByAtom(e),k=h.getAngles(e),n=0;if(0===k.length)n=f.PI/6;else if(1===k.length){for(var c,n=0,j=h.bonds.length;n<j;n++)h.bonds[n].contains(this.sketcher.hovering)&&(c=h.bonds[n]);3<=c.bondOrder||3<=g?n=k[0]+f.PI:(h=2*(k[0]%f.PI),n=a.isBetween(h,0,f.PI/2)||a.isBetween(h,f.PI,3*f.PI/2)?k[0]+
2*f.PI/3:k[0]-2*f.PI/3)}else{for(var r,n=0,j=h.rings.length;n<j;n++)c=h.rings[n],-1!==c.atoms.indexOf(e)&&(k.push(e.angle(c.getCenter())),r=!0);r&&k.sort();n=a.angleBetweenLargest(k).angle}return n};k.removeStartAtom=function(){this.sketcher.startAtom&&(this.sketcher.startAtom.x=-10,this.sketcher.startAtom.y=-10,this.sketcher.repaint())};k.enter=function(){this.innerenter&&this.innerenter()};k.exit=function(){this.innerexit&&this.innerexit()};k.click=function(a){this.innerclick&&this.innerclick(a)};
k.rightclick=function(a){this.innerrightclick&&this.innerrightclick(a)};k.dblclick=function(a){this.innerdblclick&&this.innerdblclick(a);if(!this.sketcher.hovering&&this.sketcher.oneMolecule){a=new e.Point(this.sketcher.width/2,this.sketcher.height/2);var f=this.sketcher.getContentBounds();a.x-=(f.maxX+f.minX)/2;a.y-=(f.maxY+f.minY)/2;this.sketcher.historyManager.pushUndo(new j.MoveAction(this.sketcher.getAllPoints(),a))}};k.mousedown=function(a){this.sketcher.lastPoint=a.p;this.sketcher.isHelp||
this.sketcher.isMobile&&10>a.op.distance(new e.Point(this.sketcher.width-20,20))?(this.sketcher.isHelp=!1,this.sketcher.lastPoint=void 0,this.sketcher.repaint(),window.open("http://web.chemdoodle.com/demos/sketcher")):this.innermousedown&&this.innermousedown(a)};k.rightmousedown=function(a){this.innerrightmousedown&&this.innerrightmousedown(a)};k.mousemove=function(a){this.innermousemove&&this.innermousemove(a);this.sketcher.repaint()};k.mouseout=function(a){this.innermouseout&&this.innermouseout(a);
this.sketcher.isHelp&&(this.sketcher.isHelp=!1,this.sketcher.repaint());this.sketcher.hovering&&h.CANVAS_DRAGGING!=this.sketcher&&(this.sketcher.hovering=void 0,this.sketcher.repaint())};k.mouseover=function(a){this.innermouseover&&this.innermouseover(a)};k.mouseup=function(a){this.parentAction=void 0;this.innermouseup&&this.innermouseup(a)};k.rightmouseup=function(a){this.innerrightmouseup&&this.innerrightmouseup(a)};k.mousewheel=function(a,e){this.innermousewheel&&this.innermousewheel(a);this.sketcher.specs.scale+=
e/50;this.sketcher.checkScale();this.sketcher.repaint()};k.drag=function(a){this.innerdrag&&this.innerdrag(a);if(!this.sketcher.hovering&&this!==this.sketcher.stateManager.STATE_LASSO&&this!==this.sketcher.stateManager.STATE_SHAPE&&this!==this.sketcher.stateManager.STATE_PUSHER){if(h.SHIFT)if(this.parentAction){var g=this.parentAction.center,l=g.angle(this.sketcher.lastPoint),k=g.angle(a.p),n=k-l;this.parentAction.dif+=n;l=0;for(k=this.parentAction.ps.length;l<k;l++){var c=this.parentAction.ps[l],
o=g.distance(c),r=g.angle(c)+n;c.x=g.x+o*f.cos(r);c.y=g.y-o*f.sin(r)}l=0;for(k=this.sketcher.molecules.length;l<k;l++)this.sketcher.molecules[l].check()}else g=new e.Point(this.sketcher.width/2,this.sketcher.height/2),l=g.angle(this.sketcher.lastPoint),k=g.angle(a.p),this.parentAction=new j.RotateAction(this.sketcher.getAllPoints(),k-l,g),this.sketcher.historyManager.pushUndo(this.parentAction);else{if(!this.sketcher.lastPoint)return;g=new e.Point(a.p.x,a.p.y);g.sub(this.sketcher.lastPoint);if(this.parentAction){this.parentAction.dif.add(g);
l=0;for(k=this.parentAction.ps.length;l<k;l++)this.parentAction.ps[l].add(g);this.sketcher.lasso&&this.sketcher.lasso.isActive()&&(this.sketcher.lasso.bounds.minX+=g.x,this.sketcher.lasso.bounds.maxX+=g.x,this.sketcher.lasso.bounds.minY+=g.y,this.sketcher.lasso.bounds.maxY+=g.y);l=0;for(k=this.sketcher.molecules.length;l<k;l++)this.sketcher.molecules[l].check()}else this.parentAction=new j.MoveAction(this.sketcher.getAllPoints(),g),this.sketcher.historyManager.pushUndo(this.parentAction)}this.sketcher.repaint()}this.sketcher.lastPoint=
a.p};k.keydown=function(i){if(h.CANVAS_DRAGGING===this.sketcher)this.sketcher.lastPoint&&(i.p=this.sketcher.lastPoint,this.drag(i));else if(h.META)90===i.which?this.sketcher.historyManager.undo():89===i.which?this.sketcher.historyManager.redo():83===i.which?this.sketcher.toolbarManager.buttonSave.getElement().click():79===i.which?this.sketcher.toolbarManager.buttonOpen.getElement().click():78===i.which?this.sketcher.toolbarManager.buttonClear.getElement().click():187===i.which||61===i.which?this.sketcher.toolbarManager.buttonScalePlus.getElement().click():
189===i.which||109===i.which?this.sketcher.toolbarManager.buttonScaleMinus.getElement().click():65===i.which&&!this.sketcher.oneMolecule&&(this.sketcher.toolbarManager.buttonLasso.getElement().click(),this.sketcher.lasso.select(this.sketcher.getAllAtoms(),this.sketcher.shapes));else if(9===i.which){if(!this.sketcher.oneMolecule)if(this.sketcher.lasso.block=!0,this.sketcher.toolbarManager.buttonLasso.getElement().click(),this.sketcher.lasso.block=!1,h.SHIFT){if(0<this.sketcher.shapes.length){var k=
this.sketcher.shapes.length-1;0<this.sketcher.lasso.shapes.length&&(k=this.sketcher.shapes.indexOf(this.sketcher.lasso.shapes[0])+1);k===this.sketcher.shapes.length&&(k=0);this.sketcher.lasso.empty();this.sketcher.lasso.select([],[this.sketcher.shapes[k]])}}else 0<this.sketcher.molecules.length&&(k=this.sketcher.molecules.length-1,0<this.sketcher.lasso.atoms.length&&(k=this.sketcher.getMoleculeByAtom(this.sketcher.lasso.atoms[0]),k=this.sketcher.molecules.indexOf(k)+1),k===this.sketcher.molecules.length&&
(k=0),this.sketcher.lasso.select(this.sketcher.molecules[k].atoms,[]))}else if(32===i.which)this.sketcher.lasso&&this.sketcher.lasso.empty(),this.sketcher.toolbarManager.buttonSingle.getElement().click();else if(37<=i.which&&40>=i.which){k=new e.Point;switch(i.which){case 37:k.x=-10;break;case 38:k.y=-10;break;case 39:k.x=10;break;case 40:k.y=10}this.sketcher.historyManager.pushUndo(new j.MoveAction(this.sketcher.lasso&&this.sketcher.lasso.isActive()?this.sketcher.lasso.getAllPoints():this.sketcher.getAllPoints(),
k))}else if(187===i.which||189===i.which||61===i.which||109===i.which)this.sketcher.hovering&&this.sketcher.hovering instanceof e.Atom&&this.sketcher.historyManager.pushUndo(new j.ChangeChargeAction(this.sketcher.hovering,187===i.which||61===i.which?1:-1));else if(8===i.which||127===i.which)this.sketcher.stateManager.STATE_ERASE.handleDelete();else if(48<=i.which&&57>=i.which){if(this.sketcher.hovering){var l=i.which-48,p=[],n=[];if(this.sketcher.hovering instanceof e.Atom)if(k=this.sketcher.hovering,
h.SHIFT){if(2<l&&9>l){var c=this.sketcher.getMoleculeByAtom(this.sketcher.hovering),o=c.getAngles(this.sketcher.hovering),r=3*f.PI/2;0!==o.length&&(r=a.angleBetweenLargest(o).angle);l=this.sketcher.stateManager.STATE_NEW_RING.getRing(this.sketcher.hovering,l,this.sketcher.specs.bondLength,r,!1);-1===c.atoms.indexOf(l[0])&&p.push(l[0]);this.sketcher.bondExists(this.sketcher.hovering,l[0])||n.push(new e.Bond(this.sketcher.hovering,l[0]));for(var q=1,s=l.length;q<s;q++)-1===c.atoms.indexOf(l[q])&&p.push(l[q]),
this.sketcher.bondExists(l[q-1],l[q])||n.push(new e.Bond(l[q-1],l[q]));this.sketcher.bondExists(l[l.length-1],this.sketcher.hovering)||n.push(new e.Bond(l[l.length-1],this.sketcher.hovering))}}else{0===l&&(l=10);for(var w=new e.Point(this.sketcher.hovering.x,this.sketcher.hovering.y),y=this.getOptimumAngle(this.sketcher.hovering),v=this.sketcher.hovering,A=0;A<l;A++){c=y+(1===A%2?f.PI/3:0);w.x+=this.sketcher.specs.bondLength*f.cos(c);w.y-=this.sketcher.specs.bondLength*f.sin(c);for(var x=new e.Atom("C",
w.x,w.y),E=Infinity,D,q=0,s=this.sketcher.molecules.length;q<s;q++){c=this.sketcher.molecules[q];o=0;for(r=c.atoms.length;o<r;o++){var B=c.atoms[o],C=B.distance(x);C<E&&(E=C,D=B)}}5>E?x=D:p.push(x);this.sketcher.bondExists(v,x)||n.push(new e.Bond(v,x));v=x}}else if(this.sketcher.hovering instanceof e.Bond)if(k=this.sketcher.hovering.a1,h.SHIFT){if(2<l&&9>l){l=this.sketcher.stateManager.STATE_NEW_RING.getOptimalRing(this.sketcher.hovering,l);r=this.sketcher.hovering.a2;o=this.sketcher.hovering.a1;
c=this.sketcher.getMoleculeByAtom(r);l[0]===this.sketcher.hovering.a1&&(r=this.sketcher.hovering.a1,o=this.sketcher.hovering.a2);-1===c.atoms.indexOf(l[1])&&p.push(l[1]);this.sketcher.bondExists(r,l[1])||n.push(new e.Bond(r,l[1]));q=2;for(s=l.length;q<s;q++)-1===c.atoms.indexOf(l[q])&&p.push(l[q]),this.sketcher.bondExists(l[q-1],l[q])||n.push(new e.Bond(l[q-1],l[q]));this.sketcher.bondExists(l[l.length-1],o)||n.push(new e.Bond(l[l.length-1],o))}}else if(0<l&&4>l&&this.sketcher.hovering.bondOrder!==
l)this.sketcher.historyManager.pushUndo(new j.ChangeBondAction(this.sketcher.hovering,l,e.Bond.STEREO_NONE));else if(7===l||8===l)c=e.Bond.STEREO_RECESSED,7===l&&(c=e.Bond.STEREO_PROTRUDING),this.sketcher.historyManager.pushUndo(new j.ChangeBondAction(this.sketcher.hovering,1,c));(0!==p.length||0!==n.length)&&this.sketcher.historyManager.pushUndo(new j.AddAction(this.sketcher,k,p,n))}}else if(65<=i.which&&90>=i.which&&this.sketcher.hovering)if(this.sketcher.hovering instanceof e.Atom){k=String.fromCharCode(i.which);
c=!1;o=0;for(r=g.length;o<r;o++)if(this.sketcher.hovering.label.charAt(0)===k)g[o]===this.sketcher.hovering.label?c=!0:g[o].charAt(0)===k&&(c&&!n?n=g[o]:p||(p=g[o]));else if(g[o].charAt(0)===k){p=g[o];break}x="C";n?x=n:p&&(x=p);x!==this.sketcher.hovering.label&&this.sketcher.historyManager.pushUndo(new j.ChangeLabelAction(this.sketcher.hovering,x))}else this.sketcher.hovering instanceof e.Bond&&70===i.which&&this.sketcher.historyManager.pushUndo(new j.FlipBondAction(this.sketcher.hovering));this.innerkeydown&&
this.innerkeydown(i)};k.keypress=function(a){this.innerkeypress&&this.innerkeypress(a)};k.keyup=function(a){h.CANVAS_DRAGGING===this.sketcher&&this.sketcher.lastPoint&&(a.p=this.sketcher.lastPoint,this.sketcher.drag(a));this.innerkeyup&&this.innerkeyup(a)}})(ChemDoodle.math,ChemDoodle.monitor,ChemDoodle.uis.actions,ChemDoodle.uis.states,ChemDoodle.structures,ChemDoodle.SYMBOLS,Math);
(function(a,h,j,k){k.AtomQueryState=function(a){this.setup(a)};a=k.AtomQueryState.prototype=new k._State;a.mode=k.AtomQueryState.MODE_ANY;a.innermouseup=function(){if(this.mode===k.AtomQueryState.MODE_ANY)this.sketcher.historyManager.pushUndo(new h.ToggleAnyAtomAction(this.sketcher.hovering));else if(this.mode===k.AtomQueryState.MODE_RGROUP){var a=this,g=this.sketcher.hovering;this.sketcher.dialogManager.inputDialog.doneFunction=function(f){f.match(/[0-9]|\-/g)&&a.sketcher.historyManager.pushUndo(new h.ChangeRgroupAction(g,
parseInt(f)))};this.sketcher.dialogManager.inputDialog.getElement().dialog("open")}};a.innermousemove=function(a){this.findHoveredObject(a,!0)};k.AtomQueryState.MODE_ANY=1;k.AtomQueryState.MODE_RGROUP=2})(ChemDoodle.structures,ChemDoodle.uis.actions,ChemDoodle.uis.gui.DialogManager,ChemDoodle.uis.states);
(function(a,h){h.ChargeState=function(a){this.setup(a)};var j=h.ChargeState.prototype=new h._State;j.delta=1;j.innermouseup=function(){this.sketcher.hovering&&this.sketcher.historyManager.pushUndo(new a.ChangeChargeAction(this.sketcher.hovering,this.delta))};j.innermousemove=function(a){this.findHoveredObject(a,!0,!1)}})(ChemDoodle.uis.actions,ChemDoodle.uis.states);
(function(a,h,j,k){h.EraseState=function(a){this.setup(a)};h=h.EraseState.prototype=new h._State;h.handleDelete=function(){if(this.sketcher.lasso&&this.sketcher.lasso.isActive())this.sketcher.historyManager.pushUndo(new a.DeleteContentAction(this.sketcher,this.sketcher.lasso.atoms,this.sketcher.lasso.shapes)),this.sketcher.lasso.empty();else if(this.sketcher.hovering){if(this.sketcher.hovering instanceof j.Atom)if(this.sketcher.oneMolecule){for(var e=this.sketcher.molecules[0],g=0,f=e.atoms.length;g<
f;g++)e.atoms[g].visited=!1;var i=[],h=[];this.sketcher.hovering.visited=!0;g=0;for(f=e.bonds.length;g<f;g++){var l=e.bonds[g];if(l.contains(this.sketcher.hovering)){var p=[],n=[],c=new j.Queue;for(c.enqueue(l.getNeighbor(this.sketcher.hovering));!c.isEmpty();)if(l=c.dequeue(),!l.visited){l.visited=!0;p.push(l);for(var o=0,r=e.bonds.length;o<r;o++){var q=e.bonds[o];q.contains(l)&&!q.getNeighbor(l).visited&&(c.enqueue(q.getNeighbor(l)),n.push(q))}}i.push(p);h.push(n)}}o=l=-1;g=0;for(f=i.length;g<f;g++)i[g].length>
l&&(o=g,l=i[g].length);if(-1<o){for(var g=[],f=[],s,p=0,r=e.atoms.length;p<r;p++)l=e.atoms[p],-1===i[o].indexOf(l)?g.push(l):s||(s=l);p=0;for(r=e.bonds.length;p<r;p++)l=e.bonds[p],-1===h[o].indexOf(l)&&f.push(l);this.sketcher.historyManager.pushUndo(new a.DeleteAction(this.sketcher,s,g,f))}else this.sketcher.historyManager.pushUndo(new a.ClearAction(this.sketcher))}else e=this.sketcher.getMoleculeByAtom(this.sketcher.hovering),this.sketcher.historyManager.pushUndo(new a.DeleteAction(this.sketcher,
e.atoms[0],[this.sketcher.hovering],e.getBonds(this.sketcher.hovering)));else this.sketcher.hovering instanceof j.Bond?(!this.sketcher.oneMolecule||this.sketcher.hovering.ring)&&this.sketcher.historyManager.pushUndo(new a.DeleteAction(this.sketcher,this.sketcher.hovering.a1,void 0,[this.sketcher.hovering])):this.sketcher.hovering instanceof k._Shape&&this.sketcher.historyManager.pushUndo(new a.DeleteShapeAction(this.sketcher,this.sketcher.hovering));this.sketcher.hovering=void 0;this.sketcher.repaint()}for(p=
this.sketcher.shapes.length-1;0<=p;p--)if(h=this.sketcher.shapes[p],h instanceof k.Pusher){i=s=!1;g=0;for(f=this.sketcher.molecules.length;g<f;g++){e=this.sketcher.molecules[g];o=0;for(r=e.atoms.length;o<r;o++)l=e.atoms[o],l===h.o1?s=!0:l===h.o2&&(i=!0);o=0;for(r=e.bonds.length;o<r;o++)l=e.bonds[o],l===h.o1?s=!0:l===h.o2&&(i=!0)}if(!s||!i)this.sketcher.historyManager.undoStack[this.sketcher.historyManager.undoStack.length-1].ss.push(h),this.sketcher.removeShape(h)}};h.innermouseup=function(){this.handleDelete()};
h.innermousemove=function(a){this.findHoveredObject(a,!0,!0,!0)}})(ChemDoodle.uis.actions,ChemDoodle.uis.states,ChemDoodle.structures,ChemDoodle.structures.d2);
(function(a,h,j,k,e){k.LabelState=function(a){this.setup(a)};k=k.LabelState.prototype=new k._State;k.label="C";k.innermousedown=function(){this.newMolAllowed=!0;this.sketcher.hovering&&(this.sketcher.hovering.isHover=!1,this.sketcher.hovering.isSelected=!0,this.sketcher.repaint())};k.innermouseup=function(a){if(this.sketcher.hovering)if(this.sketcher.hovering.isSelected=!1,this.sketcher.tempAtom){var e=new h.Bond(this.sketcher.hovering,this.sketcher.tempAtom);this.sketcher.historyManager.pushUndo(new j.AddAction(this.sketcher,
e.a1,[e.a2],[e]));this.sketcher.tempAtom=void 0}else this.label!==this.sketcher.hovering.label&&this.sketcher.historyManager.pushUndo(new j.ChangeLabelAction(this.sketcher.hovering,this.label));else!this.sketcher.oneMolecule&&this.newMolAllowed&&this.sketcher.historyManager.pushUndo(new j.NewMoleculeAction(this.sketcher,[new h.Atom(this.label,a.p.x,a.p.y)],[]));this.sketcher.isMobile||this.mousemove(a)};k.innermousemove=function(a){this.findHoveredObject(a,!0,!1)};k.innerdrag=function(g){this.newMolAllowed=
!1;if(this.sketcher.hovering){if(9>this.sketcher.hovering.distance(g.p))this.sketcher.tempAtom=void 0;else if(15>g.p.distance(this.sketcher.hovering)){var f=this.getOptimumAngle(this.sketcher.hovering);g=this.sketcher.hovering.x+this.sketcher.specs.bondLength*e.cos(f);f=this.sketcher.hovering.y-this.sketcher.specs.bondLength*e.sin(f);this.sketcher.tempAtom=new h.Atom(this.label,g,f,0)}else a.ALT&&a.SHIFT?this.sketcher.tempAtom=new h.Atom(this.label,g.p.x,g.p.y,0):(f=this.sketcher.hovering.angle(g.p),
g=this.sketcher.hovering.distance(g.p),a.SHIFT||(g=this.sketcher.specs.bondLength),a.ALT||(f=e.floor((f+e.PI/12)/(e.PI/6))*e.PI/6),this.sketcher.tempAtom=new h.Atom(this.label,this.sketcher.hovering.x+g*e.cos(f),this.sketcher.hovering.y-g*e.sin(f),0));this.sketcher.repaint()}}})(ChemDoodle.monitor,ChemDoodle.structures,ChemDoodle.uis.actions,ChemDoodle.uis.states,Math);
(function(a,h,j,k,e,g,f,i){g.LassoState=function(a){this.setup(a)};var u=1,l=!1;g=g.LassoState.prototype=new g._State;g.innerdrag=function(a){this.inDrag=!0;if(this.sketcher.lasso.isActive()&&u){if(this.sketcher.lastPoint)if(1===u){var f=new j.Point(a.p.x,a.p.y);f.sub(this.sketcher.lastPoint);if(this.parentAction){this.parentAction.dif.add(f);a=0;for(var c=this.parentAction.ps.length;a<c;a++)this.parentAction.ps[a].add(f);a=0;for(c=this.sketcher.molecules.length;a<c;a++)this.sketcher.molecules[a].check();
this.sketcher.lasso.bounds.minX+=f.x;this.sketcher.lasso.bounds.maxX+=f.x;this.sketcher.lasso.bounds.minY+=f.y;this.sketcher.lasso.bounds.maxY+=f.y;this.sketcher.repaint()}else this.parentAction=new e.MoveAction(this.sketcher.lasso.getAllPoints(),f),this.sketcher.historyManager.pushUndo(this.parentAction)}else if(2===u)if(this.parentAction){f=this.parentAction.center;c=f.angle(this.sketcher.lastPoint);a=f.angle(a.p);var g=a-c;this.parentAction.dif+=g;a=0;for(c=this.parentAction.ps.length;a<c;a++){var l=
this.parentAction.ps[a],q=f.distance(l),s=f.angle(l)+g;l.x=f.x+q*i.cos(s);l.y=f.y-q*i.sin(s)}a=0;for(c=this.sketcher.molecules.length;a<c;a++)this.sketcher.molecules[a].check();this.sketcher.lasso.setBounds();this.sketcher.repaint()}else f=new j.Point((this.sketcher.lasso.bounds.minX+this.sketcher.lasso.bounds.maxX)/2,(this.sketcher.lasso.bounds.minY+this.sketcher.lasso.bounds.maxY)/2),c=f.angle(this.sketcher.lastPoint),a=f.angle(a.p),this.parentAction=new e.RotateAction(this.sketcher.lasso.getAllPoints(),
a-c,f),this.sketcher.historyManager.pushUndo(this.parentAction)}else if(this.sketcher.hovering){if(this.sketcher.lastPoint)if(f=new j.Point(a.p.x,a.p.y),f.sub(this.sketcher.lastPoint),this.parentAction){this.parentAction.dif.add(f);a=0;for(c=this.parentAction.ps.length;a<c;a++)this.parentAction.ps[a].add(f);a=0;for(c=this.sketcher.molecules.length;a<c;a++)this.sketcher.molecules[a].check();this.sketcher.repaint()}else this.sketcher.hovering instanceof j.Atom?c=h.SHIFT?[this.sketcher.hovering]:this.sketcher.getMoleculeByAtom(this.sketcher.hovering).atoms:
this.sketcher.hovering instanceof j.Bond?c=[this.sketcher.hovering.a1,this.sketcher.hovering.a2]:this.sketcher.hovering instanceof k._Shape&&(c=this.sketcher.hovering.hoverPoint?[this.sketcher.hovering.hoverPoint]:this.sketcher.hovering.getPoints()),this.parentAction=new e.MoveAction(c,f),this.sketcher.historyManager.pushUndo(this.parentAction)}else this.sketcher.lasso.addPoint(a.p),this.sketcher.repaint()};g.innermousedown=function(e){this.inDrag=!1;if(this.sketcher.lasso.isActive()&&!h.SHIFT){u=
void 0;var f=25/this.sketcher.specs.scale;a.isBetween(e.p.x,this.sketcher.lasso.bounds.minX,this.sketcher.lasso.bounds.maxX)&&a.isBetween(e.p.y,this.sketcher.lasso.bounds.minY,this.sketcher.lasso.bounds.maxY)?u=1:a.isBetween(e.p.x,this.sketcher.lasso.bounds.minX-f,this.sketcher.lasso.bounds.maxX+f)&&a.isBetween(e.p.y,this.sketcher.lasso.bounds.minY-f,this.sketcher.lasso.bounds.maxY+f)&&(u=2)}else this.sketcher.hovering||(this.sketcher.lastPoint=void 0,this.sketcher.lasso.addPoint(e.p),this.sketcher.repaint())};
g.innermouseup=function(a){u||this.sketcher.hovering||this.sketcher.lasso.select();this.innermousemove(a)};g.innerclick=function(){if(!u&&!this.inDrag)if(this.sketcher.hovering){var a=[],e=[];this.sketcher.hovering instanceof j.Atom?a.push(this.sketcher.hovering):this.sketcher.hovering instanceof j.Bond?(a.push(this.sketcher.hovering.a1),a.push(this.sketcher.hovering.a2)):this.sketcher.hovering instanceof k._Shape&&e.push(this.sketcher.hovering);this.sketcher.lasso.select(a,e)}else this.sketcher.lasso.isActive()&&
this.sketcher.lasso.empty();u=void 0};g.innermousemove=function(e){if(this.sketcher.lasso.isActive()){if(!h.SHIFT){var g=!1,c=25/this.sketcher.specs.scale;if((!a.isBetween(e.p.x,this.sketcher.lasso.bounds.minX,this.sketcher.lasso.bounds.maxX)||!a.isBetween(e.p.y,this.sketcher.lasso.bounds.minY,this.sketcher.lasso.bounds.maxY))&&a.isBetween(e.p.x,this.sketcher.lasso.bounds.minX-c,this.sketcher.lasso.bounds.maxX+c)&&a.isBetween(e.p.y,this.sketcher.lasso.bounds.minY-c,this.sketcher.lasso.bounds.maxY+
c))g=!0;g!=l&&(l=g,this.sketcher.repaint())}}else g=this.sketcher.lasso.mode!==f.Lasso.MODE_LASSO_SHAPES,this.findHoveredObject(e,g,g,!0)};g.innerdblclick=function(){this.sketcher.lasso.isActive()&&this.sketcher.lasso.empty()};g.draw=function(a){if(l&&this.sketcher.lasso.bounds){a.fillStyle="rgba(0,0,255,.1)";var e=25/this.sketcher.specs.scale,c=this.sketcher.lasso.bounds;a.beginPath();a.rect(c.minX-e,c.minY-e,c.maxX-c.minX+2*e,e);a.rect(c.minX-e,c.maxY,c.maxX-c.minX+2*e,e);a.rect(c.minX-e,c.minY,
e,c.maxY-c.minY);a.rect(c.maxX,c.minY,e,c.maxY-c.minY);a.fill()}}})(ChemDoodle.math,ChemDoodle.monitor,ChemDoodle.structures,ChemDoodle.structures.d2,ChemDoodle.uis.actions,ChemDoodle.uis.states,ChemDoodle.uis.tools,Math);
(function(a,h){h.LonePairState=function(a){this.setup(a)};var j=h.LonePairState.prototype=new h._State;j.delta=1;j.innermouseup=function(){0>this.delta&&1>this.sketcher.hovering.numLonePair||this.sketcher.hovering&&this.sketcher.historyManager.pushUndo(new a.ChangeLonePairAction(this.sketcher.hovering,this.delta))};j.innermousemove=function(a){this.findHoveredObject(a,!0,!1)}})(ChemDoodle.uis.actions,ChemDoodle.uis.states);
(function(a,h,j){h.MoveState=function(a){this.setup(a)};h=h.MoveState.prototype=new h._State;h.action=void 0;h.innerdrag=function(h){if(this.sketcher.hovering)if(this.action){h=new j.Point(h.p.x,h.p.y);h.sub(this.sketcher.lastPoint);this.action.dif.add(h);for(var e=0,g=this.action.ps.length;e<g;e++)this.action.ps[e].add(h);e=0;for(g=this.sketcher.molecules.length;e<g;e++)this.sketcher.molecules[e].check();this.sketcher.repaint()}else e=[],h=new j.Point(h.p.x,h.p.y),this.sketcher.hovering instanceof
j.Atom?(h.sub(this.sketcher.hovering),e[0]=this.sketcher.hovering):this.sketcher.hovering instanceof j.Bond&&(h.sub(this.sketcher.lastPoint),e[0]=this.sketcher.hovering.a1,e[1]=this.sketcher.hovering.a2),this.action=new a.MoveAction(e,h),this.sketcher.historyManager.pushUndo(this.action)};h.innermousemove=function(a){this.findHoveredObject(a,!0,!0)};h.innermouseup=function(){this.action=void 0}})(ChemDoodle.uis.actions,ChemDoodle.uis.states,ChemDoodle.structures);
(function(a,h,j,k,e){j.NewBondState=function(a){this.setup(a)};j=j.NewBondState.prototype=new j._State;j.bondOrder=1;j.stereo=k.Bond.STEREO_NONE;j.incrementBondOrder=function(a){this.newMolAllowed=!1;1===this.bondOrder&&this.stereo===k.Bond.STEREO_NONE?this.sketcher.historyManager.pushUndo(new h.ChangeBondAction(a)):a.bondOrder===this.bondOrder&&a.stereo===this.stereo?(1===a.bondOrder&&a.stereo!==k.Bond.STEREO_NONE||2===a.bondOrder&&a.stereo===k.Bond.STEREO_NONE)&&this.sketcher.historyManager.pushUndo(new h.FlipBondAction(a)):
this.sketcher.historyManager.pushUndo(new h.ChangeBondAction(a,this.bondOrder,this.stereo))};j.innerexit=function(){this.removeStartAtom()};j.innerdrag=function(g){this.newMolAllowed=!1;this.removeStartAtom();if(this.sketcher.hovering instanceof k.Atom){if(15>g.p.distance(this.sketcher.hovering)){var f=this.getOptimumAngle(this.sketcher.hovering,this.bondOrder);g=this.sketcher.hovering.x+this.sketcher.specs.bondLength*e.cos(f);f=this.sketcher.hovering.y-this.sketcher.specs.bondLength*e.sin(f);this.sketcher.tempAtom=
new k.Atom("C",g,f,0)}else{for(var h=1E3,j=0,l=this.sketcher.molecules.length;j<l;j++)for(var p=this.sketcher.molecules[j],n=0,c=p.atoms.length;n<c;n++){var o=p.atoms[n],r=o.distance(g.p);if(5>r&&(!f||r<h))f=o,h=r}f?this.sketcher.tempAtom=new k.Atom("C",f.x,f.y,0):a.ALT&&a.SHIFT?this.sketcher.tempAtom=new k.Atom("C",g.p.x,g.p.y,0):(f=this.sketcher.hovering.angle(g.p),g=this.sketcher.hovering.distance(g.p),a.SHIFT||(g=this.sketcher.specs.bondLength),a.ALT||(f=e.floor((f+e.PI/12)/(e.PI/6))*e.PI/6),
this.sketcher.tempAtom=new k.Atom("C",this.sketcher.hovering.x+g*e.cos(f),this.sketcher.hovering.y-g*e.sin(f),0))}j=0;for(l=this.sketcher.molecules.length;j<l;j++){p=this.sketcher.molecules[j];n=0;for(c=p.atoms.length;n<c;n++)o=p.atoms[n],5>o.distance(this.sketcher.tempAtom)&&(this.sketcher.tempAtom.x=o.x,this.sketcher.tempAtom.y=o.y,this.sketcher.tempAtom.isOverlap=!0)}this.sketcher.repaint()}};j.innerclick=function(a){!this.sketcher.hovering&&(!this.sketcher.oneMolecule&&this.newMolAllowed)&&(this.sketcher.historyManager.pushUndo(new h.NewMoleculeAction(this.sketcher,
[new k.Atom("C",a.p.x,a.p.y)],[])),this.sketcher.isMobile||this.mousemove(a),this.newMolAllowed=!1)};j.innermousedown=function(a){this.newMolAllowed=!0;if(this.sketcher.hovering instanceof k.Atom)this.sketcher.hovering.isHover=!1,this.sketcher.hovering.isSelected=!0,this.drag(a);else if(this.sketcher.hovering instanceof k.Bond){this.sketcher.hovering.isHover=!1;this.incrementBondOrder(this.sketcher.hovering);a=0;for(var e=this.sketcher.molecules.length;a<e;a++)this.sketcher.molecules[a].check();this.sketcher.repaint()}};
j.innermouseup=function(a){if(this.sketcher.tempAtom&&this.sketcher.hovering){var e=[],i=[],j=!0;if(this.sketcher.tempAtom.isOverlap){for(var l=0,p=this.sketcher.molecules.length;l<p;l++)for(var n=this.sketcher.molecules[l],c=0,o=n.atoms.length;c<o;c++){var r=n.atoms[c];5>r.distance(this.sketcher.tempAtom)&&(this.sketcher.tempAtom=r)}if(l=this.sketcher.getBond(this.sketcher.hovering,this.sketcher.tempAtom))this.incrementBondOrder(l),j=!1}else e.push(this.sketcher.tempAtom);j&&(i[0]=new k.Bond(this.sketcher.hovering,
this.sketcher.tempAtom,this.bondOrder),i[0].stereo=this.stereo,this.sketcher.historyManager.pushUndo(new h.AddAction(this.sketcher,i[0].a1,e,i)))}this.sketcher.tempAtom=void 0;this.sketcher.isMobile||this.mousemove(a)};j.innermousemove=function(a){this.sketcher.tempAtom||(this.findHoveredObject(a,!0,!0),this.sketcher.startAtom&&(this.sketcher.hovering?(this.sketcher.startAtom.x=-10,this.sketcher.startAtom.y=-10):(this.sketcher.startAtom.x=a.p.x,this.sketcher.startAtom.y=a.p.y)))};j.innermouseout=
function(){this.removeStartAtom()}})(ChemDoodle.monitor,ChemDoodle.uis.actions,ChemDoodle.uis.states,ChemDoodle.structures,Math);
(function(a,h,j,k,e,g){k.NewRingState=function(a){this.setup(a)};k=k.NewRingState.prototype=new k._State;k.numSides=6;k.unsaturated=!1;k.getRing=function(a,h,k,l,j){var n=g.PI-2*g.PI/h;l+=n/2;for(var c=[],o=0;o<h-1;o++){var r=0===o?new e.Atom("C",a.x,a.y):new e.Atom("C",c[c.length-1].x,c[c.length-1].y);r.x+=k*g.cos(l);r.y-=k*g.sin(l);c.push(r);l+=g.PI+n}o=0;for(a=this.sketcher.molecules.length;o<a;o++){h=this.sketcher.molecules[o];k=0;for(l=h.atoms.length;k<l;k++)h.atoms[k].isOverlap=!1}o=0;for(a=
c.length;o<a;o++){for(var n=Infinity,q,r=0,s=this.sketcher.molecules.length;r<s;r++){h=this.sketcher.molecules[r];k=0;for(l=h.atoms.length;k<l;k++){var w=h.atoms[k].distance(c[o]);w<n&&(n=w,q=h.atoms[k])}}5>n&&(c[o]=q,j&&(q.isOverlap=!0))}return c};k.getOptimalRing=function(a,e){for(var h=g.PI/2-g.PI/e,l=a.a1.distance(a.a2),k=this.getRing(a.a1,e,l,a.a1.angle(a.a2)-h,!1),h=this.getRing(a.a2,e,l,a.a2.angle(a.a1)-h,!1),j=l=0,c=1,o=k.length;c<o;c++)for(var r=0,q=this.sketcher.molecules.length;r<q;r++)for(var s=
this.sketcher.molecules[r],w=0,y=s.atoms.length;w<y;w++)var v=s.atoms[w].distance(k[c]),A=s.atoms[w].distance(h[c]),l=l+g.min(1E8,1/(v*v)),j=j+g.min(1E8,1/(A*A));return l<j?k:h};k.innerexit=function(){this.removeStartAtom()};k.innerdrag=function(f){this.newMolAllowed=!1;this.removeStartAtom();if(this.sketcher.hovering instanceof e.Atom){var i=0,k=0;if(15>f.p.distance(this.sketcher.hovering))f=this.sketcher.getMoleculeByAtom(this.sketcher.hovering).getAngles(this.sketcher.hovering),i=0===f.length?
3*g.PI/2:a.angleBetweenLargest(f).angle,k=this.sketcher.specs.bondLength;else if(i=this.sketcher.hovering.angle(f.p),k=this.sketcher.hovering.distance(f.p),!h.ALT||!h.SHIFT)h.SHIFT||(k=this.sketcher.specs.bondLength),h.ALT||(i=g.floor((i+g.PI/12)/(g.PI/6))*g.PI/6);this.sketcher.tempRing=this.getRing(this.sketcher.hovering,this.numSides,k,i,!0);this.sketcher.repaint()}else if(this.sketcher.hovering instanceof e.Bond){i=a.distanceFromPointToLineInclusive(f.p,this.sketcher.hovering.a1,this.sketcher.hovering.a2);
if(-1!==i&&7>=i)f=this.getOptimalRing(this.sketcher.hovering,this.numSides);else{for(var k=g.PI/2-g.PI/this.numSides,l=this.sketcher.hovering.a1.distance(this.sketcher.hovering.a2),i=this.getRing(this.sketcher.hovering.a1,this.numSides,l,this.sketcher.hovering.a1.angle(this.sketcher.hovering.a2)-k,!1),k=this.getRing(this.sketcher.hovering.a2,this.numSides,l,this.sketcher.hovering.a2.angle(this.sketcher.hovering.a1)-k,!1),j=new e.Point,l=new e.Point,n=1,c=i.length;n<c;n++)j.add(i[n]),l.add(k[n]);j.x/=
i.length-1;j.y/=i.length-1;l.x/=k.length-1;l.y/=k.length-1;j=j.distance(f.p);l=l.distance(f.p);f=k;j<l&&(f=i)}i=1;for(k=f.length;i<k;i++)-1!==this.sketcher.getAllAtoms().indexOf(f[i])&&(f[i].isOverlap=!0);this.sketcher.tempRing=f;this.sketcher.repaint()}};k.innerclick=function(a){!this.sketcher.hovering&&(!this.sketcher.oneMolecule&&this.newMolAllowed)&&(this.sketcher.historyManager.pushUndo(new j.NewMoleculeAction(this.sketcher,[new e.Atom("C",a.p.x,a.p.y)],[])),this.sketcher.isMobile||this.mousemove(a),
this.newMolAllowed=!1)};k.innermousedown=function(a){this.newMolAllowed=!0;this.sketcher.hovering&&(this.sketcher.hovering.isHover=!1,this.sketcher.hovering.isSelected=!0,this.drag(a))};k.innermouseup=function(a){if(this.sketcher.tempRing&&this.sketcher.hovering){var g=[],h=[],l=this.sketcher.getAllAtoms();if(this.sketcher.hovering instanceof e.Atom){-1===l.indexOf(this.sketcher.tempRing[0])&&g.push(this.sketcher.tempRing[0]);this.sketcher.bondExists(this.sketcher.hovering,this.sketcher.tempRing[0])||
h.push(new e.Bond(this.sketcher.hovering,this.sketcher.tempRing[0]));for(var k=1,n=this.sketcher.tempRing.length;k<n;k++)-1===l.indexOf(this.sketcher.tempRing[k])&&g.push(this.sketcher.tempRing[k]),this.sketcher.bondExists(this.sketcher.tempRing[k-1],this.sketcher.tempRing[k])||h.push(new e.Bond(this.sketcher.tempRing[k-1],this.sketcher.tempRing[k],1===k%2&&this.unsaturated?2:1));this.sketcher.bondExists(this.sketcher.tempRing[this.sketcher.tempRing.length-1],this.sketcher.hovering)||h.push(new e.Bond(this.sketcher.tempRing[this.sketcher.tempRing.length-
1],this.sketcher.hovering,this.unsaturated?2:1))}else if(this.sketcher.hovering instanceof e.Bond){var k=this.sketcher.hovering.a2,c=this.sketcher.hovering.a1;this.sketcher.tempRing[0]===this.sketcher.hovering.a1&&(k=this.sketcher.hovering.a1,c=this.sketcher.hovering.a2);-1===l.indexOf(this.sketcher.tempRing[1])&&g.push(this.sketcher.tempRing[1]);this.sketcher.bondExists(k,this.sketcher.tempRing[1])||h.push(new e.Bond(k,this.sketcher.tempRing[1]));k=2;for(n=this.sketcher.tempRing.length;k<n;k++)-1===
l.indexOf(this.sketcher.tempRing[k])&&g.push(this.sketcher.tempRing[k]),this.sketcher.bondExists(this.sketcher.tempRing[k-1],this.sketcher.tempRing[k])||h.push(new e.Bond(this.sketcher.tempRing[k-1],this.sketcher.tempRing[k],0===k%2&&this.unsaturated?2:1));this.sketcher.bondExists(this.sketcher.tempRing[this.sketcher.tempRing.length-1],c)||h.push(new e.Bond(this.sketcher.tempRing[this.sketcher.tempRing.length-1],c))}(0!==g.length||0!==h.length)&&this.sketcher.historyManager.pushUndo(new j.AddAction(this.sketcher,
h[0].a1,g,h));g=0;for(h=l.length;g<h;g++)l[g].isOverlap=!1}this.sketcher.tempRing=void 0;this.sketcher.isMobile||this.mousemove(a)};k.innermousemove=function(a){this.sketcher.tempAtom||(this.findHoveredObject(a,!0,!0),this.sketcher.startAtom&&(this.sketcher.hovering?(this.sketcher.startAtom.x=-10,this.sketcher.startAtom.y=-10):(this.sketcher.startAtom.x=a.p.x,this.sketcher.startAtom.y=a.p.y)))};k.innermouseout=function(){this.removeStartAtom()}})(ChemDoodle.math,ChemDoodle.monitor,ChemDoodle.uis.actions,
ChemDoodle.uis.states,ChemDoodle.structures,Math);
(function(a,h,j,k,e){e.PusherState=function(a){this.setup(a)};e=e.PusherState.prototype=new e._State;e.numElectron=1;e.innermousedown=function(){this.sketcher.hovering&&(this.start=this.sketcher.hovering)};e.innerdrag=function(a){this.start&&(this.end=new h.Point(a.p.x,a.p.y),this.findHoveredObject(a,!0,!0),this.sketcher.repaint())};e.innermouseup=function(){if(this.start&&this.sketcher.hovering&&this.sketcher.hovering!==this.start){for(var a,e=!1,h=0,u=this.sketcher.shapes.length;h<u;h++){var l=
this.sketcher.shapes[h];l instanceof j.Pusher&&(l.o1===this.start&&l.o2===this.sketcher.hovering?a=l:l.o2===this.start&&l.o1===this.sketcher.hovering&&(a=l,e=!0))}a?(e&&this.sketcher.historyManager.pushUndo(new k.DeleteShapeAction(this.sketcher,a)),this.end=this.start=void 0,this.sketcher.repaint()):(a=new j.Pusher(this.start,this.sketcher.hovering,this.numElectron),this.end=this.start=void 0,this.sketcher.historyManager.pushUndo(new k.AddShapeAction(this.sketcher,a)))}else this.end=this.start=void 0,
this.sketcher.repaint()};e.innermousemove=function(a){this.findHoveredObject(a,!0,!0);this.sketcher.repaint()};e.draw=function(e){if(this.start&&this.end){e.strokeStyle="#00FF00";e.fillStyle="#00FF00";e.lineWidth=1;var f=this.start instanceof h.Atom?this.start:this.start.getCenter(),i=this.end;this.sketcher.hovering&&this.sketcher.hovering!==this.start&&(i=this.sketcher.hovering instanceof h.Atom?this.sketcher.hovering:this.sketcher.hovering.getCenter());e.beginPath();e.moveTo(f.x,f.y);a.contextHashTo(e,
f.x,f.y,i.x,i.y,2,2);e.stroke()}}})(ChemDoodle.extensions,ChemDoodle.structures,ChemDoodle.structures.d2,ChemDoodle.uis.actions,ChemDoodle.uis.states);
(function(a,h){h.RadicalState=function(a){this.setup(a)};var j=h.RadicalState.prototype=new h._State;j.delta=1;j.innermouseup=function(){0>this.delta&&1>this.sketcher.hovering.numRadical||this.sketcher.hovering&&this.sketcher.historyManager.pushUndo(new a.ChangeRadicalAction(this.sketcher.hovering,this.delta))};j.innermousemove=function(a){this.findHoveredObject(a,!0,!1)}})(ChemDoodle.uis.actions,ChemDoodle.uis.states);
(function(a,h,j,k,e,g,f,i){function u(a,e,c,f,g){f&&i.abs(f.t)===g&&(a.fillStyle="#885110",a.beginPath(),0<f.t?(a.moveTo(e,c),a.lineTo(e+6,c-6),a.lineTo(e+12,c)):(a.moveTo(e,c+6),a.lineTo(e+6,c+12),a.lineTo(e+12,c+6)),a.closePath(),a.fill());a.strokeStyle="blue";a.beginPath();a.moveTo(e,c);a.lineTo(e+6,c-6);a.lineTo(e+12,c);a.moveTo(e,c+6);a.lineTo(e+6,c+12);a.lineTo(e+12,c+6);a.stroke()}f.ShapeState=function(a){this.setup(a)};var l=f.ShapeState.prototype=new f._State;l.shapeType=f.ShapeState.LINE;
l.superDoubleClick=l.dblclick;l.dblclick=function(a){this.control||this.superDoubleClick(a)};l.innerexit=function(){this.shapeType=f.ShapeState.LINE;this.sketcher.repaint()};l.innermousemove=function(a){this.control=void 0;if(this.shapeType===f.ShapeState.BRACKET){for(var g=0,c=this.sketcher.shapes.length;g<c;g++){var l=this.sketcher.shapes[g];if(l instanceof e.Bracket){var k=i.min(l.p1.x,l.p2.x),j=i.max(l.p1.x,l.p2.x),s=i.min(l.p1.y,l.p2.y),u=i.max(l.p1.y,l.p2.y),y=[];y.push({x:j+5,y:s+15,v:1});
y.push({x:j+5,y:u+15,v:2});y.push({x:k-17,y:(s+u)/2+15,v:3});k=0;for(j=y.length;k<j;k++)if(s=y[k],h.isBetween(a.p.x,s.x,s.x+12)&&h.isBetween(a.p.y,s.y-6,s.y)){this.control={s:l,t:s.v};break}else if(h.isBetween(a.p.x,s.x,s.x+12)&&h.isBetween(a.p.y,s.y+6,s.y+12)){this.control={s:l,t:-1*s.v};break}if(this.control)break}}this.sketcher.repaint()}};l.innermousedown=function(a){this.control?(this.sketcher.historyManager.pushUndo(new g.ChangeBracketAttributeAction(this.control.s,this.control.t)),this.sketcher.repaint()):
this.end=this.start=new k.Point(a.p.x,a.p.y)};l.innerdrag=function(a){this.end=new k.Point(a.p.x,a.p.y);if(this.shapeType===f.ShapeState.BRACKET){if(j.SHIFT){a=this.end.x-this.start.x;var e=this.end.y-this.start.y;0>a&&0<e?e*=-1:0<a&&0>e&&(a*=-1);var c=e;i.abs(a)<i.abs(e)&&(c=a);this.end.x=this.start.x+c;this.end.y=this.start.y+c}}else j.ALT||(a=this.start.angle(this.end),e=this.start.distance(this.end),j.ALT||(a=i.floor((a+i.PI/12)/(i.PI/6))*i.PI/6),this.end.x=this.start.x+e*i.cos(a),this.end.y=
this.start.y-e*i.sin(a));this.sketcher.repaint()};l.innermouseup=function(){if(this.start&&this.end){var a;5<this.start.distance(this.end)&&(this.shapeType>=f.ShapeState.LINE&&this.shapeType<=f.ShapeState.ARROW_EQUILIBRIUM?(a=new e.Line(this.start,this.end),this.shapeType===f.ShapeState.ARROW_SYNTHETIC?a.arrowType=e.Line.ARROW_SYNTHETIC:this.shapeType===f.ShapeState.ARROW_RETROSYNTHETIC?a.arrowType=e.Line.ARROW_RETROSYNTHETIC:this.shapeType===f.ShapeState.ARROW_RESONANCE?a.arrowType=e.Line.ARROW_RESONANCE:
this.shapeType===f.ShapeState.ARROW_EQUILIBRIUM&&(a.arrowType=e.Line.ARROW_EQUILIBRIUM)):this.shapeType===f.ShapeState.BRACKET&&(a=new e.Bracket(this.start,this.end)));this.end=this.start=void 0;a&&this.sketcher.historyManager.pushUndo(new g.AddShapeAction(this.sketcher,a))}};l.draw=function(g){if(this.start&&this.end)g.strokeStyle="#00FF00",g.fillStyle="#00FF00",g.lineWidth=1,g.beginPath(),g.moveTo(this.start.x,this.start.y),this.shapeType===f.ShapeState.BRACKET?(a.contextHashTo(g,this.start.x,this.start.y,
this.end.x,this.start.y,2,2),a.contextHashTo(g,this.end.x,this.start.y,this.end.x,this.end.y,2,2),a.contextHashTo(g,this.end.x,this.end.y,this.start.x,this.end.y,2,2),a.contextHashTo(g,this.start.x,this.end.y,this.start.x,this.start.y,2,2)):a.contextHashTo(g,this.start.x,this.start.y,this.end.x,this.end.y,2,2),g.stroke();else if(this.shapeType===f.ShapeState.BRACKET){g.lineWidth=2;g.lineJoin="miter";g.lineCap="butt";for(var h=0,c=this.sketcher.shapes.length;h<c;h++){var l=this.sketcher.shapes[h];
if(l instanceof e.Bracket){var k=i.min(l.p1.x,l.p2.x),j=i.max(l.p1.x,l.p2.x),s=i.min(l.p1.y,l.p2.y),w=i.max(l.p1.y,l.p2.y),l=this.control&&this.control.s===l?this.control:void 0;u(g,j+5,s+15,l,1);u(g,j+5,w+15,l,2);u(g,k-17,(s+w)/2+15,l,3)}}}};f.ShapeState.LINE=1;f.ShapeState.ARROW_SYNTHETIC=2;f.ShapeState.ARROW_RETROSYNTHETIC=3;f.ShapeState.ARROW_RESONANCE=4;f.ShapeState.ARROW_EQUILIBRIUM=5;f.ShapeState.BRACKET=10})(ChemDoodle.extensions,ChemDoodle.math,ChemDoodle.monitor,ChemDoodle.structures,ChemDoodle.structures.d2,
ChemDoodle.uis.actions,ChemDoodle.uis.states,Math);
(function(a){a.StateManager=function(h){this.STATE_NEW_BOND=new a.NewBondState(h);this.STATE_NEW_RING=new a.NewRingState(h);this.STATE_CHARGE=new a.ChargeState(h);this.STATE_LONE_PAIR=new a.LonePairState(h);this.STATE_RADICAL=new a.RadicalState(h);this.STATE_MOVE=new a.MoveState(h);this.STATE_ERASE=new a.EraseState(h);this.STATE_LABEL=new a.LabelState(h);this.STATE_LASSO=new a.LassoState(h);this.STATE_SHAPE=new a.ShapeState(h);this.STATE_PUSHER=new a.PusherState(h);this.STATE_ATOM_QUERY=new a.AtomQueryState(h);
var j=this.STATE_NEW_BOND;this.setState=function(a){a!==j&&(j.exit(),j=a,j.enter())};this.getCurrentState=function(){return j}}})(ChemDoodle.uis.states);
ChemDoodle.uis.gui.imageDepot=function(){return{getURI:function(a){return"data:image/png;base64,"+a},ADD_LONE_PAIR:"iVBORw0KGgoAAAANSUhEUgAAABQAAAAUCAYAAACNiR0NAAAANElEQVR42mNgGAWjYHACGyB+DMTPgdiFDHkMAFL8H4qfkyFPewNtoApB2IMM+VEwCgYcAADjvBhZpYZJbQAAAABJRU5ErkJggg\x3d\x3d",ADD_RADICAL:"iVBORw0KGgoAAAANSUhEUgAAABQAAAAUCAYAAACNiR0NAAAAL0lEQVR42mNgGAWjYGgAGyB+DMTPgdiFGgaCDPsPxc8HpYE2UINA2GM0BYyCoQAAdQgMLdlWmzIAAAAASUVORK5CYII\x3d",ANGLE:"iVBORw0KGgoAAAANSUhEUgAAABQAAAAUCAYAAACNiR0NAAAKMWlDQ1BJQ0MgUHJvZmlsZQAASImllndU01kWx9/v90svlCREOqHX0BQIIFJCL9KrqMQkQCgBQgKCXREVHFFEpCmCDAo44OhQZKyIYmFQ7H2CDALKODiKDZVJZM+Muzu7O7v7/eOdz7nv3vt77977zvkBQPINFAgzYCUA0oViUZiPByMmNo6BHQAwwAMMsAGAw83ODAr3jgAy+XmxGdkyJ/A3QZ/X17dm4TrTN4TBAP+dlLmZIrEsU4iM5/L42VwZF8g4LVecKbdPypi2LFXOMErOItkBZawq56RZtvjsM8tucualC3kylp85k5fOk3OvjDfnSPgyRgJlXJgj4OfK+IaMDdIk6QIZv5XHpvM52QCgSHK7mM9NlrG1jEmiiDC2jOcDgCMlfcHLvmAxf7lYfil2RmaeSJCULGaYcE0ZNo6OLIYvPzeNLxYzQzjcVI6Ix2BnpGdyhHkAzN75syjy2jJkRba3cbS3Z9pa2nxRqH+7+Rcl7+0svQz93DOI3v+H7c/8MuoBYE3JarP9D9uySgA6NwKgeu8Pm8E+ABRlfeu48sV96PJ5SRaLM52srHJzcy0FfK6lvKC/6z86/AV98T1Lebrfy8Pw5CdyJGlihrxu3Iy0DImIkZ3J4fIZzL8b4v8n8M/PYRHGT+SL+EJZRJRsygTCJFm7hTyBWJAhZAiE/6qJ/2PYP2h2rmWiNnwCtKWWQOkKDSA/9wMUlQiQ+L2yHej3vgXio4D85UXrjM7O/WdB/5wVLpEv2YKkz3HssAgGVyLKmd2TP0uABgSgCGhADWgDfWACmMAWOABn4Aa8gD8IBhEgFiwBXJAM0oEI5IKVYB0oBMVgO9gFqkAtaABNoBUcAZ3gODgDzoPL4Cq4Ce4DKRgBz8AkeA2mIQjCQmSICqlBOpAhZA7ZQixoAeQFBUJhUCyUACVBQkgCrYQ2QMVQKVQF1UFN0LfQMegMdBEahO5CQ9A49Cv0HkZgEkyDtWAj2Apmwe5wABwBL4aT4Cw4Hy6At8EVcD18CO6Az8CX4ZuwFH4GTyEAISJ0RBdhIiyEjQQjcUgiIkJWI0VIOVKPtCLdSB9yHZEiE8g7FAZFRTFQTJQzyhcVieKislCrUVtRVaiDqA5UL+o6agg1ifqEJqM10eZoJ7QfOgadhM5FF6LL0Y3odvQ59E30CPo1BoOhY4wxDhhfTCwmBbMCsxWzB9OGOY0ZxAxjprBYrBrWHOuCDcZysGJsIbYSewh7CnsNO4J9iyPidHC2OG9cHE6IW48rxzXjTuKu4UZx03glvCHeCR+M5+Hz8CX4Bnw3/gp+BD9NUCYYE1wIEYQUwjpCBaGVcI7wgPCSSCTqER2JoUQBcS2xgniYeIE4RHxHopDMSGxSPElC2kY6QDpNukt6SSaTjchu5DiymLyN3EQ+S35EfqtAVbBU8FPgKaxRqFboULim8FwRr2io6K64RDFfsVzxqOIVxQklvJKREluJo7RaqVrpmNJtpSllqrKNcrByuvJW5Wbli8pjFCzFiOJF4VEKKPspZynDVISqT2VTudQN1AbqOeoIDUMzpvnRUmjFtG9oA7RJFYrKPJUoleUq1SonVKR0hG5E96On0UvoR+i36O/naM1xn8Ofs2VO65xrc96oaqi6qfJVi1TbVG+qvldjqHmppartUOtUe6iOUjdTD1XPVd+rfk59QoOm4azB1SjSOKJxTxPWNNMM01yhuV+zX3NKS1vLRytTq1LrrNaENl3bTTtFu0z7pPa4DlVngY5Ap0znlM5ThgrDnZHGqGD0MiZ1NXV9dSW6dboDutN6xnqReuv12vQe6hP0WfqJ+mX6PfqTBjoGQQYrDVoM7hniDVmGyYa7DfsM3xgZG0UbbTLqNBozVjX2M843bjF+YEI2cTXJMqk3uWGKMWWZppruMb1qBpvZmSWbVZtdMYfN7c0F5nvMBy3QFo4WQot6i9tMEtOdmcNsYQ5Z0i0DLddbdlo+tzKwirPaYdVn9cnazjrNusH6vg3Fxt9mvU23za+2ZrZc22rbG3PJc73nrpnbNffFPPN5/Hl7592xo9oF2W2y67H7aO9gL7JvtR93MHBIcKhxuM2isUJYW1kXHNGOHo5rHI87vnOydxI7HXH6xZnpnOrc7Dw233g+f37D/GEXPReOS52LdAFjQcKCfQukrrquHNd618du+m48t0a3UXdT9xT3Q+7PPaw9RB7tHm/YTuxV7NOeiKePZ5HngBfFK9KryuuRt553kneL96SPnc8Kn9O+aN8A3x2+t/20/Lh+TX6T/g7+q/x7A0gB4QFVAY8DzQJFgd1BcJB/0M6gBwsNFwoXdgaDYL/gncEPQ4xDskK+D8WEhoRWhz4JswlbGdYXTg1fGt4c/jrCI6Ik4n6kSaQksidKMSo+qinqTbRndGm0NMYqZlXM5Vj1WEFsVxw2LiquMW5qkdeiXYtG4u3iC+NvLTZevHzxxSXqS9KWnFiquJSz9GgCOiE6oTnhAyeYU8+ZWua3rGbZJJfN3c19xnPjlfHG+S78Uv5ooktiaeJYkkvSzqTxZNfk8uQJAVtQJXiR4ptSm/ImNTj1QOpMWnRaWzouPSH9mJAiTBX2ZmhnLM8YzDTPLMyUZjll7cqaFAWIGrOh7MXZXWKa7GeqX2Ii2SgZylmQU53zNjcq9+hy5eXC5f15Znlb8kbzvfO/XoFawV3Rs1J35bqVQ6vcV9WthlYvW92zRn9NwZqRtT5rD64jrEtd98N66/Wl619tiN7QXaBVsLZgeKPPxpZChUJR4e1NzptqN6M2CzYPbJm7pXLLpyJe0aVi6+Ly4g9buVsvfWXzVcVXM9sStw2U2Jfs3Y7ZLtx+a4frjoOlyqX5pcM7g3Z2lDHKispe7Vq662L5vPLa3YTdkt3SisCKrkqDyu2VH6qSq25We1S31WjWbKl5s4e359pet72ttVq1xbXv9wn23anzqeuoN6ov34/Zn7P/SUNUQ9/XrK+bGtUbixs/HhAekB4MO9jb5NDU1KzZXNICt0haxg/FH7r6jec3Xa3M1ro2elvxYXBYcvjptwnf3joScKTnKOto63eG39W0U9uLOqCOvI7JzuROaVds1+Ax/2M93c7d7d9bfn/guO7x6hMqJ0pOEk4WnJw5lX9q6nTm6YkzSWeGe5b23D8bc/ZGb2jvwLmAcxfOe58/2+fed+qCy4XjF50uHrvEutR52f5yR79df/sPdj+0D9gPdFxxuNJ11fFq9+D8wZPXXK+due55/fwNvxuXby68OXgr8tad2/G3pXd4d8bupt19cS/n3vT9tQ/QD4oeKj0sf6T5qP5H0x/bpPbSE0OeQ/2Pwx/fH+YOP/sp+6cPIwVPyE/KR3VGm8Zsx46Pe49ffbro6cizzGfTE4U/K/9c89zk+Xe/uP3SPxkzOfJC9GLm160v1V4eeDXvVc9UyNSj1+mvp98UvVV7e/Ad613f++j3o9O5H7AfKj6afuz+FPDpwUz6zMxvA5vz/J7VfrcAAAAJcEhZcwAACxMAAAsTAQCanBgAAANlSURBVDiN5dTda1sFHMbx7zk9p0lt07w0KdaF7UzpsgoHEgItVUuj3ky6ixY7RLxoy27Em21/gdPbIbWCXonrxRRv1CmTSRnMbYISjDnMZbS2XbOlaZOmXU9emjTnLd6UwbwT6pXPH/Dhx/ODR2i1WhxmxEPV/gtQAJAkiUAggKqqxONxFEVhMBicdmz7nEQ92tzfp9G0cNlNinldqz9+PPf54uJ8qVTi3r17T4GSIAgEAgEGBwcZGhri1IkTUUEQvuvpLCt3Mku8NbCDVijx18M6M694ubLmRJ8NdF5+u7f3/YbLNQFoT13o8XiIx+OMjIwwFolM75nm5ZM9jwjup7ALGtd+M9HWTAwLXj4pM/SiRCAUZLvRwydXqrir1ZkPMpn5J6CqqiQSCc6oarRdbqXL1T/48843HJVlrv9q6cmtur5pGHq7IKC43Qx4O5RTL4k+XTJYr3XR8aDF1q4Tm83lNABhYmKC90ZGfG2ynFbDDxVn5Ws+vlYnkxG127qe1S0rAbwK6EC6QxSvvtHTo8QjYmLqtMx+TeSjL6wsEPssn9fFUCiEbVnnl4t5pfzgBrPX9/gpZWjpanVGt6xx4GdAGx4ezsZisbmG40x/WyrN3F9GW1xp0elx2GhrKBXbPg8gyrIMZmPqndgGufwmP6aaADO5ZtMXDocBxoGbtm3fFEVx9KAqBZi48Qt0uUUunX0GQWpNAYivd3eP+zurilRZ4odkk0rTmU/XahpAoVAAyAK3ksnkrVQq9eSjXxaL2XpNmL+bgYBH5OgRlPFQaFy0DGN0e28Xp7rJZgmCsvw9QDgc1rxer34AXoxEIhd7e3s56FIDOHLs2Fy+0kdnh4tuv0PTcUYlyzCiemOX24UmXtNFqlq8OjY2hqqqerFYvLC6ujrrdrtn+/v7yeVy0wsLCxf8fr8+OTlJpbtbM3d3s0vVlPJ7cRO71R4Vvnr3bOvN17ZxtjN8eMnW+wYGtOeHh/GEQjQqFbbW131b5XK0TZJwNRqaaJq6PxwmePw4ksvF9tpadOi5pK+8s8i5T+tIZl7j0WKB5S2T05Oi74XQ3YTPvwGSi5a3wl5bjVLVZt9s4ZaFaMjTRpfHC3IXWA0qwR2WcxbpnEFNNBHO9AVbK0adPcv590vwjxgGCP+/PTx08G96U4m6ER6zfwAAAABJRU5ErkJggg\x3d\x3d",
ANIMATION:"iVBORw0KGgoAAAANSUhEUgAAABQAAAAUCAYAAACNiR0NAAAKMWlDQ1BJQ0MgUHJvZmlsZQAASImllndU01kWx9/v90svlCREOqHX0BQIIFJCL9KrqMQkQCgBQgKCXREVHFFEpCmCDAo44OhQZKyIYmFQ7H2CDALKODiKDZVJZM+Muzu7O7v7/eOdz7nv3vt77977zvkBQPINFAgzYCUA0oViUZiPByMmNo6BHQAwwAMMsAGAw83ODAr3jgAy+XmxGdkyJ/A3QZ/X17dm4TrTN4TBAP+dlLmZIrEsU4iM5/L42VwZF8g4LVecKbdPypi2LFXOMErOItkBZawq56RZtvjsM8tucualC3kylp85k5fOk3OvjDfnSPgyRgJlXJgj4OfK+IaMDdIk6QIZv5XHpvM52QCgSHK7mM9NlrG1jEmiiDC2jOcDgCMlfcHLvmAxf7lYfil2RmaeSJCULGaYcE0ZNo6OLIYvPzeNLxYzQzjcVI6Ix2BnpGdyhHkAzN75syjy2jJkRba3cbS3Z9pa2nxRqH+7+Rcl7+0svQz93DOI3v+H7c/8MuoBYE3JarP9D9uySgA6NwKgeu8Pm8E+ABRlfeu48sV96PJ5SRaLM52srHJzcy0FfK6lvKC/6z86/AV98T1Lebrfy8Pw5CdyJGlihrxu3Iy0DImIkZ3J4fIZzL8b4v8n8M/PYRHGT+SL+EJZRJRsygTCJFm7hTyBWJAhZAiE/6qJ/2PYP2h2rmWiNnwCtKWWQOkKDSA/9wMUlQiQ+L2yHej3vgXio4D85UXrjM7O/WdB/5wVLpEv2YKkz3HssAgGVyLKmd2TP0uABgSgCGhADWgDfWACmMAWOABn4Aa8gD8IBhEgFiwBXJAM0oEI5IKVYB0oBMVgO9gFqkAtaABNoBUcAZ3gODgDzoPL4Cq4Ce4DKRgBz8AkeA2mIQjCQmSICqlBOpAhZA7ZQixoAeQFBUJhUCyUACVBQkgCrYQ2QMVQKVQF1UFN0LfQMegMdBEahO5CQ9A49Cv0HkZgEkyDtWAj2Apmwe5wABwBL4aT4Cw4Hy6At8EVcD18CO6Az8CX4ZuwFH4GTyEAISJ0RBdhIiyEjQQjcUgiIkJWI0VIOVKPtCLdSB9yHZEiE8g7FAZFRTFQTJQzyhcVieKislCrUVtRVaiDqA5UL+o6agg1ifqEJqM10eZoJ7QfOgadhM5FF6LL0Y3odvQ59E30CPo1BoOhY4wxDhhfTCwmBbMCsxWzB9OGOY0ZxAxjprBYrBrWHOuCDcZysGJsIbYSewh7CnsNO4J9iyPidHC2OG9cHE6IW48rxzXjTuKu4UZx03glvCHeCR+M5+Hz8CX4Bnw3/gp+BD9NUCYYE1wIEYQUwjpCBaGVcI7wgPCSSCTqER2JoUQBcS2xgniYeIE4RHxHopDMSGxSPElC2kY6QDpNukt6SSaTjchu5DiymLyN3EQ+S35EfqtAVbBU8FPgKaxRqFboULim8FwRr2io6K64RDFfsVzxqOIVxQklvJKREluJo7RaqVrpmNJtpSllqrKNcrByuvJW5Wbli8pjFCzFiOJF4VEKKPspZynDVISqT2VTudQN1AbqOeoIDUMzpvnRUmjFtG9oA7RJFYrKPJUoleUq1SonVKR0hG5E96On0UvoR+i36O/naM1xn8Ofs2VO65xrc96oaqi6qfJVi1TbVG+qvldjqHmppartUOtUe6iOUjdTD1XPVd+rfk59QoOm4azB1SjSOKJxTxPWNNMM01yhuV+zX3NKS1vLRytTq1LrrNaENl3bTTtFu0z7pPa4DlVngY5Ap0znlM5ThgrDnZHGqGD0MiZ1NXV9dSW6dboDutN6xnqReuv12vQe6hP0WfqJ+mX6PfqTBjoGQQYrDVoM7hniDVmGyYa7DfsM3xgZG0UbbTLqNBozVjX2M843bjF+YEI2cTXJMqk3uWGKMWWZppruMb1qBpvZmSWbVZtdMYfN7c0F5nvMBy3QFo4WQot6i9tMEtOdmcNsYQ5Z0i0DLddbdlo+tzKwirPaYdVn9cnazjrNusH6vg3Fxt9mvU23za+2ZrZc22rbG3PJc73nrpnbNffFPPN5/Hl7592xo9oF2W2y67H7aO9gL7JvtR93MHBIcKhxuM2isUJYW1kXHNGOHo5rHI87vnOydxI7HXH6xZnpnOrc7Dw233g+f37D/GEXPReOS52LdAFjQcKCfQukrrquHNd618du+m48t0a3UXdT9xT3Q+7PPaw9RB7tHm/YTuxV7NOeiKePZ5HngBfFK9KryuuRt553kneL96SPnc8Kn9O+aN8A3x2+t/20/Lh+TX6T/g7+q/x7A0gB4QFVAY8DzQJFgd1BcJB/0M6gBwsNFwoXdgaDYL/gncEPQ4xDskK+D8WEhoRWhz4JswlbGdYXTg1fGt4c/jrCI6Ik4n6kSaQksidKMSo+qinqTbRndGm0NMYqZlXM5Vj1WEFsVxw2LiquMW5qkdeiXYtG4u3iC+NvLTZevHzxxSXqS9KWnFiquJSz9GgCOiE6oTnhAyeYU8+ZWua3rGbZJJfN3c19xnPjlfHG+S78Uv5ooktiaeJYkkvSzqTxZNfk8uQJAVtQJXiR4ptSm/ImNTj1QOpMWnRaWzouPSH9mJAiTBX2ZmhnLM8YzDTPLMyUZjll7cqaFAWIGrOh7MXZXWKa7GeqX2Ii2SgZylmQU53zNjcq9+hy5eXC5f15Znlb8kbzvfO/XoFawV3Rs1J35bqVQ6vcV9WthlYvW92zRn9NwZqRtT5rD64jrEtd98N66/Wl619tiN7QXaBVsLZgeKPPxpZChUJR4e1NzptqN6M2CzYPbJm7pXLLpyJe0aVi6+Ly4g9buVsvfWXzVcVXM9sStw2U2Jfs3Y7ZLtx+a4frjoOlyqX5pcM7g3Z2lDHKispe7Vq662L5vPLa3YTdkt3SisCKrkqDyu2VH6qSq25We1S31WjWbKl5s4e359pet72ttVq1xbXv9wn23anzqeuoN6ov34/Zn7P/SUNUQ9/XrK+bGtUbixs/HhAekB4MO9jb5NDU1KzZXNICt0haxg/FH7r6jec3Xa3M1ro2elvxYXBYcvjptwnf3joScKTnKOto63eG39W0U9uLOqCOvI7JzuROaVds1+Ax/2M93c7d7d9bfn/guO7x6hMqJ0pOEk4WnJw5lX9q6nTm6YkzSWeGe5b23D8bc/ZGb2jvwLmAcxfOe58/2+fed+qCy4XjF50uHrvEutR52f5yR79df/sPdj+0D9gPdFxxuNJ11fFq9+D8wZPXXK+due55/fwNvxuXby68OXgr8tad2/G3pXd4d8bupt19cS/n3vT9tQ/QD4oeKj0sf6T5qP5H0x/bpPbSE0OeQ/2Pwx/fH+YOP/sp+6cPIwVPyE/KR3VGm8Zsx46Pe49ffbro6cizzGfTE4U/K/9c89zk+Xe/uP3SPxkzOfJC9GLm160v1V4eeDXvVc9UyNSj1+mvp98UvVV7e/Ad613f++j3o9O5H7AfKj6afuz+FPDpwUz6zMxvA5vz/J7VfrcAAAAJcEhZcwAACxMAAAsTAQCanBgAAASGSURBVDiNjZFNTBNrFIbfb2ZgJNpmLpWY0CaOYWFYkA5xKZGKJBqigbghRg1l4RpI3BrajS5Bw56yNtGutHEhw8LY+EfvQqAozlAKVBBb6c/MdH7O3dDGq+bmvslJvpyc78l7zsuICA3du3dvUtO0flmWlba2NjmbzSbX19fj6XQ605iZmJiI1Wq1cDAYjIiiKH369Cn57NmzqUKhoAMAiAhEhEePHs1MTEwsExH8fr904cKF4unTp2M9PT3zN2/eVIgIc3Nz83fu3JknIvh8PvnSpUtFWZZj58+fX2SMyUQEDgCuXLkib21tTa6vr0tdXV3StWvXlEqlktB1PXbixImp9vb2mdHR0cjm5mZU13Wlt7dXunXrVmRnZ+ehpmmxXC4X7+vrmwYA4cjlyJMnT+IbGxvq+Pj4cigUgiAIUk9Pz9Lg4OAwEUXevn279P79+6larZa5fv261traCkVR9M7OTnVwcHCsUCiMABgXAKBcLkuMsVkiKl29elXVNE2u1WoKgP50Oi0FAgFomgYimgWAoaGhTLFYLJmmGeno6BheXV2VAEgAwIgIAwMDI319fdPv3r1T9/b25FKppIuiqHz8+PEiAAwMDGg8zz88e/Zs/5cvX0q6rpfq9Tp4npey2ew4Y0zq7Oxc3N7e7mWNlC9fvrxsWZaiqioDgBs3bjy1bXuhq6tLNgyjv1AoIBQKRVZWVvRUKtULAMPDw4uvXr16SET9ra2tS7u7u8kmkDEmd3d3P7Vte+HUqVP67du3513Xlfb29jKmaWJ/f1/58OFD0u/3R3w+XzwYDEKSpJk3b97g8+fP41tbW4nmyj8rEAhERkdHI0Q0VigUVNu2o0SEYrGISqUCQRASoVBIOXnypJ5Kpf7e3d1ViUht/Bcaj0QiEdvY2FAPDg7Uu3fvQhTF6Wq1Gv3+/TsMwwDHcQgEAhBFMVqpVJBOpxUiGjl37hwANIFNh6qq0srKCr59+5bheR6Hh4fK2toaDg4OYNs2PM8Dx3GwbRvVahX5fF51XVduaWlZKJfLsd8cvn79Gi9evMD29rbS0dEBn8+HcrkMy7Ka53BdF67rwrIseJ63ZJrmRfyiJvDx48fI5XKoVquZr1+/IhgMKoIggOM4cBwHIoLneajX63AcBxzH/cr6N3B1dTVu27bqOI7KGIv4/f5FABBFEZ7nwbZtMMZgmibq9To8z/sj8LeUAYAxJh0/fnyS4zi0tLSgXq9P8zwPwzASjLFNALAsK0lEmf8F/FnhcFgWRXF5Z2dHrVarS8Vicfa/5oU/9CJH6yhEJN2/fz+cy+VKgiBI6XR6zHEcieO4EoDM0R3VPwEnPc8bc11XcV0XjuPAcRy4rou1tTWcOXMG3d3dciqVQj6fV/x+PwRBaBbP8xmO4xYYY7PsKL3ijx8/pHw+D8Mw4DgOLMuCYRiIRqN48OABjh07hrm5OQwNDSEcDuPojjg8PMT+/j4MwyjF4/G/GBEhmUxKL1++HMlms/2GYciNdYkIpmlCFMWfA2tUCUCGMaYzxpba2tqSz58/L/0D2m5+tp7ZwwEAAAAASUVORK5CYII\x3d",
ANY_ELEMENT:"iVBORw0KGgoAAAANSUhEUgAAABQAAAAUCAYAAACNiR0NAAABF0lEQVR42u3TsUtCURSA8ZePCJcgqCFwEomGNoWgpCFwaHHIv6CpJYqoxSWScAhqMopQKIjIpsYWoUkahCxahKaGqAjB9qK+C/fB4fBI6L3xHfiBHrgfvqs6TjQ+M4QEmvZ14FnDBYp4wnjQYBzr2MAsYmE88g0WsBvWPQ7859AMfpASuxG7y4rdCjZRx47YT6Alg4d4xZYKfuNO3J0XnEQPo3Z/hZx3cBDPWERHBR9wi2UVNHOKPczhWn66PM7h4g1pEWwjg3f7XgaT+MQ9pmTwEgX7EznCvgqaqaKigmZOcCZjw+jag8YjXuydyeAYPnCsgiWUZXAJB+obN/+IeRU0s4qvfsEGplVwGzWfoGuf4M9gNMHmF6UIOpc0VqXrAAAAAElFTkSuQmCC",ARROW_DOWN:"iVBORw0KGgoAAAANSUhEUgAAAAkAAAAUCAYAAABf2RdVAAAKQ2lDQ1BJQ0MgUHJvZmlsZQAAeAGdlndUU1kTwO97L73QEkKREnoNTUoAkRJ6kV5FJSQBQgkYErBXRAVXFBVpiiKLIi64uhRZK6JYWBQUsC/IIqCsi6uIimVf9Bxl/9j9vrPzx5zfmztz79yZuec8ACi+gUJRJqwAQIZIIg7z8WDGxMYx8d0ABkSAA9YAcHnZWUHh3hEAFT8vDjMbdZKxTKDP+nX/F7jF8g1hMj+b/n+lyMsSS9CdQtCQuXxBNg/lPJTTcyVZMvskyvTENBnDGBmL0QRRVpVx8hc2/+zzhd1kzM8Q8VEfWc5Z/Ay+jDtQ3pIjFaCMBKKcnyMU5KJ8G2X9dGmGEOU3KNMzBNxsADAUmV0i4KWgbIUyRRwRxkF5HgAESvIsTpzFEsEyNE8AOJlZy8XC5BQJ05hnwrR2dGQzfQW56QKJhBXC5aVxxXwmJzMjiytaDsCXO8uigJKstky0yPbWjvb2LBsLtPxf5V8Xv3r9O8h6+8XjZejnnkGMrm+2b7HfbJnVALCn0Nrs+GZLLAOgZRMAqve+2fQPACCfB0DzjVn3YcjmJUUiyXKytMzNzbUQCngWsoJ+lf/p8NXzn2HWeRay877WjukpSOJK0yVMWVF5memZUjEzO4vLEzBZfxtidOv/HDgrrVl5mIcJkgRigQg9KgqdMqEoGW23iC+UCDNFTKHonzr8H8Nm5SDDL3ONAq3mI6AvsQAKN+gA+b0LYGhkgMTvR1egr30LJEYB2cuL1h79Mvcoo+uf9d8UXIR+wtnCZKbMzAmLYPKk4hwZo29CprCABOQBHagBLaAHjAEL2AAH4AzcgBfwB8EgAsSCxYAHUkAGEINcsAqsB/mgEOwAe0A5qAI1oA40gBOgBZwGF8BlcB3cBH3gPhgEI+AZmASvwQwEQXiICtEgNUgbMoDMIBuIDc2HvKBAKAyKhRKgZEgESaFV0EaoECqGyqGDUB30I3QKugBdhXqgu9AQNA79Cb2DEZgC02FN2BC2hNmwOxwAR8CL4GR4KbwCzoO3w6VwNXwMboYvwNfhPngQfgZPIQAhIwxEB2EhbISDBCNxSBIiRtYgBUgJUo00IG1IJ3ILGUQmkLcYHIaGYWJYGGeMLyYSw8MsxazBbMOUY45gmjEdmFuYIcwk5iOWitXAmmGdsH7YGGwyNhebjy3B1mKbsJewfdgR7GscDsfAGeEccL64WFwqbiVuG24frhF3HteDG8ZN4fF4NbwZ3gUfjOfiJfh8fBn+GP4cvhc/gn9DIBO0CTYEb0IcQUTYQCghHCWcJfQSRgkzRAWiAdGJGEzkE5cTi4g1xDbiDeIIcYakSDIiuZAiSKmk9aRSUgPpEukB6SWZTNYlO5JDyULyOnIp+Tj5CnmI/JaiRDGlcCjxFCllO+Uw5TzlLuUllUo1pLpR46gS6nZqHfUi9RH1jRxNzkLOT44vt1auQq5ZrlfuuTxR3kDeXX6x/Ar5EvmT8jfkJxSICoYKHAWuwhqFCoVTCgMKU4o0RWvFYMUMxW2KRxWvKo4p4ZUMlbyU+Ep5SoeULioN0xCaHo1D49E20mpol2gjdBzdiO5HT6UX0n+gd9MnlZWUbZWjlJcpVyifUR5kIAxDhh8jnVHEOMHoZ7xT0VRxVxGobFVpUOlVmVado+qmKlAtUG1U7VN9p8ZU81JLU9up1qL2UB2jbqoeqp6rvl/9kvrEHPoc5zm8OQVzTsy5pwFrmGqEaazUOKTRpTGlqaXpo5mlWaZ5UXNCi6HlppWqtVvrrNa4Nk17vrZQe7f2Oe2nTGWmOzOdWcrsYE7qaOj46kh1Dup068zoGulG6m7QbdR9qEfSY+sl6e3Wa9eb1NfWD9JfpV+vf8+AaMA2SDHYa9BpMG1oZBhtuNmwxXDMSNXIz2iFUb3RA2OqsavxUuNq49smOBO2SZrJPpObprCpnWmKaYXpDTPYzN5MaLbPrMcca+5oLjKvNh9gUVjurBxWPWvIgmERaLHBosXiuaW+ZZzlTstOy49WdlbpVjVW962VrP2tN1i3Wf9pY2rDs6mwuT2XOtd77tq5rXNf2JrZCmz3296xo9kF2W22a7f7YO9gL7ZvsB930HdIcKh0GGDT2SHsbewrjlhHD8e1jqcd3zrZO0mcTjj94cxyTnM+6jw2z2ieYF7NvGEXXReuy0GXwfnM+QnzD8wfdNVx5bpWuz5203Pju9W6jbqbuKe6H3N/7mHlIfZo8pjmOHFWc857Ip4+ngWe3V5KXpFe5V6PvHW9k73rvSd97HxW+pz3xfoG+O70HfDT9OP51flN+jv4r/bvCKAEhAeUBzwONA0UB7YFwUH+QbuCHiwwWCBa0BIMgv2CdwU/DDEKWRrycyguNCS0IvRJmHXYqrDOcFr4kvCj4a8jPCKKIu5HGkdKI9uj5KPio+qipqM9o4ujB2MsY1bHXI9VjxXGtsbh46LiauOmFnot3LNwJN4uPj++f5HRomWLri5WX5y++MwS+SXcJScTsAnRCUcT3nODudXcqUS/xMrESR6Ht5f3jO/G380fF7gIigWjSS5JxUljyS7Ju5LHU1xTSlImhBxhufBFqm9qVep0WnDa4bRP6dHpjRmEjISMUyIlUZqoI1Mrc1lmT5ZZVn7W4FKnpXuWTooDxLXZUPai7FYJHf2Z6pIaSzdJh3Lm51TkvMmNyj25THGZaFnXctPlW5ePrvBe8f1KzEreyvZVOqvWrxpa7b764BpoTeKa9rV6a/PWjqzzWXdkPWl92vpfNlhtKN7wamP0xrY8zbx1ecObfDbV58vli/MHNjtvrtqC2SLc0r117tayrR8L+AXXCq0KSwrfb+Ntu/ad9Xel333anrS9u8i+aP8O3A7Rjv6drjuPFCsWryge3hW0q3k3c3fB7ld7luy5WmJbUrWXtFe6d7A0sLS1TL9sR9n78pTyvgqPisZKjcqtldP7+Pt697vtb6jSrCqsendAeODOQZ+DzdWG1SWHcIdyDj2piarp/J79fV2tem1h7YfDosODR8KOdNQ51NUd1ThaVA/XS+vHj8Ufu/mD5w+tDayGg42MxsLj4Lj0+NMfE37sPxFwov0k+2TDTwY/VTbRmgqaoeblzZMtKS2DrbGtPaf8T7W3Obc1/Wzx8+HTOqcrziifKTpLOpt39tO5Feemzmedn7iQfGG4fUn7/YsxF293hHZ0Xwq4dOWy9+WLne6d5664XDl91enqqWvsay3X7a83d9l1Nf1i90tTt3138w2HG603HW+29czrOdvr2nvhluety7f9bl/vW9DX0x/Zf2cgfmDwDv/O2N30uy/u5dybub/uAfZBwUOFhyWPNB5V/2rya+Og/eCZIc+hrsfhj+8P84af/Zb92/uRvCfUJyWj2qN1YzZjp8e9x28+Xfh05FnWs5mJ/N8Vf698bvz8pz/c/uiajJkceSF+8enPbS/VXh5+ZfuqfSpk6tHrjNcz0wVv1N4cect+2/ku+t3oTO57/PvSDyYf2j4GfHzwKePTp78AA5vz/OzO54oAAAAJcEhZcwAACxMAAAsTAQCanBgAAACFSURBVCgV1VExDoAgDLRoHEhM/IaLT3DyDU5O/n9xV/GuVAeiYabJ5Wh7hdJKCKHKmcsJmC9WJGi+/fgh58KcWmO8g0/gMq7BFJF7QG8awKxOMVpeKzycKRHN8L1uxNbCqztgMeFqvrwiE3L6fH8zdowTUYkoTUTYKI3xIx6j85x/udgF35c6Mkzf7cF3AAAAAElFTkSuQmCC",
ARROW_EQUILIBRIUM:"iVBORw0KGgoAAAANSUhEUgAAABQAAAAUCAYAAACNiR0NAAAAV0lEQVR42mNgGAXDArBQ28AKIL4GxAFAzEMtF/6H4s9AfBKIq4DYBFnRfyrhx0Mj1h5T0ctwYADERUB8FYh/APEvqAKqxCIHEHsA8Xkgbhj0iXgUDAAAAG9tMdQezXJsAAAAAElFTkSuQmCC",ARROW_RESONANCE:"iVBORw0KGgoAAAANSUhEUgAAABQAAAAUCAYAAACNiR0NAAAAWUlEQVR42mNgGAWjYPACFiBWwSOvAcQc+AzgAWIXIJ4BxP+h2AOPehMkdduAuAiIbaDmMNQgSVIDo7hwERkuPADEFUDsAHMhriBwgIYlNgDynshoUhsFVAIA/dMiIBsQRGUAAAAASUVORK5CYII\x3d",ARROW_RETROSYNTHETIC:"iVBORw0KGgoAAAANSUhEUgAAABQAAAAUCAYAAACNiR0NAAAAYElEQVR42mNgGI5AhZqGKQDxbSA2oaahBrQ01ILahr4HYhtskv8pwF9xGUouAHn7MRA7UNNQG6hrPahtoA+1vPwc3XWURooPtZLNc2qFG8iw+9Q2zIFahQPV05zG0C59AY3IMME0CTYYAAAAAElFTkSuQmCC",
ARROW_SYNTHETIC:"iVBORw0KGgoAAAANSUhEUgAAABQAAAAUCAYAAACNiR0NAAAAUklEQVR42mNgGAWjgC5ABoh5qGmgAhD/B+I7QJwAxALUMPQg1NAHQPwdiPegG/6fipgssA+q+REQ/wDivUCcAsQi5EYKLAzJNgQ9UmRGE/tIBgDIaCG7b3KulAAAAABJRU5ErkJggg\x3d\x3d",BENZENE:"iVBORw0KGgoAAAANSUhEUgAAABQAAAAUCAYAAACNiR0NAAAA5klEQVR42s2VPwrCMBSH06k0o1MX6R2c7A08hDfRRdDVgp5BR71GvUKdtHNvIMRf4FcoIdgkzeCDD0r+fLyQl1ch3GMmIkUOzuADDkBOEVWgA0ewABfQgjVIQkU5x/vMlqAGD1CGiFKwBS+QcSxhli2znpsyvVAZIh0r8AQ3UFiS0FnvuDczJ9XgW2++g4bSsVC/BiWPt+FxXSRqbEHmmZVyTvtvhTKmUMvesS+lYO0Fl01f2JWlsJvQws75UjpDnPL4Xk/PRdzLSjaGmo3Cq30Nxbp9XXlhXu3LJj6xwe6nNNigX8AXVupH9hGtsNcAAAAASUVORK5CYII\x3d",
BOND_DOUBLE:"iVBORw0KGgoAAAANSUhEUgAAABQAAAAUCAYAAACNiR0NAAAAQUlEQVR42mNgoA7gZqAicADi+0DMRS3DXgGxPTVcim4YzKVUMwyZP2rYqGGjhg0Dw7ihpQRVDIMBLmoahsulZAEA2GgvCVlTJIIAAAAASUVORK5CYII\x3d",BOND_DOUBLE_AMBIGUOUS:"iVBORw0KGgoAAAANSUhEUgAAABQAAAAUCAYAAACNiR0NAAAAwElEQVR42q2UsQ2DQBAE38EnBDQAJUBGA6YM04UD3n1AYhdhMkqAHpw4owgkJNbSfuLw904aIZLV3t/tOWdTmTOsGnytRHPwATcLpxcwgYH/HZ0mVwALXY10WqWKtWADDVjBm+0nVUmxO79BadPT0UyxqzrVF4V+b1eoYg+wgyedymIH6FUhzzZ3C7GSA9jYplRxz2YOwCtxCn97VihBn+ioUfesZhYHZnNVEpDxSsQTNDKbJhe3o9PcGVR0WikiJ/j5KxJqecPNAAAAAElFTkSuQmCC",
BOND_HALF:"iVBORw0KGgoAAAANSUhEUgAAABQAAAAUCAYAAACNiR0NAAAAYklEQVR42mNgGAVkAA8g3k4tw0yA+DXUUIqBC9SwGGq57jYQ+1Az7FioYYgCtQwCAQMgvg/EKtQy7DG1YtMB6jKqRUAFtVxGVeBATVeBIuA5tcIMFptUMUyH2rHJAXXh4AIAvQ0O0wCO68MAAAAASUVORK5CYII\x3d",BOND_PROTRUDING:"iVBORw0KGgoAAAANSUhEUgAAABQAAAAUCAYAAACNiR0NAAAAl0lEQVR42mNgoAwEAHEDA5WAChC/B+L/1DCUBYivQw37Tw1Dl6MZRpGhBTgM+w3EFaQaZgPEn7EY9hiIPUg1TAaI72Mx7DAQK5ATCbuxGNYPxDzkhFs3lvCKoCTxIht2G4g1qJF4QXg9uV5ET7xkJQlciZesJIEr8ZKVJHAl3n5Kwgs58d6mJEmgR8J0SpIENq/yMAx7AADDzz/MOB6JagAAAABJRU5ErkJggg\x3d\x3d",
BOND_RECESSED:"iVBORw0KGgoAAAANSUhEUgAAABQAAAAUCAYAAACNiR0NAAAAQUlEQVR42mNgGGQghJqGBQDxbyBOoaahCYPSUGyaYYYOI28y4PDm4IxNBmp6k2JAE28OPvAdiBuoaaALwyggBQAA+tATdpIiCMcAAAAASUVORK5CYII\x3d",BOND_RESONANCE:"iVBORw0KGgoAAAANSUhEUgAAABQAAAAUCAYAAACNiR0NAAAAfUlEQVR42mNgoA7gZqAicADi+0DMRS3DXgGx/aA3zAOIt1PLMBMgfg01lGLDXKCGxVArzG4DsQ81I4CFGoYpkGsQNsMMoIlYhVqGPaZWbMKyF9UioIJaLqNqdnIg11W4IuA5uWHGDQ1w9Nj0ocS7sMJRh5LYxAY4oC4kGwAAJbAmYdoaIPoAAAAASUVORK5CYII\x3d",BOND_SINGLE:"iVBORw0KGgoAAAANSUhEUgAAABQAAAAUCAYAAACNiR0NAAAAMklEQVR42mNgGMSAm5qGOQDxfSDmopZhr4DYftSwUcNGDRs1jP6GcUPLM6oYBgNUKRwBiE8XjxDJvZUAAAAASUVORK5CYII\x3d",
BOND_TRIPLE:"iVBORw0KGgoAAAANSUhEUgAAABQAAAAUCAYAAACNiR0NAAAAUUlEQVR42mNgoAxwM1AROADxfSDmopZhr4DYnhouRTeMIpdiM4xslxIyDOZSqhmGzB81bNSwATeMG5rCqWIYDHBR0zBiXUoW4KKmYbhcShIAAA2MPiFy45L3AAAAAElFTkSuQmCC",BOND_ZERO:"iVBORw0KGgoAAAANSUhEUgAAABQAAAAUCAYAAACNiR0NAAAAH0lEQVR42mNgGAVkgPtQPHgNHA2z0TAbDbPRMBsAAADVkQ3x7nq43wAAAABJRU5ErkJggg\x3d\x3d",BROMINE:"iVBORw0KGgoAAAANSUhEUgAAABQAAAAUCAYAAACNiR0NAAAA3UlEQVR42mNgGAVUB8s0NDYu09T8D8LLNTVvA+lZKzQ1dSg18MRSTU2X5RoarUD2dyC+SKmBu+B8Tc0FQPx3prExK1UMXK6lNRPo2rNIFnQB1UwCikUs09K6DuQXEGXgQg0NYaCGGCD7xVItLX8kA5cD8R1QsADDOBZosCoxBv6F4v9AQxNR5CEGPl2kpydGkpdXqalJA+ksIH4AxLNRDASqITsMgV6yA7kUlnQoNhCYdBRABgINzqTEwINAA+SXq6ubANnrgfgfiE2Jgf+h+C0QrwSKBZMdhqNg4AEAUSSF6Clvq/4AAAAASUVORK5CYII\x3d",
CALCULATE:"iVBORw0KGgoAAAANSUhEUgAAABQAAAAUCAYAAACNiR0NAAAKQ2lDQ1BJQ0MgUHJvZmlsZQAAeAGdlndUU1kTwO97L73QEkKREnoNTUoAkRJ6kV5FJSQBQgkYErBXRAVXFBVpiiKLIi64uhRZK6JYWBQUsC/IIqCsi6uIimVf9Bxl/9j9vrPzx5zfmztz79yZuec8ACi+gUJRJqwAQIZIIg7z8WDGxMYx8d0ABkSAA9YAcHnZWUHh3hEAFT8vDjMbdZKxTKDP+nX/F7jF8g1hMj+b/n+lyMsSS9CdQtCQuXxBNg/lPJTTcyVZMvskyvTENBnDGBmL0QRRVpVx8hc2/+zzhd1kzM8Q8VEfWc5Z/Ay+jDtQ3pIjFaCMBKKcnyMU5KJ8G2X9dGmGEOU3KNMzBNxsADAUmV0i4KWgbIUyRRwRxkF5HgAESvIsTpzFEsEyNE8AOJlZy8XC5BQJ05hnwrR2dGQzfQW56QKJhBXC5aVxxXwmJzMjiytaDsCXO8uigJKstky0yPbWjvb2LBsLtPxf5V8Xv3r9O8h6+8XjZejnnkGMrm+2b7HfbJnVALCn0Nrs+GZLLAOgZRMAqve+2fQPACCfB0DzjVn3YcjmJUUiyXKytMzNzbUQCngWsoJ+lf/p8NXzn2HWeRay877WjukpSOJK0yVMWVF5memZUjEzO4vLEzBZfxtidOv/HDgrrVl5mIcJkgRigQg9KgqdMqEoGW23iC+UCDNFTKHonzr8H8Nm5SDDL3ONAq3mI6AvsQAKN+gA+b0LYGhkgMTvR1egr30LJEYB2cuL1h79Mvcoo+uf9d8UXIR+wtnCZKbMzAmLYPKk4hwZo29CprCABOQBHagBLaAHjAEL2AAH4AzcgBfwB8EgAsSCxYAHUkAGEINcsAqsB/mgEOwAe0A5qAI1oA40gBOgBZwGF8BlcB3cBH3gPhgEI+AZmASvwQwEQXiICtEgNUgbMoDMIBuIDc2HvKBAKAyKhRKgZEgESaFV0EaoECqGyqGDUB30I3QKugBdhXqgu9AQNA79Cb2DEZgC02FN2BC2hNmwOxwAR8CL4GR4KbwCzoO3w6VwNXwMboYvwNfhPngQfgZPIQAhIwxEB2EhbISDBCNxSBIiRtYgBUgJUo00IG1IJ3ILGUQmkLcYHIaGYWJYGGeMLyYSw8MsxazBbMOUY45gmjEdmFuYIcwk5iOWitXAmmGdsH7YGGwyNhebjy3B1mKbsJewfdgR7GscDsfAGeEccL64WFwqbiVuG24frhF3HteDG8ZN4fF4NbwZ3gUfjOfiJfh8fBn+GP4cvhc/gn9DIBO0CTYEb0IcQUTYQCghHCWcJfQSRgkzRAWiAdGJGEzkE5cTi4g1xDbiDeIIcYakSDIiuZAiSKmk9aRSUgPpEukB6SWZTNYlO5JDyULyOnIp+Tj5CnmI/JaiRDGlcCjxFCllO+Uw5TzlLuUllUo1pLpR46gS6nZqHfUi9RH1jRxNzkLOT44vt1auQq5ZrlfuuTxR3kDeXX6x/Ar5EvmT8jfkJxSICoYKHAWuwhqFCoVTCgMKU4o0RWvFYMUMxW2KRxWvKo4p4ZUMlbyU+Ep5SoeULioN0xCaHo1D49E20mpol2gjdBzdiO5HT6UX0n+gd9MnlZWUbZWjlJcpVyifUR5kIAxDhh8jnVHEOMHoZ7xT0VRxVxGobFVpUOlVmVado+qmKlAtUG1U7VN9p8ZU81JLU9up1qL2UB2jbqoeqp6rvl/9kvrEHPoc5zm8OQVzTsy5pwFrmGqEaazUOKTRpTGlqaXpo5mlWaZ5UXNCi6HlppWqtVvrrNa4Nk17vrZQe7f2Oe2nTGWmOzOdWcrsYE7qaOj46kh1Dup068zoGulG6m7QbdR9qEfSY+sl6e3Wa9eb1NfWD9JfpV+vf8+AaMA2SDHYa9BpMG1oZBhtuNmwxXDMSNXIz2iFUb3RA2OqsavxUuNq49smOBO2SZrJPpObprCpnWmKaYXpDTPYzN5MaLbPrMcca+5oLjKvNh9gUVjurBxWPWvIgmERaLHBosXiuaW+ZZzlTstOy49WdlbpVjVW962VrP2tN1i3Wf9pY2rDs6mwuT2XOtd77tq5rXNf2JrZCmz3296xo9kF2W22a7f7YO9gL7ZvsB930HdIcKh0GGDT2SHsbewrjlhHD8e1jqcd3zrZO0mcTjj94cxyTnM+6jw2z2ieYF7NvGEXXReuy0GXwfnM+QnzD8wfdNVx5bpWuz5203Pju9W6jbqbuKe6H3N/7mHlIfZo8pjmOHFWc857Ip4+ngWe3V5KXpFe5V6PvHW9k73rvSd97HxW+pz3xfoG+O70HfDT9OP51flN+jv4r/bvCKAEhAeUBzwONA0UB7YFwUH+QbuCHiwwWCBa0BIMgv2CdwU/DDEKWRrycyguNCS0IvRJmHXYqrDOcFr4kvCj4a8jPCKKIu5HGkdKI9uj5KPio+qipqM9o4ujB2MsY1bHXI9VjxXGtsbh46LiauOmFnot3LNwJN4uPj++f5HRomWLri5WX5y++MwS+SXcJScTsAnRCUcT3nODudXcqUS/xMrESR6Ht5f3jO/G380fF7gIigWjSS5JxUljyS7Ju5LHU1xTSlImhBxhufBFqm9qVep0WnDa4bRP6dHpjRmEjISMUyIlUZqoI1Mrc1lmT5ZZVn7W4FKnpXuWTooDxLXZUPai7FYJHf2Z6pIaSzdJh3Lm51TkvMmNyj25THGZaFnXctPlW5ePrvBe8f1KzEreyvZVOqvWrxpa7b764BpoTeKa9rV6a/PWjqzzWXdkPWl92vpfNlhtKN7wamP0xrY8zbx1ecObfDbV58vli/MHNjtvrtqC2SLc0r117tayrR8L+AXXCq0KSwrfb+Ntu/ad9Xel333anrS9u8i+aP8O3A7Rjv6drjuPFCsWryge3hW0q3k3c3fB7ld7luy5WmJbUrWXtFe6d7A0sLS1TL9sR9n78pTyvgqPisZKjcqtldP7+Pt697vtb6jSrCqsendAeODOQZ+DzdWG1SWHcIdyDj2piarp/J79fV2tem1h7YfDosODR8KOdNQ51NUd1ThaVA/XS+vHj8Ufu/mD5w+tDayGg42MxsLj4Lj0+NMfE37sPxFwov0k+2TDTwY/VTbRmgqaoeblzZMtKS2DrbGtPaf8T7W3Obc1/Wzx8+HTOqcrziifKTpLOpt39tO5Feemzmedn7iQfGG4fUn7/YsxF293hHZ0Xwq4dOWy9+WLne6d5664XDl91enqqWvsay3X7a83d9l1Nf1i90tTt3138w2HG603HW+29czrOdvr2nvhluety7f9bl/vW9DX0x/Zf2cgfmDwDv/O2N30uy/u5dybub/uAfZBwUOFhyWPNB5V/2rya+Og/eCZIc+hrsfhj+8P84af/Zb92/uRvCfUJyWj2qN1YzZjp8e9x28+Xfh05FnWs5mJ/N8Vf698bvz8pz/c/uiajJkceSF+8enPbS/VXh5+ZfuqfSpk6tHrjNcz0wVv1N4cect+2/ku+t3oTO57/PvSDyYf2j4GfHzwKePTp78AA5vz/OzO54oAAAAJcEhZcwAACxMAAAsTAQCanBgAAAMtSURBVDgRnVXNTxNREP+1W6gW2oUKWNs0fAQUqCGNGjDB3iSmNhFJuPMHYLx5lpB4IRylV1M9E+RgbBMPJBpDxA8kNhUUAaUpFWiXtFDK9sM3D3ezS/HiJG/fvDczv52ZN2+eoVwugygcDntFUZwRBKHFZDJBO0guyzKOjo5weHiIdDqN1dVVKRaLDQWDwTmSK2RSmL29vYctjASjEaViEVarFbU2GywWC1fJZDLY2dkBzTTMZnNdIpF4woStCgbNKuDW1lZdh8eLdMmGz0sSFr/8QokpGGqM6Lokotldi5exLPL7VhQOrLiYe0WethCIlozKIpfLodEuQigbcPO6A5Yzx/9qEM0Y6nfBUiXgVncjVy+xNIn288jn84q5OquAtCMXSnj9dRtL39K40l3PlXw9DYh8TGLmUwLXmuv4XpNYjY4LZ1EqUQx60gH+TO1z6fJ6Blc9ds53tdrw4Xua8wdyETVmAXd6m7ASP9bVwwE6wGLx+I+7Uh40Ht3vQeTdlmoTjv7Gg0AbD/9HIqPuaxn1UGjzXJUMp0VGub6MNwtxvF1MwlRbjU5XLQqmIjvdLIIvliBLaTRV7WhxVF4HKBiAy4159DQZYGcHVGe3w8ZKhyiVSiEej2NtLYGN7AZSKKogWkYHSILHU1NgNYnbfj96+/owNjbG9YeHh8EKH6FQiK/b2tr4fPKjy+FJ4f+sKzy8NzoKo4FCtvOQp6enOa4S8sjICDY2WMgsBadRBeD27212X3Psihg4YDQa5XYULhUyu1GQJAlFdj1PowrA0LOn3JBymGfNYGJigtsFAgE4HA5EIhG+/lcOKwDb29uRzWbhdDrR2NAAj8fDAdxuN+84p3ml3asAvDs4qMvh+Pg416eczc/Pa21P5VVApS8+n53lHt7o74fX68Xk5CQ39Pl8OgC6x4qNVqACUuOkRK+srPDQPN3d2Gb9TzkU1ip5DsmY9Kgnks1JUgFZKUgL7xfQ1dnJGywpb25uYmBggNuQR1QuLpeL35jl5WXs7u6unwQ0KG77/X5vMpmcYSXBnwD2FMDIujcNIvKKRqFQ4BGwWWK2Q6xrz3GFv58/Du1jSFDkv4UAAAAASUVORK5CYII\x3d",
CARBON:"iVBORw0KGgoAAAANSUhEUgAAABQAAAAUCAYAAACNiR0NAAAA2klEQVR42mNgGAXYwMyZM1knTZqk1dvbK9vQ0MBEtkETJ06UmzBhwi4g/gXEn4D4L5R9jGTDQK4BanwPxNeArtP///8/4/z58zmAfFcg7iHZQKCmaUD8derUqRIUh9mqVauYgYb9ABlKlUiYPHmyItCw//39/QlUMRBokAPIQFB4UcXAvr4+XaiB4VQxsLu7mxtqYDPVEjM0/b0BJhk+qhgINMgQaOBvID4LS4fAXMIC5JsDw3gCuZFjBDTgPNT7n4H4O1DsApDuoMi1HR0d/MBsaAyiR0s22gMANJ6AxDvp00kAAAAASUVORK5CYII\x3d",CHARGE_BRACKET:"iVBORw0KGgoAAAANSUhEUgAAABQAAAAUCAYAAACNiR0NAAAAYUlEQVR42mNgGAnACYhF0AX/Q3EDDk0NSGrQwUogNsZmIDEApk4MiOWheAsQ+yLxyTJwIhBfgOIPQHwLiU+WgVT3Mk0NlAZiDkoNXAjEz3Bgil1IkcJRA4e6geSWNkMMAAAxJTQf078zGQAAAABJRU5ErkJggg\x3d\x3d",
CHLORINE:"iVBORw0KGgoAAAANSUhEUgAAABQAAAAUCAYAAACNiR0NAAAA9klEQVR42mNgGAXIwPi/MavcZzkt5bfKsgz/GZiQ5RTeKyTIfZBLI8ogpXdKcgofFHbJf5D/BcSfgPgvlH0MpgbIXq7wUWEjQcNArgEqfg/E1xTfK+oDXcao8F+BA+gaV6BYD8kGAhVOA+KvCl8UJAioI8LA/wzMQIU/QIYSYTFhA4GKFIH4PyjAqWIg0CAHkIGg8KKKgTLvZHTBLvygEE4VA8VfiHODDATGcTNVDAR7G5L+3qi8VeGjioFA1xkCFf8G4rOwdAjELEDN5kA8gWQDoYqNgPg82Psf5D8D8XcgvgB0fQdZBiJlQX5gjBuD6NGSjX4AAER4jBfAQ3QdAAAAAElFTkSuQmCC",CLEAR:"iVBORw0KGgoAAAANSUhEUgAAABQAAAAUCAYAAACNiR0NAAAKQ2lDQ1BJQ0MgUHJvZmlsZQAAeAGdlndUU1kTwO97L73QEkKREnoNTUoAkRJ6kV5FJSQBQgkYErBXRAVXFBVpiiKLIi64uhRZK6JYWBQUsC/IIqCsi6uIimVf9Bxl/9j9vrPzx5zfmztz79yZuec8ACi+gUJRJqwAQIZIIg7z8WDGxMYx8d0ABkSAA9YAcHnZWUHh3hEAFT8vDjMbdZKxTKDP+nX/F7jF8g1hMj+b/n+lyMsSS9CdQtCQuXxBNg/lPJTTcyVZMvskyvTENBnDGBmL0QRRVpVx8hc2/+zzhd1kzM8Q8VEfWc5Z/Ay+jDtQ3pIjFaCMBKKcnyMU5KJ8G2X9dGmGEOU3KNMzBNxsADAUmV0i4KWgbIUyRRwRxkF5HgAESvIsTpzFEsEyNE8AOJlZy8XC5BQJ05hnwrR2dGQzfQW56QKJhBXC5aVxxXwmJzMjiytaDsCXO8uigJKstky0yPbWjvb2LBsLtPxf5V8Xv3r9O8h6+8XjZejnnkGMrm+2b7HfbJnVALCn0Nrs+GZLLAOgZRMAqve+2fQPACCfB0DzjVn3YcjmJUUiyXKytMzNzbUQCngWsoJ+lf/p8NXzn2HWeRay877WjukpSOJK0yVMWVF5memZUjEzO4vLEzBZfxtidOv/HDgrrVl5mIcJkgRigQg9KgqdMqEoGW23iC+UCDNFTKHonzr8H8Nm5SDDL3ONAq3mI6AvsQAKN+gA+b0LYGhkgMTvR1egr30LJEYB2cuL1h79Mvcoo+uf9d8UXIR+wtnCZKbMzAmLYPKk4hwZo29CprCABOQBHagBLaAHjAEL2AAH4AzcgBfwB8EgAsSCxYAHUkAGEINcsAqsB/mgEOwAe0A5qAI1oA40gBOgBZwGF8BlcB3cBH3gPhgEI+AZmASvwQwEQXiICtEgNUgbMoDMIBuIDc2HvKBAKAyKhRKgZEgESaFV0EaoECqGyqGDUB30I3QKugBdhXqgu9AQNA79Cb2DEZgC02FN2BC2hNmwOxwAR8CL4GR4KbwCzoO3w6VwNXwMboYvwNfhPngQfgZPIQAhIwxEB2EhbISDBCNxSBIiRtYgBUgJUo00IG1IJ3ILGUQmkLcYHIaGYWJYGGeMLyYSw8MsxazBbMOUY45gmjEdmFuYIcwk5iOWitXAmmGdsH7YGGwyNhebjy3B1mKbsJewfdgR7GscDsfAGeEccL64WFwqbiVuG24frhF3HteDG8ZN4fF4NbwZ3gUfjOfiJfh8fBn+GP4cvhc/gn9DIBO0CTYEb0IcQUTYQCghHCWcJfQSRgkzRAWiAdGJGEzkE5cTi4g1xDbiDeIIcYakSDIiuZAiSKmk9aRSUgPpEukB6SWZTNYlO5JDyULyOnIp+Tj5CnmI/JaiRDGlcCjxFCllO+Uw5TzlLuUllUo1pLpR46gS6nZqHfUi9RH1jRxNzkLOT44vt1auQq5ZrlfuuTxR3kDeXX6x/Ar5EvmT8jfkJxSICoYKHAWuwhqFCoVTCgMKU4o0RWvFYMUMxW2KRxWvKo4p4ZUMlbyU+Ep5SoeULioN0xCaHo1D49E20mpol2gjdBzdiO5HT6UX0n+gd9MnlZWUbZWjlJcpVyifUR5kIAxDhh8jnVHEOMHoZ7xT0VRxVxGobFVpUOlVmVado+qmKlAtUG1U7VN9p8ZU81JLU9up1qL2UB2jbqoeqp6rvl/9kvrEHPoc5zm8OQVzTsy5pwFrmGqEaazUOKTRpTGlqaXpo5mlWaZ5UXNCi6HlppWqtVvrrNa4Nk17vrZQe7f2Oe2nTGWmOzOdWcrsYE7qaOj46kh1Dup068zoGulG6m7QbdR9qEfSY+sl6e3Wa9eb1NfWD9JfpV+vf8+AaMA2SDHYa9BpMG1oZBhtuNmwxXDMSNXIz2iFUb3RA2OqsavxUuNq49smOBO2SZrJPpObprCpnWmKaYXpDTPYzN5MaLbPrMcca+5oLjKvNh9gUVjurBxWPWvIgmERaLHBosXiuaW+ZZzlTstOy49WdlbpVjVW962VrP2tN1i3Wf9pY2rDs6mwuT2XOtd77tq5rXNf2JrZCmz3296xo9kF2W22a7f7YO9gL7ZvsB930HdIcKh0GGDT2SHsbewrjlhHD8e1jqcd3zrZO0mcTjj94cxyTnM+6jw2z2ieYF7NvGEXXReuy0GXwfnM+QnzD8wfdNVx5bpWuz5203Pju9W6jbqbuKe6H3N/7mHlIfZo8pjmOHFWc857Ip4+ngWe3V5KXpFe5V6PvHW9k73rvSd97HxW+pz3xfoG+O70HfDT9OP51flN+jv4r/bvCKAEhAeUBzwONA0UB7YFwUH+QbuCHiwwWCBa0BIMgv2CdwU/DDEKWRrycyguNCS0IvRJmHXYqrDOcFr4kvCj4a8jPCKKIu5HGkdKI9uj5KPio+qipqM9o4ujB2MsY1bHXI9VjxXGtsbh46LiauOmFnot3LNwJN4uPj++f5HRomWLri5WX5y++MwS+SXcJScTsAnRCUcT3nODudXcqUS/xMrESR6Ht5f3jO/G380fF7gIigWjSS5JxUljyS7Ju5LHU1xTSlImhBxhufBFqm9qVep0WnDa4bRP6dHpjRmEjISMUyIlUZqoI1Mrc1lmT5ZZVn7W4FKnpXuWTooDxLXZUPai7FYJHf2Z6pIaSzdJh3Lm51TkvMmNyj25THGZaFnXctPlW5ePrvBe8f1KzEreyvZVOqvWrxpa7b764BpoTeKa9rV6a/PWjqzzWXdkPWl92vpfNlhtKN7wamP0xrY8zbx1ecObfDbV58vli/MHNjtvrtqC2SLc0r117tayrR8L+AXXCq0KSwrfb+Ntu/ad9Xel333anrS9u8i+aP8O3A7Rjv6drjuPFCsWryge3hW0q3k3c3fB7ld7luy5WmJbUrWXtFe6d7A0sLS1TL9sR9n78pTyvgqPisZKjcqtldP7+Pt697vtb6jSrCqsendAeODOQZ+DzdWG1SWHcIdyDj2piarp/J79fV2tem1h7YfDosODR8KOdNQ51NUd1ThaVA/XS+vHj8Ufu/mD5w+tDayGg42MxsLj4Lj0+NMfE37sPxFwov0k+2TDTwY/VTbRmgqaoeblzZMtKS2DrbGtPaf8T7W3Obc1/Wzx8+HTOqcrziifKTpLOpt39tO5Feemzmedn7iQfGG4fUn7/YsxF293hHZ0Xwq4dOWy9+WLne6d5664XDl91enqqWvsay3X7a83d9l1Nf1i90tTt3138w2HG603HW+29czrOdvr2nvhluety7f9bl/vW9DX0x/Zf2cgfmDwDv/O2N30uy/u5dybub/uAfZBwUOFhyWPNB5V/2rya+Og/eCZIc+hrsfhj+8P84af/Zb92/uRvCfUJyWj2qN1YzZjp8e9x28+Xfh05FnWs5mJ/N8Vf698bvz8pz/c/uiajJkceSF+8enPbS/VXh5+ZfuqfSpk6tHrjNcz0wVv1N4cect+2/ku+t3oTO57/PvSDyYf2j4GfHzwKePTp78AA5vz/OzO54oAAAAJcEhZcwAACxMAAAsTAQCanBgAAAKZSURBVDgRlZTLTxNRFId/La2VkNCh0hQVZayatJGFxhAiqBnYyIaEjWt15QpS/gIhbBoXxrglaV36iAGf2+Kim66awIJUA0QXxr5mOtNpp9N26rmVaZgK03iTM/fc8/jmzJl7r6PVasFurK2t8bIsx0VRFPb29pBMJh/VarWXJ+Yw4EmyuLgYCYfDIiXvkzwk2SBJnBTP7MfClpaW+NnZ2QQlM9gKCdcO/qv/H3B+fj7icrkYKG6CzIoikcjKxMSELdBFSZ0xNDS0IUkSR4YbBDkwHdFoNE4V816vlw8Gg5wgCIl8Po9MJrOq6/qWGcdmC5BgqwRKHw1guqZpC/QyLpVKoVgsgn6SsLu7y9r1ntxbLMYcDjKa+rFzLBYTCoVCPDh2gee8g2hSeK1SxtNnL1AUxedut3s1nU5LZrItcH19XRj2+RLXQlcxejaAlrMPLYcT1bKMQi6L12/e4e2Hz1s7OzszJtBpKsfN1KcHl8dGcT7gh2EYlpCB/tOYuT0JzymXcNRh6eFRB9NzuRy/+fEL9a2AO9O3MDd3rxPCWiUrCup6vWNjii2wWq1CmJqE38fBHxixJLJFk6rurtwWyIK9I6MYvngJdTixrxhokE0tkyh0fOQ+1A2H5UW2QBaZ+ilCzdLW8XDQSSRVR4lEUh3IZtxQdCvQ9qcwoPTrB7Lft1Ep/mbLnqNnhfzNaZw7E0Re0dqV9SL2rLAXoNvfs8L0p1fIigq849MYHL/bnf/P2hao0D6buv8YocAVFOiT5crhnqM9aDR0NDUVRrNpgdoC6TaBJ/kVHv8+lIqGSq2JstaAWqV+iiVI37ahlTvHuA22PcuhUOg63SxPVFVdcPUPHF7GdClTaotV1qgdkLpZKpWW2zR6/AFFS6MWxt319AAAAABJRU5ErkJggg\x3d\x3d",
CYCLOBUTANE:"iVBORw0KGgoAAAANSUhEUgAAABQAAAAUCAYAAACNiR0NAAAAiklEQVR42q3UwQ2AIAwF0E7hOv4bTCN7uwIXG0MTYgRa2iYNF3lB+ECkr4MCK3NX7hSBgfvmvtp4RmCCnB4Ug8lbKBaTTCiUH6tQGH9nimJzw3/R7IyEoEluQG0581RpzlvJuUL0KyRnaKd7b0VVB6lFTalYoVsRG6HwHOAXRcQTJmiJwPqcql7sB1sQMyMuYZLDAAAAAElFTkSuQmCC",CYCLOHEPTANE:"iVBORw0KGgoAAAANSUhEUgAAABQAAAAUCAYAAACNiR0NAAAA+UlEQVR42mNgIB4IMFABMAOxJxCvAeK/QLwAiA3IMUgTiDuB+CkQnwDiDCBWAuIKIH4ExIeAOASIWfAZIgzEmUB8EmpQBxBr4HA1yLCDUMMrgVgcXREPEP8D4pVA7AHVRAzQB+J5UL08yBKKQPyQgrAGuVQBWcARiA9QYCDI+w7IAonQGCQXLATiBGSBRiBuoMBADP0YNpAIMHyIEQYkAow4wIglEgFKKuGFpiMTCgw0gZrBCxMIgdogQYZhElC9IegS1dB8y0GCYRzQrFqNS8FSKCYWLCOkngPqymoiDKsh1kewMAnCoyaY1DA3BOL/BLAhqbHHRY4cAH9nN15emqC1AAAAAElFTkSuQmCC",
CYCLOHEXANE:"iVBORw0KGgoAAAANSUhEUgAAABQAAAAUCAYAAACNiR0NAAAAoElEQVR42mNgIB4IMVAJSADxZCD+A8StQMxFiUH9QPwWiPuA2AiIlwLxYyCOAWJGcg2SQJO3AOITQHwSiC0pMQgZMEJd+Rjqall0BZxA/J8Ig9ABKDwboXo50SX/UxBx/4kWHDVw1EDcemEJu5+aCVsCmlPeEmEwwaxHisGW0ILhBLSgIKn4QjYYVHwtA+JHpBZf2AyeBC1gWygpYMmqAgB+TzRkG9cEtwAAAABJRU5ErkJggg\x3d\x3d",CYCLOOCTANE:"iVBORw0KGgoAAAANSUhEUgAAABQAAAAUCAYAAACNiR0NAAABBElEQVR42q2UvQ6CMBSFSXS1g4PRzVUXeRGdHH0KWfQlINGB1VcgzJLokxB2B3dIPDWnSYO1QutJvkB/ONxL7yUIumsU/EFLEIECNCAHOyC6GozBBqSgJPJ+DaY0y8CTVzme2MxkFFewBwvLiwXNcj4zM23a0KyvLuBgWkgZWV+FoAKD9kL5I02b7mDbPs3Soxqk2U2fiJiyq4ZMe6UmCpaGj448oHcHNKwz3yao1UB1gI8ScFID1QGuktk99CwF20l4RBe3JzPHtD+i09POHQzPpugC/jUaHn3YMbIzT3b+bdOMjV5p7TQ0GCVMM7aZ6Rpo7VSxaJctI+e6XfEz1Kwzq9ELFZA4hr9lYwQAAAAASUVORK5CYII\x3d",
CYCLOPENTANE:"iVBORw0KGgoAAAANSUhEUgAAABQAAAAUCAYAAACNiR0NAAAA0klEQVR42mNgIB6IMFAJMAFxKRD/BuI0Sg1TAeJDUOwOxFeBeAEQc5Hjqnwgfg3EeUDMCBUHGTQfarAWOa5SxqEmHohfAXECOa7CBbTwBYEWEa7CBpCDwAAmKAjEf6ExyUhm5KUD8R8gFoAJ7AHiIApSA0jvbmSBHKjTyQUgvdnIAvJA/BIaMeQksZdQM1DAJSC2IMNAS6heDNAKxaQCnPpw2kQA4PQZzrDAAwiGPUZsEQCg1DGPUHraQYKBOwmlXx4g/k8i5iFkKxsJLmRjoDUAAID6NQMa+if+AAAAAElFTkSuQmCC",CYCLOPROPANE:"iVBORw0KGgoAAAANSUhEUgAAABQAAAAUCAYAAACNiR0NAAAAjElEQVR42mNgGE5AgZqGiQDxfyCWoJaBk4H4ORBPp4ZhGkB8G4h5gPg6EBtQauB2IA6Asj2AeD8Qs5BrGDYDkC0gCbDg8CIsCDhINbAATySAIqmC1GRyH08yISRPlgsKiE1GxIYRC7HJiJRYJJiMyElnOB3AQmZOwBlEBRTkVYxIlICWJpRimcFfCgMA4CwtbAP2SjIAAAAASUVORK5CYII\x3d",
DECREASE_CHARGE:"iVBORw0KGgoAAAANSUhEUgAAABQAAAAUCAYAAACNiR0NAAAAs0lEQVR42mNgGAU4gAAQK0BpsgELEGcA8WUg/g3E/6H4NhCXQOVJMmw/EL8G4gYgdoC60AKIK4D4ORAfB2IeYg07DMT3gVgFhxoZID4PNZSDkIE5UJepEFAnA3VpCSEDL0O9SQyogIYp3tj8DQ0zUPhI4sE80DD9jy/2FaAKFKCu/I8H16Opp48LqR6GNIllWDq8jidsZKBqiEqHyIZSJacgG5oDdSly7N6HepNjwEubwQEAQdI454gPA8EAAAAASUVORK5CYII\x3d",DISTANCE:"iVBORw0KGgoAAAANSUhEUgAAABQAAAAUCAYAAACNiR0NAAAKMWlDQ1BJQ0MgUHJvZmlsZQAASImllndU01kWx9/v90svlCREOqHX0BQIIFJCL9KrqMQkQCgBQgKCXREVHFFEpCmCDAo44OhQZKyIYmFQ7H2CDALKODiKDZVJZM+Muzu7O7v7/eOdz7nv3vt77977zvkBQPINFAgzYCUA0oViUZiPByMmNo6BHQAwwAMMsAGAw83ODAr3jgAy+XmxGdkyJ/A3QZ/X17dm4TrTN4TBAP+dlLmZIrEsU4iM5/L42VwZF8g4LVecKbdPypi2LFXOMErOItkBZawq56RZtvjsM8tucualC3kylp85k5fOk3OvjDfnSPgyRgJlXJgj4OfK+IaMDdIk6QIZv5XHpvM52QCgSHK7mM9NlrG1jEmiiDC2jOcDgCMlfcHLvmAxf7lYfil2RmaeSJCULGaYcE0ZNo6OLIYvPzeNLxYzQzjcVI6Ix2BnpGdyhHkAzN75syjy2jJkRba3cbS3Z9pa2nxRqH+7+Rcl7+0svQz93DOI3v+H7c/8MuoBYE3JarP9D9uySgA6NwKgeu8Pm8E+ABRlfeu48sV96PJ5SRaLM52srHJzcy0FfK6lvKC/6z86/AV98T1Lebrfy8Pw5CdyJGlihrxu3Iy0DImIkZ3J4fIZzL8b4v8n8M/PYRHGT+SL+EJZRJRsygTCJFm7hTyBWJAhZAiE/6qJ/2PYP2h2rmWiNnwCtKWWQOkKDSA/9wMUlQiQ+L2yHej3vgXio4D85UXrjM7O/WdB/5wVLpEv2YKkz3HssAgGVyLKmd2TP0uABgSgCGhADWgDfWACmMAWOABn4Aa8gD8IBhEgFiwBXJAM0oEI5IKVYB0oBMVgO9gFqkAtaABNoBUcAZ3gODgDzoPL4Cq4Ce4DKRgBz8AkeA2mIQjCQmSICqlBOpAhZA7ZQixoAeQFBUJhUCyUACVBQkgCrYQ2QMVQKVQF1UFN0LfQMegMdBEahO5CQ9A49Cv0HkZgEkyDtWAj2Apmwe5wABwBL4aT4Cw4Hy6At8EVcD18CO6Az8CX4ZuwFH4GTyEAISJ0RBdhIiyEjQQjcUgiIkJWI0VIOVKPtCLdSB9yHZEiE8g7FAZFRTFQTJQzyhcVieKislCrUVtRVaiDqA5UL+o6agg1ifqEJqM10eZoJ7QfOgadhM5FF6LL0Y3odvQ59E30CPo1BoOhY4wxDhhfTCwmBbMCsxWzB9OGOY0ZxAxjprBYrBrWHOuCDcZysGJsIbYSewh7CnsNO4J9iyPidHC2OG9cHE6IW48rxzXjTuKu4UZx03glvCHeCR+M5+Hz8CX4Bnw3/gp+BD9NUCYYE1wIEYQUwjpCBaGVcI7wgPCSSCTqER2JoUQBcS2xgniYeIE4RHxHopDMSGxSPElC2kY6QDpNukt6SSaTjchu5DiymLyN3EQ+S35EfqtAVbBU8FPgKaxRqFboULim8FwRr2io6K64RDFfsVzxqOIVxQklvJKREluJo7RaqVrpmNJtpSllqrKNcrByuvJW5Wbli8pjFCzFiOJF4VEKKPspZynDVISqT2VTudQN1AbqOeoIDUMzpvnRUmjFtG9oA7RJFYrKPJUoleUq1SonVKR0hG5E96On0UvoR+i36O/naM1xn8Ofs2VO65xrc96oaqi6qfJVi1TbVG+qvldjqHmppartUOtUe6iOUjdTD1XPVd+rfk59QoOm4azB1SjSOKJxTxPWNNMM01yhuV+zX3NKS1vLRytTq1LrrNaENl3bTTtFu0z7pPa4DlVngY5Ap0znlM5ThgrDnZHGqGD0MiZ1NXV9dSW6dboDutN6xnqReuv12vQe6hP0WfqJ+mX6PfqTBjoGQQYrDVoM7hniDVmGyYa7DfsM3xgZG0UbbTLqNBozVjX2M843bjF+YEI2cTXJMqk3uWGKMWWZppruMb1qBpvZmSWbVZtdMYfN7c0F5nvMBy3QFo4WQot6i9tMEtOdmcNsYQ5Z0i0DLddbdlo+tzKwirPaYdVn9cnazjrNusH6vg3Fxt9mvU23za+2ZrZc22rbG3PJc73nrpnbNffFPPN5/Hl7592xo9oF2W2y67H7aO9gL7JvtR93MHBIcKhxuM2isUJYW1kXHNGOHo5rHI87vnOydxI7HXH6xZnpnOrc7Dw233g+f37D/GEXPReOS52LdAFjQcKCfQukrrquHNd618du+m48t0a3UXdT9xT3Q+7PPaw9RB7tHm/YTuxV7NOeiKePZ5HngBfFK9KryuuRt553kneL96SPnc8Kn9O+aN8A3x2+t/20/Lh+TX6T/g7+q/x7A0gB4QFVAY8DzQJFgd1BcJB/0M6gBwsNFwoXdgaDYL/gncEPQ4xDskK+D8WEhoRWhz4JswlbGdYXTg1fGt4c/jrCI6Ik4n6kSaQksidKMSo+qinqTbRndGm0NMYqZlXM5Vj1WEFsVxw2LiquMW5qkdeiXYtG4u3iC+NvLTZevHzxxSXqS9KWnFiquJSz9GgCOiE6oTnhAyeYU8+ZWua3rGbZJJfN3c19xnPjlfHG+S78Uv5ooktiaeJYkkvSzqTxZNfk8uQJAVtQJXiR4ptSm/ImNTj1QOpMWnRaWzouPSH9mJAiTBX2ZmhnLM8YzDTPLMyUZjll7cqaFAWIGrOh7MXZXWKa7GeqX2Ii2SgZylmQU53zNjcq9+hy5eXC5f15Znlb8kbzvfO/XoFawV3Rs1J35bqVQ6vcV9WthlYvW92zRn9NwZqRtT5rD64jrEtd98N66/Wl619tiN7QXaBVsLZgeKPPxpZChUJR4e1NzptqN6M2CzYPbJm7pXLLpyJe0aVi6+Ly4g9buVsvfWXzVcVXM9sStw2U2Jfs3Y7ZLtx+a4frjoOlyqX5pcM7g3Z2lDHKispe7Vq662L5vPLa3YTdkt3SisCKrkqDyu2VH6qSq25We1S31WjWbKl5s4e359pet72ttVq1xbXv9wn23anzqeuoN6ov34/Zn7P/SUNUQ9/XrK+bGtUbixs/HhAekB4MO9jb5NDU1KzZXNICt0haxg/FH7r6jec3Xa3M1ro2elvxYXBYcvjptwnf3joScKTnKOto63eG39W0U9uLOqCOvI7JzuROaVds1+Ax/2M93c7d7d9bfn/guO7x6hMqJ0pOEk4WnJw5lX9q6nTm6YkzSWeGe5b23D8bc/ZGb2jvwLmAcxfOe58/2+fed+qCy4XjF50uHrvEutR52f5yR79df/sPdj+0D9gPdFxxuNJ11fFq9+D8wZPXXK+due55/fwNvxuXby68OXgr8tad2/G3pXd4d8bupt19cS/n3vT9tQ/QD4oeKj0sf6T5qP5H0x/bpPbSE0OeQ/2Pwx/fH+YOP/sp+6cPIwVPyE/KR3VGm8Zsx46Pe49ffbro6cizzGfTE4U/K/9c89zk+Xe/uP3SPxkzOfJC9GLm160v1V4eeDXvVc9UyNSj1+mvp98UvVV7e/Ad613f++j3o9O5H7AfKj6afuz+FPDpwUz6zMxvA5vz/J7VfrcAAAAJcEhZcwAACxMAAAsTAQCanBgAAAKzSURBVDiNlZLBThtXGIW/O76MQTP22IOnUOqFs0BYgGRLLGCDWngBW0hdkzeI8gb0Caq8AYmUXRak2woFS1lFIo4idYNaahsMoiCPzdhAxp6ZLgwRxgMhR7rSnfufe+ac//6CEGiaRi6XY35+HiHERrVafXZ+fk6r1dqs1WrPLy8v8X0f3/cJgiBMYhDj4+Osrq5SKBSKsVjMBn4BMkAZ2LjNDYJgYClhgp7nYds2BwcHecdxXgA7QMUwjN+Anx8yI8MOO50OtVoNXdeb2Wy2YJoms7Oz7O7u5svlcvMhQfFQUdO0xMzMzLtMJkOr1WJ7ezsDrACfbkd+FKLRKOl0munp6czU1FQA/As8vct7VA+FEExOTpLNZonH48Wjo6Md+n0sfMtIqKCqqliWRTKZxHXddaAEvAWKQOLmp48W1HWdVCqFlDJj23Ye2AK2YrFY81r03t4NCQohMAyDeDxONBotqqpaAT4tLy+ztLS0w63YYS6HxkZVVUzTRFEUzs7O1vf395vAxsnJCZqmJegPeQIIHZ8hh7quY5omV1dXmVKplKf/GOzt7VEul0vXtHtjDzgUQqDrOqqq0mg0io7jVIDnd+7krmNvhjkcgBCCdDpNLpdDSlkGfg+hPQUCrl/77hzKxcVFRkdHvzZ4bGyMdrudUBSlCbwEmJubw7Isut0u1Wp16/DwcB3IG4axMxR5bW0NRVHodrsAjIyM4Hlec2FhYeX09JRkMollWaiqipQS13Wb9Xp9xbZtJiYmhlN+eP0qiEgft+Pc5IYgwOt28b0eihxBiUT6Ce7WIhJFSoQQtI7rfHzzB7JT/Yz5Uxu/fTJo/WbTG27iQO1Lf6s6f/HPRQNZef8nlVSdw2aPJ+N96n+OB8APscijv49bHp8bPcSvP6aCv90LOj1/2Mp3wnXhf/kKIdJsd8PcAAAAAElFTkSuQmCC",
ERASE:"iVBORw0KGgoAAAANSUhEUgAAABQAAAAUCAYAAACNiR0NAAAKQ2lDQ1BJQ0MgUHJvZmlsZQAAeAGdlndUU1kTwO97L73QEkKREnoNTUoAkRJ6kV5FJSQBQgkYErBXRAVXFBVpiiKLIi64uhRZK6JYWBQUsC/IIqCsi6uIimVf9Bxl/9j9vrPzx5zfmztz79yZuec8ACi+gUJRJqwAQIZIIg7z8WDGxMYx8d0ABkSAA9YAcHnZWUHh3hEAFT8vDjMbdZKxTKDP+nX/F7jF8g1hMj+b/n+lyMsSS9CdQtCQuXxBNg/lPJTTcyVZMvskyvTENBnDGBmL0QRRVpVx8hc2/+zzhd1kzM8Q8VEfWc5Z/Ay+jDtQ3pIjFaCMBKKcnyMU5KJ8G2X9dGmGEOU3KNMzBNxsADAUmV0i4KWgbIUyRRwRxkF5HgAESvIsTpzFEsEyNE8AOJlZy8XC5BQJ05hnwrR2dGQzfQW56QKJhBXC5aVxxXwmJzMjiytaDsCXO8uigJKstky0yPbWjvb2LBsLtPxf5V8Xv3r9O8h6+8XjZejnnkGMrm+2b7HfbJnVALCn0Nrs+GZLLAOgZRMAqve+2fQPACCfB0DzjVn3YcjmJUUiyXKytMzNzbUQCngWsoJ+lf/p8NXzn2HWeRay877WjukpSOJK0yVMWVF5memZUjEzO4vLEzBZfxtidOv/HDgrrVl5mIcJkgRigQg9KgqdMqEoGW23iC+UCDNFTKHonzr8H8Nm5SDDL3ONAq3mI6AvsQAKN+gA+b0LYGhkgMTvR1egr30LJEYB2cuL1h79Mvcoo+uf9d8UXIR+wtnCZKbMzAmLYPKk4hwZo29CprCABOQBHagBLaAHjAEL2AAH4AzcgBfwB8EgAsSCxYAHUkAGEINcsAqsB/mgEOwAe0A5qAI1oA40gBOgBZwGF8BlcB3cBH3gPhgEI+AZmASvwQwEQXiICtEgNUgbMoDMIBuIDc2HvKBAKAyKhRKgZEgESaFV0EaoECqGyqGDUB30I3QKugBdhXqgu9AQNA79Cb2DEZgC02FN2BC2hNmwOxwAR8CL4GR4KbwCzoO3w6VwNXwMboYvwNfhPngQfgZPIQAhIwxEB2EhbISDBCNxSBIiRtYgBUgJUo00IG1IJ3ILGUQmkLcYHIaGYWJYGGeMLyYSw8MsxazBbMOUY45gmjEdmFuYIcwk5iOWitXAmmGdsH7YGGwyNhebjy3B1mKbsJewfdgR7GscDsfAGeEccL64WFwqbiVuG24frhF3HteDG8ZN4fF4NbwZ3gUfjOfiJfh8fBn+GP4cvhc/gn9DIBO0CTYEb0IcQUTYQCghHCWcJfQSRgkzRAWiAdGJGEzkE5cTi4g1xDbiDeIIcYakSDIiuZAiSKmk9aRSUgPpEukB6SWZTNYlO5JDyULyOnIp+Tj5CnmI/JaiRDGlcCjxFCllO+Uw5TzlLuUllUo1pLpR46gS6nZqHfUi9RH1jRxNzkLOT44vt1auQq5ZrlfuuTxR3kDeXX6x/Ar5EvmT8jfkJxSICoYKHAWuwhqFCoVTCgMKU4o0RWvFYMUMxW2KRxWvKo4p4ZUMlbyU+Ep5SoeULioN0xCaHo1D49E20mpol2gjdBzdiO5HT6UX0n+gd9MnlZWUbZWjlJcpVyifUR5kIAxDhh8jnVHEOMHoZ7xT0VRxVxGobFVpUOlVmVado+qmKlAtUG1U7VN9p8ZU81JLU9up1qL2UB2jbqoeqp6rvl/9kvrEHPoc5zm8OQVzTsy5pwFrmGqEaazUOKTRpTGlqaXpo5mlWaZ5UXNCi6HlppWqtVvrrNa4Nk17vrZQe7f2Oe2nTGWmOzOdWcrsYE7qaOj46kh1Dup068zoGulG6m7QbdR9qEfSY+sl6e3Wa9eb1NfWD9JfpV+vf8+AaMA2SDHYa9BpMG1oZBhtuNmwxXDMSNXIz2iFUb3RA2OqsavxUuNq49smOBO2SZrJPpObprCpnWmKaYXpDTPYzN5MaLbPrMcca+5oLjKvNh9gUVjurBxWPWvIgmERaLHBosXiuaW+ZZzlTstOy49WdlbpVjVW962VrP2tN1i3Wf9pY2rDs6mwuT2XOtd77tq5rXNf2JrZCmz3296xo9kF2W22a7f7YO9gL7ZvsB930HdIcKh0GGDT2SHsbewrjlhHD8e1jqcd3zrZO0mcTjj94cxyTnM+6jw2z2ieYF7NvGEXXReuy0GXwfnM+QnzD8wfdNVx5bpWuz5203Pju9W6jbqbuKe6H3N/7mHlIfZo8pjmOHFWc857Ip4+ngWe3V5KXpFe5V6PvHW9k73rvSd97HxW+pz3xfoG+O70HfDT9OP51flN+jv4r/bvCKAEhAeUBzwONA0UB7YFwUH+QbuCHiwwWCBa0BIMgv2CdwU/DDEKWRrycyguNCS0IvRJmHXYqrDOcFr4kvCj4a8jPCKKIu5HGkdKI9uj5KPio+qipqM9o4ujB2MsY1bHXI9VjxXGtsbh46LiauOmFnot3LNwJN4uPj++f5HRomWLri5WX5y++MwS+SXcJScTsAnRCUcT3nODudXcqUS/xMrESR6Ht5f3jO/G380fF7gIigWjSS5JxUljyS7Ju5LHU1xTSlImhBxhufBFqm9qVep0WnDa4bRP6dHpjRmEjISMUyIlUZqoI1Mrc1lmT5ZZVn7W4FKnpXuWTooDxLXZUPai7FYJHf2Z6pIaSzdJh3Lm51TkvMmNyj25THGZaFnXctPlW5ePrvBe8f1KzEreyvZVOqvWrxpa7b764BpoTeKa9rV6a/PWjqzzWXdkPWl92vpfNlhtKN7wamP0xrY8zbx1ecObfDbV58vli/MHNjtvrtqC2SLc0r117tayrR8L+AXXCq0KSwrfb+Ntu/ad9Xel333anrS9u8i+aP8O3A7Rjv6drjuPFCsWryge3hW0q3k3c3fB7ld7luy5WmJbUrWXtFe6d7A0sLS1TL9sR9n78pTyvgqPisZKjcqtldP7+Pt697vtb6jSrCqsendAeODOQZ+DzdWG1SWHcIdyDj2piarp/J79fV2tem1h7YfDosODR8KOdNQ51NUd1ThaVA/XS+vHj8Ufu/mD5w+tDayGg42MxsLj4Lj0+NMfE37sPxFwov0k+2TDTwY/VTbRmgqaoeblzZMtKS2DrbGtPaf8T7W3Obc1/Wzx8+HTOqcrziifKTpLOpt39tO5Feemzmedn7iQfGG4fUn7/YsxF293hHZ0Xwq4dOWy9+WLne6d5664XDl91enqqWvsay3X7a83d9l1Nf1i90tTt3138w2HG603HW+29czrOdvr2nvhluety7f9bl/vW9DX0x/Zf2cgfmDwDv/O2N30uy/u5dybub/uAfZBwUOFhyWPNB5V/2rya+Og/eCZIc+hrsfhj+8P84af/Zb92/uRvCfUJyWj2qN1YzZjp8e9x28+Xfh05FnWs5mJ/N8Vf698bvz8pz/c/uiajJkceSF+8enPbS/VXh5+ZfuqfSpk6tHrjNcz0wVv1N4cect+2/ku+t3oTO57/PvSDyYf2j4GfHzwKePTp78AA5vz/OzO54oAAAAJcEhZcwAACxMAAAsTAQCanBgAAAQfSURBVDgRhZNdTFtlGMf/pz30Y4W13WhhBZKlshgCSyryFTK1LJvRbFkgxuiFZq1xiXEX6oV6Obgx8YrEK++oVxpvNm+8Mo4sM2qA8dVS2FlXCqVftPS0pR30nJ7j8x5WhbHFN3n7nHOePr88///7vBz+Z3EcB5PJBLfbjaGhIfT09MD/+hWfockyWc0Wkbm36D/39Xt36hh9/eF5UafTwWq1ahCv16tF3xtXp8xO+zjf0GDSyapJSuXf3/x5OuZ889UFxuCeB2LfeJ6Hw+GAx+NBf38/Prv8rs3UbLtrPGnxoCpDWt+GnMpr5buZHWw/2vCf/+5m4BiQSTQYDGhra8PAwIAGvPHaVa/F5bjdYDbZlNITSA8TqOVKUBUFIBWcjkN+M41wKOTnD3fIYI2Njejs7NRgXV1d+Ojitc/Np22TPBUyiCQQrLSnlXEkUK0pUFWgxMuYzUQn/wXq9XrY7XbNJ9bZV1c+sJmc9skTTpuPkxTUEnnsRZKAVDswiiB1w0rlCv4KLuC+sGjTgMyv1tZW9Pb2oq+vDzdHxjzmNseUudnqwRMJUjQDKbkDTlGhkklMCYtaawQWVtfwe2gGMTET4I1GIzo6OjA4OHjg16WxUVOLfYrMt6kkTRaSkPNlcFSoEohotOmFgkJyI8FV3I0uILKdgKKoP/AulwvDw8Ma7OPLY+Pmdsct3miAShBmvlqpaow6TOuOaFWSKQTD+CMnIJTZxE6psL4mJqZ5Zjw7hBtvv3Pb4naNMiVKuoBadBuQ2SmyVmhr8cC3UjqH5ZUgFssJLG9GsBKLQJWVCcqCZ3I/vXDNZ7CcGK2VKtCJ+1AyBZZ7Ko9gJJN1xqDxYARLcQHhQhKLG4+wHBWg7suBh4VUgJXw7FrxZuMtPbksTge1U7SddR3AWFdPd7W8j8ezS5jPxSDkEpiLrmF9Kw5Fkv11mAb8cnjMa+lwnuXoNI0kTYyTVDLbyqA6kkydVXIFhP6cI4lxCOk4ZiJhZLM5kWZwhGDalWMwtnhjs/U6bzGhlipqY9XUcgoFmvrdRBZtgz3IClHMzc8hXE4hvBXDHMH2disLqqKOCMW0eID575crLkXzTR1OmzQbhVwsQ97fR7Wyh1JyG0WxiBVxC6simb8RQYjMV/akAIH8dYTKrsmhxSu1GlSxrI2BjplPN0ZPg85bzAhHQniQXceDx2vYTCdFVap9QbDAofpjj/y973+aMLafnmx3nkGL7RRMHE9ToiK2sYH78VX8HVlBQSysk19jBDvi1zEafaBjBL69dN3X/rJ7qru7GzaTBVupBH789Rf8JswziXdIlv95frHaZyVrQJb45uKHPvJySjJwmFlawGJkFVJVmiDQOMu/aD0LPPK/T/re8l146bz6yhn3/LmTLd4jyRe8MODh/Q+zf/gKTlsAkwAAAABJRU5ErkJggg\x3d\x3d",
FLUORINE:"iVBORw0KGgoAAAANSUhEUgAAABQAAAAUCAYAAACNiR0NAAAAUElEQVR42mNgGAU0AxPuB26c8CDgPxr+SqmBpyc+DDCG4UkP/AwpNXAvtb08+A38A8SfYbj/ob8LpQae6Hvoqw3DU1+F8oxGygAaOAoGDgAAN7dbSHln+I0AAAAASUVORK5CYII\x3d",HYDROGEN:"iVBORw0KGgoAAAANSUhEUgAAABQAAAAUCAYAAACNiR0NAAAANElEQVR42mNgGAW0BBuBeC8W8SIg/jtqINEGngBiTTTcSYmB/4D4Jxr+Mxopw8jAUTBAAADIhCT11Q14ZwAAAABJRU5ErkJggg\x3d\x3d",INCREASE_CHARGE:"iVBORw0KGgoAAAANSUhEUgAAABQAAAAUCAYAAACNiR0NAAAAyklEQVR42mNgGAU4gAAQK0BpsgELEGcA8WUg/g3E/6H4NhCXQOVJMmw/EL8G4gYgdoC60AKIK4D4ORAfB2IeYg07DMT3gVgFKsYDNRhmgAwQn4caykHIwByoy1SQxCSh3pVEEpOBurSEkIGXoa5hIGAgA9T7twnF5m9omPFADQBhA6iBBkhiPNAw/Y8v9hWgChSgrvyPB9ejqaePC6kehjSJZVg6vI4UNjzQMENOh4eJTYfIhlIlpyAbmgN1KXLs3od6k2PAS5vBAQCFSEECjKrjagAAAABJRU5ErkJggg\x3d\x3d",
IODINE:"iVBORw0KGgoAAAANSUhEUgAAABQAAAAUCAYAAACNiR0NAAAAI0lEQVR42mNgGAV0AVMYpmyeyjB196iBowaOGkhXA0cBfQEADcspQU08dAAAAAAASUVORK5CYII\x3d",LASSO:"iVBORw0KGgoAAAANSUhEUgAAABQAAAAUCAYAAACNiR0NAAAKQ2lDQ1BJQ0MgUHJvZmlsZQAAeAGdlndUU1kTwO97L73QEkKREnoNTUoAkRJ6kV5FJSQBQgkYErBXRAVXFBVpiiKLIi64uhRZK6JYWBQUsC/IIqCsi6uIimVf9Bxl/9j9vrPzx5zfmztz79yZuec8ACi+gUJRJqwAQIZIIg7z8WDGxMYx8d0ABkSAA9YAcHnZWUHh3hEAFT8vDjMbdZKxTKDP+nX/F7jF8g1hMj+b/n+lyMsSS9CdQtCQuXxBNg/lPJTTcyVZMvskyvTENBnDGBmL0QRRVpVx8hc2/+zzhd1kzM8Q8VEfWc5Z/Ay+jDtQ3pIjFaCMBKKcnyMU5KJ8G2X9dGmGEOU3KNMzBNxsADAUmV0i4KWgbIUyRRwRxkF5HgAESvIsTpzFEsEyNE8AOJlZy8XC5BQJ05hnwrR2dGQzfQW56QKJhBXC5aVxxXwmJzMjiytaDsCXO8uigJKstky0yPbWjvb2LBsLtPxf5V8Xv3r9O8h6+8XjZejnnkGMrm+2b7HfbJnVALCn0Nrs+GZLLAOgZRMAqve+2fQPACCfB0DzjVn3YcjmJUUiyXKytMzNzbUQCngWsoJ+lf/p8NXzn2HWeRay877WjukpSOJK0yVMWVF5memZUjEzO4vLEzBZfxtidOv/HDgrrVl5mIcJkgRigQg9KgqdMqEoGW23iC+UCDNFTKHonzr8H8Nm5SDDL3ONAq3mI6AvsQAKN+gA+b0LYGhkgMTvR1egr30LJEYB2cuL1h79Mvcoo+uf9d8UXIR+wtnCZKbMzAmLYPKk4hwZo29CprCABOQBHagBLaAHjAEL2AAH4AzcgBfwB8EgAsSCxYAHUkAGEINcsAqsB/mgEOwAe0A5qAI1oA40gBOgBZwGF8BlcB3cBH3gPhgEI+AZmASvwQwEQXiICtEgNUgbMoDMIBuIDc2HvKBAKAyKhRKgZEgESaFV0EaoECqGyqGDUB30I3QKugBdhXqgu9AQNA79Cb2DEZgC02FN2BC2hNmwOxwAR8CL4GR4KbwCzoO3w6VwNXwMboYvwNfhPngQfgZPIQAhIwxEB2EhbISDBCNxSBIiRtYgBUgJUo00IG1IJ3ILGUQmkLcYHIaGYWJYGGeMLyYSw8MsxazBbMOUY45gmjEdmFuYIcwk5iOWitXAmmGdsH7YGGwyNhebjy3B1mKbsJewfdgR7GscDsfAGeEccL64WFwqbiVuG24frhF3HteDG8ZN4fF4NbwZ3gUfjOfiJfh8fBn+GP4cvhc/gn9DIBO0CTYEb0IcQUTYQCghHCWcJfQSRgkzRAWiAdGJGEzkE5cTi4g1xDbiDeIIcYakSDIiuZAiSKmk9aRSUgPpEukB6SWZTNYlO5JDyULyOnIp+Tj5CnmI/JaiRDGlcCjxFCllO+Uw5TzlLuUllUo1pLpR46gS6nZqHfUi9RH1jRxNzkLOT44vt1auQq5ZrlfuuTxR3kDeXX6x/Ar5EvmT8jfkJxSICoYKHAWuwhqFCoVTCgMKU4o0RWvFYMUMxW2KRxWvKo4p4ZUMlbyU+Ep5SoeULioN0xCaHo1D49E20mpol2gjdBzdiO5HT6UX0n+gd9MnlZWUbZWjlJcpVyifUR5kIAxDhh8jnVHEOMHoZ7xT0VRxVxGobFVpUOlVmVado+qmKlAtUG1U7VN9p8ZU81JLU9up1qL2UB2jbqoeqp6rvl/9kvrEHPoc5zm8OQVzTsy5pwFrmGqEaazUOKTRpTGlqaXpo5mlWaZ5UXNCi6HlppWqtVvrrNa4Nk17vrZQe7f2Oe2nTGWmOzOdWcrsYE7qaOj46kh1Dup068zoGulG6m7QbdR9qEfSY+sl6e3Wa9eb1NfWD9JfpV+vf8+AaMA2SDHYa9BpMG1oZBhtuNmwxXDMSNXIz2iFUb3RA2OqsavxUuNq49smOBO2SZrJPpObprCpnWmKaYXpDTPYzN5MaLbPrMcca+5oLjKvNh9gUVjurBxWPWvIgmERaLHBosXiuaW+ZZzlTstOy49WdlbpVjVW962VrP2tN1i3Wf9pY2rDs6mwuT2XOtd77tq5rXNf2JrZCmz3296xo9kF2W22a7f7YO9gL7ZvsB930HdIcKh0GGDT2SHsbewrjlhHD8e1jqcd3zrZO0mcTjj94cxyTnM+6jw2z2ieYF7NvGEXXReuy0GXwfnM+QnzD8wfdNVx5bpWuz5203Pju9W6jbqbuKe6H3N/7mHlIfZo8pjmOHFWc857Ip4+ngWe3V5KXpFe5V6PvHW9k73rvSd97HxW+pz3xfoG+O70HfDT9OP51flN+jv4r/bvCKAEhAeUBzwONA0UB7YFwUH+QbuCHiwwWCBa0BIMgv2CdwU/DDEKWRrycyguNCS0IvRJmHXYqrDOcFr4kvCj4a8jPCKKIu5HGkdKI9uj5KPio+qipqM9o4ujB2MsY1bHXI9VjxXGtsbh46LiauOmFnot3LNwJN4uPj++f5HRomWLri5WX5y++MwS+SXcJScTsAnRCUcT3nODudXcqUS/xMrESR6Ht5f3jO/G380fF7gIigWjSS5JxUljyS7Ju5LHU1xTSlImhBxhufBFqm9qVep0WnDa4bRP6dHpjRmEjISMUyIlUZqoI1Mrc1lmT5ZZVn7W4FKnpXuWTooDxLXZUPai7FYJHf2Z6pIaSzdJh3Lm51TkvMmNyj25THGZaFnXctPlW5ePrvBe8f1KzEreyvZVOqvWrxpa7b764BpoTeKa9rV6a/PWjqzzWXdkPWl92vpfNlhtKN7wamP0xrY8zbx1ecObfDbV58vli/MHNjtvrtqC2SLc0r117tayrR8L+AXXCq0KSwrfb+Ntu/ad9Xel333anrS9u8i+aP8O3A7Rjv6drjuPFCsWryge3hW0q3k3c3fB7ld7luy5WmJbUrWXtFe6d7A0sLS1TL9sR9n78pTyvgqPisZKjcqtldP7+Pt697vtb6jSrCqsendAeODOQZ+DzdWG1SWHcIdyDj2piarp/J79fV2tem1h7YfDosODR8KOdNQ51NUd1ThaVA/XS+vHj8Ufu/mD5w+tDayGg42MxsLj4Lj0+NMfE37sPxFwov0k+2TDTwY/VTbRmgqaoeblzZMtKS2DrbGtPaf8T7W3Obc1/Wzx8+HTOqcrziifKTpLOpt39tO5Feemzmedn7iQfGG4fUn7/YsxF293hHZ0Xwq4dOWy9+WLne6d5664XDl91enqqWvsay3X7a83d9l1Nf1i90tTt3138w2HG603HW+29czrOdvr2nvhluety7f9bl/vW9DX0x/Zf2cgfmDwDv/O2N30uy/u5dybub/uAfZBwUOFhyWPNB5V/2rya+Og/eCZIc+hrsfhj+8P84af/Zb92/uRvCfUJyWj2qN1YzZjp8e9x28+Xfh05FnWs5mJ/N8Vf698bvz8pz/c/uiajJkceSF+8enPbS/VXh5+ZfuqfSpk6tHrjNcz0wVv1N4cect+2/ku+t3oTO57/PvSDyYf2j4GfHzwKePTp78AA5vz/OzO54oAAAAJcEhZcwAACxMAAAsTAQCanBgAAAPqSURBVDgRlZRdTNtWGIZf/wRwfnCyEH4CNTQEymgDpUyAGLBdbZpAorvYDZF2xU1zN2nSFol7UKVtN2vZ5W5gW1dV26Sq02CV1nSMsk6bUsZSyqo0AUpwk+DEJHHi2LMthNBUyvZJn8/xOT6P7fe85yNomgbLsvB6veju7obH40HPaZYlCGJMLhWHpEJuWCnlOFtVGaqqolQGxHwZkiSHi1L+QXYvOf/e5S9DOAjC7Xajt7fXyCFfI6uNzxTE1JiafcSWd5extRXHr4+KSKRlqNpkBUWgy1OB1joKdrcP2+JLeLqTDqUSmxNXbj0WiPHxcfT19aG/o9YvS+JMJnqH3QgvYv5ODomMEtYYdw9S0FojCICrpDHkYDD29oCZbW4+hcWlmJDPF84RU1NTGOys80PiZ0uRWXzweRLJfXVOWznNi2rsgPHcpt1FsLZKBC+cNgUGOhnM/Zido89zVcP5vc3Zx6Er+OTmvlBSMKGBDjV5LulgcJ1XBU3XDy/6KFYqKn5JgZ9M89vTtYUFfPaDARv9rzBt01BTU2Ogz57vn69vqAdTRYHM8LGuuyvrkBXjF3XNTgzdGU1NTRgZGTGe9fr6RplKAlupMmgrtQdJu3GziD1JA21tbdDfzvM8RFGELGu7q9lFHzOZTKiurgbHcejp6UFHRwduffGpH3I+sHBvE2lNe3ptIymM9nvY1sjfl956YyBcf8prXwgnw9FoFNls1gDqX8QwDJxOpwFraWlBXV0dWmvI4G48EjTtfI1rS3mhrGKarqhkrkYSlqDnzMvD9fU1qw1OEwaaIfgc7EQ41RxyuVywWq2wWCyw2WzwcVaWJCl/IZcNSFu/cSvf38BXGkyTbHQ3q8RoVwMHoZBDhbIDPvo7xGd2DJ4zswv3pfkhb+3VWrcDVWYbSIrioMq+XDreVUpFAP42Pv4mg41EWXdEUIMZ+hMfvf9OnCim2UZ6FdcWd9HZXKlvEGwWCmZNW4pxoZ0zQxJ5/LGxj4dPZSyvF5HJG9aa10C6Zw+DfvIwzL7iyeGXcFoTHrHVqMR5Wxhcv1fAZrIcJgjROCGKfu6ABwcZOs70xJtnyJtOBz18oZ2BxQQUZRU3lvNY25LntEWXDMwLLroDjgbxagvBZiUETBQCDjPB2q0U1rbLSO2rQztZ9URf/ht4CCdJEu8O2oOX/baMr5HKcA6CO5x8QUcHHk16cnLS8FaHS/HHIivB+PpPSAhKbPeEwnDcO+iLr53laFPFTHLzzzH1WQjXl3KCpsrEcQtOGqc3Vld+7rRH2O++/Qu3VyW9XOnV5kTtjgW/7iXjHicRd1mJoJZ6xf5fcVQ/vf8PYWXQgWN9ucIAAAAASUVORK5CYII\x3d",
LASSO_SHAPES:"iVBORw0KGgoAAAANSUhEUgAAABQAAAAUCAYAAACNiR0NAAAKQ2lDQ1BJQ0MgUHJvZmlsZQAAeAGdlndUU1kTwO97L73QEkKREnoNTUoAkRJ6kV5FJSQBQgkYErBXRAVXFBVpiiKLIi64uhRZK6JYWBQUsC/IIqCsi6uIimVf9Bxl/9j9vrPzx5zfmztz79yZuec8ACi+gUJRJqwAQIZIIg7z8WDGxMYx8d0ABkSAA9YAcHnZWUHh3hEAFT8vDjMbdZKxTKDP+nX/F7jF8g1hMj+b/n+lyMsSS9CdQtCQuXxBNg/lPJTTcyVZMvskyvTENBnDGBmL0QRRVpVx8hc2/+zzhd1kzM8Q8VEfWc5Z/Ay+jDtQ3pIjFaCMBKKcnyMU5KJ8G2X9dGmGEOU3KNMzBNxsADAUmV0i4KWgbIUyRRwRxkF5HgAESvIsTpzFEsEyNE8AOJlZy8XC5BQJ05hnwrR2dGQzfQW56QKJhBXC5aVxxXwmJzMjiytaDsCXO8uigJKstky0yPbWjvb2LBsLtPxf5V8Xv3r9O8h6+8XjZejnnkGMrm+2b7HfbJnVALCn0Nrs+GZLLAOgZRMAqve+2fQPACCfB0DzjVn3YcjmJUUiyXKytMzNzbUQCngWsoJ+lf/p8NXzn2HWeRay877WjukpSOJK0yVMWVF5memZUjEzO4vLEzBZfxtidOv/HDgrrVl5mIcJkgRigQg9KgqdMqEoGW23iC+UCDNFTKHonzr8H8Nm5SDDL3ONAq3mI6AvsQAKN+gA+b0LYGhkgMTvR1egr30LJEYB2cuL1h79Mvcoo+uf9d8UXIR+wtnCZKbMzAmLYPKk4hwZo29CprCABOQBHagBLaAHjAEL2AAH4AzcgBfwB8EgAsSCxYAHUkAGEINcsAqsB/mgEOwAe0A5qAI1oA40gBOgBZwGF8BlcB3cBH3gPhgEI+AZmASvwQwEQXiICtEgNUgbMoDMIBuIDc2HvKBAKAyKhRKgZEgESaFV0EaoECqGyqGDUB30I3QKugBdhXqgu9AQNA79Cb2DEZgC02FN2BC2hNmwOxwAR8CL4GR4KbwCzoO3w6VwNXwMboYvwNfhPngQfgZPIQAhIwxEB2EhbISDBCNxSBIiRtYgBUgJUo00IG1IJ3ILGUQmkLcYHIaGYWJYGGeMLyYSw8MsxazBbMOUY45gmjEdmFuYIcwk5iOWitXAmmGdsH7YGGwyNhebjy3B1mKbsJewfdgR7GscDsfAGeEccL64WFwqbiVuG24frhF3HteDG8ZN4fF4NbwZ3gUfjOfiJfh8fBn+GP4cvhc/gn9DIBO0CTYEb0IcQUTYQCghHCWcJfQSRgkzRAWiAdGJGEzkE5cTi4g1xDbiDeIIcYakSDIiuZAiSKmk9aRSUgPpEukB6SWZTNYlO5JDyULyOnIp+Tj5CnmI/JaiRDGlcCjxFCllO+Uw5TzlLuUllUo1pLpR46gS6nZqHfUi9RH1jRxNzkLOT44vt1auQq5ZrlfuuTxR3kDeXX6x/Ar5EvmT8jfkJxSICoYKHAWuwhqFCoVTCgMKU4o0RWvFYMUMxW2KRxWvKo4p4ZUMlbyU+Ep5SoeULioN0xCaHo1D49E20mpol2gjdBzdiO5HT6UX0n+gd9MnlZWUbZWjlJcpVyifUR5kIAxDhh8jnVHEOMHoZ7xT0VRxVxGobFVpUOlVmVado+qmKlAtUG1U7VN9p8ZU81JLU9up1qL2UB2jbqoeqp6rvl/9kvrEHPoc5zm8OQVzTsy5pwFrmGqEaazUOKTRpTGlqaXpo5mlWaZ5UXNCi6HlppWqtVvrrNa4Nk17vrZQe7f2Oe2nTGWmOzOdWcrsYE7qaOj46kh1Dup068zoGulG6m7QbdR9qEfSY+sl6e3Wa9eb1NfWD9JfpV+vf8+AaMA2SDHYa9BpMG1oZBhtuNmwxXDMSNXIz2iFUb3RA2OqsavxUuNq49smOBO2SZrJPpObprCpnWmKaYXpDTPYzN5MaLbPrMcca+5oLjKvNh9gUVjurBxWPWvIgmERaLHBosXiuaW+ZZzlTstOy49WdlbpVjVW962VrP2tN1i3Wf9pY2rDs6mwuT2XOtd77tq5rXNf2JrZCmz3296xo9kF2W22a7f7YO9gL7ZvsB930HdIcKh0GGDT2SHsbewrjlhHD8e1jqcd3zrZO0mcTjj94cxyTnM+6jw2z2ieYF7NvGEXXReuy0GXwfnM+QnzD8wfdNVx5bpWuz5203Pju9W6jbqbuKe6H3N/7mHlIfZo8pjmOHFWc857Ip4+ngWe3V5KXpFe5V6PvHW9k73rvSd97HxW+pz3xfoG+O70HfDT9OP51flN+jv4r/bvCKAEhAeUBzwONA0UB7YFwUH+QbuCHiwwWCBa0BIMgv2CdwU/DDEKWRrycyguNCS0IvRJmHXYqrDOcFr4kvCj4a8jPCKKIu5HGkdKI9uj5KPio+qipqM9o4ujB2MsY1bHXI9VjxXGtsbh46LiauOmFnot3LNwJN4uPj++f5HRomWLri5WX5y++MwS+SXcJScTsAnRCUcT3nODudXcqUS/xMrESR6Ht5f3jO/G380fF7gIigWjSS5JxUljyS7Ju5LHU1xTSlImhBxhufBFqm9qVep0WnDa4bRP6dHpjRmEjISMUyIlUZqoI1Mrc1lmT5ZZVn7W4FKnpXuWTooDxLXZUPai7FYJHf2Z6pIaSzdJh3Lm51TkvMmNyj25THGZaFnXctPlW5ePrvBe8f1KzEreyvZVOqvWrxpa7b764BpoTeKa9rV6a/PWjqzzWXdkPWl92vpfNlhtKN7wamP0xrY8zbx1ecObfDbV58vli/MHNjtvrtqC2SLc0r117tayrR8L+AXXCq0KSwrfb+Ntu/ad9Xel333anrS9u8i+aP8O3A7Rjv6drjuPFCsWryge3hW0q3k3c3fB7ld7luy5WmJbUrWXtFe6d7A0sLS1TL9sR9n78pTyvgqPisZKjcqtldP7+Pt697vtb6jSrCqsendAeODOQZ+DzdWG1SWHcIdyDj2piarp/J79fV2tem1h7YfDosODR8KOdNQ51NUd1ThaVA/XS+vHj8Ufu/mD5w+tDayGg42MxsLj4Lj0+NMfE37sPxFwov0k+2TDTwY/VTbRmgqaoeblzZMtKS2DrbGtPaf8T7W3Obc1/Wzx8+HTOqcrziifKTpLOpt39tO5Feemzmedn7iQfGG4fUn7/YsxF293hHZ0Xwq4dOWy9+WLne6d5664XDl91enqqWvsay3X7a83d9l1Nf1i90tTt3138w2HG603HW+29czrOdvr2nvhluety7f9bl/vW9DX0x/Zf2cgfmDwDv/O2N30uy/u5dybub/uAfZBwUOFhyWPNB5V/2rya+Og/eCZIc+hrsfhj+8P84af/Zb92/uRvCfUJyWj2qN1YzZjp8e9x28+Xfh05FnWs5mJ/N8Vf698bvz8pz/c/uiajJkceSF+8enPbS/VXh5+ZfuqfSpk6tHrjNcz0wVv1N4cect+2/ku+t3oTO57/PvSDyYf2j4GfHzwKePTp78AA5vz/OzO54oAAAAJcEhZcwAACxMAAAsTAQCanBgAAAT2SURBVDgRbZRdTBRXFMf/d2YW9oOP2eVrWdllEAFFtixasEqQ3ZQmfTCISW2TNo3QNulDH4Sm6WO3pg8+NC340jZNrKs16YtG2tpUqSkQbbTVKIpfWTGspewuLC6zH8N+zez0zrYYHzg3Nzd3zpzfnHPm3j8hhMBkMqGurg5OpxNbt25FZWUlWmo4l5zLDmTTqfYygyzk5QzdZ5BKZ6HTsTMrohLIZlLTCfGp76Mvz4r434jZbEZbWxs6OzshCAK22fSDyMW9SD4W9MnrSD4N4MwVCWs5IJVVgbyK9oYivN5TgjlpG6Q8L973Lx/77OTlTzUm2bt3L7q7u9HrsrugpE+wq9ddyb8n8MW5OPxBeZwipul7M3QGIkk1UFVCeJbApdfBba9gDg31lQrG8k349XJw3HcleoAMDw+jb2e9i1VWJ22ij393LCg+WVGOUcAYBTwrhe43tJ11ZHj/S6bRVkcRvv1FPMLtaeF5ZJYnE/e+4fefEmekDA5omWwUzbIstJ7LsvzMfWMhP3bAyWJ7fdEowzGHuGQsOtpYfoN/+4dYgMI8G2WlQSwWCxwOBziOQygUwsrKCv05ugK4eXvHFNEnkJbjAiOtBt03Z+5DyqgjG8G0CC3Qbrejq6sLnR8eHLS838uXlZWhvb29ANzcusNlKeMgZRFg9OpTIZZUUFWCgOatrq5GbW0tjEYjGIYplKidhKamJtTt38XXlFpGacbDNpsNPT09OP/9KG8uN3hv3P0HwagyzgWD4UCvc5NwddY/wNq6ZrRzqJXj9/sRiUQK0Obm5kK5LGGGG6wyT3Q4bHvP49tdWskr2cSJlvxZ4ZOJpCjncYSLiPLJ5Uydd+eucm9fdUOvo74C/rlMoKOiZmR63iparVa0tLTA3Nsq5JE6LLJhKCVJXrfKnYuvPnEp4d/x5rmEGJVUz3IiL3LVtvrxh4vEazWmUcHNuxkpjVfaWZyJFglv9NpHYobmmd2tta5HnM7LmiL88YUFhPPzuLskuyrmFvDbtcRUOochCiu0jDOVmb0VBgnmzCIuTMexY8sDzN/Tw1ZkcG+uNt4qrpLAFomIZOIQTWH440uIpWNgslGcXjYFMtGYR+v9unFVuiCvz0tYimbplH0X/koKO1rhvj4Xg/JHEHbLBB51e+DqseB0pAzxnASVDlKaRM5uFkjfFrd6aW5qHcic/elqILQ4DylHsKfNOOjuMLn9IRl/+rO+n2/nyFeONk+0FLht0GMpm4ai5guxRE/A2sMAb/Cuw7SVEdPqyPGLcd+FmylE14DJO2ncfJRGKK4ONTY24mD3q6OHXn4Bt5Ta5+NA6EBJDkyp5CYHnYPrTmb6sSreCalDF2ez5MHjNc+ubXo4qriCf9/RDwb3bKlxPWQNSOep3DxnWtkcw9HSV6jE5J9lyfX396OhoQFdm438anhutCR+CWuptSlN0vQ6xltjTeDrFRFrCvMcDlBVlZavgOhploY1gbzmHFbPzI6RH32f88UG04AUDXqt4gnh4+NLUHJKR+it/oGBF2u8V80BzPp1yGRKoKaSIAnat9giXZcplX5D5aBKJuQTFSKKdQ3k1NF35pvNC8LE5DV8d0kS6Z32RNodAVSa5psMWV56EkcuSdWFZrShUeHQ2pnIEqSNxUfIPid7KxBV+aWYepIG/KeBnkYqabIL4QSohGzI2fAhrxf/Bf2+NQqd2ZPzAAAAAElFTkSuQmCC",
MARQUEE:"iVBORw0KGgoAAAANSUhEUgAAABQAAAAUCAYAAACNiR0NAAAKQ2lDQ1BJQ0MgUHJvZmlsZQAAeAGdlndUU1kTwO97L73QEkKREnoNTUoAkRJ6kV5FJSQBQgkYErBXRAVXFBVpiiKLIi64uhRZK6JYWBQUsC/IIqCsi6uIimVf9Bxl/9j9vrPzx5zfmztz79yZuec8ACi+gUJRJqwAQIZIIg7z8WDGxMYx8d0ABkSAA9YAcHnZWUHh3hEAFT8vDjMbdZKxTKDP+nX/F7jF8g1hMj+b/n+lyMsSS9CdQtCQuXxBNg/lPJTTcyVZMvskyvTENBnDGBmL0QRRVpVx8hc2/+zzhd1kzM8Q8VEfWc5Z/Ay+jDtQ3pIjFaCMBKKcnyMU5KJ8G2X9dGmGEOU3KNMzBNxsADAUmV0i4KWgbIUyRRwRxkF5HgAESvIsTpzFEsEyNE8AOJlZy8XC5BQJ05hnwrR2dGQzfQW56QKJhBXC5aVxxXwmJzMjiytaDsCXO8uigJKstky0yPbWjvb2LBsLtPxf5V8Xv3r9O8h6+8XjZejnnkGMrm+2b7HfbJnVALCn0Nrs+GZLLAOgZRMAqve+2fQPACCfB0DzjVn3YcjmJUUiyXKytMzNzbUQCngWsoJ+lf/p8NXzn2HWeRay877WjukpSOJK0yVMWVF5memZUjEzO4vLEzBZfxtidOv/HDgrrVl5mIcJkgRigQg9KgqdMqEoGW23iC+UCDNFTKHonzr8H8Nm5SDDL3ONAq3mI6AvsQAKN+gA+b0LYGhkgMTvR1egr30LJEYB2cuL1h79Mvcoo+uf9d8UXIR+wtnCZKbMzAmLYPKk4hwZo29CprCABOQBHagBLaAHjAEL2AAH4AzcgBfwB8EgAsSCxYAHUkAGEINcsAqsB/mgEOwAe0A5qAI1oA40gBOgBZwGF8BlcB3cBH3gPhgEI+AZmASvwQwEQXiICtEgNUgbMoDMIBuIDc2HvKBAKAyKhRKgZEgESaFV0EaoECqGyqGDUB30I3QKugBdhXqgu9AQNA79Cb2DEZgC02FN2BC2hNmwOxwAR8CL4GR4KbwCzoO3w6VwNXwMboYvwNfhPngQfgZPIQAhIwxEB2EhbISDBCNxSBIiRtYgBUgJUo00IG1IJ3ILGUQmkLcYHIaGYWJYGGeMLyYSw8MsxazBbMOUY45gmjEdmFuYIcwk5iOWitXAmmGdsH7YGGwyNhebjy3B1mKbsJewfdgR7GscDsfAGeEccL64WFwqbiVuG24frhF3HteDG8ZN4fF4NbwZ3gUfjOfiJfh8fBn+GP4cvhc/gn9DIBO0CTYEb0IcQUTYQCghHCWcJfQSRgkzRAWiAdGJGEzkE5cTi4g1xDbiDeIIcYakSDIiuZAiSKmk9aRSUgPpEukB6SWZTNYlO5JDyULyOnIp+Tj5CnmI/JaiRDGlcCjxFCllO+Uw5TzlLuUllUo1pLpR46gS6nZqHfUi9RH1jRxNzkLOT44vt1auQq5ZrlfuuTxR3kDeXX6x/Ar5EvmT8jfkJxSICoYKHAWuwhqFCoVTCgMKU4o0RWvFYMUMxW2KRxWvKo4p4ZUMlbyU+Ep5SoeULioN0xCaHo1D49E20mpol2gjdBzdiO5HT6UX0n+gd9MnlZWUbZWjlJcpVyifUR5kIAxDhh8jnVHEOMHoZ7xT0VRxVxGobFVpUOlVmVado+qmKlAtUG1U7VN9p8ZU81JLU9up1qL2UB2jbqoeqp6rvl/9kvrEHPoc5zm8OQVzTsy5pwFrmGqEaazUOKTRpTGlqaXpo5mlWaZ5UXNCi6HlppWqtVvrrNa4Nk17vrZQe7f2Oe2nTGWmOzOdWcrsYE7qaOj46kh1Dup068zoGulG6m7QbdR9qEfSY+sl6e3Wa9eb1NfWD9JfpV+vf8+AaMA2SDHYa9BpMG1oZBhtuNmwxXDMSNXIz2iFUb3RA2OqsavxUuNq49smOBO2SZrJPpObprCpnWmKaYXpDTPYzN5MaLbPrMcca+5oLjKvNh9gUVjurBxWPWvIgmERaLHBosXiuaW+ZZzlTstOy49WdlbpVjVW962VrP2tN1i3Wf9pY2rDs6mwuT2XOtd77tq5rXNf2JrZCmz3296xo9kF2W22a7f7YO9gL7ZvsB930HdIcKh0GGDT2SHsbewrjlhHD8e1jqcd3zrZO0mcTjj94cxyTnM+6jw2z2ieYF7NvGEXXReuy0GXwfnM+QnzD8wfdNVx5bpWuz5203Pju9W6jbqbuKe6H3N/7mHlIfZo8pjmOHFWc857Ip4+ngWe3V5KXpFe5V6PvHW9k73rvSd97HxW+pz3xfoG+O70HfDT9OP51flN+jv4r/bvCKAEhAeUBzwONA0UB7YFwUH+QbuCHiwwWCBa0BIMgv2CdwU/DDEKWRrycyguNCS0IvRJmHXYqrDOcFr4kvCj4a8jPCKKIu5HGkdKI9uj5KPio+qipqM9o4ujB2MsY1bHXI9VjxXGtsbh46LiauOmFnot3LNwJN4uPj++f5HRomWLri5WX5y++MwS+SXcJScTsAnRCUcT3nODudXcqUS/xMrESR6Ht5f3jO/G380fF7gIigWjSS5JxUljyS7Ju5LHU1xTSlImhBxhufBFqm9qVep0WnDa4bRP6dHpjRmEjISMUyIlUZqoI1Mrc1lmT5ZZVn7W4FKnpXuWTooDxLXZUPai7FYJHf2Z6pIaSzdJh3Lm51TkvMmNyj25THGZaFnXctPlW5ePrvBe8f1KzEreyvZVOqvWrxpa7b764BpoTeKa9rV6a/PWjqzzWXdkPWl92vpfNlhtKN7wamP0xrY8zbx1ecObfDbV58vli/MHNjtvrtqC2SLc0r117tayrR8L+AXXCq0KSwrfb+Ntu/ad9Xel333anrS9u8i+aP8O3A7Rjv6drjuPFCsWryge3hW0q3k3c3fB7ld7luy5WmJbUrWXtFe6d7A0sLS1TL9sR9n78pTyvgqPisZKjcqtldP7+Pt697vtb6jSrCqsendAeODOQZ+DzdWG1SWHcIdyDj2piarp/J79fV2tem1h7YfDosODR8KOdNQ51NUd1ThaVA/XS+vHj8Ufu/mD5w+tDayGg42MxsLj4Lj0+NMfE37sPxFwov0k+2TDTwY/VTbRmgqaoeblzZMtKS2DrbGtPaf8T7W3Obc1/Wzx8+HTOqcrziifKTpLOpt39tO5Feemzmedn7iQfGG4fUn7/YsxF293hHZ0Xwq4dOWy9+WLne6d5664XDl91enqqWvsay3X7a83d9l1Nf1i90tTt3138w2HG603HW+29czrOdvr2nvhluety7f9bl/vW9DX0x/Zf2cgfmDwDv/O2N30uy/u5dybub/uAfZBwUOFhyWPNB5V/2rya+Og/eCZIc+hrsfhj+8P84af/Zb92/uRvCfUJyWj2qN1YzZjp8e9x28+Xfh05FnWs5mJ/N8Vf698bvz8pz/c/uiajJkceSF+8enPbS/VXh5+ZfuqfSpk6tHrjNcz0wVv1N4cect+2/ku+t3oTO57/PvSDyYf2j4GfHzwKePTp78AA5vz/OzO54oAAAAJcEhZcwAACxMAAAsTAQCanBgAAALySURBVDgRrZTPaxNBFMe/u5mmSZNqtCnUkKISoRQsrlTBY7Z3QRGvgl56UaF4Ei/24EEsVA/+AYLgoYi9KYhslLYqtnRr6sFUmyZNsmnaJJvN5leTbJwZCRQq0ogD+2ve2897834Jt1+2PAOHIKUN4HMMWNWglh4JutfrxejoKIbH30guOzx1C9g2gY8bQHTSEQoEAjh/75vn5FFItQawlAAW41BJvQmJOBrKjy0LiU0VpXhZBhAqlUqIRqNIxa1p3VkLamULjfwWsL4G1GoCk9mTkLRKVnGSGhZTReSSkMkCtbiY0vHl+dQEinEV/ZJKgahUKohEIsDc/ASSHzwo/ASaNaDLxcRcrkY0FdWsjFZTgqFMo9CikvGd4LGrT1sIXAoyxU5Xq0UhF2eDuHCrhTM3gyLMhKrtQEb/We5Zp0Cu7+xX0X1KhsunCv8E2PMT93DPNxkZGcHu7i40TYNpmrAsms4DLkLIPk1y7u5Xj1GFVIhCNR/Y9H0af9no6uri0hsvwBnzlCESEVKfp6Gk0xmpE+8YSRRFDmSMUmOLM0g8DxAXPWZqjgs7ubXjxxgrWwXKWAVZzwKHDA0wop2wuG77RIyRTv9mkLWkAX9pgVbqdsfARoP2HF2MgcQqZxAYG2pCM2R0H+m4DttAxkCZcMb/r0O/3w9mSdd12vM1tAN9kPO3s7xXl4yNjfHCDofDSCaTYFOGGRAEAXa7nV82m40bYvusCdiTwXp7e/ey+DvxXn4WPOy2lIgqyq7H/hD7uVgsoqenB2zmDQ4OwuFwoF6vI5PJIB6PI5fLwe12Y2hoiEMevkNwKWEoM0tOmbDBePp4E2vbolS8EgMEUcUTUe/r64PP58OJa6+CIo10oQpkd4BiChvVKfsGkw1cVzx3ZiGxTpsJbwIRFeT9iobvi59o2sPTTtGJinNYpmZD+Xwey8vLmB+1FL2cgVVMA2aGEq1J6u79WCyGfARSxtxWEHtLB+9rOi/tEDpJwr6A/WHjFwGgfWHujh5LAAAAAElFTkSuQmCC",
MOVE:"iVBORw0KGgoAAAANSUhEUgAAABQAAAAUCAYAAACNiR0NAAAKQ2lDQ1BJQ0MgUHJvZmlsZQAAeAGdlndUU1kTwO97L73QEkKREnoNTUoAkRJ6kV5FJSQBQgkYErBXRAVXFBVpiiKLIi64uhRZK6JYWBQUsC/IIqCsi6uIimVf9Bxl/9j9vrPzx5zfmztz79yZuec8ACi+gUJRJqwAQIZIIg7z8WDGxMYx8d0ABkSAA9YAcHnZWUHh3hEAFT8vDjMbdZKxTKDP+nX/F7jF8g1hMj+b/n+lyMsSS9CdQtCQuXxBNg/lPJTTcyVZMvskyvTENBnDGBmL0QRRVpVx8hc2/+zzhd1kzM8Q8VEfWc5Z/Ay+jDtQ3pIjFaCMBKKcnyMU5KJ8G2X9dGmGEOU3KNMzBNxsADAUmV0i4KWgbIUyRRwRxkF5HgAESvIsTpzFEsEyNE8AOJlZy8XC5BQJ05hnwrR2dGQzfQW56QKJhBXC5aVxxXwmJzMjiytaDsCXO8uigJKstky0yPbWjvb2LBsLtPxf5V8Xv3r9O8h6+8XjZejnnkGMrm+2b7HfbJnVALCn0Nrs+GZLLAOgZRMAqve+2fQPACCfB0DzjVn3YcjmJUUiyXKytMzNzbUQCngWsoJ+lf/p8NXzn2HWeRay877WjukpSOJK0yVMWVF5memZUjEzO4vLEzBZfxtidOv/HDgrrVl5mIcJkgRigQg9KgqdMqEoGW23iC+UCDNFTKHonzr8H8Nm5SDDL3ONAq3mI6AvsQAKN+gA+b0LYGhkgMTvR1egr30LJEYB2cuL1h79Mvcoo+uf9d8UXIR+wtnCZKbMzAmLYPKk4hwZo29CprCABOQBHagBLaAHjAEL2AAH4AzcgBfwB8EgAsSCxYAHUkAGEINcsAqsB/mgEOwAe0A5qAI1oA40gBOgBZwGF8BlcB3cBH3gPhgEI+AZmASvwQwEQXiICtEgNUgbMoDMIBuIDc2HvKBAKAyKhRKgZEgESaFV0EaoECqGyqGDUB30I3QKugBdhXqgu9AQNA79Cb2DEZgC02FN2BC2hNmwOxwAR8CL4GR4KbwCzoO3w6VwNXwMboYvwNfhPngQfgZPIQAhIwxEB2EhbISDBCNxSBIiRtYgBUgJUo00IG1IJ3ILGUQmkLcYHIaGYWJYGGeMLyYSw8MsxazBbMOUY45gmjEdmFuYIcwk5iOWitXAmmGdsH7YGGwyNhebjy3B1mKbsJewfdgR7GscDsfAGeEccL64WFwqbiVuG24frhF3HteDG8ZN4fF4NbwZ3gUfjOfiJfh8fBn+GP4cvhc/gn9DIBO0CTYEb0IcQUTYQCghHCWcJfQSRgkzRAWiAdGJGEzkE5cTi4g1xDbiDeIIcYakSDIiuZAiSKmk9aRSUgPpEukB6SWZTNYlO5JDyULyOnIp+Tj5CnmI/JaiRDGlcCjxFCllO+Uw5TzlLuUllUo1pLpR46gS6nZqHfUi9RH1jRxNzkLOT44vt1auQq5ZrlfuuTxR3kDeXX6x/Ar5EvmT8jfkJxSICoYKHAWuwhqFCoVTCgMKU4o0RWvFYMUMxW2KRxWvKo4p4ZUMlbyU+Ep5SoeULioN0xCaHo1D49E20mpol2gjdBzdiO5HT6UX0n+gd9MnlZWUbZWjlJcpVyifUR5kIAxDhh8jnVHEOMHoZ7xT0VRxVxGobFVpUOlVmVado+qmKlAtUG1U7VN9p8ZU81JLU9up1qL2UB2jbqoeqp6rvl/9kvrEHPoc5zm8OQVzTsy5pwFrmGqEaazUOKTRpTGlqaXpo5mlWaZ5UXNCi6HlppWqtVvrrNa4Nk17vrZQe7f2Oe2nTGWmOzOdWcrsYE7qaOj46kh1Dup068zoGulG6m7QbdR9qEfSY+sl6e3Wa9eb1NfWD9JfpV+vf8+AaMA2SDHYa9BpMG1oZBhtuNmwxXDMSNXIz2iFUb3RA2OqsavxUuNq49smOBO2SZrJPpObprCpnWmKaYXpDTPYzN5MaLbPrMcca+5oLjKvNh9gUVjurBxWPWvIgmERaLHBosXiuaW+ZZzlTstOy49WdlbpVjVW962VrP2tN1i3Wf9pY2rDs6mwuT2XOtd77tq5rXNf2JrZCmz3296xo9kF2W22a7f7YO9gL7ZvsB930HdIcKh0GGDT2SHsbewrjlhHD8e1jqcd3zrZO0mcTjj94cxyTnM+6jw2z2ieYF7NvGEXXReuy0GXwfnM+QnzD8wfdNVx5bpWuz5203Pju9W6jbqbuKe6H3N/7mHlIfZo8pjmOHFWc857Ip4+ngWe3V5KXpFe5V6PvHW9k73rvSd97HxW+pz3xfoG+O70HfDT9OP51flN+jv4r/bvCKAEhAeUBzwONA0UB7YFwUH+QbuCHiwwWCBa0BIMgv2CdwU/DDEKWRrycyguNCS0IvRJmHXYqrDOcFr4kvCj4a8jPCKKIu5HGkdKI9uj5KPio+qipqM9o4ujB2MsY1bHXI9VjxXGtsbh46LiauOmFnot3LNwJN4uPj++f5HRomWLri5WX5y++MwS+SXcJScTsAnRCUcT3nODudXcqUS/xMrESR6Ht5f3jO/G380fF7gIigWjSS5JxUljyS7Ju5LHU1xTSlImhBxhufBFqm9qVep0WnDa4bRP6dHpjRmEjISMUyIlUZqoI1Mrc1lmT5ZZVn7W4FKnpXuWTooDxLXZUPai7FYJHf2Z6pIaSzdJh3Lm51TkvMmNyj25THGZaFnXctPlW5ePrvBe8f1KzEreyvZVOqvWrxpa7b764BpoTeKa9rV6a/PWjqzzWXdkPWl92vpfNlhtKN7wamP0xrY8zbx1ecObfDbV58vli/MHNjtvrtqC2SLc0r117tayrR8L+AXXCq0KSwrfb+Ntu/ad9Xel333anrS9u8i+aP8O3A7Rjv6drjuPFCsWryge3hW0q3k3c3fB7ld7luy5WmJbUrWXtFe6d7A0sLS1TL9sR9n78pTyvgqPisZKjcqtldP7+Pt697vtb6jSrCqsendAeODOQZ+DzdWG1SWHcIdyDj2piarp/J79fV2tem1h7YfDosODR8KOdNQ51NUd1ThaVA/XS+vHj8Ufu/mD5w+tDayGg42MxsLj4Lj0+NMfE37sPxFwov0k+2TDTwY/VTbRmgqaoeblzZMtKS2DrbGtPaf8T7W3Obc1/Wzx8+HTOqcrziifKTpLOpt39tO5Feemzmedn7iQfGG4fUn7/YsxF293hHZ0Xwq4dOWy9+WLne6d5664XDl91enqqWvsay3X7a83d9l1Nf1i90tTt3138w2HG603HW+29czrOdvr2nvhluety7f9bl/vW9DX0x/Zf2cgfmDwDv/O2N30uy/u5dybub/uAfZBwUOFhyWPNB5V/2rya+Og/eCZIc+hrsfhj+8P84af/Zb92/uRvCfUJyWj2qN1YzZjp8e9x28+Xfh05FnWs5mJ/N8Vf698bvz8pz/c/uiajJkceSF+8enPbS/VXh5+ZfuqfSpk6tHrjNcz0wVv1N4cect+2/ku+t3oTO57/PvSDyYf2j4GfHzwKePTp78AA5vz/OzO54oAAAAJcEhZcwAACxMAAAsTAQCanBgAAAPeSURBVDgRhZRNbBtVEMf/a2/WH6ztrZNgEVK6raIcKiCWEAdO9ZlTQHAAcciZDwHqBQmpaVRUCZTSRBUgVS0pBSEkShqpiKo9YOdSEKkSJ6Rqm1TNmsRxEtvrtdex1/tl5gViqamjjvT0dnbe/Hbe/EeLZrOJJ63U5EX5l69ODD3pHIt7sI+lJi8krn93JsHC/kAwGRb4ifGPXh9i/q/ffp74+pO3Jfa819oCb/wwFg+LoSQcM3n98peyoeVln6GiWi7I1y6cHgrw3uRm5sHEXhjz+XYvC+sZSfLxEOolLK1mB7s7u3DA3YZpGKio+WO9MQlL2VLbCtsCtUIOpaCAMGejmPtnwONY6cOHYnH6+ADFJNNnolwz29XSvofvffFTqqSpiIQjJJgbr+gVzev1EqAp1fQytEoVfoH5QPLK+cFr5081h996eYj5bXvIAqVyReH5DhwQxbjrOuA8PHjBB4HAJCbCAYEdg2XUzvKFFcw9LMjM3xdomo20QwdCVInVMOK8z09qiwiLwbjHwyEq+rTLp99PmMWsfCV1G5ktPdUCshGZnrx48sfR46xPO+btEOb17RrCEQlUocZxHqo2KNuWJZmOje6uznnXcT7ktRzmH24o8yuFFEvcqVDdXBvu6YoO+zv4udF3Xx1igaAYSVdNC4cOyujp7papl7AtU3ZsEwG/H8GQNIB6efDG7BL0ujnOcpjtABdv3Ryf+X0KLzz3DJy6fvbc8TflSGdMafI+iKEwXnn+KJqOhXjfYQwckREJiQh43EFvw8DM8ho4jpv6D/c/8MT3t6Zuz6Uv5ddX8VJ/v0RXmXjjg8/STSFIwgK2UaNVh58DAiQMT/vRnhjuZDah6kbq3lpJeQTIHGr0yF9/L+DZ3oPoiUqJn899muSYnJTsWCZs00Bd1+iWRVolqOUqcmqFxad3YTucXWf0alrJbuUv5VUVL/YdQZ8USPSGOmASpCMowidG8FT0aQQiUQjBMAzLpurq8HJcepfxCJA5rouRPxYW0aDeBGGBSkLTtbGdX6fdbeXZJFC5bkGt1qh/2B94ZiqtrG3mx2bu3EO1bsC2bdD4QAhJaGzrLWDNMKFsFAloKAtKUWkF6OGxwbbd5sjs3SVlZX0LBo2NS30U6Mo06Dt5tuNiraBhdnmV4nZL3V3oY8BvflvU6g3ztZt/zmiZXAHVWgOW7cAvSjBpf5DJYnr2PpZzKhuA1vztAklIet3G3kn0D3ZFu67Gop3wsTmhHqplnX5nW0grGzAd52NlszK2N7Xt74sd8nBcqqg3RhZW7h+rbNfiruNKDkFppW3XVdrBWN6/e9gR0mNegcsAAAAASUVORK5CYII\x3d",
NITROGEN:"iVBORw0KGgoAAAANSUhEUgAAABQAAAAUCAYAAACNiR0NAAAAoElEQVR42mNgGAU0AwaBPzYaBPx4Z+z7SQRZXN/vlyFQ/L9l6H9Ocgz8b+D/YxY1DfwJxH8N/X6ZUMdAoOuAml8ZBPw8wcDwn5EaLuw09P8eBzJA3/97IlUMBLMDfuwH4pfGof/5qWKgUeBPTWh4TqCKgRD+91Yg/zcsCCg2EGQAkH8PiJ9SxUAQMAz44QlOm9QyEBzLAT/WkGXgKBg4AABF1poQYk+4pAAAAABJRU5ErkJggg\x3d\x3d",OPEN:"iVBORw0KGgoAAAANSUhEUgAAABQAAAAUCAYAAACNiR0NAAAKQ2lDQ1BJQ0MgUHJvZmlsZQAAeAGdlndUU1kTwO97L73QEkKREnoNTUoAkRJ6kV5FJSQBQgkYErBXRAVXFBVpiiKLIi64uhRZK6JYWBQUsC/IIqCsi6uIimVf9Bxl/9j9vrPzx5zfmztz79yZuec8ACi+gUJRJqwAQIZIIg7z8WDGxMYx8d0ABkSAA9YAcHnZWUHh3hEAFT8vDjMbdZKxTKDP+nX/F7jF8g1hMj+b/n+lyMsSS9CdQtCQuXxBNg/lPJTTcyVZMvskyvTENBnDGBmL0QRRVpVx8hc2/+zzhd1kzM8Q8VEfWc5Z/Ay+jDtQ3pIjFaCMBKKcnyMU5KJ8G2X9dGmGEOU3KNMzBNxsADAUmV0i4KWgbIUyRRwRxkF5HgAESvIsTpzFEsEyNE8AOJlZy8XC5BQJ05hnwrR2dGQzfQW56QKJhBXC5aVxxXwmJzMjiytaDsCXO8uigJKstky0yPbWjvb2LBsLtPxf5V8Xv3r9O8h6+8XjZejnnkGMrm+2b7HfbJnVALCn0Nrs+GZLLAOgZRMAqve+2fQPACCfB0DzjVn3YcjmJUUiyXKytMzNzbUQCngWsoJ+lf/p8NXzn2HWeRay877WjukpSOJK0yVMWVF5memZUjEzO4vLEzBZfxtidOv/HDgrrVl5mIcJkgRigQg9KgqdMqEoGW23iC+UCDNFTKHonzr8H8Nm5SDDL3ONAq3mI6AvsQAKN+gA+b0LYGhkgMTvR1egr30LJEYB2cuL1h79Mvcoo+uf9d8UXIR+wtnCZKbMzAmLYPKk4hwZo29CprCABOQBHagBLaAHjAEL2AAH4AzcgBfwB8EgAsSCxYAHUkAGEINcsAqsB/mgEOwAe0A5qAI1oA40gBOgBZwGF8BlcB3cBH3gPhgEI+AZmASvwQwEQXiICtEgNUgbMoDMIBuIDc2HvKBAKAyKhRKgZEgESaFV0EaoECqGyqGDUB30I3QKugBdhXqgu9AQNA79Cb2DEZgC02FN2BC2hNmwOxwAR8CL4GR4KbwCzoO3w6VwNXwMboYvwNfhPngQfgZPIQAhIwxEB2EhbISDBCNxSBIiRtYgBUgJUo00IG1IJ3ILGUQmkLcYHIaGYWJYGGeMLyYSw8MsxazBbMOUY45gmjEdmFuYIcwk5iOWitXAmmGdsH7YGGwyNhebjy3B1mKbsJewfdgR7GscDsfAGeEccL64WFwqbiVuG24frhF3HteDG8ZN4fF4NbwZ3gUfjOfiJfh8fBn+GP4cvhc/gn9DIBO0CTYEb0IcQUTYQCghHCWcJfQSRgkzRAWiAdGJGEzkE5cTi4g1xDbiDeIIcYakSDIiuZAiSKmk9aRSUgPpEukB6SWZTNYlO5JDyULyOnIp+Tj5CnmI/JaiRDGlcCjxFCllO+Uw5TzlLuUllUo1pLpR46gS6nZqHfUi9RH1jRxNzkLOT44vt1auQq5ZrlfuuTxR3kDeXX6x/Ar5EvmT8jfkJxSICoYKHAWuwhqFCoVTCgMKU4o0RWvFYMUMxW2KRxWvKo4p4ZUMlbyU+Ep5SoeULioN0xCaHo1D49E20mpol2gjdBzdiO5HT6UX0n+gd9MnlZWUbZWjlJcpVyifUR5kIAxDhh8jnVHEOMHoZ7xT0VRxVxGobFVpUOlVmVado+qmKlAtUG1U7VN9p8ZU81JLU9up1qL2UB2jbqoeqp6rvl/9kvrEHPoc5zm8OQVzTsy5pwFrmGqEaazUOKTRpTGlqaXpo5mlWaZ5UXNCi6HlppWqtVvrrNa4Nk17vrZQe7f2Oe2nTGWmOzOdWcrsYE7qaOj46kh1Dup068zoGulG6m7QbdR9qEfSY+sl6e3Wa9eb1NfWD9JfpV+vf8+AaMA2SDHYa9BpMG1oZBhtuNmwxXDMSNXIz2iFUb3RA2OqsavxUuNq49smOBO2SZrJPpObprCpnWmKaYXpDTPYzN5MaLbPrMcca+5oLjKvNh9gUVjurBxWPWvIgmERaLHBosXiuaW+ZZzlTstOy49WdlbpVjVW962VrP2tN1i3Wf9pY2rDs6mwuT2XOtd77tq5rXNf2JrZCmz3296xo9kF2W22a7f7YO9gL7ZvsB930HdIcKh0GGDT2SHsbewrjlhHD8e1jqcd3zrZO0mcTjj94cxyTnM+6jw2z2ieYF7NvGEXXReuy0GXwfnM+QnzD8wfdNVx5bpWuz5203Pju9W6jbqbuKe6H3N/7mHlIfZo8pjmOHFWc857Ip4+ngWe3V5KXpFe5V6PvHW9k73rvSd97HxW+pz3xfoG+O70HfDT9OP51flN+jv4r/bvCKAEhAeUBzwONA0UB7YFwUH+QbuCHiwwWCBa0BIMgv2CdwU/DDEKWRrycyguNCS0IvRJmHXYqrDOcFr4kvCj4a8jPCKKIu5HGkdKI9uj5KPio+qipqM9o4ujB2MsY1bHXI9VjxXGtsbh46LiauOmFnot3LNwJN4uPj++f5HRomWLri5WX5y++MwS+SXcJScTsAnRCUcT3nODudXcqUS/xMrESR6Ht5f3jO/G380fF7gIigWjSS5JxUljyS7Ju5LHU1xTSlImhBxhufBFqm9qVep0WnDa4bRP6dHpjRmEjISMUyIlUZqoI1Mrc1lmT5ZZVn7W4FKnpXuWTooDxLXZUPai7FYJHf2Z6pIaSzdJh3Lm51TkvMmNyj25THGZaFnXctPlW5ePrvBe8f1KzEreyvZVOqvWrxpa7b764BpoTeKa9rV6a/PWjqzzWXdkPWl92vpfNlhtKN7wamP0xrY8zbx1ecObfDbV58vli/MHNjtvrtqC2SLc0r117tayrR8L+AXXCq0KSwrfb+Ntu/ad9Xel333anrS9u8i+aP8O3A7Rjv6drjuPFCsWryge3hW0q3k3c3fB7ld7luy5WmJbUrWXtFe6d7A0sLS1TL9sR9n78pTyvgqPisZKjcqtldP7+Pt697vtb6jSrCqsendAeODOQZ+DzdWG1SWHcIdyDj2piarp/J79fV2tem1h7YfDosODR8KOdNQ51NUd1ThaVA/XS+vHj8Ufu/mD5w+tDayGg42MxsLj4Lj0+NMfE37sPxFwov0k+2TDTwY/VTbRmgqaoeblzZMtKS2DrbGtPaf8T7W3Obc1/Wzx8+HTOqcrziifKTpLOpt39tO5Feemzmedn7iQfGG4fUn7/YsxF293hHZ0Xwq4dOWy9+WLne6d5664XDl91enqqWvsay3X7a83d9l1Nf1i90tTt3138w2HG603HW+29czrOdvr2nvhluety7f9bl/vW9DX0x/Zf2cgfmDwDv/O2N30uy/u5dybub/uAfZBwUOFhyWPNB5V/2rya+Og/eCZIc+hrsfhj+8P84af/Zb92/uRvCfUJyWj2qN1YzZjp8e9x28+Xfh05FnWs5mJ/N8Vf698bvz8pz/c/uiajJkceSF+8enPbS/VXh5+ZfuqfSpk6tHrjNcz0wVv1N4cect+2/ku+t3oTO57/PvSDyYf2j4GfHzwKePTp78AA5vz/OzO54oAAAAJcEhZcwAACxMAAAsTAQCanBgAAAL+SURBVDgRrVRLT1NREP7O7e2LlgDllUrKS9EFG5r4A0iIwbjRjRtd+NiQuHDtwo2u1I2BH6DoHxBNiBFNbJUFKo2owUIVgRQp5VErbent7b3nOOeWCmWhJDDpZM6ZM/PNN3PPKRNC4DBFOUwwicX6+voQDAZx5Wxnr8Ples31TZhGHpJ5YWsN8dnx9MDdeJ3f70dNTU1Ffc45wuFwhU/t7++Hz+cDY8Ylp1gEM6MwiykryM1y2LAlaoeu1597OX9yJBAIQFXVvwAScK+w6bdD83a7rb2QWUI1m4SWmgIv/rbiGFORN6qR0rpQ5++B09sMRdkBFIIjl15ELDI6dfH2UlAmqdm1T+1HGragaFFoWpLActRuqa4QJtyOAlq9P2FTdChFL3VSOXYHW8ZWNtFz5yqrvfFApNVs6gfyShJ6Zo5QSkhOpyAACSr3OYCT5pcg8uUIeSaFAabAsTagpxuXjQllSpW0OTfBt2nZVYGOE8fB6k5RgllSYlpaG4RIil0WHJ2kq+uZ+28+x2ANhIrA3J6v32fC1vWQHI9JEwSwSZoh1WkUsjinWLKUYJIapMsJHc/H0vgymQ4RQ+qICJiSBLXoaTkNKAuA9oG2aTr8VbISkIpauh1vkM1SremvwPt3wEoSgwo3ijDopEhdNDZwuAIDQOGpRP+vSDJpaiAaA5KrWAhFxIhS1HPQdR2aLtAc6AbzNBGr9f+CyQBJIr4MzH0j5gK3pE/JayJkcBsa6wFHyzViNyr9+5JMFpj5DiRWkPa4MSKTFNVRRd/Mg7ajHWANZ2iYFLEPkfOjmSE2QxwKGBwdlwOni63Y7Khyq6hqOQ/oL/YBVQrJ0dWcnaOW49SZHcPlROv6trd6oTRdoKFEyv5/WvmE1zboY0QBant4bEIslBNUl6CJOnsRCj+x3iUElRY0HMvKtU4q7wv95BUj1TQCo7TIRwvmURlMWjWrreDmvVeYmX9GWxqMzLKe3F4rw3dEhjGBEF2V0I5X+iyA3a6DrSv/Og6GZWX/ATefgUebaMzeAAAAAElFTkSuQmCC",
OPTIMIZE:"iVBORw0KGgoAAAANSUhEUgAAABQAAAAUCAYAAACNiR0NAAAKQ2lDQ1BJQ0MgUHJvZmlsZQAAeAGdlndUU1kTwO97L73QEkKREnoNTUoAkRJ6kV5FJSQBQgkYErBXRAVXFBVpiiKLIi64uhRZK6JYWBQUsC/IIqCsi6uIimVf9Bxl/9j9vrPzx5zfmztz79yZuec8ACi+gUJRJqwAQIZIIg7z8WDGxMYx8d0ABkSAA9YAcHnZWUHh3hEAFT8vDjMbdZKxTKDP+nX/F7jF8g1hMj+b/n+lyMsSS9CdQtCQuXxBNg/lPJTTcyVZMvskyvTENBnDGBmL0QRRVpVx8hc2/+zzhd1kzM8Q8VEfWc5Z/Ay+jDtQ3pIjFaCMBKKcnyMU5KJ8G2X9dGmGEOU3KNMzBNxsADAUmV0i4KWgbIUyRRwRxkF5HgAESvIsTpzFEsEyNE8AOJlZy8XC5BQJ05hnwrR2dGQzfQW56QKJhBXC5aVxxXwmJzMjiytaDsCXO8uigJKstky0yPbWjvb2LBsLtPxf5V8Xv3r9O8h6+8XjZejnnkGMrm+2b7HfbJnVALCn0Nrs+GZLLAOgZRMAqve+2fQPACCfB0DzjVn3YcjmJUUiyXKytMzNzbUQCngWsoJ+lf/p8NXzn2HWeRay877WjukpSOJK0yVMWVF5memZUjEzO4vLEzBZfxtidOv/HDgrrVl5mIcJkgRigQg9KgqdMqEoGW23iC+UCDNFTKHonzr8H8Nm5SDDL3ONAq3mI6AvsQAKN+gA+b0LYGhkgMTvR1egr30LJEYB2cuL1h79Mvcoo+uf9d8UXIR+wtnCZKbMzAmLYPKk4hwZo29CprCABOQBHagBLaAHjAEL2AAH4AzcgBfwB8EgAsSCxYAHUkAGEINcsAqsB/mgEOwAe0A5qAI1oA40gBOgBZwGF8BlcB3cBH3gPhgEI+AZmASvwQwEQXiICtEgNUgbMoDMIBuIDc2HvKBAKAyKhRKgZEgESaFV0EaoECqGyqGDUB30I3QKugBdhXqgu9AQNA79Cb2DEZgC02FN2BC2hNmwOxwAR8CL4GR4KbwCzoO3w6VwNXwMboYvwNfhPngQfgZPIQAhIwxEB2EhbISDBCNxSBIiRtYgBUgJUo00IG1IJ3ILGUQmkLcYHIaGYWJYGGeMLyYSw8MsxazBbMOUY45gmjEdmFuYIcwk5iOWitXAmmGdsH7YGGwyNhebjy3B1mKbsJewfdgR7GscDsfAGeEccL64WFwqbiVuG24frhF3HteDG8ZN4fF4NbwZ3gUfjOfiJfh8fBn+GP4cvhc/gn9DIBO0CTYEb0IcQUTYQCghHCWcJfQSRgkzRAWiAdGJGEzkE5cTi4g1xDbiDeIIcYakSDIiuZAiSKmk9aRSUgPpEukB6SWZTNYlO5JDyULyOnIp+Tj5CnmI/JaiRDGlcCjxFCllO+Uw5TzlLuUllUo1pLpR46gS6nZqHfUi9RH1jRxNzkLOT44vt1auQq5ZrlfuuTxR3kDeXX6x/Ar5EvmT8jfkJxSICoYKHAWuwhqFCoVTCgMKU4o0RWvFYMUMxW2KRxWvKo4p4ZUMlbyU+Ep5SoeULioN0xCaHo1D49E20mpol2gjdBzdiO5HT6UX0n+gd9MnlZWUbZWjlJcpVyifUR5kIAxDhh8jnVHEOMHoZ7xT0VRxVxGobFVpUOlVmVado+qmKlAtUG1U7VN9p8ZU81JLU9up1qL2UB2jbqoeqp6rvl/9kvrEHPoc5zm8OQVzTsy5pwFrmGqEaazUOKTRpTGlqaXpo5mlWaZ5UXNCi6HlppWqtVvrrNa4Nk17vrZQe7f2Oe2nTGWmOzOdWcrsYE7qaOj46kh1Dup068zoGulG6m7QbdR9qEfSY+sl6e3Wa9eb1NfWD9JfpV+vf8+AaMA2SDHYa9BpMG1oZBhtuNmwxXDMSNXIz2iFUb3RA2OqsavxUuNq49smOBO2SZrJPpObprCpnWmKaYXpDTPYzN5MaLbPrMcca+5oLjKvNh9gUVjurBxWPWvIgmERaLHBosXiuaW+ZZzlTstOy49WdlbpVjVW962VrP2tN1i3Wf9pY2rDs6mwuT2XOtd77tq5rXNf2JrZCmz3296xo9kF2W22a7f7YO9gL7ZvsB930HdIcKh0GGDT2SHsbewrjlhHD8e1jqcd3zrZO0mcTjj94cxyTnM+6jw2z2ieYF7NvGEXXReuy0GXwfnM+QnzD8wfdNVx5bpWuz5203Pju9W6jbqbuKe6H3N/7mHlIfZo8pjmOHFWc857Ip4+ngWe3V5KXpFe5V6PvHW9k73rvSd97HxW+pz3xfoG+O70HfDT9OP51flN+jv4r/bvCKAEhAeUBzwONA0UB7YFwUH+QbuCHiwwWCBa0BIMgv2CdwU/DDEKWRrycyguNCS0IvRJmHXYqrDOcFr4kvCj4a8jPCKKIu5HGkdKI9uj5KPio+qipqM9o4ujB2MsY1bHXI9VjxXGtsbh46LiauOmFnot3LNwJN4uPj++f5HRomWLri5WX5y++MwS+SXcJScTsAnRCUcT3nODudXcqUS/xMrESR6Ht5f3jO/G380fF7gIigWjSS5JxUljyS7Ju5LHU1xTSlImhBxhufBFqm9qVep0WnDa4bRP6dHpjRmEjISMUyIlUZqoI1Mrc1lmT5ZZVn7W4FKnpXuWTooDxLXZUPai7FYJHf2Z6pIaSzdJh3Lm51TkvMmNyj25THGZaFnXctPlW5ePrvBe8f1KzEreyvZVOqvWrxpa7b764BpoTeKa9rV6a/PWjqzzWXdkPWl92vpfNlhtKN7wamP0xrY8zbx1ecObfDbV58vli/MHNjtvrtqC2SLc0r117tayrR8L+AXXCq0KSwrfb+Ntu/ad9Xel333anrS9u8i+aP8O3A7Rjv6drjuPFCsWryge3hW0q3k3c3fB7ld7luy5WmJbUrWXtFe6d7A0sLS1TL9sR9n78pTyvgqPisZKjcqtldP7+Pt697vtb6jSrCqsendAeODOQZ+DzdWG1SWHcIdyDj2piarp/J79fV2tem1h7YfDosODR8KOdNQ51NUd1ThaVA/XS+vHj8Ufu/mD5w+tDayGg42MxsLj4Lj0+NMfE37sPxFwov0k+2TDTwY/VTbRmgqaoeblzZMtKS2DrbGtPaf8T7W3Obc1/Wzx8+HTOqcrziifKTpLOpt39tO5Feemzmedn7iQfGG4fUn7/YsxF293hHZ0Xwq4dOWy9+WLne6d5664XDl91enqqWvsay3X7a83d9l1Nf1i90tTt3138w2HG603HW+29czrOdvr2nvhluety7f9bl/vW9DX0x/Zf2cgfmDwDv/O2N30uy/u5dybub/uAfZBwUOFhyWPNB5V/2rya+Og/eCZIc+hrsfhj+8P84af/Zb92/uRvCfUJyWj2qN1YzZjp8e9x28+Xfh05FnWs5mJ/N8Vf698bvz8pz/c/uiajJkceSF+8enPbS/VXh5+ZfuqfSpk6tHrjNcz0wVv1N4cect+2/ku+t3oTO57/PvSDyYf2j4GfHzwKePTp78AA5vz/OzO54oAAAAJcEhZcwAACxMAAAsTAQCanBgAAANTSURBVDgRrVTJSiNRFL3RMmJitDRKq1G7oogJChYq7oQsxG1L+wPptQvxC6S/IPkD6a0LB3Bhg9DZuNHYJiKIQ0M5D3GI8xjtcx6pYLuxafrB5b5X79a5w7n3OV5eXuR/LsdrME3TpLCwUDwejxiGIe3t7dLU1CTFxcUhOP709PQUuru7M+/v7+X6+lpWV1fTs7OzX3Z3dydsnBygw+GQyspKaW5uloaGBiXV1dW60+kcPz8/D21ubsrKygpBBGcpLS2Vh4cH2dnZSQPMD4fUotnI+FFqa2ulo6NDGhsbw0VFRRYiiiwvL5ujo6OytbVlmyp9cnJin3VswpAoP+QACwoKpKSkRPLz85nSyNnZmSQSCRkbG6MdlwWZgExCYhAD8iOr26DVUoBMl3WjIB394uJCFhcXJR6P23ZD2KgI7A/QFuy/IouR29tb0/6uAJGeIqGurk6Qunl0dCRI1bYhUJQZ9PT0iM/nk7KyMhJF57G1tTWZmpoyEZSBOloKUNd1RUJ5ebn5/Pw8zB+XlpZs0Mne3l69u7vbzLJNRx/z8vIMdIRF59nVBx3VcKE8ulwusjZcX1+v39zcyPr6ujDylpaWEbSOAUdyfHys2oXsIk25urp6TdagAiS7DJ+9lUql+hCNhMNheXx8VIBg05ibmxPWmb1HIALyHvVT+2yEBmz6NNaGAm8hsgxQ2d/fF0bESNkuFJ7/YqoiGgvs9XpVNKihapVMJqOcEsDeZ6N4Txlaa2urmg4wbCaTSQX43l9v71nrQCAg29vbE1owGBQwGIaOfO7vl3E0st/vl3Q6rUhgCTBef2BwPAnidrvV7BODnTIzM6NrXV1dhreiIvKhqkp+Liwow87OTqmpqVGtRHCWhe1xcHCQk729PaHgYRA9e89x1PB6DAaCQZ1EsA3IHBdGUAlfILuWvIO9ehwyIMmH2feAyO/T03SYxt2QBppDTrB8CnR6YGuQUQJyEeDy8pL1kRT68BQzfo5zfH5efm1sCMbUgtk3SPTw8DDtGBgYOCtwOnWySZZdqIsbTU6N0FTUMFStwzGjY7SThT6cAMgk7mLQuaXeQ9QpBKMQompDc+qYHhOp6kwXK42IE4gygX0SEkN6FrRab3vT8faDbfiv+jczOcrONGX5dgAAAABJRU5ErkJggg\x3d\x3d",
OXYGEN:"iVBORw0KGgoAAAANSUhEUgAAABQAAAAUCAYAAACNiR0NAAABCklEQVR42mNgGAXYwH8pKa7/PDxa/xkY2CgzSFBQ7j8v7wEg/gPEn4H4JxBvAGJh0g3j4pICanwDxCf+8/MrgcW4uXWB/FtAfA/katIM5OGZCNT44b+AgACKOD+/MtTFxcQbxsDADNTwDWQoVnle3nVAfJt4A/n5FYEa/v/n44vF4fpqoPxfoiMJqMEBbCA3twsOFyaC5aFhS4yBOmANPDwhOAwsAssLCfERG4acQA3/gLgKqzwf33Sg3CvSYpmXdy0Q3wEazoQiLirKAxR/jyvC8BmoAY3pZTCvAcNUHCi2F5w+eXhESU/ckLC8CE13T8Axy8u7D5SDKMuCvLwiwBg1Bnl3tGSjPQAAoX15+BfxFYQAAAAASUVORK5CYII\x3d",PERIODIC_TABLE:"iVBORw0KGgoAAAANSUhEUgAAABQAAAAUCAYAAACNiR0NAAAKQ2lDQ1BJQ0MgUHJvZmlsZQAAeAGdlndUU1kTwO97L73QEkKREnoNTUoAkRJ6kV5FJSQBQgkYErBXRAVXFBVpiiKLIi64uhRZK6JYWBQUsC/IIqCsi6uIimVf9Bxl/9j9vrPzx5zfmztz79yZuec8ACi+gUJRJqwAQIZIIg7z8WDGxMYx8d0ABkSAA9YAcHnZWUHh3hEAFT8vDjMbdZKxTKDP+nX/F7jF8g1hMj+b/n+lyMsSS9CdQtCQuXxBNg/lPJTTcyVZMvskyvTENBnDGBmL0QRRVpVx8hc2/+zzhd1kzM8Q8VEfWc5Z/Ay+jDtQ3pIjFaCMBKKcnyMU5KJ8G2X9dGmGEOU3KNMzBNxsADAUmV0i4KWgbIUyRRwRxkF5HgAESvIsTpzFEsEyNE8AOJlZy8XC5BQJ05hnwrR2dGQzfQW56QKJhBXC5aVxxXwmJzMjiytaDsCXO8uigJKstky0yPbWjvb2LBsLtPxf5V8Xv3r9O8h6+8XjZejnnkGMrm+2b7HfbJnVALCn0Nrs+GZLLAOgZRMAqve+2fQPACCfB0DzjVn3YcjmJUUiyXKytMzNzbUQCngWsoJ+lf/p8NXzn2HWeRay877WjukpSOJK0yVMWVF5memZUjEzO4vLEzBZfxtidOv/HDgrrVl5mIcJkgRigQg9KgqdMqEoGW23iC+UCDNFTKHonzr8H8Nm5SDDL3ONAq3mI6AvsQAKN+gA+b0LYGhkgMTvR1egr30LJEYB2cuL1h79Mvcoo+uf9d8UXIR+wtnCZKbMzAmLYPKk4hwZo29CprCABOQBHagBLaAHjAEL2AAH4AzcgBfwB8EgAsSCxYAHUkAGEINcsAqsB/mgEOwAe0A5qAI1oA40gBOgBZwGF8BlcB3cBH3gPhgEI+AZmASvwQwEQXiICtEgNUgbMoDMIBuIDc2HvKBAKAyKhRKgZEgESaFV0EaoECqGyqGDUB30I3QKugBdhXqgu9AQNA79Cb2DEZgC02FN2BC2hNmwOxwAR8CL4GR4KbwCzoO3w6VwNXwMboYvwNfhPngQfgZPIQAhIwxEB2EhbISDBCNxSBIiRtYgBUgJUo00IG1IJ3ILGUQmkLcYHIaGYWJYGGeMLyYSw8MsxazBbMOUY45gmjEdmFuYIcwk5iOWitXAmmGdsH7YGGwyNhebjy3B1mKbsJewfdgR7GscDsfAGeEccL64WFwqbiVuG24frhF3HteDG8ZN4fF4NbwZ3gUfjOfiJfh8fBn+GP4cvhc/gn9DIBO0CTYEb0IcQUTYQCghHCWcJfQSRgkzRAWiAdGJGEzkE5cTi4g1xDbiDeIIcYakSDIiuZAiSKmk9aRSUgPpEukB6SWZTNYlO5JDyULyOnIp+Tj5CnmI/JaiRDGlcCjxFCllO+Uw5TzlLuUllUo1pLpR46gS6nZqHfUi9RH1jRxNzkLOT44vt1auQq5ZrlfuuTxR3kDeXX6x/Ar5EvmT8jfkJxSICoYKHAWuwhqFCoVTCgMKU4o0RWvFYMUMxW2KRxWvKo4p4ZUMlbyU+Ep5SoeULioN0xCaHo1D49E20mpol2gjdBzdiO5HT6UX0n+gd9MnlZWUbZWjlJcpVyifUR5kIAxDhh8jnVHEOMHoZ7xT0VRxVxGobFVpUOlVmVado+qmKlAtUG1U7VN9p8ZU81JLU9up1qL2UB2jbqoeqp6rvl/9kvrEHPoc5zm8OQVzTsy5pwFrmGqEaazUOKTRpTGlqaXpo5mlWaZ5UXNCi6HlppWqtVvrrNa4Nk17vrZQe7f2Oe2nTGWmOzOdWcrsYE7qaOj46kh1Dup068zoGulG6m7QbdR9qEfSY+sl6e3Wa9eb1NfWD9JfpV+vf8+AaMA2SDHYa9BpMG1oZBhtuNmwxXDMSNXIz2iFUb3RA2OqsavxUuNq49smOBO2SZrJPpObprCpnWmKaYXpDTPYzN5MaLbPrMcca+5oLjKvNh9gUVjurBxWPWvIgmERaLHBosXiuaW+ZZzlTstOy49WdlbpVjVW962VrP2tN1i3Wf9pY2rDs6mwuT2XOtd77tq5rXNf2JrZCmz3296xo9kF2W22a7f7YO9gL7ZvsB930HdIcKh0GGDT2SHsbewrjlhHD8e1jqcd3zrZO0mcTjj94cxyTnM+6jw2z2ieYF7NvGEXXReuy0GXwfnM+QnzD8wfdNVx5bpWuz5203Pju9W6jbqbuKe6H3N/7mHlIfZo8pjmOHFWc857Ip4+ngWe3V5KXpFe5V6PvHW9k73rvSd97HxW+pz3xfoG+O70HfDT9OP51flN+jv4r/bvCKAEhAeUBzwONA0UB7YFwUH+QbuCHiwwWCBa0BIMgv2CdwU/DDEKWRrycyguNCS0IvRJmHXYqrDOcFr4kvCj4a8jPCKKIu5HGkdKI9uj5KPio+qipqM9o4ujB2MsY1bHXI9VjxXGtsbh46LiauOmFnot3LNwJN4uPj++f5HRomWLri5WX5y++MwS+SXcJScTsAnRCUcT3nODudXcqUS/xMrESR6Ht5f3jO/G380fF7gIigWjSS5JxUljyS7Ju5LHU1xTSlImhBxhufBFqm9qVep0WnDa4bRP6dHpjRmEjISMUyIlUZqoI1Mrc1lmT5ZZVn7W4FKnpXuWTooDxLXZUPai7FYJHf2Z6pIaSzdJh3Lm51TkvMmNyj25THGZaFnXctPlW5ePrvBe8f1KzEreyvZVOqvWrxpa7b764BpoTeKa9rV6a/PWjqzzWXdkPWl92vpfNlhtKN7wamP0xrY8zbx1ecObfDbV58vli/MHNjtvrtqC2SLc0r117tayrR8L+AXXCq0KSwrfb+Ntu/ad9Xel333anrS9u8i+aP8O3A7Rjv6drjuPFCsWryge3hW0q3k3c3fB7ld7luy5WmJbUrWXtFe6d7A0sLS1TL9sR9n78pTyvgqPisZKjcqtldP7+Pt697vtb6jSrCqsendAeODOQZ+DzdWG1SWHcIdyDj2piarp/J79fV2tem1h7YfDosODR8KOdNQ51NUd1ThaVA/XS+vHj8Ufu/mD5w+tDayGg42MxsLj4Lj0+NMfE37sPxFwov0k+2TDTwY/VTbRmgqaoeblzZMtKS2DrbGtPaf8T7W3Obc1/Wzx8+HTOqcrziifKTpLOpt39tO5Feemzmedn7iQfGG4fUn7/YsxF293hHZ0Xwq4dOWy9+WLne6d5664XDl91enqqWvsay3X7a83d9l1Nf1i90tTt3138w2HG603HW+29czrOdvr2nvhluety7f9bl/vW9DX0x/Zf2cgfmDwDv/O2N30uy/u5dybub/uAfZBwUOFhyWPNB5V/2rya+Og/eCZIc+hrsfhj+8P84af/Zb92/uRvCfUJyWj2qN1YzZjp8e9x28+Xfh05FnWs5mJ/N8Vf698bvz8pz/c/uiajJkceSF+8enPbS/VXh5+ZfuqfSpk6tHrjNcz0wVv1N4cect+2/ku+t3oTO57/PvSDyYf2j4GfHzwKePTp78AA5vz/OzO54oAAAAJcEhZcwAACxMAAAsTAQCanBgAAAKnSURBVDgRzVTPTxNBGH37g6WlTdmCNKJQTA/EAzF6aIyNCXKzMcazN27Em0dvEv0DPJiY+A+IJ403jdHgyRiUqohtRaTSSotlW0rbbffnOLONJLsVqTdfMpt937x5M998MwPt2V1SS16ZFwQBoiiC53kcBNYfiUQwNTWFRCKB6elpEEKcduvht/mzD9aIyPkbsKu7E6nI+OlTxdz7g8xYPBgMOmbxeBwjIyOwLMslf7O5AxGqAt+sOZu9Z51AETMuhYdIkgRZlhG6eH1ejvhuqrqNO8sKBI7DuiyBzy5BJFoNre0CVndUz/BuytKrVCpYkXjsCjxU1UTdsGHaQKpuQ9jI0BVaBngOCFEBQzQaRSwW63ajkcHBQQwPD4NNvdm2kVc0VDXqRqF9TwOtPWpIi9AfPo7LchH3B4aQTCadjXdUno/P50MgEECZppcnHAqgK/FAZJzzh2GMBi48mUwQ/9gxCEG/R9ahHC+A0EwWV5awejIOwyZdOpHWHMTS4BNCOFIsgxTS4Pr6uoQswPawZZpITZ5DZvwMDLZ5HjiGMHXYe3VYP03Y2589EjfVKM0PxFChxRjoXiAOPsVun57Z/28oknoRlWIOH+pHEdLbILT9DewMKsoWtPQyuKq+L9VLORC1Cu7F1Rh59FHBpzwH2+JAjNa+6E8/rK4b4VGUI1Hw9Or9BtFbMDUTYvl5e8avCwi3m6jprIaHo1+TYDbkjpBQU5Nm5WQmgmNPEbtq7Aawc/avWFhYcA3h5ubmcOnaeTI2RCcxm67OXohla9iqreHG49eLX2+/nRFLpRLqrSy22hKautKLh0tj2G28+pHGeqruxMVsNouVAjXK6yhvHv6EudwoMXWC9BdayFyjY5jJZPDy6QRW36mwm4ZX3xN33gits/+/AMFdJZghFwS8AAAAAElFTkSuQmCC",
PERSPECTIVE:"iVBORw0KGgoAAAANSUhEUgAAABQAAAAUCAYAAACNiR0NAAAKQ2lDQ1BJQ0MgUHJvZmlsZQAAeAGdlndUU1kTwO97L73QEkKREnoNTUoAkRJ6kV5FJSQBQgkYErBXRAVXFBVpiiKLIi64uhRZK6JYWBQUsC/IIqCsi6uIimVf9Bxl/9j9vrPzx5zfmztz79yZuec8ACi+gUJRJqwAQIZIIg7z8WDGxMYx8d0ABkSAA9YAcHnZWUHh3hEAFT8vDjMbdZKxTKDP+nX/F7jF8g1hMj+b/n+lyMsSS9CdQtCQuXxBNg/lPJTTcyVZMvskyvTENBnDGBmL0QRRVpVx8hc2/+zzhd1kzM8Q8VEfWc5Z/Ay+jDtQ3pIjFaCMBKKcnyMU5KJ8G2X9dGmGEOU3KNMzBNxsADAUmV0i4KWgbIUyRRwRxkF5HgAESvIsTpzFEsEyNE8AOJlZy8XC5BQJ05hnwrR2dGQzfQW56QKJhBXC5aVxxXwmJzMjiytaDsCXO8uigJKstky0yPbWjvb2LBsLtPxf5V8Xv3r9O8h6+8XjZejnnkGMrm+2b7HfbJnVALCn0Nrs+GZLLAOgZRMAqve+2fQPACCfB0DzjVn3YcjmJUUiyXKytMzNzbUQCngWsoJ+lf/p8NXzn2HWeRay877WjukpSOJK0yVMWVF5memZUjEzO4vLEzBZfxtidOv/HDgrrVl5mIcJkgRigQg9KgqdMqEoGW23iC+UCDNFTKHonzr8H8Nm5SDDL3ONAq3mI6AvsQAKN+gA+b0LYGhkgMTvR1egr30LJEYB2cuL1h79Mvcoo+uf9d8UXIR+wtnCZKbMzAmLYPKk4hwZo29CprCABOQBHagBLaAHjAEL2AAH4AzcgBfwB8EgAsSCxYAHUkAGEINcsAqsB/mgEOwAe0A5qAI1oA40gBOgBZwGF8BlcB3cBH3gPhgEI+AZmASvwQwEQXiICtEgNUgbMoDMIBuIDc2HvKBAKAyKhRKgZEgESaFV0EaoECqGyqGDUB30I3QKugBdhXqgu9AQNA79Cb2DEZgC02FN2BC2hNmwOxwAR8CL4GR4KbwCzoO3w6VwNXwMboYvwNfhPngQfgZPIQAhIwxEB2EhbISDBCNxSBIiRtYgBUgJUo00IG1IJ3ILGUQmkLcYHIaGYWJYGGeMLyYSw8MsxazBbMOUY45gmjEdmFuYIcwk5iOWitXAmmGdsH7YGGwyNhebjy3B1mKbsJewfdgR7GscDsfAGeEccL64WFwqbiVuG24frhF3HteDG8ZN4fF4NbwZ3gUfjOfiJfh8fBn+GP4cvhc/gn9DIBO0CTYEb0IcQUTYQCghHCWcJfQSRgkzRAWiAdGJGEzkE5cTi4g1xDbiDeIIcYakSDIiuZAiSKmk9aRSUgPpEukB6SWZTNYlO5JDyULyOnIp+Tj5CnmI/JaiRDGlcCjxFCllO+Uw5TzlLuUllUo1pLpR46gS6nZqHfUi9RH1jRxNzkLOT44vt1auQq5ZrlfuuTxR3kDeXX6x/Ar5EvmT8jfkJxSICoYKHAWuwhqFCoVTCgMKU4o0RWvFYMUMxW2KRxWvKo4p4ZUMlbyU+Ep5SoeULioN0xCaHo1D49E20mpol2gjdBzdiO5HT6UX0n+gd9MnlZWUbZWjlJcpVyifUR5kIAxDhh8jnVHEOMHoZ7xT0VRxVxGobFVpUOlVmVado+qmKlAtUG1U7VN9p8ZU81JLU9up1qL2UB2jbqoeqp6rvl/9kvrEHPoc5zm8OQVzTsy5pwFrmGqEaazUOKTRpTGlqaXpo5mlWaZ5UXNCi6HlppWqtVvrrNa4Nk17vrZQe7f2Oe2nTGWmOzOdWcrsYE7qaOj46kh1Dup068zoGulG6m7QbdR9qEfSY+sl6e3Wa9eb1NfWD9JfpV+vf8+AaMA2SDHYa9BpMG1oZBhtuNmwxXDMSNXIz2iFUb3RA2OqsavxUuNq49smOBO2SZrJPpObprCpnWmKaYXpDTPYzN5MaLbPrMcca+5oLjKvNh9gUVjurBxWPWvIgmERaLHBosXiuaW+ZZzlTstOy49WdlbpVjVW962VrP2tN1i3Wf9pY2rDs6mwuT2XOtd77tq5rXNf2JrZCmz3296xo9kF2W22a7f7YO9gL7ZvsB930HdIcKh0GGDT2SHsbewrjlhHD8e1jqcd3zrZO0mcTjj94cxyTnM+6jw2z2ieYF7NvGEXXReuy0GXwfnM+QnzD8wfdNVx5bpWuz5203Pju9W6jbqbuKe6H3N/7mHlIfZo8pjmOHFWc857Ip4+ngWe3V5KXpFe5V6PvHW9k73rvSd97HxW+pz3xfoG+O70HfDT9OP51flN+jv4r/bvCKAEhAeUBzwONA0UB7YFwUH+QbuCHiwwWCBa0BIMgv2CdwU/DDEKWRrycyguNCS0IvRJmHXYqrDOcFr4kvCj4a8jPCKKIu5HGkdKI9uj5KPio+qipqM9o4ujB2MsY1bHXI9VjxXGtsbh46LiauOmFnot3LNwJN4uPj++f5HRomWLri5WX5y++MwS+SXcJScTsAnRCUcT3nODudXcqUS/xMrESR6Ht5f3jO/G380fF7gIigWjSS5JxUljyS7Ju5LHU1xTSlImhBxhufBFqm9qVep0WnDa4bRP6dHpjRmEjISMUyIlUZqoI1Mrc1lmT5ZZVn7W4FKnpXuWTooDxLXZUPai7FYJHf2Z6pIaSzdJh3Lm51TkvMmNyj25THGZaFnXctPlW5ePrvBe8f1KzEreyvZVOqvWrxpa7b764BpoTeKa9rV6a/PWjqzzWXdkPWl92vpfNlhtKN7wamP0xrY8zbx1ecObfDbV58vli/MHNjtvrtqC2SLc0r117tayrR8L+AXXCq0KSwrfb+Ntu/ad9Xel333anrS9u8i+aP8O3A7Rjv6drjuPFCsWryge3hW0q3k3c3fB7ld7luy5WmJbUrWXtFe6d7A0sLS1TL9sR9n78pTyvgqPisZKjcqtldP7+Pt697vtb6jSrCqsendAeODOQZ+DzdWG1SWHcIdyDj2piarp/J79fV2tem1h7YfDosODR8KOdNQ51NUd1ThaVA/XS+vHj8Ufu/mD5w+tDayGg42MxsLj4Lj0+NMfE37sPxFwov0k+2TDTwY/VTbRmgqaoeblzZMtKS2DrbGtPaf8T7W3Obc1/Wzx8+HTOqcrziifKTpLOpt39tO5Feemzmedn7iQfGG4fUn7/YsxF293hHZ0Xwq4dOWy9+WLne6d5664XDl91enqqWvsay3X7a83d9l1Nf1i90tTt3138w2HG603HW+29czrOdvr2nvhluety7f9bl/vW9DX0x/Zf2cgfmDwDv/O2N30uy/u5dybub/uAfZBwUOFhyWPNB5V/2rya+Og/eCZIc+hrsfhj+8P84af/Zb92/uRvCfUJyWj2qN1YzZjp8e9x28+Xfh05FnWs5mJ/N8Vf698bvz8pz/c/uiajJkceSF+8enPbS/VXh5+ZfuqfSpk6tHrjNcz0wVv1N4cect+2/ku+t3oTO57/PvSDyYf2j4GfHzwKePTp78AA5vz/OzO54oAAAAJcEhZcwAACxMAAAsTAQCanBgAAARrSURBVDgRhZRdaBxVFMf/87G72Y2bbNbETZM22bZp0qbaRtMGfKhsqFqpUCUWRLEqCEpDS1J90pcgpfigD6KvIkELgoqghdIPSlM1WEmp0RhikprdTTfJ7ibZnf2Y7y/PTLNLMYh3OHPvzNzzm3P/59zLYKMxDAOPx4NwOIxoNIru7m50dHSg/ciboYfzyeFAWRjamokL0I2oLUmwy+Uxu1i6Ya2ujQbPf564j/PfoHpLHd63ND3UlFoImUvLsLOrsGUZsCyAZQGvB1BUwVrPnam/cmHUgTLNzc2bIvJwzHCIN4cembgWCv75O8z5O7BSS6CIYBs67lomci2d2MUaCHoBW5RgpTMfhxfnzjADAwPo6enBzmcHQw4o6GeHPIwe2vvNFwj8ehPWYgpWoQAYBsYVCd92dEM9+gq4QAOWVT/2JBcwMHUFDy7cQt6y+plzV5dC20Le4aY63gWtZHNou/Ad9l3+oQqCbeMrqYTrJ05i76FnaJU6JEWDKKkoiwriZS8iv/2I/VMXR/miYvaUNX0ku1iEsLoCf24NR7/+EhZF5ICc5sBuD76Np55+DppmQCagj2A8x8FJpk828Ev9ViyHo1H+rqAhEtRxJ5HCpODHyZ+vAbrugpzbuCpj8q1TOPbyqzBMC6qmu5HxHIt5gcWi4kcdvwyjtA5VFcErugXFYFBDAj/eJOGJ+EQV5gw+69qFdwZPg3IKw7IhU4S3Uzr+SrPYWe/B9gckLC8ZYAwFRc6b4B0nlsL2eDiEigLqaMmV5iy1/bX30FDjcedcnBYwmRJxsN2PR1s9yBdErAs6vDxH8lgQahuSLtABnBr9CLOR9grL7a+3b8NA32P4dCzrAg/vrkN/VxAFWUeuKIEnEM+zYDkGDOkJzosqcKWxGb0/Xa4CF00Dbc8fx/7WAGopekezrogPBUWnRFABV41gdLmNIXiFkGzdXhlW+ycbI6SvCZlMJO0k3YRGidENx0wqTQsmPZukLa3Z9XOBNj3Em6NVkDNo43jsOXcW5z/8AGXVREk1UKToytSXFRUy1aFCGXeyrlOJkYRuYzXTphc2knWNkHz+e2837i8pJfQeP0EgzbVcWUGetCuWZJREFaKsQnJMksGYKu1xA3yqoCOS07GcWsF4Wyf65ydB5YrT+Sz6zn4C2eRQKEmuTmusClWnwqYflEQZQr6ITDqN1Pw0zMwcLd8En04tJi5Nzkxya/M931NBb9E1XKU9mzwygM623VjLlyCIrLsj/KSVRnPEsoi1bBZLC/OY+mMKmcQsGJZLsLxnbCM9QG3fi7F6KTdyaOFm7FIwhMNvvItwpAW1wTrkDZ+bxxAnoZRfRzr5twtKL8w6x1iC6vh9JT4x6ihVBW7IBi7YFKvdcXCkIRyOtWyJINzSBi3wEB1bGuz1OGZnZpCJz20CVfw3ASsfantfiHEwR4IBX8zr9WG9UIaYiVNA9yJSE7dGnbn2xgFS8fvfPtBzLFazo++6N3og7oseeP3fDg7wfvsHUuNEWz5wtZ0AAAAASUVORK5CYII\x3d",
PHOSPHORUS:"iVBORw0KGgoAAAANSUhEUgAAABQAAAAUCAYAAACNiR0NAAAAeElEQVR42mNgGAU0A/8bGDYC8X8o/gLEV/43MqRSZmA9wwkgtgAalA/kXwSy//1vYtCnxIW74PxGBnewa+sZMqhjYD2DCtTAHOoY2MDQAjXQjBIDrwANKALS+4H4D5A9g9JY/gA1bC4Q+1Ej2eyidjocSQaOgoEDAIsaZcCSspZYAAAAAElFTkSuQmCC",PUSHER_BOND_FORMING:"iVBORw0KGgoAAAANSUhEUgAAABQAAAAUCAYAAACNiR0NAAABAUlEQVR42mNgQAAdIH4PxJeBOIaBOBABxNeB+DkQm6BLdgNxPxBbAPFjIGYhwsD7QOwAxM1APBld8jRUkgHqSg0ChilAXccA1XceXQHI2TJQ9mwgziFgYAoQL4ayJYD4NbqC/0jeLADi6QQMBHmxBE0/hoHIgb2agIGr0SLvPz7FFtAwxQdOQ9XhjK37aAF+n4gYVsBlBrqBEtBIwgeeQ9XhMoMBW5iCwugaUviA6IdAnEAozHAZ+ARKb4aKrUcylCwDvwLxDyBWgYqB6F9QObIMPAnE89HElwDxH3IN/I7kOgYkV5Jt4HwcchvJNVAFh5wKOQYOLtCAlBQowfVUNxAAeY1sopoKHG8AAAAASUVORK5CYII\x3d",
PUSHER_DOUBLE:"iVBORw0KGgoAAAANSUhEUgAAABQAAAAUCAYAAACNiR0NAAAA8klEQVR42mNgGACgA8QxQBwAxCKUGOQAxKeB+DwQzwfiw0D8HohzyDEM5JrXQBwBxCxI4hpQC7pJ9eJjIDbBIS8BxLeBOIFYA/cDcQUBNSZQS3mICbfbaN7EBZYDcQEhRYuJcB0MeEDDE6flPNBYVCDSQBYCYQ327mUSUwPI2ym4JEuAeDaRBskAsQpUz3SoK1WwhV8JkQaCguc/NOHfg7IxYhyUE1xI8O5zqEEwjAFuY3M2HpAJxP+ghu3FpgAUwwIkGAhS+xdqYC82Bf/JyPM3ofpiqGVgGVSfCbXKSgFsMXwfinHxCYF+dAFKDZRB5gAAj/I5E2fZy9MAAAAASUVORK5CYII\x3d",PUSHER_SINGLE:"iVBORw0KGgoAAAANSUhEUgAAABQAAAAUCAYAAACNiR0NAAAA6ElEQVR42mNgGACgA8QxQBwAxCKUGOQAxKeB+DwQzwfiw0D8HohzyDEM5JrXQBwBxCxI4hpQC7pJ9eJjIDbBIS8BxLeBOIFYA/cDcQUBNSZQS3mICbfbaN7EBZYDcQEhRYuJcB0MeEDDE6flPNBYVCDSQBYCYQ327mUSUwPI2ym4JEuAeDaJBoL0TIeyZdB9txiqgBTgAU38O4H4P9RQOADlBBcSDVSAGvQPiO+gS4KSiwqJBgpADbyKLSzfQxWQCkAGfsFWcPwnsxAB6duOS4JcA1OoWV7+x1VO3odiUsFxXBLkGoiSdgEanzHP7ILArQAAAABJRU5ErkJggg\x3d\x3d",
REDO:"iVBORw0KGgoAAAANSUhEUgAAABQAAAAUCAYAAACNiR0NAAAKQ2lDQ1BJQ0MgUHJvZmlsZQAAeAGdlndUU1kTwO97L73QEkKREnoNTUoAkRJ6kV5FJSQBQgkYErBXRAVXFBVpiiKLIi64uhRZK6JYWBQUsC/IIqCsi6uIimVf9Bxl/9j9vrPzx5zfmztz79yZuec8ACi+gUJRJqwAQIZIIg7z8WDGxMYx8d0ABkSAA9YAcHnZWUHh3hEAFT8vDjMbdZKxTKDP+nX/F7jF8g1hMj+b/n+lyMsSS9CdQtCQuXxBNg/lPJTTcyVZMvskyvTENBnDGBmL0QRRVpVx8hc2/+zzhd1kzM8Q8VEfWc5Z/Ay+jDtQ3pIjFaCMBKKcnyMU5KJ8G2X9dGmGEOU3KNMzBNxsADAUmV0i4KWgbIUyRRwRxkF5HgAESvIsTpzFEsEyNE8AOJlZy8XC5BQJ05hnwrR2dGQzfQW56QKJhBXC5aVxxXwmJzMjiytaDsCXO8uigJKstky0yPbWjvb2LBsLtPxf5V8Xv3r9O8h6+8XjZejnnkGMrm+2b7HfbJnVALCn0Nrs+GZLLAOgZRMAqve+2fQPACCfB0DzjVn3YcjmJUUiyXKytMzNzbUQCngWsoJ+lf/p8NXzn2HWeRay877WjukpSOJK0yVMWVF5memZUjEzO4vLEzBZfxtidOv/HDgrrVl5mIcJkgRigQg9KgqdMqEoGW23iC+UCDNFTKHonzr8H8Nm5SDDL3ONAq3mI6AvsQAKN+gA+b0LYGhkgMTvR1egr30LJEYB2cuL1h79Mvcoo+uf9d8UXIR+wtnCZKbMzAmLYPKk4hwZo29CprCABOQBHagBLaAHjAEL2AAH4AzcgBfwB8EgAsSCxYAHUkAGEINcsAqsB/mgEOwAe0A5qAI1oA40gBOgBZwGF8BlcB3cBH3gPhgEI+AZmASvwQwEQXiICtEgNUgbMoDMIBuIDc2HvKBAKAyKhRKgZEgESaFV0EaoECqGyqGDUB30I3QKugBdhXqgu9AQNA79Cb2DEZgC02FN2BC2hNmwOxwAR8CL4GR4KbwCzoO3w6VwNXwMboYvwNfhPngQfgZPIQAhIwxEB2EhbISDBCNxSBIiRtYgBUgJUo00IG1IJ3ILGUQmkLcYHIaGYWJYGGeMLyYSw8MsxazBbMOUY45gmjEdmFuYIcwk5iOWitXAmmGdsH7YGGwyNhebjy3B1mKbsJewfdgR7GscDsfAGeEccL64WFwqbiVuG24frhF3HteDG8ZN4fF4NbwZ3gUfjOfiJfh8fBn+GP4cvhc/gn9DIBO0CTYEb0IcQUTYQCghHCWcJfQSRgkzRAWiAdGJGEzkE5cTi4g1xDbiDeIIcYakSDIiuZAiSKmk9aRSUgPpEukB6SWZTNYlO5JDyULyOnIp+Tj5CnmI/JaiRDGlcCjxFCllO+Uw5TzlLuUllUo1pLpR46gS6nZqHfUi9RH1jRxNzkLOT44vt1auQq5ZrlfuuTxR3kDeXX6x/Ar5EvmT8jfkJxSICoYKHAWuwhqFCoVTCgMKU4o0RWvFYMUMxW2KRxWvKo4p4ZUMlbyU+Ep5SoeULioN0xCaHo1D49E20mpol2gjdBzdiO5HT6UX0n+gd9MnlZWUbZWjlJcpVyifUR5kIAxDhh8jnVHEOMHoZ7xT0VRxVxGobFVpUOlVmVado+qmKlAtUG1U7VN9p8ZU81JLU9up1qL2UB2jbqoeqp6rvl/9kvrEHPoc5zm8OQVzTsy5pwFrmGqEaazUOKTRpTGlqaXpo5mlWaZ5UXNCi6HlppWqtVvrrNa4Nk17vrZQe7f2Oe2nTGWmOzOdWcrsYE7qaOj46kh1Dup068zoGulG6m7QbdR9qEfSY+sl6e3Wa9eb1NfWD9JfpV+vf8+AaMA2SDHYa9BpMG1oZBhtuNmwxXDMSNXIz2iFUb3RA2OqsavxUuNq49smOBO2SZrJPpObprCpnWmKaYXpDTPYzN5MaLbPrMcca+5oLjKvNh9gUVjurBxWPWvIgmERaLHBosXiuaW+ZZzlTstOy49WdlbpVjVW962VrP2tN1i3Wf9pY2rDs6mwuT2XOtd77tq5rXNf2JrZCmz3296xo9kF2W22a7f7YO9gL7ZvsB930HdIcKh0GGDT2SHsbewrjlhHD8e1jqcd3zrZO0mcTjj94cxyTnM+6jw2z2ieYF7NvGEXXReuy0GXwfnM+QnzD8wfdNVx5bpWuz5203Pju9W6jbqbuKe6H3N/7mHlIfZo8pjmOHFWc857Ip4+ngWe3V5KXpFe5V6PvHW9k73rvSd97HxW+pz3xfoG+O70HfDT9OP51flN+jv4r/bvCKAEhAeUBzwONA0UB7YFwUH+QbuCHiwwWCBa0BIMgv2CdwU/DDEKWRrycyguNCS0IvRJmHXYqrDOcFr4kvCj4a8jPCKKIu5HGkdKI9uj5KPio+qipqM9o4ujB2MsY1bHXI9VjxXGtsbh46LiauOmFnot3LNwJN4uPj++f5HRomWLri5WX5y++MwS+SXcJScTsAnRCUcT3nODudXcqUS/xMrESR6Ht5f3jO/G380fF7gIigWjSS5JxUljyS7Ju5LHU1xTSlImhBxhufBFqm9qVep0WnDa4bRP6dHpjRmEjISMUyIlUZqoI1Mrc1lmT5ZZVn7W4FKnpXuWTooDxLXZUPai7FYJHf2Z6pIaSzdJh3Lm51TkvMmNyj25THGZaFnXctPlW5ePrvBe8f1KzEreyvZVOqvWrxpa7b764BpoTeKa9rV6a/PWjqzzWXdkPWl92vpfNlhtKN7wamP0xrY8zbx1ecObfDbV58vli/MHNjtvrtqC2SLc0r117tayrR8L+AXXCq0KSwrfb+Ntu/ad9Xel333anrS9u8i+aP8O3A7Rjv6drjuPFCsWryge3hW0q3k3c3fB7ld7luy5WmJbUrWXtFe6d7A0sLS1TL9sR9n78pTyvgqPisZKjcqtldP7+Pt697vtb6jSrCqsendAeODOQZ+DzdWG1SWHcIdyDj2piarp/J79fV2tem1h7YfDosODR8KOdNQ51NUd1ThaVA/XS+vHj8Ufu/mD5w+tDayGg42MxsLj4Lj0+NMfE37sPxFwov0k+2TDTwY/VTbRmgqaoeblzZMtKS2DrbGtPaf8T7W3Obc1/Wzx8+HTOqcrziifKTpLOpt39tO5Feemzmedn7iQfGG4fUn7/YsxF293hHZ0Xwq4dOWy9+WLne6d5664XDl91enqqWvsay3X7a83d9l1Nf1i90tTt3138w2HG603HW+29czrOdvr2nvhluety7f9bl/vW9DX0x/Zf2cgfmDwDv/O2N30uy/u5dybub/uAfZBwUOFhyWPNB5V/2rya+Og/eCZIc+hrsfhj+8P84af/Zb92/uRvCfUJyWj2qN1YzZjp8e9x28+Xfh05FnWs5mJ/N8Vf698bvz8pz/c/uiajJkceSF+8enPbS/VXh5+ZfuqfSpk6tHrjNcz0wVv1N4cect+2/ku+t3oTO57/PvSDyYf2j4GfHzwKePTp78AA5vz/OzO54oAAAAJcEhZcwAACxMAAAsTAQCanBgAAAPsSURBVDgRjVRNbBtFGH3rXf/kB7qR0yYNQsQqRHJQ1BVSk6CoyBEVAvVAIk6kBxLuqI2QkFAPBS4cSw4gWkFbDvSERHJBBKHGKEhJiqr6kKS0dVQnrsMmru31Ovb+zM4MsxFuHCoaZjX6dmfevHnfN29WkiQJqqqir68P/f39iMViiE8cGfcYPWszW7OpA8cjqBLLMJ3atOFUv0u+/3syl8uhWCzCNE00NqmtrQ2apmFoaAiJ871aAPKPVVrpzns6tokO062AeAD3FEi0CZTIyFfN5HbVGF0anTNKpVIjH5R4PI6BgQGcPN+jUXhzW15WXSPLyDoZGMSA5RJ4JACQJgTpswhTFbaLRMEy5zovHx8WbEYjY8BP9fRnJzRVaZ9DgKvbWMdd95ZQl4PDLHAw0TkId2F6ZWw5OsrEhG07mrvtXmwk898D0WgUFdu8uryRUq8vXEF6Vkfvyhs4XHoBjHCR694Sn5hyKjZydgcZlcZj35zq3kMAyosfNI3/OvOH9u3312GtWpCAZPxUB946/WZCORbGemitEb+rlnEGSVEQjIbQHjl69qPk5akwmkdm79yFcvOHzfdmbv+M2n1XFB4T3qZzLXVlA+GXf7r6Tte74yRIkeXZJ0h9d7Q2t6JNUcdF7c9tmHmk0vcQWDXXE6XcDpjLJ32y+sqlDx9OLBRvJE9ETiLIQvtSr2MII9iyiuri5gpmVhbAlh8gkCJZuAbL0Kz1RR3oR1+BFy9PWFHTeK3rdTHQOOvzi4NiHgpWGelHD+Fl8uCFMgI7QQVMkT+tw8Ph8K4vx8bG0Pn5cCZIWq4dbx1Ai9xahzyOPqn/wBNOcDxInCUVZgrXtgSn6yjf6D09PXj7q1e1qPzcBY+zEcezEZYjAmLXYfsip0z4lIoxCQpsOolfco/NSSlFoVBAiRUutivHEmv2LSwaSeE9/0b8K+86LRM6XSFM4ikFU6v7amcYBubn53FI11P3KrmESwl0WYe4eaJwwTrFvsj/SVlkX5b3zYgPxhh8lXe+zM9WuzfKlbQ32OXFI45swZGFtbgs5gOgnoh+F3eblCjcjAlWI1NPEDZusHWjthh6xZkt6I8GVfv5zrDSjKokLAYZjO4RugUP7oMymEMvPZXQJy8s1PSthdIlvFRTJSMyqModsCUH4kyFUmVXoZsnuwq5xycPJKwrLt6szMq99LedvDVyiLVHmPgB2aJofsqu7sDdMOEu3f9YDP//tv71X0mL7MTW/0xPE3FVm4oi7bIDtuMKL9KMz/QfPjh4k44z3eeCkWcuyKGwWkwbsLPVpHtnc/jglU9BtI3GtNb+o7ebeg/zUM+RTzjn+BvzRBz4gX8KbwAAAABJRU5ErkJggg\x3d\x3d",
REMOVE_LONE_PAIR:"iVBORw0KGgoAAAANSUhEUgAAABQAAAAUCAYAAACNiR0NAAAAN0lEQVR42mNgGAWjYHACBSDeD8T/gfg4lE+KPAYAKTaBsg2gmkiRxwD/KeTT3oVUD8NRMAoIAAADoBa5tWLP/wAAAABJRU5ErkJggg\x3d\x3d",REMOVE_RADICAL:"iVBORw0KGgoAAAANSUhEUgAAABQAAAAUCAYAAACNiR0NAAAAM0lEQVR42mNgGAWjYGgABSDeD8T/gfg4lE8RABlmAmUbQA2lCPwnwB94F1I9DEfBKEADAAT6C11yCuPwAAAAAElFTkSuQmCC",RGROUP:"iVBORw0KGgoAAAANSUhEUgAAABQAAAAUCAYAAACNiR0NAAAA3UlEQVR42u3SPwsBcRzH8YtYFGVELBYGu0dgskgWSgyKJyB2k+wWZTPxCDwBLJikDJKShQlFeF/9Tte5u25U7luv4X736fO7Pz9Jsuf/ZosjzpigqpPpoqRZq+isfQpzcCCDO8KaTAsHuMV1FjN4zArlCeGJhCYTFBsVkcQaAbNXlguj6GNpkBtghY3Ohl+FF7wwh9cglxaZmpWfUkYKV8R1Mj4ssMPQSqHyDXuYwqm678JYPFkeD0SsFvrFEaqr7subdFTle7StFspTwA0xNDASR0qZJk5GR8aeH5k3G/QvyONoufAAAAAASUVORK5CYII\x3d",
SAVE:"iVBORw0KGgoAAAANSUhEUgAAABQAAAAUCAYAAACNiR0NAAAKQ2lDQ1BJQ0MgUHJvZmlsZQAAeAGdlndUU1kTwO97L73QEkKREnoNTUoAkRJ6kV5FJSQBQgkYErBXRAVXFBVpiiKLIi64uhRZK6JYWBQUsC/IIqCsi6uIimVf9Bxl/9j9vrPzx5zfmztz79yZuec8ACi+gUJRJqwAQIZIIg7z8WDGxMYx8d0ABkSAA9YAcHnZWUHh3hEAFT8vDjMbdZKxTKDP+nX/F7jF8g1hMj+b/n+lyMsSS9CdQtCQuXxBNg/lPJTTcyVZMvskyvTENBnDGBmL0QRRVpVx8hc2/+zzhd1kzM8Q8VEfWc5Z/Ay+jDtQ3pIjFaCMBKKcnyMU5KJ8G2X9dGmGEOU3KNMzBNxsADAUmV0i4KWgbIUyRRwRxkF5HgAESvIsTpzFEsEyNE8AOJlZy8XC5BQJ05hnwrR2dGQzfQW56QKJhBXC5aVxxXwmJzMjiytaDsCXO8uigJKstky0yPbWjvb2LBsLtPxf5V8Xv3r9O8h6+8XjZejnnkGMrm+2b7HfbJnVALCn0Nrs+GZLLAOgZRMAqve+2fQPACCfB0DzjVn3YcjmJUUiyXKytMzNzbUQCngWsoJ+lf/p8NXzn2HWeRay877WjukpSOJK0yVMWVF5memZUjEzO4vLEzBZfxtidOv/HDgrrVl5mIcJkgRigQg9KgqdMqEoGW23iC+UCDNFTKHonzr8H8Nm5SDDL3ONAq3mI6AvsQAKN+gA+b0LYGhkgMTvR1egr30LJEYB2cuL1h79Mvcoo+uf9d8UXIR+wtnCZKbMzAmLYPKk4hwZo29CprCABOQBHagBLaAHjAEL2AAH4AzcgBfwB8EgAsSCxYAHUkAGEINcsAqsB/mgEOwAe0A5qAI1oA40gBOgBZwGF8BlcB3cBH3gPhgEI+AZmASvwQwEQXiICtEgNUgbMoDMIBuIDc2HvKBAKAyKhRKgZEgESaFV0EaoECqGyqGDUB30I3QKugBdhXqgu9AQNA79Cb2DEZgC02FN2BC2hNmwOxwAR8CL4GR4KbwCzoO3w6VwNXwMboYvwNfhPngQfgZPIQAhIwxEB2EhbISDBCNxSBIiRtYgBUgJUo00IG1IJ3ILGUQmkLcYHIaGYWJYGGeMLyYSw8MsxazBbMOUY45gmjEdmFuYIcwk5iOWitXAmmGdsH7YGGwyNhebjy3B1mKbsJewfdgR7GscDsfAGeEccL64WFwqbiVuG24frhF3HteDG8ZN4fF4NbwZ3gUfjOfiJfh8fBn+GP4cvhc/gn9DIBO0CTYEb0IcQUTYQCghHCWcJfQSRgkzRAWiAdGJGEzkE5cTi4g1xDbiDeIIcYakSDIiuZAiSKmk9aRSUgPpEukB6SWZTNYlO5JDyULyOnIp+Tj5CnmI/JaiRDGlcCjxFCllO+Uw5TzlLuUllUo1pLpR46gS6nZqHfUi9RH1jRxNzkLOT44vt1auQq5ZrlfuuTxR3kDeXX6x/Ar5EvmT8jfkJxSICoYKHAWuwhqFCoVTCgMKU4o0RWvFYMUMxW2KRxWvKo4p4ZUMlbyU+Ep5SoeULioN0xCaHo1D49E20mpol2gjdBzdiO5HT6UX0n+gd9MnlZWUbZWjlJcpVyifUR5kIAxDhh8jnVHEOMHoZ7xT0VRxVxGobFVpUOlVmVado+qmKlAtUG1U7VN9p8ZU81JLU9up1qL2UB2jbqoeqp6rvl/9kvrEHPoc5zm8OQVzTsy5pwFrmGqEaazUOKTRpTGlqaXpo5mlWaZ5UXNCi6HlppWqtVvrrNa4Nk17vrZQe7f2Oe2nTGWmOzOdWcrsYE7qaOj46kh1Dup068zoGulG6m7QbdR9qEfSY+sl6e3Wa9eb1NfWD9JfpV+vf8+AaMA2SDHYa9BpMG1oZBhtuNmwxXDMSNXIz2iFUb3RA2OqsavxUuNq49smOBO2SZrJPpObprCpnWmKaYXpDTPYzN5MaLbPrMcca+5oLjKvNh9gUVjurBxWPWvIgmERaLHBosXiuaW+ZZzlTstOy49WdlbpVjVW962VrP2tN1i3Wf9pY2rDs6mwuT2XOtd77tq5rXNf2JrZCmz3296xo9kF2W22a7f7YO9gL7ZvsB930HdIcKh0GGDT2SHsbewrjlhHD8e1jqcd3zrZO0mcTjj94cxyTnM+6jw2z2ieYF7NvGEXXReuy0GXwfnM+QnzD8wfdNVx5bpWuz5203Pju9W6jbqbuKe6H3N/7mHlIfZo8pjmOHFWc857Ip4+ngWe3V5KXpFe5V6PvHW9k73rvSd97HxW+pz3xfoG+O70HfDT9OP51flN+jv4r/bvCKAEhAeUBzwONA0UB7YFwUH+QbuCHiwwWCBa0BIMgv2CdwU/DDEKWRrycyguNCS0IvRJmHXYqrDOcFr4kvCj4a8jPCKKIu5HGkdKI9uj5KPio+qipqM9o4ujB2MsY1bHXI9VjxXGtsbh46LiauOmFnot3LNwJN4uPj++f5HRomWLri5WX5y++MwS+SXcJScTsAnRCUcT3nODudXcqUS/xMrESR6Ht5f3jO/G380fF7gIigWjSS5JxUljyS7Ju5LHU1xTSlImhBxhufBFqm9qVep0WnDa4bRP6dHpjRmEjISMUyIlUZqoI1Mrc1lmT5ZZVn7W4FKnpXuWTooDxLXZUPai7FYJHf2Z6pIaSzdJh3Lm51TkvMmNyj25THGZaFnXctPlW5ePrvBe8f1KzEreyvZVOqvWrxpa7b764BpoTeKa9rV6a/PWjqzzWXdkPWl92vpfNlhtKN7wamP0xrY8zbx1ecObfDbV58vli/MHNjtvrtqC2SLc0r117tayrR8L+AXXCq0KSwrfb+Ntu/ad9Xel333anrS9u8i+aP8O3A7Rjv6drjuPFCsWryge3hW0q3k3c3fB7ld7luy5WmJbUrWXtFe6d7A0sLS1TL9sR9n78pTyvgqPisZKjcqtldP7+Pt697vtb6jSrCqsendAeODOQZ+DzdWG1SWHcIdyDj2piarp/J79fV2tem1h7YfDosODR8KOdNQ51NUd1ThaVA/XS+vHj8Ufu/mD5w+tDayGg42MxsLj4Lj0+NMfE37sPxFwov0k+2TDTwY/VTbRmgqaoeblzZMtKS2DrbGtPaf8T7W3Obc1/Wzx8+HTOqcrziifKTpLOpt39tO5Feemzmedn7iQfGG4fUn7/YsxF293hHZ0Xwq4dOWy9+WLne6d5664XDl91enqqWvsay3X7a83d9l1Nf1i90tTt3138w2HG603HW+29czrOdvr2nvhluety7f9bl/vW9DX0x/Zf2cgfmDwDv/O2N30uy/u5dybub/uAfZBwUOFhyWPNB5V/2rya+Og/eCZIc+hrsfhj+8P84af/Zb92/uRvCfUJyWj2qN1YzZjp8e9x28+Xfh05FnWs5mJ/N8Vf698bvz8pz/c/uiajJkceSF+8enPbS/VXh5+ZfuqfSpk6tHrjNcz0wVv1N4cect+2/ku+t3oTO57/PvSDyYf2j4GfHzwKePTp78AA5vz/OzO54oAAAAJcEhZcwAACxMAAAsTAQCanBgAAAKmSURBVDgRrZTPTxNBFMe/24VCgNYCVYhISLDBeCEejCRelBOJ4Wy8iYmevfoneDOKV0O8mXhVEk/ERGI4GFZj0gIxlKalWFe6v3/PrDPTEGiWYg+8ZGZn3sx83pu3854UxzG4vF6v3fVCipC25kJ5RheRGKodYkd1lNXHs9rRVokDX32prkxn00ueFcF1I2wZqli/d3UI05eykCSJ6V04jiOabdtQVRUVP4OvwWVFObAfbT+bU/ihHt6FQbQU2DFqVQemHmK1XuVqXB8YRb4fSKVSMAwDuq5jeXkZ5XIZhUIBEzcXMTZ25QbCeE16+mk+frmgCGDD8pF2JOwd2LD0CJuVQwFszPTCHR+CLMuwLAuapqFYLKJUKiGKCILxOQwNhpiJSe5vY2sNWBhuecjiwWNHu4wft8ZDRSiFz+LuGX+QamzluF4A+aBbmZychO/7yGQy4gjl4CgAcQ0xPxP4qxkgW7NEDE3DhW5EmF24j6k5DbX9OtyeQaQF5vhlnAp8ePEasxpD25OwdiBB6ksBfSOsjULKsnFewvAUEPmsBccwzmar5ysJD/O5Pty6PQrKfpQwJzMPeyRAZobFtzWmVMLPiokfu2abRwngyIU0Fu+Mt23qNIkC+n8gpQSe53ZiwDQt2I4t1k2TJPYlPKSEwradxEZCiHjY/MkcCcvEhCSA/KBtt8clDCOms8VjPkmI4+Q/TQDDKESz2WTnWPBxdva0ClU7VAD5a2clRRinLJ08LzrpSMcxIb1s7RSgxkrW/sZHrH94hwdPnqNeb79yJ6J+OIjN92/g6U3QfpHKrVz+rOxoBd3K5Sdm8H1jFc2d7oB1fwApOc0CE8NTy8KuuHK5qMzXK99epIzf2K1uo9Tb3ZUdIoM3XqTCOH7LiaJiC/Q5df8A94VafhNL/ZIAAAAASUVORK5CYII\x3d",
SEARCH:"iVBORw0KGgoAAAANSUhEUgAAABQAAAAUCAYAAACNiR0NAAAKQ2lDQ1BJQ0MgUHJvZmlsZQAAeAGdlndUU1kTwO97L73QEkKREnoNTUoAkRJ6kV5FJSQBQgkYErBXRAVXFBVpiiKLIi64uhRZK6JYWBQUsC/IIqCsi6uIimVf9Bxl/9j9vrPzx5zfmztz79yZuec8ACi+gUJRJqwAQIZIIg7z8WDGxMYx8d0ABkSAA9YAcHnZWUHh3hEAFT8vDjMbdZKxTKDP+nX/F7jF8g1hMj+b/n+lyMsSS9CdQtCQuXxBNg/lPJTTcyVZMvskyvTENBnDGBmL0QRRVpVx8hc2/+zzhd1kzM8Q8VEfWc5Z/Ay+jDtQ3pIjFaCMBKKcnyMU5KJ8G2X9dGmGEOU3KNMzBNxsADAUmV0i4KWgbIUyRRwRxkF5HgAESvIsTpzFEsEyNE8AOJlZy8XC5BQJ05hnwrR2dGQzfQW56QKJhBXC5aVxxXwmJzMjiytaDsCXO8uigJKstky0yPbWjvb2LBsLtPxf5V8Xv3r9O8h6+8XjZejnnkGMrm+2b7HfbJnVALCn0Nrs+GZLLAOgZRMAqve+2fQPACCfB0DzjVn3YcjmJUUiyXKytMzNzbUQCngWsoJ+lf/p8NXzn2HWeRay877WjukpSOJK0yVMWVF5memZUjEzO4vLEzBZfxtidOv/HDgrrVl5mIcJkgRigQg9KgqdMqEoGW23iC+UCDNFTKHonzr8H8Nm5SDDL3ONAq3mI6AvsQAKN+gA+b0LYGhkgMTvR1egr30LJEYB2cuL1h79Mvcoo+uf9d8UXIR+wtnCZKbMzAmLYPKk4hwZo29CprCABOQBHagBLaAHjAEL2AAH4AzcgBfwB8EgAsSCxYAHUkAGEINcsAqsB/mgEOwAe0A5qAI1oA40gBOgBZwGF8BlcB3cBH3gPhgEI+AZmASvwQwEQXiICtEgNUgbMoDMIBuIDc2HvKBAKAyKhRKgZEgESaFV0EaoECqGyqGDUB30I3QKugBdhXqgu9AQNA79Cb2DEZgC02FN2BC2hNmwOxwAR8CL4GR4KbwCzoO3w6VwNXwMboYvwNfhPngQfgZPIQAhIwxEB2EhbISDBCNxSBIiRtYgBUgJUo00IG1IJ3ILGUQmkLcYHIaGYWJYGGeMLyYSw8MsxazBbMOUY45gmjEdmFuYIcwk5iOWitXAmmGdsH7YGGwyNhebjy3B1mKbsJewfdgR7GscDsfAGeEccL64WFwqbiVuG24frhF3HteDG8ZN4fF4NbwZ3gUfjOfiJfh8fBn+GP4cvhc/gn9DIBO0CTYEb0IcQUTYQCghHCWcJfQSRgkzRAWiAdGJGEzkE5cTi4g1xDbiDeIIcYakSDIiuZAiSKmk9aRSUgPpEukB6SWZTNYlO5JDyULyOnIp+Tj5CnmI/JaiRDGlcCjxFCllO+Uw5TzlLuUllUo1pLpR46gS6nZqHfUi9RH1jRxNzkLOT44vt1auQq5ZrlfuuTxR3kDeXX6x/Ar5EvmT8jfkJxSICoYKHAWuwhqFCoVTCgMKU4o0RWvFYMUMxW2KRxWvKo4p4ZUMlbyU+Ep5SoeULioN0xCaHo1D49E20mpol2gjdBzdiO5HT6UX0n+gd9MnlZWUbZWjlJcpVyifUR5kIAxDhh8jnVHEOMHoZ7xT0VRxVxGobFVpUOlVmVado+qmKlAtUG1U7VN9p8ZU81JLU9up1qL2UB2jbqoeqp6rvl/9kvrEHPoc5zm8OQVzTsy5pwFrmGqEaazUOKTRpTGlqaXpo5mlWaZ5UXNCi6HlppWqtVvrrNa4Nk17vrZQe7f2Oe2nTGWmOzOdWcrsYE7qaOj46kh1Dup068zoGulG6m7QbdR9qEfSY+sl6e3Wa9eb1NfWD9JfpV+vf8+AaMA2SDHYa9BpMG1oZBhtuNmwxXDMSNXIz2iFUb3RA2OqsavxUuNq49smOBO2SZrJPpObprCpnWmKaYXpDTPYzN5MaLbPrMcca+5oLjKvNh9gUVjurBxWPWvIgmERaLHBosXiuaW+ZZzlTstOy49WdlbpVjVW962VrP2tN1i3Wf9pY2rDs6mwuT2XOtd77tq5rXNf2JrZCmz3296xo9kF2W22a7f7YO9gL7ZvsB930HdIcKh0GGDT2SHsbewrjlhHD8e1jqcd3zrZO0mcTjj94cxyTnM+6jw2z2ieYF7NvGEXXReuy0GXwfnM+QnzD8wfdNVx5bpWuz5203Pju9W6jbqbuKe6H3N/7mHlIfZo8pjmOHFWc857Ip4+ngWe3V5KXpFe5V6PvHW9k73rvSd97HxW+pz3xfoG+O70HfDT9OP51flN+jv4r/bvCKAEhAeUBzwONA0UB7YFwUH+QbuCHiwwWCBa0BIMgv2CdwU/DDEKWRrycyguNCS0IvRJmHXYqrDOcFr4kvCj4a8jPCKKIu5HGkdKI9uj5KPio+qipqM9o4ujB2MsY1bHXI9VjxXGtsbh46LiauOmFnot3LNwJN4uPj++f5HRomWLri5WX5y++MwS+SXcJScTsAnRCUcT3nODudXcqUS/xMrESR6Ht5f3jO/G380fF7gIigWjSS5JxUljyS7Ju5LHU1xTSlImhBxhufBFqm9qVep0WnDa4bRP6dHpjRmEjISMUyIlUZqoI1Mrc1lmT5ZZVn7W4FKnpXuWTooDxLXZUPai7FYJHf2Z6pIaSzdJh3Lm51TkvMmNyj25THGZaFnXctPlW5ePrvBe8f1KzEreyvZVOqvWrxpa7b764BpoTeKa9rV6a/PWjqzzWXdkPWl92vpfNlhtKN7wamP0xrY8zbx1ecObfDbV58vli/MHNjtvrtqC2SLc0r117tayrR8L+AXXCq0KSwrfb+Ntu/ad9Xel333anrS9u8i+aP8O3A7Rjv6drjuPFCsWryge3hW0q3k3c3fB7ld7luy5WmJbUrWXtFe6d7A0sLS1TL9sR9n78pTyvgqPisZKjcqtldP7+Pt697vtb6jSrCqsendAeODOQZ+DzdWG1SWHcIdyDj2piarp/J79fV2tem1h7YfDosODR8KOdNQ51NUd1ThaVA/XS+vHj8Ufu/mD5w+tDayGg42MxsLj4Lj0+NMfE37sPxFwov0k+2TDTwY/VTbRmgqaoeblzZMtKS2DrbGtPaf8T7W3Obc1/Wzx8+HTOqcrziifKTpLOpt39tO5Feemzmedn7iQfGG4fUn7/YsxF293hHZ0Xwq4dOWy9+WLne6d5664XDl91enqqWvsay3X7a83d9l1Nf1i90tTt3138w2HG603HW+29czrOdvr2nvhluety7f9bl/vW9DX0x/Zf2cgfmDwDv/O2N30uy/u5dybub/uAfZBwUOFhyWPNB5V/2rya+Og/eCZIc+hrsfhj+8P84af/Zb92/uRvCfUJyWj2qN1YzZjp8e9x28+Xfh05FnWs5mJ/N8Vf698bvz8pz/c/uiajJkceSF+8enPbS/VXh5+ZfuqfSpk6tHrjNcz0wVv1N4cect+2/ku+t3oTO57/PvSDyYf2j4GfHzwKePTp78AA5vz/OzO54oAAAAJcEhZcwAACxMAAAsTAQCanBgAAAP+SURBVDgRbVTPTxtHFH67Xu/6t3exaysu2I6ExIGo2SgIpEgobumhUg+mN4655BgpHDnllDNST/0LkkOVtpGaU0JBIYdKCRFqmyoQUmNIDLbBBozxj7W9/d44dkzakcYz3nnvm++9970h+jDC4TDNzs7SvXs/3Vhe/r388OFv9q1bC+VQKHqDTaanp2lhYcFcXV3LPHq0Yt+9+70dj48u2rZNg1P+gEeSJNHp6SlVKlayWrX1TCZHL1/+oTcajSTb8Nn29rZuWWoyk3lPa2uvYHti9vx7q9LbdDodGFQol8tRq+Ugdjo7q+DYFiajo6Okqirl80V6+3aXDg72yLKaPff+qhiGQdFolOLxOMViMfJ4NAA2yOFwkM8XBIiLZmYmaHJyUjhJUkusiqLCps/nI+D4+DhNTU3RyMgIuVwucjq9dHxcJ2b8/PkSXbp09U4q9e2dcHgYrPbp/v0fKJG4Sn5/kNxuTx+ot5Hm5ubo5s352Vhs5OdicZ+y2QwtLT2mJ08eI7wdsL64MjHxVaperyENf6/n81nT59NB4mu6fHmCvF4X7HL07Nnyd0+f/vqLbFkWPhykmdXGRhbJ/pPevNmi/f1d5MjCBZtfxmJJOjoq0OvXa/NHR4dgmuOLKBiMYl+mra1/qFDIpZmlUq1WuRBJhyMIBjna2clRqVTuRSBWXefwfGKfSCSoWj2jZrOJ4mxgrdPJSYkLmGQDIZtEYgyFaIm8Ca+BH66sqsqYGimKAlZcKJXabQsgpyTLDnx3wqOrBlGmfP5dqtWSYNQZgOpuh4eHSdNkVNxHkUgEOfOKCNrtFsAUTElUu91up9hDZpWrqhvCrQCwLVh2jSXBKh4fTxWLh1Sr1RG2YbIOC4UC5BU8FxHj8FB8voDu8fhQgD3RQq1WU4TCh6zBzc2/lvf23sG5Taj0IotZkmTIyykIMA7/5wnd6gpazuT8IWwwCCGXFjUaNQaYh/N6pVIGUFWEZVkN4QiNmrIsL3K4PLAXE91rihwGAkPiNj7sUZckxzqAVxj806FpbtL1AEhkcRToA7KdAq2BoXUuH/xQ8K3/N1g2Fy58jhw6kabuZRwu26MGpux2e/VSqdAHZLDu/C8cV3hoaAiV5pbr9C9lMAbF0OWxsS8QZmcg1N5hNz+DsKxDTdPE7Amdzz9qUSIFj2T6xYtVtM8rGO7Q7u4WlctFhNN9Bz8F5Ooi00lmiN5Gl73Hs3csnrNarZpWKpWO+eDBjwgjQIGAgbY6ERJBJeF0fnBvHx4e0pUrM8lSqYE+z1IoFIFGz6AOfhttk65d+4afeRuAtmF8htVv451jld4+D4cKImQehhG5ff162kb+bV0P236/YTudGvuU/wXmtO4aLOKAZwAAAABJRU5ErkJggg\x3d\x3d",
SETTINGS:"iVBORw0KGgoAAAANSUhEUgAAABQAAAAUCAYAAACNiR0NAAAKQ2lDQ1BJQ0MgUHJvZmlsZQAAeAGdlndUU1kTwO97L73QEkKREnoNTUoAkRJ6kV5FJSQBQgkYErBXRAVXFBVpiiKLIi64uhRZK6JYWBQUsC/IIqCsi6uIimVf9Bxl/9j9vrPzx5zfmztz79yZuec8ACi+gUJRJqwAQIZIIg7z8WDGxMYx8d0ABkSAA9YAcHnZWUHh3hEAFT8vDjMbdZKxTKDP+nX/F7jF8g1hMj+b/n+lyMsSS9CdQtCQuXxBNg/lPJTTcyVZMvskyvTENBnDGBmL0QRRVpVx8hc2/+zzhd1kzM8Q8VEfWc5Z/Ay+jDtQ3pIjFaCMBKKcnyMU5KJ8G2X9dGmGEOU3KNMzBNxsADAUmV0i4KWgbIUyRRwRxkF5HgAESvIsTpzFEsEyNE8AOJlZy8XC5BQJ05hnwrR2dGQzfQW56QKJhBXC5aVxxXwmJzMjiytaDsCXO8uigJKstky0yPbWjvb2LBsLtPxf5V8Xv3r9O8h6+8XjZejnnkGMrm+2b7HfbJnVALCn0Nrs+GZLLAOgZRMAqve+2fQPACCfB0DzjVn3YcjmJUUiyXKytMzNzbUQCngWsoJ+lf/p8NXzn2HWeRay877WjukpSOJK0yVMWVF5memZUjEzO4vLEzBZfxtidOv/HDgrrVl5mIcJkgRigQg9KgqdMqEoGW23iC+UCDNFTKHonzr8H8Nm5SDDL3ONAq3mI6AvsQAKN+gA+b0LYGhkgMTvR1egr30LJEYB2cuL1h79Mvcoo+uf9d8UXIR+wtnCZKbMzAmLYPKk4hwZo29CprCABOQBHagBLaAHjAEL2AAH4AzcgBfwB8EgAsSCxYAHUkAGEINcsAqsB/mgEOwAe0A5qAI1oA40gBOgBZwGF8BlcB3cBH3gPhgEI+AZmASvwQwEQXiICtEgNUgbMoDMIBuIDc2HvKBAKAyKhRKgZEgESaFV0EaoECqGyqGDUB30I3QKugBdhXqgu9AQNA79Cb2DEZgC02FN2BC2hNmwOxwAR8CL4GR4KbwCzoO3w6VwNXwMboYvwNfhPngQfgZPIQAhIwxEB2EhbISDBCNxSBIiRtYgBUgJUo00IG1IJ3ILGUQmkLcYHIaGYWJYGGeMLyYSw8MsxazBbMOUY45gmjEdmFuYIcwk5iOWitXAmmGdsH7YGGwyNhebjy3B1mKbsJewfdgR7GscDsfAGeEccL64WFwqbiVuG24frhF3HteDG8ZN4fF4NbwZ3gUfjOfiJfh8fBn+GP4cvhc/gn9DIBO0CTYEb0IcQUTYQCghHCWcJfQSRgkzRAWiAdGJGEzkE5cTi4g1xDbiDeIIcYakSDIiuZAiSKmk9aRSUgPpEukB6SWZTNYlO5JDyULyOnIp+Tj5CnmI/JaiRDGlcCjxFCllO+Uw5TzlLuUllUo1pLpR46gS6nZqHfUi9RH1jRxNzkLOT44vt1auQq5ZrlfuuTxR3kDeXX6x/Ar5EvmT8jfkJxSICoYKHAWuwhqFCoVTCgMKU4o0RWvFYMUMxW2KRxWvKo4p4ZUMlbyU+Ep5SoeULioN0xCaHo1D49E20mpol2gjdBzdiO5HT6UX0n+gd9MnlZWUbZWjlJcpVyifUR5kIAxDhh8jnVHEOMHoZ7xT0VRxVxGobFVpUOlVmVado+qmKlAtUG1U7VN9p8ZU81JLU9up1qL2UB2jbqoeqp6rvl/9kvrEHPoc5zm8OQVzTsy5pwFrmGqEaazUOKTRpTGlqaXpo5mlWaZ5UXNCi6HlppWqtVvrrNa4Nk17vrZQe7f2Oe2nTGWmOzOdWcrsYE7qaOj46kh1Dup068zoGulG6m7QbdR9qEfSY+sl6e3Wa9eb1NfWD9JfpV+vf8+AaMA2SDHYa9BpMG1oZBhtuNmwxXDMSNXIz2iFUb3RA2OqsavxUuNq49smOBO2SZrJPpObprCpnWmKaYXpDTPYzN5MaLbPrMcca+5oLjKvNh9gUVjurBxWPWvIgmERaLHBosXiuaW+ZZzlTstOy49WdlbpVjVW962VrP2tN1i3Wf9pY2rDs6mwuT2XOtd77tq5rXNf2JrZCmz3296xo9kF2W22a7f7YO9gL7ZvsB930HdIcKh0GGDT2SHsbewrjlhHD8e1jqcd3zrZO0mcTjj94cxyTnM+6jw2z2ieYF7NvGEXXReuy0GXwfnM+QnzD8wfdNVx5bpWuz5203Pju9W6jbqbuKe6H3N/7mHlIfZo8pjmOHFWc857Ip4+ngWe3V5KXpFe5V6PvHW9k73rvSd97HxW+pz3xfoG+O70HfDT9OP51flN+jv4r/bvCKAEhAeUBzwONA0UB7YFwUH+QbuCHiwwWCBa0BIMgv2CdwU/DDEKWRrycyguNCS0IvRJmHXYqrDOcFr4kvCj4a8jPCKKIu5HGkdKI9uj5KPio+qipqM9o4ujB2MsY1bHXI9VjxXGtsbh46LiauOmFnot3LNwJN4uPj++f5HRomWLri5WX5y++MwS+SXcJScTsAnRCUcT3nODudXcqUS/xMrESR6Ht5f3jO/G380fF7gIigWjSS5JxUljyS7Ju5LHU1xTSlImhBxhufBFqm9qVep0WnDa4bRP6dHpjRmEjISMUyIlUZqoI1Mrc1lmT5ZZVn7W4FKnpXuWTooDxLXZUPai7FYJHf2Z6pIaSzdJh3Lm51TkvMmNyj25THGZaFnXctPlW5ePrvBe8f1KzEreyvZVOqvWrxpa7b764BpoTeKa9rV6a/PWjqzzWXdkPWl92vpfNlhtKN7wamP0xrY8zbx1ecObfDbV58vli/MHNjtvrtqC2SLc0r117tayrR8L+AXXCq0KSwrfb+Ntu/ad9Xel333anrS9u8i+aP8O3A7Rjv6drjuPFCsWryge3hW0q3k3c3fB7ld7luy5WmJbUrWXtFe6d7A0sLS1TL9sR9n78pTyvgqPisZKjcqtldP7+Pt697vtb6jSrCqsendAeODOQZ+DzdWG1SWHcIdyDj2piarp/J79fV2tem1h7YfDosODR8KOdNQ51NUd1ThaVA/XS+vHj8Ufu/mD5w+tDayGg42MxsLj4Lj0+NMfE37sPxFwov0k+2TDTwY/VTbRmgqaoeblzZMtKS2DrbGtPaf8T7W3Obc1/Wzx8+HTOqcrziifKTpLOpt39tO5Feemzmedn7iQfGG4fUn7/YsxF293hHZ0Xwq4dOWy9+WLne6d5664XDl91enqqWvsay3X7a83d9l1Nf1i90tTt3138w2HG603HW+29czrOdvr2nvhluety7f9bl/vW9DX0x/Zf2cgfmDwDv/O2N30uy/u5dybub/uAfZBwUOFhyWPNB5V/2rya+Og/eCZIc+hrsfhj+8P84af/Zb92/uRvCfUJyWj2qN1YzZjp8e9x28+Xfh05FnWs5mJ/N8Vf698bvz8pz/c/uiajJkceSF+8enPbS/VXh5+ZfuqfSpk6tHrjNcz0wVv1N4cect+2/ku+t3oTO57/PvSDyYf2j4GfHzwKePTp78AA5vz/OzO54oAAAAJcEhZcwAACxMAAAsTAQCanBgAAAT4SURBVDgRdVRbTBxlFP7mttfp7rDdcl1lCgWUFll4qDaEdDc0vZkojdqYNDU0PhgffPDB+FjrgzHGRB99AzTRPphATKNWbaDaSGnTsgRabgUWlmXZ+7DXuezMOLMNtC+eZOac//znfP85/znnJ2AQSZJwu91ob29HV1cXWJbF+vo6YrEYeJ6v6ny9A8PxTG5jZikSWtjYmVy4/rlQqVSgaZoJsU+0KVmtVrS2tqKvrw9dA2/zDENfdYbjvPWvH4Ld3d14oXcgcLiVH6qzuqDWR3Dry2+uKYrymcPh2AfaE6qAFEXB3HR1BgMc5x6r4Vu4LWcTDpWkMbbRM0tS1JsFmxtjS1k83shDk4pV//7+/j2cfU6ZEkEQsNvtIBuOBY50d707V7IipdKobWp86ejRtoDIeutvbxWwkZMhihLKyTQXOP/Ozf5T57k/7i0MffH97zvvnXtNqGL5fD54vV40NzeDpml0DX6YVTtPcKazIpaQT8VRMe6pKFUgKio89Y1w6AoahE2hudbNZZkD+Pmn8dDK6Kc9JiAdDAar9+fxeED7ugMur5dbJYHtjTB0M3InC12SYWUoWGgLktEtOB02UN5WLqNrWI6VUdJEv7v73NDu7G8j9CtnL/O8r26YsNig6brf4mvB0v0n8NTWQdhcQWzuH4i5LCw1DbD7jsBZUwtZ1bG0Ga12R/bhBISpG8ahYjVlOiUUAt0njgeSBItkWcXaagYy40RpO4zI378gcudXQS4WRhjXIe5gz8mhxlNvgTpwEBVFRiGeQnouBLW4e0WMLY9XU/53fo0/+vobmE1rKCkaNmMpuGo8yEdXEb03YYIF5XQkZHyw1B65HV9YHFY4H3YTWchCFBRbC2tta9gEM4kquQ5zc/emz8pq0ZYBg+2tHRRFBenIGrKPHnwnxpZGn5oCLiUZaujsG1IoB1cyiqSpFZBOD+wMzX39483pTy6dEQjT+ODJ9znSYh9u/eCjwfDDeVBGzymZHcjTN8aFqesXOjo6MDAwAIvFAqX9dPZhhuQWowKkYhasg0O5XAYRewSmnOqh29ra0ESsCnWvXpq1OInBuFFNhaRA1dTD+nL/YG9H19BxW2TE7/eDaTo2vJQjuUrKSFcWAaM4eSEDdXcHiC0bDZ/hiIsXL6Lz9GW/xtgmVphD3MyWgEw2C5vTDdZo+xfJInrqHGGf18XtqhT3IFrE/bUUEpFVIJeEGl+DltkEUUyCZiw1dCKRgF2QxirGuC3uFJCXFOMSCIjFAkhjemIWFmqe5udLEoSCjGimgHQ2DUIsQF2fBpFcHTfOnTWcwuXoqkDfvXsXj209o1RL4qqc3oYuS6DqW6DbXMgVd5E3mjlhZY0CqJByRnoGJ0kGekUGWUyHyqnNC2Yd9qhaFHPBHhuYkdMbHKFq4xZf55Ct9wxHeptRqShQ0jFoRkRmsUAbA2BkoCbCwOM/J4vLd4J7YCavvjamQGh6UI49qXa7vdl/DZnEDNHQzqMgQI8tQY0uQiVpkF4eusMD1ehLXREDbNsJf2FlKmRimLQf4dPls3/dpa8mNE9dQFy5D+nRJFDavQKCDFGs96rK2Aa1XBykqnwrJcMfP/N6LsI9pfnimC+xvDHHyfO3jHQjgFSaNCZlxLRx1jRe0fIJgaxIo4Zu0tQ9T/8boWlka+rkNTHPg6DCciocft5xT9Z1fU+s8v8AQldK8uMMQlAAAAAASUVORK5CYII\x3d",
SULFUR:"iVBORw0KGgoAAAANSUhEUgAAABQAAAAUCAYAAACNiR0NAAAAwUlEQVR42mNgGAXo4P9/Y7n///Wl//9nYKTQIAP///8NzwIN+w5k/wHir0BsQK6ruICa3wHxEiCbH8I3jPv/X1eJTAP1jICG/Qe6zoxK4WYmDDTwNxDXUzEyDOZBXGkw+/9/cz4qGMjACHIhEP8D4gdkRwgWl1oD8UNoLFtTKy2KAA17DcTzqRimhjuABh4jU7O+IdCAiP//VdihhpkADfsJpJvJdY0z0ICP0KTzDBoxi2EWUJiPDUxBYThaqtEPAAAQY5TwZ4cDHAAAAABJRU5ErkJggg\x3d\x3d",TORSION:"iVBORw0KGgoAAAANSUhEUgAAABQAAAAUCAYAAACNiR0NAAAKMWlDQ1BJQ0MgUHJvZmlsZQAASImllndU01kWx9/v90svlCREOqHX0BQIIFJCL9KrqMQkQCgBQgKCXREVHFFEpCmCDAo44OhQZKyIYmFQ7H2CDALKODiKDZVJZM+Muzu7O7v7/eOdz7nv3vt77977zvkBQPINFAgzYCUA0oViUZiPByMmNo6BHQAwwAMMsAGAw83ODAr3jgAy+XmxGdkyJ/A3QZ/X17dm4TrTN4TBAP+dlLmZIrEsU4iM5/L42VwZF8g4LVecKbdPypi2LFXOMErOItkBZawq56RZtvjsM8tucualC3kylp85k5fOk3OvjDfnSPgyRgJlXJgj4OfK+IaMDdIk6QIZv5XHpvM52QCgSHK7mM9NlrG1jEmiiDC2jOcDgCMlfcHLvmAxf7lYfil2RmaeSJCULGaYcE0ZNo6OLIYvPzeNLxYzQzjcVI6Ix2BnpGdyhHkAzN75syjy2jJkRba3cbS3Z9pa2nxRqH+7+Rcl7+0svQz93DOI3v+H7c/8MuoBYE3JarP9D9uySgA6NwKgeu8Pm8E+ABRlfeu48sV96PJ5SRaLM52srHJzcy0FfK6lvKC/6z86/AV98T1Lebrfy8Pw5CdyJGlihrxu3Iy0DImIkZ3J4fIZzL8b4v8n8M/PYRHGT+SL+EJZRJRsygTCJFm7hTyBWJAhZAiE/6qJ/2PYP2h2rmWiNnwCtKWWQOkKDSA/9wMUlQiQ+L2yHej3vgXio4D85UXrjM7O/WdB/5wVLpEv2YKkz3HssAgGVyLKmd2TP0uABgSgCGhADWgDfWACmMAWOABn4Aa8gD8IBhEgFiwBXJAM0oEI5IKVYB0oBMVgO9gFqkAtaABNoBUcAZ3gODgDzoPL4Cq4Ce4DKRgBz8AkeA2mIQjCQmSICqlBOpAhZA7ZQixoAeQFBUJhUCyUACVBQkgCrYQ2QMVQKVQF1UFN0LfQMegMdBEahO5CQ9A49Cv0HkZgEkyDtWAj2Apmwe5wABwBL4aT4Cw4Hy6At8EVcD18CO6Az8CX4ZuwFH4GTyEAISJ0RBdhIiyEjQQjcUgiIkJWI0VIOVKPtCLdSB9yHZEiE8g7FAZFRTFQTJQzyhcVieKislCrUVtRVaiDqA5UL+o6agg1ifqEJqM10eZoJ7QfOgadhM5FF6LL0Y3odvQ59E30CPo1BoOhY4wxDhhfTCwmBbMCsxWzB9OGOY0ZxAxjprBYrBrWHOuCDcZysGJsIbYSewh7CnsNO4J9iyPidHC2OG9cHE6IW48rxzXjTuKu4UZx03glvCHeCR+M5+Hz8CX4Bnw3/gp+BD9NUCYYE1wIEYQUwjpCBaGVcI7wgPCSSCTqER2JoUQBcS2xgniYeIE4RHxHopDMSGxSPElC2kY6QDpNukt6SSaTjchu5DiymLyN3EQ+S35EfqtAVbBU8FPgKaxRqFboULim8FwRr2io6K64RDFfsVzxqOIVxQklvJKREluJo7RaqVrpmNJtpSllqrKNcrByuvJW5Wbli8pjFCzFiOJF4VEKKPspZynDVISqT2VTudQN1AbqOeoIDUMzpvnRUmjFtG9oA7RJFYrKPJUoleUq1SonVKR0hG5E96On0UvoR+i36O/naM1xn8Ofs2VO65xrc96oaqi6qfJVi1TbVG+qvldjqHmppartUOtUe6iOUjdTD1XPVd+rfk59QoOm4azB1SjSOKJxTxPWNNMM01yhuV+zX3NKS1vLRytTq1LrrNaENl3bTTtFu0z7pPa4DlVngY5Ap0znlM5ThgrDnZHGqGD0MiZ1NXV9dSW6dboDutN6xnqReuv12vQe6hP0WfqJ+mX6PfqTBjoGQQYrDVoM7hniDVmGyYa7DfsM3xgZG0UbbTLqNBozVjX2M843bjF+YEI2cTXJMqk3uWGKMWWZppruMb1qBpvZmSWbVZtdMYfN7c0F5nvMBy3QFo4WQot6i9tMEtOdmcNsYQ5Z0i0DLddbdlo+tzKwirPaYdVn9cnazjrNusH6vg3Fxt9mvU23za+2ZrZc22rbG3PJc73nrpnbNffFPPN5/Hl7592xo9oF2W2y67H7aO9gL7JvtR93MHBIcKhxuM2isUJYW1kXHNGOHo5rHI87vnOydxI7HXH6xZnpnOrc7Dw233g+f37D/GEXPReOS52LdAFjQcKCfQukrrquHNd618du+m48t0a3UXdT9xT3Q+7PPaw9RB7tHm/YTuxV7NOeiKePZ5HngBfFK9KryuuRt553kneL96SPnc8Kn9O+aN8A3x2+t/20/Lh+TX6T/g7+q/x7A0gB4QFVAY8DzQJFgd1BcJB/0M6gBwsNFwoXdgaDYL/gncEPQ4xDskK+D8WEhoRWhz4JswlbGdYXTg1fGt4c/jrCI6Ik4n6kSaQksidKMSo+qinqTbRndGm0NMYqZlXM5Vj1WEFsVxw2LiquMW5qkdeiXYtG4u3iC+NvLTZevHzxxSXqS9KWnFiquJSz9GgCOiE6oTnhAyeYU8+ZWua3rGbZJJfN3c19xnPjlfHG+S78Uv5ooktiaeJYkkvSzqTxZNfk8uQJAVtQJXiR4ptSm/ImNTj1QOpMWnRaWzouPSH9mJAiTBX2ZmhnLM8YzDTPLMyUZjll7cqaFAWIGrOh7MXZXWKa7GeqX2Ii2SgZylmQU53zNjcq9+hy5eXC5f15Znlb8kbzvfO/XoFawV3Rs1J35bqVQ6vcV9WthlYvW92zRn9NwZqRtT5rD64jrEtd98N66/Wl619tiN7QXaBVsLZgeKPPxpZChUJR4e1NzptqN6M2CzYPbJm7pXLLpyJe0aVi6+Ly4g9buVsvfWXzVcVXM9sStw2U2Jfs3Y7ZLtx+a4frjoOlyqX5pcM7g3Z2lDHKispe7Vq662L5vPLa3YTdkt3SisCKrkqDyu2VH6qSq25We1S31WjWbKl5s4e359pet72ttVq1xbXv9wn23anzqeuoN6ov34/Zn7P/SUNUQ9/XrK+bGtUbixs/HhAekB4MO9jb5NDU1KzZXNICt0haxg/FH7r6jec3Xa3M1ro2elvxYXBYcvjptwnf3joScKTnKOto63eG39W0U9uLOqCOvI7JzuROaVds1+Ax/2M93c7d7d9bfn/guO7x6hMqJ0pOEk4WnJw5lX9q6nTm6YkzSWeGe5b23D8bc/ZGb2jvwLmAcxfOe58/2+fed+qCy4XjF50uHrvEutR52f5yR79df/sPdj+0D9gPdFxxuNJ11fFq9+D8wZPXXK+due55/fwNvxuXby68OXgr8tad2/G3pXd4d8bupt19cS/n3vT9tQ/QD4oeKj0sf6T5qP5H0x/bpPbSE0OeQ/2Pwx/fH+YOP/sp+6cPIwVPyE/KR3VGm8Zsx46Pe49ffbro6cizzGfTE4U/K/9c89zk+Xe/uP3SPxkzOfJC9GLm160v1V4eeDXvVc9UyNSj1+mvp98UvVV7e/Ad613f++j3o9O5H7AfKj6afuz+FPDpwUz6zMxvA5vz/J7VfrcAAAAJcEhZcwAACxMAAAsTAQCanBgAAAQ1SURBVDiNpZRZaFxlGIafc85k5nSyzEwnzWTsdowdJEGdithN6xSKFakYpW4gWDC4QLG5ElxIwRYEkXihl9KLCiKKrbTijQuaLm5NMdPaUrukZ4ZJOs1kluRkzpw52+9FaNEkF4Lv3f/xPQ98/yaxIKqqomkaiUSC2Y0vZ0ItSvb+2VO1FZnn03OWc7hat7QrxZnayYsTA85ng0eFEP/iAwuFHR0dJJNJlu0Y1MrTs48n//x0JPjcG9qYXvrhyM/ncziNXciBYaqFF4CjC3l5YSEUCqEoCkbDHjJt97iqqhQqxtCRE2NRcqMv8vU7R7HNHDPF2kJ2SaFt25TLZeYsR4u1hnR120va5eu13VQLhzjzZXbtnoNRguEMTuP4UsJFIxuGQbFYJOa6+u1dES0gS+nynAXh2LHu7m5aFHmISj7LhW8P/SehaZrYto1nWJ+0q8EP6pZDbqpWQ5Kyxc2DBzk72k9pfPtSMgBpyaIkEYvFCD/73mChbAwz/ivMTWeR5DE85wCXRvSbvYtOubOzk1gshqqquK6LYRjIskwymcTpCOuFietQGt9PbnT/P8F4PE5XV9fikTds2EBfXx+qqmIYBqVSCd/3iUQiXGtflsZpQDCcAwgGg2zduhVN04hGo4RCocXCVCpF79YnhkWiZ33JaBKqzIz5M+Vjav7HkatCZHAdWHWPvmWFy86dO+nVItFYh5xJxP20InkR/fd319ensux7/8TA4ZFJPeD7PqsmLg2e7rqbotyKGw5nAnLHYLMlqrfq+Y9S0eiudXOnam+9/uTudT3L96otdjq6rI5wZ8Gtg1NDUnQGdtw4CGwPrHbNzNr8OF/NHueX5CYk00K1m4RdRQuFbxvetXli6NVt99XWrBIazmWw8ojaJDgz4JjgWmDXWLlCyjzzoJwJpFrCGa9eZ9O5z/n+XgfPbNDekqMvco3HUn/x8MZAFNEWFUYDyS5Cc2pe5HngCfAEvushy4LUavYFwrab8ZpN1pSv8c2je7ijJ4Dk+eD580AT8Jhfuw74HiA4czXMxxce4bzZS8FOYk/rmJd/SweMQiG93JO4IZd5KBWcB29FIISP7wrwfRQhqJuCgS+e4rvm09DeidKmgm/iVio0mmQD01eujCRCrf1qn4kQ0q2bLgRYlmBqymNi0sO2fCZLLbx98hXKsS3IbWGUm72OhT9bwm8YI4FTxfyHifjqfvlOh1JZwW36NOoetaqHnnMYzTqcvehSKMr6xcZdmhSfRKmfRlm+EimWQBZxhFXFr1fxG/WsBPBmovuH9gErEwhKzM54lKY9Jose1ZqPWff1StU/oF/3DxFZo8lq5DWpRe2X2+KaEkmgRLrAs3Dyf2BXbnRKAA/Eg/2hXmlvuTK/f44txmxb5KenvZ9qJtklf4FYT1oOqv2SLKclRUnjezgT59ZJCx/3/83flIsO7hLprtIAAAAASUVORK5CYII\x3d",
UNDO:"iVBORw0KGgoAAAANSUhEUgAAABQAAAAUCAYAAACNiR0NAAAKQ2lDQ1BJQ0MgUHJvZmlsZQAAeAGdlndUU1kTwO97L73QEkKREnoNTUoAkRJ6kV5FJSQBQgkYErBXRAVXFBVpiiKLIi64uhRZK6JYWBQUsC/IIqCsi6uIimVf9Bxl/9j9vrPzx5zfmztz79yZuec8ACi+gUJRJqwAQIZIIg7z8WDGxMYx8d0ABkSAA9YAcHnZWUHh3hEAFT8vDjMbdZKxTKDP+nX/F7jF8g1hMj+b/n+lyMsSS9CdQtCQuXxBNg/lPJTTcyVZMvskyvTENBnDGBmL0QRRVpVx8hc2/+zzhd1kzM8Q8VEfWc5Z/Ay+jDtQ3pIjFaCMBKKcnyMU5KJ8G2X9dGmGEOU3KNMzBNxsADAUmV0i4KWgbIUyRRwRxkF5HgAESvIsTpzFEsEyNE8AOJlZy8XC5BQJ05hnwrR2dGQzfQW56QKJhBXC5aVxxXwmJzMjiytaDsCXO8uigJKstky0yPbWjvb2LBsLtPxf5V8Xv3r9O8h6+8XjZejnnkGMrm+2b7HfbJnVALCn0Nrs+GZLLAOgZRMAqve+2fQPACCfB0DzjVn3YcjmJUUiyXKytMzNzbUQCngWsoJ+lf/p8NXzn2HWeRay877WjukpSOJK0yVMWVF5memZUjEzO4vLEzBZfxtidOv/HDgrrVl5mIcJkgRigQg9KgqdMqEoGW23iC+UCDNFTKHonzr8H8Nm5SDDL3ONAq3mI6AvsQAKN+gA+b0LYGhkgMTvR1egr30LJEYB2cuL1h79Mvcoo+uf9d8UXIR+wtnCZKbMzAmLYPKk4hwZo29CprCABOQBHagBLaAHjAEL2AAH4AzcgBfwB8EgAsSCxYAHUkAGEINcsAqsB/mgEOwAe0A5qAI1oA40gBOgBZwGF8BlcB3cBH3gPhgEI+AZmASvwQwEQXiICtEgNUgbMoDMIBuIDc2HvKBAKAyKhRKgZEgESaFV0EaoECqGyqGDUB30I3QKugBdhXqgu9AQNA79Cb2DEZgC02FN2BC2hNmwOxwAR8CL4GR4KbwCzoO3w6VwNXwMboYvwNfhPngQfgZPIQAhIwxEB2EhbISDBCNxSBIiRtYgBUgJUo00IG1IJ3ILGUQmkLcYHIaGYWJYGGeMLyYSw8MsxazBbMOUY45gmjEdmFuYIcwk5iOWitXAmmGdsH7YGGwyNhebjy3B1mKbsJewfdgR7GscDsfAGeEccL64WFwqbiVuG24frhF3HteDG8ZN4fF4NbwZ3gUfjOfiJfh8fBn+GP4cvhc/gn9DIBO0CTYEb0IcQUTYQCghHCWcJfQSRgkzRAWiAdGJGEzkE5cTi4g1xDbiDeIIcYakSDIiuZAiSKmk9aRSUgPpEukB6SWZTNYlO5JDyULyOnIp+Tj5CnmI/JaiRDGlcCjxFCllO+Uw5TzlLuUllUo1pLpR46gS6nZqHfUi9RH1jRxNzkLOT44vt1auQq5ZrlfuuTxR3kDeXX6x/Ar5EvmT8jfkJxSICoYKHAWuwhqFCoVTCgMKU4o0RWvFYMUMxW2KRxWvKo4p4ZUMlbyU+Ep5SoeULioN0xCaHo1D49E20mpol2gjdBzdiO5HT6UX0n+gd9MnlZWUbZWjlJcpVyifUR5kIAxDhh8jnVHEOMHoZ7xT0VRxVxGobFVpUOlVmVado+qmKlAtUG1U7VN9p8ZU81JLU9up1qL2UB2jbqoeqp6rvl/9kvrEHPoc5zm8OQVzTsy5pwFrmGqEaazUOKTRpTGlqaXpo5mlWaZ5UXNCi6HlppWqtVvrrNa4Nk17vrZQe7f2Oe2nTGWmOzOdWcrsYE7qaOj46kh1Dup068zoGulG6m7QbdR9qEfSY+sl6e3Wa9eb1NfWD9JfpV+vf8+AaMA2SDHYa9BpMG1oZBhtuNmwxXDMSNXIz2iFUb3RA2OqsavxUuNq49smOBO2SZrJPpObprCpnWmKaYXpDTPYzN5MaLbPrMcca+5oLjKvNh9gUVjurBxWPWvIgmERaLHBosXiuaW+ZZzlTstOy49WdlbpVjVW962VrP2tN1i3Wf9pY2rDs6mwuT2XOtd77tq5rXNf2JrZCmz3296xo9kF2W22a7f7YO9gL7ZvsB930HdIcKh0GGDT2SHsbewrjlhHD8e1jqcd3zrZO0mcTjj94cxyTnM+6jw2z2ieYF7NvGEXXReuy0GXwfnM+QnzD8wfdNVx5bpWuz5203Pju9W6jbqbuKe6H3N/7mHlIfZo8pjmOHFWc857Ip4+ngWe3V5KXpFe5V6PvHW9k73rvSd97HxW+pz3xfoG+O70HfDT9OP51flN+jv4r/bvCKAEhAeUBzwONA0UB7YFwUH+QbuCHiwwWCBa0BIMgv2CdwU/DDEKWRrycyguNCS0IvRJmHXYqrDOcFr4kvCj4a8jPCKKIu5HGkdKI9uj5KPio+qipqM9o4ujB2MsY1bHXI9VjxXGtsbh46LiauOmFnot3LNwJN4uPj++f5HRomWLri5WX5y++MwS+SXcJScTsAnRCUcT3nODudXcqUS/xMrESR6Ht5f3jO/G380fF7gIigWjSS5JxUljyS7Ju5LHU1xTSlImhBxhufBFqm9qVep0WnDa4bRP6dHpjRmEjISMUyIlUZqoI1Mrc1lmT5ZZVn7W4FKnpXuWTooDxLXZUPai7FYJHf2Z6pIaSzdJh3Lm51TkvMmNyj25THGZaFnXctPlW5ePrvBe8f1KzEreyvZVOqvWrxpa7b764BpoTeKa9rV6a/PWjqzzWXdkPWl92vpfNlhtKN7wamP0xrY8zbx1ecObfDbV58vli/MHNjtvrtqC2SLc0r117tayrR8L+AXXCq0KSwrfb+Ntu/ad9Xel333anrS9u8i+aP8O3A7Rjv6drjuPFCsWryge3hW0q3k3c3fB7ld7luy5WmJbUrWXtFe6d7A0sLS1TL9sR9n78pTyvgqPisZKjcqtldP7+Pt697vtb6jSrCqsendAeODOQZ+DzdWG1SWHcIdyDj2piarp/J79fV2tem1h7YfDosODR8KOdNQ51NUd1ThaVA/XS+vHj8Ufu/mD5w+tDayGg42MxsLj4Lj0+NMfE37sPxFwov0k+2TDTwY/VTbRmgqaoeblzZMtKS2DrbGtPaf8T7W3Obc1/Wzx8+HTOqcrziifKTpLOpt39tO5Feemzmedn7iQfGG4fUn7/YsxF293hHZ0Xwq4dOWy9+WLne6d5664XDl91enqqWvsay3X7a83d9l1Nf1i90tTt3138w2HG603HW+29czrOdvr2nvhluety7f9bl/vW9DX0x/Zf2cgfmDwDv/O2N30uy/u5dybub/uAfZBwUOFhyWPNB5V/2rya+Og/eCZIc+hrsfhj+8P84af/Zb92/uRvCfUJyWj2qN1YzZjp8e9x28+Xfh05FnWs5mJ/N8Vf698bvz8pz/c/uiajJkceSF+8enPbS/VXh5+ZfuqfSpk6tHrjNcz0wVv1N4cect+2/ku+t3oTO57/PvSDyYf2j4GfHzwKePTp78AA5vz/OzO54oAAAAJcEhZcwAACxMAAAsTAQCanBgAAAO0SURBVDgRjZTPb1tFEMe/b98+u5Ydx4khCSJN3CQHcokeh4QDEnK4BImLcwdVvSButOLEyeWORDlx4FDBP9AcOFOjCKkkJXFFaWkJ6XNjEju2Ezu23+/3lllLttyQqoy08szs7OfNzM5awZDEYjHMzc1heXkZi4uLeH/6ckbj/LMYE1nmu3pgWzDPOs16tV6oVevffPvkUWFzc3OIACh9i3OO+fl5ZLNZXF15J5UYTebHI8p1rXuGxsEBTg+P4JpdhKFAeiwJqBz75Xqh9Pxw/frPPzUHHKkoioJ0Oo2lpSVkMhlEIpG7U7D1yv3fUdp9gLNKBXanDcfzIJgKFo9DS47i8lQ6m1S8Z18uvLWa3/uz2GNNTExIABYWFrCysoIPZzI3F0a1fGV7G/v3tmCenMILfAQU7csl0NMFY1AJHJBdb3QMV4i3vzoqN/na2hpk7yT4g+mZTAJePigbONjaht2oQ1CJfZGaHYZo+AFMIcAtF3HGoTBkTDe8Tdvr/NP3sjkIoSsqKygKy06GFvZ3igQ7Afn7LEjNJNgzx8VD08axFxijKs+MaSriqoIoeO7j1yazXDM7d2ZeH8FxpZ7vWA589wT1v0sQVOawuJRp2fGw07VQ9YIifWG1TcWPcX77kqLmHBGgG4RX+clv25ieHUe8dowxjeHgiQGv3R5mISSrGQR4ajsysx6s5Dq9m31smeufTE7tjrBQN3xP59WDf4q22tGfbt6HFouiTeUMVdoDh+SQ5XboBjjYtT3XGoyJDIgr/AZn4m4IV2cKRFP2R1FVWAS7SBiNa4r2ZyOxjT3H6o3HcNzXlXLBCUTPzxqBUpQwpmnDMS/ojD47Ho1AT1zKffHG9O7nU2/qLwSQ0QnC751QGJz0lk+lqDSLsKzzcQNbUMmMumkJTy85wR3auDLYJMUXYkMDS3GFseKpB8SScZit1nBMT5ftsIMQVd/HHzQFj2nZITbOB/5QrxrkuykzbPYugco+L/IVnNHt7tO4PLBsPHfoxQjcoBu+dT62b0ugcWq6SNG490Vm5dFXavQiHlJGO3RZbWo6ua4RrNf8fuz5X/ZdrWJQ/YjSyEiQXHJEZFabbRO/dCwJu0Uhq6+CSTiX/zTNVteYSamZgE41qF+PbBe/dm0ceUGTHojM6j89k4cvEu5Ts2kZoeNnDj0fW6aDewRzBArEXydY86KDL/PxWq2G0lnXcEaAH1td/EWN917R+JfBBv6P0hO5dxMJcSUa3Z2NRPXBxv9QBJUxvP4FOrr+Un8w7D4AAAAASUVORK5CYII\x3d",
ZOOM_IN:"iVBORw0KGgoAAAANSUhEUgAAABQAAAAUCAYAAACNiR0NAAAKQ2lDQ1BJQ0MgUHJvZmlsZQAAeAGdlndUU1kTwO97L73QEkKREnoNTUoAkRJ6kV5FJSQBQgkYErBXRAVXFBVpiiKLIi64uhRZK6JYWBQUsC/IIqCsi6uIimVf9Bxl/9j9vrPzx5zfmztz79yZuec8ACi+gUJRJqwAQIZIIg7z8WDGxMYx8d0ABkSAA9YAcHnZWUHh3hEAFT8vDjMbdZKxTKDP+nX/F7jF8g1hMj+b/n+lyMsSS9CdQtCQuXxBNg/lPJTTcyVZMvskyvTENBnDGBmL0QRRVpVx8hc2/+zzhd1kzM8Q8VEfWc5Z/Ay+jDtQ3pIjFaCMBKKcnyMU5KJ8G2X9dGmGEOU3KNMzBNxsADAUmV0i4KWgbIUyRRwRxkF5HgAESvIsTpzFEsEyNE8AOJlZy8XC5BQJ05hnwrR2dGQzfQW56QKJhBXC5aVxxXwmJzMjiytaDsCXO8uigJKstky0yPbWjvb2LBsLtPxf5V8Xv3r9O8h6+8XjZejnnkGMrm+2b7HfbJnVALCn0Nrs+GZLLAOgZRMAqve+2fQPACCfB0DzjVn3YcjmJUUiyXKytMzNzbUQCngWsoJ+lf/p8NXzn2HWeRay877WjukpSOJK0yVMWVF5memZUjEzO4vLEzBZfxtidOv/HDgrrVl5mIcJkgRigQg9KgqdMqEoGW23iC+UCDNFTKHonzr8H8Nm5SDDL3ONAq3mI6AvsQAKN+gA+b0LYGhkgMTvR1egr30LJEYB2cuL1h79Mvcoo+uf9d8UXIR+wtnCZKbMzAmLYPKk4hwZo29CprCABOQBHagBLaAHjAEL2AAH4AzcgBfwB8EgAsSCxYAHUkAGEINcsAqsB/mgEOwAe0A5qAI1oA40gBOgBZwGF8BlcB3cBH3gPhgEI+AZmASvwQwEQXiICtEgNUgbMoDMIBuIDc2HvKBAKAyKhRKgZEgESaFV0EaoECqGyqGDUB30I3QKugBdhXqgu9AQNA79Cb2DEZgC02FN2BC2hNmwOxwAR8CL4GR4KbwCzoO3w6VwNXwMboYvwNfhPngQfgZPIQAhIwxEB2EhbISDBCNxSBIiRtYgBUgJUo00IG1IJ3ILGUQmkLcYHIaGYWJYGGeMLyYSw8MsxazBbMOUY45gmjEdmFuYIcwk5iOWitXAmmGdsH7YGGwyNhebjy3B1mKbsJewfdgR7GscDsfAGeEccL64WFwqbiVuG24frhF3HteDG8ZN4fF4NbwZ3gUfjOfiJfh8fBn+GP4cvhc/gn9DIBO0CTYEb0IcQUTYQCghHCWcJfQSRgkzRAWiAdGJGEzkE5cTi4g1xDbiDeIIcYakSDIiuZAiSKmk9aRSUgPpEukB6SWZTNYlO5JDyULyOnIp+Tj5CnmI/JaiRDGlcCjxFCllO+Uw5TzlLuUllUo1pLpR46gS6nZqHfUi9RH1jRxNzkLOT44vt1auQq5ZrlfuuTxR3kDeXX6x/Ar5EvmT8jfkJxSICoYKHAWuwhqFCoVTCgMKU4o0RWvFYMUMxW2KRxWvKo4p4ZUMlbyU+Ep5SoeULioN0xCaHo1D49E20mpol2gjdBzdiO5HT6UX0n+gd9MnlZWUbZWjlJcpVyifUR5kIAxDhh8jnVHEOMHoZ7xT0VRxVxGobFVpUOlVmVado+qmKlAtUG1U7VN9p8ZU81JLU9up1qL2UB2jbqoeqp6rvl/9kvrEHPoc5zm8OQVzTsy5pwFrmGqEaazUOKTRpTGlqaXpo5mlWaZ5UXNCi6HlppWqtVvrrNa4Nk17vrZQe7f2Oe2nTGWmOzOdWcrsYE7qaOj46kh1Dup068zoGulG6m7QbdR9qEfSY+sl6e3Wa9eb1NfWD9JfpV+vf8+AaMA2SDHYa9BpMG1oZBhtuNmwxXDMSNXIz2iFUb3RA2OqsavxUuNq49smOBO2SZrJPpObprCpnWmKaYXpDTPYzN5MaLbPrMcca+5oLjKvNh9gUVjurBxWPWvIgmERaLHBosXiuaW+ZZzlTstOy49WdlbpVjVW962VrP2tN1i3Wf9pY2rDs6mwuT2XOtd77tq5rXNf2JrZCmz3296xo9kF2W22a7f7YO9gL7ZvsB930HdIcKh0GGDT2SHsbewrjlhHD8e1jqcd3zrZO0mcTjj94cxyTnM+6jw2z2ieYF7NvGEXXReuy0GXwfnM+QnzD8wfdNVx5bpWuz5203Pju9W6jbqbuKe6H3N/7mHlIfZo8pjmOHFWc857Ip4+ngWe3V5KXpFe5V6PvHW9k73rvSd97HxW+pz3xfoG+O70HfDT9OP51flN+jv4r/bvCKAEhAeUBzwONA0UB7YFwUH+QbuCHiwwWCBa0BIMgv2CdwU/DDEKWRrycyguNCS0IvRJmHXYqrDOcFr4kvCj4a8jPCKKIu5HGkdKI9uj5KPio+qipqM9o4ujB2MsY1bHXI9VjxXGtsbh46LiauOmFnot3LNwJN4uPj++f5HRomWLri5WX5y++MwS+SXcJScTsAnRCUcT3nODudXcqUS/xMrESR6Ht5f3jO/G380fF7gIigWjSS5JxUljyS7Ju5LHU1xTSlImhBxhufBFqm9qVep0WnDa4bRP6dHpjRmEjISMUyIlUZqoI1Mrc1lmT5ZZVn7W4FKnpXuWTooDxLXZUPai7FYJHf2Z6pIaSzdJh3Lm51TkvMmNyj25THGZaFnXctPlW5ePrvBe8f1KzEreyvZVOqvWrxpa7b764BpoTeKa9rV6a/PWjqzzWXdkPWl92vpfNlhtKN7wamP0xrY8zbx1ecObfDbV58vli/MHNjtvrtqC2SLc0r117tayrR8L+AXXCq0KSwrfb+Ntu/ad9Xel333anrS9u8i+aP8O3A7Rjv6drjuPFCsWryge3hW0q3k3c3fB7ld7luy5WmJbUrWXtFe6d7A0sLS1TL9sR9n78pTyvgqPisZKjcqtldP7+Pt697vtb6jSrCqsendAeODOQZ+DzdWG1SWHcIdyDj2piarp/J79fV2tem1h7YfDosODR8KOdNQ51NUd1ThaVA/XS+vHj8Ufu/mD5w+tDayGg42MxsLj4Lj0+NMfE37sPxFwov0k+2TDTwY/VTbRmgqaoeblzZMtKS2DrbGtPaf8T7W3Obc1/Wzx8+HTOqcrziifKTpLOpt39tO5Feemzmedn7iQfGG4fUn7/YsxF293hHZ0Xwq4dOWy9+WLne6d5664XDl91enqqWvsay3X7a83d9l1Nf1i90tTt3138w2HG603HW+29czrOdvr2nvhluety7f9bl/vW9DX0x/Zf2cgfmDwDv/O2N30uy/u5dybub/uAfZBwUOFhyWPNB5V/2rya+Og/eCZIc+hrsfhj+8P84af/Zb92/uRvCfUJyWj2qN1YzZjp8e9x28+Xfh05FnWs5mJ/N8Vf698bvz8pz/c/uiajJkceSF+8enPbS/VXh5+ZfuqfSpk6tHrjNcz0wVv1N4cect+2/ku+t3oTO57/PvSDyYf2j4GfHzwKePTp78AA5vz/OzO54oAAAAJcEhZcwAACxMAAAsTAQCanBgAAAO6SURBVDgRlVTfT1tlGH7O6Sml7VpOtlK2Qt2RDNgPIaWDbAIXFalNTIxNNBpvTElMdBeGerMYL6x6xZVk6h8wbggmGllcUqcz1Hjhkm0OOxJgDjtma7rSwmlPe370xzl+p0othIX5Jm/O+33v8z3n+57vfT/K7XZjeHgYXq8XIyMjnMFgiGia5lMUhRNFEYIg8KVSaSGfz8/Ozc3FMpkMSAxZlkFwdUeT0TrR0NAQRkdHwxaLJWEymUKMsYVjj7RDd9BGNp3OhBSlvDgxMTFTqVRAfgqGYUBRVBPVPyHT19eHwcHBMAHMGAxGHO85CWOrGbWahqoG9HnOY1QScfXrL7GZzYb9fj87Pz8/SdP0voQ0OS6nqupMpaaCO+1BlTbhh+uLcFgNOHrIgB8XYyhTrfC/+ia6SZ6i6FAgEPCRNdB9r9FEi4gkyXD3DKAgqygqKqTqf0C5oqJUViGQ3Nnxl2G1t6FcLkf2Eu2MmWKxGDRZ28BLVdy9EYNKhF5Z/m0nj7vxJUiEkCiA/uExuE704/7aqq8B2BMwglBknZwdt3+9g3dee2FPGvjsk4uNudnbOeQVom21hoGBAV88Ho81kv8GTLFUgiAqyJMdHmSpPMEJJYhSqV42++GZfJ7nE+trLDsYwNQX35Cjafjz3jKufP5hHR+48DGc3Wegy5rJl7CZTqFQKKBWrS7tS5jLZhckUQ4ZTz2P9lPn6loVyMXsmM19Gm295wihhkwmic31OGRJWkomk/wOpvlLky6Y3drKIfnLt8gWRGyJNQhNhDp5jszpzt+6ClQkWK3WS80kzXG91MfHx2fMZnP48AkvKmdegqIxyD5cJcUNmDueJngNrb9/D+3BTbhcx5BKpSaj0ejljo4OpNPpZj4Y9FEikbhms9nYfHrjvDEdB1N8BCtVhaGYhrxCCvvmV5D+WoPDcQTT09Po6uwMdvQeZZ2R7UevdL69i3FXM5I29MmyMkV2FAT0lF4iVd1jRqPxp66urinS8+xb717Ap5koWixxPln4+bmFZ1caF7SLsHnvTqeTI2OWvC4NMGlTj93Rtrj8zD224j2LD8Ymsc4vIMFfn4yObVxuXv/EMeXvDtOv2zXmvVbNPOvXLqW+0y6uhrWxmCOkP2d1DZ+YTQf+sX0Dh90cFMWjFu/jmrCO/uMvor3FEnw/9sbG/yfUSR9uXdHsLo5Sah5KfIBbuQSsQi/kuBx8rIb6uoOM8nIfUbbtCCkLaLwdKJsaeh+09vH5k8dClMukUU/Rd6ieQ+zfB/SzBP1HjRkAAAAASUVORK5CYII\x3d",
ZOOM_OUT:"iVBORw0KGgoAAAANSUhEUgAAABQAAAAUCAYAAACNiR0NAAAKQ2lDQ1BJQ0MgUHJvZmlsZQAAeAGdlndUU1kTwO97L73QEkKREnoNTUoAkRJ6kV5FJSQBQgkYErBXRAVXFBVpiiKLIi64uhRZK6JYWBQUsC/IIqCsi6uIimVf9Bxl/9j9vrPzx5zfmztz79yZuec8ACi+gUJRJqwAQIZIIg7z8WDGxMYx8d0ABkSAA9YAcHnZWUHh3hEAFT8vDjMbdZKxTKDP+nX/F7jF8g1hMj+b/n+lyMsSS9CdQtCQuXxBNg/lPJTTcyVZMvskyvTENBnDGBmL0QRRVpVx8hc2/+zzhd1kzM8Q8VEfWc5Z/Ay+jDtQ3pIjFaCMBKKcnyMU5KJ8G2X9dGmGEOU3KNMzBNxsADAUmV0i4KWgbIUyRRwRxkF5HgAESvIsTpzFEsEyNE8AOJlZy8XC5BQJ05hnwrR2dGQzfQW56QKJhBXC5aVxxXwmJzMjiytaDsCXO8uigJKstky0yPbWjvb2LBsLtPxf5V8Xv3r9O8h6+8XjZejnnkGMrm+2b7HfbJnVALCn0Nrs+GZLLAOgZRMAqve+2fQPACCfB0DzjVn3YcjmJUUiyXKytMzNzbUQCngWsoJ+lf/p8NXzn2HWeRay877WjukpSOJK0yVMWVF5memZUjEzO4vLEzBZfxtidOv/HDgrrVl5mIcJkgRigQg9KgqdMqEoGW23iC+UCDNFTKHonzr8H8Nm5SDDL3ONAq3mI6AvsQAKN+gA+b0LYGhkgMTvR1egr30LJEYB2cuL1h79Mvcoo+uf9d8UXIR+wtnCZKbMzAmLYPKk4hwZo29CprCABOQBHagBLaAHjAEL2AAH4AzcgBfwB8EgAsSCxYAHUkAGEINcsAqsB/mgEOwAe0A5qAI1oA40gBOgBZwGF8BlcB3cBH3gPhgEI+AZmASvwQwEQXiICtEgNUgbMoDMIBuIDc2HvKBAKAyKhRKgZEgESaFV0EaoECqGyqGDUB30I3QKugBdhXqgu9AQNA79Cb2DEZgC02FN2BC2hNmwOxwAR8CL4GR4KbwCzoO3w6VwNXwMboYvwNfhPngQfgZPIQAhIwxEB2EhbISDBCNxSBIiRtYgBUgJUo00IG1IJ3ILGUQmkLcYHIaGYWJYGGeMLyYSw8MsxazBbMOUY45gmjEdmFuYIcwk5iOWitXAmmGdsH7YGGwyNhebjy3B1mKbsJewfdgR7GscDsfAGeEccL64WFwqbiVuG24frhF3HteDG8ZN4fF4NbwZ3gUfjOfiJfh8fBn+GP4cvhc/gn9DIBO0CTYEb0IcQUTYQCghHCWcJfQSRgkzRAWiAdGJGEzkE5cTi4g1xDbiDeIIcYakSDIiuZAiSKmk9aRSUgPpEukB6SWZTNYlO5JDyULyOnIp+Tj5CnmI/JaiRDGlcCjxFCllO+Uw5TzlLuUllUo1pLpR46gS6nZqHfUi9RH1jRxNzkLOT44vt1auQq5ZrlfuuTxR3kDeXX6x/Ar5EvmT8jfkJxSICoYKHAWuwhqFCoVTCgMKU4o0RWvFYMUMxW2KRxWvKo4p4ZUMlbyU+Ep5SoeULioN0xCaHo1D49E20mpol2gjdBzdiO5HT6UX0n+gd9MnlZWUbZWjlJcpVyifUR5kIAxDhh8jnVHEOMHoZ7xT0VRxVxGobFVpUOlVmVado+qmKlAtUG1U7VN9p8ZU81JLU9up1qL2UB2jbqoeqp6rvl/9kvrEHPoc5zm8OQVzTsy5pwFrmGqEaazUOKTRpTGlqaXpo5mlWaZ5UXNCi6HlppWqtVvrrNa4Nk17vrZQe7f2Oe2nTGWmOzOdWcrsYE7qaOj46kh1Dup068zoGulG6m7QbdR9qEfSY+sl6e3Wa9eb1NfWD9JfpV+vf8+AaMA2SDHYa9BpMG1oZBhtuNmwxXDMSNXIz2iFUb3RA2OqsavxUuNq49smOBO2SZrJPpObprCpnWmKaYXpDTPYzN5MaLbPrMcca+5oLjKvNh9gUVjurBxWPWvIgmERaLHBosXiuaW+ZZzlTstOy49WdlbpVjVW962VrP2tN1i3Wf9pY2rDs6mwuT2XOtd77tq5rXNf2JrZCmz3296xo9kF2W22a7f7YO9gL7ZvsB930HdIcKh0GGDT2SHsbewrjlhHD8e1jqcd3zrZO0mcTjj94cxyTnM+6jw2z2ieYF7NvGEXXReuy0GXwfnM+QnzD8wfdNVx5bpWuz5203Pju9W6jbqbuKe6H3N/7mHlIfZo8pjmOHFWc857Ip4+ngWe3V5KXpFe5V6PvHW9k73rvSd97HxW+pz3xfoG+O70HfDT9OP51flN+jv4r/bvCKAEhAeUBzwONA0UB7YFwUH+QbuCHiwwWCBa0BIMgv2CdwU/DDEKWRrycyguNCS0IvRJmHXYqrDOcFr4kvCj4a8jPCKKIu5HGkdKI9uj5KPio+qipqM9o4ujB2MsY1bHXI9VjxXGtsbh46LiauOmFnot3LNwJN4uPj++f5HRomWLri5WX5y++MwS+SXcJScTsAnRCUcT3nODudXcqUS/xMrESR6Ht5f3jO/G380fF7gIigWjSS5JxUljyS7Ju5LHU1xTSlImhBxhufBFqm9qVep0WnDa4bRP6dHpjRmEjISMUyIlUZqoI1Mrc1lmT5ZZVn7W4FKnpXuWTooDxLXZUPai7FYJHf2Z6pIaSzdJh3Lm51TkvMmNyj25THGZaFnXctPlW5ePrvBe8f1KzEreyvZVOqvWrxpa7b764BpoTeKa9rV6a/PWjqzzWXdkPWl92vpfNlhtKN7wamP0xrY8zbx1ecObfDbV58vli/MHNjtvrtqC2SLc0r117tayrR8L+AXXCq0KSwrfb+Ntu/ad9Xel333anrS9u8i+aP8O3A7Rjv6drjuPFCsWryge3hW0q3k3c3fB7ld7luy5WmJbUrWXtFe6d7A0sLS1TL9sR9n78pTyvgqPisZKjcqtldP7+Pt697vtb6jSrCqsendAeODOQZ+DzdWG1SWHcIdyDj2piarp/J79fV2tem1h7YfDosODR8KOdNQ51NUd1ThaVA/XS+vHj8Ufu/mD5w+tDayGg42MxsLj4Lj0+NMfE37sPxFwov0k+2TDTwY/VTbRmgqaoeblzZMtKS2DrbGtPaf8T7W3Obc1/Wzx8+HTOqcrziifKTpLOpt39tO5Feemzmedn7iQfGG4fUn7/YsxF293hHZ0Xwq4dOWy9+WLne6d5664XDl91enqqWvsay3X7a83d9l1Nf1i90tTt3138w2HG603HW+29czrOdvr2nvhluety7f9bl/vW9DX0x/Zf2cgfmDwDv/O2N30uy/u5dybub/uAfZBwUOFhyWPNB5V/2rya+Og/eCZIc+hrsfhj+8P84af/Zb92/uRvCfUJyWj2qN1YzZjp8e9x28+Xfh05FnWs5mJ/N8Vf698bvz8pz/c/uiajJkceSF+8enPbS/VXh5+ZfuqfSpk6tHrjNcz0wVv1N4cect+2/ku+t3oTO57/PvSDyYf2j4GfHzwKePTp78AA5vz/OzO54oAAAAJcEhZcwAACxMAAAsTAQCanBgAAAOfSURBVDgRlZTfT1tlGMe/5/SUw1opJ1IKInVnCGMzQkpHswlcVKUj8cYmLhpvTHdhtt0IJiSaeFHviSEa/wC5IZhoBnFxLjFZEy/cBdu6arJKgK4bLLXQ0dPT86s97fF9SyAt6cJ8kzfP87zv83ze933O8xzG6/UiEAjA7/djbGxMtNlsUcuygoZhiKqqQpblvKIoy5IkLSwuLsay2SyIDl3XQfxqE3WDpaDR0VGMj4/POByOFM/zEc7eIgodnRA6PABrFzKZbMQwSrcnJyfny+UyyKHgOA4Mw9Sh9lVucHAQIyMjM8Rh3maz4+TAGdhbT6BSsWBawKDvPMY1FTd+/hE7u7szoVBIWFpausyybFMgS54rVqvV+XKlCvENH0yWh6xXUSxVoRj7ssS0InTpE/SRfYZhI1NTU0ESAzqPDpbkIqppOrwDwyhQEIEoBEblAZTa9JBz77wPp6sdpVIpehR0YHPFYjHMO9uR10z8dSeGKkl0lTy1Uks4lYBFFqgcCkygp38Ia8mHwQPAUcnJclHwiC7cvXcfVz+8eHS/wV64m4NkkANJeoaHh4OJRCLW4EAMrqgokFUDErnhcWNbIn6yAlVTamXTzJ+TpHw+tfGPIIxMYfr767WnkgvUSaKTJ5tkLSsp2Mlso1AooGKa8abA3O7usqbqEfvZd9F59nwtVzTYpBCSuPKBTuxsdgs7Gwnomhbf2trKNwWSLljQDSPC/vkLWgOXYNn4Wv3tw/ZvVqY1SYDK6g2grMHpdH7bDEbXbMlk8lF3d7eg5p5eQCGLgqMHitUCtWyRUqnUclZ4tgPErwNP7qG//3XaJSvr6+vxrq4uzM7ONrBt1EqlUrfa2toEKZO+YM8kwO49BnKPoKdWoT74DcbqT9CersHt7sDc3Bz6Tp0Kd/S5BU90798PXr2SqSc2NCNpw6CuG9Ok8sIA3SJPNU06l+12+4Pe3t5p0vPCp9PX8E3mJnhHIv+k8Mfby289PPxADcD6kzwej0hsgfxdDp1Jm/pc7vbbf7+5JpT95/DVRAQb+RVs5n+/fHMi/UN9/AvrTKhvhv3IZXGft1onFkLWd9u/Wl8kP7MmYu4I/Z3VcvjCNOq4uXcHL3tFGIavWlzHLXkTQyffQ2eLI/xl7OP0/wdS6ONnK5arR2QM08eoaazm0nDKpyHFpfBzc0jjjhuMX/yaaduLkgaGJbkAgz/M93Gxz98/80qE6eEt5jX2PjPwkvAfo5HaQHXdt9YAAAAASUVORK5CYII\x3d"}}();
(function(a,h,j){a.Button=function(a,e,g,f){this.id=a;this.icon=e;this.toggle=!1;this.tooltip=g?g:"";this.func=f?f:void 0};a=a.Button.prototype;a.getElement=function(){return j("#"+this.id)};a.getSource=function(a){var e=[];this.toggle?(e.push('\x3cinput type\x3d"radio" name\x3d"'),e.push(a),e.push('" id\x3d"'),e.push(this.id),e.push('" title\x3d"'),e.push(this.tooltip),e.push('" /\x3e\x3clabel for\x3d"'),e.push(this.id),e.push('"\x3e\x3cimg id\x3d"'),e.push(this.id),e.push('_icon" title\x3d"'),e.push(this.tooltip),
e.push('" width\x3d"20" height\x3d"20" src\x3d"'),e.push(h.getURI(this.icon)),e.push('"\x3e\x3c/label\x3e')):(e.push('\x3cbutton id\x3d"'),e.push(this.id),e.push('" onclick\x3d"return false;" title\x3d"'),e.push(this.tooltip),e.push('"\x3e\x3cimg title\x3d"'),e.push(this.tooltip),e.push('" width\x3d"20" height\x3d"20" src\x3d"'),e.push(h.getURI(this.icon)),e.push('"\x3e\x3c/button\x3e'));return e.join("")};a.setup=function(a){var e=this.getElement();(!this.toggle||a)&&e.button();e.click(this.func)};
a.disable=function(){var a=this.getElement();a.mouseout();a.button("disable")};a.enable=function(){this.getElement().button("enable")};a.select=function(){var a=this.getElement();a.attr("checked",!0);a.button("refresh")}})(ChemDoodle.uis.gui.desktop,ChemDoodle.uis.gui.imageDepot,ChemDoodle.lib.jQuery);
(function(a,h){a.ButtonSet=function(a){this.id=a;this.buttons=[];this.toggle=!0};var j=a.ButtonSet.prototype;j.getElement=function(){return h("#"+this.id)};j.getSource=function(a){var e=[];e.push('\x3cspan id\x3d"');e.push(this.id);e.push('"\x3e');for(var g=0,f=this.buttons.length;g<f;g++)this.toggle&&(this.buttons[g].toggle=!0),e.push(this.buttons[g].getSource(a));this.dropDown&&e.push(this.dropDown.getButtonSource());e.push("\x3c/span\x3e");this.dropDown&&e.push(this.dropDown.getHiddenSource());
return e.join("")};j.setup=function(){this.getElement().buttonset();for(var a=0,e=this.buttons.length;a<e;a++)this.buttons[a].setup(!1);this.dropDown&&this.dropDown.setup()};j.addDropDown=function(h){this.dropDown=new a.DropDown(this.id+"_dd",h,this.buttons[this.buttons.length-1])};j.disable=function(){for(var a=0,e=this.buttons.length;a<e;a++)this.buttons[a].disable()};j.enable=function(){for(var a=0,e=this.buttons.length;a<e;a++)this.buttons[a].enable()}})(ChemDoodle.uis.gui.desktop,ChemDoodle.lib.jQuery);
(function(a){a.CheckBox=function(a,j,k,e){this.id=a;this.checked=e?e:!1;this.tooltip=j?j:"";this.func=k?k:void 0};a=a.CheckBox.prototype=new a.Button;a.getSource=function(){var a=[];a.push('\x3cinput type\x3d"checkbox" id\x3d"');a.push(this.id);a.push('" ');this.checked&&a.push('checked\x3d"" ');a.push('\x3e\x3clabel for\x3d"');a.push(this.id);a.push('"\x3e');a.push(this.tooltip);a.push("\x3c/label\x3e");return a.join("")};a.setup=function(){this.getElement().click(this.func)};a.check=function(){this.checked=
!0;this.getElement().prop("checked",!0)};a.uncheck=function(){this.checked=!1;this.getElement().removeAttr("checked")}})(ChemDoodle.uis.gui.desktop,ChemDoodle.lib.jQuery);
(function(a,h){a.ColorPicker=function(a,e,g){this.id=a;this.tooltip=e?e:"";this.func=g?g:void 0};var j=a.ColorPicker.prototype;j.getElement=function(){return h("#"+this.id)};j.getSource=function(){var a=[];a.push('\x3ctable style\x3d"font-size:12px;text-align:left;border-spacing:0px"\x3e\x3ctr\x3e\x3ctd\x3e\x3cp\x3e');a.push(this.tooltip);a.push('\x3c/p\x3e\x3c/td\x3e\x3ctd\x3e\x3cinput id\x3d"');a.push(this.id);a.push('" class\x3d"simple_color" value\x3d"#000000" /\x3e\x3c/td\x3e\x3c/tr\x3e\x3c/table\x3e');
return a.join("")};j.setup=function(){this.getElement().simpleColor({boxWidth:20,livePreview:!0,chooserCSS:{"z-index":"900"},onSelect:this.func})};j.setColor=function(a){this.getElement().setColor(a)}})(ChemDoodle.uis.gui.desktop,ChemDoodle.lib.jQuery);
(function(a,h,j){a.Dialog=function(a,e,g){this.sketcherid=a;this.id=a+e;this.title=g?g:"Information"};a=a.Dialog.prototype;a.buttons=void 0;a.message=void 0;a.afterMessage=void 0;a.includeTextArea=!1;a.includeTextField=!1;a.getElement=function(){return h("#"+this.id)};a.getTextArea=function(){return h("#"+this.id+"_ta")};a.getTextField=function(){return h("#"+this.id+"_tf")};a.setup=function(){var a=[];a.push('\x3cdiv style\x3d"font-size:12px;" id\x3d"');a.push(this.id);a.push('" title\x3d"');a.push(this.title);
a.push('"\x3e');this.message&&(a.push("\x3cp\x3e"),a.push(this.message),a.push("\x3c/p\x3e"));this.includeTextField&&(a.push('\x3cinput type\x3d"text" style\x3d"font-family:\'Courier New\';" id\x3d"'),a.push(this.id),a.push('_tf" autofocus\x3e\x3c/input\x3e'));this.includeTextArea&&(a.push('\x3ctextarea style\x3d"font-family:\'Courier New\';" id\x3d"'),a.push(this.id),a.push('_ta" cols\x3d"55" rows\x3d"10"\x3e\x3c/textarea\x3e'));this.afterMessage&&(a.push("\x3cp\x3e"),a.push(this.afterMessage),a.push("\x3c/p\x3e"));
a.push("\x3c/div\x3e");j.getElementById(this.sketcherid)?h("#"+this.sketcherid).before(a.join("")):j.writeln(a.join(""));this.getElement().dialog({autoOpen:!1,width:435,buttons:this.buttons})}})(ChemDoodle.uis.gui.desktop,ChemDoodle.lib.jQuery,document);
(function(a,h,j,k){h.MolGrabberDialog=function(a,g){this.sketcherid=a;this.id=a+g};a=h.MolGrabberDialog.prototype=new h.Dialog;a.title="MolGrabber";a.setup=function(){var a=[];a.push('\x3cdiv style\x3d"font-size:12px;text-align:center;" id\x3d"');a.push(this.id);a.push('" title\x3d"');a.push(this.title);a.push('"\x3e');this.message&&(a.push("\x3cp\x3e"),a.push(this.message),a.push("\x3c/p\x3e"));a.push('\x3ccanvas class\x3d"ChemDoodleWebComponent" id\x3d"');a.push(this.id);a.push('_mg"\x3e\x3c/canvas\x3e');
this.afterMessage&&(a.push("\x3cp\x3e"),a.push(this.afterMessage),a.push("\x3c/p\x3e"));a.push("\x3c/div\x3e");k.getElementById(this.sketcherid)?j("#"+this.sketcherid).before(a.join("")):k.writeln(a.join(""));this.canvas=new ChemDoodle.MolGrabberCanvas(this.id+"_mg",200,200);this.canvas.specs.backgroundColor="#fff";this.canvas.repaint();this.getElement().dialog({autoOpen:!1,width:250,buttons:this.buttons})}})(ChemDoodle,ChemDoodle.uis.gui.desktop,ChemDoodle.lib.jQuery,document);
(function(a,h,j,k){h.PeriodicTableDialog=function(a,g){this.sketcherid=a;this.id=a+g};a=h.PeriodicTableDialog.prototype=new h.Dialog;a.title="Periodic Table";a.setup=function(){var a=[];a.push('\x3cdiv style\x3d"text-align:center;" id\x3d"');a.push(this.id);a.push('" title\x3d"');a.push(this.title);a.push('"\x3e');a.push('\x3ccanvas class\x3d"ChemDoodleWebComponents" id\x3d"');a.push(this.id);a.push('_pt"\x3e\x3c/canvas\x3e\x3c/div\x3e');k.getElementById(this.sketcherid)?j("#"+this.sketcherid).before(a.join("")):
k.writeln(a.join(""));this.canvas=new ChemDoodle.PeriodicTableCanvas(this.id+"_pt",20);this.getElement().dialog({autoOpen:!1,width:400,buttons:this.buttons})}})(ChemDoodle,ChemDoodle.uis.gui.desktop,ChemDoodle.lib.jQuery,document);
(function(a,h,j,k){h.SaveFileDialog=function(a,g){this.id=a;this.sketcher=g};a=h.SaveFileDialog.prototype=new h.Dialog;a.title="Save File";a.clear=function(){j("#"+this.id+"_link").html("The file link will appear here.")};a.setup=function(){var a=[];a.push('\x3cdiv style\x3d"font-size:12px;" id\x3d"');a.push(this.id);a.push('" title\x3d"');a.push(this.title);a.push('"\x3e');a.push("\x3cp\x3eSelect the file format to save your structure to and click on the \x3cstrong\x3eGenerate File\x3c/strong\x3e button.\x3c/p\x3e");
a.push('\x3cselect id\x3d"');a.push(this.id);a.push('_select"\x3e');a.push('\x3coption value\x3d"sk2"\x3eACD/ChemSketch Document {sk2}');a.push('\x3coption value\x3d"ros"\x3eBeilstein ROSDAL {ros}');a.push('\x3coption value\x3d"cdx"\x3eCambridgesoft ChemDraw Exchange {cdx}');a.push('\x3coption value\x3d"cdxml"\x3eCambridgesoft ChemDraw XML {cdxml}');a.push('\x3coption value\x3d"mrv"\x3eChemAxon Marvin Document {mrv}');a.push('\x3coption value\x3d"cml"\x3eChemical Markup Language {cml}');a.push('\x3coption value\x3d"smiles"\x3eDaylight SMILES {smiles}');
a.push('\x3coption value\x3d"icl" selected\x3eiChemLabs ChemDoodle Document {icl}');a.push('\x3coption value\x3d"inchi"\x3eIUPAC InChI {inchi}');a.push('\x3coption value\x3d"jdx"\x3eIUPAC JCAMP-DX {jdx}');a.push('\x3coption value\x3d"skc"\x3eMDL ISIS Sketch {skc}');a.push('\x3coption value\x3d"tgf"\x3eMDL ISIS Sketch Transportable Graphics File {tgf}');a.push('\x3coption value\x3d"mol"\x3eMDL MOLFile {mol}');a.push('\x3coption value\x3d"sdf"\x3eMDL SDFile {sdf}');a.push('\x3coption value\x3d"jme"\x3eMolinspiration JME String {jme}');
a.push('\x3coption value\x3d"pdb"\x3eRCSB Protein Data Bank {pdb}');a.push('\x3coption value\x3d"mmd"\x3eSchr\x26ouml;dinger Macromodel {mmd}');a.push('\x3coption value\x3d"mae"\x3eSchr\x26ouml;dinger Maestro {mae}');a.push('\x3coption value\x3d"smd"\x3eStandard Molecular Data {smd}');a.push('\x3coption value\x3d"mol2"\x3eTripos Mol2 {mol2}');a.push('\x3coption value\x3d"sln"\x3eTripos SYBYL SLN {sln}');a.push('\x3coption value\x3d"xyz"\x3eXYZ {xyz}');a.push("\x3c/select\x3e");a.push('\x3cbutton id\x3d"');
a.push(this.id);a.push('_button"\x3e');a.push("Generate File\x3c/button\x3e");a.push("\x3cp\x3eWhen the file is written, a link will appear in the red-bordered box below, right-click on the link and choose the browser's \x3cstrong\x3eSave As...\x3c/strong\x3e function to save the file to your computer.\x3c/p\x3e");a.push('\x3cdiv style\x3d"width:100%;height:30px;border:1px solid #c10000;text-align:center;" id\x3d"');a.push(this.id);a.push('_link"\x3eThe file link will appear here.\x3c/div\x3e');a.push('\x3cp\x3e\x3ca href\x3d"http://www.chemdoodle.com" target\x3d"_blank"\x3eHow do I use these files?\x3c/a\x3e\x3c/p\x3e');
a.push("\x3c/div\x3e");k.getElementById(this.sketcher.id)?j("#"+this.sketcher.id).before(a.join("")):k.writeln(a.join(""));var g=this;j("#"+this.id+"_button").click(function(){j("#"+g.id+"_link").html("Generating file, please wait...");ChemDoodle.iChemLabs.saveFile(g.sketcher.oneMolecule?g.sketcher.molecules[0]:g.sketcher.lasso.getFirstMolecule(),{ext:j("#"+g.id+"_select").val()},function(a){j("#"+g.id+"_link").html('\x3ca href\x3d"'+a+'"\x3e\x3cspan style\x3d"text-decoration:underline;"\x3eFile is generated. Right-click on this link and Save As...\x3c/span\x3e\x3c/a\x3e')})});
this.getElement().dialog({autoOpen:!1,width:435,buttons:g.buttons})}})(ChemDoodle,ChemDoodle.uis.gui.desktop,ChemDoodle.lib.jQuery,document);
(function(a,h,j,k,e){j.DialogManager=function(g){g.useServices?this.saveDialog=new k.SaveFileDialog(g.id+"_save_dialog",g):(this.saveDialog=new k.Dialog(g.id,"_save_dialog","Save Molecule"),this.saveDialog.message="Copy and paste the content of the textarea into a file and save it with the extension \x3cstrong\x3e.mol\x3c/strong\x3e.",this.saveDialog.includeTextArea=!0,this.saveDialog.afterMessage='\x3ca href\x3d"http://www.chemdoodle.com" target\x3d"_blank"\x3eHow do I use MOLFiles?\x3c/a\x3e');
this.saveDialog.setup();this.loadDialog=new k.Dialog(g.id,"_load_dialog","Load Molecule");var f=["Copy and paste the contents of a MOLFile (\x3cstrong\x3e.mol\x3c/strong\x3e)"];f.push(" or ChemDoodle JSON in the textarea below and then press the \x3cstrong\x3eLoad\x3c/strong\x3e button.");this.loadDialog.message=f.join("");this.loadDialog.includeTextArea=!0;this.loadDialog.afterMessage='\x3ca href\x3d"http://www.chemdoodle.com" target\x3d"_blank"\x3eWhere do I get MOLFiles or ChemDoodle JSON?\x3c/a\x3e';
var i=this;this.loadDialog.buttons={Load:function(){e(this).dialog("close");var f=i.loadDialog.getTextArea().val(),l;-1!==f.indexOf("v2000")||-1!==f.indexOf("V2000")?l={molecules:[a.readMOL(f)],shapes:[]}:"{"==f.charAt(0)&&(l=new a.readJSON(f));g.oneMolecule&&l&&0<l.molecules.length&&0<l.molecules[0].atoms.length?g.historyManager.pushUndo(new h.SwitchMoleculeAction(g,l.molecules[0])):!g.oneMolecule&&l&&(0<l.molecules.length||0<l.shapes.length)?g.historyManager.pushUndo(new h.SwitchContentAction(g,
l.molecules,l.shapes)):alert("No chemical content was recognized.")}};this.loadDialog.setup();this.searchDialog=new k.MolGrabberDialog(g.id,"_search_dialog");this.searchDialog.buttons={Load:function(){e(this).dialog("close");var a=i.searchDialog.canvas.molecules[0];a&&0<a.atoms.length&&(g.oneMolecule?a!==g.molecule&&g.historyManager.pushUndo(new h.SwitchMoleculeAction(g,a)):(g.historyManager.pushUndo(new h.NewMoleculeAction(g,a.atoms,a.bonds)),g.toolbarManager.buttonLasso.getElement().click(),g.lasso.select(a.atoms,
[])))}};this.searchDialog.setup();g.setupScene&&(this.specsDialog=new k.SpecsDialog(g,"_specs_dialog"),this.specsDialog.buttons={Done:function(){e(this).dialog("close")}},this.specsDialog.setup(this.specsDialog,g));this.periodicTableDialog=new k.PeriodicTableDialog(g.id,"_periodicTable_dialog");this.periodicTableDialog.buttons={Close:function(){e(this).dialog("close")}};this.periodicTableDialog.setup();this.periodicTableDialog.canvas.click=function(){if(this.hovered){this.selected=this.hovered;var a=
this.getHoveredElement();g.stateManager.setState(g.stateManager.STATE_LABEL);g.stateManager.STATE_LABEL.label=a.symbol;g.toolbarManager.buttonLabel.select();this.repaint()}};this.calculateDialog=new k.Dialog(g.id,"_calculate_dialog","Calculations");this.calculateDialog.includeTextArea=!0;this.calculateDialog.afterMessage='\x3ca href\x3d"http://www.chemdoodle.com" target\x3d"_blank"\x3eWant more calculations?\x3c/a\x3e';this.calculateDialog.setup();this.inputDialog=new k.Dialog(g.id,"_input_dialog",
"Input");this.inputDialog.message='Please input the rgroup number (must be a positive integer). Input "-1" to remove the rgroup.';this.inputDialog.includeTextField=!0;this.inputDialog.buttons={Done:function(){e(this).dialog("close");i.inputDialog.doneFunction&&i.inputDialog.doneFunction(i.inputDialog.getTextField().val())}};this.inputDialog.setup()}})(ChemDoodle,ChemDoodle.uis.actions,ChemDoodle.uis.gui,ChemDoodle.uis.gui.desktop,ChemDoodle.lib.jQuery);
(function(a,h,j,k){a.DropDown=function(e,f,h){this.id=e;this.tooltip=f;this.dummy=h;this.buttonSet=new a.ButtonSet(e+"_set");this.buttonSet.buttonGroup=f;this.defaultButton=void 0};var e=a.DropDown.prototype;e.getButtonSource=function(){var a=[];a.push('\x3cbutton id\x3d"');a.push(this.id);a.push('" onclick\x3d"return false;" title\x3d"');a.push(this.tooltip);a.push('"\x3e\x3cimg title\x3d"');a.push(this.tooltip);a.push('" width\x3d"9" height\x3d"20" src\x3d"');a.push(h.getURI(h.ARROW_DOWN));a.push('"\x3e\x3c/button\x3e');
return a.join("")};e.getHiddenSource=function(){var a=[];a.push('\x3cdiv style\x3d"display:none;position:absolute;z-index:10;border:1px #C1C1C1 solid;background:#F5F5F5;padding:5px;border-bottom-left-radius:5px;-moz-border-radius-bottomleft:5px;border-bottom-right-radius:5px;-moz-border-radius-bottomright:5px;" id\x3d"');a.push(this.id);a.push('_hidden"\x3e');a.push(this.buttonSet.getSource(this.id+"_popup_set"));a.push("\x3c/div\x3e");return a.join("")};e.setup=function(){this.defaultButton||(this.defaultButton=
this.buttonSet.buttons[0]);var a="#"+this.id;j(a).button();j(a+"_hidden").hide();j(a).click(function(){j(k).trigger("click");var e=j(a+"_hidden");e.show().position({my:"center top",at:"center bottom",of:this,collision:"fit"});j(k).one("click",function(){e.hide()});return!1});this.buttonSet.setup();var e=this;j.each(this.buttonSet.buttons,function(a){e.buttonSet.buttons[a].getElement().click(function(){e.dummy.absorb(e.buttonSet.buttons[a]);e.dummy.select();e.dummy.func()})});e.dummy.absorb(this.defaultButton);
this.defaultButton.select()}})(ChemDoodle.uis.gui.desktop,ChemDoodle.uis.gui.imageDepot,ChemDoodle.lib.jQuery,document);
(function(a,h,j){a.DummyButton=function(a,e,g){this.id=a;this.icon=e;this.toggle=!1;this.tooltip=g?g:"";this.func=void 0};a=a.DummyButton.prototype=new a.Button;a.setup=function(){var a=this;this.getElement().click(function(){a.func()})};a.absorb=function(a){j("#"+this.id+"_icon").attr("src",h.getURI(a.icon));this.func=a.func}})(ChemDoodle.uis.gui.desktop,ChemDoodle.uis.gui.imageDepot,ChemDoodle.lib.jQuery);
(function(a){a.TextButton=function(a,j,k){this.id=a;this.toggle=!1;this.tooltip=j?j:"";this.func=k?k:void 0};a=a.TextButton.prototype=new a.Button;a.getSource=function(a){var j=[];this.toggle?(j.push('\x3cinput type\x3d"radio" name\x3d"'),j.push(a),j.push('" id\x3d"'),j.push(this.id),j.push('" title\x3d"'),j.push(this.tooltip),j.push('" /\x3e\x3clabel for\x3d"'),j.push(this.id),j.push('"\x3e'),j.push(this.tooltip),j.push("\x3c/label\x3e")):(j.push('\x3cbutton id\x3d"'),j.push(this.id),j.push('" onclick\x3d"return false;" title\x3d"'),
j.push(this.tooltip),j.push('"\x3e\x3clabel for\x3d"'),j.push(this.id),j.push('"\x3e'),j.push(this.tooltip),j.push("\x3c/label\x3e\x3c/button\x3e"));return j.join("")};a.check=function(){var a=this.getElement();a.prop("checked",!0);a.button("refresh")};a.uncheck=function(){var a=this.getElement();a.removeAttr("checked");a.button("refresh")}})(ChemDoodle.uis.gui.desktop,ChemDoodle.lib.jQuery);
(function(a,h,j,k,e,g,f,i,u,l,p,n){g.ToolbarManager=function(c){this.sketcher=c;this.buttonOpen=new i.Button(c.id+"_button_open",f.OPEN,"Open",function(){c.dialogManager.loadDialog.getTextArea().val("");c.dialogManager.loadDialog.getElement().dialog("open")});this.buttonSave=new i.Button(c.id+"_button_save",f.SAVE,"Save",function(){c.useServices?c.dialogManager.saveDialog.clear():c.oneMolecule?c.dialogManager.saveDialog.getTextArea().val(a.writeMOL(c.molecules[0])):c.lasso.isActive()&&c.dialogManager.saveDialog.getTextArea().val(a.writeMOL(c.lasso.getFirstMolecule()));
c.dialogManager.saveDialog.getElement().dialog("open")});this.buttonSearch=new i.Button(c.id+"_button_search",f.SEARCH,"Search",function(){c.dialogManager.searchDialog.getElement().dialog("open")});this.buttonCalculate=new i.Button(c.id+"_button_calculate",f.CALCULATE,"Calculate",function(){var a=c.oneMolecule?c.molecules[0]:c.lasso.getFirstMolecule();a&&h.calculate(a,{descriptors:"mf ef mw miw deg_unsat hba hbd rot electron pol_miller cmr tpsa vabc xlogp2 bertz".split(" ")},function(a){function e(a,
c,g){f.push(a);f.push(": ");for(a=a.length+2;30>a;a++)f.push(" ");f.push(c);f.push(" ");f.push(g);f.push("\n")}var f=[];e("Molecular Formula",a.mf,"");e("Empirical Formula",a.ef,"");e("Molecular Mass",a.mw,"amu");e("Monoisotopic Mass",a.miw,"amu");e("Degree of Unsaturation",a.deg_unsat,"");e("Hydrogen Bond Acceptors",a.hba,"");e("Hydrogen Bond Donors",a.hbd,"");e("Rotatable Bonds",a.rot,"");e("Total Electrons",a.rot,"");e("Molecular Polarizability",a.pol_miller,"A^3");e("Molar Refractivity",a.cmr,
"cm^3/mol");e("Polar Surface Area",a.tpsa,"A^2");e("vdW Volume",a.vabc,"A^3");e("logP",a.xlogp2,"");e("Complexity",a.bertz,"");c.dialogManager.calculateDialog.getTextArea().val(f.join(""));c.dialogManager.calculateDialog.getElement().dialog("open")})});this.buttonMove=new i.Button(c.id+"_button_move",f.MOVE,"Move",function(){c.stateManager.setState(c.stateManager.STATE_MOVE)});this.buttonMove.toggle=!0;this.buttonErase=new i.Button(c.id+"_button_erase",f.ERASE,"Erase",function(){c.stateManager.setState(c.stateManager.STATE_ERASE)});
this.buttonErase.toggle=!0;this.buttonClear=new i.Button(c.id+"_button_clear",f.CLEAR,"Clear",function(){var a=!0;if(c.oneMolecule){if(1===c.molecules[0].atoms.length){var f=c.molecules[0].atoms[0];"C"===f.label&&(0===f.charge&&-1===f.mass)&&(a=!1)}}else 0===c.molecules.length&&0===c.shapes.length&&(a=!1);a&&(c.stateManager.getCurrentState().clearHover(),c.lasso&&c.lasso.isActive()&&c.lasso.empty(),c.historyManager.pushUndo(new e.ClearAction(c)))});this.buttonClean=new i.Button(c.id+"_button_clean",
f.OPTIMIZE,"Clean",function(){var a=c.oneMolecule?c.molecules[0]:c.lasso.getFirstMolecule();if(a){var f=new j.JSONInterpreter;h._contactServer("optimize",{mol:f.molTo(a)},{dimension:2},function(g){g=f.molFrom(g.mol);var h=g.getCenter(),i=c.oneMolecule?new k.Point(c.width/2,c.height/2):a.getCenter();i.sub(h);for(var h=0,l=g.atoms.length;h<l;h++)g.atoms[h].add(i);c.historyManager.pushUndo(new e.ChangeCoordinatesAction(a.atoms,g.atoms))})}});this.makeLassoSet(this);this.makeScaleSet(this);this.makeHistorySet(this);
this.makeLabelSet(this);this.makeBondSet(this);this.makeRingSet(this);this.makeAttributeSet(this);this.makeShapeSet(this)};g=g.ToolbarManager.prototype;g.write=function(){var a=['\x3cdiv style\x3d"font-size:10px;"\x3e'],e=this.sketcher.id+"_main_group";this.sketcher.oneMolecule?a.push(this.buttonMove.getSource(e)):a.push(this.lassoSet.getSource(e));a.push(this.buttonClear.getSource());a.push(this.buttonErase.getSource(e));this.sketcher.useServices&&a.push(this.buttonClean.getSource());a.push(this.historySet.getSource());
a.push(this.scaleSet.getSource());a.push(this.buttonOpen.getSource());a.push(this.buttonSave.getSource());this.sketcher.useServices&&(a.push(this.buttonSearch.getSource()),a.push(this.buttonCalculate.getSource()));a.push("\x3cbr\x3e");a.push(this.labelSet.getSource(e));a.push(this.attributeSet.getSource(e));a.push(this.bondSet.getSource(e));a.push(this.ringSet.getSource(e));this.sketcher.oneMolecule||a.push(this.shapeSet.getSource(e));a.push("\x3c/div\x3e");n.getElementById(this.sketcher.id)?p("#"+
this.sketcher.id).before(a.join("")):n.write(a.join(""))};g.setup=function(){this.sketcher.oneMolecule?this.buttonMove.setup(!0):this.lassoSet.setup();this.buttonClear.setup();this.buttonErase.setup(!0);this.sketcher.useServices&&this.buttonClean.setup();this.historySet.setup();this.scaleSet.setup();this.buttonOpen.setup();this.buttonSave.setup();this.sketcher.useServices&&(this.buttonSearch.setup(),this.buttonCalculate.setup());this.labelSet.setup();this.attributeSet.setup();this.bondSet.setup();
this.ringSet.setup();this.sketcher.oneMolecule||this.shapeSet.setup();this.buttonSingle.select();this.buttonUndo.disable();this.buttonRedo.disable();!this.sketcher.oneMolecule&&this.sketcher.useServices&&(this.buttonClean.disable(),this.buttonCalculate.disable(),this.buttonSave.disable())};g.makeScaleSet=function(a){this.scaleSet=new i.ButtonSet(a.sketcher.id+"_buttons_scale");this.scaleSet.toggle=!1;this.buttonScalePlus=new i.Button(a.sketcher.id+"_button_scale_plus",f.ZOOM_IN,"Increase Scale",function(){a.sketcher.specs.scale*=
1.5;a.sketcher.checkScale();a.sketcher.repaint()});this.scaleSet.buttons.push(this.buttonScalePlus);this.buttonScaleMinus=new i.Button(a.sketcher.id+"_button_scale_minus",f.ZOOM_OUT,"Decrease Scale",function(){a.sketcher.specs.scale/=1.5;a.sketcher.checkScale();a.sketcher.repaint()});this.scaleSet.buttons.push(this.buttonScaleMinus)};g.makeLassoSet=function(a){this.lassoSet=new i.ButtonSet(a.sketcher.id+"_buttons_lasso");this.buttonLasso=new i.DummyButton(a.sketcher.id+"_button_lasso",f.LASSO,"Selection Tool");
this.lassoSet.buttons.push(this.buttonLasso);this.lassoSet.addDropDown("More Selection Tools");this.lassoSet.dropDown.buttonSet.buttons.push(new i.Button(a.sketcher.id+"_button_lasso_lasso",f.LASSO,"Lasso Tool",function(){a.sketcher.stateManager.setState(a.sketcher.stateManager.STATE_LASSO);a.sketcher.lasso.mode=u.Lasso.MODE_LASSO;0<a.sketcher.molecules.length&&!a.sketcher.lasso.isActive()&&a.sketcher.lasso.select(a.sketcher.molecules[a.sketcher.molecules.length-1].atoms,[])}));this.lassoSet.dropDown.buttonSet.buttons.push(new i.Button(a.sketcher.id+
"_button_lasso_shapes",f.LASSO_SHAPES,"Lasso Tool (shapes only)",function(){a.sketcher.stateManager.setState(a.sketcher.stateManager.STATE_LASSO);a.sketcher.lasso.mode=u.Lasso.MODE_LASSO_SHAPES;0<a.sketcher.shapes.length&&!a.sketcher.lasso.isActive()&&a.sketcher.lasso.select([],[a.sketcher.shapes[a.sketcher.shapes.length-1]])}));this.lassoSet.dropDown.buttonSet.buttons.push(new i.Button(a.sketcher.id+"_button_lasso_marquee",f.MARQUEE,"Marquee Tool",function(){a.sketcher.stateManager.setState(a.sketcher.stateManager.STATE_LASSO);
a.sketcher.lasso.mode=u.Lasso.MODE_RECTANGLE_MARQUEE;0<a.sketcher.molecules.length&&!a.sketcher.lasso.isActive()&&a.sketcher.lasso.select(a.sketcher.molecules[a.sketcher.molecules.length-1].atoms,[])}))};g.makeHistorySet=function(a){this.historySet=new i.ButtonSet(a.sketcher.id+"_buttons_history");this.historySet.toggle=!1;this.buttonUndo=new i.Button(a.sketcher.id+"_button_undo",f.UNDO,"Undo",function(){a.sketcher.historyManager.undo()});this.historySet.buttons.push(this.buttonUndo);this.buttonRedo=
new i.Button(a.sketcher.id+"_button_redo",f.REDO,"Redo",function(){a.sketcher.historyManager.redo()});this.historySet.buttons.push(this.buttonRedo)};g.makeLabelSet=function(a){this.labelSet=new i.ButtonSet(a.sketcher.id+"_buttons_label");this.buttonLabel=new i.DummyButton(a.sketcher.id+"_button_label",f.CARBON,"Set Label");this.labelSet.buttons.push(this.buttonLabel);this.labelSet.addDropDown("More Labels");this.labelSet.dropDown.buttonSet.buttons.push(new i.Button(a.sketcher.id+"_button_label_h",
f.HYDROGEN,"Hydrogen",function(){a.sketcher.stateManager.setState(a.sketcher.stateManager.STATE_LABEL);a.sketcher.stateManager.STATE_LABEL.label="H"}));this.labelSet.dropDown.buttonSet.buttons.push(new i.Button(a.sketcher.id+"_button_label_c",f.CARBON,"Carbon",function(){a.sketcher.stateManager.setState(a.sketcher.stateManager.STATE_LABEL);a.sketcher.stateManager.STATE_LABEL.label="C"}));this.labelSet.dropDown.defaultButton=this.labelSet.dropDown.buttonSet.buttons[this.labelSet.dropDown.buttonSet.buttons.length-
1];this.labelSet.dropDown.buttonSet.buttons.push(new i.Button(a.sketcher.id+"_button_label_n",f.NITROGEN,"Nitrogen",function(){a.sketcher.stateManager.setState(a.sketcher.stateManager.STATE_LABEL);a.sketcher.stateManager.STATE_LABEL.label="N"}));this.labelSet.dropDown.buttonSet.buttons.push(new i.Button(a.sketcher.id+"_button_label_o",f.OXYGEN,"Oxygen",function(){a.sketcher.stateManager.setState(a.sketcher.stateManager.STATE_LABEL);a.sketcher.stateManager.STATE_LABEL.label="O"}));this.labelSet.dropDown.buttonSet.buttons.push(new i.Button(a.sketcher.id+
"_button_label_f",f.FLUORINE,"Fluorine",function(){a.sketcher.stateManager.setState(a.sketcher.stateManager.STATE_LABEL);a.sketcher.stateManager.STATE_LABEL.label="F"}));this.labelSet.dropDown.buttonSet.buttons.push(new i.Button(a.sketcher.id+"_button_label_cl",f.CHLORINE,"Chlorine",function(){a.sketcher.stateManager.setState(a.sketcher.stateManager.STATE_LABEL);a.sketcher.stateManager.STATE_LABEL.label="Cl"}));this.labelSet.dropDown.buttonSet.buttons.push(new i.Button(a.sketcher.id+"_button_label_br",
f.BROMINE,"Bromine",function(){a.sketcher.stateManager.setState(a.sketcher.stateManager.STATE_LABEL);a.sketcher.stateManager.STATE_LABEL.label="Br"}));this.labelSet.dropDown.buttonSet.buttons.push(new i.Button(a.sketcher.id+"_button_label_i",f.IODINE,"Iodine",function(){a.sketcher.stateManager.setState(a.sketcher.stateManager.STATE_LABEL);a.sketcher.stateManager.STATE_LABEL.label="I"}));this.labelSet.dropDown.buttonSet.buttons.push(new i.Button(a.sketcher.id+"_button_label_p",f.PHOSPHORUS,"Phosphorus",
function(){a.sketcher.stateManager.setState(a.sketcher.stateManager.STATE_LABEL);a.sketcher.stateManager.STATE_LABEL.label="P"}));this.labelSet.dropDown.buttonSet.buttons.push(new i.Button(a.sketcher.id+"_button_label_s",f.SULFUR,"Sulfur",function(){a.sketcher.stateManager.setState(a.sketcher.stateManager.STATE_LABEL);a.sketcher.stateManager.STATE_LABEL.label="S"}));this.labelSet.dropDown.buttonSet.buttons.push(new i.Button(a.sketcher.id+"_button_label_pt",f.PERIODIC_TABLE,"Choose Symbol",function(){for(var e=
0,f=a.sketcher.dialogManager.periodicTableDialog.canvas.cells.length;e<f;e++){var g=a.sketcher.dialogManager.periodicTableDialog.canvas.cells[e];if(g.element.symbol===a.sketcher.stateManager.STATE_LABEL.label){a.sketcher.dialogManager.periodicTableDialog.canvas.selected=g;a.sketcher.dialogManager.periodicTableDialog.canvas.repaint();break}}a.sketcher.dialogManager.periodicTableDialog.getElement().dialog("open")}))};g.makeBondSet=function(a){this.bondSet=new i.ButtonSet(a.sketcher.id+"_buttons_bond");
this.buttonSingle=new i.Button(a.sketcher.id+"_button_bond_single",f.BOND_SINGLE,"Single Bond",function(){a.sketcher.stateManager.setState(a.sketcher.stateManager.STATE_NEW_BOND);a.sketcher.stateManager.STATE_NEW_BOND.bondOrder=1;a.sketcher.stateManager.STATE_NEW_BOND.stereo=k.Bond.STEREO_NONE});this.bondSet.buttons.push(this.buttonSingle);this.buttonRecessed=new i.Button(a.sketcher.id+"_button_bond_recessed",f.BOND_RECESSED,"Recessed Bond",function(){a.sketcher.stateManager.setState(a.sketcher.stateManager.STATE_NEW_BOND);
a.sketcher.stateManager.STATE_NEW_BOND.bondOrder=1;a.sketcher.stateManager.STATE_NEW_BOND.stereo=k.Bond.STEREO_RECESSED});this.bondSet.buttons.push(this.buttonRecessed);this.buttonProtruding=new i.Button(a.sketcher.id+"_button_bond_protruding",f.BOND_PROTRUDING,"Protruding Bond",function(){a.sketcher.stateManager.setState(a.sketcher.stateManager.STATE_NEW_BOND);a.sketcher.stateManager.STATE_NEW_BOND.bondOrder=1;a.sketcher.stateManager.STATE_NEW_BOND.stereo=k.Bond.STEREO_PROTRUDING});this.bondSet.buttons.push(this.buttonProtruding);
this.buttonDouble=new i.Button(a.sketcher.id+"_button_bond_double",f.BOND_DOUBLE,"Double Bond",function(){a.sketcher.stateManager.setState(a.sketcher.stateManager.STATE_NEW_BOND);a.sketcher.stateManager.STATE_NEW_BOND.bondOrder=2;a.sketcher.stateManager.STATE_NEW_BOND.stereo=k.Bond.STEREO_NONE});this.bondSet.buttons.push(this.buttonDouble);this.buttonBond=new i.DummyButton(a.sketcher.id+"_button_bond",f.BOND_TRIPLE,"Other Bond");this.bondSet.buttons.push(this.buttonBond);this.bondSet.addDropDown("More Bonds");
this.bondSet.dropDown.buttonSet.buttons.push(new i.Button(a.sketcher.id+"_button_bond_zero",f.BOND_ZERO,"Zero Bond (Ionic/Hydrogen)",function(){a.sketcher.stateManager.setState(a.sketcher.stateManager.STATE_NEW_BOND);a.sketcher.stateManager.STATE_NEW_BOND.bondOrder=0;a.sketcher.stateManager.STATE_NEW_BOND.stereo=k.Bond.STEREO_NONE}));this.bondSet.dropDown.buttonSet.buttons.push(new i.Button(a.sketcher.id+"_button_bond_half",f.BOND_HALF,"Half Bond",function(){a.sketcher.stateManager.setState(a.sketcher.stateManager.STATE_NEW_BOND);
a.sketcher.stateManager.STATE_NEW_BOND.bondOrder=0.5;a.sketcher.stateManager.STATE_NEW_BOND.stereo=k.Bond.STEREO_NONE}));this.bondSet.dropDown.buttonSet.buttons.push(new i.Button(a.sketcher.id+"_button_bond_resonance",f.BOND_RESONANCE,"Resonance Bond",function(){a.sketcher.stateManager.setState(a.sketcher.stateManager.STATE_NEW_BOND);a.sketcher.stateManager.STATE_NEW_BOND.bondOrder=1.5;a.sketcher.stateManager.STATE_NEW_BOND.stereo=k.Bond.STEREO_NONE}));this.bondSet.dropDown.buttonSet.buttons.push(new i.Button(a.sketcher.id+
"_button_bond_ambiguous_double",f.BOND_DOUBLE_AMBIGUOUS,"Ambiguous Double Bond",function(){a.sketcher.stateManager.setState(a.sketcher.stateManager.STATE_NEW_BOND);a.sketcher.stateManager.STATE_NEW_BOND.bondOrder=2;a.sketcher.stateManager.STATE_NEW_BOND.stereo=k.Bond.STEREO_AMBIGUOUS}));this.bondSet.dropDown.buttonSet.buttons.push(new i.Button(a.sketcher.id+"_button_bond_triple",f.BOND_TRIPLE,"Triple Bond",function(){a.sketcher.stateManager.setState(a.sketcher.stateManager.STATE_NEW_BOND);a.sketcher.stateManager.STATE_NEW_BOND.bondOrder=
3;a.sketcher.stateManager.STATE_NEW_BOND.stereo=k.Bond.STEREO_NONE}));this.bondSet.dropDown.defaultButton=this.bondSet.dropDown.buttonSet.buttons[this.bondSet.dropDown.buttonSet.buttons.length-1]};g.makeRingSet=function(a){this.ringSet=new i.ButtonSet(a.sketcher.id+"_buttons_ring");this.buttonCyclohexane=new i.Button(a.sketcher.id+"_button_ring_cyclohexane",f.CYCLOHEXANE,"Cyclohexane Ring",function(){a.sketcher.stateManager.setState(a.sketcher.stateManager.STATE_NEW_RING);a.sketcher.stateManager.STATE_NEW_RING.numSides=
6;a.sketcher.stateManager.STATE_NEW_RING.unsaturated=!1});this.ringSet.buttons.push(this.buttonCyclohexane);this.buttonBenzene=new i.Button(a.sketcher.id+"_button_ring_benzene",f.BENZENE,"Benzene Ring",function(){a.sketcher.stateManager.setState(a.sketcher.stateManager.STATE_NEW_RING);a.sketcher.stateManager.STATE_NEW_RING.numSides=6;a.sketcher.stateManager.STATE_NEW_RING.unsaturated=!0});this.ringSet.buttons.push(this.buttonBenzene);this.buttonRing=new i.DummyButton(a.sketcher.id+"_button_ring",
f.CYCLOPENTANE,"Other Ring");this.ringSet.buttons.push(this.buttonRing);this.ringSet.addDropDown("More Rings");this.ringSet.dropDown.buttonSet.buttons.push(new i.Button(a.sketcher.id+"_button_ring_cyclopropane",f.CYCLOPROPANE,"Cyclopropane Ring",function(){a.sketcher.stateManager.setState(a.sketcher.stateManager.STATE_NEW_RING);a.sketcher.stateManager.STATE_NEW_RING.numSides=3;a.sketcher.stateManager.STATE_NEW_RING.unsaturated=!1}));this.ringSet.dropDown.buttonSet.buttons.push(new i.Button(a.sketcher.id+
"_button_ring_cyclobutane",f.CYCLOBUTANE,"Cyclobutane Ring",function(){a.sketcher.stateManager.setState(a.sketcher.stateManager.STATE_NEW_RING);a.sketcher.stateManager.STATE_NEW_RING.numSides=4;a.sketcher.stateManager.STATE_NEW_RING.unsaturated=!1}));this.ringSet.dropDown.buttonSet.buttons.push(new i.Button(a.sketcher.id+"_button_ring_cyclopentane",f.CYCLOPENTANE,"Cyclopentane Ring",function(){a.sketcher.stateManager.setState(a.sketcher.stateManager.STATE_NEW_RING);a.sketcher.stateManager.STATE_NEW_RING.numSides=
5;a.sketcher.stateManager.STATE_NEW_RING.unsaturated=!1}));this.ringSet.dropDown.defaultButton=this.ringSet.dropDown.buttonSet.buttons[this.ringSet.dropDown.buttonSet.buttons.length-1];this.ringSet.dropDown.buttonSet.buttons.push(new i.Button(a.sketcher.id+"_button_ring_cycloheptane",f.CYCLOHEPTANE,"Cycloheptane Ring",function(){a.sketcher.stateManager.setState(a.sketcher.stateManager.STATE_NEW_RING);a.sketcher.stateManager.STATE_NEW_RING.numSides=7;a.sketcher.stateManager.STATE_NEW_RING.unsaturated=
!1}));this.ringSet.dropDown.buttonSet.buttons.push(new i.Button(a.sketcher.id+"_button_ring_cyclooctane",f.CYCLOOCTANE,"Cyclooctane Ring",function(){a.sketcher.stateManager.setState(a.sketcher.stateManager.STATE_NEW_RING);a.sketcher.stateManager.STATE_NEW_RING.numSides=8;a.sketcher.stateManager.STATE_NEW_RING.unsaturated=!1}))};g.makeAttributeSet=function(a){this.attributeSet=new i.ButtonSet(a.sketcher.id+"_buttons_attribute");this.buttonAttribute=new i.DummyButton(a.sketcher.id+"_button_attribute",
f.INCREASE_CHARGE,"Attributes");this.attributeSet.buttons.push(this.buttonAttribute);this.attributeSet.addDropDown("More Attributes");this.attributeSet.dropDown.buttonSet.buttons.push(new i.Button(a.sketcher.id+"_button_attribute_charge_increment",f.INCREASE_CHARGE,"Increase Charge",function(){a.sketcher.stateManager.setState(a.sketcher.stateManager.STATE_CHARGE);a.sketcher.stateManager.STATE_CHARGE.delta=1}));this.attributeSet.dropDown.buttonSet.buttons.push(new i.Button(a.sketcher.id+"_button_attribute_charge_decrement",
f.DECREASE_CHARGE,"Decrease Charge",function(){a.sketcher.stateManager.setState(a.sketcher.stateManager.STATE_CHARGE);a.sketcher.stateManager.STATE_CHARGE.delta=-1}));this.attributeSet.dropDown.buttonSet.buttons.push(new i.Button(a.sketcher.id+"_button_attribute_lonePair_increment",f.ADD_LONE_PAIR,"Add Lone Pair",function(){a.sketcher.stateManager.setState(a.sketcher.stateManager.STATE_LONE_PAIR);a.sketcher.stateManager.STATE_LONE_PAIR.delta=1}));this.attributeSet.dropDown.buttonSet.buttons.push(new i.Button(a.sketcher.id+
"_button_attribute_lonePair_decrement",f.REMOVE_LONE_PAIR,"Remove Lone Pair",function(){a.sketcher.stateManager.setState(a.sketcher.stateManager.STATE_LONE_PAIR);a.sketcher.stateManager.STATE_LONE_PAIR.delta=-1}));this.attributeSet.dropDown.buttonSet.buttons.push(new i.Button(a.sketcher.id+"_button_attribute_radical_increment",f.ADD_RADICAL,"Add Radical",function(){a.sketcher.stateManager.setState(a.sketcher.stateManager.STATE_RADICAL);a.sketcher.stateManager.STATE_RADICAL.delta=1}));this.attributeSet.dropDown.buttonSet.buttons.push(new i.Button(a.sketcher.id+
"_button_attribute_radical_decrement",f.REMOVE_RADICAL,"Remove Radical",function(){a.sketcher.stateManager.setState(a.sketcher.stateManager.STATE_RADICAL);a.sketcher.stateManager.STATE_RADICAL.delta=-1}));this.attributeSet.dropDown.buttonSet.buttons.push(new i.Button(a.sketcher.id+"_button_label_any",f.ANY_ELEMENT,"Any Element",function(){a.sketcher.stateManager.setState(a.sketcher.stateManager.STATE_ATOM_QUERY);a.sketcher.stateManager.STATE_ATOM_QUERY.mode=l.AtomQueryState.MODE_ANY}));this.attributeSet.dropDown.buttonSet.buttons.push(new i.Button(a.sketcher.id+
"_button_label_rgroup",f.RGROUP,"Rgroup",function(){a.sketcher.stateManager.setState(a.sketcher.stateManager.STATE_ATOM_QUERY);a.sketcher.stateManager.STATE_ATOM_QUERY.mode=l.AtomQueryState.MODE_RGROUP}))};g.makeShapeSet=function(a){this.shapeSet=new i.ButtonSet(a.sketcher.id+"_buttons_shape");this.buttonShape=new i.DummyButton(a.sketcher.id+"_button_shape",f.ARROW_SYNTHETIC,"Add Shape");this.shapeSet.buttons.push(this.buttonShape);this.shapeSet.addDropDown("More Shapes");this.shapeSet.dropDown.buttonSet.buttons.push(new i.Button(a.sketcher.id+
"_button_shape_arrow_synthetic",f.ARROW_SYNTHETIC,"Synthetic Arrow",function(){a.sketcher.stateManager.setState(a.sketcher.stateManager.STATE_SHAPE);a.sketcher.stateManager.STATE_SHAPE.shapeType=l.ShapeState.ARROW_SYNTHETIC}));this.shapeSet.dropDown.buttonSet.buttons.push(new i.Button(a.sketcher.id+"_button_shape_arrow_retrosynthetic",f.ARROW_RETROSYNTHETIC,"Retrosynthetic Arrow",function(){a.sketcher.stateManager.setState(a.sketcher.stateManager.STATE_SHAPE);a.sketcher.stateManager.STATE_SHAPE.shapeType=
l.ShapeState.ARROW_RETROSYNTHETIC}));this.shapeSet.dropDown.buttonSet.buttons.push(new i.Button(a.sketcher.id+"_button_shape_arrow_resonance",f.ARROW_RESONANCE,"Resonance Arrow",function(){a.sketcher.stateManager.setState(a.sketcher.stateManager.STATE_SHAPE);a.sketcher.stateManager.STATE_SHAPE.shapeType=l.ShapeState.ARROW_RESONANCE}));this.shapeSet.dropDown.buttonSet.buttons.push(new i.Button(a.sketcher.id+"_button_shape_arrow_equilibrium",f.ARROW_EQUILIBRIUM,"Equilibrium Arrow",function(){a.sketcher.stateManager.setState(a.sketcher.stateManager.STATE_SHAPE);
a.sketcher.stateManager.STATE_SHAPE.shapeType=l.ShapeState.ARROW_EQUILIBRIUM}));this.shapeSet.dropDown.buttonSet.buttons.push(new i.Button(a.sketcher.id+"_button_shape_pusher_1",f.PUSHER_SINGLE,"Single Electron Pusher",function(){a.sketcher.stateManager.setState(a.sketcher.stateManager.STATE_PUSHER);a.sketcher.stateManager.STATE_PUSHER.numElectron=1}));this.shapeSet.dropDown.buttonSet.buttons.push(new i.Button(a.sketcher.id+"_button_shape_pusher_2",f.PUSHER_DOUBLE,"Electron Pair Pusher",function(){a.sketcher.stateManager.setState(a.sketcher.stateManager.STATE_PUSHER);
a.sketcher.stateManager.STATE_PUSHER.numElectron=2}));this.shapeSet.dropDown.buttonSet.buttons.push(new i.Button(a.sketcher.id+"_button_shape_pusher_bond_forming",f.PUSHER_BOND_FORMING,"Bond Forming Pusher",function(){a.sketcher.stateManager.setState(a.sketcher.stateManager.STATE_PUSHER);a.sketcher.stateManager.STATE_PUSHER.numElectron=-1}));this.shapeSet.dropDown.buttonSet.buttons.push(new i.Button(a.sketcher.id+"_button_shape_charge_bracket",f.CHARGE_BRACKET,"Bracket",function(){a.sketcher.stateManager.setState(a.sketcher.stateManager.STATE_SHAPE);
a.sketcher.stateManager.STATE_SHAPE.shapeType=l.ShapeState.BRACKET;a.sketcher.repaint()}))}})(ChemDoodle,ChemDoodle.iChemLabs,ChemDoodle.io,ChemDoodle.structures,ChemDoodle.uis.actions,ChemDoodle.uis.gui,ChemDoodle.uis.gui.imageDepot,ChemDoodle.uis.gui.desktop,ChemDoodle.uis.tools,ChemDoodle.uis.states,ChemDoodle.lib.jQuery,document);
(function(a,h,j){j.Lasso=function(a){this.sketcher=a;this.atoms=[];this.shapes=[];this.bounds=void 0;this.mode=j.Lasso.MODE_LASSO;this.points=[]};j.Lasso.MODE_LASSO="lasso";j.Lasso.MODE_LASSO_SHAPES="shapes";j.Lasso.MODE_RECTANGLE_MARQUEE="rectangle";var k=j.Lasso.prototype;k.select=function(e,g){if(!this.block){h.SHIFT||this.empty();if(e)this.atoms=e.slice(0),this.shapes=g.slice(0);else{if(this.mode!==j.Lasso.MODE_LASSO_SHAPES){for(var f=[],i=0,k=this.sketcher.molecules.length;i<k;i++)for(var l=
this.sketcher.molecules[i],p=0,n=l.atoms.length;p<n;p++){var c=l.atoms[p];this.mode===j.Lasso.MODE_RECTANGLE_MARQUEE?2===this.points.length&&a.isBetween(c.x,this.points[0].x,this.points[1].x)&&a.isBetween(c.y,this.points[0].y,this.points[1].y)&&f.push(c):1<this.points.length&&a.isPointInPoly(this.points,c)&&f.push(c)}if(0===this.atoms.length)this.atoms=f;else{for(var o=[],i=0,k=this.atoms.length;i<k;i++)c=this.atoms[i],-1===f.indexOf(c)?o.push(c):c.isLassoed=!1;i=0;for(k=f.length;i<k;i++)-1===this.atoms.indexOf(f[i])&&
o.push(f[i]);this.atoms=o}}f=[];i=0;for(k=this.sketcher.shapes.length;i<k;i++){for(var l=this.sketcher.shapes[i],c=l.getPoints(),r=0<c.length,p=0,n=c.length;p<n;p++){var q=c[p];if(this.mode===j.Lasso.MODE_RECTANGLE_MARQUEE)if(2===this.points.length){if(!a.isBetween(q.x,this.points[0].x,this.points[1].x)||!a.isBetween(q.y,this.points[0].y,this.points[1].y)){r=!1;break}}else{r=!1;break}else if(1<this.points.length){if(!a.isPointInPoly(this.points,q)){r=!1;break}}else{r=!1;break}}r&&f.push(l)}if(0===
this.shapes.length)this.shapes=f;else{p=[];i=0;for(k=this.shapes.length;i<k;i++)l=this.shapes[i],-1===f.indexOf(l)?o.push(l):l.isLassoed=!1;i=0;for(k=f.length;i<k;i++)-1===this.shapes.indexOf(f[i])&&p.push(f[i]);this.shapes=p}}i=0;for(k=this.atoms.length;i<k;i++)this.atoms[i].isLassoed=!0;i=0;for(k=this.shapes.length;i<k;i++)this.shapes[i].isLassoed=!0;this.setBounds();this.bounds&&Infinity===this.bounds.minX&&this.empty();this.points=[];this.sketcher.stateManager.getCurrentState().clearHover();this.enableButtons();
this.sketcher.repaint()}};k.enableButtons=function(){this.sketcher.useServices&&(0<this.atoms.length?(this.sketcher.toolbarManager.buttonClean.enable(),this.sketcher.toolbarManager.buttonCalculate.enable(),this.sketcher.toolbarManager.buttonSave.enable()):(this.sketcher.toolbarManager.buttonClean.disable(),this.sketcher.toolbarManager.buttonCalculate.disable(),this.sketcher.toolbarManager.buttonSave.disable()))};k.setBounds=function(){if(this.isActive()){this.sketcher.repaint();this.bounds=new a.Bounds;
for(var e=0,g=this.atoms.length;e<g;e++)this.bounds.expand(this.atoms[e].getBounds());e=0;for(g=this.shapes.length;e<g;e++)this.bounds.expand(this.shapes[e].getBounds());this.bounds.minX-=5;this.bounds.minY-=5;this.bounds.maxX+=5;this.bounds.maxY+=5}else this.bounds=void 0};k.empty=function(){for(var a=0,g=this.atoms.length;a<g;a++)this.atoms[a].isLassoed=!1;a=0;for(g=this.shapes.length;a<g;a++)this.shapes[a].isLassoed=!1;this.atoms=[];this.shapes=[];this.bounds=void 0;this.enableButtons();this.sketcher.repaint()};
k.draw=function(a,g){a.strokeStyle="blue";a.lineWidth=0.5/g.scale;if(0<this.points.length)if(this.mode===j.Lasso.MODE_RECTANGLE_MARQUEE){if(2===this.points.length){var f=this.points[0],h=this.points[1];a.beginPath();a.rect(f.x,f.y,h.x-f.x,h.y-f.y);a.stroke()}}else if(1<this.points.length){a.beginPath();a.moveTo(this.points[0].x,this.points[0].y);f=1;for(h=this.points.length;f<h;f++)a.lineTo(this.points[f].x,this.points[f].y);a.closePath();a.stroke()}this.bounds&&(a.beginPath(),a.rect(this.bounds.minX,
this.bounds.minY,this.bounds.maxX-this.bounds.minX,this.bounds.maxY-this.bounds.minY),a.stroke())};k.isActive=function(){return 0<this.atoms.length||0<this.shapes.length};k.getFirstMolecule=function(){if(0<this.atoms.length)return this.sketcher.getMoleculeByAtom(this.atoms[0])};k.getAllPoints=function(){for(var a=this.atoms,g=0,f=this.shapes.length;g<f;g++)a=a.concat(this.shapes[g].getPoints());return a};k.addPoint=function(a){if(this.mode===j.Lasso.MODE_RECTANGLE_MARQUEE)if(2>this.points.length)this.points.push(a);
else{var g=this.points[1];g.x=a.x;g.y=a.y}else this.points.push(a)}})(ChemDoodle.math,ChemDoodle.monitor,ChemDoodle.uis.tools);
(function(a,h,j,k,e,g,f,i,u){a.SketcherCanvas=function(a,h,i,c){this.isMobile=void 0===c.isMobile?j.supports_touch():c.isMobile;this.useServices=void 0===c.useServices?!1:c.useServices;this.oneMolecule=void 0===c.oneMolecule?!1:c.oneMolecule;this.includeToolbar=void 0===c.includeToolbar?!0:c.includeToolbar;this.id=a;this.toolbarManager=new k.gui.ToolbarManager(this);if(this.includeToolbar){this.toolbarManager.write();var o=this;document.getElementById(this.id)?f("#"+a+"_button_attribute_lonePair_decrement_icon").load(function(){o.toolbarManager.setup()}):
f(u).load(function(){o.toolbarManager.setup()});this.dialogManager=new k.gui.DialogManager(this)}this.stateManager=new k.states.StateManager(this);this.historyManager=new k.actions.HistoryManager(this);a&&this.create(a,h,i);this.specs.atoms_circleDiameter_2D=7;this.specs.atoms_circleBorderWidth_2D=0;this.isHelp=!1;this.lastPinchScale=1;this.lastGestureRotate=0;this.inGesture=!1;this.oneMolecule?(a=new e.Molecule,a.atoms.push(new e.Atom),this.loadMolecule(a)):(this.startAtom=new e.Atom("C",-10,-10),
this.startAtom.isLone=!0,this.lasso=new g.Lasso(this))};a=a.SketcherCanvas.prototype=new a._Canvas;a.drawSketcherDecorations=function(a){a.save();a.translate(this.width/2,this.height/2);a.rotate(this.specs.rotateAngle);a.scale(this.specs.scale,this.specs.scale);a.translate(-this.width/2,-this.height/2);this.hovering&&this.hovering.drawDecorations(a,this.specs);this.startAtom&&(-10!=this.startAtom.x&&!this.isMobile)&&this.startAtom.draw(a,this.specs);this.tempAtom&&(a.strokeStyle="#00FF00",a.fillStyle=
"#00FF00",a.lineWidth=1,a.beginPath(),a.moveTo(this.hovering.x,this.hovering.y),h.contextHashTo(a,this.hovering.x,this.hovering.y,this.tempAtom.x,this.tempAtom.y,2,2),a.stroke(),"C"===this.tempAtom.label?(a.beginPath(),a.arc(this.tempAtom.x,this.tempAtom.y,3,0,2*i.PI,!1),a.fill()):(a.textAlign="center",a.textBaseline="middle",a.font=h.getFontString(this.specs.atoms_font_size_2D,this.specs.atoms_font_families_2D,this.specs.atoms_font_bold_2D,this.specs.atoms_font_italic_2D),a.fillText(this.tempAtom.label,
this.tempAtom.x,this.tempAtom.y)),this.tempAtom.isOverlap&&(a.strokeStyle="#C10000",a.lineWidth=1.2,a.beginPath(),a.arc(this.tempAtom.x,this.tempAtom.y,7,0,2*i.PI,!1),a.stroke()));if(this.tempRing){a.strokeStyle="#00FF00";a.fillStyle="#00FF00";a.lineWidth=1;a.beginPath();if(this.hovering instanceof e.Atom){a.moveTo(this.hovering.x,this.hovering.y);h.contextHashTo(a,this.hovering.x,this.hovering.y,this.tempRing[0].x,this.tempRing[0].y,2,2);for(var f=1,g=this.tempRing.length;f<g;f++)h.contextHashTo(a,
this.tempRing[f-1].x,this.tempRing[f-1].y,this.tempRing[f].x,this.tempRing[f].y,2,2);h.contextHashTo(a,this.tempRing[this.tempRing.length-1].x,this.tempRing[this.tempRing.length-1].y,this.hovering.x,this.hovering.y,2,2)}else if(this.hovering instanceof e.Bond){var f=this.hovering.a2,c=this.hovering.a1;this.tempRing[0]===this.hovering.a1&&(f=this.hovering.a1,c=this.hovering.a2);a.moveTo(f.x,f.y);h.contextHashTo(a,f.x,f.y,this.tempRing[1].x,this.tempRing[1].y,2,2);f=2;for(g=this.tempRing.length;f<g;f++)h.contextHashTo(a,
this.tempRing[f-1].x,this.tempRing[f-1].y,this.tempRing[f].x,this.tempRing[f].y,2,2);h.contextHashTo(a,this.tempRing[this.tempRing.length-1].x,this.tempRing[this.tempRing.length-1].y,c.x,c.y,2,2)}a.stroke();a.strokeStyle="#C10000";a.lineWidth=1.2;f=0;for(g=this.tempRing.length;f<g;f++)this.tempRing[f].isOverlap&&(a.beginPath(),a.arc(this.tempRing[f].x,this.tempRing[f].y,7,0,2*i.PI,!1),a.stroke())}this.lasso&&this.lasso.draw(a,this.specs);this.stateManager.getCurrentState().draw&&this.stateManager.getCurrentState().draw(a);
a.restore()};a.drawChildExtras=function(a){this.drawSketcherDecorations(a);if(!this.hideHelp){var f=new e.Point(this.width-20,20),g=a.createRadialGradient(f.x,f.y,10,f.x,f.y,2);g.addColorStop(0,"#00680F");g.addColorStop(1,"#FFFFFF");a.fillStyle=g;a.beginPath();a.arc(f.x,f.y,10,0,2*i.PI,!1);a.fill();this.isHelp&&(a.lineWidth=2,a.strokeStyle="black",a.stroke());a.fillStyle=this.isHelp?"red":"black";a.textAlign="center";a.textBaseline="middle";a.font="14px sans-serif";a.fillText("?",f.x,f.y)}this.paidToHideTrademark||
(a.font="14px sans-serif",f=a.measureText("ChemDoodle").width,a.textAlign="left",a.textBaseline="bottom",a.fillStyle="rgba(0, 60, 0, 0.5)",a.fillText("ChemDoodle",this.width-f-13,this.height-4),a.font="8px sans-serif",a.fillText("\u00ae",this.width-13,this.height-12))};a.scaleEvent=function(a){a.op=new e.Point(a.p.x,a.p.y);1!==this.specs.scale&&(a.p.x=this.width/2+(a.p.x-this.width/2)/this.specs.scale,a.p.y=this.height/2+(a.p.y-this.height/2)/this.specs.scale)};a.checkScale=function(){0.5>this.specs.scale?
this.specs.scale=0.5:10<this.specs.scale&&(this.specs.scale=10)};a.click=function(a){this.scaleEvent(a);this.stateManager.getCurrentState().click(a)};a.rightclick=function(a){this.scaleEvent(a);this.stateManager.getCurrentState().rightclick(a)};a.dblclick=function(a){this.scaleEvent(a);this.stateManager.getCurrentState().dblclick(a)};a.mousedown=function(a){this.scaleEvent(a);this.stateManager.getCurrentState().mousedown(a)};a.rightmousedown=function(a){this.scaleEvent(a);this.stateManager.getCurrentState().rightmousedown(a)};
a.mousemove=function(a){this.isHelp=!1;10>a.p.distance(new e.Point(this.width-20,20))&&(this.isHelp=!0);this.scaleEvent(a);this.stateManager.getCurrentState().mousemove(a)};a.mouseout=function(a){this.scaleEvent(a);this.stateManager.getCurrentState().mouseout(a)};a.mouseover=function(a){this.scaleEvent(a);this.stateManager.getCurrentState().mouseover(a)};a.mouseup=function(a){this.scaleEvent(a);this.stateManager.getCurrentState().mouseup(a)};a.rightmouseup=function(a){this.scaleEvent(a);this.stateManager.getCurrentState().rightmouseup(a)};
a.mousewheel=function(a,e){this.scaleEvent(a);this.stateManager.getCurrentState().mousewheel(a,e)};a.drag=function(a){this.scaleEvent(a);this.stateManager.getCurrentState().drag(a)};a.keydown=function(a){this.scaleEvent(a);this.stateManager.getCurrentState().keydown(a)};a.keypress=function(a){this.scaleEvent(a);this.stateManager.getCurrentState().keypress(a)};a.keyup=function(a){this.scaleEvent(a);this.stateManager.getCurrentState().keyup(a)};a.touchstart=function(a){if(a.originalEvent.touches&&1<
a.originalEvent.touches.length){if(this.tempAtom||this.tempRing)this.hovering=this.tempRing=this.tempAtom=void 0,this.repaint();this.lastPoint=void 0}else this.scaleEvent(a),this.stateManager.getCurrentState().mousemove(a),this.stateManager.getCurrentState().mousedown(a)};a.touchmove=function(a){this.scaleEvent(a);this.inGesture||this.stateManager.getCurrentState().drag(a)};a.touchend=function(a){this.scaleEvent(a);this.stateManager.getCurrentState().mouseup(a);this.hovering&&(this.stateManager.getCurrentState().clearHover(),
this.repaint())};a.gesturechange=function(a){this.inGesture=!0;if(1!==a.originalEvent.scale-this.lastPinchScale){if(!this.lasso||!this.lasso.isActive())this.specs.scale*=a.originalEvent.scale/this.lastPinchScale,this.checkScale();this.lastPinchScale=a.originalEvent.scale}if(0!==this.lastGestureRotate-a.originalEvent.rotation){var f=(this.lastGestureRotate-a.originalEvent.rotation)/180*i.PI;if(this.parentAction){this.parentAction.dif+=f;for(var g=0,c=this.parentAction.ps.length;g<c;g++){var h=this.parentAction.ps[g],
j=this.parentAction.center.distance(h),q=this.parentAction.center.angle(h)+f;h.x=this.parentAction.center.x+j*i.cos(q);h.y=this.parentAction.center.y-j*i.sin(q)}g=0;for(c=this.molecules.length;g<c;g++)this.molecules[g].check();this.lasso&&this.lasso.isActive()&&this.lasso.setBounds()}else g=this.lasso&&this.lasso.isActive()?this.lasso.getAllPoints():this.getAllPoints(),c=this.lasso&&this.lasso.isActive()?new e.Point((this.lasso.bounds.minX+this.lasso.bounds.maxX)/2,(this.lasso.bounds.minY+this.lasso.bounds.maxY)/
2):new e.Point(this.width/2,this.height/2),this.parentAction=new k.actions.RotateAction(g,f,c),this.historyManager.pushUndo(this.parentAction);this.lastGestureRotate=a.originalEvent.rotation}this.repaint()};a.gestureend=function(){this.inGesture=!1;this.lastPinchScale=1;this.lastGestureRotate=0;this.parentAction=void 0}})(ChemDoodle,ChemDoodle.extensions,ChemDoodle.featureDetection,ChemDoodle.uis,ChemDoodle.structures,ChemDoodle.uis.tools,ChemDoodle.lib.jQuery,Math,window);
(function(a,h,j,k,e,g){e._State3D=function(){};a=e._State3D.prototype;a.setup=function(a){this.editor=a};a.enter=function(){this.innerenter&&this.innerenter()};a.exit=function(){this.innerexit&&this.innerexit()};a.click=function(a){this.innerclick&&this.innerclick(a)};a.rightclick=function(a){this.innerrightclick&&this.innerrightclick(a)};a.dblclick=function(a){this.innerdblclick&&this.innerdblclick(a)};a.mousedown=function(a){this.editor.defaultmousedown(a);this.editor.isHelp||this.editor.isMobile&&
10>a.p.distance(new g.Point(this.editor.width-20,20))?(this.editor.isHelp=!1,this.editor.lastPoint=void 0,this.editor.repaint(),window.open("http://web.chemdoodle.com/demos/3d-editor")):this.innermousedown&&this.innermousedown(a)};a.rightmousedown=function(a){this.innerrightmousedown&&this.innerrightmousedown(a);this.editor.defaultrightmousedown(a)};a.mousemove=function(a){this.innermousemove&&this.innermousemove(a);this.editor.repaint()};a.mouseout=function(a){this.innermouseout&&this.innermouseout(a)};
a.mouseover=function(a){this.innermouseover&&this.innermouseover(a)};a.mouseup=function(a){this.innermouseup&&this.innermouseup(a);this.editor.defaultmouseup(a)};a.rightmouseup=function(a){this.innerrightmouseup&&this.innerrightmouseup(a)};a.mousewheel=function(a,e){this.innermousewheel?this.innermousewheel(a):this.editor.defaultmousewheel(a,e)};a.drag=function(a){this.innerdrag?this.innerdrag(a):this.editor.defaultdrag(a)};a.keydown=function(a){j.META&&(90===a.which?this.editor.historyManager.undo():
89===a.which?this.editor.historyManager.redo():83===a.which?this.editor.toolbarManager.buttonSave.getElement().click():79===a.which?this.editor.toolbarManager.buttonOpen.getElement().click():78===a.which?this.editor.toolbarManager.buttonClear.getElement().click():187===a.which||61===a.which?this.editor.toolbarManager.buttonScalePlus.getElement().click():(189===a.which||109===a.which)&&this.editor.toolbarManager.buttonScaleMinus.getElement().click());this.innerkeydown&&this.innerkeydown(a)};a.keypress=
function(a){this.innerkeypress&&this.innerkeypress(a)};a.keyup=function(a){this.innerkeyup&&this.innerkeyup(a)}})(ChemDoodle,ChemDoodle.math,ChemDoodle.monitor,ChemDoodle.uis.actions,ChemDoodle.uis.states,ChemDoodle.structures,ChemDoodle.SYMBOLS,Math,ChemDoodle.lib.mat4);
(function(a,h,j,k,e){h.MeasureState3D=function(a){this.setup(a);this.selectedAtoms=[]};h=h.MeasureState3D.prototype=new h._State3D;h.numToSelect=2;h.reset=function(){for(var a=0,e=this.selectedAtoms.length;a<e;a++)this.selectedAtoms[a].isSelected=!1;this.selectedAtoms=[];this.editor.repaint()};h.innerenter=function(){this.reset()};h.innerexit=function(){this.reset()};h.innermousemove=function(a){this.hoveredAtom&&(this.hoveredAtom.isHover=!1,this.hoveredAtom=void 0);if((a=this.editor.pick(a.p.x,a.p.y,
!0,!1))&&a instanceof j.Atom)this.hoveredAtom=a,a.isHover=!0;this.editor.repaint()};h.innermousedown=function(g){this.editor.isMobile&&this.innermousemove(g);if(this.hoveredAtom){this.hoveredAtom.isHover=!1;if(this.hoveredAtom.isSelected){var f=this.hoveredAtom;this.selectedAtoms=e.grep(this.selectedAtoms,function(a){return a!==f})}else this.selectedAtoms.push(this.hoveredAtom);this.hoveredAtom.isSelected=!this.hoveredAtom.isSelected;this.hoveredAtom=void 0;this.editor.repaint()}if(this.selectedAtoms.length===
this.numToSelect){var h;switch(this.numToSelect){case 2:h=new k.Distance(this.selectedAtoms[0],this.selectedAtoms[1]);break;case 3:h=new k.Angle(this.selectedAtoms[0],this.selectedAtoms[1],this.selectedAtoms[2]);break;case 4:h=new k.Torsion(this.selectedAtoms[0],this.selectedAtoms[1],this.selectedAtoms[2],this.selectedAtoms[3])}this.reset();h&&this.editor.historyManager.pushUndo(new a.AddShapeAction(this.editor,h))}}})(ChemDoodle.uis.actions,ChemDoodle.uis.states,ChemDoodle.structures,ChemDoodle.structures.d3,
ChemDoodle.lib.jQuery);(function(a){a.ViewState3D=function(a){this.setup(a)};a.ViewState3D.prototype=new a._State3D})(ChemDoodle.uis.states);(function(a){a.StateManager3D=function(h){this.STATE_VIEW=new a.ViewState3D(h);this.STATE_MEASURE=new a.MeasureState3D(h);var j=this.STATE_VIEW;this.setState=function(a){a!==j&&(j.exit(),j=a,j.enter())};this.getCurrentState=function(){return j}}})(ChemDoodle.uis.states);
(function(a,h,j,k,e,g,f,i,u,l,p,n){g.ToolbarManager3D=function(c){this.editor=c;this.buttonOpen=new i.Button(c.id+"_button_open",f.OPEN,"Open",function(){c.dialogManager.loadDialog.getTextArea().val("");c.dialogManager.loadDialog.getElement().dialog("open")});this.buttonSave=new i.Button(c.id+"_button_save",f.SAVE,"Save",function(){c.useServices?c.dialogManager.saveDialog.clear():c.dialogManager.saveDialog.getTextArea().val(a.writeMOL(c.molecules[0]));c.dialogManager.saveDialog.getElement().dialog("open")});
this.buttonSearch=new i.Button(c.id+"_button_search",f.SEARCH,"Search",function(){c.dialogManager.searchDialog.getElement().dialog("open")});this.buttonCalculate=new i.Button(c.id+"_button_calculate",f.CALCULATE,"Calculate",function(){var a=c.molecules[0];a&&h.calculate(a,{descriptors:"mf ef mw miw deg_unsat hba hbd rot electron pol_miller cmr tpsa vabc xlogp2 bertz".split(" ")},function(a){function e(a,c,g){f.push(a);f.push(": ");for(a=a.length+2;30>a;a++)f.push(" ");f.push(c);f.push(" ");f.push(g);
f.push("\n")}var f=[];e("Molecular Formula",a.mf,"");e("Empirical Formula",a.ef,"");e("Molecular Mass",a.mw,"amu");e("Monoisotopic Mass",a.miw,"amu");e("Degree of Unsaturation",a.deg_unsat,"");e("Hydrogen Bond Acceptors",a.hba,"");e("Hydrogen Bond Donors",a.hbd,"");e("Rotatable Bonds",a.rot,"");e("Total Electrons",a.rot,"");e("Molecular Polarizability",a.pol_miller,"A^3");e("Molar Refractivity",a.cmr,"cm^3/mol");e("Polar Surface Area",a.tpsa,"A^2");e("vdW Volume",a.vabc,"A^3");e("logP",a.xlogp2,"");
e("Complexity",a.bertz,"");c.dialogManager.calculateDialog.getTextArea().val(f.join(""));c.dialogManager.calculateDialog.getElement().dialog("open")})});this.buttonTransform=new i.Button(c.id+"_button_transform",f.PERSPECTIVE,"Transform",function(){c.stateManager.setState(c.stateManager.STATE_VIEW)});this.buttonTransform.toggle=!0;this.buttonSettings=new i.Button(c.id+"_button_specifications",f.SETTINGS,"Visual Specifications",function(){c.dialogManager.specsDialog.update(c.specs);c.dialogManager.specsDialog.getElement().dialog("open")});
this.buttonAnimation=new i.Button(c.id+"_button_animation",f.ANIMATION,"Animations",function(){c.stateManager.setState(c.stateManager.STATE_MOVE)});this.buttonClear=new i.Button(c.id+"_button_clear",f.CLEAR,"Clear",function(){c.historyManager.pushUndo(new e.ClearAction(c))});this.buttonClean=new i.Button(c.id+"_button_clean",f.OPTIMIZE,"Clean",function(){var a=c.molecules[0];a&&h.optimize(a,{dimension:3},function(a){c.historyManager.pushUndo(new e.SwitchMoleculeAction(c,a))})});this.makeScaleSet(this);
this.makeHistorySet(this);this.makeMeasurementsSet(this)};j=g.ToolbarManager3D.prototype;j.write=function(){var a=['\x3cdiv style\x3d"font-size:10px;"\x3e'],e=this.editor.id+"_main_group";a.push(this.historySet.getSource());a.push(this.scaleSet.getSource());a.push(this.buttonOpen.getSource());a.push(this.buttonSave.getSource());this.editor.useServices&&(a.push(this.buttonSearch.getSource()),a.push(this.buttonCalculate.getSource()));a.push("\x3cbr\x3e");a.push(this.buttonTransform.getSource(e));a.push(this.buttonSettings.getSource());
a.push(this.measurementsSet.getSource(e));a.push(this.buttonClear.getSource());this.editor.useServices&&a.push(this.buttonClean.getSource());a.push("\x3c/div\x3e");n.getElementById(this.editor.id)?p("#"+this.editor.id).before(a.join("")):n.write(a.join(""))};j.setup=function(){this.buttonTransform.setup(!0);this.buttonSettings.setup();this.measurementsSet.setup();this.buttonClear.setup();this.editor.useServices&&this.buttonClean.setup();this.historySet.setup();this.scaleSet.setup();this.buttonOpen.setup();
this.buttonSave.setup();this.editor.useServices&&(this.buttonSearch.setup(),this.buttonCalculate.setup());this.buttonTransform.select();this.buttonUndo.disable();this.buttonRedo.disable()};j.makeScaleSet=function(a){this.scaleSet=new i.ButtonSet(a.editor.id+"_buttons_scale");this.scaleSet.toggle=!1;this.buttonScalePlus=new i.Button(a.editor.id+"_button_scale_plus",f.ZOOM_IN,"Increase Scale",function(){a.editor.mousewheel(null,-10)});this.scaleSet.buttons.push(this.buttonScalePlus);this.buttonScaleMinus=
new i.Button(a.editor.id+"_button_scale_minus",f.ZOOM_OUT,"Decrease Scale",function(){a.editor.mousewheel(null,10)});this.scaleSet.buttons.push(this.buttonScaleMinus)};j.makeHistorySet=function(a){this.historySet=new i.ButtonSet(a.editor.id+"_buttons_history");this.historySet.toggle=!1;this.buttonUndo=new i.Button(a.editor.id+"_button_undo",f.UNDO,"Undo",function(){a.editor.historyManager.undo()});this.historySet.buttons.push(this.buttonUndo);this.buttonRedo=new i.Button(a.editor.id+"_button_redo",
f.REDO,"Redo",function(){a.editor.historyManager.redo()});this.historySet.buttons.push(this.buttonRedo)};j.makeMeasurementsSet=function(a){this.measurementsSet=new i.ButtonSet(a.editor.id+"_buttons_measurements");this.buttonDistance=new i.Button(a.editor.id+"_button_distance",f.DISTANCE,"Distance",function(){a.editor.stateManager.STATE_MEASURE.numToSelect=2;a.editor.stateManager.STATE_MEASURE.reset();a.editor.stateManager.setState(a.editor.stateManager.STATE_MEASURE)});this.measurementsSet.buttons.push(this.buttonDistance);
this.buttonAngle=new i.Button(a.editor.id+"_button_angle",f.ANGLE,"Angle",function(){a.editor.stateManager.STATE_MEASURE.numToSelect=3;a.editor.stateManager.STATE_MEASURE.reset();a.editor.stateManager.setState(a.editor.stateManager.STATE_MEASURE)});this.measurementsSet.buttons.push(this.buttonAngle);this.buttonTorsion=new i.Button(a.editor.id+"_button_torsion",f.TORSION,"Torsion",function(){a.editor.stateManager.STATE_MEASURE.numToSelect=4;a.editor.stateManager.STATE_MEASURE.reset();a.editor.stateManager.setState(a.editor.stateManager.STATE_MEASURE)});
this.measurementsSet.buttons.push(this.buttonTorsion)}})(ChemDoodle,ChemDoodle.iChemLabs,ChemDoodle.io,ChemDoodle.structures,ChemDoodle.uis.actions,ChemDoodle.uis.gui,ChemDoodle.uis.gui.imageDepot,ChemDoodle.uis.gui.desktop,ChemDoodle.uis.tools,ChemDoodle.uis.states,ChemDoodle.lib.jQuery,document);
(function(a,h,j,k){h.SpecsDialog=function(a,g){this.editor=a;this.id=this.editor.id+g};a=h.SpecsDialog.prototype=new h.Dialog;a.title="Visual Specifications";a.makeProjectionSet=function(a){this.projectionSet=new h.ButtonSet(a.id+"_projection_group");this.buttonPerspective=new h.TextButton(a.id+"_button_Perspective","Perspective",function(){a.editor.specs.projectionPerspective_3D=!0;a.editor.updateScene();a.update(editor.specs)});this.projectionSet.buttons.push(this.buttonPerspective);this.buttonOrthographic=
new h.TextButton(a.id+"_button_Orthographic","Orthographic",function(){a.editor.specs.projectionPerspective_3D=!1;a.editor.updateScene(a);a.update(editor.specs)});this.projectionSet.buttons.push(this.buttonOrthographic)};a.makeAtomColorSet=function(a){this.atomColorSet=new h.ButtonSet(a.id+"_atom_color_group");this.atomColorSet.toggle=!0;this.buttonJmolColors=new h.TextButton(a.id+"_button_Jmol_Colors","Jmol",function(){a.editor.specs.atoms_useJMOLColors=!0;a.editor.specs.atoms_usePYMOLColors=!1;
a.editor.updateScene();a.update(editor.specs)});this.atomColorSet.buttons.push(this.buttonJmolColors);this.buttonPymolColors=new h.TextButton(a.id+"_button_PyMOL_Colors","PyMOL",function(){a.editor.specs.atoms_usePYMOLColors=!0;a.editor.specs.atoms_useJMOLColors=!1;a.editor.updateScene();a.update(editor.specs)});this.atomColorSet.buttons.push(this.buttonPymolColors)};a.makeBondColorSet=function(a){this.bondColorSet=new h.ButtonSet(a.id+"_bond_color_group");this.bondColorSet.toggle=!0;this.buttonJmolBondColors=
new h.TextButton(a.id+"_button_Jmol_Bond_Colors","Jmol",function(){a.editor.specs.bonds_useJMOLColors=!0;a.editor.specs.bonds_usePYMOLColors=!1;a.editor.updateScene();a.update(editor.specs)});this.bondColorSet.buttons.push(this.buttonJmolBondColors);this.buttonPymolBondColors=new h.TextButton(a.id+"_button_PyMOL_Bond_Colors","PyMOL",function(){a.editor.specs.bonds_usePYMOLColors=!0;a.editor.specs.bonds_useJMOLColors=!1;a.editor.updateScene();a.update(editor.specs)});this.bondColorSet.buttons.push(this.buttonPymolBondColors)};
a.makeCompassPositionSet=function(a){this.compassPositionSet=new h.ButtonSet(a.id+"_compass_position_group");this.buttonCompassCorner=new h.TextButton(a.id+"_button_compass_corner","Corner",function(){a.editor.specs.compass_type_3D=0;a.editor.specs.compass_size_3D=50;a.editor.setupScene();a.editor.updateScene();a.update(editor.specs)});this.compassPositionSet.buttons.push(this.buttonCompassCorner);this.buttonCompassOrigin=new h.TextButton(a.id+"_button_compass_origin","Origin",function(){a.editor.specs.compass_type_3D=
1;a.editor.specs.compass_size_3D=150;a.editor.setupScene();a.editor.updateScene();a.update(editor.specs)});this.compassPositionSet.buttons.push(this.buttonCompassOrigin)};a.makeFogModeSet=function(a){this.fogModeSet=new h.ButtonSet(a.id+"_fog_mode_group");this.buttonFogMode0=new h.TextButton(a.id+"_button_fog_mode_0","No Fogging",function(){a.editor.specs.fog_mode_3D=0;a.editor.updateScene();a.update(editor.specs)});this.fogModeSet.buttons.push(this.buttonFogMode0);this.buttonFogMode1=new h.TextButton(a.id+
"_button_fog_mode_1","Linear",function(){a.editor.specs.fog_mode_3D=1;a.editor.updateScene();a.update(editor.specs)});this.fogModeSet.buttons.push(this.buttonFogMode1);this.buttonFogMode2=new h.TextButton(a.id+"_button_fog_mode_2","Exponential",function(){a.editor.specs.fog_mode_3D=2;a.editor.updateScene();a.update(editor.specs)});this.fogModeSet.buttons.push(this.buttonFogMode2);this.buttonFogMode3=new h.TextButton(a.id+"_button_fog_mode_3","Exponential\x26sup2;",function(){a.editor.specs.fog_mode_3D=
3;a.editor.updateScene();a.update(editor.specs)});this.fogModeSet.buttons.push(this.buttonFogMode3)};a.setup=function(a,g){this.makeProjectionSet(this);this.bgcolor=new h.ColorPicker(this.id+"_bgcolor","Background Color: ",function(f){g.specs.backgroundColor=f;g.setupScene();g.repaint();a.update(g.specs)});this.makeFogModeSet(this);this.fogcolor=new h.ColorPicker(this.id+"_fogcolor","Fog Color: ",function(f){g.specs.fog_color_3D=f;g.setupScene();g.repaint();a.update(g.specs)});this.atomsDisplayToggle=
new h.CheckBox(this.id+"_atoms_display_toggle","Display atoms",function(){g.specs.atoms_display=!g.specs.atoms_display;g.updateScene();a.update(g.specs)},!0);this.atomcolor=new h.ColorPicker(this.id+"_atomcolor","Atom Color: ",function(f){g.specs.atoms_color=f;g.setupScene();g.repaint();a.update(g.specs)});this.makeAtomColorSet(this);this.atomColorSetToggle=new h.CheckBox(this.id+"_atom_color_group_toggle","Color Schemes",function(){a.buttonJmolColors.getElement().prop("disabled")?(a.atomColorSet.enable(),
g.specs.atoms_useJMOLColors=!0):(a.atomColorSet.disable(),g.specs.atoms_useJMOLColors=!1,g.specs.atoms_usePYMOLColors=!1,a.buttonJmolColors.uncheck(),a.buttonPymolColors.uncheck());g.updateScene();a.update(g.specs)},!1);this.vdwToggle=new h.CheckBox(this.id+"_vdw_toggle","Use VDW Diameters",function(){g.specs.atoms_useVDWDiameters_3D=!g.specs.atoms_useVDWDiameters_3D;g.updateScene();a.update(g.specs)},!1);this.atomsNonBondedAsStarsToggle=new h.CheckBox(this.id+"_non_bonded_as_stars_toggle","Non-bonded as stars",
[truncated: 19,992 more chars]
