# Supplementary material for: HIVprotI: an integrated web based platform for prediction and design of HIV proteins inhibitors
Source: J Cheminform. 2018 Mar 9;10:12. doi: 10.1186/s13321-018-0266-y (PMC5845081; doi:10.1186/s13321-018-0266-y)
Supplement: Supplementary file 2 — Additional file 2. Source code of HIVProtI web server. [file 13321_2018_266_MOESM2_ESM.zip › HIVprotI_Source-code/hivprotI/cdw/tests/ChemDoodleWeb-tests.js]

//
// ChemDoodle Web Components 6.0.1
//
// http://web.chemdoodle.com
//
// Copyright 2009-2014 iChemLabs, LLC.  All rights reserved.
//
// The ChemDoodle Web Components library is licensed under version 3
// of the GNU GENERAL PUBLIC LICENSE.
//
// You may redistribute it and/or modify it under the terms of the
// GNU General Public License as published by the Free Software Foundation,
// either version 3 of the License, or (at your option) any later version.
//
// This program is distributed in the hope that it will be useful,
// but WITHOUT ANY WARRANTY; without even the implied warranty of
// MERCHANTABILITY or FITNESS FOR A PARTICULAR PURPOSE.  See the
// GNU General Public License for more details.
//
// You should have received a copy of the GNU General Public License
// along with this program.  If not, see <http://www.gnu.org/licenses/>.
//
// Please contact iChemLabs <http://www.ichemlabs.com/contact-us> for
// alternate licensing options.
//
var benzene = 'Molecule Name\n  CHEMDOOD07040913283D 0   0.00000     0.00000     0\n[Insert Comment Here]\n 12 12  0  0  0  0  0  0  0  0  1 V2000\n    0.0000    1.0000    0.0000   C 0  0  0  2  0  0  0  0  0  0  0  0\n   -0.8660    0.5000    0.0000   C 0  0  0  2  0  0  0  0  0  0  0  0\n   -0.8660   -0.5000    0.0000   C 0  0  0  2  0  0  0  0  0  0  0  0\n    0.0000   -1.0000    0.0000   C 0  0  0  2  0  0  0  0  0  0  0  0\n    0.8660   -0.5000    0.0000   C 0  0  0  2  0  0  0  0  0  0  0  0\n    0.8660    0.5000    0.0000   C 0  0  0  2  0  0  0  0  0  0  0  0\n    0.0000    2.0000    0.0000   H-2  0  0  1  0  0  0  0  0  0  0  0\n   -1.7321    1.0000    0.0000   H-2  0  0  1  0  0  0  0  0  0  0  0\n   -1.7321   -1.0000    0.0000   H-2  0  0  1  0  0  0  0  0  0  0  0\n    0.0000   -2.0000    0.0000   H-2  0  0  1  0  0  0  0  0  0  0  0\n    1.7320   -1.0000    0.0000   H-2  0  0  1  0  0  0  0  0  0  0  0\n    1.7320    1.0000    0.0000   H-2  0  0  1  0  0  0  0  0  0  0  0\n  1  2  2  0  0  0  0\n  2  3  1  0  0  0  0\n  3  4  2  0  0  0  0\n  4  5  1  0  0  0  0\n  5  6  2  0  0  0  0\n  1  6  1  0  0  0  0\n  1  7  1  0  0  0  0\n  2  8  1  0  0  0  0\n  3  9  1  0  0  0  0\n  4 10  1  0  0  0  0\n  5 11  1  0  0  0  0\n  6 12  1  0  0  0  0\nM  END';
var hydrogen = 'Molecule Name\n  CHEMDOOD07040914503D 0   0.00000     0.00000     0\n[Insert Comment Here]\n  2  1  0  0  0  0  0  0  0  0  1 V2000\n   -0.4330   -0.2500    0.0000   H-2  0  0  1  0  0  0  0  0  0  0  0\n    0.4330    0.2500    0.0000   H-2  0  0  1  0  0  0  0  0  0  0  0\n  1  2  1  0  0  0  0\nM  END';
var thiophene = 'Molecule Name\n  CHEMDOOD08260921053D 0   0.00000     0.00000     0\n[Insert Comment Here]\n  5  5  0  0  0  0  0  0  0  0  1 V2000\n    0.0000    0.7694    0.0000 S   0  0  0  1  0  0  0  0  0  0  0  0\n   -0.8090    0.1816    0.0000 C   0  0  0  2  0  0  0  0  0  0  0  0\n   -0.5000   -0.7694    0.0000 C   0  0  0  2  0  0  0  0  0  0  0  0\n    0.5000   -0.7694    0.0000 C   0  0  0  2  0  0  0  0  0  0  0  0\n    0.8090    0.1816    0.0000 C   0  0  0  2  0  0  0  0  0  0  0  0\n  1  2  1  0  0  0  0\n  2  3  2  0  0  0  0\n  3  4  1  0  0  0  0\n  4  5  2  0  0  0  0\n  5  1  1  0  0  0  0\nM  END';
var threed = '9570133\n  -OEChem-06280922273D\n\n 68 73  0     0  0  0  0  0  0999 V2000\n   -2.7594    4.7937    4.9660 Cl  0  0  0  0  0  0  0  0  0  0  0  0\n    0.1713   12.3898    1.1610 Cl  0  0  0  0  0  0  0  0  0  0  0  0\n    3.9321    2.3762    5.3236 O   0  0  0  0  0  0  0  0  0  0  0  0\n   -5.6821   12.1494   -3.0690 O   0  0  0  0  0  0  0  0  0  0  0  0\n    3.3046    2.3031    7.6295 N   0  0  0  0  0  0  0  0  0  0  0  0\n   -4.0418   13.5130   -4.1490 N   0  0  0  0  0  0  0  0  0  0  0  0\n    0.2397    4.4446    5.3491 N   0  0  0  0  0  0  0  0  0  0  0  0\n   -2.4255   12.0044   -0.3787 N   0  0  0  0  0  0  0  0  0  0  0  0\n    2.2198    2.7741    8.3844 N   0  0  0  0  0  0  0  0  0  0  0  0\n   -2.7320   13.9210   -3.8549 N   0  0  0  0  0  0  0  0  0  0  0  0\n    1.4187    3.8201    5.1425 N   0  0  0  0  0  0  0  0  0  0  0  0\n   -3.5588   11.9239   -1.0942 N   0  0  0  0  0  0  0  0  0  0  0  0\n   -0.9049    7.6732    2.9143 C   0  0  0  0  0  0  0  0  0  0  0  0\n   -1.2872    8.7871    2.0739 C   0  0  0  0  0  0  0  0  0  0  0  0\n   -0.1634    5.5180    4.5392 C   0  0  0  0  0  0  0  0  0  0  0  0\n   -2.0253   10.9339    0.4523 C   0  0  0  0  0  0  0  0  0  0  0  0\n    1.9373    3.3330    6.2089 C   0  0  0  0  0  0  0  0  0  0  0  0\n   -3.5108   12.5947   -2.1937 C   0  0  0  0  0  0  0  0  0  0  0  0\n   -1.8843    6.8557    3.4783 C   0  0  0  0  0  0  0  0  0  0  0  0\n   -0.4837    9.9258    2.0156 C   0  0  0  0  0  0  0  0  0  0  0  0\n    0.4440    7.4167    3.1601 C   0  0  0  0  0  0  0  0  0  0  0  0\n   -2.4599    8.7219    1.3215 C   0  0  0  0  0  0  0  0  0  0  0  0\n    1.4021    3.3818    7.5816 C   0  0  0  0  0  0  0  0  0  0  0  0\n   -2.3923   13.4003   -2.7165 C   0  0  0  0  0  0  0  0  0  0  0  0\n    3.2218    2.5988    6.2757 C   0  0  0  0  0  0  0  0  0  0  0  0\n   -4.6082   12.6920   -3.1835 C   0  0  0  0  0  0  0  0  0  0  0  0\n   -1.5149    5.7816    4.2879 C   0  0  0  0  0  0  0  0  0  0  0  0\n   -0.8526   10.9991    1.2047 C   0  0  0  0  0  0  0  0  0  0  0  0\n    0.8133    6.3428    3.9700 C   0  0  0  0  0  0  0  0  0  0  0  0\n   -2.8290    9.7954    0.5108 C   0  0  0  0  0  0  0  0  0  0  0  0\n    4.3645    1.6047    8.1858 C   0  0  0  0  0  0  0  0  0  0  0  0\n   -4.7107   13.8957   -5.3008 C   0  0  0  0  0  0  0  0  0  0  0  0\n    0.1208    4.0381    7.9279 C   0  0  0  0  0  0  0  0  0  0  0  0\n   -1.1027   13.5525   -2.0051 C   0  0  0  0  0  0  0  0  0  0  0  0\n    5.4188    1.1603    7.3797 C   0  0  0  0  0  0  0  0  0  0  0  0\n   -6.0179   13.4556   -5.5382 C   0  0  0  0  0  0  0  0  0  0  0  0\n    4.3912    1.3364    9.5591 C   0  0  0  0  0  0  0  0  0  0  0  0\n   -4.0857   14.7258   -6.2385 C   0  0  0  0  0  0  0  0  0  0  0  0\n    6.4854    0.4571    7.9395 C   0  0  0  0  0  0  0  0  0  0  0  0\n   -6.6910   13.8405   -6.6977 C   0  0  0  0  0  0  0  0  0  0  0  0\n    5.4580    0.6334   10.1190 C   0  0  0  0  0  0  0  0  0  0  0  0\n   -4.7590   15.1109   -7.3978 C   0  0  0  0  0  0  0  0  0  0  0  0\n    6.5052    0.1938    9.3092 C   0  0  0  0  0  0  0  0  0  0  0  0\n   -6.0616   14.6683   -7.6275 C   0  0  0  0  0  0  0  0  0  0  0  0\n   -2.9440    7.0496    3.3306 H   0  0  0  0  0  0  0  0  0  0  0  0\n    0.4191   10.0186    2.6146 H   0  0  0  0  0  0  0  0  0  0  0  0\n    1.2426    8.0068    2.7190 H   0  0  0  0  0  0  0  0  0  0  0  0\n   -3.1003    7.8442    1.3098 H   0  0  0  0  0  0  0  0  0  0  0  0\n    1.8722    6.1688    4.1457 H   0  0  0  0  0  0  0  0  0  0  0  0\n   -3.7458    9.7027   -0.0652 H   0  0  0  0  0  0  0  0  0  0  0  0\n   -0.5336    3.8483    5.6286 H   0  0  0  0  0  0  0  0  0  0  0  0\n   -2.1470   12.9124   -0.0240 H   0  0  0  0  0  0  0  0  0  0  0  0\n    0.1083    5.0923    7.6446 H   0  0  0  0  0  0  0  0  0  0  0  0\n   -0.7326    3.4808    7.5372 H   0  0  0  0  0  0  0  0  0  0  0  0\n    0.0189    4.0183    9.0198 H   0  0  0  0  0  0  0  0  0  0  0  0\n   -0.4226   14.1022   -2.6678 H   0  0  0  0  0  0  0  0  0  0  0  0\n   -1.2066   14.1725   -1.1131 H   0  0  0  0  0  0  0  0  0  0  0  0\n   -0.6200   12.5914   -1.8221 H   0  0  0  0  0  0  0  0  0  0  0  0\n    5.4926    1.3152    6.3135 H   0  0  0  0  0  0  0  0  0  0  0  0\n   -6.5862   12.8152   -4.8801 H   0  0  0  0  0  0  0  0  0  0  0  0\n    3.5914    1.6647   10.2178 H   0  0  0  0  0  0  0  0  0  0  0  0\n   -3.0717   15.0881   -6.0901 H   0  0  0  0  0  0  0  0  0  0  0  0\n    7.3017    0.1139    7.3104 H   0  0  0  0  0  0  0  0  0  0  0  0\n   -7.7055   13.4967   -6.8783 H   0  0  0  0  0  0  0  0  0  0  0  0\n    5.4736    0.4281   11.1854 H   0  0  0  0  0  0  0  0  0  0  0  0\n   -4.2692   15.7553   -8.1220 H   0  0  0  0  0  0  0  0  0  0  0  0\n    7.3358   -0.3536    9.7450 H   0  0  0  0  0  0  0  0  0  0  0  0\n   -6.5858   14.9681   -8.5302 H   0  0  0  0  0  0  0  0  0  0  0  0\n  1 27  1  0  0  0  0\n  2 28  1  0  0  0  0\n  3 25  2  0  0  0  0\n  4 26  2  0  0  0  0\n  5  9  1  0  0  0  0\n  5 25  1  0  0  0  0\n  5 31  1  0  0  0  0\n  6 10  1  0  0  0  0\n  6 26  1  0  0  0  0\n  6 32  1  0  0  0  0\n  7 11  1  0  0  0  0\n  7 15  1  0  0  0  0\n  7 51  1  0  0  0  0\n  8 12  1  0  0  0  0\n  8 16  1  0  0  0  0\n  8 52  1  0  0  0  0\n  9 23  2  0  0  0  0\n 10 24  2  0  0  0  0\n 11 17  2  0  0  0  0\n 12 18  2  0  0  0  0\n 13 14  1  0  0  0  0\n 13 19  2  0  0  0  0\n 13 21  1  0  0  0  0\n 14 20  2  0  0  0  0\n 14 22  1  0  0  0  0\n 15 27  2  0  0  0  0\n 15 29  1  0  0  0  0\n 16 28  2  0  0  0  0\n 16 30  1  0  0  0  0\n 17 23  1  0  0  0  0\n 17 25  1  0  0  0  0\n 18 24  1  0  0  0  0\n 18 26  1  0  0  0  0\n 19 27  1  0  0  0  0\n 19 45  1  0  0  0  0\n 20 28  1  0  0  0  0\n 20 46  1  0  0  0  0\n 21 29  2  0  0  0  0\n 21 47  1  0  0  0  0\n 22 30  2  0  0  0  0\n 22 48  1  0  0  0  0\n 23 33  1  0  0  0  0\n 24 34  1  0  0  0  0\n 29 49  1  0  0  0  0\n 30 50  1  0  0  0  0\n 31 35  2  0  0  0  0\n 31 37  1  0  0  0  0\n 32 36  2  0  0  0  0\n 32 38  1  0  0  0  0\n 33 53  1  0  0  0  0\n 33 54  1  0  0  0  0\n 33 55  1  0  0  0  0\n 34 56  1  0  0  0  0\n 34 57  1  0  0  0  0\n 34 58  1  0  0  0  0\n 35 39  1  0  0  0  0\n 35 59  1  0  0  0  0\n 36 40  1  0  0  0  0\n 36 60  1  0  0  0  0\n 37 41  2  0  0  0  0\n 37 61  1  0  0  0  0\n 38 42  2  0  0  0  0\n 38 62  1  0  0  0  0\n 39 43  2  0  0  0  0\n 39 63  1  0  0  0  0\n 40 44  2  0  0  0  0\n 40 64  1  0  0  0  0\n 41 43  1  0  0  0  0\n 41 65  1  0  0  0  0\n 42 44  1  0  0  0  0\n 42 66  1  0  0  0  0\n 43 67  1  0  0  0  0\n 44 68  1  0  0  0  0\nM  END\n\n';
var hexane = 'Molecule Name\n  CHEMDOOD07040913283D 0   0.00000     0.00000     0\n[Insert Comment Here]\n 20 19  0  0  0  0  0  0  0  0  1 V2000\n   -2.1563   -0.3168    0.0000   C 0  0  0  4  0  0  0  0  0  0  0  0\n   -1.3061    0.2097    0.0000   C 0  0  0  3  0  0  0  0  0  0  0  0\n   -0.4251   -0.2633    0.0000   C 0  0  0  3  0  0  0  0  0  0  0  0\n    0.4251    0.2633    0.0000   C 0  0  0  3  0  0  0  0  0  0  0  0\n    1.3061   -0.2097    0.0000   C 0  0  0  3  0  0  0  0  0  0  0  0\n    2.1563    0.3168    0.0000   C 0  0  0  4  0  0  0  0  0  0  0  0\n   -3.0374    0.1562    0.0000   H-2  0  0  1  0  0  0  0  0  0  0  0\n   -3.0065   -0.8433    0.0000   H-2  0  0  1  0  0  0  0  0  0  0  0\n   -2.1254   -1.3163    0.0000   H-2  0  0  1  0  0  0  0  0  0  0  0\n   -0.6873    0.9953    0.0000   H-2  0  0  1  0  0  0  0  0  0  0  0\n   -1.9723    0.9555    0.0000   H-2  0  0  1  0  0  0  0  0  0  0  0\n   -1.0439   -1.0488    0.0000   H-2  0  0  1  0  0  0  0  0  0  0  0\n    0.2411   -1.0091    0.0000   H-2  0  0  1  0  0  0  0  0  0  0  0\n    1.0439    1.0488    0.0000   H-2  0  0  1  0  0  0  0  0  0  0  0\n   -0.2411    1.0091    0.0000   H-2  0  0  1  0  0  0  0  0  0  0  0\n    0.6873   -0.9953    0.0000   H-2  0  0  1  0  0  0  0  0  0  0  0\n    1.9723   -0.9555    0.0000   H-2  0  0  1  0  0  0  0  0  0  0  0\n    3.0374   -0.1562    0.0000   H-2  0  0  1  0  0  0  0  0  0  0  0\n    3.0065    0.8433    0.0000   H-2  0  0  1  0  0  0  0  0  0  0  0\n    2.1254    1.3163    0.0000   H-2  0  0  1  0  0  0  0  0  0  0  0\n  1  2  1  0  0  0  0\n  2  3  1  0  0  0  0\n  3  4  1  0  0  0  0\n  4  5  1  0  0  0  0\n  5  6  1  0  0  0  0\n  1  7  1  0  0  0  0\n  1  8  1  0  0  0  0\n  1  9  1  0  0  0  0\n  2 10  1  0  0  0  0\n  2 11  1  0  0  0  0\n  3 12  1  0  0  0  0\n  3 13  1  0  0  0  0\n  4 14  1  0  0  0  0\n  4 15  1  0  0  0  0\n  5 16  1  0  0  0  0\n  5 17  1  0  0  0  0\n  6 18  1  0  0  0  0\n  6 19  1  0  0  0  0\n  6 20  1  0  0  0  0\nM  END';
var cyclohexane = 'Molecule Name\n  CHEMDOOD07040913303D 0   0.00000     0.00000     0\n[Insert Comment Here]\n 18 18  0  0  0  0  0  0  0  0  1 V2000\n    0.0000    1.0000    0.0000   C 0  0  0  3  0  0  0  0  0  0  0  0\n   -0.8660    0.5000    0.0000   C 0  0  0  3  0  0  0  0  0  0  0  0\n   -0.8660   -0.5000    0.0000   C 0  0  0  3  0  0  0  0  0  0  0  0\n    0.0000   -1.0000    0.0000   C 0  0  0  3  0  0  0  0  0  0  0  0\n    0.8660   -0.5000    0.0000   C 0  0  0  3  0  0  0  0  0  0  0  0\n    0.8660    0.5000    0.0000   C 0  0  0  3  0  0  0  0  0  0  0  0\n    0.6428    1.7660    0.0000   H-2  0  0  1  0  0  0  0  0  0  0  0\n   -0.6428    1.7660    0.0000   H-2  0  0  1  0  0  0  0  0  0  0  0\n   -1.2080    1.4397    0.0000   H-2  0  0  1  0  0  0  0  0  0  0  0\n   -1.8508    0.3264    0.0000   H-2  0  0  1  0  0  0  0  0  0  0  0\n   -1.8508   -0.3264    0.0000   H-2  0  0  1  0  0  0  0  0  0  0  0\n   -1.2080   -1.4397    0.0000   H-2  0  0  1  0  0  0  0  0  0  0  0\n   -0.6428   -1.7660    0.0000   H-2  0  0  1  0  0  0  0  0  0  0  0\n    0.6428   -1.7660    0.0000   H-2  0  0  1  0  0  0  0  0  0  0  0\n    1.2080   -1.4397    0.0000   H-2  0  0  1  0  0  0  0  0  0  0  0\n    1.8508   -0.3264    0.0000   H-2  0  0  1  0  0  0  0  0  0  0  0\n    1.8508    0.3264    0.0000   H-2  0  0  1  0  0  0  0  0  0  0  0\n    1.2080    1.4397    0.0000   H-2  0  0  1  0  0  0  0  0  0  0  0\n  1  2  1  0  0  0  0\n  2  3  1  0  0  0  0\n  3  4  1  0  0  0  0\n  4  5  1  0  0  0  0\n  5  6  1  0  0  0  0\n  1  6  1  0  0  0  0\n  1  7  1  0  0  0  0\n  1  8  1  0  0  0  0\n  2  9  1  0  0  0  0\n  2 10  1  0  0  0  0\n  3 11  1  0  0  0  0\n  3 12  1  0  0  0  0\n  4 13  1  0  0  0  0\n  4 14  1  0  0  0  0\n  5 15  1  0  0  0  0\n  5 16  1  0  0  0  0\n  6 17  1  0  0  0  0\n  6 18  1  0  0  0  0\nM  END';
var napthalene = 'Molecule Name\n  CHEMDOOD08260922123D 0   0.00000     0.00000     0\n[Insert Comment Here]\n 10 11  0  0  0  0  0  0  0  0  1 V2000\n   -0.8660    1.0000    0.0000 C   0  0  0  2  0  0  0  0  0  0  0  0\n   -1.7321    0.5000    0.0000 C   0  0  0  2  0  0  0  0  0  0  0  0\n   -1.7321   -0.5000    0.0000 C   0  0  0  2  0  0  0  0  0  0  0  0\n   -0.8660   -1.0000    0.0000 C   0  0  0  2  0  0  0  0  0  0  0  0\n    0.0000   -0.5000    0.0000 C   0  0  0  1  0  0  0  0  0  0  0  0\n    0.0000    0.5000    0.0000 C   0  0  0  1  0  0  0  0  0  0  0  0\n    0.8660   -1.0000    0.0000 C   0  0  0  2  0  0  0  0  0  0  0  0\n    1.7321   -0.5000    0.0000 C   0  0  0  2  0  0  0  0  0  0  0  0\n    1.7321    0.5000    0.0000 C   0  0  0  2  0  0  0  0  0  0  0  0\n    0.8660    1.0000    0.0000 C   0  0  0  2  0  0  0  0  0  0  0  0\n  1  2  2  0  0  0  0\n  2  3  1  0  0  0  0\n  3  4  2  0  0  0  0\n  4  5  1  0  0  0  0\n  5  6  2  0  0  0  0\n  6  1  1  0  0  0  0\n  5  7  1  0  0  0  0\n  7  8  2  0  0  0  0\n  8  9  1  0  0  0  0\n  9 10  2  0  0  0  0\n 10  6  1  0  0  0  0\nM  END';
var cubane = 'Molecule Name\n  CHEMDOOD09190921373D 0   0.00000     0.00000     0\n[Insert Comment Here]\n  8 12  0  0  0  0  0  0  0  0  1 V2000\n    0.2500    0.7571    0.0000   C 0  0  0  2  0  0  0  0  0  0  0  0\n   -0.4571    0.0500    0.0000   C 0  0  0  2  0  0  0  0  0  0  0  0\n    0.2500   -0.6571    0.0000   C 0  0  0  2  0  0  0  0  0  0  0  0\n    0.9571    0.0500    0.0000   C 0  0  0  2  0  0  0  0  0  0  0  0\n   -0.2500    0.6571    0.0000   C 0  0  0  2  0  0  0  0  0  0  0  0\n   -0.9571   -0.0500    0.0000   C 0  0  0  2  0  0  0  0  0  0  0  0\n   -0.2500   -0.7571    0.0000   C 0  0  0  2  0  0  0  0  0  0  0  0\n    0.4571   -0.0500    0.0000   C 0  0  0  2  0  0  0  0  0  0  0  0\n  1  2  1  0  0  0  0\n  2  3  1  0  0  0  0\n  3  4  1  0  0  0  0\n  1  4  1  0  0  0  0\n  5  6  1  0  0  0  0\n  6  7  1  0  0  0  0\n  7  8  1  0  0  0  0\n  5  8  1  0  0  0  0\n  5  1  1  0  0  0  0\n  8  4  1  0  0  0  0\n  7  3  1  0  0  0  0\n  6  2  1  0  0  0  0\nM  END';
var oneBNA = 'HEADER    DNA                                     26-JAN-81   1BNA              \nTITLE     STRUCTURE OF A B-DNA DODECAMER. CONFORMATION AND DYNAMICS             \nCOMPND    MOL_ID: 1;                                                            \nCOMPND   2 MOLECULE: DNA (5\'-D(*CP*GP*CP*GP*AP*AP*TP*TP*CP*GP*CP*G)-            \nCOMPND   3 3\');                                                                 \nCOMPND   4 CHAIN: A, B;                                                         \nCOMPND   5 ENGINEERED: YES                                                      \nSOURCE    MOL_ID: 1;                                                            \nSOURCE   2 SYNTHETIC: YES                                                       \nKEYWDS    B-DNA, DOUBLE HELIX                                                   \nEXPDTA    X-RAY DIFFRACTION                                                     \nAUTHOR    H.R.DREW,R.M.WING,T.TAKANO,C.BROKA,S.TANAKA,K.ITAKURA,                \nAUTHOR   2 R.E.DICKERSON                                                        \nREVDAT   3   24-FEB-09 1BNA    1       VERSN                                    \nREVDAT   2   01-APR-03 1BNA    1       JRNL                                     \nREVDAT   1   21-MAY-81 1BNA    0                                                \nJRNL        AUTH   H.R.DREW,R.M.WING,T.TAKANO,C.BROKA,S.TANAKA,                 \nJRNL        AUTH 2 K.ITAKURA,R.E.DICKERSON                                      \nJRNL        TITL   STRUCTURE OF A B-DNA DODECAMER: CONFORMATION AND             \nJRNL        TITL 2 DYNAMICS.                                                    \nJRNL        REF    PROC.NATL.ACAD.SCI.USA        V.  78  2179 1981              \nJRNL        REFN                   ISSN 0027-8424                               \nJRNL        PMID   6941276                                                      \nJRNL        DOI    10.1073/PNAS.78.4.2179                                       \nDBREF  1BNA A    1    12  PDB    1BNA     1BNA             1     12             \nDBREF  1BNA B   13    24  PDB    1BNA     1BNA            13     24             \nSEQRES   1 A   12   DC  DG  DC  DG  DA  DA  DT  DT  DC  DG  DC  DG              \nSEQRES   1 B   12   DC  DG  DC  DG  DA  DA  DT  DT  DC  DG  DC  DG              \nFORMUL   3  HOH   *80(H2 O)                                                     \nCRYST1   24.870   40.390   66.200  90.00  90.00  90.00 P 21 21 21    8          \nORIGX1      1.000000  0.000000  0.000000        0.00000                         \nORIGX2      0.000000  1.000000  0.000000        0.00000                         \nORIGX3      0.000000  0.000000  1.000000        0.00000                         \nSCALE1      0.040209  0.000000  0.000000        0.00000                         \nSCALE2      0.000000  0.024759  0.000000        0.00000                         \nSCALE3      0.000000  0.000000  0.015106        0.00000                         \nATOM      1  O5\'  DC A   1      18.935  34.195  25.617  1.00 64.35           O  \nATOM      2  C5\'  DC A   1      19.130  33.921  24.219  1.00 44.69           C  \nATOM      3  C4\'  DC A   1      19.961  32.668  24.100  1.00 31.28           C  \nATOM      4  O4\'  DC A   1      19.360  31.583  24.852  1.00 37.45           O  \nATOM      5  C3\'  DC A   1      20.172  32.122  22.694  1.00 46.72           C  \nATOM      6  O3\'  DC A   1      21.350  31.325  22.681  1.00 48.89           O  \nATOM      7  C2\'  DC A   1      18.948  31.223  22.647  1.00 30.88           C  \nATOM      8  C1\'  DC A   1      19.231  30.482  23.944  1.00 36.58           C  \nATOM      9  N1   DC A   1      18.070  29.661  24.380  1.00 40.51           N  \nATOM     10  C2   DC A   1      18.224  28.454  25.015  1.00 16.62           C  \nATOM     11  O2   DC A   1      19.360  28.014  25.214  1.00 27.75           O  \nATOM     12  N3   DC A   1      17.143  27.761  25.377  1.00 20.55           N  \nATOM     13  C4   DC A   1      15.917  28.226  25.120  1.00 34.72           C  \nATOM     14  N4   DC A   1      14.828  27.477  25.444  1.00 40.31           N  \nATOM     15  C5   DC A   1      15.719  29.442  24.471  1.00 30.78           C  \nATOM     16  C6   DC A   1      16.843  30.171  24.101  1.00 25.90           C  \nATOM     17  P    DG A   2      22.409  31.286  21.483  1.00 58.85           P  \nATOM     18  OP1  DG A   2      23.536  32.157  21.851  1.00 57.82           O  \nATOM     19  OP2  DG A   2      21.822  31.459  20.139  1.00 78.33           O  \nATOM     20  O5\'  DG A   2      22.840  29.751  21.498  1.00 40.36           O  \nATOM     21  C5\'  DG A   2      23.543  29.175  22.594  1.00 47.19           C  \nATOM     22  C4\'  DG A   2      23.494  27.709  22.279  1.00 47.81           C  \nATOM     23  O4\'  DG A   2      22.193  27.252  22.674  1.00 38.76           O  \nATOM     24  C3\'  DG A   2      23.693  27.325  20.807  1.00 28.58           C  \nATOM     25  O3\'  DG A   2      24.723  26.320  20.653  1.00 40.44           O  \nATOM     26  C2\'  DG A   2      22.273  26.885  20.416  1.00 21.14           C  \nATOM     27  C1\'  DG A   2      21.721  26.304  21.716  1.00 33.95           C  \nATOM     28  N9   DG A   2      20.237  26.470  21.780  1.00 34.00           N  \nATOM     29  C8   DG A   2      19.526  27.584  21.429  1.00 36.47           C  \nATOM     30  N7   DG A   2      18.207  27.455  21.636  1.00 32.37           N  \nATOM     31  C5   DG A   2      18.083  26.212  22.142  1.00 15.06           C  \nATOM     32  C6   DG A   2      16.904  25.525  22.545  1.00 11.88           C  \nATOM     33  O6   DG A   2      15.739  25.916  22.518  1.00 21.30           O  \nATOM     34  N1   DG A   2      17.197  24.279  23.037  1.00 15.44           N  \nATOM     35  C2   DG A   2      18.434  23.717  23.155  1.00  9.63           C  \nATOM     36  N2   DG A   2      18.508  22.456  23.668  1.00 16.69           N  \nATOM     37  N3   DG A   2      19.537  24.360  22.770  1.00 30.98           N  \nATOM     38  C4   DG A   2      19.290  25.594  22.274  1.00 18.56           C  \nATOM     39  P    DC A   3      25.064  25.621  19.252  1.00 44.67           P  \nATOM     40  OP1  DC A   3      26.506  25.316  19.220  1.00 53.89           O  \nATOM     41  OP2  DC A   3      24.559  26.412  18.115  1.00 57.79           O  \nATOM     42  O5\'  DC A   3      24.260  24.246  19.327  1.00 35.42           O  \nATOM     43  C5\'  DC A   3      24.584  23.285  20.335  1.00 45.75           C  \nATOM     44  C4\'  DC A   3      23.523  22.233  20.245  1.00 43.02           C  \nATOM     45  O4\'  DC A   3      22.256  22.844  20.453  1.00 36.85           O  \nATOM     46  C3\'  DC A   3      23.424  21.557  18.903  1.00 40.14           C  \nATOM     47  O3\'  DC A   3      24.121  20.309  18.928  1.00 49.62           O  \nATOM     48  C2\'  DC A   3      21.930  21.406  18.661  1.00 53.79           C  \nATOM     49  C1\'  DC A   3      21.278  21.966  19.909  1.00 22.18           C  \nATOM     50  N1   DC A   3      20.196  22.889  19.521  1.00 25.44           N  \nATOM     51  C2   DC A   3      18.909  22.584  19.816  1.00 19.81           C  \nATOM     52  O2   DC A   3      18.685  21.512  20.382  1.00 29.92           O  \nATOM     53  N3   DC A   3      17.935  23.447  19.502  1.00 21.59           N  \nATOM     54  C4   DC A   3      18.217  24.603  18.897  1.00 14.01           C  \nATOM     55  N4   DC A   3      17.221  25.499  18.629  1.00 26.88           N  \nATOM     56  C5   DC A   3      19.526  24.945  18.571  1.00 27.59           C  \nATOM     57  C6   DC A   3      20.537  24.048  18.899  1.00 27.05           C  \nATOM     58  P    DG A   4      24.249  19.412  17.617  1.00 44.54           P  \nATOM     59  OP1  DG A   4      25.420  18.535  17.765  1.00 61.90           O  \nATOM     60  OP2  DG A   4      24.208  20.296  16.440  1.00 37.36           O  \nATOM     61  O5\'  DG A   4      22.931  18.537  17.670  1.00 32.01           O  \nATOM     62  C5\'  DG A   4      22.714  17.625  18.753  1.00 37.89           C  \nATOM     63  C4\'  DG A   4      21.393  16.960  18.505  1.00 53.00           C  \nATOM     64  O4\'  DG A   4      20.353  17.952  18.496  1.00 38.79           O  \nATOM     65  C3\'  DG A   4      21.264  16.229  17.176  1.00 56.72           C  \nATOM     66  O3\'  DG A   4      20.284  15.214  17.238  1.00 64.12           O  \nATOM     67  C2\'  DG A   4      20.793  17.368  16.288  1.00 40.81           C  \nATOM     68  C1\'  DG A   4      19.716  17.901  17.218  1.00 30.52           C  \nATOM     69  N9   DG A   4      19.305  19.281  16.869  1.00 28.53           N  \nATOM     70  C8   DG A   4      20.017  20.263  16.232  1.00 27.82           C  \nATOM     71  N7   DG A   4      19.313  21.394  16.077  1.00 28.01           N  \nATOM     72  C5   DG A   4      18.121  21.100  16.635  1.00 23.22           C  \nATOM     73  C6   DG A   4      16.952  21.904  16.749  1.00 29.21           C  \nATOM     74  O6   DG A   4      16.769  23.057  16.368  1.00 38.58           O  \nATOM     75  N1   DG A   4      15.933  21.214  17.352  1.00 27.94           N  \nATOM     76  C2   DG A   4      15.972  19.930  17.816  1.00 23.44           C  \nATOM     77  N2   DG A   4      14.831  19.416  18.353  1.00 42.64           N  \nATOM     78  N3   DG A   4      17.068  19.179  17.717  1.00 21.56           N  \nATOM     79  C4   DG A   4      18.084  19.825  17.121  1.00 23.44           C  \nATOM     80  P    DA A   5      20.356  13.969  16.245  1.00 57.01           P  \nATOM     81  OP1  DA A   5      21.116  12.891  16.892  1.00 58.59           O  \nATOM     82  OP2  DA A   5      20.837  14.423  14.910  1.00 51.96           O  \nATOM     83  O5\'  DA A   5      18.810  13.581  16.161  1.00 47.12           O  \nATOM     84  C5\'  DA A   5      18.015  13.569  17.362  1.00 47.67           C  \nATOM     85  C4\'  DA A   5      16.672  14.088  16.957  1.00 64.79           C  \nATOM     86  O4\'  DA A   5      16.842  15.447  16.561  1.00 47.60           O  \nATOM     87  C3\'  DA A   5      16.019  13.393  15.764  1.00 51.50           C  \nATOM     88  O3\'  DA A   5      14.762  12.796  16.120  1.00 52.18           O  \nATOM     89  C2\'  DA A   5      15.952  14.498  14.696  1.00 45.00           C  \nATOM     90  C1\'  DA A   5      15.851  15.732  15.569  1.00 26.88           C  \nATOM     91  N9   DA A   5      16.391  16.916  14.867  1.00 16.69           N  \nATOM     92  C8   DA A   5      17.658  17.103  14.382  1.00 28.14           C  \nATOM     93  N7   DA A   5      17.863  18.346  13.913  1.00 34.85           N  \nATOM     94  C5   DA A   5      16.673  18.953  14.098  1.00 22.49           C  \nATOM     95  C6   DA A   5      16.230  20.279  13.819  1.00 18.12           C  \nATOM     96  N6   DA A   5      17.045  21.222  13.268  1.00 29.30           N  \nATOM     97  N1   DA A   5      14.966  20.578  14.118  1.00 27.61           N  \nATOM     98  C2   DA A   5      14.178  19.652  14.669  1.00 18.53           C  \nATOM     99  N3   DA A   5      14.463  18.392  14.984  1.00 29.16           N  \nATOM    100  C4   DA A   5      15.750  18.110  14.661  1.00 15.08           C  \nATOM    101  P    DA A   6      13.866  12.006  15.063  1.00 43.68           P  \nATOM    102  OP1  DA A   6      13.028  11.039  15.800  1.00 42.55           O  \nATOM    103  OP2  DA A   6      14.715  11.499  13.968  1.00 54.20           O  \nATOM    104  O5\'  DA A   6      12.879  13.111  14.480  1.00 28.20           O  \nATOM    105  C5\'  DA A   6      11.802  13.597  15.290  1.00 42.29           C  \nATOM    106  C4\'  DA A   6      11.111  14.603  14.435  1.00 33.23           C  \nATOM    107  O4\'  DA A   6      12.152  15.460  13.962  1.00 41.48           O  \nATOM    108  C3\'  DA A   6      10.417  14.070  13.187  1.00 18.16           C  \nATOM    109  O3\'  DA A   6       9.007  14.369  13.181  1.00 30.42           O  \nATOM    110  C2\'  DA A   6      11.240  14.692  12.061  1.00 52.97           C  \nATOM    111  C1\'  DA A   6      11.699  15.974  12.719  1.00 38.93           C  \nATOM    112  N9   DA A   6      12.918  16.526  12.078  1.00 19.06           N  \nATOM    113  C8   DA A   6      14.115  15.899  11.868  1.00 17.83           C  \nATOM    114  N7   DA A   6      15.049  16.714  11.356  1.00 29.55           N  \nATOM    115  C5   DA A   6      14.416  17.901  11.246  1.00 19.88           C  \nATOM    116  C6   DA A   6      14.873  19.187  10.815  1.00 17.26           C  \nATOM    117  N6   DA A   6      16.161  19.418  10.427  1.00 19.85           N  \nATOM    118  N1   DA A   6      13.999  20.191  10.852  1.00 17.93           N  \nATOM    119  C2   DA A   6      12.753  19.962  11.272  1.00 23.00           C  \nATOM    120  N3   DA A   6      12.210  18.824  11.698  1.00 21.37           N  \nATOM    121  C4   DA A   6      13.116  17.823  11.657  1.00 15.93           C  \nATOM    122  P    DT A   7       8.081  14.050  11.915  1.00 40.72           P  \nATOM    123  OP1  DT A   7       6.668  13.960  12.342  1.00 46.75           O  \nATOM    124  OP2  DT A   7       8.600  12.894  11.137  1.00 42.53           O  \nATOM    125  O5\'  DT A   7       8.239  15.387  11.076  1.00 35.21           O  \nATOM    126  C5\'  DT A   7       7.907  16.635  11.686  1.00 34.88           C  \nATOM    127  C4\'  DT A   7       8.162  17.628  10.598  1.00 31.45           C  \nATOM    128  O4\'  DT A   7       9.543  17.580  10.279  1.00 46.82           O  \nATOM    129  C3\'  DT A   7       7.461  17.284   9.296  1.00 23.76           C  \nATOM    130  O3\'  DT A   7       6.251  18.034   9.162  1.00 44.27           O  \nATOM    131  C2\'  DT A   7       8.532  17.527   8.223  1.00 26.30           C  \nATOM    132  C1\'  DT A   7       9.644  18.209   9.019  1.00 28.96           C  \nATOM    133  N1   DT A   7      11.021  17.903   8.565  1.00 20.47           N  \nATOM    134  C2   DT A   7      11.822  18.923   8.176  1.00 28.01           C  \nATOM    135  O2   DT A   7      11.383  20.077   8.143  1.00 40.01           O  \nATOM    136  N3   DT A   7      13.119  18.641   7.852  1.00 27.94           N  \nATOM    137  C4   DT A   7      13.633  17.372   7.882  1.00 15.14           C  \nATOM    138  O4   DT A   7      14.830  17.222   7.619  1.00 32.54           O  \nATOM    139  C5   DT A   7      12.781  16.325   8.235  1.00 10.83           C  \nATOM    140  C7   DT A   7      13.269  14.902   8.236  1.00 36.33           C  \nATOM    141  C6   DT A   7      11.465  16.616   8.594  1.00 12.19           C  \nATOM    142  P    DT A   8       5.384  17.990   7.824  1.00 49.10           P  \nATOM    143  OP1  DT A   8       4.025  18.444   8.180  1.00 41.11           O  \nATOM    144  OP2  DT A   8       5.458  16.668   7.160  1.00 39.21           O  \nATOM    145  O5\'  DT A   8       6.086  19.118   6.927  1.00 48.80           O  \nATOM    146  C5\'  DT A   8       6.146  20.478   7.418  1.00 34.73           C  \nATOM    147  C4\'  DT A   8       6.995  21.229   6.438  1.00 28.73           C  \nATOM    148  O4\'  DT A   8       8.188  20.458   6.284  1.00 39.07           O  \nATOM    149  C3\'  DT A   8       6.418  21.332   5.029  1.00 37.88           C  \nATOM    150  O3\'  DT A   8       5.967  22.667   4.696  1.00 52.04           O  \nATOM    151  C2\'  DT A   8       7.513  20.718   4.139  1.00 32.80           C  \nATOM    152  C1\'  DT A   8       8.736  20.855   5.034  1.00 36.58           C  \nATOM    153  N1   DT A   8       9.823  19.876   4.759  1.00 24.57           N  \nATOM    154  C2   DT A   8      11.086  20.316   4.494  1.00 19.41           C  \nATOM    155  O2   DT A   8      11.324  21.516   4.389  1.00 32.74           O  \nATOM    156  N3   DT A   8      12.094  19.403   4.412  1.00 25.12           N  \nATOM    157  C4   DT A   8      11.876  18.060   4.551  1.00 31.35           C  \nATOM    158  O4   DT A   8      12.858  17.317   4.503  1.00 28.53           O  \nATOM    159  C5   DT A   8      10.569  17.611   4.765  1.00 22.80           C  \nATOM    160  C7   DT A   8      10.261  16.140   4.896  1.00 24.98           C  \nATOM    161  C6   DT A   8       9.545  18.548   4.904  1.00 20.28           C  \nATOM    162  P    DC A   9       5.531  23.071   3.209  1.00 48.97           P  \nATOM    163  OP1  DC A   9       4.648  24.244   3.269  1.00 62.33           O  \nATOM    164  OP2  DC A   9       5.010  21.905   2.470  1.00 51.53           O  \nATOM    165  O5\'  DC A   9       6.926  23.547   2.611  1.00 43.99           O  \nATOM    166  C5\'  DC A   9       7.636  24.627   3.249  1.00 50.86           C  \nATOM    167  C4\'  DC A   9       8.897  24.853   2.457  1.00 46.66           C  \nATOM    168  O4\'  DC A   9       9.638  23.627   2.448  1.00 42.69           O  \nATOM    169  C3\'  DC A   9       8.717  25.240   0.998  1.00 56.96           C  \nATOM    170  O3\'  DC A   9       9.470  26.414   0.667  1.00 63.54           O  \nATOM    171  C2\'  DC A   9       9.126  23.965   0.253  1.00 50.41           C  \nATOM    172  C1\'  DC A   9      10.241  23.483   1.157  1.00 41.08           C  \nATOM    173  N1   DC A   9      10.524  22.022   1.015  1.00 37.23           N  \nATOM    174  C2   DC A   9      11.814  21.603   0.840  1.00 40.54           C  \nATOM    175  O2   DC A   9      12.691  22.447   0.670  1.00 43.89           O  \nATOM    176  N3   DC A   9      12.106  20.297   0.873  1.00 32.57           N  \nATOM    177  C4   DC A   9      11.141  19.395   1.046  1.00 24.65           C  \nATOM    178  N4   DC A   9      11.461  18.075   1.089  1.00 27.84           N  \nATOM    179  C5   DC A   9       9.803  19.775   1.177  1.00 17.61           C  \nATOM    180  C6   DC A   9       9.499  21.133   1.167  1.00 30.63           C  \nATOM    181  P    DG A  10       9.055  27.333  -0.581  1.00 65.48           P  \nATOM    182  OP1  DG A  10       9.496  28.717  -0.258  1.00 59.09           O  \nATOM    183  OP2  DG A  10       7.632  27.106  -0.947  1.00 45.71           O  \nATOM    184  O5\'  DG A  10       9.954  26.765  -1.771  1.00 70.30           O  \nATOM    185  C5\'  DG A  10      11.382  26.940  -1.720  1.00 71.73           C  \nATOM    186  C4\'  DG A  10      11.972  26.090  -2.802  1.00 58.69           C  \nATOM    187  O4\'  DG A  10      11.802  24.724  -2.404  1.00 41.03           O  \nATOM    188  C3\'  DG A  10      11.327  26.178  -4.188  1.00 45.61           C  \nATOM    189  O3\'  DG A  10      12.311  26.096  -5.214  1.00 52.70           O  \nATOM    190  C2\'  DG A  10      10.414  24.962  -4.186  1.00 36.02           C  \nATOM    191  C1\'  DG A  10      11.429  24.028  -3.587  1.00 50.90           C  \nATOM    192  N9   DG A  10      10.890  22.713  -3.200  1.00 45.86           N  \nATOM    193  C8   DG A  10       9.616  22.315  -2.910  1.00 44.49           C  \nATOM    194  N7   DG A  10       9.541  21.009  -2.613  1.00 39.96           N  \nATOM    195  C5   DG A  10      10.818  20.588  -2.718  1.00 38.99           C  \nATOM    196  C6   DG A  10      11.376  19.292  -2.511  1.00 35.78           C  \nATOM    197  O6   DG A  10      10.813  18.252  -2.179  1.00 34.90           O  \nATOM    198  N1   DG A  10      12.729  19.299  -2.720  1.00 23.54           N  \nATOM    199  C2   DG A  10      13.498  20.365  -3.082  1.00  8.73           C  \nATOM    200  N2   DG A  10      14.834  20.169  -3.237  1.00 23.15           N  \nATOM    201  N3   DG A  10      12.982  21.573  -3.267  1.00 24.68           N  \nATOM    202  C4   DG A  10      11.656  21.601  -3.061  1.00 31.53           C  \nATOM    203  P    DC A  11      12.763  27.421  -5.980  1.00 60.62           P  \nATOM    204  OP1  DC A  11      12.796  28.572  -5.049  1.00 63.74           O  \nATOM    205  OP2  DC A  11      11.886  27.542  -7.164  1.00 52.44           O  \nATOM    206  O5\'  DC A  11      14.272  27.086  -6.366  1.00 57.57           O  \nATOM    207  C5\'  DC A  11      15.275  27.108  -5.318  1.00 54.70           C  \nATOM    208  C4\'  DC A  11      16.222  25.946  -5.510  1.00 72.51           C  \nATOM    209  O4\'  DC A  11      15.443  24.754  -5.397  1.00 47.18           O  \nATOM    210  C3\'  DC A  11      16.942  25.827  -6.848  1.00 29.82           C  \nATOM    211  O3\'  DC A  11      18.340  25.511  -6.701  1.00 43.53           O  \nATOM    212  C2\'  DC A  11      16.118  24.767  -7.578  1.00 51.34           C  \nATOM    213  C1\'  DC A  11      15.856  23.836  -6.414  1.00 30.07           C  \nATOM    214  N1   DC A  11      14.672  22.975  -6.637  1.00 23.25           N  \nATOM    215  C2   DC A  11      14.802  21.628  -6.529  1.00 20.38           C  \nATOM    216  O2   DC A  11      15.924  21.178  -6.314  1.00 38.77           O  \nATOM    217  N3   DC A  11      13.723  20.842  -6.627  1.00 15.92           N  \nATOM    218  C4   DC A  11      12.515  21.373  -6.836  1.00 15.82           C  \nATOM    219  N4   DC A  11      11.410  20.574  -6.872  1.00 28.04           N  \nATOM    220  C5   DC A  11      12.348  22.744  -6.978  1.00 26.17           C  \nATOM    221  C6   DC A  11      13.470  23.558  -6.869  1.00 35.50           C  \nATOM    222  P    DG A  12      19.331  25.774  -7.925  1.00 55.98           P  \nATOM    223  OP1  DG A  12      20.704  25.976  -7.408  1.00 45.83           O  \nATOM    224  OP2  DG A  12      18.763  26.851  -8.758  1.00 44.26           O  \nATOM    225  O5\'  DG A  12      19.302  24.412  -8.763  1.00 62.63           O  \nATOM    226  C5\'  DG A  12      20.109  23.284  -8.359  1.00 69.50           C  \nATOM    227  C4\'  DG A  12      19.748  22.167  -9.299  1.00 39.92           C  \nATOM    228  O4\'  DG A  12      18.350  21.969  -9.139  1.00 32.00           O  \nATOM    229  C3\'  DG A  12      19.921  22.404 -10.815  1.00 50.39           C  \nATOM    230  O3\'  DG A  12      20.985  21.635 -11.401  1.00 64.13           O  \nATOM    231  C2\'  DG A  12      18.535  22.062 -11.381  1.00 36.18           C  \nATOM    232  C1\'  DG A  12      17.965  21.200 -10.269  1.00 24.79           C  \nATOM    233  N9   DG A  12      16.493  21.220 -10.265  1.00 28.44           N  \nATOM    234  C8   DG A  12      15.663  22.289 -10.478  1.00 31.85           C  \nATOM    235  N7   DG A  12      14.368  21.958 -10.390  1.00 38.26           N  \nATOM    236  C5   DG A  12      14.388  20.640 -10.102  1.00 28.99           C  \nATOM    237  C6   DG A  12      13.301  19.742  -9.856  1.00 42.63           C  \nATOM    238  O6   DG A  12      12.091  19.967  -9.857  1.00 49.17           O  \nATOM    239  N1   DG A  12      13.750  18.466  -9.625  1.00 40.15           N  \nATOM    240  C2   DG A  12      15.042  18.043  -9.605  1.00 33.42           C  \nATOM    241  N2   DG A  12      15.259  16.717  -9.406  1.00 40.53           N  \nATOM    242  N3   DG A  12      16.061  18.885  -9.792  1.00 37.34           N  \nATOM    243  C4   DG A  12      15.660  20.156 -10.027  1.00 31.14           C  \nTER     244       DG A  12                                                      \nATOM    245  O5\'  DC B  13       7.458  11.884  -9.070  1.00 66.23           O  \nATOM    246  C5\'  DC B  13       8.252  10.968  -9.854  1.00 71.49           C  \nATOM    247  C4\'  DC B  13       9.714  11.141  -9.512  1.00 56.82           C  \nATOM    248  O4\'  DC B  13      10.144  12.455  -9.908  1.00 57.92           O  \nATOM    249  C3\'  DC B  13      10.103  10.989  -8.055  1.00 34.34           C  \nATOM    250  O3\'  DC B  13      11.293  10.221  -7.904  1.00 42.11           O  \nATOM    251  C2\'  DC B  13      10.254  12.437  -7.607  1.00 29.08           C  \nATOM    252  C1\'  DC B  13      10.896  13.044  -8.837  1.00 38.40           C  \nATOM    253  N1   DC B  13      10.575  14.487  -8.944  1.00 34.33           N  \nATOM    254  C2   DC B  13      11.559  15.430  -9.006  1.00 22.98           C  \nATOM    255  O2   DC B  13      12.725  15.066  -8.932  1.00 50.83           O  \nATOM    256  N3   DC B  13      11.246  16.714  -9.193  1.00 37.14           N  \nATOM    257  C4   DC B  13       9.980  17.088  -9.334  1.00 42.60           C  \nATOM    258  N4   DC B  13       9.698  18.395  -9.589  1.00 54.91           N  \nATOM    259  C5   DC B  13       8.939  16.162  -9.274  1.00 56.67           C  \nATOM    260  C6   DC B  13       9.265  14.824  -9.080  1.00 49.21           C  \nATOM    261  P    DG B  14      11.602   9.510  -6.502  1.00 60.42           P  \nATOM    262  OP1  DG B  14      11.666   8.032  -6.664  1.00 57.44           O  \nATOM    263  OP2  DG B  14      10.644  10.010  -5.494  1.00 46.07           O  \nATOM    264  O5\'  DG B  14      13.051  10.094  -6.177  1.00 50.94           O  \nATOM    265  C5\'  DG B  14      14.100  10.021  -7.156  1.00 34.84           C  \nATOM    266  C4\'  DG B  14      15.113  10.992  -6.657  1.00 48.06           C  \nATOM    267  O4\'  DG B  14      14.556  12.300  -6.755  1.00 37.01           O  \nATOM    268  C3\'  DG B  14      15.445  10.806  -5.189  1.00 50.58           C  \nATOM    269  O3\'  DG B  14      16.836  10.560  -5.013  1.00 51.98           O  \nATOM    270  C2\'  DG B  14      14.937  12.100  -4.529  1.00 40.32           C  \nATOM    271  C1\'  DG B  14      15.058  13.086  -5.671  1.00 46.69           C  \nATOM    272  N9   DG B  14      14.036  14.140  -5.536  1.00 29.17           N  \nATOM    273  C8   DG B  14      12.710  13.957  -5.259  1.00 23.48           C  \nATOM    274  N7   DG B  14      12.016  15.103  -5.269  1.00 37.54           N  \nATOM    275  C5   DG B  14      12.937  16.041  -5.558  1.00 26.27           C  \nATOM    276  C6   DG B  14      12.761  17.451  -5.710  1.00 40.82           C  \nATOM    277  O6   DG B  14      11.723  18.111  -5.630  1.00 44.39           O  \nATOM    278  N1   DG B  14      13.952  18.079  -5.973  1.00 19.52           N  \nATOM    279  C2   DG B  14      15.171  17.485  -6.107  1.00 18.48           C  \nATOM    280  N2   DG B  14      16.244  18.292  -6.325  1.00 36.58           N  \nATOM    281  N3   DG B  14      15.329  16.161  -5.986  1.00 46.96           N  \nATOM    282  C4   DG B  14      14.179  15.499  -5.721  1.00 35.70           C  \nATOM    283  P    DC B  15      17.478  10.380  -3.569  1.00 46.26           P  \nATOM    284  OP1  DC B  15      18.665   9.516  -3.729  1.00 46.07           O  \nATOM    285  OP2  DC B  15      16.427   9.940  -2.633  1.00 40.43           O  \nATOM    286  O5\'  DC B  15      17.957  11.865  -3.208  1.00 40.97           O  \nATOM    287  C5\'  DC B  15      18.963  12.531  -3.996  1.00 28.78           C  \nATOM    288  C4\'  DC B  15      18.936  13.958  -3.536  1.00 32.84           C  \nATOM    289  O4\'  DC B  15      17.592  14.409  -3.622  1.00 37.24           O  \nATOM    290  C3\'  DC B  15      19.253  14.139  -2.066  1.00 43.98           C  \nATOM    291  O3\'  DC B  15      20.659  14.219  -1.858  1.00 40.90           O  \nATOM    292  C2\'  DC B  15      18.520  15.417  -1.728  1.00 36.26           C  \nATOM    293  C1\'  DC B  15      17.545  15.602  -2.872  1.00 20.54           C  \nATOM    294  N1   DC B  15      16.145  15.696  -2.428  1.00 23.10           N  \nATOM    295  C2   DC B  15      15.507  16.886  -2.558  1.00 32.12           C  \nATOM    296  O2   DC B  15      16.162  17.846  -2.957  1.00 30.04           O  \nATOM    297  N3   DC B  15      14.209  16.983  -2.264  1.00 32.94           N  \nATOM    298  C4   DC B  15      13.536  15.919  -1.825  1.00 16.43           C  \nATOM    299  N4   DC B  15      12.205  16.017  -1.553  1.00 34.91           N  \nATOM    300  C5   DC B  15      14.164  14.689  -1.652  1.00 22.75           C  \nATOM    301  C6   DC B  15      15.509  14.584  -1.979  1.00 26.42           C  \nATOM    302  P    DG B  16      21.304  14.529  -0.436  1.00 42.39           P  \nATOM    303  OP1  DG B  16      22.696  14.087  -0.524  1.00 60.41           O  \nATOM    304  OP2  DG B  16      20.488  13.954   0.650  1.00 51.09           O  \nATOM    305  O5\'  DG B  16      21.306  16.117  -0.363  1.00 45.08           O  \nATOM    306  C5\'  DG B  16      22.177  16.876  -1.212  1.00 33.20           C  \nATOM    307  C4\'  DG B  16      21.739  18.292  -1.021  1.00 24.95           C  \nATOM    308  O4\'  DG B  16      20.305  18.225  -1.048  1.00 32.83           O  \nATOM    309  C3\'  DG B  16      22.101  18.959   0.293  1.00 41.12           C  \nATOM    310  O3\'  DG B  16      22.592  20.293   0.097  1.00 53.45           O  \nATOM    311  C2\'  DG B  16      20.820  18.829   1.121  1.00 28.93           C  \nATOM    312  C1\'  DG B  16      19.765  18.985   0.046  1.00 37.44           C  \nATOM    313  N9   DG B  16      18.513  18.299   0.468  1.00 17.75           N  \nATOM    314  C8   DG B  16      18.363  17.062   1.039  1.00 17.96           C  \nATOM    315  N7   DG B  16      17.080  16.744   1.281  1.00 24.14           N  \nATOM    316  C5   DG B  16      16.400  17.832   0.868  1.00  9.96           C  \nATOM    317  C6   DG B  16      14.996  18.090   0.882  1.00 18.10           C  \nATOM    318  O6   DG B  16      14.082  17.378   1.280  1.00 31.13           O  \nATOM    319  N1   DG B  16      14.712  19.349   0.418  1.00 17.72           N  \nATOM    320  C2   DG B  16      15.606  20.268  -0.027  1.00 16.23           C  \nATOM    321  N2   DG B  16      15.134  21.493  -0.382  1.00 33.42           N  \nATOM    322  N3   DG B  16      16.912  20.017  -0.072  1.00 26.37           N  \nATOM    323  C4   DG B  16      17.236  18.794   0.384  1.00 31.72           C  \nATOM    324  P    DA B  17      22.904  21.238   1.339  1.00 46.87           P  \nATOM    325  OP1  DA B  17      23.994  22.183   1.025  1.00 47.75           O  \nATOM    326  OP2  DA B  17      23.104  20.390   2.538  1.00 46.81           O  \nATOM    327  O5\'  DA B  17      21.577  22.107   1.390  1.00 39.51           O  \nATOM    328  C5\'  DA B  17      21.216  22.833   0.200  1.00 30.37           C  \nATOM    329  C4\'  DA B  17      20.101  23.788   0.484  1.00 35.43           C  \nATOM    330  O4\'  DA B  17      18.913  23.054   0.816  1.00 43.05           O  \nATOM    331  C3\'  DA B  17      20.347  24.743   1.633  1.00 44.50           C  \nATOM    332  O3\'  DA B  17      19.732  26.010   1.411  1.00 78.59           O  \nATOM    333  C2\'  DA B  17      19.752  23.945   2.791  1.00 44.42           C  \nATOM    334  C1\'  DA B  17      18.497  23.393   2.145  1.00 42.55           C  \nATOM    335  N9   DA B  17      18.079  22.095   2.758  1.00 34.56           N  \nATOM    336  C8   DA B  17      18.847  21.020   3.133  1.00 20.07           C  \nATOM    337  N7   DA B  17      18.114  19.984   3.584  1.00 27.60           N  \nATOM    338  C5   DA B  17      16.842  20.424   3.488  1.00 18.80           C  \nATOM    339  C6   DA B  17      15.577  19.817   3.786  1.00 32.58           C  \nATOM    340  N6   DA B  17      15.448  18.537   4.242  1.00 29.54           N  \nATOM    341  N1   DA B  17      14.482  20.557   3.593  1.00 35.01           N  \nATOM    342  C2   DA B  17      14.597  21.801   3.118  1.00 36.47           C  \nATOM    343  N3   DA B  17      15.700  22.472   2.783  1.00 38.96           N  \nATOM    344  C4   DA B  17      16.791  21.706   3.002  1.00 28.24           C  \nATOM    345  P    DA B  18      19.803  27.141   2.526  1.00 46.11           P  \nATOM    346  OP1  DA B  18      19.796  28.478   1.888  1.00 49.20           O  \nATOM    347  OP2  DA B  18      20.953  26.858   3.426  1.00 43.48           O  \nATOM    348  O5\'  DA B  18      18.396  26.939   3.241  1.00 40.83           O  \nATOM    349  C5\'  DA B  18      17.203  27.028   2.452  1.00 40.72           C  \nATOM    350  C4\'  DA B  18      16.035  26.958   3.388  1.00 66.52           C  \nATOM    351  O4\'  DA B  18      15.856  25.612   3.850  1.00 44.25           O  \nATOM    352  C3\'  DA B  18      16.101  27.861   4.615  1.00 63.34           C  \nATOM    353  O3\'  DA B  18      14.890  28.608   4.757  1.00 55.65           O  \nATOM    354  C2\'  DA B  18      16.368  26.844   5.724  1.00 34.49           C  \nATOM    355  C1\'  DA B  18      15.561  25.655   5.243  1.00 29.45           C  \nATOM    356  N9   DA B  18      16.104  24.373   5.755  1.00 20.03           N  \nATOM    357  C8   DA B  18      17.411  23.967   5.830  1.00 16.51           C  \nATOM    358  N7   DA B  18      17.539  22.706   6.276  1.00 20.58           N  \nATOM    359  C5   DA B  18      16.266  22.309   6.480  1.00 21.66           C  \nATOM    360  C6   DA B  18      15.715  21.073   6.933  1.00 17.93           C  \nATOM    361  N6   DA B  18      16.483  19.994   7.243  1.00 20.37           N  \nATOM    362  N1   DA B  18      14.389  20.994   7.036  1.00 20.81           N  \nATOM    363  C2   DA B  18      13.636  22.041   6.708  1.00 26.77           C  \nATOM    364  N3   DA B  18      14.019  23.234   6.265  1.00 26.83           N  \nATOM    365  C4   DA B  18      15.367  23.291   6.174  1.00 27.48           C  \nATOM    366  P    DT B  19      14.604  29.545   6.020  1.00 48.40           P  \nATOM    367  OP1  DT B  19      13.792  30.696   5.582  1.00 50.18           O  \nATOM    368  OP2  DT B  19      15.852  29.836   6.749  1.00 44.42           O  \nATOM    369  O5\'  DT B  19      13.633  28.628   6.885  1.00 53.86           O  \nATOM    370  C5\'  DT B  19      12.398  28.171   6.303  1.00 55.04           C  \nATOM    371  C4\'  DT B  19      11.809  27.217   7.302  1.00 44.86           C  \nATOM    372  O4\'  DT B  19      12.767  26.184   7.534  1.00 48.52           O  \nATOM    373  C3\'  DT B  19      11.515  27.822   8.669  1.00 41.77           C  \nATOM    374  O3\'  DT B  19      10.103  27.952   8.891  1.00 57.02           O  \nATOM    375  C2\'  DT B  19      12.267  26.906   9.630  1.00 39.28           C  \nATOM    376  C1\'  DT B  19      12.426  25.645   8.799  1.00 27.68           C  \nATOM    377  N1   DT B  19      13.609  24.850   9.205  1.00 21.67           N  \nATOM    378  C2   DT B  19      13.442  23.575   9.656  1.00 31.71           C  \nATOM    379  O2   DT B  19      12.311  23.101   9.802  1.00 36.00           O  \nATOM    380  N3   DT B  19      14.551  22.825   9.913  1.00 24.66           N  \nATOM    381  C4   DT B  19      15.815  23.321   9.777  1.00 40.64           C  \nATOM    382  O4   DT B  19      16.755  22.570  10.029  1.00 31.47           O  \nATOM    383  C5   DT B  19      15.972  24.647   9.362  1.00 31.79           C  \nATOM    384  C7   DT B  19      17.345  25.239   9.234  1.00 30.05           C  \nATOM    385  C6   DT B  19      14.844  25.405   9.048  1.00 14.35           C  \nATOM    386  P    DT B  20       9.513  28.533  10.260  1.00 48.24           P  \nATOM    387  OP1  DT B  20       8.145  29.007   9.998  1.00 41.28           O  \nATOM    388  OP2  DT B  20      10.455  29.513  10.841  1.00 53.39           O  \nATOM    389  O5\'  DT B  20       9.395  27.223  11.153  1.00 36.57           O  \nATOM    390  C5\'  DT B  20       8.576  26.148  10.664  1.00 50.41           C  \nATOM    391  C4\'  DT B  20       8.655  25.060  11.678  1.00 32.08           C  \nATOM    392  O4\'  DT B  20      10.003  24.615  11.764  1.00 48.38           O  \nATOM    393  C3\'  DT B  20       8.272  25.471  13.087  1.00 29.99           C  \nATOM    394  O3\'  DT B  20       7.199  24.657  13.553  1.00 45.14           O  \nATOM    395  C2\'  DT B  20       9.586  25.307  13.860  1.00 32.42           C  \nATOM    396  C1\'  DT B  20      10.190  24.148  13.089  1.00 39.56           C  \nATOM    397  N1   DT B  20      11.660  24.070  13.205  1.00 20.36           N  \nATOM    398  C2   DT B  20      12.257  22.880  13.486  1.00 27.55           C  \nATOM    399  O2   DT B  20      11.583  21.866  13.691  1.00 38.33           O  \nATOM    400  N3   DT B  20      13.620  22.829  13.497  1.00 29.60           N  \nATOM    401  C4   DT B  20      14.402  23.914  13.225  1.00 30.11           C  \nATOM    402  O4   DT B  20      15.625  23.764  13.252  1.00 32.92           O  \nATOM    403  C5   DT B  20      13.774  25.126  12.933  1.00 24.11           C  \nATOM    404  C7   DT B  20      14.563  26.358  12.612  1.00 23.96           C  \nATOM    405  C6   DT B  20      12.385  25.187  12.926  1.00 19.78           C  \nATOM    406  P    DC B  21       6.594  24.823  15.016  1.00 54.73           P  \nATOM    407  OP1  DC B  21       5.169  24.424  14.987  1.00 53.98           O  \nATOM    408  OP2  DC B  21       6.870  26.189  15.511  1.00 65.53           O  \nATOM    409  O5\'  DC B  21       7.409  23.731  15.839  1.00 50.67           O  \nATOM    410  C5\'  DC B  21       7.331  22.352  15.433  1.00 60.86           C  \nATOM    411  C4\'  DC B  21       8.100  21.598  16.461  1.00 40.86           C  \nATOM    412  O4\'  DC B  21       9.478  21.902  16.263  1.00 36.88           O  \nATOM    413  C3\'  DC B  21       7.766  22.045  17.879  1.00 53.80           C  \nATOM    414  O3\'  DC B  21       7.036  21.041  18.611  1.00 79.04           O  \nATOM    415  C2\'  DC B  21       9.123  22.414  18.469  1.00 48.43           C  \nATOM    416  C1\'  DC B  21      10.107  21.743  17.523  1.00 36.51           C  \nATOM    417  N1   DC B  21      11.328  22.556  17.331  1.00 24.72           N  \nATOM    418  C2   DC B  21      12.534  21.939  17.329  1.00 30.96           C  \nATOM    419  O2   DC B  21      12.560  20.731  17.579  1.00 34.53           O  \nATOM    420  N3   DC B  21      13.639  22.639  17.035  1.00 31.69           N  \nATOM    421  C4   DC B  21      13.560  23.938  16.739  1.00 21.53           C  \nATOM    422  N4   DC B  21      14.685  24.628  16.404  1.00 23.72           N  \nATOM    423  C5   DC B  21      12.338  24.609  16.736  1.00 30.74           C  \nATOM    424  C6   DC B  21      11.193  23.878  17.035  1.00 27.58           C  \nATOM    425  P    DG B  22       6.509  21.324  20.099  1.00 56.50           P  \nATOM    426  OP1  DG B  22       5.387  20.397  20.396  1.00 50.81           O  \nATOM    427  OP2  DG B  22       6.235  22.774  20.306  1.00 53.84           O  \nATOM    428  O5\'  DG B  22       7.767  20.924  20.993  1.00 66.30           O  \nATOM    429  C5\'  DG B  22       8.216  19.559  21.073  1.00 73.42           C  \nATOM    430  C4\'  DG B  22       9.422  19.557  21.977  1.00 42.96           C  \nATOM    431  O4\'  DG B  22      10.493  20.260  21.319  1.00 52.87           O  \nATOM    432  C3\'  DG B  22       9.267  20.267  23.325  1.00 38.51           C  \nATOM    433  O3\'  DG B  22      10.088  19.657  24.293  1.00 60.28           O  \nATOM    434  C2\'  DG B  22       9.751  21.670  22.990  1.00 22.00           C  \nATOM    435  C1\'  DG B  22      10.988  21.226  22.256  1.00 24.85           C  \nATOM    436  N9   DG B  22      11.599  22.357  21.543  1.00 25.91           N  \nATOM    437  C8   DG B  22      11.037  23.545  21.159  1.00 23.91           C  \nATOM    438  N7   DG B  22      11.921  24.362  20.566  1.00 39.18           N  \nATOM    439  C5   DG B  22      13.072  23.653  20.580  1.00 25.66           C  \nATOM    440  C6   DG B  22      14.370  24.003  20.102  1.00 28.34           C  \nATOM    441  O6   DG B  22      14.747  25.057  19.585  1.00 31.85           O  \nATOM    442  N1   DG B  22      15.268  22.983  20.308  1.00 25.22           N  \nATOM    443  C2   DG B  22      15.023  21.776  20.891  1.00 11.07           C  \nATOM    444  N2   DG B  22      16.066  20.914  21.038  1.00 25.92           N  \nATOM    445  N3   DG B  22      13.815  21.452  21.350  1.00 19.05           N  \nATOM    446  C4   DG B  22      12.902  22.429  21.151  1.00 23.69           C  \nATOM    447  P    DC B  23       9.477  18.627  25.340  1.00 55.93           P  \nATOM    448  OP1  DC B  23       8.767  17.534  24.627  1.00 45.14           O  \nATOM    449  OP2  DC B  23       8.670  19.409  26.312  1.00 41.61           O  \nATOM    450  O5\'  DC B  23      10.807  18.067  26.034  1.00 59.70           O  \nATOM    451  C5\'  DC B  23      11.688  17.170  25.310  1.00 63.13           C  \nATOM    452  C4\'  DC B  23      13.115  17.573  25.593  1.00 27.86           C  \nATOM    453  O4\'  DC B  23      13.284  18.804  24.893  1.00 50.51           O  \nATOM    454  C3\'  DC B  23      13.441  17.879  27.059  1.00 46.45           C  \nATOM    455  O3\'  DC B  23      14.341  16.938  27.677  1.00 57.21           O  \nATOM    456  C2\'  DC B  23      13.928  19.322  27.025  1.00 68.01           C  \nATOM    457  C1\'  DC B  23      14.312  19.508  25.568  1.00 32.05           C  \nATOM    458  N1   DC B  23      14.144  20.932  25.170  1.00 23.28           N  \nATOM    459  C2   DC B  23      15.199  21.595  24.630  1.00 20.62           C  \nATOM    460  O2   DC B  23      16.257  20.984  24.504  1.00 29.62           O  \nATOM    461  N3   DC B  23      15.067  22.877  24.257  1.00 39.00           N  \nATOM    462  C4   DC B  23      13.898  23.510  24.404  1.00 30.44           C  \nATOM    463  N4   DC B  23      13.771  24.813  24.018  1.00 34.66           N  \nATOM    464  C5   DC B  23      12.795  22.866  24.967  1.00 27.74           C  \nATOM    465  C6   DC B  23      12.935  21.540  25.359  1.00 24.58           C  \nATOM    466  P    DG B  24      14.658  17.064  29.247  1.00 53.70           P  \nATOM    467  OP1  DG B  24      14.863  15.717  29.825  1.00 61.79           O  \nATOM    468  OP2  DG B  24      13.633  17.912  29.920  1.00 36.06           O  \nATOM    469  O5\'  DG B  24      16.033  17.880  29.284  1.00 34.06           O  \nATOM    470  C5\'  DG B  24      17.243  17.320  28.742  1.00 46.57           C  \nATOM    471  C4\'  DG B  24      18.208  18.464  28.758  1.00 50.89           C  \nATOM    472  O4\'  DG B  24      17.716  19.428  27.829  1.00 32.02           O  \nATOM    473  C3\'  DG B  24      18.230  19.236  30.058  1.00 30.38           C  \nATOM    474  O3\'  DG B  24      18.978  18.583  31.084  1.00 61.06           O  \nATOM    475  C2\'  DG B  24      18.885  20.519  29.578  1.00 53.33           C  \nATOM    476  C1\'  DG B  24      18.276  20.693  28.188  1.00 35.03           C  \nATOM    477  N9   DG B  24      17.164  21.659  28.139  1.00 30.25           N  \nATOM    478  C8   DG B  24      15.874  21.536  28.580  1.00 30.86           C  \nATOM    479  N7   DG B  24      15.129  22.614  28.308  1.00 44.08           N  \nATOM    480  C5   DG B  24      15.990  23.436  27.673  1.00 16.87           C  \nATOM    481  C6   DG B  24      15.765  24.729  27.117  1.00 19.36           C  \nATOM    482  O6   DG B  24      14.719  25.373  27.067  1.00 33.30           O  \nATOM    483  N1   DG B  24      16.926  25.257  26.604  1.00 15.78           N  \nATOM    484  C2   DG B  24      18.157  24.666  26.579  1.00 11.92           C  \nATOM    485  N2   DG B  24      19.208  25.386  26.096  1.00 29.76           N  \nATOM    486  N3   DG B  24      18.350  23.438  27.053  1.00 21.95           N  \nATOM    487  C4   DG B  24      17.231  22.893  27.570  1.00 13.89           C  \nTER     488       DG B  24                                                      \nHETATM  489  O   HOH A  25      19.736  30.706  18.656  1.00 51.86           O  \nHETATM  490  O   HOH A  31      10.879  26.039  -8.906  1.00 47.07           O  \nHETATM  491  O   HOH A  32      18.320  24.816  14.948  1.00 47.72           O  \nHETATM  492  O   HOH A  36       9.821  13.442   8.572  1.00 45.76           O  \nHETATM  493  O   HOH A  38       8.915  15.602  -3.388  1.00 50.97           O  \nHETATM  494  O   HOH A  39      17.505  26.340 -10.581  1.00 51.90           O  \nHETATM  495  O   HOH A  40      28.496  23.515  18.349  1.00 45.37           O  \nHETATM  496  O   HOH A  41      11.346  24.175   4.920  1.00 45.03           O  \nHETATM  497  O   HOH A  50       9.098  16.119   1.277  1.00 51.80           O  \nHETATM  498  O   HOH A  54      16.488  29.195  19.861  1.00 54.92           O  \nHETATM  499  O   HOH A  55      22.078  25.894  15.396  1.00 62.20           O  \nHETATM  500  O   HOH A  58       7.133  14.448   4.647  1.00 57.15           O  \nHETATM  501  O   HOH A  62      14.095  28.151  21.614  1.00 53.85           O  \nHETATM  502  O   HOH A  64      27.164  31.710  20.331  1.00 56.84           O  \nHETATM  503  O   HOH A  65      15.295  11.873  12.209  1.00 57.34           O  \nHETATM  504  O   HOH A  66      18.180  16.604   9.966  1.00 61.52           O  \nHETATM  505  O   HOH A  67       6.216  17.035   1.672  1.00 62.91           O  \nHETATM  506  O   HOH A  70       7.055  25.519  -2.053  1.00 55.96           O  \nHETATM  507  O   HOH A  74      12.454  11.354   9.415  1.00 68.40           O  \nHETATM  508  O   HOH A  76      11.492  29.103  20.090  1.00 67.46           O  \nHETATM  509  O   HOH A  77      14.220  29.189  20.392  1.00 48.22           O  \nHETATM  510  O   HOH A  78       6.138  19.149  13.844  1.00 62.26           O  \nHETATM  511  O   HOH A  79      17.315   9.638  13.392  1.00 65.70           O  \nHETATM  512  O   HOH A  80      18.951  25.757  12.989  1.00 66.47           O  \nHETATM  513  O   HOH A  81      20.460  18.861  12.664  1.00 63.00           O  \nHETATM  514  O   HOH A  82       3.529  19.338  12.599  1.00 65.32           O  \nHETATM  515  O   HOH A  84      16.223  12.351   9.406  1.00 63.59           O  \nHETATM  516  O   HOH A  85      12.989  29.901  -9.282  1.00 64.97           O  \nHETATM  517  O   HOH A  86      17.510  30.569  18.702  1.00 61.79           O  \nHETATM  518  O   HOH A  87      25.377  12.891  19.011  1.00 73.80           O  \nHETATM  519  O   HOH A  88      13.610  15.742  18.593  1.00 69.48           O  \nHETATM  520  O   HOH A  89      18.012  32.598  15.262  1.00 67.52           O  \nHETATM  521  O   HOH A  92       8.723  13.216   6.359  1.00 70.66           O  \nHETATM  522  O   HOH A  97      18.779  13.814  11.704  1.00 71.14           O  \nHETATM  523  O   HOH A  99      12.227  25.192 -10.299  1.00 70.46           O  \nHETATM  524  O   HOH A 100      12.292  30.291  27.102  1.00 73.04           O  \nHETATM  525  O   HOH A 102      20.170  23.000  12.999  1.00 73.63           O  \nHETATM  526  O   HOH B  26      14.354  27.683  16.369  1.00 40.92           O  \nHETATM  527  O   HOH B  27       9.864  22.509   9.123  1.00 39.67           O  \nHETATM  528  O   HOH B  28      19.526  19.144   7.481  1.00 51.15           O  \nHETATM  529  O   HOH B  29      25.754  12.744  -1.835  1.00 51.80           O  \nHETATM  530  O   HOH B  30       7.478  20.604  -9.000  1.00 44.82           O  \nHETATM  531  O   HOH B  33       9.012  24.586   7.009  1.00 43.42           O  \nHETATM  532  O   HOH B  34      10.152  19.917  13.381  1.00 48.04           O  \nHETATM  533  O   HOH B  35       7.764  21.397  11.075  1.00 41.41           O  \nHETATM  534  O   HOH B  37      13.239  14.428   2.049  1.00 55.54           O  \nHETATM  535  O   HOH B  42      12.601  23.000  29.167  1.00 51.36           O  \nHETATM  536  O   HOH B  43      10.440  25.542  24.443  1.00 56.79           O  \nHETATM  537  O   HOH B  44      16.979  28.689  16.284  1.00 50.41           O  \nHETATM  538  O   HOH B  45       4.794  22.966  13.368  1.00 45.95           O  \nHETATM  539  O   HOH B  46       4.208  25.591  10.828  1.00 51.06           O  \nHETATM  540  O   HOH B  47       6.362  24.374   9.188  1.00 51.85           O  \nHETATM  541  O   HOH B  48       7.688  28.411   7.883  1.00 49.33           O  \nHETATM  542  O   HOH B  49      18.379  17.074   4.809  1.00 50.72           O  \nHETATM  543  O   HOH B  51      26.464  23.826   1.396  1.00 53.21           O  \nHETATM  544  O   HOH B  52      11.014  11.318  -2.909  1.00 51.36           O  \nHETATM  545  O   HOH B  53       9.476  27.782  26.498  1.00 60.04           O  \nHETATM  546  O   HOH B  56       5.522  27.411   9.017  1.00 62.36           O  \nHETATM  547  O   HOH B  57      18.456  28.409   8.821  1.00 59.63           O  \nHETATM  548  O   HOH B  59      22.610  15.544   3.846  1.00 57.52           O  \nHETATM  549  O   HOH B  60      24.407  13.162   2.229  1.00 52.30           O  \nHETATM  550  O   HOH B  61       7.988  11.556  -2.976  1.00 59.14           O  \nHETATM  551  O   HOH B  63      14.213  27.722  18.905  1.00 57.29           O  \nHETATM  552  O   HOH B  68      19.101  11.433   1.080  1.00 59.79           O  \nHETATM  553  O   HOH B  69      12.607  10.967   0.261  1.00 60.87           O  \nHETATM  554  O   HOH B  71      15.062  26.024  -0.766  1.00 56.35           O  \nHETATM  555  O   HOH B  72      16.380   6.413  -4.784  1.00 59.07           O  \nHETATM  556  O   HOH B  73      14.059   5.751  -6.198  1.00 56.68           O  \nHETATM  557  O   HOH B  75       9.613  17.039  29.793  1.00 63.48           O  \nHETATM  558  O   HOH B  83      25.276  15.890  -1.301  1.00 64.53           O  \nHETATM  559  O   HOH B  90       2.622  23.030  10.332  1.00 68.01           O  \nHETATM  560  O   HOH B  91      19.701  22.518   9.511  1.00 70.25           O  \nHETATM  561  O   HOH B  93      19.727  29.488   6.155  1.00 69.43           O  \nHETATM  562  O   HOH B  94      17.241  11.563   4.511  1.00 72.18           O  \nHETATM  563  O   HOH B  95      26.545  19.404  -1.091  1.00 70.14           O  \nHETATM  564  O   HOH B  96       9.697  18.315  14.885  1.00 69.10           O  \nHETATM  565  O   HOH B  98      14.292  25.159   2.287  1.00 68.44           O  \nHETATM  566  O   HOH B 101       9.396  27.092  16.993  1.00 72.98           O  \nHETATM  567  O   HOH B 103      19.987  21.691   6.802  1.00 72.66           O  \nHETATM  568  O   HOH B 104      18.692  31.584   4.596  1.00 72.98           O  \nMASTER      355    0    0    0    0    0    0    6  566    2    0    2          \nEND                                                                             \n';
var testPDBZN = 'HETATM 4238 ZN    ZN A 262      -6.685  -1.557  15.263  1.00 11.20          ZN';
var testBondOrders = 'Molecule Name\n  CHEMDOOD09210912073D 0   0.00000     0.00000     0\n[Insert Comment Here]\n  7  6  0  0  0  0  0  0  0  0  1 V2000\n    0.0000   -0.0000    0.0000   C 0  0  0  1  0  0  0  0  0  0  0  0\n    0.0000    1.0000    0.0000   C 0  0  0  4  0  0  0  0  0  0  0  0\n    0.8660    0.5000    0.0000   C 0  0  0  4  0  0  0  0  0  0  0  0\n    0.8660   -0.5000    0.0000   C 0  0  0  4  0  0  0  0  0  0  0  0\n    0.0000   -1.0000    0.0000   C 0  0  0  3  0  0  0  0  0  0  0  0\n   -0.8660   -0.5000    0.0000   C 0  0  0  3  0  0  0  0  0  0  0  0\n   -0.8660    0.5000    0.0000   C 0  0  0  2  0  0  0  0  0  0  0  0\n  1  2  1  0  0  0  0\n  1  3  1  1  0  0  0\n  1  4  1  6  0  0  0\n  1  5  2  0  0  0  0\n  1  6  2  3  0  0  0\n  1  7  3  0  0  0  0\nM  END';
var chargeTest = 'Molecule Name\n  CHEMDOOD08101014473D 0   0.00000     0.00000     0\n[Insert Comment Here]\n  4  3  0  0  0  0  0  0  0  0  2 V2000\n   -1.2990   -0.2500    0.0000   C 0  5  0  0  0  0  0  0  0  0  0  0\n   -0.4330    0.2500    0.0000   C 0  2  0  0  0  0  0  0  0  0  0  0\n    0.4330   -0.2500    0.0000   C 0  7  0  0  0  0  0  0  0  0  0  0\n    1.2990    0.2500    0.0000   C 0  0  0  0  0  0  0  0  0  0  0  0\n  1  2  1  0  0  0  0\n  2  3  1  0  0  0  0\n  3  4  1  0  0  0  0\nM  CHG  4   1  -1   2   2   3  -3   4   4\nM  END';
var massTest = 'Molecule Name\n  CHEMDOOD11271013293D 0   0.00000     0.00000     0\n[Insert Comment Here]\n  4  3  0  0  0  0  0  0  0  0  2 V2000\n   -0.4330    0.5000    0.0000   N 1  0  0  0  0  0  0  0  0  0  0  0\n    0.4330    1.0000    0.0000   C 1  0  0  0  0  0  0  0  0  0  0  0\n   -0.4330   -0.5000    0.0000   C 0  0  0  0  0  0  0  0  0  0  0  0\n    0.4330   -1.0000    0.0000   N 0  0  0  0  0  0  0  0  0  0  0  0\n  1  2  1  0  0  0  0\n  1  3  1  0  0  0  0\n  3  4  1  0  0  0  0\nM  ISO  2   1  15   2  13\nM  END';
var jdxHNMRPPM = '##TITLE= 2-methyl-1-propanol\n##JCAMP-DX= 5.00 $$From Command Line Converter 1.0\n##DATA TYPE= NMR Spectrum\n##DATA CLASS=  XYDATA\n\n##ORIGIN= Exported from Command Line Converter 1.0\n##OWNER= SVB\n##$URL= http://wwwchem.uwimona.edu.jm:1104/software/jcampdx.html\n##SPECTROMETER/DATA SYSTEM= NUTS EXPORT\n##.OBSERVE FREQUENCY= 300.149506\n##.OBSERVE NUCLEUS= ^1H\n##INSTRUMENTAL PARAMETERS= 1H\n##XUNITS= PPM\n##YUNITS= ARBITRARY UNITS\n##XFACTOR= 0.0000035013\n##YFACTOR= 3.5404570000\n##FIRSTX=   0.449892\n##FIRSTY= 9201.000000\n##LASTX=   3.951200\n##NPOINTS= 2153\n##MAXY= 3534337.000000\n##MINY= -6120.000000\n##DELTAX=   0.001627\n##XYDATA= (X++(Y..Y))\n128492B598Pp2%M9o4J02m0P6j8m7l9K5J93j29J83j42p7Q1MK6K3lP8m5l8P0j02\n141054B699N2Q3%p2J9J77j11j59R4n1J05j00J77p0k7K9l3J13j6P1J24J8r4k1J21\n152657C128p8K8mm6o4J51j6O6M1Q9k39L4J68j33J53n1J25P1m9J71p1j43J9N8l2\n164271C376n2J58L9q7J35J91l8o5L8j12P1n0p1l2P7q3R3r5M9J33p6Q2P9lJ5R7\n176368C869j50O4KJ47n6Q5O6L2l7p3J46n0J1PJ20J20N1j5R5m9O5m4m5k8J16J51\n188436D600NK8P6J9k4J70J71o2J91k58P8N1J60J48r9L9K92j1K12N53P02J263J618\n199139I922l886o06R4L5J46N3K94J64K8J55N81Q01J824L07l629j99L9M7P3K18\n208436F461O76P31M93P16j431j107j67J81J78M7Q4J63O20O5O40N80P50R08k377\n217252H211m16K13j02J2j8J65M25k5j682Q36Q54N9L04r4RL47p7j31M60N2K56o48\n227479I010j493O88J096j01r5o09q25J243K085k5L64L69J251J121N59m73j876\n235382A2289pK6o51q61L054J083N58n7J328K386K09M04j609o45L32K14M93J3N69\n244215A9128N18P55p5J43J480N41N6N97M54P04O91J085R93O75J479J196J551K866\n252584C4837P86K646L039M524L425Q517J0781J5932J2440K0145O6510J06152K38567\n258618E28301M69970q46648r4459n895M138M084M920O687J7304J1354K6114Q1321\n264187B07191J32283L09755K82950q28035n0005q089k520l164q454k621k76n47\n269756B8468l824K019L01K274k465k879j445r48j176j848j359r51j248l87J57\n276731A4689l429r65j377J637p37p35N77m80m38m51K60N09P05j49l030q6P54l42\n285099F912l54M36Q57J559P79k000K58O17o2o73r79r0N2O8k82L95M67J996j335\n293932H621j632l49K89K6N96n12j963k0K32k30J06j97j28k49k12K44O70J388J513\n302765H193l053k767O18P95K79p29n83L7j10m9J34L24P83J997L745n293j559k92\n311133B470L11K1o57n3k2j15m1R2J61O50J128K553j679j26J212l630p76k07J10\n319938A402o8qp6J74m8L10N65J026J903m04l322l65Or7j4J00k33J8p9q6r0NM7\n330640F66j69J65r5M3k24m0j18J30l5r7rr6rj05j6M5RL2j13rj79M4J24n3N7k06\n342719b58N6j41L0Q1O3j25l5k0L5l8N5j59J22j38n7N4%j7Q7j63K7P4j60nk0P3\n354787e79j12P6p2j12N3L8K4l1k1LK9L3p8m3M7o1J06r1Q2j59K0O2Jo4P4q8R4o1\n367824h30OP3L1j07n9O6o6K1J7J02k0j30K0j2J28p1O7j13L5M5j00K33p4o4K9j95\n379892i68J76MNM4n6j4J06j19p1J31J00j27K3q1k0K9J06m0L6n0M2j15J30N3%J1\n391989f65j02J20n8r3K8J8o9j38M3l65L08L62J6O4lj77j9q6qK18j46mj89l21N22\n403592g44J28K0q7J42J86j38o4j20K7q4M0j5K9j27K21j14K30j05j33J49r9kq4\n414266g44l0J33nOm4N8L6k74R3k4K08j3l7qq6nR9Q1q8j04R2M33l84m7J16n5j41\n426839g34L9R8k8q9K37J05k8J88j057Q25K94l0j23Nj11J01j6J38m7J31l9L32j056\n437513h65J338k04j45n0j88j21qJ68k2J07K3P8K51J32p25K37j55p2M5l0J06Q3\n447740a7J76p4J36n0K70k15N5pj37j9N4R0k83j05N9K03K8K59k24J23k34J02p5\n458414A15qJ86P4n17J41K06k9rJ14o8r3J28j49R3R7L6L1j34K18l9j0J24N7O4j69\n470046D59n6J79j03R4J39P0o4J23mJ8J28K81M11M75o94k61O3L73L41M45p28j32\n480255A557p9J35J76L58P15J285L48o56L01J955M245l997k317r24p8j79K85M81\n488623C611O93J322J921K184K989Q907Q336j6377o179j604n67o3J83P31Q14J532\n496062H433L212O147J1363K3308j2711k2306p033k078j107k19K62Q53J040J998\n502561A1162M572Q772J9304K2554l2015j8134n465j866r96l31J76M60R50J998\n509088A1141M327Q968J9397J539k5879q530k674j360n53k80r6J88M49J364K609\n516034A0610N663J0663q494r760k821p70n48l18j23k26J10jM17Q93J874K663m305\n523938E527j872n21j83k06R2k35j32R0r6R5m6L40R0r09j6J1j50J79L9k74o9Ml7\n534629A721P9j97k8j6M8j39M7j0K11j42j24j38J18m9j0m3j87O7L8j7kM5m4o1k6\n546244A141n9J40l11K64k00j2J30j2R3k7J70J6j58K74J03o1l28j71j16P5n9L9\n556471I31J35J12p5m4j98K3%P4K4K1J8Q5q0J37o3M9k41l3j06L9p1L2J15l0j39\n568103G15Q8J35j7Q8L8j03j65j63Q2j32p8n0K0n2K41M97M33K38N88K30j50m72\n578312B011l49k55p3J46pj8J11J90N9M9N6p2J08N7Q2n1K4j12P5M1j92J08lO6L7\n589944B088J7P3J68P4J34k5K10O3K16J65L89K42M26K50P77R66J340J427K641N746\n599224A7387R509J2804J8471K4606J9181P289l462m194q877j8879k4163j8109\n604793C1563j0599m738k053j279o99m62p75j82L9M68m08j54r48o72p64n41n32\n612686G264m16m58l89m45k45k52k42k09j33k24k01k63k41k12k72r4k13J3L58l10\n621995B816j04L2j60P4N26j14j45j14J31M0j94p8r2J22J42j06J45l3m1O0J3k25\n632222B695Q2k01j00qJ02l8j77m3l0K0j56n0L7O0j03p3p3k3q9j0j71N1r3k2j57\n643836A430O2j54N4l1o5P5m1L3j87J00m0N9j63M1k%j81j6O5j24L7%m1R1j05O3\n655904I60k4J8J60L55P16J890j721r34j78k2j05l0l7J7l5J18K66K88R44K338N76\n665667E560l623n49j47l5j05p3k2M9P0J2N4K39O84J366j723o66l1p8J8j42N4j2\n675904I00K8j74O5n3n2n4o9K6r6M3N1K2qq4M0p1J00j73K8Jn0J07J2K9l9l4R6j79\n688913D12J4M8j30P7NJ9l1q7P4K5qQn7l0J17j79J16%j9r9N2k7K0Rk2K2L0J0j14\n702386B55O6J1p6L1k2j00O0o8l2Q9L3j04M5M5j02Nj8Q0o4j6m5k0j23N0p7l7j40\n714919b74k08K59Q72k90l3qo2n7j03k7j8L8j47m6k44P01K86r9p9q6O5r9j76J41\n726086C06Q9r6p2O4N8jm8rj8L6m2m9N4r6MP5L4j51N6%J03j14k4J1l8J12K6n0M5\n739559B65j39J36p0nJ07j56L7K9l6J12r9J83q0r3L3M9n3K7r4J37l1q7O2oj11L6\n751627A53m6P6N5Mm5QO5L9j43JO7q8l5P1l3l6J80Lj21P5n5P5J2n9o2l4K2J48j4\n765128B83k0n8j26J48q8P0j0K6j43J27qN2N4j41O1J13K6J04j97nn2j38J69j32\n776267A15L6j05R4M7NK8K2k20k0J81j46N6M6J23j81Q8O8o3l7M8J86j48l8Lj1J48\n788335C25q1r1J09k6K6J7j24J6q2K0NK4j7P7L7M9J62k96rL8n3oJ3j5p0N6j19N0\n801372C5Q3M62o60L64o6K8P2p2N3k2Rl8N2k9p2M%j52K05n9k2MonL6j32M1j0R5\n814845A98r9nR4p0PP2n5M4%j1K9k8L4j24N3lJ10l4l2j35K03j99J85j02Q8Kq8l1\n827853A03orJ9m3N3J25j20M7j6l2M4K4p5J3P0q8J05j90R9J9J10p5Jl0j9J11k06\n840386C4J33M7J5j49J32N7j3j00n4Rl2R6j01j9J32jj03J7P6m5M3m1R1j91m0J07\n852483A00p3M5O3r2P7jL9k7o1J07j78J73Nn9M8j10M0q1J21j51Q4O9N6k06J97q5\n864562A00QO9r1l3Q7K5j07Pk9N8p5J42m6Q7j42K8j9pRk7jM3j6K4J38m5q3l3J32\n878035B03j99J8jm7NL6m1K21k07q0L5R4op0Q5m2j57J36L9j7KK8N6o0L5j6l3O5\n891032H2r7l3M6L4RO4k02N8J10J9m2qJ7j26O3M0P0J26L08P79K20j117j13m1l9\n902664B27j8%L6r7J19J17J57N72J070j761j35Q9k11j08J5J14r9R8M4Mk01N4L8\n913338A24r1M5r1NLK3j5l2J19K73J17K44M26r43k07n8j79J31J7p4J37K79n2K31\n924506D32K43L18l52l37j67R9l3j25J16j11L75m72n08K38L35j54J44l5L3n7k8\n934250d6J7K8p1J21o64o3L04J1M3k39k86p69Q38M21R5J0J64K21L68M12o25l29\n944477c9j79l14l25q4Q17mK45k57N71J028m00L29q12l43j43J32j16j07K1J63j77\n954250Fkl6l69M48j74p7k07j61j7j1k38j45j17l01l28J324j231J41j32r7M99K66\n964460i59R83J676K808P307K0228L6877J12117J96173k94009l4186j2180n906\n970029C0929n669j536j79J777N096J3899L0920Q2957K40207k87801n0773j4883\n975627D4944l934p966l258k091j347j272j379r44n24n6K5k263n46o26o58q27q22\n983520A6456n38q07p46o23n31o31j041K92n8o07k15n2m30l03k69j60q2j29l21\n992335I205n40R2l37L7l51L77J9P68k70l73J13L0j65l99l55k7J40n8k40J95K29\n1002098H090O45q77l04j61J6Q1K9M3r05j39M8L1q4j89o1k79j09J49k14M82k99p67\n1012335E226mJ97r4K7j18j47o6j64j20Jq3r8m0K2j50R7l7k7m2o4P8j40r4M1j49\n1023939D052j58K0k1J94p9Q7k5k03j08mK9q8k8q7O5P1J5R2L28J91J14J265j579\n1034641D143k54k11oj1k33O8j50M11J29N87k95P67o06o55j17l5j93m6P9j08N7l7\n1044840C284J64l7k82r1J38l8j58n2k5KNk16J37O4k8o1k8q1J9m7K3q8J4O8j03L5\n1056947B618j65j89j52R4K16K2M8J5j87J47j5N0k1j0q0l99j1L17q5J4l9L8l2N7\n1068086B251%o2m8O2j05k6Q0l2J2n6P6j33l5Q8m2rJ36j10j6j05O5j0JJ1m6j31J75\n1080648A991j56O3Q7jm2r2L8JL2n5J56r3j18J19m9o5J2l6k3PJ26k08M1J66o3m2\n1092726A796m0N5r7k3K9Q9rJ1l8oo7P9o4L6N3j58J0O2J0m4l9L8J06J3j12rl1j83\n1105724A467O6J45Nj73RJ38N6k04O6k6oon1O7M6p9J2k3J8pn3R8L0oq7O7M6j93J43\n1119197A565k9Po7J92J3k07P8mj3k0q4O6K3p8J42q2Pj73J47N6\n##END=\n';
var jdxAFFN = '##TITLE= diff\n##JCAMPDX= 5.0         $$ Bruker NMR JCAMP-DX V1.0\n##DATA TYPE= NMR Spectrum\n##DATA CLASS= XYDATA\n##ORIGIN= uk\n##OWNER= uk\n##.OBSERVE FREQUENCY= 100.4\n##.OBSERVE NUCLEUS= ^13C\n##.ACQUISITION MODE= SIMULTANEOUS\n##.AVERAGES= 32\n##.DIGITISER RES= 16\n##SPECTROMETER/DATA SYSTEM= JEOL GX 400\n$$ Bruker specific parameters\n$$ --------------------------\n##$AQ_mod= 1 \n##$AUNM= <au_zgsino>\n##$BF1= 100.4 \n##$BF2= 360.131842 \n##$BF3= 100.13 \n##$BF4= 500.13 \n##$BYTORDA= 0 \n##$CNST= (0..31)\n1 1 1 1 1 1 1 1 1 1 1 1 1 1 1 1 1 1 1 1 1 1 1 1 1 1 1 1 1 1 1 1 \n##$CPDPRG= <waltz16>\n##$CPDPRGB= <waltz16>\n##$CPDPRGT= <bb>\n##$D= (0..31)\n0 1 0 0 0 0 0 0 0 0 0 0 0 0 0 0 0 0 0 0 0 0 0 0 0 0 0 0 0 0 0 0 \n##$DATE= 0 \n##$DBL= (0..7)\n120 120 120 120 120 120 120 120 \n##$DBP= (0..7)\n150 150 150 150 150 150 150 150 \n##$DBP07= 0 \n##$DBPNAM0= <>\n##$DBPNAM1= <>\n##$DBPNAM2= <>\n##$DBPNAM3= <>\n##$DBPNAM4= <>\n##$DBPNAM5= <>\n##$DBPNAM6= <>\n##$DBPNAM7= <>\n##$DBPOFFS= (0..7)\n0 0 0 0 0 0 0 0 \n##$DE= 60 \n##$DECBNUC= <>\n##$DECNUC= <1H>\n##$DECSTAT= 4 \n##$DIGTYP= 1 \n##$DL= (0..7)\n0 0 0 0 0 0 0 0 \n##$DP= (0..7)\n150 150 150 150 150 150 150 150 \n##$DP07= 0 \n##$DPNAME0= <>\n##$DPNAME1= <>\n##$DPNAME2= <>\n##$DPNAME3= <>\n##$DPNAME4= <>\n##$DPNAME5= <>\n##$DPNAME6= <>\n##$DPNAME7= <>\n##$DPOFFS= (0..7)\n0 0 0 0 0 0 0 0 \n##$DR= 16 \n##$DS= 2 \n##$DSLIST= <SSSSSSSSSSSSSSS>\n##$DTYPA= 0 \n##$EXP= <PS done>\n##$F1LIST= <111111111111111>\n##$F2LIST= <222222222222222>\n##$F3LIST= <333333333333333>\n##$FL1= 90 \n##$FL2= 90 \n##$FL3= 90 \n##$FL4= 90 \n##$FOV= 20 \n##$FS= (0..7)\n83 83 83 83 83 83 83 83 \n##$FW= 13020.83 \n##$GRDPROG= <>\n##$HL1= 1 \n##$HL2= 20 \n##$HL3= 90 \n##$HL4= 90 \n##$HPPRGN= 0 \n##$IN= (0..31)\n0.001 0.001 0.001 0.001 0.001 0.001 0.001 0.001 0.001 0.001 0.001 0.001 \n0.001 0.001 0.001 0.001 0.001 0.001 0.001 0.001 0.001 0.001 0.001 0.001 \n0.001 0.001 0.001 0.001 0.001 0.001 0.001 0.001 \n##$INP= (0..31)\n0 0 0 0 0 0 0 0 0 0 0 0 0 0 0 0 0 0 0 0 0 0 0 0 0 0 0 0 0 0 0 0 \n##$INSTRUM= <JEOL GX 400>\n##$L= (0..31)\n1 1 1 1 1 1 1 1 1 1 1 1 1 1 1 1 1 1 1 1 1 1 1 1 1 1 1 1 1 1 1 1 \n##$LOCNUC= <2H>\n##$NBL= 1 \n##$NC= 0 \n##$NS= 32 \n##$NUCLEUS= <13C>\n##$O1= 8601.908255 \n##$O2= 0 \n##$O3= 0 \n##$O4= 0 \n##$P= (0..31)\n0 15 30 11 22 0 0 0 0 0 0 0 0 0 0 0 0 0 0 0 0 0 0 0 0 0 0 0 0 0 0 0 \n##$PAPS= 2 \n##$PARMODE= 0 \n##$PHCOR= (0..31)\n0 0 0 0 0 0 0 0 0 0 0 0 0 0 0 0 0 0 0 0 0 0 0 0 0 0 0 0 0 0 0 0 \n##$PHP= 1 \n##$PH_ref= 0 \n##$POWMOD= 0 \n##$PR= 1 \n##$PRGAIN= 0 \n##$PROBHD= <06>\n##$PULPROG= <baxcotest.be>\n##$PW= 0 \n##$QNP= 1 \n##$RD= 21 \n##$RG= 256 \n##$RO= 0 \n##$ROUTWD1= (0..23)\n0 0 0 0 0 0 0 0 0 0 0 0 0 0 0 0 0 0 0 0 1 1 0 0 \n##$ROUTWD2= (0..23)\n0 0 0 0 0 1 0 0 0 0 0 0 0 0 0 0 0 0 1 0 1 1 0 0 \n##$S= (0..7)\n83 1 83 83 83 83 83 83 \n##$SEOUT= 0 \n##$SFO1= 100.4 \n##$SFO2= 360.133268 \n##$SFO3= 360.133268 \n##$SFO4= 500.13 \n##$SOLVENT= <MeOH>\n##$SP= 1 \n##$SW= 20.82756 \n##$SW_h= 10416.666667 \n##$TD= 32768 \n##$TE= 273.16 \n##$TL= (0..7)\n120 120 120 120 120 120 120 120 \n##$TP= (0..7)\n150 150 150 150 150 150 150 150 \n##$TP07= 0 \n##$TPNAME0= <gsc.3>\n##$TPNAME1= <>\n##$TPNAME2= <gsc.2>\n##$TPNAME3= <>\n##$TPNAME4= <gsc.1>\n##$TPNAME5= <           jjj>\n##$TPNAME6= <              >\n##$TPNAME7= <gsc.5>\n##$TPOFFS= (0..7)\n0 0 0 0 0 0 0 0 \n##$V9= 5 \n##$VCLIST= <CCCCCCCCCCCCCCC>\n##$VD= 0 \n##$VDLIST= <depevd>\n##$VPLIST= <PPPPPPPPPPPPPPP>\n##$VTLIST= <vttest>\n##$WBST= 256 \n##$WBSW= 4 \n##$XL= 0 \n##$YL= 0 \n##$YMAX_a= 0 \n##$YMIN_a= 0 \n##$ABSF1= 10 \n##$ABSF2= 0 \n##$ABSG= 3 \n##$ABSL= 3 \n##$ALPHA= 0 \n##$AQORDER= 0 \n##$ASSFAC= 0 \n##$ASSFACI= 0 \n##$ASSFACX= 0 \n##$ASSWID= 0 \n##$AUNMP= <proc_1d>\n##$AZFE= 0.1 \n##$AZFW= 0.1 \n##$BCFW= 1 \n##$BC_mod= 2 \n##$BYTORDP= 0 \n##$DATMOD= 1 \n##$DC= 1.2345 \n##$DFILT= <>\n##$DTYPP= 0 \n##$FCOR= 0.5 \n##$FT_mod= 4 \n##$GAMMA= 1 \n##$GB= 0 \n##$INTBC= 1 \n##$INTSCL= 1 \n##$ISEN= 128 \n##$LB= 0.3 \n##$LEV0= 0 \n##$LPBIN= 0 \n##$MAXI= 10000 \n##$MC2= 0 \n##$MEAN= 0 \n##$ME_mod= 0 \n##$MI= 0 \n##$NCOEF= 0 \n##$NC_proc= 0 \n##$NLEV= 6 \n##$NOISF1= 0 \n##$NOISF2= 0 \n##$NSP= 1 \n##$NTH_PF= 0 \n##$NTH_PI= 0 \n##$NZP= 0 \n##$OFFSET= 239.4273 \n##$PC= 1 \n##$PHC0= 103.0203 \n##$PHC1= 38.4532 \n##$PH_mod= 0 \n##$PKNL= yes \n##$PPARMOD= 0 \n##$PSCAL= 0 \n##$PSIGN= 0 \n##$REVERSE= no \n##$SF= 100.4 \n##$SI= 16384 \n##$SIGF1= 0 \n##$SIGF2= 0 \n##$SINO= 400 \n##$SREGLST= <1H.MeOH>\n##$SSB= 1 \n##$STSI= 0 \n##$STSR= 0 \n##$SW_p= 24038.5 \n##$SYMM= 0 \n##$S_DEV= 0 \n##$TDeff= 0 \n##$TDoff= 0 \n##$TI= <>\n##$TILT= no \n##$TM1= 0 \n##$TM2= 0 \n##$TOPLEV= 0 \n##$WDW= 1 \n##$XDIM= 8192 \n##$YMAX_p= 972201806 \n##$YMIN_p= -27593530 \n$$ End of Bruker specific parameters\n$$ ---------------------------------\n##XUNITS= HZ       \n##YUNITS= ARBITRARY UNITS\n##XFACTOR= 1.46728315937252 \n##YFACTOR= 1\n##FIRSTX= 24038.5 \n##LASTX= 0 \n##DELTAX= -1.46728315937252 \n##MAXY= 972201806 \n##MINY= -27593530 \n##NPOINTS= 16384\n##FIRSTY= 2259260 \n##XYDATA=(X++(Y..Y))\n           16383       2259260      -5242968      -7176216      -1616072\n           16379      10650432       4373926      -3660824       2136488\n           16375       8055988       1757248       3559312       1108422\n           16371      -5575546       -233168      -1099612      -4657542\n           16367      -4545530      -1996712      -5429568      -7119772\n           16363      -2065758       2568942       2722266       3842474\n           16359       1228646       2718706       3928528      -4824506\n           16355       1039962       1706220       6436460      -7591016\n           16351      -9014930      -3689540       -409068        813104\n           16347      -5973742     -13515250      -8100824      -3810958\n           16343      -6540286       1167862       3974450      -4384766\n           16339      -6713282      -7269952       3123048       -208848\n           16335         29236       1430322      -3968096       2848762\n           16331      -6559206       2828450       4103342      -8053978\n           16327       2738840        397666      -4742800          8804\n           16323       7764434       -844192      -1878748       3650040\n           16319       -390722      -2206052      -4039960      -1857764\n           16315        694332       -489750      -4716874       3991798\n           16311      -4500294       1054890       5109694       3258332\n           16307      -1687426       1627086        507412      -6672878\n           16303     -10097726       5244994      -6326032        852156\n           16299      -5898716        291828      -3173976      -1262594\n           16295       4745464        267310      -3054636      -5694328\n           16291      -1494246       1429982       3315604       7927620\n           16287       9399710       6797234       5105202        113254\n           16283     -10538500     -12089482       9627094       8973934\n           16279      -4372044       1815502      -4420570      -4289762\n           16275      -8449938      -2746870      -8885956      -2550878\n           16271       5212408       5041186       1995736      -5515882\n           16267      -6482148       1836160      -6264976      -8427570\n           16263       2500570      -1843792        380262       5787724\n           16259       1106332      -1132878      -1407310      -5531334\n           16255     -10622358     -12631998      -4930130     -12220982\n           16251     -16562542     -12441000      -3300896      -1400858\n           16247       1768128       3242264       2780246       4686594\n           16243       9542284      -4357976      -4893684      -2599052\n           16239       7266500      -3690398      -4078226      -5280170\n           16235      -2316456         -4712       -261678      -6517492\n           16231      -2327502      -4799648       3896800      -2546724\n           16227      -9247978      -8489782       2025694       5795394\n           16223       1108886      -2440452      -2435516        -77984\n           16219       1822022      -2185482       2050432      -3151044\n           16215      -4488278      -6700060      10106690          6984\n           16211      -4313024      -7983578      -8790442      -2591620\n           16207       1947794      -4951826      -2530170      -6764392\n           16203      -6966986       1785328      -2377568      -2075392\n           16199       5143774      12424390      14742562       8286526\n           16195       -216024      -3642872      -3185298       -468454\n           16191      -6137326       4740716      12181242       6380346\n           16187       5002262        -97960       3244520        253146\n           16183      -5747610      -9728386      -9063798      -3285122\n           16179      -1620612      -2966704      -2984720       1982230\n           16175       1382302      -3549524      14392140       5955342\n           16171      -1192738      -2877058       -210462      -3879272\n           16167      -7432288      -2426290       2620766       2860998\n           16163      -8322030      -3526756       4074782       3281166\n           16159      -1822994     -10398598       -886064      -2612092\n           16155      10060274       3905428      -5252320      -6367370\n           16151       -362594        176740       5905524       7512662\n           16147      -6613668     -10759772      -9608552      -6292832\n           16143      -6137880      -1375250      15819998       1855796\n           16139      -6150524      -5559084       4300600       3593640\n           16135       2018874      -2007914       2792090      14850464\n           16131       7911748      -2704056       2691502      -4561046\n           16127       7292308       5292910        857316      -1769516\n           16123      -4154696      -8390220      -1812878       2001520\n           16119      -4172258      -1990440      -2005740      -2183086\n           16115      -7572836      -5040148       5576558       3509574\n           16111       2634550      -5645558      -2084202       -552158\n           16107       4077694         89278       4185426      -5737762\n           16103      -9102108      -7193020       2099166       4745884\n           16099      14685672      18389472       8381524        328422\n           16095      -3932512       2080566       8852070       8555330\n           16091      -1016764       -852950       6381586       2548666\n           16087      -4460702      -2822934      -5467282      -8447754\n           16083      -8976112     -13067320      -2258920       2907018\n           16079       4007368      -7329854     -12003432      -5636552\n           16075       4152350       -592750      -6520158      -1657906\n           16071       2865964       1190376       6757246       2613036\n           16067        720288       6990416       3411588      -4685298\n           16063       2477398      -1966934      -8035540      -8055566\n           16059       1250922       5853848       3156108      -2331474\n           16055       9773816       4296076       9520330       7436698\n           16051       2856626       3521010      12490496      16242080\n           16047       8185126        209796      -2738846      -8643996\n           16043       -563180       -804026       6858768       8397300\n           16039       5077864      -2382210     -11269650      -2991246\n           16035       2868502       2011736        180312       3025010\n           16031       -798226       9581626       7539508        -96594\n           16027       3042810       4375220       2527856        408248\n           16023      -5402322       1626476       1494152      -9711166\n           16019       -843630       -683712      -9569736      -4240818\n           16015       1098182      -2302264       4754148        334858\n           16011       4240298      -4137972      -2654058       3997004\n           16007       2641054      10003922       9903216       6644820\n           16003        803548       -954098         78474      -4564542\n           15999      -2618392       7003006       2497530       4747190\n           15995       3118844      -7412718      -2939012      -8233930\n           15991      -3696930      -4537482      -2878232      -8351398\n           15987      -6467138         -9774       -842626      -1501294\n           15983       -956878       2080836       4281806      -1059388\n           15979     -12592468     -10091620      -8733976       -998686\n           15975       -827988      -2681308      -1057286       -317516\n           15971       -825530      -9049686      -8156070      -6788110\n           15967      -4472298      -6193436      -9387032      -4431452\n           15963      -3275420        197868        748620      -7619594\n           15959      -3384316      -7247696      -8546854      -8247732\n           15955      -8529086      -7828870      -5309190     -14227640\n           15951      -9005806       1056498       1234448       1966474\n           15947       2096026      -3319584     -10685680      -7269474\n           15943      -1710444      -1353092      -5636036      -7059602\n           15939       3634268      -6873326     -10104194      -7008962\n           15935       1875392       3197260      11428500       7277678\n           15931      -1866980       6566664       9707974       -822966\n           15927     -11737084     -11702386      -7302108        364288\n           15923      -3877556      -4846244      -5773252      -3059476\n           15919      -2393488      -7325552     -10162758     -12704066\n           15915     -10738492      -5754486      -4443152      -6493290\n           15911      -5166426      -8808374      -3886524      -4687642\n           15907      -5143558       1672624       9377986       -446714\n           15903       3750054       5097824       7603008       8403578\n           15899      -2124866      -1215504      -1336016      10214300\n           15895       3189792      -4347472      -3186092       -538560\n           15891      -5574764       5306328        631036      -9442524\n           15887      -6463892       -769960       4622172       7956790\n           15883      -9155564       1072062       1105454       7459992\n           15879       4468048      -9304252      -1905980       4611964\n           15875       6433616      -1852416      -2889440      -2685826\n           15871      -6577198       -322068       6282328       5545982\n           15867       -111718       1610010      12489806       2996584\n           15863      -2176490      -5436490      -4127844      -6166448\n           15859      -2073206       3117048       5808058      13854532\n           15855      -9302498      -7974262       8130298       1437024\n           15851      -4830864       1122434        601858      -6718426\n           15847      -6050990      -8831744      -1972622      -5324762\n           15843      -3889124       2625242       6736464       3515434\n           15839       4220796       6649546       8484838       3042494\n           15835       5521796       3193518        184734      -4164442\n           15831        -36684        464588       4957468       5743992\n           15827      10463262        624262      -2207138       3664378\n           15823      -6236862      -1306382      -9991768      -4540868\n           15819      -7452674      -3024050      -2962586      -3221174\n           15815      -9387364      -5707614      -2401346       1154770\n           15811      -3740582       7167666       8059576       2149310\n           15807       1995800       1283116      -4474110       -886020\n           15803       5219982      11333540       7652188       5200260\n           15799      -8023846      -1707484      -6414994        912978\n           15795       3745992       1199592      -2884880       2398214\n           15791      -3037094     -11789408      -2775448       3659406\n           15787       4798006      15606320       5739498      -1402646\n           15783       3004790       5730984         96454       5463048\n           15779       6435780       2907820       1014578       3790482\n           15775       7719212       4757678       5122618       7438308\n           15771       9949708      13762210      17259470       3655404\n           15767       6378848       1377280      -7472922       -618074\n           15763       2997038       8399832      -1066660      -3968310\n           15759      -4533766      -8151772      -2202598       5300612\n           15755      12733028       2807642       2176286       3448578\n           15751       2217630       3679454       2404132      -3025790\n           15747       1401324      -5404138       6716174      -9289100\n           15743      -8340534        230600       3509686      -7329988\n           15739       6661772      -1223386      -1662162       3129934\n           15735       1613360      -8438622      -2623216        384156\n           15731      10084630       4713544      -5300772      -4033292\n           15727      -3109916       2966664       7626162       1782944\n           15723      -1963550      -4714934       -417718      -3605144\n           15719      -7049346       1121574      -3406540        831710\n           15715       5410196        918836      -8694408       -219876\n           15711       6276598       5816656       2031110       1953970\n           15707      -2761110     -10197212      -5647490      -3917350\n           15703       1218694     -10189242       1692166        219644\n           15699      -3816032        963762      -2607386      -7539764\n           15695      -9481006      -5263792       3453436       3192724\n           15691       4082576       8648158        107410      -3545590\n           15687      -3413854      -8501512     -13642414     -15630824\n           15683      -5683734       -788596        195940       3713650\n           15679       8004684       4993370       2987320      -2705022\n           15675       1232270      -1390800       4463092       4724618\n           15671        836942       2425624        253464       1445044\n           15667       3645940      10434604       6661996       1594174\n           15663      13865730       3562846       4965446       1932276\n           15659       3021400       -659706        -50566        724520\n           15655        916934      10826472      12410564      -1405370\n           15651       1472988        190884      -5950128      -7765242\n           15647      -7877054      -4611050      -3872908       2079412\n           15643       -566020      -3042564       7314628      10768576\n           15639       4372624      -3881476      -1699272       3783926\n           15635       6438954      -5922844      -2926612       1307012\n           15631       8434616       2595692       1867840       3179216\n           15627      -3673634       -949380      -5488428      -2121294\n           15623       3459128     -11768900     -10689074      -5701412\n           15619       -318674      -3737472      -5117412     -10448756\n           15615     -11210766      -9179284     -11488586      -4588862\n           15611        150832       5594822       1488000       5232372\n           15607       9067096       5832190       6640632       1109202\n           15603       1733120      -5809372     -15260408      -8879846\n           15599      -2619474      -8021460      -2506826      -3817212\n           15595      -3846892      -1213706      -6803578       2319852\n           15591      11894344       4658046      10823082       1311154\n           15587      -2106916       2324056       8188246     -11315900\n           15583     -10705432      -7100254      -2060428      -5106794\n           15579     -10018006      -6066264      -2708310      -2683980\n           15575      -8741000      -3082744       -690236      -5180052\n           15571        -95738        202222       -485108       -881522\n           15567      -3962776       1013064       5973246      -3997172\n           15563       1916948       4625006       -915436      -1630530\n           15559      -7230282      -4957492       3287508      -2035718\n           15555      -1783480       -665994       5445948       2486370\n           15551       6567000       -678270      -7715636      -2424384\n           15547     -13247350      -8909272      -2058238       3244792\n           15543      -3314262      -3635278       3303884      -4617376\n           15539      -5993752       -362860      -9019410      -7515636\n           15535      -4508586      -1317210      -6994982       -605300\n           15531      -3548250        288632     -10586742      -8710568\n           15527      -1368026       7349536       3726220        149280\n           15523      -5940278       8298950       6504272       2458396\n           15519      -7632852     -11489430     -15713728     -14244662\n           15515     -12548352     -13198762      -8308720      -6477344\n           15511       5595382      -1266978        242884      -4094294\n           15507       5189218       7717580       5050180       1615412\n           15503      11625302       6491054       3127112        855250\n           15499       5705220       6578638      17243358      13081070\n           15495       7110520       -844190       5286892      10204562\n           15491       1667846      -3069140      -2418208      -2895244\n           15487       1514494       1415944       1274602      -1160536\n           15483      -4881898     -10805700      -5584866      -4300890\n           15479       2773168       4473432       3857590       9674256\n           15475       3876002       2865780       1681820      -2288724\n           15471       7140170       2335372       8255196       1739658\n           15467      -2068744      -1560806      -2616440       3933780\n           15463       1050546      -6171860       1399146        243328\n           15459        895482      11223280      11480906      13971908\n           15455      -3633974      -1050232       2723372      -1139418\n           15451       3486488        477504       5461432       4016718\n           15447       2083968      -1445032       -369144     -12146620\n           15443     -15618156      -9517198     -17822256     -13823906\n           15439     -10403144      -5178014     -10608010      -3207448\n           15435        693610        444888       -790668      -4117674\n           15431       5871782       9529184       3838830       -755670\n           15427      -1256054      -5746578      -4904216      -8163048\n           15423      -9345674     -15722646      -4392666      -4121774\n           15419      -4273970      -4405090        424834        792682\n           15415        348086      -2699094      -5615122      -2972226\n           15411        613338       5783668        887356       9758584\n           15407       5336794       6412428       1369506      10365890\n           15403       2039038      -1623030       -323338      -4452686\n           15399      -1330786      -2453334     -12419232         89052\n           15395      -1443478        919428     -11406318      -9539556\n           15391      -5412074      -2471116        598908       1849600\n           15387      -4361040      -2118814      -3183244       7015842\n           15383       8251968      -6688058      -7038180       2332990\n           15379       7841788      17534608      -1774484       1214806\n           15375       5549576      18054772      16417132      -6360392\n           15371      -2061844      -1933600      -2708082       2781068\n           15367      -1248508       7716276       9781808        236088\n           15363      -2396106       -323250      -1826278      -4353610\n           15359      -7990422      -3349774       3023498     -10059922\n           15355      -4128562       2146546       5194358      -4719178\n           15351      -1467034       9282058        888308      -5256050\n           15347        250174       3484994         44162      -9200400\n           15343     -10564026        816078      -2865318     -11817212\n           15339      -8536964      -7250574      -3261570      -7912430\n           15335      -8923042       1745524       2413120      -5908972\n           15331      -4564256      -3867058      -4376660      -4148476\n           15327       -851634      -6223940      -6761734      -5354380\n           15323       2107792         -6926       3515836       3619874\n           15319      -1660806      -2843096       2281828      -6729446\n           15315     -15202724      -8346158      -7371210     -10351544\n           15311     -10272908      -2248522       1096332       9091202\n           15307      -3028570      -3539582      -4327298      -8295390\n           15303      -3974374      -5883608        984626      -3018748\n           15299       4290728       3549142       5567988       3477596\n           15295      -2083762       -625682       2620832      -3675248\n           15291      -5106276      -6130038      -8257894       3790526\n           15287       1153928       2650160       7430552      -8830294\n           15283      -3054198       3080936      -1760468       6552792\n           15279      -2067442        196476      -3068208      -3554278\n           15275      -1325016      -7769920      -9637584      -3622080\n           15271       2344390       -595638      -3944774      -6779376\n           15267      -3658882       2171454       3872388      -1544120\n           15263      -1146222       1268736       4569864       -915716\n           15259      -3942168       8942584       4287082        997800\n           15255      -1119996      -6273246      -1362390       5519352\n           15251       1569766       4733538       5235496       3066866\n           15247       1843870      -6104610      -5871196      -7340676\n           15243       -141576      -4934014       7654070       9354858\n           15239       8964502       5203746       9031482       1496498\n           15235       5145606         53034      -5789194     -10904556\n           15231     -13051590      -9251784      -2611370      -1839518\n           15227       3034956      13500912       7305590        549500\n           15223       6278460       5848176       5731848       2341654\n           15219       3092312       6330360       3970066       7443334\n           15215       3426690       8310682       -940480     -11265478\n           15211        124932       -521754      -2128404      -4591688\n           15207      -7502812      -3757834       8018262      -2940610\n           15203      -2053096      -9560052       3200270       6144890\n           15199       4775382      -6039762      -6698584      -1957216\n           15195       -446676      -2014230       2180048       1940296\n           15191      -6882006      -5660532      -7123138       1727648\n           15187      -4317450       9214948       1820398       1383428\n           15183       6727624       1275142      -3555766       9228332\n           15179      13117392       4367964      -7528820      -6052968\n           15175      -4487298      -9578918       -310552      -3960828\n           15171      -1254464     -10978222      -5348838      -5125680\n           15167      -5743862       -233330      -7519538      -4041002\n           15163      -5806886       -287262       6780486      -1257960\n           15159        427006         40806      -2139800      -2292882\n           15155      -4824510       2217120       -192570       5407200\n           15151       1228624       -678498       4482884      -6086390\n           15147      -3872194      -9190062      -6973986     -18749092\n           15143     -11141688      -7473716       1305552      -1899164\n           15139        669066       5418620      -4340332      -3576974\n           15135      -3804856      -1624574       1416814      -3909910\n           15131      -4150316      -5839494      -8933230      -7361550\n           15127      -4526498       4860382       9916340       5465456\n           15123      -2923218       1326296      -7943216      -4009720\n           15119       3331240        545496      -4393830     -10187068\n           15115       -128670       1601412      -4611554      -2229714\n           15111        764952      -7792568      -7001324      -9866106\n           15107     -12995430     -17107920       6122786       1669912\n           15103        679924       2035426       -160120        751812\n           15099       3409446       2764860      -9932682      -9696308\n           15095      -1916226        269160       2834290      -2498896\n           15091       4700684       8862732       5878652         77032\n           15087      -3324296      -5187882     -11044336      -2894328\n           15083      -5509946       3712750       4617260      -7307002\n           15079       2824810       7811014       -305582        597104\n           15075       1982524      -7644244       6403582       2225398\n           15071      -3098126      -4532886       -201126        759104\n           15067      -8278186     -11423588      -5862660      -4594052\n           15063      -7841854       2872482      -1752318     -13042510\n           15059      -1823834       3037254      13314588       6295350\n           15055       8184478       8923478       7035366       1801230\n           15051       9412222       5928652       7039722       2218918\n           15047       8149802       2539156      -4540984      -2033372\n           15043      -5130162       -595004       6653212       1332172\n           15039      -6690418      -4546192      -3166396        631448\n           15035       5619160       1277898       1619204      -1907180\n           15031       5559516      -8836148      -7322176       -536096\n           15027       5395004       6548238      10614604       8704308\n           15023       6092962        832660     -10538680     -10440544\n           15019        909918        490012      -8946838      -2484274\n           15015      -6840130       2277524       2757580       5095200\n           15011      -2283252      -5278450       3635444       7571070\n           15007       4508822       8054132      -7344496      -7761808\n           15003      -7313968      -6282060      -5000892      -4118454\n           14999      -7303258      -8111098      -4171356       3369076\n           14995       1583500      -8357392       4478034      -9609760\n           14991       1831834       4818682      -1411904       1087222\n           14987       -901830        389094       5483116      -3604274\n           14983       -827088       5543008      -1658804     -10731206\n           14979     -11920986      -6864576        370284      -2148298\n           14975      -2902348        -40528        223614       3844906\n           14971       5898642       1273294        932912        873624\n           14967         -8720      -5457280      -3684404      -3791702\n           14963       -340918      -8017944     -14402456     -10774618\n           14959      -9470774      -4799326     -12235928      -7317324\n           14955      -8517856      -8280882      -1472704      -3102494\n           14951     -13242282      -4052592      -1982100      -5457946\n           14947      -7533158      -2926912      -5850892      -1223874\n           14943       5058720       1651756       3236068      -6525862\n           14939      -2961872      -2541202        -65880      -2548328\n           14935      -4326094       -509412      -7255064      -8285614\n           14931        309016       -603040       2026478      -3341710\n           14927      -2725162        849890      -3809574      -9641050\n           14923        -66136      -3243368       1768408       8357234\n           14919      10183470       9326746       8252566       -818942\n           14915      -7146874      -4096944       1262240      -2178310\n           14911     -12108586     -16305480     -18344858     -14933778\n           14907     -13414524      -5763018      -8056516        993222\n           14903      -7237174      -3731514       7353352       5995356\n           14899       6839868       7741828      -5852422      -8942104\n           14895       1031536       7791848        989218       6864966\n           14891       9142464      -6852212       1448762      -6184452\n           14887       4869324       4969998       4326570      -5327980\n           14883       1552828       6238108       2916612       5142876\n           14879       7931704       3337560       6121258      -8649220\n           14875     -10439410      -8144796      -4095722      -4668386\n           14871      -5539814       5234780      -4218022     -11862664\n           14867      -7857012       4752174      11880558       4932468\n           14863       1012494       2803276      10392494       5204110\n           14859       2299508       -959672      -2370194       5840224\n           14855       3051546      -2795732       7243514      -4708230\n           14851      -5605530      -1812586      -4557454      -3193234\n           14847      -8114586      -8488066      -4647800     -10836662\n           14843      -6108782       4799826      -4320566       1852788\n           14839     -12536616     -11323006      -3730100      -8706520\n           14835     -21566262      -8104592      -3945086     -10122666\n           14831      -5978930      -4077086       3340176      -6559960\n           14827      -2308028       6476824       1238722       5015126\n           14823       3671460       7253790       4461818       3687594\n           14819      -5164306      -1868288       -821308        873370\n           14815      -5312862      -3454706      -4850236       4565206\n           14811       1162278       -980948      -2752920       2238736\n           14807      -7621880      -5462928       3568756        640998\n           14803      -5855740      -2856458       4601206       4968004\n           14799       4093464      -1737838       6758578       6041896\n           14795       3410450      -1791370       3263670      -3319462\n           14791      -3080850      -5566734       1561822      10816984\n           14787       1013208     -12260414     -16472342     -13354822\n           14783      -9040922      -8481602      -4460036      -2004914\n           14779      -5307602      -5970018      -6263112       3259688\n           14775      -3213082     -10406280      -6107022      -2334814\n           14771       -891416        385810      -4958682      -9097932\n           14767     -15199048     -17120304     -13361440      -7465438\n           14763       -196496      -3047424      -1638156       2851534\n           14759      -3722392      -5823628      -9902102      -8137620\n           14755        484808       4981608       2893094       1883210\n           14751      -1158870      -2101426      -3176268        701692\n           14747      -5174852       5735602       4745452      -3537704\n           14743       3588698      13817200       8664732       9364288\n           14739       8518870       3692942      10143806       -478078\n           14735      -2430722       3012312      -7980704       3935854\n           14731       5569688       4430428       8324876      -5398638\n           14727      -7670020      -3882528       5921770       1872946\n           14723      -8445744      -4554050         -2884       -879218\n           14719       3106610       -987182      -4483252     -12517048\n           14715      -5935672       -124922      -3580400      -4162014\n           14711      -4973380       -793122       -360824      -1079948\n           14707       5302478         68244      -1151120      -1503244\n           14703       3284984      14011230      11602684       6397702\n           14699       1184432       4808356      -5263582       3605880\n           14695       7353662       2159128      -5727148      -5312920\n           14691       3061940       5494418       1367586      11311876\n           14687      10323026       4808922     -11357480     -11668424\n           14683      -3798358        -47098         49772       3269808\n           14679      -2647190     -10201114     -13147508      -6799600\n           14675      -6848956     -10763356     -11653468     -10142396\n           14671      -9960282      -3419950       8377298      -1553692\n           14667      -2921516      -3065324      -1617968       1439670\n           14663       4913916       1405840       1453066       1047264\n           14659        139938      -3276034       8054516       4343424\n           14655       1805962       6778742       2671466       7589536\n           14651      -1658750      -2536760      10130630       7985876\n           14647       1936856      -4277414        391188       3681686\n           14643       4116996     -10249970      -9566320     -14467360\n           14639      -3687182       6291012       3436064       2666726\n           14635       8988926       6668626       8689172       -913636\n           14631       2921672       6825690      12024752       8347770\n           14627       6243762       4097682      -3215890      -7178776\n           14623      -6332074      -1030246      -8736052      -5784660\n           14619     -12519232      -2602052      -4151804      -4870394\n           14615      -1752844      -4406896      -2723190     -11356804\n           14611       1443670       5932688      15077286       6500576\n           14607       -255530       4551786      -2268758      -3419324\n           14603     -12120620       5873346        190256      -5371154\n           14599     -14531172     -18381044     -12599600      -6702562\n           14595      -8993416      -1662782      -2899122      14591418\n           14591       9580562      -2253942      -7120618      -3474280\n           14587      -9150256      -5501398       1643304       7045814\n           14583       4519378       1004058      -2329288      -9556914\n           14579      -6484888     -12728374      -9500890       7726158\n           14575      -3321072      -3024538      -6999410      -8050518\n           14571      -9562740      -3181974      -2233674       6872830\n           14567      -2139342     -15915888      -2411028        160118\n           14563        187194       3459758       4855602      -3003678\n           14559       -527436      -3947474      -8323842      -2537564\n           14555       7792540       2407378        631272       1573338\n           14551       1668970       2948206       -702632      -2567352\n           14547     -12754202      -7088856        -69492      -3336750\n           14543      -1855098      -5906306     -13082852     -10820024\n           14539      -5953576      -8950828       -531606       -368810\n           14535       3573416      -1172178      -3707368     -13281504\n           14531     -12976570        -82618       2153912        252180\n           14527        973912      -8279286     -12717544      -5556050\n           14523      -6121146      -7966810       1903666        982896\n           14519       9220408       4912468       4788162      -2191706\n           14515      -9404336      -8317464      -6015366      -2224700\n           14511       2465792       3328996       6245970        877566\n           14507         75898      -6314546      -1147530       1248950\n           14503      -1901084      -5737964      -5566964       4411662\n           14499       8595418      14560024       8530746       8946880\n           14495          -556      -1738790         87492      -2493950\n           14491       3719202       4060742       4269030       2131420\n           14487      -3721354      -7382854      -6343352      -9060944\n           14483       1099276      -2712884      -3590796      -7256352\n           14479      -8372250      -1725426      -5012892      -5105122\n           14475      -1798086      -4957306      -4003124      -6280394\n           14471      -4819572      -9484030      -3474242      -3932894\n           14467      12302830      10801186      -4040504      -1205320\n           14463      -3829672       1121196       2396694       3919270\n           14459      -4770048      -7434218      -7018380     -10860404\n           14455       1316296       -705754       1300976      -3212308\n           14451      -2573222        686266       6993038       5220074\n           14447      -5306000      -2892384        730594       4927406\n           14443        648184       5909658      11828970         -4496\n           14439      -3935090      -7017678       2272570       3680374\n           14435      -4428460      -2497654       2478394       5550422\n           14431       3666598       -813892       -163800       2622764\n           14427      -5694558       5990174       8206750       5361396\n           14423      -1479472     -12219600      -5292458      -6425440\n           14419      -2885542       -249778      -6290594      -4229438\n           14415       2947266      11559970      19121556      10278236\n           14411       9311620      11332514       2364496      -1592610\n           14407       -156716     -11296982      -7874174      -1357964\n           14403      -5700492       -375048       5000946       6561480\n           14399       -881212      -4763460       -635240      -1870856\n           14395      -6043046      -7849652      -5044334      -4122766\n           14391       7843334       -134978      -3829856       2603256\n           14387      -3380264      -9691278      -9205090     -12595610\n           14383     -11789586        -47778       7671970       4372168\n           14379        969596       5214862      10691810       4712974\n           14375       -941204      -6137690      -3266350       -239108\n           14371      -3957280      -3168930       3472950         27584\n           14367       4183310       4384382       9716336        393066\n           14363      -8952594       -249472       8189582       6512340\n           14359       9468434       3255514        949938      -4890790\n           14355       7115570       9159838      11557706       6165804\n           14351       1094748        302952       7167040       -220594\n           14347      -4444370     -10105554      -3495664      -5808636\n           14343       -734500      -3727070      -6556916       1895104\n           14339      -3627338     -12799628     -19281050      -5119682\n           14335      -2335250       -179200       4724918       3919172\n           14331       -831616      -3454146       1201080       8392632\n           14327       3688514       4428134      -3287176     -11494610\n           14323      -1350564      16433368      -2719708       2935756\n           14319       4830410       4483742       2847710       9151990\n           14315       2327448     -11541404      -7090760       4490228\n           14311       5466984       -184686      -7283390       9880608\n           14307       1479688        173804       -135270      -1335532\n           14303      -8205168      -4635524      -8686226      -2723144\n           14299      -5596738       -205846       4417676      -5912108\n           14295      -8786938       6275584      -1134382       -455582\n           14291      -2825504        703142       4874048       4412536\n           14287       3102484     -11890132      -5734450       6116134\n           14283      -9615922      -4151000       5247056       6922708\n           14279      13835204      -3521598       1200424       -581496\n           14275        230272      -2431024      -2125656        490594\n           14271       5107494      -4871778      -8889304      -2783140\n           14267      -4760284      -7594024      -5996088      -3970792\n           14263      -2812178       1995970       5687410      10217446\n           14259        645334      -3636024       -560360      -5621884\n           14255       -748826       2607748       3404780      -4404962\n           14251      -6985434      -5861320      -4507142       4624980\n           14247       -491564      -6399644       7254942       4868406\n           14243       6657940      10493922       3386850       4331762\n           14239      -3068442       3269468       -511794      -4783974\n           14235     -11246616     -11118388      -7342112       5492672\n           14231       5303530      -3212790      -3328364       1214912\n           14227      -8587664       4786264      -2552858      -1839822\n           14223       2238518       5454766       5876034        331664\n           14219       -573534       1816960      -6814378      -7792748\n           14215      -9146626      -4255686       1579346      -2785626\n           14211       -286086       5603126       -170820       4440936\n           14207       -463626      -5769744      -2638968      -5570776\n           14203      -4113398      -7198568      -1362176       -574280\n           14199       5243384      15199626       7780942       2089314\n           14195       2825626        433860        291890       4862480\n           14191       7147482      -5453946      -3848808       2059830\n           14187       9018784       1605282      -1248464     -11925944\n           14183      -2496774       3707194      -1714686      -4110440\n           14179      -2883998       3387974      18482326      14551732\n           14175        671308      -5592798       4271936      -6075702\n           14171       5472868       4839654       3454524      -7052130\n           14167        132250       2385134        776120       2668492\n           14163       5789880       4919516       -856638       8124160\n           14159       1920894       1866710       3794990        621298\n           14155      16357044      14222074      15779412       8915106\n           14151       3656486      -1143568       2883094       5666494\n           14147        771464      -2582796       4888892       4083934\n           14143        865818      -2420022      -1814052      -1410986\n           14139       8574676       3584464       5810600      -3544032\n           14135      -9692744      -8765182     -10497514      -9909694\n           14131      -5581862      -1003980      -6106714       -527836\n           14127       3753478      -3527468        568010      -6139600\n           14123      -4256746      -8776760     -11585832     -10828344\n           14119      -2972536     -11379282      -4903974       2005742\n           14115        809408       8738876      -4676732      -9859246\n           14111       -718208      -2885128      -4997336       1423482\n           14107       9541226       6650634      -3016162       1454494\n           14103      13925318      -5415654      -8233792      -4271574\n           14099      -6468648     -11456020      -4265776      -8816402\n           14095      -8542350       6425064       7797814       6123060\n           14091       5114134       6433416       2512620      -4053406\n           14087        979108      -1201550      -5228140        323026\n           14083       4050066       8478492      -1550976      -1386570\n           14079      -3603858      -6982862      -5982562      -2045562\n           14075      -3517350      -2688518     -16259980     -14346666\n           14071      -5946216      -6935404       4485546       5380084\n           14067       9289974      -6018616     -10069398      -8919386\n           14063      -3256958       8907318      -3264920       5814376\n           14059       2799792      -6937946      -8702580      -2404018\n           14055      -1879734      -5780206      -8334468      -6490072\n           14051     -12921250      -2183128       1499234      -1683474\n           14047       3608982       6242674       1819050       2798500\n           14043       3263532       -319342       2437570       -412174\n           14039      -9720318      -7765864     -11037246      -6847292\n           14035       -712764       3630828       4088918       7010990\n           14031        -96034        797648     -11851486     -11578654\n           14027     -13575570      -5626454      -4836770     -17513456\n           14023     -13070170      -3727022      -2867156      -8494514\n           14019      -1133752       3917712        208220       7322732\n           14015       1833708      -2610754       -356826       -308504\n           14011      -2981564      11869036       3729656      -8053966\n           14007      -5469194      -2561310       6356500        238974\n           14003      -7962366      -5253530       5660396       4975428\n           13999       4744800       3685064      -4031634       -749870\n           13995       2253896      -4244846      -1221258       4941276\n           13991       4222092       3319532       6999144      15700760\n           13987       -275280      -6779802       3620464      -2121010\n           13983      -7409590      -1859440       -902278       -609656\n           13979      -3361214      -2980260      -2555346      -6626350\n           13975      -1487068      -3802188        177176       5116662\n           13971       8437986       1618368        238162      -9731852\n           13967     -15243162     -15227464     -10678940      -1686720\n           13963      -1333988       -703824      -4161096      -8063424\n           13959      -3653186       4925898      -4249936     -11595770\n           13955      -4963410      -9280508      -6275426       3115340\n           13951       1791564         40652       6002796       4270134\n           13947       6715666       4892328      -3680678      -3191518\n           13943       2206618      -8799038       1547466       2633046\n           13939      -2664318       -936820       7280682       7448076\n           13935        306820       3374098       -407298       8102134\n           13931      -2338406      -5314724      -7073060     -12754168\n           13927      -6191220       -757778       2541998     -12559678\n           13923      -4131852       -579496      -7034484       -966022\n           13919      -2648520       1673352      -1628020       -179812\n           13915     -10117766      -6527384      -9951556      -7939656\n           13911      -1982132      10074364      14897752       7854668\n           13907      -6150118      -3479384      -4297012     -11185316\n           13903      -4003056      -7351716      -9474922     -11182140\n           13899      -5076492        -65366       2881242       5062028\n           13895        376150       1708274       3631762       3839008\n           13891        857266       -471380      -5606374      -4477430\n           13887        482192       6207476      13070820      16996082\n           13883      11377328      10260412       6489790       6554216\n           13879       4888974       2625370      -6420380      -3720604\n           13875      -8896136     -10985476     -13175250       2174640\n           13871       -815122       2770120       5272378      -1266216\n           13867      -5403008      -3347500       2638234       4568210\n           13863      -3817232     -12107732       -788360       2006054\n           13859       4848958       3960462      -2348678     -11153178\n           13855      -2067066     -18873872     -15020324     -12434362\n           13851      -1183446       6248536      -3699424      -4218966\n           13847       2389678        125914       1769460      -2478248\n           13843       2943326       -754932       5019776      -1402992\n           13839      -3250972        214196       5922378      -1676816\n           13835      -5128150       -996834     -10538816      -7702276\n           13831      -6155632      -4910036      -5478810      -6756796\n           13827      -4493026      -5170646       1267984       6647982\n           13823      -7075962     -10270450     -15199458     -16460490\n           13819      -6267900      -3748664       4180608         89480\n           13815      -1814648      -1567692      -1722494      -1287050\n           13811       5217452       3564372       4189176       2042642\n           13807       4832762        204488       2359918        542428\n           13803       5939490      11559194       3486040      -4339766\n           13799       4951104       2412656      -3364462      -9844246\n           13795      -7215266      -5301044      -3783946      -4138256\n           13791      -4724508       4913550       1843706      -4748394\n           13787      -7023268      -6107312      -8944124      -5068994\n           13783      -9451464      -3745458      -9002258      -4918220\n           13779     -10797688     -19543820     -13103510      -3388604\n           13775       5138908       1817432     -11318406      -6512414\n           13771     -11305804      -8571394      -6170132       2659290\n           13767      17767688       3973462       -732802      -3725308\n           13763      -7514628      -2057804      -8743932      -6349786\n           13759       4148708      -2995820      -6072380        975666\n           13755       -515862      -1121642      -6984302      -2997308\n           13751      -4076496      -9135508      -8345718      -9801358\n           13747      -4335686       3395326      -3736566      -2742698\n           13743      -1889490      -2267078      -1006392     -12901202\n           13739      -1870550       4079058       3324372       1340034\n           13735      11377666       8701670       9502486        952278\n           13731      -8939512      -6944986       1202186      -5502976\n           13727        460944      -5830908      -8385488      -9323816\n           13723      -6377982      -6629134      -2728622      13483830\n           13719       2243594      -2769850       3069118       9382416\n           13715      13621632       6200914       1072232        153386\n           13711       4282546       2971902       -148924       3878658\n           13707       -667400      -3242378      -6240524     -13051656\n           13703       1507940       1022066      -4046808      -5077966\n           13699      -3150324      -3294068      -3569350       -503214\n           13695       8888292       7936994      16595114      12175474\n           13691      12099252       5877194       1867408       7438522\n           13687       2410350       1575758      -1701320       1079396\n           13683       -863178      -2704558      -1658264       6300012\n           13679       6823820       2978800       8884508      16861954\n           13675      10873758       9303238       -441852       4047024\n           13671        495244        239038        545012      -6422718\n           13667      -3412810      -3244254       2439724       3355400\n           13663        397594      -6481886       3942168       4448186\n           13659      -2670466      -7669502      -7830186       5695634\n           13655       5338012       1458286      -7631924     -12433484\n           13651      -6984882      -2316978      -6927120      -8121998\n           13647     -13223224      -7896574      -5527180      -5475710\n           13643      -3441988      -6028012      -5533336      -4552376\n           13639       3106264     -15141696      -3902840       4404862\n           13635       -357482       5953778       3172672      -1279592\n           13631      -3529060        -58968       5376552      13598448\n           13627      13278418       8960242       4002134       9937172\n           13623       3550064       2058500      -4136260       -926964\n           13619      -3399388      -5118664      -8286616        497774\n           13615       7580666       8308728       5713136       7911868\n           13611      -2683986      -1821670       5190662       6842672\n           13607      11183530      -8240694     -15674600      -7382430\n           13603       -710008      -6657752      -9356750     -15310062\n           13599      -9497978       -723938       3163582      -3676606\n           13595      -8324584      -3560120       5538712       5452506\n           13591       2501854      -1285404      -2544170      -6479338\n           13587      -3702534      -4913138      -2411142       -194916\n           13583      13789654      14352656      12509314       4581380\n           13579       -701746       1395584       5507100      -4346320\n           13575      -8836150       2750178       3215814        522598\n           13571        348980       2037772       7612200      11872978\n           13567       9573112       3552998     -13411042     -11589450\n           13563      -8024070     -11170220      -9258370      -3988030\n           13559       -603930      -3990034       3120160       4302856\n           13555       -957874     -13876596     -16404324      -7393472\n           13551      -7397334      -9139824      -2949486      -7742806\n           13547     -13600292       1534874       9411810       1675520\n           13543       3090246       2932986       3152700        174536\n           13539      -4022598      11502808      -1160692      -4749222\n           13535      -6399270       4471168       4668924      14494998\n           13531       4163268      -5298200       1444066      -4275026\n           13527       -761266       2365640       1278352       5777398\n           13523      -4524632      -4796210      -6774506       1055820\n           13519      -1188132     -19032910     -12820754      -2383802\n           13515      -5073986       1387692      12317852      12547160\n           13511       1657232       4210552      16244064       5859658\n           13507       3824582        525920      -6491854      -1442002\n           13503      -3244822      -5026184     -11082380      -7443514\n           13499       3117364      10671314       6710252      11437830\n           13495      -1203834      -8384346      -2036720      -3342886\n           13491       8094058       -296976      -4358478       2308840\n           13487       1921334       6116474      -1056366       2081616\n           13483       2790802         -1798      -2408422     -11467360\n           13479      -3193778      10660298      -4652776     -18738564\n           13475        227642        471004      -4532856      -4398046\n           13471      10626002      10642588       2457982       2443136\n           13467       7381812      -4312332     -12831386     -15995900\n           13463       -581000        840504      16424392       1804198\n           13459       6519704       -135224       8495456      -1011870\n           13455       2339778        215552       9712932       9831426\n           13451       5368322        105628      -6434496       -961934\n           13447       1535484      -2600846      -1250386       -352448\n           13443      -4691762      -9031924      -7840000       4707704\n           13439       5295246       2872974      -1116612       2213002\n           13435       -723958       -476120      10874352      -1922720\n           13431       4470130      14575512       4525970       4359596\n           13427       3320088      -3653900     -11227620          6278\n           13423      -2892250      -5656146       2589858       7974814\n           13419       6041078      -2500418       4600508       6853216\n           13415        258502       7813326       2282236       4318884\n           13411      -3238860       2509048       7970494       -429878\n           13407       2796120        495282      -1875860      -8854074\n           13403      -5138292      -8132348      -7500610      -6949142\n           13399      -5867100       -330968      -8076472      -5267608\n           13395      -8531862      -8837304     -10443728      -2288026\n           13391      10666908       -235214       -828206       -739820\n           13387      -3757954       7161976     -12798068      -2646076\n           13383      -7103198      -2432328      -3880554       1102332\n           13379       -222308      -6367278      -7065064       4093512\n           13375       8105146      -2347924      -4620118       1842346\n           13371       6651254      -9055198      -6274158     -10540568\n           13367      -8448496       -202982       2178776      -1194460\n           13363      -6669590       3011954       -158008      -1644880\n           13359      -8735058         62194       6466988       9159290\n           13355       4950114      -4392258      -5687598      -5685054\n           13351      -3581300      12446136      13131346        510096\n           13347        267664      -3320476      -7452026      -5494674\n           13343       -533512       4083800      -4942204       1045680\n           13339       -338748        649594      -3027486        473422\n           13335      -6350392      -1780870       4701354      -4832414\n           13331       1098826       1281260       1685012      13952170\n           13327      10538626       9275014       -489748     -10495120\n           13323      -5511038      -4655138      -6404528     -12765874\n           13319     -14198794      -5934112      -1642474      -1556318\n           13315       8769396       6520374      -1458268      -4812796\n           13311        430582        588412      -2306700      -6348970\n           13307       2737754        931042      -7764612      -4868602\n           13303        475740      11806188       3344818       5600206\n           13299      -6619296      -2432854       3311950      -9801924\n           13295     -11549648      -6736568      -7845410     -10120828\n           13291      -3094314       -421232       1042490       4452010\n           13287       1234252       2721992       5270982       3699480\n           13283       2343684      12152352       2005702        147884\n           13279      -4694076      -6038136     -15143648     -10650592\n           13275      -2843714       1581788       5663412       -545082\n           13271       -579924      -5074844       -503512      -6738774\n           13267      -4347486       9100976      10963278      16006010\n           13263      18719362       -712332      -7756816      -5289810\n           13259       2110132       6279574       1168254      -4264512\n           13255      -3566286      -5804294        -90948       -425646\n           13251      -4312352       2517002        262518      -1793516\n           13247       2119208      -3823528      -6762420       1265946\n           13243      -3637478       3751886      -5277668       3911918\n           13239      -5303820       2192996      -4573704      -5322814\n           13235       3573272      -2661092      -2535076        494198\n           13231      -6151062      -1014712       6642422       5043544\n           13227       -125766      -5282346     -10106046      -2795388\n           13223      -4055396     -13380826      -9179144      -4255902\n           13219     -10222274        627074       -635150     -19598924\n           13215      -6739326      -5093366       5629976       4165554\n           13211       3459306        616454       5425406       6912728\n           13207        854576       3817404       1901820       4273658\n           13203       4381446       -248020      -7743740      -2176602\n           13199       3504284        729206       1854736       5659010\n           13195       4923780      -7662276      -7579352        189084\n           13191       3711644       2413754       2536702       8818592\n           13187       7084992      -5401678      -8786620      -8805770\n           13183     -10163984      -8482596      -2622606      -1683602\n           13179       -271538      -1656384      -2185828      -7518532\n           13175        433346       2947312       9626654       7079536\n           13171       4047740       -357412       1417940        326038\n           13167      -7940266      -4809210      -2620590       2729426\n           13163          4000     -14880764      -9685664      -7308202\n           13159       3447504       4498488       6267714      -3279812\n           13155       -669588       5194984       5963842       -992016\n           13151         98078     -10257946     -15957466      -1018564\n           13147       5145100       4725814       -119876       6703464\n           13143      -1255814       6290202       8740222       -966440\n           13139       -567510      -2995406       7867896       4667932\n           13135       6886578       4217034        766434       6154622\n           13131      -2324684      -9704936     -11597272     -10614954\n           13127      -2231518       3676414       6519516       1227910\n           13123      -4213966      -1468530       -776322      -7669188\n           13119     -10583708     -16905502      -5860694       3818630\n           13115       3175102      -3135992       2385526      -3809540\n           13111       9235062       9756272       2436694     -13704376\n           13107      -6844706      -3494356      10874820       3775718\n           13103      -6159166      -1507350       1865366        321320\n           13099       -270118        215612       7091360      -1326060\n           13095      -3092022     -13317060     -19128326     -16618856\n           13091      -6243082      -4000540       5636142       2893890\n           13087       2681890       4985476       1852074        713250\n           13083      -5664992      -2679056      -1220624       -294338\n           13079      -2789186      -4947436      -8934876      -3549998\n           13075       2428024      17522818       2723776      -1235414\n           13071       2144602      10994504       -538708       8830666\n           13067      10317344        755628      -4533278       5384918\n           13063       5323332         14206      -1091666       9890664\n           13059      13514808       8485444          6828      -1072874\n           13055      -1165250       2267164       -387180      -4213314\n           13051      -4092572      -9579740     -15577650      -1167862\n           13047      -5420858       -879124       5218990       6073286\n           13043      -1632404       3189510       4292374      -7267304\n           13039      -5951596      -8306382      -7345552       3995278\n           13035       5299086       2519036       5044416       2770658\n           13031       3888376      -7007858        335384       -928154\n           13027     -11159752       -518344      -1369656      -4518178\n           13023       -866130      -1090576       2580614      -1254950\n           13019      -7007050       3836374       5386534       3358074\n           13015       3468902       1062084      -7763392       4557592\n           13011       6336796      -3883436      -8043840       7385726\n           13007       6629068       4866272       9998210      14144694\n           13003      17053398       2301402        535164      -4200386\n           12999      -7964786      -6924620     -13146318     -16005814\n           12995      -7705642      -5957884      -8061472      -1054482\n           12991      -2944566      -3135004      -9490410     -16957618\n           12987     -17531656      -5065324      -6535866     -11130540\n           12983     -13182462      -9080816      -7146856       5033616\n           12979        -81000        410598       1366448      -4244828\n           12975      -9530966      -7616396     -15730364      -7964522\n           12971     -10568746     -17732784     -14100698     -18779476\n           12967      -7572648      -3365504       3001070       7293972\n           12963      16392504       2731540       4212948       5313048\n           12959       -279302      -1246026     -10972762      -4127686\n           12955       6252092        961984         42690        796848\n           12951      -3082158       2788522      -2155912       1060682\n           12947       -293062       -652252       3318484      -7322920\n           12943      -7319810      -6697910      -9726814      -3568016\n           12939       2063066       4496928       3702764       5157292\n           12935       -924808      -6951312      -8864558      -2452372\n           12931       4347706       1726820       5366762       5953472\n           12927       6014722      -1480410       -296710       2623766\n           12923      -6842966      -3428038       -410362       1153982\n           12919      -8628850      -3123852      -7776110     -11734784\n           12915     -19839866     -18628948     -12528624     -10838858\n           12911      -9611056      -9097982       2459540       9688644\n           12907       4660100       7229270      -4628808     -16282008\n           12903      -1991270        224824      -8640478     -11109792\n           12899      -8396294      -4723466       -681924      -1286572\n           12895         14032       2845506       6619242       8726520\n           12891       4092576        191736      -5350750     -14819460\n           12887      -4400580       2905836      -1100282     -14999192\n           12883     -14163050      -6438910      -5500300      -4878606\n           12879     -11497184      -5516080      -7301442       2397556\n           12875       1407224       4755962      -6752346      -7291198\n           12871     -11571290     -10589246      11546162       8136104\n           12867       -532704      -5926618      -7884134      -7304342\n           12863       -964196       8233900       3820852      10456636\n           12859      10559142      -2098426      -2015758        587314\n           12855      -6858786     -12223974      -2051100      -5882128\n           12851      -4371258       1201020      10701086      -4018488\n           12847      -2764084      -5458236      -4887912       4215646\n           12843      -2594608       -579418       2065026      -5379288\n           12839      -9710384      -2310760       2745762      -3800202\n           12835       4573000       5395412       5827668       3584832\n           12831       7922552       7282380      12914284        337610\n           12827       6089644      -2709924      -6161702     -11306474\n           12823      -1695378       8578918      12301030       -310868\n           12819       4741692       4557232       8827654       5372230\n           12815       1332378      -3962488      -9135472      -3932752\n           12811      -1936750       3021836       2603724       1172888\n           12807       -330130       3768834        769916      -2575860\n           12803        283818       7734870      -1239470      -3142952\n           12799      -5337632      -9546334      -1971312        146252\n           12795       7971376      10833702       4009270       -504184\n           12791      -3710998       1687066       -212904      -2236276\n           12787     -11109390      -1762330       7115348       2693576\n           12783       7576468       2100538       2703642        190668\n           12779      -4146424       8458580       8205268        683196\n           12775      -3122934      -5141282      -7545210      -4373944\n           12771     -11306888      -3789570         42032       1051916\n           12767      -3499704       3499918      -3575022      -2742456\n           12763       7083370        834504      -2377832      -3784732\n           12759      12089354      15600862      -2517956       4649050\n           12755       2868452       7951904       2474356       4108858\n           12751       7697466       2098666     -12115178      -7092852\n           12747      -2223152      -1604584      -4271628     -14911160\n           12743      -7905934      -1891870      -7731610      -6579704\n           12739      -3671840      10397414      12356150       -853348\n           12735     -11519084      -5460046       4064504      -3587152\n           12731      -9737654      -2933202      -6747162     -11303810\n           12727      -6445404       3437662       4416174      -5901422\n           12723     -10086714      -8120906       4165854        314500\n           12719      -6390234     -10070350     -10106650      -7424536\n           12715       9070362      10093564       5427910      -1436680\n           12711       -541890       4165120      -3580522      -7812492\n           12707       -225008      -1772460      -9426308        217908\n           12703      -7808510       -953424       7411192       9741554\n           12699        -30286      -3026396      -3820302      -2623672\n           12695       3486894       8314320      10386188      -3222672\n           12691       8011928       6740766       4070098        223262\n           12687       5374514       2233066      -7589836        736528\n           12683       2163068       2778528      -5902172     -12686660\n           12679      -5203446        954124       7664436       7522904\n           12675       1814044      -2714184      -7476790      -9502728\n           12671        -33304       4476564       1113328        -71676\n           12667       3970000       3895462        304218      -1024822\n           12663       -135196      -8937378      -4916848      -8719110\n           12659      -7367416       1719334       6801800       -995890\n           12655      -8878350     -11527582       2966644      -3798054\n           12651       1777608        960270      -8227038       -277006\n           12647      -9293104      -9882996      -9292048     -11419466\n           12643     -13373018      -5041090      -4601196       2637514\n           12639       2924652       6771350      -6684580      -7490572\n           12635      -9326466      -4176732     -10224660      -2750114\n           12631      -8807594      -7955946      -3522664      -7909752\n           12627     -11769994      -3171364       4516778       7012818\n           12623       2946180       5420774      -1717390       6591284\n           12619       4489756        986446        484218       3876252\n           12615       3766168      -3491420      -4283958     -10025330\n           12611     -11600314     -13109398      -7470502      -7981034\n           12607      -6842506      -9934342       -960772      11598650\n           12603       9243954       1368752       4604726       -701174\n           12599      -4840432      -1843450      -8605882     -10835022\n           12595      -8260712       2605316      -4679482      -3881362\n           12591        357530      -2115440      -5903106      -2660086\n           12587     -11353474      -7677080      -3620622       3708434\n           12583        737988        892216       7806742      -2023546\n           12579      -5979406      -2547986      -2152798       5337528\n           12575       6300068      13873948       9830554      11283590\n           12571       -316530      -4232264       6803146       6165128\n           12567       2126410      -1700960      -4187606     -12463168\n           12563     -11045736      -9492380      -1269246       6938302\n           12559      -3440606      -5397336      -1774994      -1358386\n           12555      -5987320      -5478080        953528      -9863572\n           12551       4207878       2735668     -10257150       1606580\n           12547       -880016       2873158      -6281908      -8097860\n           12543       3246434        292012      -9180238      -4749928\n           12539       -807270      -3975844     -15940922     -18938756\n           12535      -5215254      -4634952      -2089862       -660382\n           12531        551236       3138994       3516672       1819940\n           12527      -6602862      -7778004      -6100870      -9330438\n           12523      -8236116       2802242       5408280      -3715982\n           12519     -14196720      -5716160      -7815292      -8134904\n           12515     -11735632        866044      -1243460      -4542464\n           12511       6040344       2223938        660584      10115886\n           12507       1046686       5517744       4095068       6841446\n           12503       9557080       4103400       4723048      -8598156\n           12499      -1929456       3582672      13383526       7900798\n           12495      12622078       4752668       5757076        709052\n           12491      -1958824        913820      -5235558       5132916\n           12487      10056964       9772272       1993508      -5000058\n           12483      -2809860        385818       2377182       -984062\n           12479       8595420       2721792       8703428        331978\n           12475        229162       5954136       1000280       2360808\n           12471      -6841172       -654932      -8157390      -3138872\n           12467       3600532       5876656       1604196       5985228\n           12463      11855072       4783286        311866       6338380\n           12459       -951564         72760      -2140646       -572896\n           12455        646766        354192      -1418060       4980662\n           12451       3871916      -6317100      -2436708      -1665618\n           12447       -863810      -1158778      -1848798        -88490\n           12443       7486678      14938498      -9636684     -14672260\n           12439      -6823440      -3892696      -1969890      -2055376\n           12435       3325778       1093846      -5145372        180550\n           12431        407778       -460004       -946756       7807610\n           12427        729590       2988322       7516738       2423484\n           12423        985348       5152774      11527974      -3412954\n           12419      -3319448       3988752       -551954       3213138\n           12415       6344932       3828978      12337152        378180\n           12411       3555924      -5074950      -4307114     -10249902\n           12407      -1028858      -3638822       5642670       5299246\n           12403       2879788        -65024       5362576        421674\n           12399        268576       4959184       7769780        173960\n           12395       3774592       9273180       8558918      -5957770\n           12391      -6723328      -8891206      -5915384       -609708\n           12387        -46170      -1650400       6547856       1266808\n           12383      -3551072       4491276       2138604      -9437862\n           12379      -2405048        394054      11143334      -5574840\n           12375       3475116       4440876      -1903148      -8889048\n           12371      -2775714     -10953890       -288280       6694804\n           12367      12078642       3855292       2953800       1722490\n           12363      -2709828     -12513136     -22506368     -14016062\n           12359      -7539208      -4285486      -5975672     -10177162\n           12355       2142604      -3900458      -9437964      -4788004\n           12351       4593680      -3212234       4176796       4359744\n           12347      -2373758      -9309808       3353030       4205288\n           12343       4330946        893800       7700780      -1115760\n           12339      -4360210      -4512456      -8104156       1374754\n           12335      -6217920       -913040       -109926      -5010702\n           12331       2351608       -903492       1449080      -2255188\n           12327      -1878254      -6958718      10484300       6827738\n           12323        964054     -10700830     -10152916       1756010\n           12319       1638674       -945982      -6086594       3386808\n           12315       3837574       8537052         56392       4222442\n           12311       5877094       6956174        864130        514680\n           12307       5402986      -4943800      -4228826      -7092310\n           12303      -2112074      -1785880      -6140394     -13101376\n           12299      -6788452      -8267292      -5992774      -3072246\n           12295      -3075876      -9659168      -1051156      -3845950\n           12291      -5889874      -6882934      -7378828      -1102366\n           12287       2671798      -2305058      -6523746      -8816964\n           12283      -1878324       8487896         19746       7690014\n           12279       6196278      15787950      12347630       6250836\n           12275      -2690782       -207786      -3082572     -11984902\n           12271     -11944204      -9294270       1122364      -4793322\n           12267      -3475238       1890466      -1978448       3518186\n           12263        735074      -1588040       5210180      -5407190\n           12259      -6261676       9535258      10885790         63194\n           12255      -5517930       -340844      -4734670      -6376446\n           12251      -7935704       2953286       7877532      -2289906\n           12247         12620        663042       1596368       3864854\n           12243      -2588180       4077442       4008386       3824954\n           12239       6123972     -10391576     -13017690      -8954210\n           12235      -5491734        147924      -5329722      -6095910\n           12231      -7952202      -2309428      -2205884      -4512296\n           12227      -6247960      -5337806      -5899712      -2389570\n           12223       3615868      10320884       5184592      -9067510\n           12219       1850506      11452694      12937568      11316618\n           12215       7527200        625744       1292102        710316\n           12211      12471346       9129404       8352942       6375840\n           12207      -1688200       1398100       4594954       6166930\n           12203       7304850       8889146       3249724      -1433846\n           12199       6896188       9736780       3745618       6413256\n           12195     -10914844     -12833826     -14655694       -909046\n           12191       6855348       -742652       2630186      -3397290\n           12187     -13419588      -1532746      11695834      -3027658\n           12183     -13425908      -2142392      -3915106      -1924770\n           12179       5354348       5603672       5819706       3671282\n           12175        -38670      -5887238       7112346       6636616\n           12171      -2435910       1540770      -4792380     -12529024\n           12167      -2800398       4123976       -290896      -7522650\n           12163     -15325758     -10887174      -3371184       1997868\n           12159       2384480       4964738       6267666       5797460\n           12155       5282584      -4964292      -8107276      -3010556\n           12151       -767744       3243212     -10193098      -4210320\n           12147      -2244454     -11563608     -14482418      -9644336\n           12143      -3058916       5688712       4838298       2579386\n           12139      10119908      -4038852      -2995820       -427132\n           12135      -3942342      -4059942      -7302398      -4044352\n           12131      -3972272      -5145124        522182      -1925072\n           12127      -3973426         13798       5123654       4182828\n           12123       4496950      12880424      -1087872      -2944508\n           12119      -8431064      -4538588       4248964      11671672\n           12115      -7530896      -6649656      -6810990      -2811828\n           12111      -5669974       8113874       5620028      -3030636\n           12107      -4890184      -7788288      -4867308     -11080320\n           12103      -8924130      -2379090       1407024      -3188728\n           12099      -4861324       1535976      -4552176     -17795354\n           12095      -1044118       4928806      -3546418      -4469682\n           12091      -6142412      -4943152      -6091152      -2555700\n           12087      -9453802       -787878       5507224       3383360\n           12083       1903860          4648       5426784       6106962\n           12079       3522602      -1740084      -3923984      -3488638\n           12075      -2161578       1651212       8950618        730728\n           12071       6966220       3134134        761740     -10316634\n           12067      -5955598      -4289070      -8924378       2116710\n           12063       2059434       5891752      11409364      -3845514\n           12059      -5875846      -6738170      -1212532      -1924712\n           12055       -689932       2482850      10155998       6728142\n           12051       3447178       4132100       1914238      -6041868\n           12047      -4610342      -1770338      13442832       -518982\n           12043     -11295982        837886       1697984      -4330784\n           12039      -8018004      -9580690      -7555814      -5027320\n           12035      -6054412        -48486        963226      -1809734\n           12031      -3564108      -1243842      -5085612      -7695358\n           12027      -2868128      -1251486      -5130310      -6035376\n           12023       1591858       4293550      -1082536      -1785196\n           12019     -11729118       1410252      -2430890       -362156\n           12015      -1516082         71534       -232692         20308\n           12011       -374736     -11128324      -8585490     -10624030\n           12007       3360710      -3407478      -6497912       -687456\n           12003       -689290       1225994       1591882      -1235552\n           11999     -12076684     -12868916      -4864410        433212\n           11995       3960348        927154      -4387276      -5224570\n           11991      -4025124       2085312       4691232        431748\n           11987       1400298      -6697364       2570760       2905462\n           11983      -1165252       2071432       5054070       4371720\n           11979      -7553698      -5232526       6241540       2912310\n           11975      -7236916        309848        823100       -236118\n           11971      -5034266      -9168780      -2399206      -1491270\n           11967       9147350       7977516       9368688       2864264\n           11963      -5723664      -5838894      -5483316        123224\n           11959       9199314       3463964      -4647606     -11419830\n           11955      -6980752      -9219636       6005252      11386944\n           11951       4533820       3852508      16574332        210348\n           11947       -127140        -87498         44422        589284\n           11943      -4872718      -8434210        239566      13552018\n           11939       -241934       1454820       2597506       2651000\n           11935      -5436996     -15139828     -17099556     -12888774\n           11931      -5460586      -8455006       2398104      -8568450\n           11927     -15114112     -17266002      -3810952       9936670\n           11923      12519462       3847036       1587246      -3113124\n           11919       8304402      -2466340       -782456      -2856548\n           11915      -2470376      -4415268       1656232      -1514290\n           11911       4860836       4034580      -3782742      -5173452\n           11907       1869330       -759520      -3155304      -3069642\n           11903      -3738822      -5214110      -8104700     -17134116\n           11899      -7093804      -9644116      -5973636        280654\n           11895      -6957414      -3258274      -1520110      -1705154\n           11891      -4290100      -2798152       2366612      -3898710\n           11887      -5405640      -2603050       -635514      -3373070\n           11883      -7432266      -8476380       2375944      -8323450\n           11879      -1144026       2123838      -1216938      -6507800\n           11875      -8821654     -16782062       1589180      10277122\n           11871      17261176       3004724       1282990       4442924\n           11867       9555492      -1622016      -1978214       4453026\n           11863      -7908872      -7950570     -15699522     -11096176\n           11859     -10042242      -9291626      -5534978      -1612684\n           11855      -2454646       7706988      10788724      -6996224\n           11851       1302996      -4523952       -810372       -347276\n           11847      -4246412      -4935532      -4575010        -20666\n           11843       8659896       6775970      -3649002      -8706066\n           11839      -6047572        816806       4674168      -1780038\n           11835      -4007280      -8852442       1878322       5855310\n           11831      -1795730      -9114486      -8790110      -7485570\n           11827      -5152576      -2352550      -4162644     -11050180\n           11823       1129868      -2805102        297076      -3462982\n           11819      -1499508      -6683440      -8605872      -4973708\n           11815      -2274148      -6557400        672232       2885222\n           11811        609128       8359336      -3683490      -2847556\n           11807      -6382260      -9158934      -2343410      -7853246\n           11803      -5113214       1446384      -4647544      -4820650\n           11799       5661854        340258       6784910       6344330\n           11795       8080160      -2182242       2389508      12927524\n           11791       7204026      -2924840      -4211900       -565654\n           11787      -8064182       6040730       1826358       4015380\n           11783        835700      -4432904       -776736      -2700044\n           11779       -860914        475318       2447148      -9527076\n           11775      -7123090      -9775550       2668754        222252\n           11771      -4172146      -2464802       2938012       1109756\n           11767       3689266       3170556      -9025396      -3485762\n           11763      -4040550        767268      -1345088        159686\n           11759      -8738058     -14278918      -5783458      -9779068\n           11755      -4539322        680776      -1930334       -628148\n           11751       5870474      11523388       1834390      -5184960\n           11747      -9149368      -7594114      -1826416      -9361028\n           11743       1058794       1093290       6849446       8940856\n           11739       3151244      -4137918      -6337446       2459404\n           11735       1899922       3729798      -8552746        186046\n           11731      -1629640      -5140294      -9698248      -6243626\n           11727      -9879930      -2552170       5128688       3036834\n           11723       5044008      12030808       7752396       3327730\n           11719      -2477254       2717936       4534490       1042698\n           11715      -5247280     -11559412      -7541932      -8659368\n           11711      -3827512       3690858       6399528       1478918\n           11707       3141006       5978580       4194302      -6836268\n           11703      -6135636       9854342       4945618      -8111962\n           11699     -14017582      -7583312      -2978868      -1209740\n           11695      -4723964      -4661476      -8589228     -15158362\n           11691     -11686560      -8397066       -742230      -4664506\n           11687      -3124786      -1517238      -4387590     -12611072\n           11683     -15104762     -11118390      -5487670        657922\n           11679      -1268106       3497166       4901012       2783192\n           11675       7032278      -2568942      -5083944      -8818634\n           11671      -2748626      -5276852     -12218018      -3912708\n           11667        121930       -770972      -1392058       1566404\n           11663      -8519232      -9590588        131466      -2658542\n           11659        897576       4998644       6519510        690138\n           11655       9457664      -5135934     -18094488     -13030362\n           11651       -563280       1558972      -5244660      -3012490\n           11647       2544626       4163434      -5199772       3875130\n           11643      12759428      11235850       -115794      -1296958\n           11639       1065548       7585842       4914292       -163220\n           11635     -11085804      -5559228     -12493814      -5854552\n           11631      -3670370       4217494       1584544      -2253990\n           11627      -6134348      -3899932      -1061554      -3572920\n           11623      -8812244      -6020598       6607560      -3235218\n           11619       4369288       7700376       2323902       1912214\n           11615       4780260         -8362        318354       6486352\n           11611      -1673824        465160       3678124       9657142\n           11607       7543062      11000916       5907354      -7407198\n           11603       -998786     -10800496      -9053750       6695060\n           11599       2908518       2856938       3780540       1406260\n           11595       4539684      -4280876      -4877488      -1578000\n           11591      -4430864      -3639666       5561734       7251956\n           11587       5629768      -5698060      -3787592     -13048624\n           11583      -8572514      -3379332      -1802766      -1531724\n           11579      -1534102      -1445496      -2824612      -6446486\n           11575       4840498        772600       -537012       1408476\n           11571      -6500330       -685446      -4808876     -10981818\n           11567       3036130       2926342       5723248       6461482\n           11563       4820646        977994       4280454       3258302\n           11559       2948516      -5094866      -1160128       8058044\n           11555       2196944       3752352       1618042      13318846\n           11551       6823668       -822022       2888994       4793346\n           11547       1261442      -3297804      -8923616       6277640\n           11543      -1694702      -7085644       -701190       4419424\n           11539      -2676222       1182102       2556402      12650480\n           11535       3601952      -5076044       -144220       3318978\n           11531      -3429674      -3945630      -8011006       -999866\n           11527        891354       -963508       1021784      -2146718\n           11523       1560006      -3136174       3017756       6733840\n           11519      -1453368      -7331592        461180       5271716\n           11515       2293170     -10391542     -12676324     -10682506\n           11511      -9425994      -6684216     -13602204      -1033096\n           11507       1945382      -3814484      -3411814       1986802\n           11503       9560890       5639182       -176488      -3436642\n           11499       -714886       4044628      -2805604      -8073516\n           11495      -7516168      -6614964      -7478342      -2651204\n           11491       5863736       4178032        545710       4242788\n           11487       1847236       3023572      10114224      11225986\n           11483       2126400      -6132050       -265366      -4241960\n           11479      -1630432       4127366      -3699166       2601496\n           11475       1557180      -2657546       1308350      -2388558\n           11471       -200042       4370494       6433292       9140924\n           11467      -8105020     -19537802      -8661322     -12108582\n           11463      -3542290       5544556       5868750       8156562\n           11459      -4402390     -11655602      -8025804      -3006356\n           11455       3728716       -442772      -1561548       2624562\n           11451      -1078164       6788658      -3328750       1715220\n           11447      -1508490      -8201082       -973370       -765686\n           11443      -7334854      -4016070      -2208562       5053210\n           11439        171008       4986306       4283108     -13640296\n           11435      -4414840       -569192     -16280788      -5965122\n           11431       5500542       4697342       3445996       -341786\n           11427       5995848      -4543008        492368      -3385168\n           11423      -2103302      11317304       7206600       1939626\n           11419      -4854508      -3585742       4733808      10630088\n           11415      -6715124      -6018308      -8257922       2700700\n           11411       -989804      -2309528       -426332       1940286\n           11407      -1180006      -8635186      -7996816      -4483610\n           11403      -3895898     -19180468     -16561912      -9894924\n           11399      -7188378      -1498408       -565010       4024916\n           11395      10153970        376974      11265096      -2627190\n           11391      -5486224        611514      -1321074       6934758\n           11387       4117278      -1749496      -6394358      -1910564\n           11383      -1809378       4559484      12017920      12194226\n           11379       8850396      -5645946      -4603616       -363926\n           11375       1294360       2957420      -3925184     -11670860\n           11371      -1304174       -694130         64814      -2357870\n           11367      -6358146       3801016       3716184        447810\n           11363      -5349998      -1755374       3122830       4023194\n           11359       4284148       6948604      -2231136      -8191504\n           11355     -14791598     -12756496     -10453334      -4229340\n           11351       5163300       6405422       7859814      -3491500\n           11347       -954688       1357822      -3563616       2828372\n           11343        255900      -2801358       -532604       4082560\n           11339      -2380518       1775652      -2706992        286146\n           11335       5615726       4578302       6967648      13360594\n           11331       -809072      -5237498     -13596344     -11968446\n           11327      -4939692      -7330108      -6596362      -3258416\n           11323       2809034       2575472      -3411766       -429190\n           11319        986028       5894364        671446      -5928750\n           11315      -7998228      -2409430      -2099366      -5976618\n           11311        827554       5106678       9903422       4543902\n           11307       2594390       3995516       5709562       6225968\n           11303       -988208      -3209836      -1718544      -1233832\n           11299      -4744976      -2421864        185234      -4255082\n           11295        142596      -5243590       6320044       6713030\n           11291      13363702       3726936       4251524        333734\n           11287      -4455394       4507190      10015990       2084802\n           11283       2373718      -3105608      -1219306      -3497480\n           11279       1628686       3025284      -1291730      -4553104\n           11275      -5157650      -9162922      -2804068      -1958318\n           11271      -7288020     -15339330      -6525250      -3535790\n           11267        547488      -1700480       1885804        215934\n           11263      -3001798       -262194       9945010       5220756\n           11259       6815602       7638832       3944538       3718118\n           11255       9670586       4990668       7309450       3527118\n           11251      -8986890      -4332158      -1483190       1661174\n           11247      -4137950      -4307814       1256272       1900344\n           11243        608528      -7301518      -9683762       -213150\n           11239      -4478938     -13167334     -11076866      -4634218\n           11235       -484514        483644      -1816280       3614300\n           11231       -154592      -5957020        524822      -2499296\n           11227      -7066988      -1627538      -4369428      -3724014\n           11223      -4668130      -8828886      -1367120      12887304\n           11219      11418252       7332712        736052       3268624\n           11215       3399490       2020016      -1847638      -7892518\n           11211       -651606       5435954       6020368      -1123140\n           11207     -10404722      -4063928       3299442       6223568\n           11203        350662       2847292       6900618        -25008\n           11199        266186       1110962     -11730042     -12068774\n           11195      -8753444     -12730012       -376358      -8167728\n           11191     -14939170     -12313726      -3194398       1897038\n           11187      -2487880        815176      -2133168       5325942\n           11183      -1242704       2119176      -2252092       2759004\n           11179       1096790      12395200      -3139818     -10167010\n           11175      -2088924       8216004      16791302      12650358\n           11171       -423468     -11235434     -15024960      -4131484\n           11167       -537140       1410496      -3229750      -8078380\n           11163      -1373322      11640544       9624926       7250574\n           11159       2027370       5233810      -8332578      -3445562\n           11155      -1273598       6072814       1827210      -2851842\n           11151      -4587670      -3567420      -3076460      -5152364\n           11147      -3423720      -2771996      -3718528     -12519374\n           11143     -10827722      -6183878      -2048362      -4836888\n           11139        265284       8028024       4553686       -516794\n           11135      -6659194     -16401290      -7533620      -9923028\n           11131      -3432708       1650714       -388526      -2760786\n           11127       3114718       8024708       4928478       4251582\n           11123       -844386       2547670       -772178       3141864\n           11119      -9479640       6297064      10784962      10371926\n           11115       4538664       7490034      -5582468      -1913752\n           11111       2870408        -21596      -5863402      -6408982\n           11107      -2294376      12056440      16657000        616438\n           11103       2603926      -3498784      -7648660        562394\n           11099      -6400028      -6774060     -13663646      -7432522\n           11095     -12270504      -2888108      -1344106       -530762\n           11091        779338      13817628       5168496       3979670\n           11087       3901148       1670062      -1661474      -6576642\n           11083      -5655346      -5055564       1497074       3071906\n           11079        210078       4090954       9110408       6378538\n           11075       3671524      13714666       5453398       6670344\n           11071       9089620       4534824      12774586       7271782\n           11067      -3061778       -479632      -3224378      -3128246\n           11063      -2488022      -3344078      -1694934      -3636824\n           11059      -5678928      -3247448      -2554806       2783712\n           11055       4589386      -4451976     -10509614       -694484\n           11051      -5713864      -8203278      -5458832       -486314\n           11047      -6540170      -1126202      -7718556       2723414\n           11043      -4095966       -520538        526732       -797028\n           11039       1915352      -8878588       -420982       3970132\n           11035      -3017342      -4576492        970106      -4546292\n           11031      -3669092         75264       8576572       7221888\n           11027      -1868780       -623700       1697866       6396474\n           11023       3953154       1196990       -468966      -1478276\n           11019       6840820        190212       4474360       3671186\n           11015      -3627624      -7191742       -925904       5135842\n           11011       7627078      14284396      10592248       -608116\n           11007      -1240098       5591126       8471418       7017596\n           11003       5157126     -16699510     -17197452      -2546800\n           10999        813538       5742878       2003692        -49464\n           10995      -1878364      -8423374      -6152100       7331564\n           10991      -2233068        -67540        203320      -5656856\n           10987      18489096      12053516       2232478        908446\n           10983       5043938       3745902      -4240488      -2662252\n           10979      -2577740      -4691280       -507580       3809142\n           10975       2567422       2896884      13533200       9675232\n           10971       5203878       5590538      -6474592       -138300\n           10967      -4726100      -1960670      -7704362      -4317482\n           10963       2433964       9882090       4754204       -778742\n           10959       6761002      15554736       5794474      -3672118\n           10955         92870       6251634      -3705006      -1957666\n           10951      -7225352      -5882610      -6934976       6630522\n           10947      -3829466       -738894      -3184876      -7589784\n           10943     -11996764      -3681240      11686684       3347658\n           10939       -292272      -3995528       3408712       5802456\n           10935       1388160       4920404       2735690       3442262\n           10931      -5165750      -6257310      -2853074      -2042120\n           10927        766836        880362       3493376      -4417960\n           10923     -10705924      -4873678      -3646670     -14391226\n           10919      -2485092       5149264       8931446      14475014\n           10915        -93850      -8803602      -8797898      -9431952\n           10911         67520     -10053642      -7829240      -1920572\n           10907      -7172856      -3007854      -5007882        560546\n           10903        318280        956888       -417870      -3405102\n           10899       7105708        187650        108818      -6204522\n           10895      -4878324      -3288560      -6629614      -2438626\n           10891      -8974608      -9267486      -1065508       4174766\n           10887       3785790      -2789542      -7469554     -10638822\n           10883     -10291536       -362522      -2025812        794894\n           10879       1467408      -6669140     -11044296      -7627826\n           10875       2916172       1737508       5543970       5166216\n           10871       6862508      -5185620      -1617874       3527616\n           10867       9918980       3893018       2004936       8993560\n           10863      12709130       5579744       3083480      -1660596\n           10859     -10557894      -6009322      -2525856       5817856\n           10855       1734350       3608576       5530130       3898506\n           10851       2490324       -916772      -6777660      -8239774\n           10847      -8212170     -16431056      -9059306      -6846924\n           10843      -6560366       3811794      -1441214      -7608826\n           10839       4395638        790714      -1935848      -1124102\n           10835        332168      -1912172      -2926552       1398766\n           10831      -3013962      -6877132      -6426884      -3715104\n           10827        822394       1534908        -53712       7600882\n           10823       4749850       6795610       3579766      -4776302\n           10819       1790318       2887680      -4988228      -3975588\n           10815        525928      -5773746      -3275298      -7545408\n           10811     -16062794      -5116748      -2085280      -6164540\n           10807      -7737670      -4821828       3674718       3003366\n           10803       2555958       6681336       8015858        902424\n           10799       -739210      -4594082      -1631412       3660190\n           10795      -4377930       1298948       -250724       4916278\n           10791      13369776       3840376      -6913980        889494\n           10787      -1606772      -1833638      -4668812     -10872792\n           10783       1189928       3891766       5504786       1678260\n           10779      -5697332      -4639460     -10885294     -11052996\n           10775      -6327180      -1686066       6688384      -4155864\n           10771      -5738844      -7879346       2578296        138962\n           10767       4080448      -2519124       1385496       3121826\n           10763       3776220       2452702       4196558       1488072\n           10759      -5560538       -392684      -2250622      -2538692\n           10755      -1015452      -4468498       -208912      11116620\n           10751      13482826       7985910      13429130      12386950\n           10747      -6267248      -5424770      -7465042       -919276\n           10743      -3218026      -1480526       3735972       2345612\n           10739       8067242      12376284      -4747578       2349426\n           10735       2353740      -8314310       3747866      12134030\n           10731       9314840      -1851302      -6569472       1573088\n           10727      -8557730      -6826052       -670460      -5289236\n           10723      -1417674      -3196374       6956484      12369018\n           10719       3573750       1115292      -3144692        816060\n           10715      -3200774      -7831722      -2514932      -5723020\n           10711      -2373150       5697078      -2308328      -9756710\n           10707      -5675486      -3941832      -2575726      -3955264\n           10703      -8559294     -11289686         10946      -4430172\n           10699      -3048980     -11474874       1033004       5950696\n           10695       4220076       3204804       5829566      -2504760\n           10691      -4482602      -9492108       7763820       3616684\n           10687       1817004       2262840       5320620       1090336\n           10683       -892120       5507208       1064252       5493156\n           10679       6550832         83976      -2053220       2224300\n           10675       -235840      -3129270      -9623556     -13174594\n           10671      -9605880      -6334896      -1305856      -5708718\n           10667      -6435858       3812560       8448352       2238450\n           10663       7079134      -1363338      -7823462      -3246256\n           10659      -3936176      -5418550         94982       7756122\n           10655        929608        287554      -3696426        -34670\n           10651        222322       4874964      -2395450      -1610840\n           10647     -11481870       1198390      10837148       7480238\n           10643      -1471896      -3781788        228522      -6928436\n           10639       6833946      11560322       7121980         29766\n           10635      12362586        593738      -2624948     -11402748\n           10631      -9049624       8879590      -4189752      -9312792\n           10627      -6431384       1622206       7061230      -6037968\n           10623      -2309756       6713976       3423116       1383110\n           10619      -2990252      -5140706      -2350118       6567444\n           10615      -3812404       2063152      12168292       3753436\n           10611       3803296      -2397260       3061566       2070352\n           10607       3333740       -277248      10489808      -1523228\n           10603       3861476       1091266       7209004       9197128\n           10599       -176484      -1138874      -4515664      -5905058\n           10595      -6957070        208866       -310392      -8451622\n           10591      -6131160       -243960       5659616       2633666\n           10587       7121040       6897850       9369362       6834774\n           10583       5839098       3661334      -4672338       8785218\n           10579       4467454      10933822        400334       3111534\n           10575      10364264       4478150      -1771434      -2229256\n           10571     -11871042     -16894884     -15031962     -19695450\n           10567     -11620160       2885236       9311588       5186666\n           10563      -3196550      -5404588      -6168022        766522\n           10559      -2531012       -199044         17954       6325272\n           10555      -1141496       3531156       3567928      -1552162\n           10551      -7320586      -3842446      -1423522      -5365238\n           10547       -996042      -9761194      -5746082      -2448694\n           10543       4185170      -9145762     -13108268      -9191402\n           10539      -1023388         -1354       5322830       5758120\n           10535      -1903136        330258        927640      -3908218\n           10531      -4639206      -7702794      -8667322      -2415806\n           10527      -8610940       2670146         26628       2821840\n           10523       3693570       4737570       6477864       8239006\n           10519       6096084       9027424      -9292010      -6417372\n           10515      -9145438      -7877836      -2794920      -4410684\n           10511        615170       5358592      35118572     210509186\n           10507     118998912      45535226      18807128      15536760\n           10503      20032306       8901208      14920644      19607384\n           10499       6180214       9607330       4221544       7514146\n           10495       2399584      -1210836        543496     -12595806\n           10491      -7885006       3000858       5059372       1677808\n           10487       1677778       7314946       9370310      -4309588\n           10483     -18962906     -15612958       -686156       7647386\n           10479       4262522       3917014      -3825926        649656\n           10475       4542944      -7643754     -15196146      -4058880\n           10471      -1858340      -7793486     -11094128      -4927340\n           10467      -3844876       8974708      -5433860      -6943932\n           10463      -8976832      -3419324       3897632      -1344528\n           10459      -7081436      -3648358       3496464       1931120\n           10455      -4478440      -6653740       2324992       -456596\n           10451      -2067012       -259046      -8809836      -5099370\n           10447      -1507206      -3341962      -3012536      -9680762\n           10443     -12128354      -4889940      -8043714      -8896130\n           10439      -7573082     -12577464      -7045390      -3745158\n           10435       -231744      -7676372      -5676710       5710376\n           10431       4310220       4302126       8119002       8686318\n           10427      -2921704       2271972      -4003590      -1484520\n           10423      -5512568       -867736       6459872      -4420896\n           10419      -9295234      -6673262       -724750       5788198\n           10415        468096       4774548       5635648       4513932\n           10411       7156496       1450990      -5967118       1191506\n           10407      11351424       5975994      -2698254     -14256112\n           10403      -3125794       6794412      -3578870      -5785498\n           10399      -2888934      10350686      17417246        224910\n           10395      -2784482      -1513084       4330308       8861438\n           10391      10231206       7424346       -600600       2276366\n           10387      -3617888      -2462162      -4468510      -2758206\n           10383       -376748       4872822       4251522       4790104\n           10379       1386586      -5749774       3589424       1583716\n           10375      -2579366       2365778       4716536     -11502366\n           10371       4849092       3213098       2644010       7720446\n           10367       1206900      -2545324        101486      -2725778\n           10363      -5413544        380000       1822210       8701838\n           10359       8789410       4846444       3773860      -2504062\n           10355       -929222      -7811920      -4271806      -4351002\n           10351       1127530       2809284      -3674182     -13004964\n           10347     -14598248      -3822002       5569340      16616436\n           10343       5010674      -8275242      -6220338       1455534\n           10339      -4448540      -5683906        139784     -12400606\n           10335      -6965370      -8763128       1897310       -843998\n           10331      -1510732       4042776      -2305094      -4579230\n           10327       6928054       9667478       -437918      -2876538\n           10323        -78620      -4439016       4389394      -4335514\n           10319      -7329362      -4442550      -5855112     -10227656\n           10315      -1345264       5513222       3262774       6126888\n           10311       5140784        723878       5460218       3640936\n           10307       3903484      -4839534      -6738998     -10024108\n           10303      -3006088       5529342       6822128      -3960522\n           10299      -1664516      -2735092      -2406794     -14142868\n           10295      -7659620       9111814       3267366      -5739410\n           10291     -10555306      -4235670      -8580968      -8696928\n           10287     -10161842      -8466358       2862464       2805582\n           10283       4428274       5981408       9602994      12430752\n           10279       5370350       2836710       7588246        182986\n           10275      -7933034       1647024       6414528       1972500\n           10271       1555160     -10323700     -13193146     -10936138\n           10267      -2006606      12005024       3787138       5343510\n           10263       6140328      -5214510        467700      -3469834\n           10259       3244746      10551144       3769970       2886736\n           10255       7076370       4643490       8746856       -853410\n           10251       1873398       1940222       9313356       4614562\n           10247       4143212       -427388       2716228      -7496960\n           10243     -12582888     -12068732      -7608998      -7151438\n           10239       6349844       1290578       4719262      -5157514\n           10235      -7083594      -7944528     -10472270      -8281966\n           10231      -6899270      -1223622       -585208       1720844\n           10227      -9035608      -5227456       4373290       3971666\n           10223      -3265540      -3172566       4095904        611416\n           10219        723596      -9980058     -16466892      -2846060\n           10215      -3061270       1570896      -5068150      -2228212\n           10211       7455718       8473824       4974576      -7355744\n           10207     -12777860      -4695904      -7631628     -19653588\n           10203     -13796108      -3339504      -3009724       5843886\n           10199      13952126       4135310       6492202       1742104\n           10195      -5006954      -2416772      -2073834      -5237788\n           10191     -12382290     -14229164     -11640730     -18320014\n           10187     -10672096      -6099940      -7347198      -7997410\n           10183      -9883066        765046        -83728      -7376240\n           10179      -3815398       6563704       7251992       9088754\n           10175      -5098454       1578038        944964      -6234194\n           10171       -466384      -3992684      -4574788      -1239412\n           10167     -12354580       -390192       5025082       9490136\n           10163       5758044       2284718       6295412       -916978\n           10159     -10375768      -2156956      -9090712     -12014252\n           10155      -1802884       -785606       3649532      -2026632\n           10151      -3003974      -7235584       -640052      -9105080\n           10147      -5418742       5779098       8220658      -2147352\n           10143       1993776      -7847848      -4796372      -6125852\n           10139      -4635078      -3667824     -10245030      -3532390\n           10135       4834934       3540146      -5292300       3133510\n           10131       9127482       2840774      -3468430      -6445594\n           10127       -251028       7049564       4943010      -3438270\n           10123       -800950        294202      -5593492      -3630164\n           10119      -5315872      -4359372      -3177974      -6493506\n           10115       3202350      -1237398      -3384694       -360620\n           10111      -1739698      -1313834       -539254       4106212\n           10107      10214676       4822182       7580178        -87686\n           10103      -6127934       2477110       -665450       7736140\n           10099      11475504      18721164       7040500       3332472\n           10095       2694238       9323022       3443882      14159796\n           10091       9722436       6619866      -4877120      -6281410\n           10087        292050      -8247406      -9011682       6347984\n           10083       8435160      12477474       9767708       2407082\n           10079      -4750874       4166132       5644126       4193988\n           10075       4943326     -10889624      -2845298      -5461516\n           10071      -3778096       7598762       7771340      13896448\n           10067      10938518       4653310       2341648      -6589378\n           10063      -7037910     -13293348      -2715772      -7082328\n           10059      -4285658      -3856358      -5666154       1665120\n           10055       7668236      12137284      10754250      -5803104\n           10051      -5679202       -518196        842132      -6163424\n           10047      -3877114       2379346       7245744      -2376496\n           10043      -9198568     -12469418      -4961292      -1007166\n           10039       5258894      -3894036      -2704596      -4464478\n           10035      -4990808      -2401986       -967320      -8514302\n           10031      -2558938        295114       3919958       3227592\n           10027       5321628       2103468       1239600      -5231428\n           10023      -1400732       8682832       5563738       4886910\n           10019      -2174190      -1582488       2921888      -4538564\n           10015     -11278862      -5012386      -7372252      -4523196\n           10011      -3229748      -5464946     -12921676      -3319936\n           10007        521366        422160       -403330     -11239930\n           10003     -15535534     -10445154      -2941274      -1954252\n            9999      -7174826      -7672830      -3825990      -4790870\n            9995      -4455272      -9719838      -2901364       1769988\n            9991      -6365266       1362114        -99614       6137812\n            9987       2260208        -78010      -1430884      -7786436\n            9983      -1156916      -6927416      -1749976        481222\n            9979       3592460       6163260      10107482      -3276952\n            9975      -3278670       3603454       3730744       2787894\n            9971      -1220484     -12105870      -3218326      -4058542\n            9967      -1145778      -7489076      -5986684     -13554790\n            9963       2960626       5792026      12992970       1777406\n            9959      -2148706       2479848       2159160       3485272\n            9955      -9699140      -7514378     -15157610       2705432\n            9951        837386      14595530       9462256       2190896\n            9947      -3579724       4921952      -2139716      -2824648\n            9943       2724208       3518330       6874990       -893210\n            9939      -6750204      -4828318       8879318      -7278532\n            9935      -3959310      -1591296        608638       5484140\n            9931      -7924346     -13198540      -8992178      -1539452\n            9927        574444       3909862       1351774       -420552\n            9923      -9478728      -3181170      -9110018      -7046046\n            9919      -5706250      -9877012     -12674650      -1326642\n            9915       2100396       -423642       -329434       3209512\n            9911      -1245858      -4323388       -222806       1464478\n            9907      -4063766       2146350      -8251562     -13327934\n            9903     -14696762      -4772492       1935936      11792234\n            9899      13262680       -151950      -2626722       6542678\n            9895       5591170       4188918      -1336898        417772\n            9891      -1826228      -4956844       3133638         -4874\n            9887      -2564634         24878      -2997092      -7799720\n            9883      -1204664      -4011864       1784308       -923112\n            9879      -4086126       6927338      -2387658     -10903572\n            9875      -9491908       5396720      10707308       5112066\n            9871       4553022        495662       1403960        -44634\n            9867       7299500       6729472       1763824      -6184574\n            9863      -8747724       1251954      -8464534       -458988\n            9859      -1584772      -1677402     -12909744       5983250\n            9855       5595068      -9389634     -11696530      -8517378\n            9851      -1302846       -876956       5938350        -40510\n            9847      11035912      -1287914      -3463332      -1882912\n            9843      -8989084     -16867244      -5888346       8376556\n            9839       -811352       7610370       3912690        846076\n            9835      14867042      15010224      -7123924      -8205130\n            9831       4393124       8417178       2806348      -6820064\n            9827      -4733632      -1328600      -4164072      -1096972\n            9823       2766654      -2531900       5762614       6734686\n            9819       5386832      -7081582      -1276904        464866\n            9815      -2870260        795332       6693018       -656284\n            9811      -8076032      -4717386     -12622116      -8815142\n            9807      -3415996      -2941776       -657476      -1212848\n            9803      -1768248      -4605092      12794904      17215334\n            9799       2901734      -8129092     -16510474       3026132\n            9795       1574170       4454624       -534174      -1951900\n            9791       8204184      13520914       1802506      -2253590\n            9787      -3569998       3883302       7132824       2583534\n            9783         -1668       2878918       -287994      -9093874\n            9779      -1047692      -1915212      -3525128       7329806\n            9775       9964020      -2650212       1714960      -1148448\n            9771       3257634      -7718762       1045208       1812736\n            9767       1964244       6754592       4148240      -2810584\n            9763      -4685656      -1191632       -846424      -6138728\n            9759     -15123248     -10910702      -9791260        637396\n            9755       6850704      11600340      -1727006       5328734\n            9751      22631914      12229602         96056     -12664392\n            9747     -11092560       1768464      -6618086      -4843586\n            9743      -3219636       5298928     -12627106     -24636572\n            9739     -10904750       1319194       9661464      -1535338\n            9735       5256144       6399616       8804656       2789530\n            9731       9231328       6348046       5661584       5690184\n            9727      -2235274       -747708       3237522       4505430\n            9723       -187620        292456       4013936      -3349676\n            9719       3375032      -8065450      -4054726       1910388\n            9715       1552772       1234176      -1679448      -4514418\n            9711      -9006686       1334080      12729072       8940568\n            9707       2252170      -3964888       1350728       9290558\n            9703       5130688     -10261470     -10739812      -9720800\n            9699     -18016516      -5795472       2948128       6646100\n            9695       8613142       8947904       1409056       4112770\n            9691       2188948       -849624      -1182662      -5068712\n            9687      -2955418      -6203998     -10627000      -2015394\n            9683       7343248      -3055662      -4404310     -10999972\n            9679     -10767466     -11008140      -5962444      10140736\n            9675       4330858       8902958      10518086       4514968\n            9671       -513204       -339692      -8531592      -3646736\n            9667       3882758        -87852         11108      -3816812\n            9663      -5101022       -172358      -2008720       1416652\n            9659       3201610       2495484       5011354       2917832\n            9655      -9550978       -200192       1673352       1662228\n            9651       3550076       2069260      -1864574       1756646\n            9647        113390      -3776568        616690      -7239580\n            9643      -4896930     -10633136     -16854136     -11399924\n            9639      -5945754      -4856444        111618      -2051078\n            9635      -5178456      -2723666      -7592986     -10260444\n            9631       3544478       3074658        581594      -2553202\n            9627         -5990       6493324      -1067336      -4959090\n            9623       1711374      10663136       8433304       8645038\n            9619       7757410       1773978      -4025410       8741530\n            9615       1629690       5343184       4873022        206930\n            9611      -5656638       4396906       7373574      14011844\n            9607      -3185938       3360112       2358416     -15889142\n            9603     -12156510      -6527674      -7445166     -12154974\n            9599     -13636856      -8181240       3220494       -246774\n            9595      -7896666      -3683962      -8293918     -11727380\n            9591      -8677384      -8601650     -16051016      -3013382\n            9587       2538818       4374346      11867200       6415926\n            9583       5751448      13826238      13439754      -3731802\n            9579      -4188078      -5917546     -10585960      -6606260\n            9575      -2707204      -2912476     -11856014     -15028002\n            9571      -5234846      -5620078      -1468956       1926630\n            9567       8088040      12036890       5427938       2212216\n            9563        320426       5338132       3811558      -2357686\n            9559       5072998      10815774       7855464       5886652\n            9555       8870238       7557400       6167962      11044366\n            9551      -5165310     -13552950      -4423634      -4529754\n            9547      -5300618       2635780        730176      -2612364\n            9543      -3262888      -1970992       4820846      -3082490\n            9539      -3181072      -3529556      -5956196      -6251840\n            9535      -3093674       2021234      -5788556      -7907666\n            9531      -1325716       2400366       8828314       7176058\n            9527       1405032      -1097440       4075024       -671318\n            9523      -7484372      -2385392       2261436      -2962860\n            9519      -5339546      -2533422      -7766330      -3398074\n            9515     -14395808     -12993720      -2935266       8180624\n            9511        784700       7025476       8052086       6738146\n            9507      -1910318        -40080      -1316878       2399830\n            9503       6903658       3508888       8683072       5398708\n            9499      13159044      10948912       4325558      -5188452\n            9495     -12587776      -7011776      -2008226     -13677322\n            9491      -1808682        430092       1568862       5655538\n            9487       7485318       6828956       7612656      -2256890\n            9483       4412638      -1381800     -10371702       -385068\n            9479      -6406794      -8513146      -8649376       1837538\n            9475      13725778       3077788      -8952418      -1552548\n            9471       2090142       2001122        259958       3481972\n            9467       2828808      -1863618       4308710       2496978\n            9463       1137752      -7439596       1827052       -903896\n            9459      11844392      11113932      -1864294      -3925380\n            9455       -984218       1558270       1059074       -884228\n            9451       -311946       -108396     -14391152      -9647454\n            9447      -6873852     -10222802      -9936456     -13786606\n            9443      -9696406      -2323254      -6365064       5851858\n            9439      16988902      10886192       9405600      10631164\n            9435      -3550698      -1192930       4813284      -4074916\n            9431      -5424614      12000074       4499264      -2490582\n            9427        774982      -3915934     -12658486      -1001880\n            9423      10050460      19793348      35309656      34871220\n            9419      57717750     195702986     972201806     638950440\n            9415     181900686      82594360      54217174      44066214\n            9411      26993850      20461158      17922146       7041424\n            9407      11995054       7107854      20330736      15734876\n            9403        238090       2527140       1956696       9849606\n            9399      10559926      12930426       3261232       -161514\n            9395       3304852       -302412       3863382      13588222\n            9391      17995206      26745590      36771294      77967594\n            9387     199648276     940064118     681887642     193284982\n            9383      90723158      55966734      30703000      17247526\n            9379      15344272        665390       -913344       3424432\n            9375       4616288       7739768       9854296       8157978\n            9371       5112178       8237932       1537328      -3413116\n            9367       8724956      10094478      13255890       6536590\n            9363        288408       8132992       5569146        401768\n            9359        127286      -4740976        612802       1965706\n            9355      -6044450      -2641490      -1940454      -7480814\n            9351     -12570820     -11099898     -10977336      -3506940\n            9347       1802030       1436592       3343286       -201600\n            9343      -1308494       6077168      -5623374       -574420\n            9339       4543992       4475906      -1947490      -2404862\n            9335       2376620       1571642      -4176120       4867704\n            9331       1095200       8807006      14017458      10610140\n            9327        166578       3563194      -1193350      -4391084\n            9323      -9450926      -5491880      -8577296       4981192\n            9319        916326      -4894484       -264698      -3014758\n            9315      -6993388       -206486      -5739666       3138726\n            9311       6579834       8718644       2218120       2842998\n            9307       5922492       1121054       2854708      -2980172\n            9303       -706952       7598154       6399502       3794152\n            9299      -1547094       2399186      -3424358     -10227762\n            9295        222148       5069504       -626132      -1388040\n            9291      -7308458      -6063314     -12668538      -7300018\n            9287       1240946      -3662984      -8254410       3438506\n            9283      -2373726       6717844       8419100       1201264\n            9279         91506       6425572       1467970       1416544\n            9275      -7116478      -3928508       4897170       7163368\n            9271       5670974        817578      -1063180       -414168\n            9267      -3574550       1789760      -6371868      -7158936\n            9263         41434       1968470      -4912408     -17024064\n            9259     -19915928     -13142314      -5356482      -7517654\n            9255       6470560      10426166       3124356       6339732\n            9251      -1804690      -9136572      -1847128      -4603718\n            9247      -9121570      -1097502       7896896       5184588\n            9243       1338136       4826008       3774592       5915034\n            9239       4613558       9603556      11823620       3851634\n            9235      14787192      17047672      34585306      69387092\n            9231     307952794     542345870     143662704      52472738\n            9227      29157730      12017988      10142310      -6518692\n            9223      11292386       4692342       2839598       4948336\n            9219       5142018       5156626       6172048       1998116\n            9215      -4019042       6400224       6720344        800550\n            9211         51674       -193286      -2994310       9490248\n            9207       1715406       2530488       4641182       4755090\n            9203       5528134       5434796      -8330648      -1593020\n            9199       1449684        622906       4973800      -3427102\n            9195       -352128       5528674       2477778       -494654\n            9191      -1748676      -1398302        952650      -2687320\n            9187       3264552       2878226        392542       -762802\n            9183       5429294       4697526       4756694       4522100\n            9179       2561098      -1186140       5256056      11957576\n            9175       5077796      -2853734      -2997724        294222\n            9171      -2218572        456468       1024224      -1179602\n            9167      -6498814     -11827106         63110      -1870238\n            9163      -1983730        268772      -3783224       1316180\n            9159         60624      -3278718      -2198338      -8784604\n            9155     -10701726       3649766      18143844       -351512\n            9151      -9145016      -7673300     -15640290      -4286258\n            9147       1645086       2259138       1636236      -5622754\n            9143      -4710258      -9289862      -6863976     -14795974\n            9139        835824       4449032       3007944       3046806\n            9135       9828262      -1806878       2979802      -2376308\n            9131       1160784       -519724       4060056      -9791784\n            9127      -6956818        194810      -7058376       -622124\n            9123      11187954       5914776      -2707102      10505016\n            9119       -105364       3172160      -7386340       1082486\n            9115        625860      -6833312      -7000456      -3933736\n            9111       1375282      -2900938       2929404      -4932974\n            9107      -3791542      -6115946      -7472530      -2323926\n            9103       -539744      -2948054     -10080478     -12268050\n            9099     -16437556      -2615148      -6261060      -7136678\n            9095      -9273764      -2447342       2081242       4125062\n            9091       -411566     -11829418       6019684       1917144\n            9087       8060456      10252316      -3322078       3047070\n            9083      -3164370       5565532       4973824       5601484\n            9079      10192058      10779460       3203640      13849178\n            9075       7613838       7860580       3230786       1368652\n            9071       2094510      -4473108        849232      -7789774\n            9067      -6272002       1637264       2249590      10689962\n            9063      11229298       2931344       7467856       1614912\n            9059      -5028178      -8052126       3106476      -1693452\n            9055      -2909992      11463614        -51394       1367688\n            9051       2214866      -5625998      -5946030       -926076\n            9047      -1385202       7277096       8766528        708716\n            9043      -9551644     -13615994      -1846992        941352\n            9039      -1583250       3932556       5854156       -778358\n            9035       -865988       7439604      12655944       4863018\n            9031       1194542       5577744       6179420       8134608\n            9027      11885444       7625406       5145028       -143574\n            9023      -9132070       2166138      14828892       5277412\n            9019      -7813430       -868486       3515414       -204140\n            9015       1333828      -3002272      -7826818       5218020\n            9011        252520       3314124       3617964        311146\n            9007        787364      -4190818       6636636       7860124\n            9003       4801060       6098900       4388494       1732470\n            8999         -3710      -4162442      -4184500      -6954092\n            8995      -8232356      -1792592       3128272       5148662\n            8991      -7702460      -5014234       3988994       -592088\n            8987        352402       5718100      10489034       9016644\n            8983       7377572       2131074        680682       1877120\n            8979      -2931370     -10739028      -7883590       1376948\n            8975       7099504      -4462400     -11903058      -4778444\n            8971        374550       7807528       2736102       -552836\n            8967      -3969760      -6696114       6156102      11009068\n            8963       5629398      -2096622       2531682      -3967574\n            8959      -2367116        172492       2838622       2423778\n            8955       4262204      -1476244       4601042       7243188\n            8951       5854406      -1486132       1231554      -1059770\n            8947       3913952        282848      -1208888      -4180384\n            8943      -4379428      -1742036       5218168        932518\n            8939        431460       1603694       1420988       8887098\n            8935      -3503932        308504       7064338       5468364\n            8931       5939682       1449738      -1118596       7314354\n            8927      -2150592       8108254      -5228052      -1416298\n            8923       3617024       7800708       2739718      -2676338\n            8919       7739508       3569298      -2775848       -565320\n            8915       2403718       5353840       6373568       1495240\n            8911      -3277378       4890696       6532542       5883068\n            8907      -2299726      -9116178      -2413342       1411942\n            8903      -3248228     -11754080       1231670       4337874\n            8899       2748632       6549460       7498758       8529700\n            8895      10919880     -12202310       -174470        237174\n            8891       4285958      -1012380       2423578       9900326\n            8887      10529902        585264      -1551270      -3597496\n            8883       -706360      -9352590      -3565620       4102818\n            8879      -5617338      -1127700      -1713266       4122142\n            8875       -703172      -5164546      -6174648      -4207578\n            8871     -11593412      -5019842      -8987340     -12749490\n            8867      -1640796      -2392136        847520      -1294284\n            8863      -4303640       3370186      -3080028      -5391214\n            8859      -5597260      -4369446      -2416360       1962360\n            8855      -2519478       8126726        528452       3226384\n            8851       -529560      -3063010      -3759960      -1875224\n            8847      -4216306       5842128       5287842      -6425044\n            8843      -4064390      -3670298      -4608502      -6606148\n            8839      -2938840      -2381914      -3720294      -6162662\n            8835       3418264       -902522       3136818       5512630\n            8831       3665768       9256996       8118376      -6057456\n            8827       4146182      10541106      17830654       4932600\n            8823     -10182574        275984       1156392       -862522\n            8819      -5714714      -6302232      -7564782        783268\n            8815      -3495776      -3832024      -9116270       5026084\n            8811       8471516      15024102       5157498      -1871596\n            8807       8794806        496578       6750568      -1629364\n            8803      -4429714      -5731774       1437418       5138672\n            8799      -2599406       2546178      -6225372      -3337882\n            8795       5240680        858230       3757316      -4130584\n            8791      -5824476      -1776540      -1921406     -10214670\n            8787      -4332178       -839268      -4246448      -8959620\n            8783      -7507818      -2283346       6866874      -8236766\n            8779      -1811204       2588592      -1798986      -1766244\n            8775       5044376       8562024       7365558      -5690842\n            8771      -5863610        -89478        222016      -2722580\n            8767      -2097448      -1862730        647048       5877478\n            8763       9581958       5306862      -3025072       -973708\n            8759      -5120530      -2345556       1351890      -3354298\n            8755      -4125430     -12573284      -8652780     -12756152\n            8751      -5193472     -11083720      -9075762      -5373470\n            8747      -9645688      -4769860      -4988470      -3032804\n            8743       4558592       6808512       3892844       -726606\n            8739       3276172      -1431424      -2416574      -8086100\n            8735      -6961072       3861078      -3502508      -3133920\n            8731       7539640       6909710       2716032     -13313140\n            8727      -9267054       -757116       3007562       -677984\n            8723       2280940      -3012578       -556888      -2570902\n            8719      -2922390        724116       -988320     -23350138\n            8715     -16799356      -9374416        371542      -7446166\n            8711      -8930088      -3081198     -10373478      -7715350\n            8707      -8743510      -2926532       3891040      -1518106\n            8703      -4820250        818206       -503228      13817000\n            8699       5423128       5783328      -6105902     -14472188\n            8695       -879038      -5670316      -2519462      -1420198\n            8691      -6505710       3445028        808744      -4846312\n            8687      -1824718      -2376096      -2374414       1046126\n            8683       7850632       1519498      -7518256      -8707700\n            8679     -11389048      -3012568       6290478      -7248510\n            8675     -11610196      -6308888       2608620       3800768\n            8671       6724562         47382      -1003894      -8643604\n            8667       9756426       9935896       5559522       4601638\n            8663       7023630       9112392       4489736       4482578\n            8659        235794      -2343510      -1880642      -7110242\n            8655      -6636506      -1298156       3552912        125164\n            8651       2174296      -5687274     -16460376      -7354402\n            8647     -12854462     -10432484       3577108       1119652\n            8643       -511478       3066922      -3863706     -13090006\n            8639      -9723386     -16377980       3166658      -1268758\n            8635       -215228       1080962       4874840      -4948558\n            8631      -4830294       -479040       5984606       4742416\n            8627       -102488      -3771436        233554      -3249540\n            8623      -1696112     -13359158      -9749408       7197842\n            8619      13760318       9837934      -5717686     -13363112\n            8615     -10478122     -12925890     -12194888     -10267242\n            8611       2035790      10205974       6066078      -5175728\n            8607      10754758       1049848       7647862        716384\n            8603     -11549468     -12483874      -1938846       3229842\n            8599      10344862       9071288       -559994      -1993086\n            8595      -2792444      -6439148      -6745672      -3747090\n            8591       7418174        -47520       1015138       9807250\n            8587       -186818       4258312       8533794       6966584\n            8583       3378996       -684950        993570      -5507416\n            8579       1987208       3456924      -4321580     -10193546\n            8575     -13501270      -6617766      10129606        444586\n            8571       6436106       3333066       -593388      -1122066\n            8567      -6660016     -12777790     -12172916       3785344\n            8563       6847700       9211936       1991760      -6038436\n            8559      -5834588      -2399628      -2292570       7899816\n            8555        253912        403502       6699742       6633808\n            8551       -517930       1348606       2054700      -8406726\n            8547      -8557720      -5476538      -3836830      -3251488\n            8543       3691216       2897878      -4906150      -3693234\n            8539      -9516770      -7477448     -10832876      -2717066\n            8535      -5616212      -9727880      -5253200        466992\n            8531      -3745268       -268268      -4564502      -5614252\n            8527        627334       3784592      -4165746      -1950122\n            8523      -2075276      -5995896        183538       5827828\n            8519       1571618      -1708252       2413994       1817124\n            8515       1652702       2277602      -3373018       5256672\n            8511      -2980482     -13233232     -11028528      -3820658\n            8507      12668166       2837060        -10536      -1318398\n            8503      -3963030       -662178     -11110130      -5088998\n            8499      -7120292      -8789090     -10696556      -3112992\n            8495        -76696      -2041446       2155612       -356418\n            8491      -6078968       3322026       -714524      -4273782\n            8487      -1323274       3022658       1124166      -2830222\n            8483      -7962054      -7109814      -9482938        -17480\n            8479       3850940      -6591630     -10721082      -1807364\n            8475       6150322       3182424        594970        862398\n            8471        106638      -3461730       2148928       9388306\n            8467       5309494      -1327484       4073694       5183190\n            8463      -3070046      -4592350       3124226       1302470\n            8459        418748      -6420826       1229296      -1632272\n            8455      -4962600       5949082      -5941578      -5250652\n            8451       -516904       6105546       8594872       3229556\n            8447       2705346       5792716      -3782360      -4810706\n            8443      -8743754       1669004      -4683326      -7335948\n            8439       2207050       2833862       6550874       1190790\n            8435      -2044600      -3381322       9273116       5785540\n            8431      -1080386       4628092      -1392524       2792778\n            8427       1815586      -1258126     -10790648      -9063308\n            8423      -1296524       -138538       7323626       4849632\n            8419       -631750      -1102836     -16391344      -8644278\n            8415       6513840      10217194       -140252       5005210\n            8411       7670494      10574860       7118754       7233484\n            8407       6901188       3484614       4252624       4087112\n            8403       2811296      -4125938       -156232      -3943290\n            8399       2483386      10042652       2402834      -2206526\n            8395      -2976656      -7014116       3812258       3710480\n            8391      -1885786       -447502      -2780686       7509352\n            8387      10382064       -839520       -399038       2136732\n            8383      -1917858        208828      -2902412      -1220708\n            8379       2682678       4506328       6368632      -2553246\n            8375       9954868      -3962224      -4344578      -5319580\n            8371       7066498       4092790      13810782      10618942\n            8367      12980060       2349264       4298308       5747646\n            8363      -5500510     -10193618      -8462818        760794\n            8359       -294894     -16646198     -11749810     -21054786\n            8355       2237740       -469258     -12926836     -11186852\n            8351      -3736994        852800      -9672452      -5064348\n            8347       1847764      -1530876      -3139982      12678716\n            8343      10437394       4323154       1096952       4707928\n            8339       2022974      11955152       6442454       -180666\n            8335       1314630      12275164       8743170       3336794\n            8331       1836106       7734474      -3365202      -7623368\n            8327     -10674444     -14740668     -12442338     -10977268\n            8323      -7552490       4069248       -734232       8007284\n            8319        365636      -2864648     -10072438      -9569130\n            8315       4410356      -6113048         71168       3467016\n            8311       3032514       4469330       7533162      -1790752\n            8307       -342500        503504        527038       2806942\n            8303       7723130       5116350       6960838       3909518\n            8299      -5416382       -165468       8274418       6664440\n            8295       -390520       8537650       2296310       4979806\n            8291      12178444       7516852       3024656       -857354\n            8287       5427310       4501610      -3830560      -5329752\n            8283        538580       4137694      -3400694       1044184\n            8279       5868486       7110498      -2001452     -10515098\n            8275      -8981036      -2137380       9326078        859676\n            8271      -4969330       1505622       -282636      -1633454\n            8267       2520982       2747348       9722766       6278482\n            8263       7897660      -5885684     -15490790      -6306444\n            8259      -7215000      -4400870       1567924        379758\n            8255       2537982       2366094       1409846      -1559132\n            8251      -8842400      -8948452       3160954       2476152\n            8247      -2127006       1562418      -4883288       1661362\n            8243       3900286       5396896      -5232750       1688766\n            8239      -1287334      -1126354      -2508154      -5106950\n            8235      -5806760       4489202       1049060       5769504\n            8231      -1483396      -2747544       4842518       4335292\n            8227       -535408         56960       7931744       3296668\n            8223      -1617114      -3456462      -4457338      -2968636\n            8219       3244874       3899702       8531092       7197302\n            8215       -250712       4641194      -3368474       8025338\n            8211       1298022      -2804590       2579628       3192602\n            8207       3667802      -7288064      -4919748        218164\n            8203       8073302      15164390       -314654      -1756592\n            8199      -2165084      -1464644       3120418       -538840\n            8195     -10986746      -6965958      -1022706       1255362\n            8191       5074108       -608314      -4216360        352504\n            8187      -1319296      -9765412       -956250       1821400\n            8183      -7909896        431146        738836        271124\n            8179      -7654778     -13664734      -1592844       3042234\n            8175       3327470      -1087908     -12571950     -13302362\n            8171     -11154834         79768      -2636202      -5576222\n            8167      10945010       1044116      -7139708      -5227720\n            8163      -3223124      -7999174     -15712904      -7262556\n            8159      -4507186       5563628      -5279674      -9389450\n            8155     -16365730      -7721520      -1563910      -2509428\n            8151        758022       2264074       3906972       5184198\n            8147      11376772      -1746776      -3927434       2998038\n            8143      -5494260       -869600      -5165100       -630312\n            8139        571916      -1183776       3426892       4765480\n            8135       7686426       8316698       1259350       5785964\n            8131        428878      -8738528      -7678712      -3597030\n            8127      -9094434      -7202986      -6228670      -1474568\n            8123      -6828484      -7613694       3001504        192790\n            8119       6011336        791674      -3210942       4498480\n            8115      18046056      12736926      13440134       7037596\n            8111      -6304604      -1752870       5653890       1108676\n            8107      -1518394       -172100       3900522        153438\n            8103       -627424       6388628       5760650       1509220\n            8099      -1770166      -5587862      -1689066       4134336\n            8095      -9330066      -8499042       4713640       3425380\n            8091      -5197518      -3089576      -8436682      -5506712\n            8087      -1667580      -2950072       2147370       3780956\n            8083      -4887902      -2522568      -2149184      -7319024\n            8079       -954756       4124990       7833052       1820684\n            8075       1521450       5786080       2472774      -3157524\n            8071     -16878060        460864       6684348       2759720\n            8067       2540632       5173016     -10107332      -2242430\n            8063      -4930958       4369400       3115332      -3655826\n            8059       8328266      -1342658      10555324      15077928\n            8055       9845874       6598842       5776894       8026858\n            8051       8442000       6795608       3187992       9632390\n            8047       4706836      -5417258      -5866562      -9801090\n            8043        721592      -2504842      -3908560       4913284\n            8039       -511894       8092700      16194174      12585842\n            8035      10115524       -417350       1580646       3476464\n            8031       4159544      14399060       8788840       6043212\n            8027      -7698706      -3461928      -2295978      -2080496\n            8023       7396618       6690536      -1350720      -3259824\n            8019       1590326       5234756       6165812       7273558\n            8015       3556880      -8759028      -4312952     -12171060\n            8011      -8420066      -4324884       7978498       6805026\n            8007       7758076        671652       2879412       3728948\n            8003       4041668      -4405388      -1030496      -3158886\n            7999       5938722      -3302656      -2557766      -5137058\n            7995     -12915858      -7768938       3469840      -1538016\n            7991      -8220514      -7496438       -152810        657202\n            7987      -8319056       -498314       4196008      -4013262\n            7983     -12925774       -579060      -6019668      -4859294\n            7979      -1820934      -8184314      -6809732      -4533632\n            7975       5389932      -7894558     -10039144      -6947876\n            7971      -6612902      -6946908      -7057724     -10954330\n            7967       4491640       6312622       3706752       1155434\n            7963        852074       7735124       3975226       5192556\n            7959      -2913766       2417138       2972394      -9313874\n            7955      -1415072      -3389774       2397248      -8854056\n            7951      -1135738      -4647934     -11475568      -9832768\n            7947      -5960858      -5738996      -1981714       4093314\n            7943       2314356      -2756000      -7936282      -7407720\n            7939      -3614412       -544926      -3989296      -3005748\n            7935       -736308      -3730828       -200762        314152\n            7931      -8580844     -12900896      -6271852      -1193080\n            7927      -2995888      -3760086      -3042958       4726442\n            7923       9559880       4789204      -1434484      -5275140\n            7919      -4917760       4674818        -76654       8909616\n            7915       3754660       -142736        -85762      -2471282\n            7911      10767178      14737896      12644512       3567438\n            7907      -7666664      -5019754      -5931710      -8471938\n            7903      -8029474     -13880356     -10096072     -15873716\n            7899     -20947630      -9780922      -2145582       3567086\n            7895      -5534980       2793368      -6750992      -2123628\n            7891      14451342       8689346      -3621260       5226290\n            7887      -2692446       3521498      -9334732      -5995720\n            7883      -1745812      -3722484       9094232      13776390\n            7879       2140266       1052260       7410730       3041898\n            7875       -513416       1044266     -10094486     -16779902\n            7871     -15814584      -9734538      -4656336      -1378774\n            7867       1426294       5542016       2905220       -345972\n            7863      -7683396     -12620032     -12917402      -1451640\n            7859      -1357136       3419378      -5408502      -8315212\n            7855     -17871046      -4949000       3158588      -5490066\n            7851      -8819562       1890398      -7558738     -13009828\n            7847      -2585476      -2050180      -8713360     -10018372\n            7843     -10987802     -10088670      -1546962      -5433074\n            7839      -7484592       2058614      -5566726      -1861018\n            7835      -4540720      -9551640      -7930586      -1011026\n            7831       -419474        -97700       -194978       2252280\n            7827        237154      -6111872      -1391534      -4330016\n            7823        498928       2195022     -10015246      -9183362\n            7819      -2666190       7707588       1819242       2324156\n            7815      10834794       2404030      -7263924       1321024\n            7811       3707708       9933456       7386110       3606298\n            7807       4881430       7322540      -3831666      -4524772\n            7803      -8378940      -3948106      -1882460        294750\n            7799       3176382       2319884       4186006       8856904\n            7795      -1208750      -7988334      -7355892      11543660\n            7791       6601536       5674428      11181298      11077716\n            7787       8565660       1602742      -6047524       -911580\n            7783      -2005702       2949254       6744634      -2496330\n            7779      -6775574      -4481994      13793234      13065322\n            7775       4433166       2591328       3756934       4414724\n            7771       -847116      -1604928      -4968886       1050586\n            7767       -101902       3449598       2298808       2879598\n            7763       5768324      10864182      -4866334      -6056104\n            7759     -11054656     -10058028     -10107932      -4885444\n            7755       -757086      -3067110      -4347438      -3069002\n            7751       2607270      -3790582      -7404698      -1747130\n            7747     -11062590        497456      -3875942     -11518200\n            7743      -3067874       -336380       7442902       5147742\n            7739       -840094       2431390      -2528616      -4540594\n            7735      -2984498       1759512      -1425256      -2222980\n            7731        573094      -7583472      -6492460      -4169148\n            7727     -12828478      -1211662       5419674       3232380\n            7723       5523784       3646110        968952        -33304\n            7719      -7353278       1895266       1324232       1226190\n            7715      -2505914      -5665800      -8434110       7345702\n            7711        963704     -10447956      -3307514      -2878406\n            7707      -7964980     -10480568       -211856       5433042\n            7703       1609344      -2764996       2667132       7830656\n            7699        590206       2480448      -2662142      -4095616\n            7695       -602706       5351592       5775144       8693896\n            7691       3249166       3123740        610544      -6482610\n            7687       -255466         67722      -8701548     -12360106\n            7683      -1372984      -1144122      -3872258      -2395454\n            7679      -4016400      -2860764       6056610      -3001846\n            7675       8532274       3263722        198722       2648432\n            7671       6365624      -1433262       -758452      -8657704\n            7667      -9831080     -12556624     -15996862     -10970468\n            7663      -7335864      -7829960      -8930678      -5036950\n            7659      -7533168     -12269890      -5606242      -4081852\n            7655       2923966      -8388786      -2342278      -5473370\n            7651      -5182040       2402840      -6356902      -7991686\n            7647       2926300        950232     -19050848     -11307112\n            7643     -10275734      -6704478       3218938       1844772\n            7639     -12359440      -6074104      -3095648      -5685552\n            7635       2190762      -4676444      -9852116       -584238\n            7631        -84548       4616256       2854204      -5338008\n            7627       -520300      -1616136       4139682       8264010\n            7623       -835086      -8933688      -1008104      -6550872\n            7619      -1015522      -5426140      -1385746       1203974\n            7615     -10759136      -3476454       7057890      -3971102\n            7611      -5821196       1448872       2513358       6540712\n            7607      -5517430     -18146122      -7221926      -2150056\n            7603      -2951682      -2479044      -2778140      -5074766\n            7599       -561440      -2333150       -439308      -6253888\n            7595      -2573174       2611982       6090178      12087350\n            7591       3836024      -1131452       4899004       1430070\n            7587       -574254      -2927362     -11003614     -10476474\n            7583      -3003774      -2810644       2648150       4048516\n            7579      -5623478      -6023884      -8105676      -7419700\n            7575      -2125914      -2657434        528912       -366892\n            7571      -7131370      -8909732      -5906958      -1758106\n            7567      -5127316       8044544      10697108       5873964\n            7563     -11715762     -13306730       1734128      -1491030\n            7559      -5316176      -6839440      -3599966       3403938\n            7555      -2268260      -4809658      -8718006     -12013094\n            7551      -2618258      -9271722      -9321670      -4689144\n            7547      -6726198      -5146150      -7493286       4253452\n            7543       2784712       -980140        124408      -2216064\n            7539       2246436       8394630       8830578       8401662\n            7535      10928254      13885942       6086216      11863048\n            7531       9099766       1070046      -2251786       -892072\n            7527      -7452494      -5326538      -6627714       4444800\n            7523       3357704      -8261024      -7912754      -6809784\n            7519      -1200978      -3593952     -14201650      -5899342\n            7515       1439108       5014982       7856926      13476054\n            7511      14275172       7072598       -747986      -2215570\n            7507      -2276084       3108124      11488708         52088\n            7503      -2941136       3641670      -2987518     -11654886\n            7499      -3063874      -5005298     -10549354      -1358982\n            7495       3302668       3070718       4525730       4317580\n            7491      -4190456      -7478810       -108364       7071696\n            7487         88750      -6634410      -1730876       2372394\n            7483      -5656874      -4155336      -2194904     -14503438\n            7479      -1537500       1072088       -426574      -3735096\n            7475     -10702614      -7431016       4375788      -5829286\n            7471       3021048      -3693954      -3701182       9035734\n            7467       4135480       2521698       2636394      -6096194\n            7463       3957124       3775280      -7425452      -4687456\n            7459     -15282132     -14404792       -127542       3741650\n            7455      -8747766      -7090432        551068       -915866\n            7451        841178        574402       4502840      -4989580\n            7447      -2752888      -6008754      -6638470      -3722412\n            7443       2463296       1494814        -75356        574304\n            7439        591760       6828196      -5430270      -8366096\n            7435        854078       5551328     -10503842       2282396\n            7431      -4228248       2596520      -3390130     -14585838\n            7427       -867756       -424916      -3332644      -6986224\n            7423        -89820      -8392618     -11193736      -5914266\n            7419       1971282      -2059396       2895834      -4692398\n            7415      -5212224      -1345338       -429216      -4871244\n            7411       4595880       3685330      -2755744       2283600\n            7407       2215956       5421994       1757954       6748444\n            7403      -7650882      -8804036       -599128       -715588\n            7399     -10138366      -6028094      -6441042     -14347810\n            7395      -7650090     -16193640      -3802556      -2014082\n            7391       -194234      -6895822      -5203216      -5119662\n            7387      -6412218      -1109346      -5772636      -4422262\n            7383      -4050076      -3339920      -5613832       -942978\n            7379       -691932      -1357408      -8052028       2460416\n            7375       5941572        268434      -8815146      -3875014\n            7371      -1694060      -1006112      -3906284       7566672\n            7367       2085820       4145850       -555830        298102\n            7363      -6179478        291742      -2815364      -6430966\n            7359       -761356       3102874       1114754       2826730\n            7355       1792060       8142582      -3770906      -9262174\n            7351      -2356258       -882140      -6492626        766092\n            7347       1339802        296432      -7779404      -8195664\n            7343        682018       5649310     -10187604      -1210582\n            7339       1929544      -1302546       -127314      -3138214\n            7335      -9541416      -3663368      -7095708       -799998\n            7331       3196898       -901196       6001116      10787190\n            7327       5643552      12021754      14635994       6128598\n            7323       5813158       3561272      -2511940       1492624\n            7319      12680854      15912660      19524004       8526496\n            7315      -2695958       -600070       5414686       8213420\n            7311       8072712       5904540       2810440      -2171618\n            7307        181748       2188566      -6344230      -8446100\n            7303       3508552      -1696268       2910432       8260322\n            7299       8511910      -1174398      -7799334     -10038512\n            7295      -3686066      -4819550      -2695992      -5118034\n            7291     -19149764     -23192500      -6933806      -5798578\n            7287      -2757064      -3385344     -17695336     -13856084\n            7283      -6558440      -1437910      -3450408       2873030\n            7279       9683364      11631682       4488902         98986\n            7275       6863598       8779828      -2625172       3477094\n            7271       5074494       5140154       -631282       1981102\n            7267      12325358      -1354854      -7894180     -12561842\n            7263      -3517338       4473350       1989450       -245694\n            7259       4659770       -141924       7053882      10717252\n            7255       2762624         58160       5395018       -400438\n            7251      -8741412     -15024204      -8675630      -7310938\n            7247      -6244642       -378646       2298890       8055964\n            7243      -7046424      -1306858      -9932200      -1170742\n            7239      -2616330        397600       4010538       4405970\n            7235      12704114       5712040        404456       4565694\n            7231       4399492       3003206      -1376946       -523084\n            7227      -3809944     -13128080     -13341738      -2976122\n            7223      -4006926      -3040926       7190122      -5480956\n            7219       1054042       3093242       2354008       -261002\n            7215      -1304948      -8093280      -8103260     -10994982\n            7211     -11714380      -4156002      -2752448      -5766804\n            7207     -12315502        208370      -9857822     -10012090\n            7203     -20734118     -16444740      -2434128     -12738168\n            7199     -17430214      -9503990       1846394       1400004\n            7195       -876390      -4110770      -5630992       3100638\n            7191      12546912        285162     -11892462       -686522\n            7187      -1531700       -597456      -2404150      -4477186\n            7183       4274950       6896676       -908536      -5137478\n            7179      -4638158      -7803274       4651672       5368728\n            7175      12129360       5574654       6189064       1955664\n            7171      -7157788      -1856604       -631494       3797606\n            7167       2580260      -3048532      -6859742         35762\n            7163       6327796      11481020      17723328       8969198\n            7159      -1377422      -6096076      -4036190      -1225550\n            7155        108688       7549614      16559362      14020274\n            7151        309144     -10469040      -8554906      -1139400\n            7147      -2746798      -3122294       1213350      -6811790\n            7143      -3609434       5062110       -326732      -4937344\n            7139       2401372        392850       9932484       4455226\n            7135       1580184       7155700       4877952       8454574\n            7131      -2041170       -589510       6576578       4570674\n            7127       5486518       3049536      -8250276      -2615006\n            7123      -3677912      -9962756      -2788666      -1206050\n            7119       1235932      -5615564     -10324424       -539550\n            7115      -3436994       5514570      -4635234      -8350116\n            7111       3004750      -3758446      -6828974      -7509242\n            7107      -1738650      -4979966     -10094996      -3419704\n            7103       7793622       1719804       2241480       4885656\n            7099       3756536      -2596268      -2465982        501492\n            7095       8118986      19533790       2517352      -2935942\n            7091       2336538      -3967850      -3025128      -3285788\n            7087      -9974986     -12494634       8588948      10629342\n            7083      11049908       2547186      -6501162        909762\n            7079       2328256      -2175338      -6483888      -4621558\n            7075       5922952       -133334      -7849002      -7614930\n            7071      -4382394      -2270958      -4018576      -5346364\n            7067     -12113508      -5253588      -9633330      -5244964\n            7063      -8837600      -4769816      -3580548       4477542\n            7059       3685598       -266898       4726070       6803656\n            7055       8686482      14577300        715140      -7244040\n            7051      -3773688      -6309614      -2905594      -8846014\n            7047      -5591228      -1983096     -10170122       5444790\n            7043      -2123940      -4862446      -7249586       -760390\n            7039        848430       7986854       4965544       2197282\n            7035      -6849934      -9420182      -5318800       2784370\n            7031      -9393224       2401328      -1405400      -8185312\n            7027      -1418722      -2461262         97768       4207194\n            7023       2672446      -3984864      -5316616       -949556\n            7019       9601820       7617588      -4038824      -7041266\n            7015      -5624036      -3470024     -11907462     -16057552\n            7011      -3667268      -4002710      -6171824       1282912\n            7007       1424390     -12079742     -10298254      -5092522\n            7003      -3820716       1906768       8736528       -120472\n            6999      -3380160       -488114        726198      -3560706\n            6995       4612632       7288712      -3495516       2476510\n            6991       4566704     -11667010      -6006662      -5591800\n            6987      -2486448       -241096      -2991590      -7999282\n            6983       -961656         55676       2729456        410490\n            6979      -1242298       5189342       2969428       -142840\n            6975      -5253784       1305676       3402870       4282064\n            6971      -3701518      -4059366      10291138      -2779924\n            6967      -5793782      -3233412      -7020894     -11766518\n            6963       -621070       5023078       3367512       1254272\n            6959       2691608       -153920      -4295202        737034\n            6955       3017370       5558384       3209076       2366598\n            6951       7051816      -2081666      -3123440     -10366716\n            6947      -9856570      -8868784     -11555802     -13567900\n            6943     -19776328     -13904738        987264     -11488302\n            6939     -11457736       2748976       1962534       -101842\n            6935       3200298       4884074        172398      -7235958\n            6931      -4862966      -7296858       3164430       7892124\n            6927       -819372      -4562260      -5379080      -7630134\n            6923      -5647030     -10762318      -1642682      11842078\n            6919      13787030        -60826      -1725150      -2335930\n            6915      -3685286      -5574358       3374108       -281360\n            6911       3909022       3579096       4246744       6659460\n            6907       8589694       3401840       4506190       1297166\n            6903      -3095430     -13909538      -6214662      -3174810\n            6899      -4200470      -5036694       1181716      -5465928\n            6895      -8668960       5006034       3488962       5654036\n            6891       4068476      -1167448      -4426594      -3683728\n            6887        771800       1292190      -4754866      -7658836\n            6883      -7505654      -2598444      -7292462      -5122604\n            6879      -6021070       3846298       3637416       5826572\n            6875       1527690      -1400622      -7414354     -10236552\n            6871      -3401360      -7275224       -675674      -6291508\n            6867      -4315136      -6092036     -14721324      -4435770\n            6863       -546608      -6991316       -411598      -3617922\n            6859       2729960       5626028       4416616       3990416\n            6855      12695180       1315862       -682244      -2100402\n            6851      -4094328      -2083182      -6263886      -3523844\n            6847       2630154       3097848      -7013352      -8854042\n            6843      -1442804       1488196     -10837320        545558\n            6839       2591674      -2373618       5710598       7959320\n            6835      -1083494       5307868       3861810       -987874\n            6831       5138144       2778526       1764998        989794\n            6827        211542      -1551508      -2850744       -357592\n            6823        246244       6376554      11874182      23298386\n            6819       9214888       4679174      13135534       3076830\n            6815      -2475078       1883904      -5472106      -1976726\n            6811      -1697520      -6340190         67628       -232484\n            6807      -1525114      -7820242       2461490      -3067050\n            6803       6377112      -3411388      -8805210      -5619254\n            6799      -4802340       -302302       1972096       7739234\n            6795        161892       -155974      -1371306      -3367890\n            6791       1596696       8895358       4901158      -1015576\n            6787      -4819470      -6587254       3969324       2585544\n            6783      -5177518      -4623180      -6272888      -9722382\n            6779      -7178568      -5167756      -7640088      -3136940\n            6775      -1061052       1489958      -8236124      -2095458\n            6771      -1602926      -3807452       5225888        448100\n            6767       -333060       -338376      -7395210       2436022\n            6763       2392976       3450446       1557370       3772132\n            6759       4894718       3260662       -719992       4028514\n            6755       3885534       1762198       -839740       5604030\n            6751      -8222674       3652394      10034332       8533394\n            6747        236490      -2726164      -9358768      -4516848\n            6743        -47294      -2968624      -5584114      -7341376\n            6739       6980900      11771164       5018986       8978948\n            6735       7159346        851276       -499854        260924\n            6731       1897948       6759266       4567646      -3085574\n            6727       1820214       6533588       5045804       1557518\n            6723      -7357224      -6275604      -8851776      -3857858\n            6719      -1341044      -1821240      -7098338      -9402632\n            6715         68526       3619650      -2293794       1781908\n            6711      -1320910       2402446       6936604      -3754792\n            6707     -10236018      -5778132      -3938350      -3608794\n            6703      -3106486      -7188720      -8570376       -982518\n            6699      10921024       6022080      -2854392      -4115062\n            6695       4573474       3839228       3223934      -3165650\n            6691     -10184246      -2176172        -45412       5223764\n            6687       8369172      10440130       8358032       2267214\n            6683       2318968      -4207116      -6006908      -1280634\n            6679        602756      -7486242       1376506       7996342\n            6675       6049284      -4793502        923506       5468286\n            6671       3443302       5292834      -6207556       2906414\n            6667      -1775016      -4072948       1683566       6197630\n            6663      12783386      17916128       3631240       3299274\n            6659      10375506      -1049796      -3332880       1481668\n            6655       3596480       8560330       5988722       7985228\n            6651       1691216       1848216       2585434       7969622\n            6647      13720152      14323794       6932518       -596926\n            6643      -1928634      -6611758      -5595016      -2675152\n            6639       9268532       5259116        970336       -859656\n            6635     -15069024      -9444304      -5116320      -9740266\n            6631      -6598226     -10160288      -8019876      -1941728\n            6627      -1200484       2739980       2135138      -4693532\n            6623      -2602090       5248882       8044772      -7185946\n            6619      -5663324       1611952       3465272       1819530\n            6615       3540018      -1621374      -5542534      -3650762\n            6611      11205506       5403360       2718318       4509906\n            6607      -2008700       1223248       1170466        705494\n            6603       8875318      -4673078      -1503298      -7882798\n            6599      -8495544      -2070140      -1754414      -2528316\n            6595      -9564094     -10567982      -5263126      -4398068\n            6591       -975736        328164       1490472       1840106\n            6587       2791880      -1440010      -1940746       -941064\n            6583       3027584        -44184       3385444      -4141552\n            6579      -1228068      -1411486     -12722028      -4429830\n            6575       -881730      -9827128     -11206768      -8664804\n            6571       9297126       4124778       5029230       2136336\n            6567      -7573174      -8239436      -5370260       5923300\n            6563        257918      -1573808      -2024912       2731882\n            6559       2885318        129926       4583750      -9359922\n            6555      -8895262     -14444730     -16728950      -5551192\n            6551       1933624      -6992806      -1174584      14508402\n            6547       3481892      -2581408      -5816464     -11956268\n            6543      -1619522        -18694     -11124760     -11954286\n            6539      -3639558      -9359856      -8391800      -3843528\n            6535        -38658      -2984604       -846532       3246402\n            6531     -16497772      -6878194      -2085302      -2166754\n            6527      -1408964      -4412782      -1792970      -1161532\n            6523       -241096       -341724       8129950      -2868146\n            6519       2958240       8134218       4287928      -3926872\n            6515      -7369510      -7427650     -11802876     -12093772\n            6511      -1641640      -1653752      -1594818       1232666\n            6507       2024686     -12961684     -10711144       8409384\n            6503       7502222       7840898     -12853932      -5376974\n            6499      -4770096      -4173956     -12759972       4703848\n            6495       7652422       1700516      -3353300      10032668\n            6491       3602204      -5732894     -16127206      -6701506\n            6487       -276528      -6997626      -5697492       -854304\n            6483       4287814       8418762      -2040646       4427678\n            6479       1893700       -359368      -5621826        470292\n            6475       1297030       2099162      -3191580       3931764\n            6471       4551826      -3642122       6448274      13202068\n            6467       4780548      -1834510       1955470       1001052\n            6463       4069948       9755502      10159470       5918422\n            6459      15766278      19356008       3979304       -103022\n            6455       1883102       4597980      10949814       8139732\n            6451      -4975046       6349018        700262      -6729512\n            6447      -4152602      -5247030      -7077432      -3644096\n            6443      -6820328       4216376      -5220390      -7240624\n            6439       6240558       1044262      -4925260      -7639050\n            6435      -4805076      -4271828       1952412       7795590\n            6431      -1802234       -255738       4027654      -1445446\n            6427      -2651726       1004794       2536376       5648022\n            6423     -10840558      -2553948      -1030698       -302270\n            6419      -1078112       1746522       2333348      -7520454\n            6415      -2583948      -4456648       6744964        -97596\n            6411       -668080       2994250      -2163474      -2361364\n            6407       1445462      -5653378     -10716468       1866352\n            6403      -3556362      -6366850      -4074086      -3513878\n            6399       -930162     -10115192       1386078       4255784\n            6395      -2573748      -4644942          -996      -5390396\n            6391     -15008952     -13215752      -4298840       2376650\n            6387         24410      -3374928        -32714       -795148\n            6383      -6172334      -4180752       4169754       1729756\n            6379      -7566598      -4653510      -5311994      -2066330\n            6375      -9496270      -1309502       4481184        294600\n            6371      -5028194      -7603832       2485274      -6835648\n            6367       1183538      -4229388      -9402296       -820874\n            6363       2831764       -752870       3613932         55290\n            6359      -1614698      -1292616      -3729994      -2989418\n            6355       3812804      -3718630      -4979506     -12928020\n            6351      -3285734      -3416324        931164      -9404148\n            6347     -14749708      -3591856        553370       5434342\n            6343       5011400       4151566        486504      -1234258\n            6339        -43484        268138       7086044       5732118\n            6335       1326250       8643414      11011118       3677232\n            6331      10270258       5458924      -7107942      -9047582\n            6327       6687752        419410       3882922      -5770992\n            6323       7859528      10581844       5891366       3410148\n            6319       3470268      -4686090       4703136       4911836\n            6315       1643252        579896      10366124      -7344120\n            6311      -5539410      -1625492      -2893232       -328624\n            6307       3252538       2609308       9853134        278378\n            6303       5962366      -1420142      -9895204     -15499426\n            6299     -16046896     -16814352     -16065538      -2015662\n            6295      -9053476      -8478978      -3194974        -85584\n            6291      -2008012      -2149114      -7301696      -9574428\n            6287      -5333578       -357558      -1106806      -2303308\n            6283      -2265250       -573150       4381058       7702214\n            6279       8735352      -6433318      -6541654      -1586590\n            6275       6666794      -4383312      -3189280      -3561550\n            6271       7942950       -907958       3999868       -694630\n            6267       4006686      -3048400       -644584       1727886\n            6263       1258374        601208      -3844216      -8952818\n            6259      -5350640      -5455526      -4875328      -5589166\n            6255       1849400      -2999084      -2504452       4266508\n            6251      -6975328      -1921188       3768040      11758118\n            6247       4080862      -3136594       5599238       3225558\n            6243       1176708      -5505064      -9081172      -2953192\n            6239      -1812844       1053278       -990560      -2032256\n            6235       1486356       3595240       4863966       7782104\n            6231       5573608       2590136       1414096      -2035432\n            6227     -14032066      -4160836      -2208476       2248594\n            6223       -728998       4115760      -2141490      -1432500\n            6219     -19985674     -15817168      -2239338       1746846\n            6215        666664       7636946       1513742       2462276\n            6211      -1150618       5592710       1633210      -2155378\n            6207      -6048930       1065948       4161130      -8112012\n            6203       -143082      -4228734       2705848       5511926\n            6199       7204510       6411510       2797208       9380352\n            6195        -87904      -2791254       7116508      11745664\n            6191       2672714      -1523904      -8126804      -7736590\n            6187      -8440302      -4440710      -2986594      -2389414\n            6183      -7253668     -15551286     -11435578     -10596338\n            6179       5096002      -3885702       3555888       5454808\n            6175        314322      -7281528      -2419152       2668352\n            6171       2965552      -3152690       3188660      13556444\n            6167      -4973024      -8740504       5102640        393760\n            6163      -6019178       2070192       3000508      -4811498\n            6159      -1559254      -2573506       5074090      -3384670\n            6155       3050060        894038        580776      -1693858\n            6151      -6521602      -4340814       6735784      -2634938\n            6147       3674052      -5550294      -3176230       4102798\n            6143       2364742       4247476      -1347996     -10549740\n            6139     -15375320      -6150472      -4591594       2217710\n            6135      -6945220       6815052      -3927936      -9067270\n            6131          -282      -2038102        538794       1012960\n            6127      -5096858     -16085474      -4333170       7988060\n            6123      -4275644       1951620       -152134        714192\n            6119       -242130       6481588       5892146       7762816\n            6115      11886024       -656916      -9212722      -2927406\n            6111       -413742      -1520234      -4902552     -11472742\n            6107     -10492600      -8935346      -2224608      -1673302\n            6103         85256       8362248      -2510130      -4890726\n            6099      -2247124      12138748       2307810      -6718028\n            6095      -6186446       3023930       5249456       8012390\n            6091      14517676       3721928      -2874000      -3156586\n            6087      -7279498      -7662832     -10354760      -6857336\n            6083      -3931060      -5783618       -261386       1592682\n            6079       6200894       1050292      -1582108       3097244\n            6075      -3779244      -1586200      -1401828      -8394374\n            6071      -8084286       2382816      -2142070      -1184986\n            6067       5666556       5100500      -4165284        572974\n            6063       -179008      -3311986     -10359094      -8884366\n            6059     -12520258     -12218100      -5081702        664226\n            6055      -2145598      -3443080      -4482372      -2884476\n            6051      -6183120      -8870330     -10590680      -5906464\n            6047       -683214       2289358      -3794816      -9270754\n            6043       5888066       6194684       2320726       5431110\n            6039      -1948880     -10591868      -8320904      -7624794\n            6035      -6582216       2778938      -6186074      -6322896\n            6031     -13389702     -19611714     -10623248      -6291820\n            6027      -9275948       2849598       -176282      -8263570\n            6023      -1041034      -5873926       6175090       2137186\n            6019      -7840844      -6645416      -8043584      -7799696\n            6015         44178      16839148      11203824       6855624\n            6011       9727856       8878000      -2274346       -375574\n            6007      -3376856      -6479994      -5317918      -2282016\n            6003      -3254056      -5381196      -4539596      -2373126\n            5999      -9117534      -7012458       3124530        980270\n            5995       1034784      -2799922       4135156      -5312788\n            5991     -18079820     -12790832      -9808292      -7953170\n            5987       1840732      -3099508      -6113470     -15728708\n            5983     -14800560      -2690266      -1627116       -347992\n            5979        541582      -1140676      -6222420      -6377150\n            5975      -4989982      -7772138      -1811188      -5458082\n            5971       3970892      -1536476      -6578270       1309872\n            5967      -7621794      -6264696     -13648330      -8919500\n            5963     -12578836     -10606694     -10994140      -9098420\n            5959      -4908172      -3755538      -7688242      -8315686\n            5955      -4109494       4578804       1069672       3362132\n            5951      -2027336       1202796       8161674      -8228176\n            5947      -2339780        725110      -2815082      -5778156\n            5943      -7665700       2015586      -7261852      -1493608\n            5939      -9801574      -4771992      -9132666     -12619820\n            5935      -9303326      -9513352      -6625806      -3014534\n            5931      -4452380      -4189504      10927598       -558648\n            5927      11267406      68923274     218426090     373603388\n            5923     190671738      88991472      47502612      28248900\n            5919      28607130      20810414      15079370      13059802\n            5915      18177770      13648474       7474878       5908264\n            5911      -1160496       -848410       -744568       8358362\n            5907       8824738      13057986      24348534      83844014\n            5903     293278946     350449270     172547814      93460502\n            5899      49567744      29559934      28763574      21000766\n            5895      20699584      12534338       7643242       9460920\n            5891      10385840       1911110      -6345154       9138074\n            5887       8861520       6444350      11879462      12448660\n            5883      32993980     106511764     333525746     302939532\n            5879     141240354      77865060      41685014      26501652\n            5875      22941314      17669550      13661506      12315448\n            5871       8551416      18587144      11176020      10100292\n            5867       5281072      13338164       1620774       2696590\n            5863       4470692      -5655220      -4466718       4123142\n            5859      -2441106       6270332        -18352      10350956\n            5855       3945688       6270626       7323124       9593022\n            5851      -6139512       3515324       9256810      10146226\n            5847       2362492       1251972      10230052      -2700540\n            5843       2405732      -4001012       1350514      -1745242\n            5839       -576540      -1238030       1216348      -5197134\n            5835      -7903810       5135810       6734690      -1502530\n            5831      -2293336      -4324596       3165936        835512\n            5827       1994762       5782112       8884078       2500884\n            5823       8243576       -263298      -4546032        311170\n            5819       4687596      13930576      12300154      -3621106\n            5815      -2553190       1352794       5641708      -1633958\n            5811       -695090       7928562       2115184       3959780\n            5807       4943542        829676        -69860       5689874\n            5803       2277262      -3589470        478244      11592782\n            5799       -756090      -5561308      -9796716     -13321028\n            5795      -1061986       4920852      10408076       1146624\n            5791       1886160       5922288        682382       -975762\n            5787       3668876      -2131568      -7023648      -4240578\n            5783       2025806       2925394      -1280676        225436\n            5779       -905132        324402       3990428       2074642\n            5775      -4675736       2487362       5424816     -10471394\n            5771      -1978444         25898       6732228        546868\n            5767      -3184802      -1906170       2173566       8968050\n            5763      -5787960       2489738       3957324       1732326\n            5759       4838256       9029104      13625824       1503338\n            5755      -3739224       3240684      -2449764       1821528\n            5751      -5502518     -13509274     -13758466      -6326140\n            5747        669930      -2435422      -4055362      -4927900\n            5743      -2594580        -24200       1872780       3861852\n            5739       3062834       1545712      -2184380      10322066\n            5735       1354386      -3490836      -4181894      -3887140\n            5731       -677326        -36398      14393672       4498474\n            5727       6472344       -516070      -4708690      -3159148\n            5723       4558334        -75912       4841296       1145298\n            5719       9708220      -1326128      -4321984      -2896248\n            5715      -2805212      -3833526     -10904262      -3788410\n            5711      10128798       1502076       4576884       1275420\n            5707      -5089866      -1639592       1055754       -704898\n            5703      -2130814       1263448      -3506746      -8833804\n            5699        206036       1629106       6843290       4832002\n            5695      -3137118       5503910      -1655486      11251766\n            5691      -6385454      -8389430     -14436356      -6336952\n            5687      -6138584      -3938018     -12290882      -4417556\n            5683       2518556       8125200      11084668       8475444\n            5679       1310442       1639900       -565842       6552346\n            5675       2837110       4466468       2816586       5054450\n            5671        775020       1694116       4722702      13075744\n            5667      13177988       8037876       -948610       3948384\n            5663       6032504      10240280      12951950       7707838\n            5659       7493904       2589878      -3311254      -3535620\n            5655      -5738634     -13116296       2148340       3613256\n            5651       3020404         96272       1445778      -8091856\n            5647       4183454       3164704      -3250904        447054\n            5643      -6325376      -7536346     -10570080      -8808416\n            5639      -3767968        -28594      -8479138       3119188\n            5635      13516004       4049460      -1387134       3762056\n            5631       8701986       9389674      -6569146       2111014\n            5627      -1222326       5429684       -579370      -9977366\n            5623      -3852838       6540446      -1398310      -6823976\n            5619     -15748428      -8068278        873038       5929388\n            5615       4811498      -3296700      -2381670      -1390938\n            5611      -2540452        -96264      -5199398      -7089492\n            5607      -1123282      -6481266      -5242252       4578112\n            5603      -3018880      -2568210       5737896      -6982708\n            5599      -2778854       1165934       7021436       -396176\n            5595      -1908900       5754690        770648      -2445546\n            5591        -68008      -1856568      -1115288       -799688\n            5587      11091958      11249194       3613488       1296096\n            5583       7426122       2788504       6632614      -1964106\n            5579      -5841796        836254      -2005868      -4377160\n            5575       -878772      11854178       8396680       4783426\n            5571       1468202       -544796      -3581164      -5212260\n            5567       1890684       4452144       2018062       3981982\n            5563      -5163280        187282      -3754818       -951404\n            5559      -9041986     -11210954      -4709928       -798306\n            5555       6404670       6805916       5228412     -10762108\n            5551      -6253638      -4530602      -7521446       -956676\n            5547       4343024       8051816       4528472       -824458\n            5543      -7227342      -5734706        -76434       6424140\n            5539       1964952       5625790       6508990      -2557272\n            5535      -1969822      -3163790       4620944       -717552\n            5531       4445546      11973684       6552204      -4186944\n            5527       2700984       3527950        868030       9927416\n            5523      -3861602     -14103074     -14030020      -4347422\n            5519      -7688230      -3277052       6695408      17097892\n            5515      10247366      10621604      12528522       3572370\n            5511      -4666646      -8884692      -7977406      -3875288\n            5507       -827262       4048832      -2182800       -277232\n            5503       3865708       5109064      10767028       9645156\n            5499       2495334       8971474      12841570       3594170\n            5495      -2031340      -1061062       2169310      -1021544\n            5491       4204524      -2905286      -6642714     -15928830\n            5487      -8279518        -85312       1866168       7859004\n            5483       7806730       8465368       3473336      -6913516\n            5479      -2468298      -1269134       -289760       6423252\n            5475         87664        557438      13325208       7169684\n            5471       1746124       4367030      -8379680      -3222872\n            5467       2810564       2383714        374746      -2120670\n            5463      -1064942      -1716130       2441216       3378986\n            5459       3336154      -3240506      13310158      14959614\n            5455       8698578       3859068      -8231724      -7561428\n            5451      -1400534      -1843070      -1790878       1536164\n            5447       3826670       1102694      -9402710      -7028424\n            5443      -4422224      -2599506       2086794       2741356\n            5439      -3627054       3887006        392686       -236386\n            5435       4828184       2717904      -8148712       6082162\n            5431      11215398      -2408212     -15813316      -6915756\n            5427      -5242880       -989504       1068002       7993070\n            5423      -4160796       1045800      -1648156       -324156\n            5419       4229806        949382       2765292       6575074\n            5415       4932238        -65314       6693252       1389470\n            5411       1583728      -1809462      -8148480      -5105794\n            5407      -1000588      -2750580      -8310234      -4698538\n            5403      -5719350     -13303080      -4756768       1121738\n            5399       -548908     -13734860     -11105694      -3625612\n            5395       4281056      -2800936     -10579992      -8328080\n            5391      -9557648       -152650        730992       3855196\n            5387       5155988       -208232       -797204      -4804756\n            5383       2918092      11051668     -11723482      -3705024\n            5379         28448      -1893636       5945720       5470778\n            5375      -7929284      -2058776      -4925292      -1569260\n            5371     -11886820      -8820102       -867868      -1727692\n            5367      -8414316     -10047086     -15131138     -10756032\n            5363     -19959760     -15691630      -7413490      -5630620\n            5359       -171986       -693876      -2453004       -990736\n            5355       2014984       3328472       4190024      -5609766\n            5351     -13348260      -8189484      -2681082       3770060\n            5347       3041884       3773092       7473414      13423650\n            5343       5409462       1931336      -4053730       7345824\n            5339       1747234       2285614      -4321464      -7872876\n            5335     -11792550       -751900       8645990       4537184\n            5331        709994      11284708       2509416      -2303480\n            5327      -6935722      -2079262       -366224       1008604\n            5323       9561980       6371208       1184778       3301738\n            5319       4734932       7410360       6767326       4467424\n            5315       4233692       7242758       4170784       3726306\n            5311       -666908      -4709382      11124734      -4845648\n            5307      -1234094     -12599976     -10469746      -4755232\n            5303       -234218       1499318       2255746       1852602\n            5299      -1329010      -3310906      -5692410      -3727798\n            5295       9130224      12484622       5253762       1437856\n            5291       -223736       3256404       5085550      15112600\n            5287      -6520154       4362590       4751644       -773196\n            5283       1513588       6631050       2305192      -1058068\n            5279     -11738648      -9252480     -10945134      -5945632\n            5275      -7914442     -11258498      -6491330      -2202816\n            5271     -10076308       4060494      10541850       -596122\n            5267      -5322392       8341236       -505494      -5107458\n            5263      -1619416       -758558      -1277992       2994448\n            5259       5201412       1321718       6966498      -2671096\n            5255      -8333408       7503440       8215592       9791368\n            5251       2538894      -1504388      -8858490      -9966014\n            5247      -9701766      -5425238       6155830       9565156\n            5243       4062994       4084646        203820       3366486\n            5239      -4916762      -3574754       2755540       7373220\n            5235       2089182      -3464726      -4440470      -3616670\n            5231      -7098204      -8182002      -3899672       3177694\n            5227      -3557524       1710528       1433544      10248644\n            5223       4238890        767448       4116174      -8683322\n            5219      -1381574       5813248       4977900       1104936\n            5215       2814388       -880002        897982     -12246198\n            5211     -11338708      -4760596       3116442       7003444\n            5207       3153542       -744204      -2762814       4058236\n            5203      -5162646     -10219632      -6051558      -1533318\n            5199      -1047388      -7573612      -6701602        594358\n            5195       7136666       3184940       7640330      11264038\n            5191       7299830       5304772       5548546       9448182\n            5187      -4145442      -4751806      -6159762      -7360190\n            5183      -5484996       1400952      -6114280      -6976002\n            5179      -9334708      -7767976      -3975384      -1474462\n            5175      -9054154      -5203728       7796632       2520486\n            5171      -9203386      -6565736     -10006130       5814070\n            5167      -2686452       3902342       3802132      -5306574\n            5163       3360646       1334878       8911374       3368494\n            5159       5655714       -642212      -4466170      -4782346\n            5155       2036070       1201258      -2120150      -3829846\n            5151       -939762       -711312      -2011412      -3140094\n            5147       1161446        626320      -2896444      -4931056\n            5143      -1130640     -10381008      -5823638      -1139010\n            5139       1999348      -7017314      -5704672       3865394\n            5135       6978796       1822898      -1131504      -4651560\n            5131      -3412138       4373862       2388290      -2699858\n            5127      -2882618      -2465784      -7433390       -106712\n            5123      -7900834      -8121028     -15003200      -4013590\n            5119       8189372       -827728      -4819916        340050\n            5115      -2122806      -8690834     -10034106     -14849588\n            5111     -10518986      -2213134       -252936       -842274\n            5107      -2578990      -8478230       5010200       3792570\n            5103        658562      -2382784      -4220158       8744402\n            5099       4534228      15600210       4079158       5629346\n            5095       4568256      -8231824       -786664      -3991358\n            5091      -2289902      -2024552       2665390      -8831888\n            5087      -8709096        780414      -4265672      -4674172\n            5083       -238112         49210      -1103502        363674\n            5079       4499478      -2135866      -9018228      -8773660\n            5075      -2492184      -2263252      -4787210        918080\n            5071        977212       7254894       5710020       6016154\n            5067       6226764       2024258       1436298      -3991224\n            5063      -5979752      -4992860      -4104150       1278774\n            5059       7030456      -2316158      -9887600      -3192320\n            5055         86758      -9899462       -627730       7826328\n            5051      -2250928       4119066       6426922       -974996\n            5047        501182      -3872904      -1539202      -5475618\n            5043      -1468824       3135500        422058       4316680\n            5039      20169394      11187200       6393664      -5649138\n            5035       -449950      -1369106       -166000       1653848\n            5031       1798342       3687696      -1988208      -1221434\n            5027       -106808      -4767902      -6882600      -2092884\n            5023       2793854       4770510       4826264       -178918\n            5019       4221478       6326714       7752284       2750912\n            5015       1138244        915350      -6493894       -855034\n            5011      -5650840     -10490100      -2676144       1688500\n            5007       1481858      -3098304      -8482040      -3292854\n            5003       1411762       1364678      -4044230       -449938\n            4999       5768290       4437764      -8203106      -5501634\n            4995      -2901422       -391302       5906702       1390190\n            4991       3201994      -5431452       -575686       8808986\n            4987       -937262       2790684       5639964     -13774214\n            4983      -6958498      -1139718       1892570      13297516\n            4979       9572158      -5726328       6244594      -5549754\n            4975      -2075502       1541606      -5043284      -4482918\n            4971      -5289004       1946572       1671284      -7499356\n            4967       1687734       2296622       7118912       -653400\n            4963      -4719440      -4223606      -3526374      -4448236\n            4959      -3893458     -19083932      -1524386       6703724\n            4955      -9412900      -5219876      -3061386      -1188750\n            4951      -3120932      -8158308      -6654208      -7620042\n            4947        624112      -7054532      -2002120       3110696\n            4943      13282696      -1864948      -3579046        329318\n            4939       6017716      -4770582     -15936252     -15313626\n            4935     -15003470     -12029714      -5152610      -5667392\n            4931      -8698000      -3387792       4941448      11608314\n            4927       3719096      11773612       1853442       4434506\n            4923       4107062      11964818       1746758       5034316\n            4919       6114892      10708506       4953636      -2358460\n            4915      -6528588      -7324832       7700634      11084156\n            4911       5310210       6725206       3866578       4995986\n            4907       2015156      -7950492     -12616844      -4648540\n            4903       2814846       3350696       3899332        -50834\n            4899       9036358       3972822      14058310      10107158\n            4895       4892084       7674850       8812384      -4301138\n            4891     -15239826     -14382942      -2772706       3848754\n            4887         67144       3568286       1601586      -2628298\n            4883      -4774668      -7981246      -3982206       -938910\n            4879      -2906126       -496028        241162       6704230\n            4875       7218042       5288962       1315784       8006964\n            4871      -2440338       2315970      -1599746      -5762018\n            4867      -9441622       1320724       1753386       -806306\n            4863       5124734       6971838      -1400508      -2701836\n            4859      -4271436       1003940       5121342       3069560\n            4855      -1632334      -6257052      -8085550        100888\n            4851      10643054       2570642       4706830       2019684\n            4847       -384998      -4214892       2709292       5666224\n            4843       7271082       7400510       1681342       3337006\n            4839      -5620552      -5749200       1748016     -12363616\n            4835     -18599108     -10733922      -1895640      -4437208\n            4831     -15428240      -9618384      -3255770      -1334800\n            4827       6511900       3461124      -3987524      -6665096\n            4823       6969516       8492664      -1877438      -2361170\n            4819       1002648        833584      -5245014       5114038\n            4815      14364544      10806138       2550872       7784128\n            4811      15724330      -1279560      -6675730      -1207904\n            4807     -13157370        203658       5677570      -3110204\n            4803       9756542       6205272      -1821116      10429798\n            4799        538252       3377832      -2541212       6306816\n            4795       5004668      -2115494      -9637290       1642714\n            4791       2634824      -8523410       1208730       5463660\n            4787      -4654536      -5899586      -4359080      -8627532\n            4783       1603956       1033280      -4130384      -9608700\n            4779      -9242946      -7223170      -5977504        -87032\n            4775       6787408      11244954      10547158       9846340\n            4771       9064288       1504092       5118400       1872792\n            4767       2266296      -4893330      -4898114        547842\n            4763      -5828536      -2782082       1516660       6779482\n            4759       6191282      -3324962      -6294158       7866178\n            4755       8564768      20056070      19309008       6633326\n            4751       7324954      13774036       9951964      12028898\n            4747       4729328       1990942       5640174       9759972\n            4743       6238626       9471908       6771366       4230220\n            4739        204978      -6154426      -4264654      -5843444\n            4735       -680330       6506860       3641990       -390906\n            4731       -102698       8576094       4664588      -3053810\n            4727      -8749904      -2468364      -8792414        865452\n            4723       5660578      -1209682       1468788       -581254\n            4719      -5034336        -22446       2044222       2482362\n            4715       1967442       5303254      10588340      10213944\n            4711       8200620       6786500      10943454       1838302\n            4707      -3743152       1201814      -1761288      -9936306\n            4703       7826648       1892020       1517826       2928662\n            4699      10145668       -334026      -1829182      -7359422\n            4695       -401338      -1206436      -2174822        729728\n            4691      -6971724      -1751440       9305882       3390518\n            4687       4524102         96796        -53678       5728896\n            4683      13507244       4470640       2152618      -2113932\n            4679      -3666152     -15307386     -15787894      -3111632\n            4675        742586        342464       5050032       8694188\n            4671       9049212       3801430        -36002      -9187288\n            4667      -7425924      -2191104      -6763032       -469756\n            4663        622690       -566636        113188     -13272768\n            4659      -3042516       1827886      -8257354     -13707316\n            4655      -5896278       -310344       2673338      -2251022\n            4651       7234326      -4382006       1314470       3169786\n            4647      -1487448     -10750746      -2273690      -1662810\n            4643       3637378      10244776       6567804       7079332\n            4639      12739630       4863994       6826006       8565462\n            4635       5653914       1840876        112504      -4380184\n            4631      -7181564       1390484      -2571082      -5991842\n            4627      -6846478      -6693966      -1967412        936652\n            4623      -7016056        584488       3037084      -3080696\n            4619      -4077072       1422460      -9268888      -2998914\n            4615      -2107754       8158896      -8752260      -4667234\n            4611      -3575350       -678016       1051954       -809766\n            4607      -3207434      -7369836      -9073002      -2898276\n            4603       -384096      -3082306     -13295252      -8669154\n            4599      -5149840      -5623968      -7861492     -10149398\n            4595      -7821538       4741322       7334438       6977160\n            4591        720178      -8308696      -1983780      14181718\n            4587      17768714       8507818      -1806376      -3419628\n            4583      -5235372        446322       7992142       5569026\n            4579        820366       1558980       2929390       2974786\n            4575       1924830        289248      -3532078      -6197558\n            4571      -7579068      -4015376      -5973424       3966952\n            4567       9713988       9961246      -2639368        836748\n            4563      -5475318     -14926200     -10006620      -6060646\n            4559      -4066976     -12538492     -19704508     -16331888\n            4555       5476726       1079332      -2403150      -3951788\n            4551       2316954      -1090880      -4359958       3500386\n            4547      -3026706      -5917434       3586304         95672\n            4543      -4668868       5228346      10396290      -1188960\n            4539       2344902       2659288       1920230      -5741522\n            4535      -4451122        801794      -6169914       1466990\n            4531       1389944      -6609322        246054      -2538852\n            4527      -3051796       9986782       6681276       4788436\n            4523      -5573586      -3125432      -9313338      -1555488\n            4519      -9234510      -8107054     -10948278      -5278192\n            4515       3372258       1660184       4256294      -4029886\n            4511      -2450038      -1811436      -5046844      -3176322\n            4507       1069932       3559138      -3739438      -6217550\n            4503       2346214      -1569014       3006952      -8258204\n            4499      -5230624      -7128182      -1518322      -7761578\n            4495       9607088       -772916       -637592      -1326216\n            4491       2246344       5102466       5916724       2780980\n            4487       1939656       -231132       5557682       5677018\n            4483       2606256       4869406       1082404       4642764\n            4479       4647956     -11741890     -26741450     -18774182\n            4475     -12351206        795980      -3613854     -12863364\n            4471      -9517868        896928       7568482       1421498\n            4467       9537714       7905096       -273674      12920394\n            4463       7599882      -3001956      -2269378        909530\n            4459      -6360826       4385742      -1367036      -4767718\n            4455      -1115088       2728352       2979326       4226456\n            4451        409110        383944        318986      -3245196\n            4447     -11607986       3282960       6579608      -2772098\n            4443      -4541296       5050852       4811918       4771172\n            4439      -3072076      -4199134      -7361238      -4558094\n            4435       4009194       6543006      -6068092      -4273700\n            4431       7241754       5200046       -996424       3285900\n            4427      -2691248      -2508436      -7710952      -9124186\n            4423      -2569966       5976360       -316836      11766050\n            4419       7013478       2062006       8604074       8368806\n            4415      -1175028      -7627480     -12152078      -1946702\n            4411      -7562740      -1805498      -5720076      -1096664\n            4407       7930794       7457742      10776830      14951080\n            4403       1845026       -380986      -2320332       2670322\n            4399      -3813688       -646458       3106070      -6953750\n            4395      -3573258       8300906      11830172       2659846\n            4391       4605536       3264418      -4807652      -1514716\n            4387       2944746      -5435844      -6945764      -5263224\n            4383      -9080206      -2177206      -5337868      -5414312\n            4379       7567848       2169292      -5238674      -8501012\n            4375       2141280       4799912       8900144       9416052\n            4371       3012308       7350618        852650       9032484\n            4367      11546478      -2018432       3446852       1149458\n            4363      12024168      11371894      -3792854       2943806\n            4359       6992130       9769520       2150828      -3116982\n            4355       -431576       5213014       7417220       1864650\n            4351       1066346       6312978       1030944      -1517816\n            4347       4382242      -4203678      -5620012      -6651690\n            4343      -6455134       1929138      -3923114       2370458\n            4339       4498270       1009572       7919150       4531498\n            4335       6861610      -1634936       7884236       6349004\n            4331       4048226        944382       8217792       4640636\n            4327        817778      -6454016      -8143044      -2787152\n            4323       2874434       8120056       3840390       6050832\n            4319       3408646       5538690       1401088      -4220280\n            4315      -7147434      -4867224      -6838510      -6401916\n            4311      -2992850       2028600      -3882482       6736712\n            4307      -2202798      -3714040       -789292       8468310\n            4303       5307076      -1198280       6493012        977224\n            4299      -8324232       3518050       3045824      -6324758\n            4295      -5478448       5132474       9825914       -435892\n            4291       -218970      -3022132      -2451694        379342\n            4287        598904       3023670       6352380      12948130\n            4283      -3130400      -6017528      -5522738      -3761490\n            4279        826230      -2432624      -1484820      -4462718\n            4275     -10073204        264182      -2857206       3375898\n            4271       4108932       3927470       -836384      -7323524\n            4267      -4752682     -13466546      -2351506       1888308\n            4263       8557514      10980850      -1044376     -13044830\n            4259     -13771156     -11917556       -412090       5117978\n            4255       7917378       6452704       -369914        176450\n            4251      -7664652      -3320234       -337084     -11986506\n            4247      -5040382      -3328044       3658892       -319072\n            4243      -7203820       -306206      -5116782      -1698338\n            4239      -6168218       3594068       -536064       3542168\n            4235       1423126        949608       3483408        857824\n            4231       1979738      -2604376       -456368     -11380606\n            4227      -1039438      -4970140      -9031044      -2961050\n            4223       4720352       9631882       7157400       4562244\n            4219      -4882586      -4561928       2558458       2618144\n            4215       -153248       1896906       8328092      10953550\n            4211       8570250       3331338      -5793094      -8143848\n            4207      -1803282       4212686      -2154110     -13140390\n            4203      -5121176     -10561474      -7226720      -9294264\n            4199      -8805562      -5140020       -831164       -712074\n            4195      -2680438      -4964804       5779712       3247484\n            4191       8575026       2218764       5074152        -59650\n            4187     -14621364      -7477688       5189978       2255902\n            4183       3581712       -950348      -2334872       4952470\n            4179        971984       6801968       6514030       6994970\n            4175       8269558       9615896       5949698      -4696642\n            4171       3391128      -2590242       1822016      -1813382\n            4167       -443398       2070902       3955380      -3560418\n            4163       7152550      -7470878      -2294502      -4622270\n            4159      -1549990      -7476330     -15340962     -17247094\n            4155     -11487256      -4855002      -3919810      -5951010\n            4151        741492      -3915582     -15124500     -15455724\n            4147      -2218706       1627546      -8599166      -7865090\n            4143      -6360554        252372       1470010       3368256\n            4139      -1840422      -6513800       -175420      -1753062\n            4135       2802380       7807688      -5987358      -5522496\n            4131       4380148      -2948700      -5901540      -5844070\n            4127       6900068       6816442      13714500       6063420\n            4123       8974704       4051044       9102754       7763002\n            4119      13498550      10322400       2611682      -1695822\n            4115        840336      -5120384       5275154       5748164\n            4111       1441886      -1701016      -4513234      -7433276\n            4107     -10019508      -3863578       1430872       3591394\n            4103      -1766624       -585364       -647994       5380036\n            4099       1248316      -6121342      -8156660      -7606582\n            4095      -1458140        216976     -11822714      -8999816\n            4091      -9662624     -10692328      -5675636     -12035740\n            4087      -6725956       1904550      -3619994       1946220\n            4083       4213440       9921892     -16934756      -9573380\n            4079       -308602      -3537108      -5330098       6031436\n            4075      -5104654      -5975380      -5431402      -8706976\n            4071     -21415068     -13019972      -6873866      -3239808\n            4067      -6826912      -8140194      -6617130       6635846\n            4063       6369872        628832       9945018       7566618\n            4059       3431466      -4879890      -7223304       -965222\n            4055     -15928590        -86040      -4999184      -8951244\n            4051      -9225640     -12510426     -13559456      -4063738\n            4047       1666090      -7321766     -10882302      -9318816\n            4043     -10416118       1569524       9799218      -3004184\n            4039     -10329522      -7104894      -2221886      -4467490\n            4035      -9059594     -10433696     -12653684       4783936\n            4031       -241488      -3464842      -1274892      -3378998\n            4027      -2660454       7188778       1121320       3366856\n            4023       2449766        179372      -5052106       5997496\n            4019        483326       3592886       -167270       4174626\n            4015       5344452       2451328      -1888196        423744\n            4011        180152      -5572238      -1055786       3858044\n            4007       -159588      -3545948      -8067706      -8133446\n            4003       4046776      -3379216      -5240098      -3119896\n            3999      -7198232      -7904606      -4666096      -1177224\n            3995     -11886426      -3389602       3172834       -624438\n            3991       2747776        480224      -4648932      -1296792\n            3987      -3999224      -7811456      -1621436      -3105358\n            3983      -1192944       4622116      -8416500      -4568198\n            3979       -701568       2206568       2905776       5192188\n            3975       2035532       7669660       2078312       1088310\n            3971       4641252       -210886      -3297134       -952692\n            3967       5355248       2052462      -3568184      -6588522\n            3963      -8418128     -11564540      -5602948      -2668980\n            3959      -4552542      -8161950       7601282       2102228\n            3955        841840      -1706490      -1974440       1417814\n            3951      -1161974       6728864       6583952       5271770\n            3947      -4877906       3350514       1164148       7500882\n            3943      10264052       2469092      16117372      13837980\n            3939       8482404      -5700874      -3789068      -9788822\n            3935       -986372       4072278      -3631888      -6728558\n            3931      -9207104      -2673440      11734344        778320\n            3927      -2160144       2352840       -102494       -986314\n            3923        616112      -6072720      -4716038      -2222178\n            3919        179846       6342510       6690056      -3302118\n            3915       2887314      -2307776      -5646002      -2383594\n            3911      -1965696      -2203706       -338090      -3358200\n            3907      -9126848      -8830372      -1667122       5417166\n            3903       6688014       1786884       8353568      10548902\n            3899       3873934       3140024       6880358       4516726\n            3895       2016080      -7441142      -5559288      -6313406\n            3891      -5314048     -11251142      -3649114       1081846\n            3887     -12064536       4458234       4450618       6843982\n            3883      12118350      13464626       2402760      -2364728\n            3879       4248660      -1561682      -2910486       1500252\n            3875       1088318      -1471784       -954816       7930940\n            3871       2172108      -1722740     -10223872     -11685004\n            3867      -4689434      -4551478       5319744        256880\n            3863       -520824        417040       5340056        292170\n            3859       5153008       3209214      -5347132     -11384648\n            3855      -5324492      -1334050      -4660578         -1904\n            3851      -3600054      -2461534      -3251578       3153218\n            3847       1258364      -3917330       7172280       3654178\n            3843       1843142       2231498      -1998766      -4193784\n            3839      -2643156      -9992030      -5447662       3763452\n            3835       8778672       6451004      -5567730      -2162698\n            3831       1853116       7103370       9723372      -6082078\n            3827       6294602       5792366       4953488      -2514774\n            3823      -3627162      -7822910       1410638       1038992\n            3819      -6218274       1846894      10980954       8127476\n            3815        906248      -8863832      -2682778       1485432\n            3811       3878648       1475260       1821628       -146378\n            3807      -2937132        738816       5143634       3701008\n            3803       5202826      -2716586      -2536958      -3423926\n            3799        563032       3235488       2626550        170954\n            3795      -5995326       2733696      -7187700      -1115086\n            3791       -410526       5304216      -2339154      -1204548\n            3787       6103088       1942322       4437740       2586830\n            3783      -1801574        260062       -281924       -125184\n            3779       8013124      10650464       -223606      15342110\n            3775      14735712        656460      -3041134      -2992872\n            3771       4431262       5871554      -1079774       -421544\n            3767      -2899184      -4155880      -5155132     -14121662\n            3763      -3212042      -1591634       2000530       5354632\n            3759       3439058       3170060     -13250768     -17116352\n            3755      -7950466        -57894       4696432       2510588\n            3751       1196880        640490      -1622248       7654796\n            3747        372884      -7814278      -3788712        768042\n            3743      -4711562      -7875398       1106288       5517570\n            3739       9331568       3552514      -3943808      -4232692\n            3735       2889008       9268362       2011150      -1051410\n            3731      -5528470      -1877236      -3276124      -1454602\n            3727       1085276       8035456      -6631432      -1827708\n            3723        797020       8442684      -5253040      -2308224\n            3719        885296       3327468       1982876      -3184854\n            3715      10608270       4688850      -1951806      -1361366\n            3711         18782      -4922562        298198      -7262808\n            3707      -1854480       1307610      -2094196      -1674512\n            3703       3371796      -5737642       -425712       1478494\n            3699      -2479728      -4683298     -12369450      -8914926\n            3695      -5292210       4541134       6495534      -3216516\n            3691      -8484508     -15002416     -13485022     -16102112\n            3687      -9208242       2809306      -2910194      -7789342\n            3683      10055534       -976756      -1815418      -5865260\n            3679      -4271684      -7575216      -7255800      -4254646\n            3675      -1244936      -5145916      -4382610       -578234\n            3671     -15424444     -14042540      -9845520     -15118530\n            3667     -20458350     -10156102      -7488722      -3405766\n            3663        840914      10748052      12830896      13608308\n            3659       6184844      13566680      10281906       4581080\n            3655       1141462       2316282       5730014      -4369736\n            3651      -4260816       4921302      -3328876         -7920\n            3647       2254870       4105418       5037886       1864866\n            3643       6747158      -5448784        860706       7094954\n            3639       2769374       1276294       4218576      10244290\n            3635       2179668       3714996       -959868      -8307272\n            3631      -4048706      -3704378       1199366       3663154\n            3627         99584       4794136       6318956      11051602\n            3623      -1410574      -4327490      -4153502       4922778\n            3619       2743022      -2393032      -1158354      11387098\n            3615       8705338       3993388      -3856456      -1310322\n            3611      11943048       6927540       7481074       6551708\n            3607      -7093988      -7541212     -12808514     -11472448\n            3603      -8776478      -3440644      -1639400       1858856\n            3599        886630       6109132      12066270       4270484\n            3595      -5020090     -11759666      -2694840      -4837194\n            3591       4076790      -1263056      -4920488      -1886892\n            3587      -3455624        391660      -1918204      -5591642\n            3583      -3196642      -2920340       4044320       5035082\n            3579       5679112      -7174172      -6944014      -5980506\n            3575       1600844       6397478      -1441554      -1183612\n            3571      -4459904       2098066       7204486      -4996908\n            3567     -13841196      -4167878     -10639826      -9939382\n            3563       1812098       5913590      -1473172       -311622\n            3559       5367644       5539858       2134554       2412562\n            3555      12382522       7748076      -1546586       1014532\n            3551       6338692       7575842       5702548        601612\n            3547        784834       4770878      -2565454       -521350\n            3543      -5986686      -3034154      -1456096      -1881486\n            3539      -8400684      -4258016     -21826016     -15682170\n            3535     -15451668        108280       6045286       5473606\n            3531       7616302       3413672       1646896      -6175772\n            3527      -3491250       3212752      -9220220     -15959152\n            3523      -6893410       6888410       -550822      -7734798\n            3519      -8863866       6574534      -2503462     -10024174\n            3515      -8164528        261444      -2939616       8063584\n            3511      13209378       9647536      -1538372       5609982\n            3507      16300234       6753172      -6536056       -510524\n            3503      -3731382      -7527076        364442      -2821716\n            3499      -2758158      -9451774     -13310578      -6835226\n            3495      -5317362      -8541596       4791324       1083380\n            3491       3593910       1677788       4173394      -3488154\n            3487       1122544        608536       3780720      -1054950\n            3483     -16051922      -9699560      -6288734      -2580924\n            3479       1270558      -3156752       6861668      11100090\n            3475       5442296      -5818538      -2208192        355656\n            3471       3615604      -2362612     -10849316      -2326922\n            3467       5856930      -1777208       1149738      -4710914\n            3463      -9027036       3915960       5973432       8204790\n            3459      15280746      11272078      11364376      12675508\n            3455       3288882       -119366         45822       3066784\n            3451      -1203580      -5561852        458854       2499416\n            3447       9301364       4032832       7961406       5985042\n            3443       1210282       1451340      15946532       4317148\n            3439      -5633790      -6556344       8551218       1286970\n            3435      -1000114       -351130       6500386       8036040\n            3431      -1327360       7573924     -10762898      -2462324\n            3427        376082      -3755328      -3551294       -908674\n            3423       6695830      10252884       8028196        917742\n            3419       3535896       1762236       3391846      -4565688\n            3415      -9366386      -7425776       3025054      -3786768\n            3411      -6090668       4813558        638164      -4594908\n            3407      -4165672      -6204662       5440820       8296370\n            3403       3261464       -845864       3272016      12518808\n            3399       1938722       2069842      -1775120       3510862\n            3395       6585964       3241438      -6048868      -7995476\n            3391       5504058      10981344      15174352      10192420\n            3387       6489748       3037038      -1908000       2578356\n            3383       6933766       3284502      -6090572       -513832\n            3379      -5948450       2857600      -6539360         26452\n            3375       7888668      -3559652       -419322      -9876262\n            3371      -8330856       -958814      -4181656      -9354308\n            3367        380488       7853068      -3788264      -3609390\n            3363      -1370858       6026724      -8625142      -5317864\n            3359       1016580      -7797872       3608532      -3894542\n            3355      -4202752      -2959724      -3548814       4173948\n            3351       6015462      -3327566      -2945658        189076\n            3347       4354706      10364358       4223532     -10478766\n            3343      -1060494      -6944520        -70822       1939710\n            3339       4471008       1587238        523144      -7670740\n            3335      -3914938       8241678       -706942       4795532\n            3331       2268936        255618       1766800        146204\n            3327      -6715054      -8765532       4816064       3840824\n            3323       7700234       9202178       1679960        394084\n            3319      -2807996     -11833504      -8796614      -1886780\n            3315       4317072       1239834      -8507990      -3594688\n            3311      -1114926      -8749914      -8569986      -2037362\n            3307       6360414      -7714460     -11762112      -6909390\n            3303      -5142396      -2030990      -4143128     -11659370\n            3299        443950       2393638       7171270      -6909660\n            3295      -8764230       -911950       2481320       7395158\n            3291       -231862       2773198       7727036       5791450\n            3287      12945182      17214252       5242844      -4586314\n            3283       -746772      -7765866     -16117334        296760\n            3279       5743408       7509904       1778958        813930\n            3275      -8336916       1622874       -119508       1639676\n            3271       5968430       5448324       9660848      -1653878\n            3267       -709816       -399534      -2608942       -481826\n            3263      11065968       5503572      -6855136      -5110412\n            3259       4138574      13047186       -660546      -4332028\n            3255       1323040      -3383900      -9026788      -7526178\n            3251        899050       7240420      -4128566      -7809766\n            3247      -3769308      -1572438       -257340       2093272\n            3243      -4327728       -310726       -506186       3170486\n            3239       8136444       6044454       2090064       -764088\n            3235      -1262574      -4779922      -5023214      -7230946\n            3231      -7862822         82576         13030      -1523152\n            3227      -2078780      -5074194      -2397648      -5830772\n            3223       2278088      11489524       5079412       3116054\n            3219      -4172820       1558226      -2539676      -4381036\n            3215      -1963506      -6371992        658208     -10253842\n            3211     -10618128       8901312       7272542       5428858\n            3207       4084704       -469788      -6649300      -2641754\n            3203      -3007334       -264288      -2266170       4188518\n            3199      -3480448      -1859604      -3357326       2855908\n            3195      -1223560      -8318406      -9682546     -10368522\n            3191      -8634186      -4528356       1385140       8678520\n            3187       4175372      -4559494      -7847276       6216188\n            3183       4861558       6226152      12918808       7798494\n            3179       8553688       -645000       -130362       9248770\n            3175       2714990        528238        558448       3877298\n            3171      -2806010      -8777296       6314310      -4562214\n            3167      -3390140      -6743978       1018028       7878622\n            3163       7690334       5858124      -1540316      -1756230\n            3159       5287738       1095126       5706436      -5248900\n            3155      -8231726       1570080      -6159882      -1355132\n            3151       3318342       6647510       9488848       2994062\n            3147      -4320352      -5923256      -5129854      -7754896\n            3143      -4493664       3851942       4388800      -3637060\n            3139      -7406454      -8722500      -4391730       1122162\n            3135      -6000276       3045828       4290778       4995728\n            3131       1139338       5471872       3456664       -882538\n            3127      -1162176       2422762        772570       -684332\n            3123        331602       1707482      -1967168      -4244166\n            3119      -3305396     -14546580      -8515270      -8596294\n            3115       4764186        146804      -6846364      -2274414\n            3111       4665966      -8718750       3003978       9312160\n            3107       1498376       5781536       8325220       5110444\n            3103      15325454       8734560       6465626       6008140\n            3099       9216852       6298946         71556       1499342\n            3095       3787040       -959184      -6808732        244022\n            3091      11088984       4545544      -8909920      -4493882\n            3087        224380      10718712       -339768      -6194766\n            3083     -15527912       3119536      -1871248       3480550\n            3079      -2381904      -1323222       1853606       4459508\n            3075       -729420       7682464       3939712      -4118050\n            3071      -5350384       1009038       4387750       3033118\n            3067       -285356      -4860590       3467860       1049680\n            3063       1585272      -1007778      -5231988      -5329694\n            3059     -15349776      -6652806       3282436       4425102\n            3055      -6254236      -4863088      -8919558       -164716\n            3051      -3657682      -4637104       4438988       3869674\n            3047      -5167670      -3527080      -3274406      -4128700\n            3043      -2452864       3384378        417416      -4691658\n            3039       -466420       -399390       1330222      -4566432\n            3035      -3030860      -4518734      -3257752      -9591316\n            3031     -12298472      -8290124      -5936908      -4664120\n            3027      -6696590      -2159672       -582930     -10695384\n            3023      -7535634      -1426270       5605688        195336\n            3019      -4107460      -1331950       8158748       -978624\n            3015       4539308       3431110      -4416720      -9708576\n            3011      -8207486      -1951034       3709894       3316572\n            3007      -5685888      -6597472       1302290       2002278\n            3003       2131306      -1008528       -561728     -10224404\n            2999        -22062      -2973618       3708724      -5209742\n            2995        981178       7005134      -1212820      -6198952\n            2991      -3512270      -3031976      -1100598     -16583754\n            2987      -9537262      -3960386      -5702392       4695508\n            2983      12675734       8413650       1344580       -523590\n            2979      -8665130       1792134     -10586936        658710\n            2975      -3655366      -4460362      -6820436      -1537912\n            2971      -9205458       1213800      10518796      10423190\n            2967      -1200402       2346004       6478326      -5068874\n            2963      -1748040       2895846      -8005014      -4904612\n            2959       2384530      -1196214      -1160520      -2216458\n            2955      -2675100      -3485862     -13581080     -16257342\n            2951     -13905878      -4427628       1795032       5183886\n            2947      12400450       6212792      -7651996      -8200088\n            2943       -344440      -6953326       2099720      -4542370\n            2939       3241330       3564430       1575090      -1996074\n            2935      -5206882     -10196264       -520082       5102004\n            2931      -5690564      -5824966       1549594      -1745182\n            2927       -846460      18098556       9608012       8005070\n            2923       3530672       5688734       5568686      -2062362\n            2919        -17414      -6401868       1480984       1635268\n            2915       1790668      -1961968      -1582742      -7388364\n            2911       3139042       6285064       1126398       8557756\n            2907       4969044       3166858      -6335742       -561458\n            2903       2674110       1444778      -6951216      -5487248\n            2899      -3457400        135848        180986      -1287174\n            2895       2760216       2853106       -158704       4110200\n            2891       2021376       1046354       4248304      -2711884\n            2887      -4834378      -2477178      -8042836       -181068\n            2883      -7316922      -2651582      -8614380      -6902248\n            2879      -3180108      -2881162      -2915148       3141190\n            2875      -3792432       1710976       3527812       1837394\n            2871      -1287324       1933780      -1433742      -4329594\n            2867      -1209208        351580       -688474       -720846\n            2863      11839696      10776108       1203384     -10854968\n            2859     -14960866      -8723160        379838       8525228\n            2855       6818914       -904044       2236348       9618594\n            2851       8649862       5927916     -11801132      -5022256\n            2847        985892       4562908       -481706      -5255440\n            2843      -5240574      -6531504      -8704838      -6124298\n            2839      -3162706      -8209730      -4991648      -5802486\n            2835        387990       1791354      12080960       6761880\n            2831      -1572704       3471306       -930542       1254752\n            2827       3485650      10610422      -1775792       5952256\n            2823       4282392        716168       2093838        680348\n            2819      -1262528      -9550024      -5645274      -6671692\n            2815        670628      14366244      12750676       -595872\n            2811       3754284        -69924      -8416868      -6209840\n            2807     -10538690     -14312934      -8929960       -523752\n            2803       2735566       -129980      -4924778      -5276698\n            2799       2305922       -523382       1306054     -12262014\n            2795      -4818886      -1383518        593912       1692640\n            2791       3957794       3649856      12272998       4777142\n            2787        728872       7807122       9888744      -1669438\n            2783      -2458058       2143088      17434146      13429472\n            2779      10099864       -197014     -10468428      -1532480\n            2775      -2815460       -812158      -3301844      -5407254\n            2771       1460964      -4813120      -5677206       4192812\n            2767       3258994      -6175622      -1726494        886884\n            2763       2467548       2017320      -1716136      -1357848\n            2759      -7812988      -7729488       -859736        168636\n            2755        572984      -6856744       4641002       -749226\n            2751       2880650      -2880962      -6575140       3087678\n            2747       3117416       3424806      -4055764      -8084840\n            2743      -3124552       -202512       -599486      -1801752\n            2739      -5876626       5229128      -3053356      -9840242\n            2735      -6327310      -1956440       3788458       1392662\n            2731       -524100      -5087024      -6562924      -6660730\n            2727      -2509948      -7071376      -5533260      -8079144\n            2723      -3219620       2451574      -2501848      -7813766\n            2719     -13821850      -5711370      -2454510      -1004108\n            2715      12158710       6165534      -3618900      -6835510\n            2711      -6032176       3198266       8493052       2752104\n            2707      -3570770      -7472268       7019328      13542328\n            2703       3589328       -761100      -5282336      -8977758\n            2699      -4844122       9622744       8449578      12574492\n            2695       1667622      -3798012      11042420       3302126\n            2691       2863776      -2622274      -2036766       6606540\n            2687       3994180      -8067906       3743460      -9781332\n            2683     -10534668      -5025536       1563034       4913082\n            2679        303688       -152390      -7464020      -3309472\n            2675       3518972        930602      -8103364      -9240912\n            2671     -15886764      -3834724      -5605274       7337946\n            2667       7618206       8970988       5475456       4542096\n            2663      -1648072       4701286       3733230       -172398\n            2659      -4445258       -780570       3387116       4499198\n            2655      10606362       4010256      -7978506        993078\n            2651      -3449826      -5830578        888420       2963928\n            2647       1441368      -3488758      -3804010      -7781190\n            2643     -12903554      -2664492      -1138106      -1768008\n            2639        370028       4309026       6768152       3087316\n            2635       5037762      -4571734       8391376       5446568\n            2631       5223632        699044       1797194       1644864\n            2627      11018544       3042476      -4917680        989238\n            2623        371374      -4013458      -3577746       2368744\n            2619       9970456       6574374       6061946      -1761168\n            2615      -1472782        428422       5203964       4927010\n            2611       5920486       7362006       8590022      13621936\n            2607      49254328     257579126     497301118     138055606\n            2603      59722492      34601210      17672176        287734\n            2599      13773928      26551866      12749290      11808726\n            2595      12682368      20233596      25572964      17435092\n            2591       7637776      15019498       1294418       2308114\n            2587       3044112        840136      -2775082       3779396\n            2583       1132230      -2904188       2383202      -5478896\n            2579       2219088       8086296       3770974      -5704050\n            2575       1594624       3455894       5361204       5512462\n            2571       7344418      -1361240       5463368       3807360\n            2567       6567918       2291446       3964704      11745704\n            2563       2685000       1312280      -1323606       3490212\n            2559       3713698       9254190      11508326      13821984\n            2555       3079694       8572120      12560436       4405662\n            2551      -2109264      -5391984        633880       1634390\n            2547      -8789334      -4842548      -3790742      10526214\n            2543       4231612       2358808       1592334         73326\n            2539      -4296172       8635066       4742908       5956722\n            2535       6617342      -1438230       3948052       3101400\n            2531       7035870      10681078       7399402      -5580296\n            2527      -9319972     -12992854     -15822596        -15274\n            2523       2168982      -8306562     -12833048      -8895900\n            2519      -7870140      -5823804       -568012      -5435042\n            2515      -4748572        644752      -1725954        612444\n            2511      13744914       8072954      -3396158       6061950\n            2507       2764314      -1671164      -5736794      -2781628\n            2503       7719242        286688       2785262       7342810\n            2499       4119382      10327520      -1581704       2114936\n            2495      -1706686      12019320      11939864      -2228946\n            2491       -564782      -5355498      -6065232      -5875130\n            2487       2590152      -5299346      -3571154       3523302\n            2483       3105650      -1163182       -702078      -4416306\n            2479        802944      -3163304       5160308       -473176\n            2475       3167020      -2699198      -8447380       1660080\n            2471       1372378      -5614554      -1896694      -6729500\n            2467       -204886       4162088       3822386      -1195396\n            2463       1984916      -6325914     -15417722      -6568532\n            2459       2070654      -6253018       5130418      -3168784\n            2455        989950     -16154792      -3260090       -877404\n            2451      -6344624      -4920130     -11276042      -2642694\n            2447         74752        894628        -18234      -3907736\n            2443      -7113046      -3612294       -249206       -266670\n            2439       7062568       6036012      -4106282      -1528382\n            2435      -6372562     -11553604      -8853182      -7749866\n            2431      -6226620       3353392       -176058        686736\n            2427       1078592       1166488      -3242952      -4486178\n            2423      -3349338      -8657912      -3554806      -5982732\n            2419      -8695872      -9139914       1714656       3421276\n            2415      -2710626      -1548968      11038550      17284150\n            2411      17302376       7150724       -584416      -1807520\n            2407       9681644        593078      -4602346      -2939194\n            2403       4995954        -10220       -399740       2555580\n            2399       -478024     -10053894      -2208232       6883314\n            2395       7777776       7306508       3105166      -3289378\n            2391       4538520       1792060       7235770       5485010\n            2387      -1598740       1020688       -900234      -8063094\n            2383     -10092324       1901024      -3168582       -540800\n            2379      -1009430      -2771294       4782948       4163854\n            2375      -5961932      -1526776       2740926       8649140\n            2371       3704444       6681848      13805522       5693542\n            2367      -4235098      -2384022       -130032      -4429994\n            2363       6816966      -3472390      -7579634      -2868972\n            2359     -13736170     -11919438      -5292780      -5008824\n            2355      -6598298       -436750       -786192       7203164\n            2351       2311894       5883650       -919928      -5806638\n            2347       1802628      -3373040       2492910       5215906\n            2343       8419318       1363970       -886996       7051634\n            2339       3355308      -1441444       1866522          3458\n            2335       6348756       5672082       3051568      -8149866\n            2331      -1495838      -4990608      -5021204     -16327416\n            2327     -11936236      -2823544      -4974572     -11236292\n            2323      -2031842       2158966       4515890      14350338\n            2319       4484378      10060964       6217092      12429832\n            2315       2225388      -6902620      -2395494       5533562\n            2311       4964390       6344262      -2082222      -3035734\n            2307      -4330366     -13845556      -5585182      -1797184\n            2303      -1425018       8456228      13816620       2109324\n            2299       6934438       -366114      -5544478      -2127316\n            2295      -5300130       -795250      -4423496      -4444990\n            2291      -7094412       5814502        990064      -1828620\n            2287      -1035334      10501608       5349346       6729972\n            2283       2873492      -5117036       2046378      -8710078\n            2279     -11926666      -3216318      -2681560        157926\n            2275       6922214       2971034       -562092       1082572\n            2271      -1689734       -321702      13126284      12270612\n            2267       7932512       1297782      13993534      -2197876\n            2263      -6671732       -461952        790678       4650270\n            2259        782330      -5776414     -10317742     -11700840\n            2255     -13981704      -7717308        747280      -4933712\n            2251      -6638262      -6615990       -144480       -566450\n            2247      -4206660      -3083698       4003280       7891398\n            2243       1742340        245150      -4075790       6743472\n            2239       4898686       7047364       8803680       9694218\n            2235      13007492      11994478       5184720       4609688\n            2231       4571372     -10313012      -6791692      -8276724\n            2227        222400       3091034       7834170       9659304\n            2223       9538980         39222      -9339528      -4635506\n            2219     -13775508      -8025334      -6526308      -3023476\n            2215       4932272      -1465808      -5055658      -1380788\n            2211      -4689928       3880004      -2081154      -3222778\n            2207       2088152      -1817910      -3736500      -4336636\n            2203      -4678768      -3156980      -5335332       3774432\n            2199      10009190       9449736      -1314226       2918510\n            2195      -4643536      -5880764     -11563144       -325812\n            2191       2635926        569596      -3706570      -5297642\n            2187     -14004080      -7696216     -11939402      -4417122\n            2183       2535576       -924934       8351044       2688362\n            2179        318920     -12299770      -6946502       5998162\n            2175      -3416222        823298      10919696       8507328\n            2171       6356664      -1748868      -5742728      -5129100\n            2167        877354      -2258434       7277976      13794136\n            2163       9489890      15905596       9653542      -5477394\n            2159      -8417302      -1515658       7161166      11159136\n            2155      13450096       1421250      -5237030      -3923604\n            2151       -374568      -6986126      -6183796      -4325698\n            2147     -10791256      -5180062      -1366006       -881564\n            2143      -2793518       5271044       2408712       5671516\n            2139       -454102      -4233844     -14307420     -27593530\n            2135     -19501554     -12954382      -6564230     -10138318\n            2131      -3460090       9661616       6422426      -7669352\n            2127      -6532108       1337852       1129374      -4040128\n            2123      -4440492      -7447754      -9204446     -19211492\n            2119      -3639304      -4679690      -4743534      -2729128\n            2115       -517892        513116       4146572       2007560\n            2111       3717380       9300592        931472      13492446\n            2107       2509176       3742716       2231046       3317916\n            2103       8650458        987956      -9906720        876336\n            2099       6491344      11537274       5145696      -2910576\n            2095       2046518       4630726      -2505000     -10699906\n            2091      -3185644      -5392658      -3126272      -1993954\n            2087      -1363130       -516670       -975208        687822\n            2083       6282644       7231196      12319572      10218790\n            2079      -4088944      -6759406       2907620      -8210708\n            2075      -3304144      -4137434      -2828340      -1371764\n            2071       3210346       4463368        847310       6897122\n            2067       2938368      -4453656       3481644       7860892\n            2063      10436568       5659582      -2680208      -2196636\n            2059       -106318      -7062856      -1551366       5860446\n            2055       3322468      -1732674        -63636       3143698\n            2051      -2576298      -3843000      -1409430      -4804250\n            2047      -3598316       -204424      -1141424       4471212\n            2043      -2601494       -167770       6243640       2536506\n            2039     -10634004       1353924       3818322       -827266\n            2035      -5389428       8436546       6178816      -1135102\n            2031      10924272      11738846       -986618       2253340\n            2027      10500640      -3236054      -2493838       -222302\n            2023      -1476220        -48484     -11613378     -14353778\n            2019     -10567778     -10968628      -6867708        643282\n            2015      -1195936      -1628718      -6091012       1926744\n            2011      13311384       3901878      -4598498     -13480854\n            2007      -4633368       -683528      -8858926        635146\n            2003       5802286       3831088       2764088      -5888800\n            1999      -1545184       6416112       7143836      -2227422\n            1995      -3982510     -13509914      -5934778       4360160\n            1991       3196164      -2746346      -4939146     -10739280\n            1987     -10888834      -9904490       -810536      -5680150\n            1983      -1023988      -5485230       6747468      11834034\n            1979       8687234       2521008       -125858        -25650\n            1975      -1846660       2146400      -3770940     -12153860\n            1971      -1933312       -449016      -4726608      -5587276\n            1967     -15187084     -12232278      -8014106      -2337766\n            1963       -420252       8175122     -11250660       1797954\n            1959       7694234      13036376      10800154       1882652\n            1955      -4080406     -11542540      -1293972      -3456268\n            1951      -4730988     -10232468     -10523778     -13448456\n            1947      -2686444     -11745770      -4977054       -792428\n            1943       -458242       9795888       6535938      -5395928\n            1939      -1782892      -2764308      -1976346      -3186946\n            1935      -4412422        771642      -5071740      -2005360\n            1931       3307552      16118948      11175484       4387200\n            1927      -6246332      -7480786      -8470724       -473944\n            1923         36458       1471512      -4673152       4184558\n            1919       7852964       1885664      -8506044      -6564786\n            1915       1440748       -654632       2206892      10852180\n            1911       4173564      -6041810     -13463976      -2278578\n            1907       9432852       4894592      12437544      17870254\n            1903      12254302       5727014       4746244       2620304\n            1899      -5438512     -11278342      -1940188      -3850056\n            1895      -5332150      -3640074        895966      -4778332\n            1891      -7478686      -5012274       -432964      11840840\n            1887       9072916       9034040       3743138      -8346670\n            1883     -22627698     -12787490      -3845142      -8225636\n            1879       5577492       7488114       3273788      -4955594\n            1875        451986      -5475076       -252594      -1828312\n            1871      -3791480      -7310818     -10856428      -3980158\n            1867     -10115970       1470578       3746772       7957748\n            1863       7095036       5826554      11470550      -1077578\n            1859      -7196898      -5921050      -4122102       2499792\n            1855       6217212       3788678      12163292      12396724\n            1851      -1926486      -8051576      -6876676     -14132702\n            1847     -10724260      -3929702         61280      -8729652\n            1843     -10489736      -5507602       1621926      -4285334\n            1839      -7462046      -7787512      -5431798      -3373212\n            1835      -2331142      -6997574      -3904598     -10335358\n            1831      -4774276       6238452       5443606       1811866\n            1827      -1960174      -3213412      -6604354      -6738234\n            1823      -6571134      -7620532      -8881386        184450\n            1819       3412894       6137176       3710082       5690928\n            1815       1074776       6038640       7869416       4493958\n            1811       3082216     -10889436      -8803368       5157694\n            1807       5541448      -1621742     -12407572     -13355608\n            1803      -2308906       1523848       7312172       4511718\n            1799      10381846       2980586       9040644      -5599082\n            1795       2278900      -7991230       9637612      10715886\n            1791      -5592304       -311126       4804040      12155918\n            1787      10295942       6212978       1957386       3286760\n            1783       7278968      16273480      17891934      12820740\n            1779      12141866       7917820       3178118      -9033562\n            1775      -7047328      -2336224      -6119858     -12619456\n            1771      -5583834       -248040       1883724      -1220784\n            1767      -2919038      -6357534     -10140712      -2932864\n            1763       -367900       -937242      -9669768      -5902772\n            1759      -7377108      -5350264     -11068470      -3877562\n            1755       1049986      -3190804       -923052      -3275866\n            1751       1922404       1617916      -3197140      -4013308\n            1747      -7199454      -4119060      -7352164     -15388982\n            1743      -6004986     -10151510       5190350       2773890\n            1739      -4009490      -1140860      -4071650        739412\n            1735       -577990       8827354       -793732      -6698304\n            1731       1890688        115552     -10635794       1508454\n            1727       5821654      -3409810      -1365558      14874290\n            1723      10474406      -5649176      -9230894      -5904428\n            1719       3036062       -777172      -6584940       -280222\n            1715      -3820690     -12286006      -3397376       2452784\n            1711      -3647638      -5804502      -1348962      -4584018\n            1707       6014412       9182916       1481564      -3761388\n            1703       5261072       6058512       9675020      11481976\n            1699      33974918      79447368     373015754     462521926\n            1695     122344470      59836658      27851988       9481698\n            1691       8530162      11978256       9196120      -1173260\n            1687      -6987540      -3873920       9034992      13116250\n            1683      11243102       5197664        431364      10969622\n            1679      10441324       4814256       6649918       3417402\n            1675       2351198       2949304      -9486790      -3271872\n            1671       4892570       3799396        956346       3661046\n            1667       -240304       1677902      12456462       7885388\n            1663      -2729126      -1456286       1631582       8540200\n            1659      -1659676      -6532012      -9679218      -9436572\n            1655      -2201104      -7547946       3766116       5195248\n            1651       1236152      -1047346       -721012      -3068272\n            1647     -14219132      -4677508       5273454       3892380\n            1643       3753012        528254       1877536      -6227110\n            1639      -1303280       1618654       4184504     -11444210\n            1635      -8848838       -271788      -8934814      -3181536\n            1631       -928432      -9291282      -3380596      -4298370\n            1627      -7671962      -4306512      -9851500      -1849660\n            1623       7336644       4805402      -3342474       -138880\n            1619       2615146      -5879334      -6403476        386448\n            1615      -3115936        229432       7093442       -295582\n            1611       1012138       7115400      -5967460      -4968902\n            1607       9056898       4992192        192344       -514550\n            1603       1731414      -5977304      -4652824       -535286\n            1599      -3966806      -7222826      -8599694        283426\n            1595      -2807368      -1458438     -11732758      -8574192\n            1591      -9677210      -6534066      -1080732      -3539834\n            1587      -4838982        223632      -4584244      12031304\n            1583       4526992       5018498       -602688      -3281364\n            1579       3292762       2123614       1733372      -6203362\n            1575      -8103724        680368       1912426      -5317350\n            1571      -8316100       2076834       4655136      -2682730\n            1567      -1343948       -977862       4200914       1803170\n            1563        443478      11066086      13684918       9061364\n            1559      -3170728      -8012844      -1384668       2621178\n            1555      -3473206       1944596        313070       1501464\n            1551       1949906       3172388        358892      -7855520\n            1547      -3220552       1008502       2547688      -7277754\n            1543      -2455740       -911860       8421224       7509084\n            1539       8902616       1206256      -2798020       5065616\n            1535      -4819910      -2190614      -4852020      -2490888\n            1531      -8538488      -2970738       1686942        524002\n            1527       1656854       1025440       2243988      10109186\n            1523        473926     -11818778     -11174944     -12362174\n            1519      -4663914       -675252       -530552      -3293008\n            1515      -5908300      -7839102     -11228286      -6107800\n            1511       3409042      -5055788      -3308034       2382272\n            1507      -4578594      -1736900      -5727820      -4826022\n            1503       1634906      10572202       9771218       -658634\n            1499      -6976524       3665664       7546756      -3588436\n            1495       1498704      10945646      -9969170      -8645220\n            1491      -2690738       9771454       4614624      -4328630\n            1487      -7854600     -10396854     -10876082      -8677162\n            1483       2386268       -308694      -6087764      -5059388\n            1479      -2983106      -7660604       2388728        -90622\n            1475        285058       -786978      -5002730      -3588058\n            1471       5484552       4179814        665866      -6777024\n            1467      -7068000      -6994580      -1203660      -8462764\n            1463      -2781090      -7375814        562104      -6099450\n            1459      -8176736       2226930      -2721026       2578776\n            1455       2045112      -1587884       7679510      16472198\n            1451       3587858       2673104      -3236404      -2548324\n            1447      -3701980      -6035588      -7687186      -5468226\n            1443        850212       5769950       -785770       8053906\n            1439       3836622      -1445204      -2071146      -1910144\n            1435       -977464       4385492       2318904       4027806\n            1431      -3119752       -505108      -9465902     -12492242\n            1427      -7397356       -431524       1329216       8616852\n            1423       3651370       4586478        919402      -5584402\n            1419       4238468       9725650         22950       2493390\n            1415       8479650      -2528768      -4147548      -1078608\n            1411      -2290732       2419784      -7989050     -11718498\n            1407      -6083680      -2209654      -6252244       1392742\n            1403       2206356      -1532204       5928398       6835562\n            1399      13309476       7373296       7821322       6359104\n            1395      -1663570      -9054332      -8208694      -7703320\n            1391      -3344830       -126004     -11255372      -8151560\n            1387       4133578       4502826       5088726       5351104\n            1383       9283622      19251168       4582092      -2648412\n            1379      -5262418      -7415988      -4915502      -6347966\n            1375     -14594342      -4195568       -746678      -7359912\n            1371      -7223064      -5997486      -6738712      -5407196\n            1367      -2426522       3448120       6705798       1875290\n            1363      -8225876      -4148262       -389042       -316564\n            1359        464256      -4952784      -9446428      -8789908\n            1355     -12018234      -3954264      -5602382       2598194\n            1351      -1209562      -2114456       3401026       3219174\n            1347      -1458166       3624414       1753236        700126\n            1343      -4609598      -4842052        532626       2833434\n            1339      -2883182      -6137206       -769254      -4747000\n            1335       1928430      -9618858      -6012358      -4201680\n            1331      -1535486       4729534       -920030        271656\n            1327       -468750       6440312      -3797456     -10993058\n            1323     -11071860     -10188144      -7197792     -10927888\n            1319      -7796362      -1203558       6649346      -4521058\n            1315      -3169606      -7440918      -1277528       -340850\n            1311      -2909682       4453612       8972946       5713334\n            1307       5744098      -6221720      -1491820      -8773044\n            1303      -4109162      -1882948       -217550       -622400\n            1299       1557582      -9811874      -7386712     -10666324\n            1295     -19437418      -4616298       3719346       8367186\n            1291       4209108       1608786      -1555480       3066898\n            1287      -2638742      -8270328      -7586374      -3722434\n            1283       6844568      13231550      14190404       5329472\n            1279      -2982840      -9780316      -7013732      -9120876\n            1275      -7193910      -8085278     -11281170      -1277714\n            1271       9094536       2799434       6964390       6607660\n            1267        -69712       8216746        444594         76556\n            1263       4565402       2791910       -774586       -554038\n            1259     -11163202       1500334      12171456      10144874\n            1255      14484294       6747512       4069000       7662538\n            1251       8265296        767302       1983548       3563392\n            1247       2467378      -2683468      -1849494         73708\n            1243      -7851070      -4543842      -2946296      -2855032\n            1239        992770       5434056      -3936974      -8113422\n            1235      -6734786      -1593668      -1817826       4851650\n            1231       6814360      -1172218        930210     -11468138\n            1227      -3961722      -5105160     -19808114     -11067378\n            1223      -7327200        319182        244112       1798878\n            1219       3236992       2907968        -12878      -6541638\n            1215     -15320242     -14450576      -6361800       -854618\n            1211       8032800       1420644       3216716      -6279266\n            1207      -6757412       1862834       6342326       5895494\n            1203       1586196       2347724      11137116       7429992\n            1199       3105178      11211330      -8574676      -3039024\n            1195      -5332918      -9102272      -7350416       1896114\n            1191      -6148068       -655148       3478000        -88468\n            1187     -17022284      -6391934      10163988       3864564\n            1183       9539624       2708042       1656550       4827422\n            1179       6451366       5185782      -4894140        757544\n            1175       4815334      -2673120      -8955806      -6504636\n            1171      -5767536      -3278168      -4416504      -7247312\n            1167     -10928590       4469184      -2469498      -6191562\n            1163        162210      -1285494       3520916        -71292\n            1159       4938640       5999848       3707060       1150790\n            1155       6532480       2232580       -211440         66050\n            1151       2511496      -7315538        179208       5443840\n            1147       4383300       6567534       7221170      -2804984\n            1143      -5346830       -189292       8236080      14379096\n            1139      16564152       8026888       2242334      -1518386\n            1135       5576516        496798       8159572       3892918\n            1131        738726      -3560622       1040832        406906\n            1127        992416      -3669294      -7484658      -4486384\n            1123       2598726       4650490        329344     -11933610\n            1119      -2195830        312500       -116462      -2737046\n            1115      -4138502       2192338      -4005360        786386\n            1111       1085876       3170044       -389212      -9019344\n            1107       8631498       6759478       3018642       4605450\n            1103       3421164       3659624       -712264      -4293110\n            1099      -1990000      -5696942      -1050462       3732746\n            1095      -2075152      -2727980      -7154050      -4985790\n            1091      -5622418       3861006       3688062       4423034\n            1087       4266272      -6172856      -7120818      -6596804\n            1083      -2524588      -3025136      -4574038      -1671434\n            1079      -3733436      -9560946      -3237774      -4803360\n            1075      -3250384      -4354956      -8512942       5357880\n            1071       3898148       1195606      -3091548      -1580508\n            1067       7062992      15502560       2945292      -2395110\n            1063       5571032      11502566      13641676       9557834\n            1059       3568940         15478       8420714       2798976\n            1055       -662658       -467456      -1975464        836560\n            1051        -84414         70432       8183800      10549002\n            1047       5667326      -4461128      -3108566       1921776\n            1043       7711818       2890958         34708       -135210\n            1039       8082106       1852810      -7382064     -13025874\n            1035       -605460       2797938      -2261470       4897590\n            1031       8973996       7073094       -326268     -11184426\n            1027      -9508870      -5916552       2598922     -17407420\n            1023      -7893902     -14014764      -6897758      -8416374\n            1019      -5185514     -10815328      -2706306        765822\n            1015       -221642       1842704      -8602356       1542788\n            1011       6277170        241092      -6246182        180834\n            1007      -9030474      -5278130      -3630258       3780854\n            1003      -9531380       -357896        216084      -2427334\n             999       2347696       1037184       2853974       1446640\n             995       -950242      -5366026     -13465416       1825486\n             991       9975142       5958946      -3272208       1403524\n             987      -5863574       -536456        600996      10627968\n             983       1712512       2042776      -1299682       5732448\n             979       2409726        657892        490294       2273242\n             975      -8019096     -10456974      -4702460      -6784146\n             971       3753352       9202234       3453810      -4031964\n             967      -9023274      -2363866     -10848506       -780492\n             963        956894      -7265646        873104       5662070\n             959        400160     -10485706      -3481890       -550118\n             955      -6070430      -4135666      -6632552     -12902388\n             951      -3357140       9985128       9519504      11775924\n             947      11879102      -3743698      -3279788       1929470\n             943       7813948      18887502      22552436       3718332\n             939      -2443096      -4557182      -6908632     -13647864\n             935      -6495598       1679930        383548      -1653294\n             931      -9783104     -15232902      -6364440        645900\n             927       3651580      -2905286       3151736       1320522\n             923      -1899068      -7869012     -10949294     -13318688\n             919     -12488436      -7554052      -3446146      -7738520\n             915     -12876606      -9811064        637410      -4687076\n             911      -4019248      -6735126      -2951412      -3476526\n             907       3505824       2871786      -3959272      -5415056\n             903      -5517378      -9038818      -4160632      -5038562\n             899        412148      -5593434      -7547502      -9649834\n             895      -4565552      -3765356       4509852      -5802332\n             891       9840902       -411550      -1055308       4916170\n             887       1973814       5590158       5257384       9158302\n             883       -254228      -2737624      -6789142       2698524\n             879       4808954       2092466        870666      -8422448\n             875      -4878636        764432       6247240       2156590\n             871      -5135412        325256        850340       -257238\n             867        707172       5164938       5704164      -7805102\n             863        359792       5334526      10078750       6507914\n             859       9722434       3789926       -532250      -1025798\n             855      -4138426     -11995080      -7763914       7579210\n             851       2025192      -5237906      -1182250      -5646666\n             847      -2390010       3037478      -4676166     -13411860\n             843       3786038       5448916       4284524       1761692\n             839       2569056       -633472       2975856      -4266578\n             835      -5609324       -911996      -3521346       3369074\n             831       4079986      -1588760       1089416       4897480\n             827      -2842210        746430     -13735214      -2458334\n             823       -953560      -5835994      -5107150      -6636958\n             819     -13595852       -483294       -249944       6901694\n             815       1439042      -2423796       -341540      11285034\n             811       3971126       2893260       6399018      -2255742\n             807      -1059098      -5903972      -4656570        693052\n             803       9603912       1338830      -1857894      -2463348\n             799      -6576272      -4698168      -9946754      -5263614\n             795     -13305630      -8936010      -6314036       1555550\n             791      -8733182       2761228        -55012       -621302\n             787       2815406       4624724       6237130       1393356\n             783      -7084730     -14483662      -3165176       4962412\n             779       -600912      -9230924        689672       3638730\n             775       2508550       2326598       2165524      16893480\n             771       8395334      -2108674      -7111964        990840\n             767       1842328       6330750      -1344860       -306626\n             763       2537602       1048456      -2028602      -9008490\n             759      -7994054      -5213854      -6118302       5045824\n             755       2243508       1430466      -7681590      -9760668\n             751      -1608188       6591452      -1255608      -6663498\n             747     -10168140      -6063010     -17585070       5790882\n             743       -383864     -11539762         83936      -5370456\n             739     -11720502      -7423016      -7951152     -16990130\n             735      -6452670      -1059050      -8059814      -4136256\n             731      -7191980     -14439668     -12167152      -5751654\n             727       2033698     -11752312      -5719644      -6928612\n             723      -8896924      -3876020      -5747638      -5546866\n             719        -16530       8151054        895800       -398042\n             715       3738242       -657716     -10304428      -4464620\n             711       1574898       1449554       3499552       1516330\n             707      -1766916        982280      -6519262      -8172186\n             703     -16033284     -12672730      -9273526      -1660888\n             699      -2826684      -6344294      -1893956       1019040\n             695         64722       2367126      -1731272       -332578\n             691       4963594       -303888      -1691248       8718596\n             687       5490200       5875986       2280964        -34320\n             683      -5815758     -10323754      -5755606         92228\n             679        516176      -1401756       1652042       1525632\n             675       -845480      -4637268     -12116902      -9333858\n             671     -12664338      -4954184      -2598410      -4303596\n             667      -6671092        355964       5419784      -7869602\n             663       6266466       2476164       4825068      -1030636\n             659       7337190       3388846       2750330       6522300\n             655        185580      -1668374      -2152032      -1961078\n             651       2208704      -2909670      -3233254      -1897754\n             647       1090684      -4686098      -3415210      -4959266\n             643       1329650       2560438       -187290      -1969910\n             639      12630774       8858628       8187182       2852532\n             635      -5853994       1409974       1215530       6252624\n             631       1179536       1298464       4695778       5992178\n             627       -520526       3753992        937646      -2474926\n             623      -2960150      -8556934     -11725646      -2879654\n             619      13002638       1538414       -761000      -9569418\n             615      -1445894       1544284      -8609544      -7767676\n             611       -378360       -630594      -9512586      -7172250\n             607       3864104       3442474       4524742      -4195364\n             603     -11214296       -438174       -950654      -5356146\n             599       1942660       1945222     -10216922      -2802546\n             595      -3897472      -7220536      -4055768      -4880578\n             591      -9963684      -2171938      -7102968      -5400638\n             587      -5644092      -7299522      -8988458      -8848160\n             583      -8942254       -486176      10346678        120864\n             579      -1458618       2933198      -5434866      -6622930\n             575       -250032     -11548844      -7835416      -5355344\n             571       1938258      10142470      15837914       7958894\n             567       2593424       2173884       1418796       8078436\n             563      -1566092      -4925432      -5483858      -1767426\n             559      -3981784      -8029132      -5767662      -5204770\n             555      -5105458     -11922078      -8884424      -8807438\n             551     -13406900     -10737420     -11048102     -15565194\n             547      -6623344      -4094004      -5099446      -6258074\n             543      -1845884       9580388      -7384686       2451368\n             539      -8215866       -945410      -3969524        737464\n             535       2087926       7048310       -551810      -3119524\n             531      -9808856     -10263326        336416       1539646\n             527       1074978      -1644340     -10864078      -5841328\n             523     -13865964      -8442638      -2822818      -4728038\n             519      -5459604       2042462     -11796848      -9924334\n             515       -325784       3945302         -7886      -2154482\n             511       1345720      -3101420      -4050010      -1706736\n             507      -7196416      -5402634      -4172584      -6843188\n             503      -1785558       1942784      -3218698       -784382\n             499       3872426       1048356       1607522       4209274\n             495       5551240       7135904        780868       6087058\n             491       4280560      -5275688        -34738      -6210164\n             487      -4370180      -1393750      -4247972      -5616680\n             483      -5818820      -1042496       5980388       9840438\n             479       7970876       8385322      -5174334     -10788356\n             475       1005550       6433766      -1798520      -6700490\n             471      -4258402       -430780      -5276084     -11201288\n             467      -5799194      -5324210      -9562946      -3560772\n             463      -1404082       1464406      -1263484       4600274\n             459      -6438392     -15632654      -3232302       5980772\n             455       7902570      14155230       8300138         28804\n             451       4328048       -582164       7463106      10891152\n             447      -9844556     -15035542     -10833168       2273658\n             443      11165276       4455776      -5645986      -7894536\n             439      -5032636      -5607456      -6087308      -7754010\n             435      -9477526      -9251840      -9224962      -3857778\n             431       2359954     -11076204     -10696708      -9230188\n             427       2373542       2982100       3807486      -1167496\n             423       -407846        968344      -3027102      -1198618\n             419       1737878      -3081352      -1508960      -2655276\n             415      -1332636      -5458290     -10766880      10014972\n             411       6062286       8442314       3266028      -2724694\n             407       -760636       4341780      -2733540      -3912984\n             403     -12005326      -7483660      -9564084       4990148\n             399       6434198       1790172       1526820      -3807366\n             395      -3043162       8134764       3495896       8648050\n             391       6349714       4808470      -2354728       1657058\n             387       7859666       -686576      -4984430      -6734924\n             383      -6071658      -4102378      -5382246      -4081860\n             379     -14182438       6506568       4551630      -6748624\n             375      -9793196      -7181552      -4384008       1486090\n             371       2526600       3948052       7651218       3387496\n             367      -1507548      -2232164       -393648       1520836\n             363      -1313156      -3169024      -2525448       2633602\n             359      -8821946      -6806188       6881944       4607200\n             355       1562096      -4037832       5770332      -8093614\n             351        406204      13446446      11283634      10041832\n             347      10508738       -658452      -5402282      -2509258\n             343       3378572      -1466480      -5798076     -10691462\n             339        857144      -1058302       1863026     -10107196\n             335      -6658366      -6746604      -1218670       6094858\n             331       8419222       2471382      -6461616     -11490282\n             327     -17617142      -9048022      -2978316       4314190\n             323      11406658        157948     -10245178      -9028964\n             319      -2894570      -1032832        568848      -3548700\n             315      -5544630       1205084       6266642      -1444310\n             311      -1739716       1986078      -5568752     -16708184\n             307      -5576866      -3245600       4132058        241302\n             303      -1164342      -5928820        125668        665160\n             299       8710572       6876418       9311494      14428626\n             295       3140306       1532420       2592186      -9058826\n             291      -9488150     -12294260      -5828550      10718048\n             287       9386312      -5061188      -6151088     -10638890\n             283      -7524842      -2113672      -6814440       -494916\n             279       -253292      -6329790     -10019718       5553082\n             275       1508822      -3235096      -7770274      -8454518\n             271      -4626806       4454720       3265068      -4037336\n             267       -390180       2498532     -10524176     -11215098\n             263      -7540408      -7001194      -3220574        332796\n             259       5911484      11317176       5050718       4079294\n             255       6469218       5177358      -1095844      -6404942\n             251      -7183976      -1528628      -9852638      -6864794\n             247      -1341824       6896138      10417568       -343806\n             243       3751290       8304676       1661088       4813222\n             239       6183226      16258712      11557562      11293938\n             235      -2711746       -147850      -4952622       7163090\n             231       3119768      -6097252      -1963312      11334436\n             227      10278476       2984030      -1393210      12931518\n             223      11391628       2598292       4571558        585156\n             219       -135204       2011906       2001242      13040508\n             215      -3276818       -976012       -811052       5480490\n             211      -2015284       4594562       2924410       3508886\n             207       4838820       -662062     -13945288     -14135846\n             203      -5735032      -7181170      -8329770       1232580\n             199       1105326       1987644       1796432       6366056\n             195       5015708       1664956      -3439300       7240870\n             191      10433640       5626928      10606302       6525768\n             187       2207178       3057558      -2693106      -5706268\n             183     -10469644     -10337914      -2430136      -4453674\n             179      -7952900     -10685796     -10213256     -10572616\n             175      -2020338        500460       2695084       1881138\n             171      -1975476      -4180770       1454620       2829556\n             167       2493502       -236256     -10328098      -1516068\n             163       4860258       8800582      -1911928      -6453432\n             159      -4802048      -5060622      -9148044      -6860718\n             155      -2557452       -242872      -1432086       -547188\n             151      -3224838      -5877854       -697510        104004\n             147       6085620       -189846       7142246       8152556\n             143       1916230       6751094      -3783444       2777194\n             139       1123036      -9128766      -2711428       2194770\n             135       2920100       3517720      -1055888      -3482862\n             131       1580818       2073640      -5413282      -5123984\n             127      -7652338       5553370       5055950       1759450\n             123      11545548        105228      -4199062      -5887286\n             119      -2554922       2069780       1812060      -1804874\n             115      -2337574       1090380        614336       5580236\n             111        152118       5999178       7732684      -8617094\n             107      -1815302       4478780       1300286       1909836\n             103       4456154       3891522      -3421790       -702620\n              99       2891128       2268842      -5636710        142220\n              95       -814190      -5468458     -14342004     -16928010\n              91      -7841784       4655660      -5676246      -7186800\n              87     -11271624      -4172608       7220784       5084678\n              83       4875006        817738       3608840        538974\n              79       7670052        208566      -4576408      -2647476\n              75     -17017836     -15100698       2247482       6114680\n              71       5665136      -1262690       2902540       2058160\n              67       3937574      -3133396      -3631356       2005768\n              63       6566738      -2616148      -7855232      -5974512\n              59      -6240252      -4162474      -3597906      -6320138\n              55      -9336106      -8483014      -6841954      -4471380\n              51      -4438980     -13487322     -14260354     -15470558\n              47     -10264596      -7326798      -3435986       6473918\n              43       1980580       1930086      -1649212      -2577008\n              39       3699476       9077640       6332624      -3921286\n              35       7244984        349212      -1679616      -4349084\n              31       1750862      -7248388     -14633842      -4154522\n              27      -1115890       1445898       1676590       2529652\n              23      -1147814      -7569204      -2042592      -8029836\n              19      -2731004       2823836       1542934       8096410\n              15       1143092      -5356388       4028632        121858\n              11       3829486       5562002      -3851528        919686\n               7       1060812      -4446420       -716388       2080534\n               3       7145886      11400102       5012684       1505988\n##END=\n';
[truncated: 1,645,640 more chars]
