# Supplementary material for: HIVprotI: an integrated web based platform for prediction and design of HIV proteins inhibitors
Source: J Cheminform. 2018 Mar 9;10:12. doi: 10.1186/s13321-018-0266-y (PMC5845081; doi:10.1186/s13321-018-0266-y)
Supplement: Supplementary file 2 — Additional file 2. Source code of HIVProtI web server. [file 13321_2018_266_MOESM2_ESM.zip › HIVprotI_Source-code/hivprotI/colors_graph]

1	#E66C2C
2	#C0C0C0
3	#808080
4	#000000
5	#FFA500
6	#A52A2A
7	#800000
8	#008000
9	#808000
10	#FF0000
11	#00FFFF
12	#0000FF
13	#0000A0
14	#ADD8E6
15	#800080
16	#FFFF00
17	#00FF00
18	#FF00FF
19	#806D7E
20	#5E5A80
21	#4E387E
22	#151B54
23	#2B3856
24	#25383C
25	#463E41
26	#151B8D
27	#FCDFFF
28	#E3E4FA
29	#FDEEF4
30	#C6DEFF
31	#ADDFFF
32	#BDEDFF
33	#E0FFFF
34	#C2DFFF
35	#B4CFEC
36	#B7CEEC
37	#52F3FF
38	#566D7E
39	#6698FF
40	#736AFF
41	#CFECEC
42	#AFC7C7
43	#717D7D
44	#95B9C7
45	#5E767E
