# Supplementary material for: HIVprotI: an integrated web based platform for prediction and design of HIV proteins inhibitors
Source: J Cheminform. 2018 Mar 9;10:12. doi: 10.1186/s13321-018-0266-y (PMC5845081; doi:10.1186/s13321-018-0266-y)
Supplement: Supplementary file 2 — Additional file 2. Source code of HIVProtI web server. [file 13321_2018_266_MOESM2_ESM.zip › HIVprotI_Source-code/hivprotI/connection.php]

<?php include("user_connection.php");


$con=mysql_connect($host,$user,$password);
if(empty($con)){echo "connection failure: $con.mysql_error()";}
if(mysql_select_db("hivproti",$con)){$db="hivproti";} else {echo "not connected";}
?>
