# Supplementary material for: HIVprotI: an integrated web based platform for prediction and design of HIV proteins inhibitors
Source: J Cheminform. 2018 Mar 9;10:12. doi: 10.1186/s13321-018-0266-y (PMC5845081; doi:10.1186/s13321-018-0266-y)
Supplement: Supplementary file 2 — Additional file 2. Source code of HIVProtI web server. [file 13321_2018_266_MOESM2_ESM.zip › HIVprotI_Source-code/hivprotI/contact.php]

<?php include "head.php";?>
<br><br><br><br><br><br><br><br>
<h2 align ="center" >Contact us</h2>
<table>
<tr><td width=200>
<img style="border:3px solid black;" src="http://crdd.osdd.net/servers/virmirna/images/mk.jpg" alt="" width="135" height="145" border="2" />

</td>

<td width=200>
<a href ="http://imtech.res.in/index.php?option=com_chronocontact&chronoformname=scientists&task=detail&cf_id=59&filter=2">Dr. Manoj Kumar</black></a><br>
Scientist<br> 
Bioinformatics Centre<br>
Institute of Microbial<br>
Technology<br>
Sector 39A, Chandigarh,<br>
India - 160036<br>
<br><a target="_blank" href="https://www.researchgate.net/profile/Manoj_Kumar48"><img width="100" height="30" src="http://crdd.osdd.net/servers/avcpred/img/researchgate.png"></a><br>


</td>


<td>
<blockquote class="style4" style="margin: 5px; padding: 18px 10px 18px 70px; background-color: rgb(218, 218, 218);
 border-top-width: 1px; border-top-style: solid; border-top-color: rgb(204, 204, 204); border-bottom-width: 1px; 
 border-bottom-style: solid; border-bottom-color: rgb(204, 204, 204); background-image: 
 url(http://css-tricks.com/examples/Blockquotes/images/openquote4.gif); text-indent: 23px; background-repeat: no-repeat no-repeat;">
 <font face="italic Times, serif"><span style="font-size: 14px; line-height: 20px;">Thank you for visiting “HIVprotI”, an open source predicton server. Hope you have found it
useful. Kindly email us if you have any query, comment or suggestions. Your
feedback is valuable for us and would be helpful in improving our bioinformatics
resources.</span></font></blockquote><br style="margin: 0px; padding: 0px; font-family: tahoma; font-size: 11px;" />
</td></tr>
</table>
&nbsp;&nbsp;&nbsp;&nbsp;<font size=\"5px\">Phone Numbers:</font><br/>
&nbsp;&nbsp;&nbsp;&nbsp;Tel.: +91-172-6665453, +91-172-2636680 to 94 (Ext. 453),Fax: 2690585, 2690632<br>


&nbsp;&nbsp;&nbsp;&nbsp;contact :<a target="_blank" href="mailto:manojk@imtech.res.in">manojk@imtech.res.in </a> 

<br><br><br><br><br><br><br><br>
<?php include "foot.php";?>
