# Supplementary material for: HIVprotI: an integrated web based platform for prediction and design of HIV proteins inhibitors
Source: J Cheminform. 2018 Mar 9;10:12. doi: 10.1186/s13321-018-0266-y (PMC5845081; doi:10.1186/s13321-018-0266-y)
Supplement: Supplementary file 2 — Additional file 2. Source code of HIVProtI web server. [file 13321_2018_266_MOESM2_ESM.zip › HIVprotI_Source-code/hivprotI/css/slider_style.css]

p {
	font-family: Verdana, Arial, Helvetica, sans-serif;
	font-size: 11px;
	color: #FFFFFF;
}

a {
	color: #CCFF00;
	text-decoration: underline;
}

a:hover {
	color: #FF6600;
	text-decoration: none;
}

.title {
	font-family: Arial, Helvetica, sans-serif;
	font-size: 24px;
	color: #AAAAAA;
}

.subtitle {
	font-family: Arial, Helvetica, sans-serif;
	font-size: 18px;
	color: #FFCC00;
}

.highlight {
	color: #FF9900;
}

.note {
	font-family: Verdana, Arial, Helvetica, sans-serif;
	font-size: 11px;
	color: #9999FF;
}
