# Supplementary material for: HIVprotI: an integrated web based platform for prediction and design of HIV proteins inhibitors
Source: J Cheminform. 2018 Mar 9;10:12. doi: 10.1186/s13321-018-0266-y (PMC5845081; doi:10.1186/s13321-018-0266-y)
Supplement: Supplementary file 2 — Additional file 2. Source code of HIVProtI web server. [file 13321_2018_266_MOESM2_ESM.zip › HIVprotI_Source-code/hivprotI/css/templatemo_style.css]

/*   Credit: http://www.templatemo.com   */

body {
	margin: 0;
	padding: 0;
	color: #666;
	font-family: Tahoma, Geneva, sans-serif;
	font-size: 13px;
	line-height: 1.5em; 
	background-color: #ffffff; background-repeat: repeat-x; background-position: top
}

#home { 
	background-image: url(../images/templatemo_bg_home.png); 
}

#sub_page { 
background-image: url(../images/templatemo_bg_sub.png); 
}

a, a:link, a:visited { 
	color: blue; 
	font-weight: normal; 
	text-decoration: none; 
}

a:hover { 
	text-decoration: underline; 
}

a.more { 
	display: block; 
	width: 93px; 
	height: 29px; 
	line-height: 29px; 
	color: #000; 
	text-align: center; 
	background: url(../images/templatemo_btn.png) no-repeat; 
	font-weight: 700; 
	text-decoration: none; 
}

p { 
	margin: 0 0 10px 0; 
	padding: 0; 
}

img { border: none; }
blockquote { font-style: italic; margin: 0 0 0 10px;}
cite { font-weight: bold; color:#000; }
cite a, cite a:link, cite a:visited  { font-weight: bold; color:#000; }
cite span { font-weight: 400; color: #333; }
em { color: #000; }

h1, h2, h3, h4, h5, h6 { 
	color: #000; 
	font-weight: normal; 	
	font-family: Georgia, "Times New Roman", Times, serif; 
}

h1 { font-size: 48px; margin: 0 0 30px; padding: 5px 0 }
h2 { font-size: 38px; margin: 0 0 25px; padding: 5px 0; }
h3 { font-size: 30px; margin: 0 0 20px; padding: 0; }
h4 { font-size: 24px; margin: 0 0 15px; padding: 0; }
h5 { font-size: 20px; margin: 0 0 10px; padding: 0;  }
h6 { font-size: 14px; margin: 0 0 5px; padding: 0; }

.cleaner { clear: both }
.h10 { height: 10px }
.h20 { height: 20px }
.h30 { height: 30px }
.h40 { height: 40px }
.h50 { height: 50px }
.h60 { height: 60px }

.float_l { float: left }
.float_r { float: right }

.image_frame_300 { 
	display: inline-block; 
	position: relative; 
	width: 300px; 
	height: 147px; 
	margin-bottom: 15px;
}
 
.image_frame_300 span { 
	position: absolute; 
	top: 0; 
	left: 0; 
	width: 300px; 
	height: 147px; 
	background: url(../images/image_frame_300.png); 
}

.image_frame_300 img { 
	width: 300px; 
	height: 135px; 
}

.image_fl { 
	float: left; 
	margin: 3px 30px 0 0; 
}

.image_fr { 
	float: right; 
	margin: 3px 0 0 30px; 
}

.templatemo_list { 
	list-style: decimal-leading-zero; 
	padding: 0 0 0 15px; 
	margin: 0 0 0 15px; 
}

.templatemo_list li { 
	color:#333; 
	margin-bottom: 8px; 
}

.templatemo_list li a { 
	color: #333; 
	font-weight: normal; 
	font-size: 12px; 
	text-decoration: none; 
}

.templatemo_list li a:hover { 
	text-decoration: underline; 
}

#templatemo_wrapper { 
	width: 960px; 
	padding: 0 10px; 
	margin: 0 auto; 
}

#templatemo_top { 
	height: 35px; 
}

#templatemo_login { 
	float: right; 
	margin-top: 6px; 
}

#templatemo_login form {
	height: 22px;
	margin: 0;
	padding: 0;
}

#templatemo_login .txt_field {
	float: left;
	display: block;
	margin-left: 5px;
	height: 22px;
	width: 150px;
	color: #c7c7c7;
	font-size: 11px;
	padding: 0 5px;
	font-variant: normal;
	line-height: normal;
	background: url(../images/templatemo_login_txt.png) no-repeat;
	border: none;	
	line-height: 22px;
}

#templatemo_login .sub_btn {
	float: left;
	display: block;
	margin-left: 5px;	
 	height: 22px;
	width: 70px;
	cursor: pointer;
	font-size: 12px;
	text-align: center;
	vertical-align: bottom;
	white-space: pre;
	color: #c7c7c7;
	border: none;
	background: url(../images/templatemo_login_btn.png)
}

#templatemo_header {
	width: 960px;
	height: 70px;
}

#site_title { 
	float: left; 
	margin-top: 20px; 
}

#site_title h1 { 
	margin: 0; 
	padding: 0; 
}

#site_title h1 a { 
	display: block; 
	width: 203px; 
	height: 33px; 
	color: #fff; 
	text-indent: -10000px; 
	background: url(../images/templatemo_logo.png) no-repeat top left; 
}

#templatemo_menu { 
	float: right; 
	margin-top: 20px; 
}

#templatemo_middle { 
	clear: both;
	position: relative;
	width: 960px;
	height: 360px;
	padding: 30px 0;
}

#mid_title { 
	font-size: 40px; 
	font-weight: 400; 
	line-height: 40px; 
	color: #000; 
	margin-bottom: 40px; 	
	font-family: Georgia, "Times New Roman", Times, serif;  
}

#mid_title span { 
	clear: both; 
	display: block; 
	color: #666; 
	font-size: 30px; 
}

#mid_left { 
	float:left; 
	width: 430px; 
}

#mid_slider { 
	float: right; 
	width: 480px; 
	height: 360px; 
	padding-bottom: 22px; 
	background: url(../images/templatemo_slider_bg.png) bottom center no-repeat;  
}

#mid_left p { 
	color: #333; 
	font-family: Tahoma, Geneva, sans-serif; 
	margin-bottom: 30px; 
	font-size: 16px; 
	line-height: 26px; 
}

#learn_more a { 
	position: absolute; 
	left: 0; 
	bottom: 30px; 
	display: block; 
	width: 220px; 
	height: 50px; 
	line-height: 50px; 
	font-size: 24px; 
	color: #000; 
	text-align: center; 
	background: url(../images/templatemo_big_btn.png) no-repeat;
}

#learn_more a:hover { 
	color: #fff; 
	text-decoration: none; 
}

#templatemo_main {
	clear: both;
	width: 960px;
	padding: 40px 0 20px;
}

#templatemo_content {
	float: left;
	width: 600px;
}

#templatemo_sidebar {
	float: right;
	width: 300px;
}

.col_fw { 
	margin-bottom: 40px; 
	padding-bottom: 30px; 
	border-bottom: 1px dashed #999; 
}

.col_fw_last { 
	padding-bottom: 20px; 
}

.col_w300 { 
	width: 300px; 
}

.col_allw300 { 
	float: left; 
	width: 300px; 
	margin-right: 30px; 
}

#templatemo_main .col_allw300_title {
	cursor:text;
	color:#000;
}
#templatemo_main .col_allw300_title:hover {
	text-decoration:none;
}

.col_w240 { 
	float: left; 
	width: 220px; 
	padding-right: 20px; 
}

.col_w630 { 
	width: 630px; 
}

.col_rm { 
	margin: 0; 
}

.fp_service_box img { 
	float: left; 
	margin-right: 10px; 
}

.fp_service_box h3 { 
	font-size: 20px; 
	margin-bottom: 20px; 
}

.fp_service_box h3 span { 
	clear: both; 
	font-size: 14px; 
	color: #999; 
}

.fp_service_box p { 
	margin-bottom: 20px; 
}

.news_box {
	padding-bottom: 5px;
	margin-bottom: 5px;
	border-bottom: 1px dashed #999
}

.news_box a { 
	font-weight: 700;  
}

.post_box { 
	clear: both; 
	margin-bottom: 40px; 
	padding-bottom: 30px; 
	border-bottom: 1px dashed #999; 
}

.post_box img { 
	padding: 4px; 
	border: 1px solid #999; 
	margin-bottom: 15px; 
}

.post_box h2 { 
	font-size: 34px; 
	padding: 0 0 10px 0; 
	margin-bottom: 5px; 
	line-height: 34px; 
	background: url(../images/templatemo_divider.png) repeat-x bottom; 
}

.post_meta { 
	margin-bottom: 20px; 
}

#comment_section {
	clear: both;
	margin-bottom: 60px;
	width: 570px;
}

.first_level {
	margin: 0; padding: 0;
}

.comments {
	list-style: none; 
}

.comments li { 
	margin-bottom: 10px; 
	list-style:none; 
}

.comments li .commentbox1 { 
	border-bottom: 5px solid #dddbdb;  
	background: #e7e4e4; 
}

.comments li .commentbox2 { 
	border-bottom: 5px solid #dddddd;  
	background: #f6f6f6; 
}

.comments li .comment_box { 
	clear: both; 
	width:100%; 
	padding: 15px;  
}

.comment_box .gravatar { 
	float: left; 
	width: 50px; 
	margin-right: 15px; 
	background: #fff; 
}

.comment_box .gravatar img { 
	margin: 0; 
	width: 50px; 
	height: 50px; 
}

.comment_box .comment_text { 
	margin: 0 0 0 65px; 
}

.comment_box .comment_text p { 
	margin: 0; 
}

.comment_text .comment_author { 
	font-size: 14px; 
	font-weight: bold; 
	color: #e5a100; 
	margin-bottom: 10px; 
}

.comment_text .date { 
	font-size: 12px; 
	font-weight: normal; 
	color: #333; 
	padding-left: 10px; 
}

.comment_text .time { 
	font-size: 12px; 
	font-weight: normal; 
	color: #333; 
	padding-left: 10px; 
}

.comment_text .reply a { 
	display: block; 
	clear: both; 
	float: right; 
	color: #000; 
	font-weight: 700; 
} 

#comment_form {
	clear: both;
}

#comment_form h3 {
	font-size: 20px;
	border-bottom: 1px dotted #666;
	margin-bottom: 15px;
	padding-bottom: 10px;
}

#comment_form form {
	padding: 20px;
	background-color: #e4e1e1;
	border: 1px solid #d5d3d3;
}

#comment_form textarea {
	background:#FFFFFF none repeat fixed 0 0;
	border: 1px solid #CCC;
	height:150px;
	padding:5px;
	width: 360px;
	font-family: Tahoma, Geneva, sans-serif;
	font-size: 12px;
	margin-top: 5px;
}

#comment_form .form_row {
	width: 100%;
	margin-bottom: 15px;
}

#comment_form form input {
	padding: 5px;
	width: 230px;
	background:#FFFFFF none repeat fixed 0 0;
	border: 1px solid #CCC;
	font-family: Tahoma, Geneva, sans-serif;
	font-size: 12px;
	margin-top: 5px;
}

#comment_form .submit_btn {
	width: 80px;
}

#gallery { 
	margin: 0; 
	padding: 0; 
}

.gallery_box { 
	display: block; 
	float: left; 
	width: 300px; 
	margin: 0 30px 30px 0;  
}

.lbox { 
	margin-right: 0; 
}

.pagging { 
	margin: 0 0 20px; 
	padding: 0; 
}

.pagging ul { 
	margin: 0; 
	padding: 0; 
	list-style: none; 
}

.pagging ul li { 
	margin: 0; 
	padding: 0; 
	display: inline; 
}

.pagging ul li a { 
	float: left; 
	display: block; 
	color: #333; 
	text-decoration: none; 
	margin-right: 5px; 
	padding: 5px 10px; 
	background-color: #EEEEEE; 
	border: 1px solid #CCCCCC; 
}

.pagging ul li a:hover { 
	background: #e5a100; 
	color: #fff;  
}

#contact_form { 
	padding: 0; 
	width: 450px; 
}

#contact_form form { 
	margin: 0px; 
	padding: 0px; 
}

#contact_form form .input_field { 
	width: 300px; 
	padding: 5px; 
	color: #222; 
	border: 1px solid #a7a7a7;  
	background: #e8e8e8; 
	font-family: Tahoma, Geneva, sans-serif;
	font-size: 12px;
	margin-top: 5px;
}

#contact_form form label { 
	display: block; 
	width: 100px; 
	margin-right: 10px; 
	font-size: 14px; 
}

#contact_form form textarea { 
	width: 438px; 
	height: 200px; 
	padding: 5px; 
	border: 1px solid #a7a7a7;  
	background: #e8e8e8; 
	font-family: Tahoma, Geneva, sans-serif;
	font-size: 12px;
	margin-top: 5px;
}

#contact_form form .submit_btn { 
	margin: 10px 0px;
	padding: 5px 14px;
	color: #222; 
	border: 1px solid #a7a7a7;  
	background: #e8e8e8; 
	font-size:14px; 
}

#map img { border: 5px solid #fff }

#templatemo_footer_wrapper {
	clear: both;
	width: 100%;
	background: #000000 url(../images/templatemo_footer.png) top repeat-x;
}

#templatemo_footer {
	clear: both;
	width: 960px;
	padding: 30px 10px 15px;	
	margin: 0 auto;
	color: #666;
	text-align: center;
}
